# Supplementary material for: Isoform cell-type specificity in the mouse primary motor cortex
Source: Nature. 2021 Oct 6;598(7879):195–9. doi: 10.1038/s41586-021-03969-3 (PMC8494650; doi:10.1038/s41586-021-03969-3)
Supplement: Supplementary file 4 — Class-level differential analysis with constant gene [file 41586_2021_3969_MOESM4_ESM.xlsx]

## Sheet: Sheet 1 - ST01_class_DE
ST01_class_DE
	index	name	p_raw	p_corr	es	index_name
33808	GABAergic	Gabarapl2-201_ENSMUST00000034428	2.02683e-07	0.000475291	0.0443412	GABAergic_Gabarapl2
64914	GABAergic	Tma7-204_ENSMUST00000193868	2.86995e-06	0.00673004	0.0538205	GABAergic_Tma7
117450	Glutamatergic	Selenok-203_ENSMUST00000223998	2.63407e-11	1.29043e-07	0.0598466	Glutamatergic_Selenok
78820	Glutamatergic	Ppp2ca-201_ENSMUST00000020608	1.69643e-06	0.00831083	0.061308	Glutamatergic_Ppp2ca
38633	GABAergic	Lsm7-201_ENSMUST00000035775	1.0852e-06	0.0025448	0.0676749	GABAergic_Lsm7
128706	Glutamatergic	Fbxl18-202_ENSMUST00000110766	2.07786e-07	0.00101794	0.0681517	Glutamatergic_Fbxl18
131141	Glutamatergic	Serf2-201_ENSMUST00000099475	1.25889e-09	6.1673e-06	0.080389	Glutamatergic_Serf2
4788	GABAergic	Ubc-202_ENSMUST00000136312	1.46622e-08	3.43829e-05	0.0839805	GABAergic_Ubc
100263	Glutamatergic	1110004F10Rik-201_ENSMUST00000032899	3.12374e-07	0.00153032	0.0848758	Glutamatergic_1110004F10Rik
85450	Glutamatergic	Ndufa5-201_ENSMUST00000023851	2.74197e-11	1.34329e-07	0.0853585	Glutamatergic_Ndufa5
120951	Glutamatergic	Chchd10-202_ENSMUST00000219435	4.43046e-07	0.00217048	0.0861301	Glutamatergic_Chchd10
111983	Glutamatergic	Higd1a-206_ENSMUST00000215300	1.21434e-07	0.000594904	0.0883751	Glutamatergic_Higd1a
74108	Glutamatergic	Vdac3-201_ENSMUST00000009036	2.94894e-07	0.00144469	0.0890776	Glutamatergic_Vdac3
137876	Glutamatergic	Gm47551-201_ENSMUST00000225263	1.91257e-06	0.00936967	0.0917276	Glutamatergic_Gm47551
19548	GABAergic	Rplp2-203_ENSMUST00000106004	1.71296e-07	0.000401689	0.0929967	GABAergic_Rplp2
11836	GABAergic	Hsp90aa1-202_ENSMUST00000094361	2.72492e-29	6.38993e-26	0.0951537	GABAergic_Hsp90aa1
73107	Glutamatergic	Atp5g1-201_ENSMUST00000090541	1.40779e-18	6.89677e-15	0.097398	Glutamatergic_Atp5g1
55979	GABAergic	Gapdh-203_ENSMUST00000118875	2.72469e-37	6.3894e-34	0.0980364	GABAergic_Gapdh
98100	Glutamatergic	2210016L21Rik-201_ENSMUST00000031538	5.4332e-09	2.66173e-05	0.106504	Glutamatergic_2210016L21Rik
129334	Glutamatergic	Syt11-201_ENSMUST00000090945	2.27021e-08	0.000111218	0.106821	Glutamatergic_Syt11
102539	Glutamatergic	Ciapin1-210_ENSMUST00000162589	3.32228e-15	1.62758e-11	0.10739	Glutamatergic_Ciapin1
34483	GABAergic	Pkm-201_ENSMUST00000034834	1.62787e-14	3.81735e-11	0.107398	GABAergic_Pkm
118482	Glutamatergic	Swi5-204_ENSMUST00000113400	7.22102e-07	0.00353758	0.108052	Glutamatergic_Swi5
19551	GABAergic	Rplp2-201_ENSMUST00000084434	6.95493e-19	1.63093e-15	0.113249	GABAergic_Rplp2
110956	Glutamatergic	Mrps26-202_ENSMUST00000145614	3.04564e-08	0.000149206	0.11425	Glutamatergic_Mrps26
132172	Glutamatergic	Rab7-205_ENSMUST00000113600	1.64551e-07	0.000806137	0.114837	Glutamatergic_Rab7
111028	Glutamatergic	Rpl10a-201_ENSMUST00000042334	7.6948e-07	0.00376968	0.115244	Glutamatergic_Rpl10a
99688	Glutamatergic	Mrpl51-202_ENSMUST00000136804	1.95716e-06	0.00958811	0.115736	Glutamatergic_Mrpl51
54920	GABAergic	Cope-201_ENSMUST00000066469	3.17045e-09	7.4347e-06	0.116599	GABAergic_Cope
100970	Glutamatergic	Rrm1-204_ENSMUST00000210751	3.89474e-15	1.90803e-11	0.117853	Glutamatergic_Rrm1
122684	Glutamatergic	Senp7-211_ENSMUST00000202000	2.07586e-09	1.01696e-05	0.118452	Glutamatergic_Senp7
77394	Glutamatergic	Cops6-202_ENSMUST00000110951	1.09499e-09	5.36434e-06	0.11926	Glutamatergic_Cops6
74572	Glutamatergic	Rbm25-204_ENSMUST00000182032	4.40583e-08	0.000215841	0.121271	Glutamatergic_Rbm25
80634	Glutamatergic	Srsf5-212_ENSMUST00000153056	9.90993e-08	0.000485488	0.1258	Glutamatergic_Srsf5
90270	Glutamatergic	Ncl-201_ENSMUST00000027438	3.41544e-10	1.67322e-06	0.126317	Glutamatergic_Ncl
21157	GABAergic	Ndufa10-201_ENSMUST00000027478	2.57845e-08	6.04646e-05	0.126721	GABAergic_Ndufa10
83895	Glutamatergic	Crebbp-201_ENSMUST00000023165	3.05794e-08	0.000149809	0.128312	Glutamatergic_Crebbp
110698	Glutamatergic	Rps16-202_ENSMUST00000152918	5.37437e-10	2.6329e-06	0.128399	Glutamatergic_Rps16
51792	GABAergic	Aff4-201_ENSMUST00000060945	3.77261e-06	0.00884676	0.129676	GABAergic_Aff4
110957	Glutamatergic	Mrps26-201_ENSMUST00000046149	8.78314e-07	0.00430286	0.129843	Glutamatergic_Mrps26
72798	Glutamatergic	Psmd4-202_ENSMUST00000107237	7.78053e-07	0.00381168	0.13196	Glutamatergic_Psmd4
88582	Glutamatergic	Echs1-206_ENSMUST00000211120	1.53788e-10	7.5341e-07	0.134053	Glutamatergic_Echs1
115576	Glutamatergic	Rps19-210_ENSMUST00000156372	2.4515e-14	1.20099e-10	0.134269	Glutamatergic_Rps19
32083	GABAergic	Pqbp1-201_ENSMUST00000033497	5.31801e-10	1.24707e-06	0.134703	GABAergic_Pqbp1
110847	Glutamatergic	Rfx7-206_ENSMUST00000184851	3.15094e-19	1.54365e-15	0.134859	Glutamatergic_Rfx7
135842	Glutamatergic	A230077H06Rik-202_ENSMUST00000189574	4.14212e-12	2.02923e-08	0.135432	Glutamatergic_A230077H06Rik
129587	Glutamatergic	Ssbp4-215_ENSMUST00000211608	5.49081e-07	0.00268995	0.137296	Glutamatergic_Ssbp4
38679	GABAergic	Oaz1-206_ENSMUST00000179894	1.2559e-25	2.9451e-22	0.138591	GABAergic_Oaz1
92238	Glutamatergic	Mtx2-201_ENSMUST00000028511	1.76557e-07	0.000864952	0.139003	Glutamatergic_Mtx2
117772	Glutamatergic	Exoc3l-202_ENSMUST00000212138	1.04267e-06	0.00510804	0.139126	Glutamatergic_Exoc3l
132163	Glutamatergic	Pigb-204_ENSMUST00000183746	8.38537e-10	4.10799e-06	0.139603	Glutamatergic_Pigb
111980	Glutamatergic	Higd1a-201_ENSMUST00000060251	1.65681e-07	0.000811669	0.140196	Glutamatergic_Higd1a
74330	Glutamatergic	Tfcp2-206_ENSMUST00000230254	1.51378e-14	7.41601e-11	0.140336	Glutamatergic_Tfcp2
824	GABAergic	Pfdn5-205_ENSMUST00000166658	6.84189e-15	1.60442e-11	0.140677	GABAergic_Pfdn5
87062	Glutamatergic	Gnaq-201_ENSMUST00000025541	4.7849e-07	0.00234412	0.142946	Glutamatergic_Gnaq
88272	Glutamatergic	Rps24-202_ENSMUST00000169826	3.85209e-11	1.88714e-07	0.143274	Glutamatergic_Rps24
107568	Glutamatergic	Zbtb7a-201_ENSMUST00000048128	2.30772e-10	1.13055e-06	0.143499	Glutamatergic_Zbtb7a
117527	Glutamatergic	Hectd4-201_ENSMUST00000042614	8.74398e-11	4.28368e-07	0.143656	Glutamatergic_Hectd4
102374	Glutamatergic	Tecr-201_ENSMUST00000019382	2.59391e-10	1.27075e-06	0.14401	Glutamatergic_Tecr
39791	GABAergic	Ube2r2-201_ENSMUST00000040008	1.1299e-06	0.00264961	0.144791	GABAergic_Ube2r2
90266	Glutamatergic	Ncl-202_ENSMUST00000185676	6.27677e-13	3.07499e-09	0.14609	Glutamatergic_Ncl
70158	Glutamatergic	Tulp3-206_ENSMUST00000203625	1.308e-12	6.40788e-09	0.147158	Glutamatergic_Tulp3
82713	Glutamatergic	Naa16-201_ENSMUST00000022597	7.04708e-27	3.45236e-23	0.147184	Glutamatergic_Naa16
69862	Glutamatergic	Ift20-203_ENSMUST00000128788	1.03685e-10	5.07954e-07	0.148004	Glutamatergic_Ift20
129303	Glutamatergic	Ssb-201_ENSMUST00000090852	9.00424e-15	4.41118e-11	0.148908	Glutamatergic_Ssb
16265	GABAergic	Noct-202_ENSMUST00000144826	1.77483e-16	4.16198e-13	0.150653	GABAergic_Noct
112093	Glutamatergic	Ptov1-205_ENSMUST00000207416	4.6791e-10	2.29229e-06	0.151745	Glutamatergic_Ptov1
84888	Glutamatergic	Tra2b-204_ENSMUST00000161286	4.36662e-07	0.00213921	0.151806	Glutamatergic_Tra2b
134087	Glutamatergic	Tma7-201_ENSMUST00000167504	6.75834e-41	3.31091e-37	0.15331	Glutamatergic_Tma7
78500	Glutamatergic	Timm13-201_ENSMUST00000020440	4.63551e-17	2.27094e-13	0.154311	Glutamatergic_Timm13
94250	Glutamatergic	Fubp1-208_ENSMUST00000198046	1.82979e-15	8.96416e-12	0.155296	Glutamatergic_Fubp1
131335	Glutamatergic	Aarsd1-201_ENSMUST00000070395	1.93951e-06	0.00950164	0.155951	Glutamatergic_Aarsd1
74816	Glutamatergic	Rpl15-202_ENSMUST00000080281	4.50159e-09	2.20533e-05	0.159348	Glutamatergic_Rpl15
97355	Glutamatergic	Slc30a9-204_ENSMUST00000162372	1.08694e-11	5.32493e-08	0.159455	Glutamatergic_Slc30a9
77348	Glutamatergic	Fkbp8-201_ENSMUST00000075491	2.64705e-07	0.00129679	0.159558	Glutamatergic_Fkbp8
125633	Glutamatergic	Rpl30-201_ENSMUST00000009039	5.29905e-08	0.000259601	0.159786	Glutamatergic_Rpl30
77702	Glutamatergic	Arfgef3-202_ENSMUST00000215836	2.76944e-08	0.000135675	0.159847	Glutamatergic_Arfgef3
12111	GABAergic	Prpf4b-206_ENSMUST00000221639	1.06641e-07	0.000250073	0.160401	GABAergic_Prpf4b
119248	Glutamatergic	Polr2k-202_ENSMUST00000180159	5.58679e-12	2.73697e-08	0.160544	Glutamatergic_Polr2k
81713	Glutamatergic	Ccdc127-201_ENSMUST00000022063	1.73199e-08	8.48502e-05	0.161057	Glutamatergic_Ccdc127
99022	Glutamatergic	Cnbp-203_ENSMUST00000113619	2.91219e-11	1.42668e-07	0.161796	Glutamatergic_Cnbp
82881	Glutamatergic	Itm2b-202_ENSMUST00000226722	1.78079e-11	8.72411e-08	0.163575	Glutamatergic_Itm2b
80253	Glutamatergic	Gtf2a1-201_ENSMUST00000021345	8.03611e-09	3.93689e-05	0.163722	Glutamatergic_Gtf2a1
43561	GABAergic	A230050P20Rik-201_ENSMUST00000043911	2.14007e-06	0.00501847	0.163833	GABAergic_A230050P20Rik
8157	GABAergic	Calm3-201_ENSMUST00000019514	1.74506e-38	4.09216e-35	0.166598	GABAergic_Calm3
100484	Glutamatergic	Eif3c-201_ENSMUST00000032992	4.83171e-08	0.000236705	0.167293	Glutamatergic_Eif3c
132208	Glutamatergic	Apoo-202_ENSMUST00000113896	6.23131e-08	0.000305272	0.169134	Glutamatergic_Apoo
80306	Glutamatergic	Pnn-201_ENSMUST00000021381	9.32701e-09	4.5693e-05	0.16995	Glutamatergic_Pnn
127742	Glutamatergic	Kif1b-203_ENSMUST00000060537	1.10136e-14	5.39556e-11	0.170741	Glutamatergic_Kif1b
118477	Glutamatergic	Swi5-207_ENSMUST00000183946	4.34807e-10	2.13012e-06	0.172134	Glutamatergic_Swi5
77083	Glutamatergic	Mrpl58-208_ENSMUST00000135619	5.10184e-07	0.00249939	0.172645	Glutamatergic_Mrpl58
69742	Glutamatergic	Ilf2-201_ENSMUST00000001042	9.00666e-07	0.00441236	0.173043	Glutamatergic_Ilf2
100308	Glutamatergic	Sez6l2-203_ENSMUST00000106335	1.8719e-07	0.000917041	0.173499	Glutamatergic_Sez6l2
85930	Glutamatergic	Enpp5-202_ENSMUST00000126032	3.21336e-08	0.000157422	0.174675	Glutamatergic_Enpp5
89864	Glutamatergic	Eif5b-202_ENSMUST00000192548	1.0932e-08	5.35556e-05	0.175088	Glutamatergic_Eif5b
76859	Glutamatergic	Cenpv-201_ENSMUST00000018653	4.25104e-08	0.000208258	0.176792	Glutamatergic_Cenpv
105382	Glutamatergic	Scaf11-203_ENSMUST00000227133	3.45811e-18	1.69413e-14	0.177754	Glutamatergic_Scaf11
77099	Glutamatergic	Mrpl45-201_ENSMUST00000019026	1.5588e-06	0.00763654	0.178046	Glutamatergic_Mrpl45
96304	Glutamatergic	Meaf6-202_ENSMUST00000106171	6.89868e-07	0.00337966	0.178276	Glutamatergic_Meaf6
80463	Glutamatergic	Fut8-206_ENSMUST00000219289	1.06488e-10	5.21687e-07	0.178952	Glutamatergic_Fut8
99344	Glutamatergic	Grin2b-201_ENSMUST00000053880	1.16472e-17	5.70598e-14	0.179843	Glutamatergic_Grin2b
87136	Glutamatergic	Prpf19-201_ENSMUST00000025642	1.31444e-06	0.00643947	0.182707	Glutamatergic_Prpf19
69562	Glutamatergic	Rab5b-201_ENSMUST00000000727	4.37903e-08	0.000214529	0.182925	Glutamatergic_Rab5b
108706	Glutamatergic	Ripor2-209_ENSMUST00000175986	1.57026e-26	7.69271e-23	0.183292	Glutamatergic_Ripor2
122198	Glutamatergic	Rps10-208_ENSMUST00000178774	4.06514e-14	1.99151e-10	0.184093	Glutamatergic_Rps10
69998	Glutamatergic	Pfdn5-204_ENSMUST00000165717	2.01374e-16	9.86529e-13	0.18495	Glutamatergic_Pfdn5
85166	Glutamatergic	Paxbp1-202_ENSMUST00000118522	1.84721e-08	9.0495e-05	0.185157	Glutamatergic_Paxbp1
115580	Glutamatergic	Rps19-203_ENSMUST00000108430	3.25881e-11	1.59649e-07	0.186674	Glutamatergic_Rps19
80637	Glutamatergic	Srsf5-205_ENSMUST00000110356	9.49831e-08	0.000465322	0.187414	Glutamatergic_Srsf5
78498	Glutamatergic	Timm13-203_ENSMUST00000218481	4.51984e-07	0.00221427	0.18757	Glutamatergic_Timm13
18590	GABAergic	Fundc1-201_ENSMUST00000026016	1.92669e-06	0.00451808	0.188872	GABAergic_Fundc1
121260	Glutamatergic	Tmx2-201_ENSMUST00000053664	2.28627e-10	1.12005e-06	0.189007	Glutamatergic_Tmx2
114878	Glutamatergic	Arglu1-201_ENSMUST00000048545	5.86428e-16	2.87291e-12	0.190658	Glutamatergic_Arglu1
70546	Glutamatergic	Sdf2-201_ENSMUST00000002133	5.48513e-09	2.68716e-05	0.191842	Glutamatergic_Sdf2
82723	Glutamatergic	Wbp4-202_ENSMUST00000227584	2.50063e-07	0.00122506	0.192489	Glutamatergic_Wbp4
93300	Glutamatergic	Eif6-201_ENSMUST00000029142	5.1323e-08	0.000251432	0.193228	Glutamatergic_Eif6
132283	Glutamatergic	Eloc-202_ENSMUST00000185393	5.03392e-09	2.46612e-05	0.19399	Glutamatergic_Eloc
99019	Glutamatergic	Cnbp-201_ENSMUST00000032138	2.44806e-09	1.1993e-05	0.194904	Glutamatergic_Cnbp
94226	Glutamatergic	Aimp1-201_ENSMUST00000029663	5.03129e-10	2.46483e-06	0.195687	Glutamatergic_Aimp1
77393	Glutamatergic	Cops6-201_ENSMUST00000019638	5.16418e-11	2.52993e-07	0.196054	Glutamatergic_Cops6
90954	Glutamatergic	Mpc2-203_ENSMUST00000138999	4.46114e-23	2.18551e-19	0.196144	Glutamatergic_Mpc2
127493	Glutamatergic	Srpk2-203_ENSMUST00000196592	2.41814e-08	0.000118465	0.196184	Glutamatergic_Srpk2
78838	Glutamatergic	Hspa4-201_ENSMUST00000020630	2.13392e-09	1.04541e-05	0.197081	Glutamatergic_Hspa4
125911	Glutamatergic	Naa38-204_ENSMUST00000144531	2.58672e-11	1.26723e-07	0.197485	Glutamatergic_Naa38
74750	Glutamatergic	Ccnt1-202_ENSMUST00000130921	1.5494e-15	7.5905e-12	0.198696	Glutamatergic_Ccnt1
109117	Glutamatergic	Serbp1-207_ENSMUST00000203436	7.76969e-13	3.80637e-09	0.19885	Glutamatergic_Serbp1
122200	Glutamatergic	Rps10-201_ENSMUST00000025052	3.56168e-13	1.74487e-09	0.199907	Glutamatergic_Rps10
84352	Glutamatergic	Ntan1-205_ENSMUST00000136618	2.85411e-08	0.000139823	0.20217	Glutamatergic_Ntan1
99339	Glutamatergic	Grin2b-204_ENSMUST00000143943	2.56954e-09	1.25882e-05	0.202498	Glutamatergic_Grin2b
121463	Glutamatergic	Lamtor4-201_ENSMUST00000062067	2.5406e-12	1.24464e-08	0.202691	Glutamatergic_Lamtor4
108101	Glutamatergic	Thyn1-203_ENSMUST00000213770	4.36312e-07	0.00213749	0.202986	Glutamatergic_Thyn1
84350	Glutamatergic	Ntan1-208_ENSMUST00000145248	5.4141e-08	0.000265237	0.203495	Glutamatergic_Ntan1
130110	Glutamatergic	Bscl2-206_ENSMUST00000160556	9.17527e-11	4.49496e-07	0.205107	Glutamatergic_Bscl2
76881	Glutamatergic	Trim37-201_ENSMUST00000041282	2.70375e-12	1.32457e-08	0.205758	Glutamatergic_Trim37
79968	Glutamatergic	Nme2-202_ENSMUST00000072566	4.70131e-07	0.00230317	0.206607	Glutamatergic_Nme2
86835	Glutamatergic	Gabbr1-202_ENSMUST00000172789	1.35398e-06	0.00663316	0.206688	Glutamatergic_Gabbr1
106493	Glutamatergic	Ogt-201_ENSMUST00000044475	7.55615e-10	3.70176e-06	0.20704	Glutamatergic_Ogt
90678	Glutamatergic	Nucks1-201_ENSMUST00000062264	9.77636e-15	4.78944e-11	0.207675	Glutamatergic_Nucks1
78968	Glutamatergic	Pttg1-202_ENSMUST00000020687	2.32641e-07	0.00113971	0.207698	Glutamatergic_Pttg1
112723	Glutamatergic	Nipal2-204_ENSMUST00000227336	2.33581e-22	1.14432e-18	0.208238	Glutamatergic_Nipal2
86727	Glutamatergic	Wdr33-202_ENSMUST00000082319	7.95519e-07	0.00389725	0.208374	Glutamatergic_Wdr33
61436	GABAergic	Rpl31-205_ENSMUST00000194746	1.30727e-07	0.000306554	0.209077	GABAergic_Rpl31
90558	Glutamatergic	Dars-201_ENSMUST00000027602	1.26012e-06	0.00617335	0.209402	Glutamatergic_Dars
82038	Glutamatergic	Srek1ip1-201_ENSMUST00000022230	3.43476e-09	1.68269e-05	0.209409	Glutamatergic_Srek1ip1
111612	Glutamatergic	Fam126b-207_ENSMUST00000161600	3.79218e-10	1.85779e-06	0.209683	Glutamatergic_Fam126b
109126	Glutamatergic	Tmem258-204_ENSMUST00000166412	1.51234e-19	7.40896e-16	0.211309	Glutamatergic_Tmem258
75306	Glutamatergic	Tmem208-201_ENSMUST00000015000	2.65053e-08	0.000129849	0.213295	Glutamatergic_Tmem208
74286	Glutamatergic	Cbx5-203_ENSMUST00000122182	5.04412e-10	2.47111e-06	0.213736	Glutamatergic_Cbx5
101607	Glutamatergic	Zrsr2-201_ENSMUST00000090840	7.27828e-10	3.56563e-06	0.214036	Glutamatergic_Zrsr2
112085	Glutamatergic	Ptov1-208_ENSMUST00000208682	8.23245e-15	4.03308e-11	0.215169	Glutamatergic_Ptov1
103717	Glutamatergic	Ube2q2-201_ENSMUST00000059555	2.05984e-08	0.000100912	0.219382	Glutamatergic_Ube2q2
32086	GABAergic	Timm17b-201_ENSMUST00000033498	3.56878e-12	8.36878e-09	0.219771	GABAergic_Timm17b
111406	Glutamatergic	Gcc2-206_ENSMUST00000161570	3.39005e-07	0.00166078	0.22055	Glutamatergic_Gcc2
74040	Glutamatergic	Rps18-209_ENSMUST00000174745	1.43424e-14	7.02633e-11	0.220685	Glutamatergic_Rps18
109592	Glutamatergic	Ttll7-201_ENSMUST00000037942	1.6573e-08	8.11911e-05	0.221578	Glutamatergic_Ttll7
131731	Glutamatergic	U2af1l4-201_ENSMUST00000043273	6.37738e-08	0.000312428	0.222739	Glutamatergic_U2af1l4
126328	Glutamatergic	Dhps-201_ENSMUST00000078665	4.66963e-07	0.00228765	0.223127	Glutamatergic_Dhps
82701	Glutamatergic	Akap11-202_ENSMUST00000123853	7.34295e-13	3.59731e-09	0.223234	Glutamatergic_Akap11
102470	Glutamatergic	Nudt21-204_ENSMUST00000212981	8.54531e-07	0.00418635	0.223277	Glutamatergic_Nudt21
111404	Glutamatergic	Gcc2-201_ENSMUST00000057659	2.08265e-10	1.02029e-06	0.224358	Glutamatergic_Gcc2
73227	Glutamatergic	Tmem147-207_ENSMUST00000209065	4.14228e-10	2.0293e-06	0.22436	Glutamatergic_Tmem147
81478	Glutamatergic	Nsd1-201_ENSMUST00000099490	1.10045e-20	5.3911e-17	0.225171	Glutamatergic_Nsd1
96686	Glutamatergic	Kmt2e-207_ENSMUST00000196889	1.72575e-09	8.45443e-06	0.225206	Glutamatergic_Kmt2e
110763	Glutamatergic	Bclaf1-211_ENSMUST00000215262	4.87644e-11	2.38897e-07	0.225785	Glutamatergic_Bclaf1
72811	Glutamatergic	Snx6-201_ENSMUST00000005798	8.89807e-08	0.000435917	0.226068	Glutamatergic_Snx6
82125	Glutamatergic	Ndufs4-206_ENSMUST00000232101	1.61177e-14	7.89607e-11	0.226415	Glutamatergic_Ndufs4
125634	Glutamatergic	Rpl30-202_ENSMUST00000079735	4.80064e-14	2.35183e-10	0.230561	Glutamatergic_Rpl30
76512	Glutamatergic	Pitpna-205_ENSMUST00000179445	1.81238e-13	8.87884e-10	0.230621	Glutamatergic_Pitpna
99021	Glutamatergic	Cnbp-209_ENSMUST00000204890	3.06206e-12	1.5001e-08	0.230858	Glutamatergic_Cnbp
80686	Glutamatergic	Gtpbp4-204_ENSMUST00000222098	2.94985e-21	1.44513e-17	0.230933	Glutamatergic_Gtpbp4
104331	Glutamatergic	Ss18l2-201_ENSMUST00000035113	5.48617e-19	2.68767e-15	0.231592	Glutamatergic_Ss18l2
96109	Glutamatergic	Ptp4a2-207_ENSMUST00000165853	8.32629e-09	4.07905e-05	0.232562	Glutamatergic_Ptp4a2
113801	Glutamatergic	Dusp26-203_ENSMUST00000161713	2.05032e-07	0.00100445	0.233937	Glutamatergic_Dusp26
86909	Glutamatergic	Gnal-202_ENSMUST00000076605	4.79379e-10	2.34848e-06	0.236874	Glutamatergic_Gnal
125556	Glutamatergic	Fam133b-205_ENSMUST00000197082	1.9003e-11	9.30959e-08	0.237063	Glutamatergic_Fam133b
99341	Glutamatergic	Grin2b-203_ENSMUST00000125905	5.29472e-13	2.59388e-09	0.2371	Glutamatergic_Grin2b
11822	GABAergic	Meg3-205_ENSMUST00000129245	4.25742e-21	9.98366e-18	0.237382	GABAergic_Meg3
119247	Glutamatergic	Polr2k-201_ENSMUST00000057177	9.20599e-07	0.00451002	0.237578	Glutamatergic_Polr2k
120996	Glutamatergic	Rps23-203_ENSMUST00000224463	6.65819e-24	3.26185e-20	0.2376	Glutamatergic_Rps23
86812	Glutamatergic	Hdac3-201_ENSMUST00000043498	2.35636e-08	0.000115438	0.238696	Glutamatergic_Hdac3
113325	Glutamatergic	Azi2-201_ENSMUST00000044454	9.79469e-09	4.79842e-05	0.239065	Glutamatergic_Azi2
72533	Glutamatergic	Prdx2-203_ENSMUST00000109734	8.84021e-09	4.33082e-05	0.24118	Glutamatergic_Prdx2
100637	Glutamatergic	Fus-204_ENSMUST00000121616	9.34943e-11	4.58029e-07	0.244397	Glutamatergic_Fus
107850	Glutamatergic	Oaz1-204_ENSMUST00000179341	1.80483e-64	8.84188e-61	0.246362	Glutamatergic_Oaz1
75984	Glutamatergic	Ppdpf-205_ENSMUST00000138800	3.06275e-08	0.000150044	0.247922	Glutamatergic_Ppdpf
107908	Glutamatergic	Plekhj1-207_ENSMUST00000219959	2.94753e-10	1.44399e-06	0.248155	Glutamatergic_Plekhj1
60129	GABAergic	Ssb-202_ENSMUST00000112260	3.04974e-10	7.15164e-07	0.249087	GABAergic_Ssb
75647	Glutamatergic	Lpl-202_ENSMUST00000101463	7.17029e-35	3.51273e-31	0.249548	Glutamatergic_Lpl
116406	Glutamatergic	Cir1-201_ENSMUST00000058615	1.23072e-15	6.0293e-12	0.249966	Glutamatergic_Cir1
74573	Glutamatergic	Rbm25-201_ENSMUST00000048155	4.15236e-16	2.03424e-12	0.249974	Glutamatergic_Rbm25
104152	Glutamatergic	Map4-206_ENSMUST00000169851	3.56619e-14	1.74708e-10	0.250307	Glutamatergic_Map4
109742	Glutamatergic	Mrpl55-203_ENSMUST00000108785	2.71398e-08	0.000132958	0.251601	Glutamatergic_Mrpl55
127254	Glutamatergic	Rpl34-201_ENSMUST00000062601	5.24567e-12	2.56985e-08	0.251887	Glutamatergic_Rpl34
43074	GABAergic	Fndc4-202_ENSMUST00000172435	3.44446e-11	8.07726e-08	0.252239	GABAergic_Fndc4
99687	Glutamatergic	Mrpl51-203_ENSMUST00000144380	1.87937e-17	9.20701e-14	0.2547	Glutamatergic_Mrpl51
75321	Glutamatergic	Surf2-201_ENSMUST00000015017	2.29583e-09	1.12473e-05	0.255466	Glutamatergic_Surf2
89117	Glutamatergic	Hspa4l-208_ENSMUST00000204702	4.02176e-17	1.97026e-13	0.25551	Glutamatergic_Hspa4l
79120	Glutamatergic	Mrps24-205_ENSMUST00000154330	5.10391e-13	2.50041e-09	0.256812	Glutamatergic_Mrps24
127698	Glutamatergic	Rpl35-203_ENSMUST00000152441	3.99988e-17	1.95954e-13	0.257441	Glutamatergic_Rpl35
114838	Glutamatergic	Zbtb38-212_ENSMUST00000152594	9.24354e-23	4.52841e-19	0.257566	Glutamatergic_Zbtb38
129878	Glutamatergic	Srsf3-205_ENSMUST00000150157	1.3228e-12	6.48039e-09	0.261057	Glutamatergic_Srsf3
76736	Glutamatergic	Kif3a-203_ENSMUST00000120613	6.89579e-12	3.37825e-08	0.261178	Glutamatergic_Kif3a
127556	Glutamatergic	AI413582-208_ENSMUST00000232203	5.75785e-09	2.82077e-05	0.262435	Glutamatergic_AI413582
93394	Glutamatergic	Rpn2-201_ENSMUST00000029171	4.93898e-10	2.41961e-06	0.263688	Glutamatergic_Rpn2
46407	GABAergic	Rps19-205_ENSMUST00000129847	5.52065e-09	1.29459e-05	0.264225	GABAergic_Rps19
91799	Glutamatergic	Rab14-201_ENSMUST00000028238	1.43181e-30	7.01442e-27	0.264691	Glutamatergic_Rab14
70287	Glutamatergic	Chordc1-201_ENSMUST00000001825	1.61673e-22	7.92034e-19	0.265087	Glutamatergic_Chordc1
104790	Glutamatergic	Ccdc88a-201_ENSMUST00000040182	5.9631e-19	2.92132e-15	0.265249	Glutamatergic_Ccdc88a
74111	Glutamatergic	Vdac3-202_ENSMUST00000179233	2.21822e-10	1.08671e-06	0.26556	Glutamatergic_Vdac3
125791	Glutamatergic	Hnrnpa3-204_ENSMUST00000111964	4.8571e-08	0.000237949	0.26697	Glutamatergic_Hnrnpa3
107913	Glutamatergic	Plekhj1-201_ENSMUST00000036805	7.346e-13	3.59881e-09	0.267096	Glutamatergic_Plekhj1
72864	Glutamatergic	Ctcf-201_ENSMUST00000005841	1.68403e-12	8.25005e-09	0.267997	Glutamatergic_Ctcf
94319	Glutamatergic	Ash1l-201_ENSMUST00000090933	5.66302e-17	2.77431e-13	0.26952	Glutamatergic_Ash1l
28985	GABAergic	Actb-207_ENSMUST00000167721	2.21875e-07	0.000520297	0.276614	GABAergic_Actb
121500	Glutamatergic	Minos1-204_ENSMUST00000154642	5.67196e-13	2.77869e-09	0.277559	Glutamatergic_Minos1
124903	Glutamatergic	Gsk3a-201_ENSMUST00000071739	5.02867e-10	2.46354e-06	0.278397	Glutamatergic_Gsk3a
123853	Glutamatergic	Cgrrf1-201_ENSMUST00000068532	3.42707e-08	0.000167892	0.278552	Glutamatergic_Cgrrf1
100305	Glutamatergic	Sez6l2-207_ENSMUST00000155138	2.17082e-11	1.06349e-07	0.278928	Glutamatergic_Sez6l2
100380	Glutamatergic	Mrpl48-207_ENSMUST00000146003	5.47776e-25	2.68356e-21	0.28097	Glutamatergic_Mrpl48
127909	Glutamatergic	Tmed5-202_ENSMUST00000061203	9.82693e-23	4.81421e-19	0.282274	Glutamatergic_Tmed5
130078	Glutamatergic	Eef1g-201_ENSMUST00000052248	8.04522e-17	3.94135e-13	0.282372	Glutamatergic_Eef1g
91581	Glutamatergic	Ak1-202_ENSMUST00000113277	2.5304e-13	1.23964e-09	0.284479	Glutamatergic_Ak1
71950	Glutamatergic	Psap-205_ENSMUST00000179238	2.61791e-16	1.28251e-12	0.286339	Glutamatergic_Psap
11832	GABAergic	Hsp90aa1-206_ENSMUST00000145255	1.01217e-34	2.37354e-31	0.287455	GABAergic_Hsp90aa1
113608	Glutamatergic	Zufsp-207_ENSMUST00000219457	3.74156e-27	1.83299e-23	0.288498	Glutamatergic_Zufsp
69402	Glutamatergic	Ndufa9-201_ENSMUST00000088194	3.06431e-21	1.50121e-17	0.288962	Glutamatergic_Ndufa9
110231	Glutamatergic	Rsrp1-204_ENSMUST00000148900	2.15648e-23	1.05646e-19	0.290241	Glutamatergic_Rsrp1
128652	Glutamatergic	Hmgn3-201_ENSMUST00000161796	3.74123e-15	1.83283e-11	0.291979	Glutamatergic_Hmgn3
99474	Glutamatergic	Kras-201_ENSMUST00000032399	1.65468e-17	8.10628e-14	0.292407	Glutamatergic_Kras
121498	Glutamatergic	Minos1-202_ENSMUST00000123488	1.08606e-06	0.00532063	0.292751	Glutamatergic_Minos1
11829	GABAergic	Meg3-206_ENSMUST00000143272	4.04869e-19	9.49419e-16	0.29388	GABAergic_Meg3
77084	Glutamatergic	Mrpl58-207_ENSMUST00000134386	8.69058e-12	4.25752e-08	0.294697	Glutamatergic_Mrpl58
84692	Glutamatergic	Dnm1l-201_ENSMUST00000023477	9.19883e-13	4.50651e-09	0.295614	Glutamatergic_Dnm1l
83015	Glutamatergic	Oxct1-201_ENSMUST00000110690	3.79234e-24	1.85787e-20	0.301019	Glutamatergic_Oxct1
98444	Glutamatergic	Cul1-201_ENSMUST00000031697	7.0287e-14	3.44336e-10	0.301515	Glutamatergic_Cul1
81672	Glutamatergic	Agtpbp1-201_ENSMUST00000022040	1.75398e-31	8.59276e-28	0.302636	Glutamatergic_Agtpbp1
70001	Glutamatergic	Pfdn5-202_ENSMUST00000062492	5.29806e-12	2.59552e-08	0.304941	Glutamatergic_Pfdn5
107809	Glutamatergic	Spcs2-207_ENSMUST00000208477	3.05889e-22	1.49855e-18	0.30572	Glutamatergic_Spcs2
128476	Glutamatergic	Aurkaip1-201_ENSMUST00000084097	3.26847e-23	1.60122e-19	0.308497	Glutamatergic_Aurkaip1
118957	Glutamatergic	Hnrnph2-205_ENSMUST00000113203	3.76962e-10	1.84674e-06	0.311718	Glutamatergic_Hnrnph2
11819	GABAergic	Meg3-209_ENSMUST00000146701	7.54978e-56	1.77042e-52	0.313146	GABAergic_Meg3
113822	Glutamatergic	Zmynd8-219_ENSMUST00000153655	3.73373e-20	1.82915e-16	0.313682	Glutamatergic_Zmynd8
109741	Glutamatergic	Mrpl55-201_ENSMUST00000045697	2.31594e-10	1.13458e-06	0.315728	Glutamatergic_Mrpl55
86181	Glutamatergic	Pja2-204_ENSMUST00000172818	1.15794e-13	5.67277e-10	0.316701	Glutamatergic_Pja2
122347	Glutamatergic	B4galt3-204_ENSMUST00000125939	7.25406e-33	3.55376e-29	0.316745	Glutamatergic_B4galt3
72231	Glutamatergic	Slbp-206_ENSMUST00000143029	3.81689e-43	1.86989e-39	0.317364	Glutamatergic_Slbp
104672	Glutamatergic	Srek1-201_ENSMUST00000074616	1.53907e-14	7.53991e-11	0.317412	Glutamatergic_Srek1
93534	Glutamatergic	Dnajc19-205_ENSMUST00000197111	2.34451e-10	1.14858e-06	0.318441	Glutamatergic_Dnajc19
89640	Glutamatergic	Sf3b1-203_ENSMUST00000187500	2.06112e-16	1.00974e-12	0.320128	Glutamatergic_Sf3b1
72404	Glutamatergic	Tmem242-201_ENSMUST00000005053	8.02708e-13	3.93247e-09	0.321466	Glutamatergic_Tmem242
133578	Glutamatergic	Cbx6-203_ENSMUST00000109627	5.11979e-20	2.50819e-16	0.322993	Glutamatergic_Cbx6
122470	Glutamatergic	Hook2-204_ENSMUST00000210326	9.88858e-34	4.84442e-30	0.323172	Glutamatergic_Hook2
116765	Glutamatergic	Ppig-201_ENSMUST00000040915	1.45492e-19	7.12767e-16	0.324975	Glutamatergic_Ppig
123285	Glutamatergic	Cyhr1-209_ENSMUST00000231152	2.52476e-11	1.23688e-07	0.326729	Glutamatergic_Cyhr1
99220	Glutamatergic	Tmcc1-211_ENSMUST00000204574	1.15091e-54	5.63828e-51	0.32676	Glutamatergic_Tmcc1
75786	Glutamatergic	Surf1-209_ENSMUST00000167661	2.87593e-12	1.40892e-08	0.331753	Glutamatergic_Surf1
126539	Glutamatergic	Rnf14-201_ENSMUST00000072376	8.82745e-14	4.32457e-10	0.333077	Glutamatergic_Rnf14
113552	Glutamatergic	Micu3-203_ENSMUST00000136835	1.04098e-23	5.09975e-20	0.33367	Glutamatergic_Micu3
131320	Glutamatergic	Dnlz-201_ENSMUST00000028295	5.23235e-20	2.56333e-16	0.336958	Glutamatergic_Dnlz
93399	Glutamatergic	Rpn2-211_ENSMUST00000156007	2.10808e-32	1.03275e-28	0.337713	Glutamatergic_Rpn2
81054	Glutamatergic	Eif5-202_ENSMUST00000166123	3.07686e-21	1.50736e-17	0.339749	Glutamatergic_Eif5
86833	Glutamatergic	Gabbr1-203_ENSMUST00000172792	1.56663e-15	7.67494e-12	0.339767	Glutamatergic_Gabbr1
81437	Glutamatergic	Ctsl-203_ENSMUST00000220737	4.7445e-16	2.32433e-12	0.340744	Glutamatergic_Ctsl
88317	Glutamatergic	Ube3a-205_ENSMUST00000200949	1.02835e-23	5.03791e-20	0.342187	Glutamatergic_Ube3a
133038	Glutamatergic	Gt(ROSA)26Sor-203_ENSMUST00000159544	8.95069e-20	4.38494e-16	0.342478	Glutamatergic_Gt(ROSA)26Sor
83072	Glutamatergic	Zfr-201_ENSMUST00000122941	1.81515e-38	8.89244e-35	0.343102	Glutamatergic_Zfr
85929	Glutamatergic	Enpp5-201_ENSMUST00000024756	1.32299e-18	6.48134e-15	0.345144	Glutamatergic_Enpp5
81057	Glutamatergic	Eif5-207_ENSMUST00000221292	3.11735e-17	1.52719e-13	0.351263	Glutamatergic_Eif5
93117	Glutamatergic	Gnas-221_ENSMUST00000156623	8.30692e-12	4.06956e-08	0.353952	Glutamatergic_Gnas
77330	Glutamatergic	Calm3-204_ENSMUST00000173557	9.87551e-32	4.83801e-28	0.355331	Glutamatergic_Calm3
122146	Glutamatergic	Pfdn4-204_ENSMUST00000109148	1.79554e-23	8.79633e-20	0.361161	Glutamatergic_Pfdn4
104168	Glutamatergic	Dhx30-223_ENSMUST00000200029	1.00381e-67	4.91768e-64	0.362234	Glutamatergic_Dhx30
108093	Glutamatergic	Haus8-203_ENSMUST00000123495	1.21586e-70	5.95648e-67	0.365466	Glutamatergic_Haus8
97484	Glutamatergic	Rufy3-207_ENSMUST00000199312	7.83645e-16	3.83908e-12	0.366508	Glutamatergic_Rufy3
124101	Glutamatergic	Tmem191c-202_ENSMUST00000231322	9.71239e-17	4.7581e-13	0.368075	Glutamatergic_Tmem191c
74331	Glutamatergic	Tfcp2-205_ENSMUST00000230039	2.35161e-48	1.15206e-44	0.368148	Glutamatergic_Tfcp2
69739	Glutamatergic	Ilf2-202_ENSMUST00000196769	1.31223e-14	6.42862e-11	0.368603	Glutamatergic_Ilf2
117027	Glutamatergic	Lgalsl-201_ENSMUST00000047028	2.18017e-22	1.06807e-18	0.370099	Glutamatergic_Lgalsl
121528	Glutamatergic	2310061I04Rik-204_ENSMUST00000148721	1.72714e-16	8.46124e-13	0.370757	Glutamatergic_2310061I04Rik
129590	Glutamatergic	Ssbp4-201_ENSMUST00000049908	6.14095e-22	3.00845e-18	0.371585	Glutamatergic_Ssbp4
111179	Glutamatergic	Ndufv1-207_ENSMUST00000134479	4.85068e-22	2.37635e-18	0.371945	Glutamatergic_Ndufv1
113630	Glutamatergic	Ncam1-204_ENSMUST00000193547	5.38743e-25	2.6393e-21	0.374906	Glutamatergic_Ncam1
97865	Glutamatergic	Fam168a-201_ENSMUST00000049053	1.3864e-23	6.79198e-20	0.376289	Glutamatergic_Fam168a
92146	Glutamatergic	Dync1i2-208_ENSMUST00000112144	3.55051e-27	1.7394e-23	0.379613	Glutamatergic_Dync1i2
115013	Glutamatergic	Adam22-202_ENSMUST00000050166	1.52765e-22	7.48394e-19	0.382689	Glutamatergic_Adam22
92017	Glutamatergic	Grin1-205_ENSMUST00000114312	2.65611e-16	1.30123e-12	0.384684	Glutamatergic_Grin1
76840	Glutamatergic	Ncor1-212_ENSMUST00000155486	6.83238e-29	3.34718e-25	0.385375	Glutamatergic_Ncor1
102605	Glutamatergic	Map1lc3b-205_ENSMUST00000181948	2.21818e-20	1.08669e-16	0.385691	Glutamatergic_Map1lc3b
96222	Glutamatergic	Sfpq-206_ENSMUST00000146285	1.87255e-24	9.17364e-21	0.391449	Glutamatergic_Sfpq
80281	Glutamatergic	Nemf-212_ENSMUST00000222763	2.81099e-15	1.3771e-11	0.395308	Glutamatergic_Nemf
74284	Glutamatergic	Cbx5-201_ENSMUST00000108813	4.36717e-23	2.13947e-19	0.397827	Glutamatergic_Cbx5
77163	Glutamatergic	Dalrd3-201_ENSMUST00000019183	3.19422e-19	1.56485e-15	0.399468	Glutamatergic_Dalrd3
93517	Glutamatergic	Ttc14-201_ENSMUST00000099153	6.28183e-32	3.07747e-28	0.399639	Glutamatergic_Ttc14
69527	Glutamatergic	Clcn4-201_ENSMUST00000000619	1.99227e-21	9.76012e-18	0.400774	Glutamatergic_Clcn4
79212	Glutamatergic	Ggnbp2-213_ENSMUST00000172405	4.83625e-16	2.36928e-12	0.402116	Glutamatergic_Ggnbp2
83498	Glutamatergic	Mrpl13-205_ENSMUST00000172387	1.22304e-34	5.99166e-31	0.403538	Glutamatergic_Mrpl13
126499	Glutamatergic	Hnrnpc-201_ENSMUST00000111610	2.67403e-25	1.31001e-21	0.403668	Glutamatergic_Hnrnpc
130757	Glutamatergic	Rpl13a-201_ENSMUST00000150350	3.05009e-19	1.49424e-15	0.403677	Glutamatergic_Rpl13a
124096	Glutamatergic	Cope-208_ENSMUST00000168018	1.97613e-25	9.68107e-22	0.406793	Glutamatergic_Cope
6028	GABAergic	Camta1-207_ENSMUST00000140030	1.97575e-34	4.63313e-31	0.409667	GABAergic_Camta1
75985	Glutamatergic	Ppdpf-202_ENSMUST00000108841	1.35644e-27	6.64522e-24	0.412263	Glutamatergic_Ppdpf
124104	Glutamatergic	Tmem191c-205_ENSMUST00000231517	8.31526e-25	4.07365e-21	0.412867	Glutamatergic_Tmem191c
82128	Glutamatergic	Ndufs4-201_ENSMUST00000022286	9.28484e-47	4.54864e-43	0.413728	Glutamatergic_Ndufs4
80993	Glutamatergic	Meg3-207_ENSMUST00000143836	1.98868e-25	9.74256e-22	0.415127	Glutamatergic_Meg3
97154	Glutamatergic	Mapre3-201_ENSMUST00000031058	4.14884e-36	2.03252e-32	0.416615	Glutamatergic_Mapre3
70280	Glutamatergic	Chordc1-208_ENSMUST00000217031	2.46524e-22	1.20772e-18	0.416926	Glutamatergic_Chordc1
128939	Glutamatergic	Romo1-203_ENSMUST00000109598	1.05635e-10	5.17506e-07	0.424997	Glutamatergic_Romo1
11355	GABAergic	Rtn1-203_ENSMUST00000137990	3.81192e-50	8.93895e-47	0.427846	GABAergic_Rtn1
132281	Glutamatergic	Eloc-208_ENSMUST00000188641	1.22736e-64	6.01285e-61	0.429413	Glutamatergic_Eloc
117995	Glutamatergic	Rpl7-205_ENSMUST00000149566	5.85481e-25	2.86827e-21	0.436976	Glutamatergic_Rpl7
103427	Glutamatergic	Tmod2-202_ENSMUST00000098552	1.50604e-58	7.37807e-55	0.439281	Glutamatergic_Tmod2
88310	Glutamatergic	Ube3a-203_ENSMUST00000200758	1.62845e-43	7.97778e-40	0.439346	Glutamatergic_Ube3a
74815	Glutamatergic	Rpl15-203_ENSMUST00000100799	1.08764e-33	5.32835e-30	0.440253	Glutamatergic_Rpl15
128834	Glutamatergic	Rplp0-204_ENSMUST00000156359	2.02279e-36	9.90965e-33	0.441678	Glutamatergic_Rplp0
100049	Glutamatergic	Mef2a-208_ENSMUST00000156690	5.46623e-29	2.67791e-25	0.445883	Glutamatergic_Mef2a
114803	Glutamatergic	Dtx3-202_ENSMUST00000116229	1.22122e-30	5.98277e-27	0.448452	Glutamatergic_Dtx3
83051	Glutamatergic	Slc22a17-204_ENSMUST00000226690	2.81743e-24	1.38026e-20	0.448726	Glutamatergic_Slc22a17
80636	Glutamatergic	Srsf5-202_ENSMUST00000110351	6.70212e-22	3.28337e-18	0.451467	Glutamatergic_Srsf5
77339	Glutamatergic	Fkbp8-202_ENSMUST00000119353	7.97979e-25	3.9093e-21	0.454275	Glutamatergic_Fkbp8
78621	Glutamatergic	Sumo3-206_ENSMUST00000141228	1.16256e-30	5.69537e-27	0.456081	Glutamatergic_Sumo3
122359	Glutamatergic	Tmco1-203_ENSMUST00000193446	8.82623e-22	4.32397e-18	0.456848	Glutamatergic_Tmco1
84230	Glutamatergic	Kif21a-204_ENSMUST00000109287	8.01556e-27	3.92682e-23	0.462019	Glutamatergic_Kif21a
126496	Glutamatergic	Hnrnpc-209_ENSMUST00000228198	1.23531e-24	6.05181e-21	0.463031	Glutamatergic_Hnrnpc
76843	Glutamatergic	Ncor1-201_ENSMUST00000018645	4.75727e-55	2.33059e-51	0.464655	Glutamatergic_Ncor1
103264	Glutamatergic	Arcn1-201_ENSMUST00000034607	4.21874e-34	2.06676e-30	0.468525	Glutamatergic_Arcn1
41060	GABAergic	Rsrp1-201_ENSMUST00000078084	5.36527e-41	1.25816e-37	0.470917	GABAergic_Rsrp1
116230	Glutamatergic	Ddx24-201_ENSMUST00000044923	5.79368e-34	2.83832e-30	0.473136	Glutamatergic_Ddx24
103912	Glutamatergic	Ppib-202_ENSMUST00000213785	8.34795e-36	4.08966e-32	0.473357	Glutamatergic_Ppib
96209	Glutamatergic	Srrm1-207_ENSMUST00000134854	5.83397e-22	2.85806e-18	0.476043	Glutamatergic_Srrm1
88913	Glutamatergic	Cct8-203_ENSMUST00000175977	1.18758e-24	5.81798e-21	0.476632	Glutamatergic_Cct8
72729	Glutamatergic	Ube2m-205_ENSMUST00000131837	4.43747e-19	2.17391e-15	0.477172	Glutamatergic_Ube2m
84413	Glutamatergic	Zbtb20-213_ENSMUST00000139491	6.41148e-115	3.14098e-111	0.486525	Glutamatergic_Zbtb20
131587	Glutamatergic	1110065P20Rik-204_ENSMUST00000163946	8.76883e-29	4.29585e-25	0.489161	Glutamatergic_1110065P20Rik
94825	Glutamatergic	Pnisr-202_ENSMUST00000098238	2.42652e-33	1.18875e-29	0.490614	Glutamatergic_Pnisr
83502	Glutamatergic	Mrpl13-204_ENSMUST00000170135	3.58927e-119	1.75839e-115	0.491034	Glutamatergic_Mrpl13
18683	GABAergic	Anapc11-204_ENSMUST00000148114	3.72665e-62	8.73899e-59	0.495884	GABAergic_Anapc11
71233	Glutamatergic	Atp5d-203_ENSMUST00000105367	1.57327e-44	7.70747e-41	0.497752	Glutamatergic_Atp5d
100387	Glutamatergic	Mrpl48-203_ENSMUST00000127253	1.04901e-51	5.1391e-48	0.498166	Glutamatergic_Mrpl48
72797	Glutamatergic	Psmd4-201_ENSMUST00000071664	2.21005e-24	1.0827e-20	0.498514	Glutamatergic_Psmd4
89638	Glutamatergic	Sf3b1-201_ENSMUST00000027127	3.81275e-43	1.86787e-39	0.500317	Glutamatergic_Sf3b1
110428	Glutamatergic	Ctbp1-201_ENSMUST00000079746	1.48353e-36	7.26782e-33	0.501094	Glutamatergic_Ctbp1
104157	Glutamatergic	Map4-207_ENSMUST00000196729	2.21189e-40	1.08361e-36	0.509678	Glutamatergic_Map4
84690	Glutamatergic	Dnm1l-202_ENSMUST00000096229	3.63841e-33	1.78245e-29	0.514414	Glutamatergic_Dnm1l
125914	Glutamatergic	Naa38-201_ENSMUST00000082283	1.61517e-28	7.9127e-25	0.523102	Glutamatergic_Naa38
102843	Glutamatergic	Psmb10-201_ENSMUST00000034369	6.34842e-33	3.11009e-29	0.524966	Glutamatergic_Psmb10
86545	Glutamatergic	Mapre2-201_ENSMUST00000025127	1.18553e-28	5.80792e-25	0.527452	Glutamatergic_Mapre2
71852	Glutamatergic	Gstm5-204_ENSMUST00000169365	1.40725e-32	6.8941e-29	0.530192	Glutamatergic_Gstm5
80687	Glutamatergic	Gtpbp4-201_ENSMUST00000021574	1.11348e-36	5.45494e-33	0.54032	Glutamatergic_Gtpbp4
86996	Glutamatergic	Napg-201_ENSMUST00000025474	1.55803e-45	7.63281e-42	0.54668	Glutamatergic_Napg
101742	Glutamatergic	Morf4l2-202_ENSMUST00000080411	9.21144e-23	4.51269e-19	0.550545	Glutamatergic_Morf4l2
123983	Glutamatergic	Srsf11-202_ENSMUST00000072875	5.37104e-38	2.63127e-34	0.552835	Glutamatergic_Srsf11
109124	Glutamatergic	Serbp1-203_ENSMUST00000203077	3.89754e-52	1.90941e-48	0.554359	Glutamatergic_Serbp1
129300	Glutamatergic	Ssb-206_ENSMUST00000166411	4.85753e-37	2.3797e-33	0.560253	Glutamatergic_Ssb
93321	Glutamatergic	Rbm39-203_ENSMUST00000109587	1.54471e-32	7.56751e-29	0.565448	Glutamatergic_Rbm39
88271	Glutamatergic	Rps24-201_ENSMUST00000112384	2.21458e-30	1.08492e-26	0.579981	Glutamatergic_Rps24
102846	Glutamatergic	Psmb10-203_ENSMUST00000212332	8.31596e-34	4.07399e-30	0.582033	Glutamatergic_Psmb10
131413	Glutamatergic	Gpx4-207_ENSMUST00000183037	1.69008e-31	8.27969e-28	0.589503	Glutamatergic_Gpx4
119803	Glutamatergic	Ngrn-201_ENSMUST00000117989	9.42065e-32	4.61518e-28	0.589609	Glutamatergic_Ngrn
126639	Glutamatergic	Rpl35a-205_ENSMUST00000115079	4.45643e-32	2.1832e-28	0.607777	Glutamatergic_Rpl35a
97717	Glutamatergic	Rsrc2-208_ENSMUST00000182309	5.90686e-46	2.89377e-42	0.611336	Glutamatergic_Rsrc2
94678	Glutamatergic	Zranb2-202_ENSMUST00000106057	2.63592e-35	1.29134e-31	0.614234	Glutamatergic_Zranb2
119447	Glutamatergic	Bex3-202_ENSMUST00000113112	1.44937e-35	7.10048e-32	0.614717	Glutamatergic_Bex3
122950	Glutamatergic	Thoc7-207_ENSMUST00000225202	1.89997e-35	9.30795e-32	0.616564	Glutamatergic_Thoc7
81663	Glutamatergic	Agtpbp1-211_ENSMUST00000166276	3.42074e-40	1.67582e-36	0.625585	Glutamatergic_Agtpbp1
101387	Glutamatergic	Atrx-202_ENSMUST00000113573	2.6096e-79	1.27844e-75	0.639905	Glutamatergic_Atrx
128653	Glutamatergic	Hmgn3-202_ENSMUST00000162246	5.38588e-49	2.63854e-45	0.652227	Glutamatergic_Hmgn3
97487	Glutamatergic	Rufy3-202_ENSMUST00000196686	1.36202e-38	6.67255e-35	0.659107	Glutamatergic_Rufy3
105128	Glutamatergic	Polr2f-203_ENSMUST00000229973	4.9138e-50	2.40727e-46	0.668518	Glutamatergic_Polr2f
11834	GABAergic	Hsp90aa1-208_ENSMUST00000155242	1.46181e-30	3.42793e-27	0.668791	GABAergic_Hsp90aa1
75535	Glutamatergic	Gdi1-209_ENSMUST00000149391	1.5326e-37	7.5082e-34	0.672032	Glutamatergic_Gdi1
89764	Glutamatergic	Clk1-210_ENSMUST00000148330	2.18496e-34	1.07041e-30	0.679344	Glutamatergic_Clk1
92234	Glutamatergic	Zc3h15-201_ENSMUST00000081591	2.35636e-79	1.15438e-75	0.683613	Glutamatergic_Zc3h15
84093	Glutamatergic	Grina-203_ENSMUST00000229772	4.78191e-82	2.34266e-78	0.686199	Glutamatergic_Grina
95361	Glutamatergic	Psip1-203_ENSMUST00000107215	2.03735e-36	9.98097e-33	0.687862	Glutamatergic_Psip1
88602	Glutamatergic	Caly-205_ENSMUST00000211681	6.21215e-117	3.04333e-113	0.696789	Glutamatergic_Caly
111175	Glutamatergic	Ndufv1-202_ENSMUST00000128787	9.25355e-45	4.53331e-41	0.712321	Glutamatergic_Ndufv1
99340	Glutamatergic	Grin2b-205_ENSMUST00000152012	1.45303e-112	7.11838e-109	0.713518	Glutamatergic_Grin2b
84964	Glutamatergic	Atp5j-204_ENSMUST00000127651	5.32932e-99	2.61083e-95	0.71499	Glutamatergic_Atp5j
77328	Glutamatergic	Calm3-202_ENSMUST00000172594	5.83531e-63	2.85872e-59	0.791899	Glutamatergic_Calm3
88053	Glutamatergic	Ndufb8-205_ENSMUST00000168083	7.27855e-32	3.56576e-28	0.840972	Glutamatergic_Ndufb8
77593	Glutamatergic	Snx3-202_ENSMUST00000105499	1.643e-65	8.04905e-62	0.841751	Glutamatergic_Snx3
81007	Glutamatergic	Hsp90aa1-201_ENSMUST00000021698	1.50509e-122	7.37346e-119	0.848441	Glutamatergic_Hsp90aa1
109733	Glutamatergic	Mrpl41-202_ENSMUST00000194392	9.34884e-80	4.58e-76	0.886715	Glutamatergic_Mrpl41
83340	Glutamatergic	Oxr1-204_ENSMUST00000110297	1.63545e-52	8.01207e-49	0.914857	Glutamatergic_Oxr1
18682	GABAergic	Anapc11-201_ENSMUST00000026128	0	2.22507e-308	0.945566	GABAergic_Anapc11
89632	Glutamatergic	Hspd1-202_ENSMUST00000127861	2.92366e-109	1.4323e-105	0.982336	Glutamatergic_Hspd1
118955	Glutamatergic	Hnrnph2-202_ENSMUST00000059297	8.24983e-92	4.04159e-88	1.00838	Glutamatergic_Hnrnph2
80996	Glutamatergic	Meg3-201_ENSMUST00000124106	2.15926e-84	1.05782e-80	1.04025	Glutamatergic_Meg3
123996	Glutamatergic	Srsf11-208_ENSMUST00000133090	4.49019e-115	2.19974e-111	1.06629	Glutamatergic_Srsf11
100376	Glutamatergic	Rab6a-203_ENSMUST00000107048	1.96477e-73	9.62541e-70	1.09478	Glutamatergic_Rab6a
88598	Glutamatergic	Caly-201_ENSMUST00000026541	2.98307e-117	1.4614e-113	1.09817	Glutamatergic_Caly
80224	Glutamatergic	Fkbp3-206_ENSMUST00000221608	2.14712e-108	1.05188e-104	1.14629	Glutamatergic_Fkbp3
81000	Glutamatergic	Meg3-202_ENSMUST00000126289	1.13875e-126	5.57873e-123	1.17577	Glutamatergic_Meg3
80999	Glutamatergic	Meg3-203_ENSMUST00000128178	2.469e-176	1.20956e-172	1.55192	Glutamatergic_Meg3
88599	Glutamatergic	Caly-202_ENSMUST00000166758	0	2.22507e-308	1.87171	Glutamatergic_Caly
88600	Glutamatergic	Caly-203_ENSMUST00000211044	0	2.22507e-308	2.18741	Glutamatergic_Caly
64795	GABAergic	Myl6-206_ENSMUST00000218127	0	2.22507e-308	2.59982	GABAergic_Myl6
76091	Glutamatergic	H3f3b-204_ENSMUST00000139623	0	2.22507e-308	2.97853	Glutamatergic_H3f3b
