# Supplementary material for: Isoform cell-type specificity in the mouse primary motor cortex
Source: Nature. 2021 Oct 6;598(7879):195–9. doi: 10.1038/s41586-021-03969-3 (PMC8494650; doi:10.1038/s41586-021-03969-3)
Supplement: Supplementary file 5 — Subclass-level differential analysis with constant gene within the glutamatergic (sheet 1) and GABAergic (sheet 2) classes [file 41586_2021_3969_MOESM5_ESM.xlsx]

## Sheet: Export Summary
	This document was exported from Numbers. Each table was converted to an Excel worksheet. All other objects on each Numbers sheet were placed on separate worksheets. Please be aware that formula calculations may differ in Excel.
	Numbers Sheet Name	Numbers Table Name	Excel Worksheet Name
	a_GLUT
		ST02_a-subclass_DE-GLUT	a_GLUT - ST02_a-subclass_DE-GLU
	b_GABA
		ST02_b-subclass_DE-GABA	b_GABA - ST02_b-subclass_DE-GAB

## Sheet: a_GLUT - ST02_a-subclass_DE-GLU
ST02_a-subclass_DE-GLUT
	index	name	p_raw	p_corr	es	index_name
277453	L6 IT	Calm1-202_ENSMUST00000110082	8.28204e-10	4.69757e-06	0.0474187	L6 IT_Calm1
263496	L6 CT	Gapdh-206_ENSMUST00000147954	1.22317e-06	0.00579658	0.0540207	L6 CT_Gapdh
460241	L6b	Ndufb10-201_ENSMUST00000045602	2.27323e-07	0.00119913	0.0556805	L6b_Ndufb10
257812	L6 CT	Cox17-201_ENSMUST00000050273	8.16549e-07	0.00386963	0.0580003	L6 CT_Cox17
465273	L6b	Rpl37a-201_ENSMUST00000059980	1.22894e-06	0.00648267	0.0599267	L6b_Rpl37a
246524	L6 CT	Eif1-201_ENSMUST00000049385	2.06351e-15	9.77899e-12	0.0602595	L6 CT_Eif1
241323	L6 CT	Gabarapl2-203_ENSMUST00000133628	1.93537e-07	0.000917171	0.0617581	L6 CT_Gabarapl2
341493	L6 IT	Myl6-201_ENSMUST00000164181	1.02076e-08	5.78973e-05	0.066316	L6 IT_Myl6
226784	L6 CT	Atp5b-206_ENSMUST00000126751	2.71582e-07	0.00128703	0.0701242	L6 CT_Atp5b
272656	L6 CT	Rpl41-203_ENSMUST00000176683	6.93476e-07	0.00328638	0.0710093	L6 CT_Rpl41
219819	L6 CT	Prelid1-201_ENSMUST00000021942	4.15843e-08	0.000197068	0.0715799	L6 CT_Prelid1
66667	L2/3 IT	Vmn1r90-203_ENSMUST00000226510	2.16772e-07	0.00135244	0.0725238	L2/3 IT_Vmn1r90
305675	L6 IT	Actb-201_ENSMUST00000100497	2.62212e-08	0.000148727	0.0740333	L6 IT_Actb
247050	L6 CT	Ripor2-209_ENSMUST00000175986	1.19016e-06	0.00564018	0.0760722	L6 CT_Ripor2
422139	L6b	Rpl19-201_ENSMUST00000017548	1.03241e-06	0.00544597	0.0789466	L6b_Rpl19
446210	L6b	Aldoa-201_ENSMUST00000032934	1.12812e-11	5.95081e-08	0.0795944	L6b_Aldoa
214113	L6 CT	Cnih1-201_ENSMUST00000015903	5.77128e-07	0.00273501	0.0834745	L6 CT_Cnih1
23416	L2/3 IT	Snap25-201_ENSMUST00000028727	8.65661e-07	0.00540086	0.0874522	L2/3 IT_Snap25
430827	L6b	Atp5j-208_ENSMUST00000146103	4.55148e-10	2.40091e-06	0.088377	L6b_Atp5j
474693	L6b	Rplp0-201_ENSMUST00000086519	4.77623e-10	2.51946e-06	0.0939433	L6b_Rplp0
164551	L5/6 NP	Rps6-201_ENSMUST00000102814	1.00821e-06	0.00418506	0.0967777	L5/6 NP_Rps6
27612	L2/3 IT	Rer1-201_ENSMUST00000030914	8.19236e-07	0.00511121	0.0978805	L2/3 IT_Rer1
225192	L6 CT	Ap3s1-201_ENSMUST00000025357	1.8611e-08	8.81973e-05	0.0996743	L6 CT_Ap3s1
235435	L6 CT	Ppm1g-202_ENSMUST00000200740	4.26285e-09	2.02016e-05	0.100579	L6 CT_Ppm1g
471428	L6b	Rpl5-201_ENSMUST00000082223	6.52179e-09	3.44025e-05	0.102431	L6b_Rpl5
199461	L5/6 NP	Grcc10-201_ENSMUST00000004389	2.25828e-06	0.00937413	0.106549	L5/6 NP_Grcc10
41675	L2/3 IT	Rfx7-206_ENSMUST00000184851	2.22419e-07	0.00138767	0.110034	L2/3 IT_Rfx7
458615	L6b	Rpl12-203_ENSMUST00000126610	4.19452e-07	0.00221261	0.112063	L6b_Rpl12
24467	L2/3 IT	Slc7a11-202_ENSMUST00000142932	3.08504e-07	0.00192475	0.114159	L2/3 IT_Slc7a11
33367	L2/3 IT	Ciapin1-210_ENSMUST00000162589	1.76324e-08	0.000110009	0.114648	L2/3 IT_Ciapin1
2091	L2/3 IT	Pafah1b2-201_ENSMUST00000172450	8.99996e-08	0.000561508	0.115402	L2/3 IT_Pafah1b2
234277	L6 CT	Nasp-205_ENSMUST00000134038	1.27963e-06	0.00606415	0.115657	L6 CT_Nasp
434264	L6b	Nabp2-201_ENSMUST00000026439	9.42992e-08	0.000497428	0.116428	L6b_Nabp2
25901	L2/3 IT	Wdr31-206_ENSMUST00000146108	5.67633e-07	0.00354146	0.117197	L2/3 IT_Wdr31
452396	L6b	Nsf-202_ENSMUST00000103075	4.26809e-08	0.000225142	0.11773	L6b_Nsf
13336	L2/3 IT	Nek4-208_ENSMUST00000228392	2.77918e-07	0.00173393	0.119167	L2/3 IT_Nek4
219420	L6 CT	Klc1-202_ENSMUST00000118471	1.64198e-07	0.000778135	0.12108	L6 CT_Klc1
39945	L2/3 IT	Serbp1-207_ENSMUST00000203436	2.76212e-07	0.00172328	0.121419	L2/3 IT_Serbp1
280623	L6 IT	Atp5g1-201_ENSMUST00000090541	2.83661e-15	1.60893e-11	0.122288	L6 IT_Atp5g1
423190	L6b	Calm3-204_ENSMUST00000173557	3.84174e-07	0.00202652	0.122864	L6b_Calm3
446659	L6b	Ndufab1-208_ENSMUST00000146022	1.20024e-11	6.33125e-08	0.126321	L6b_Ndufab1
286016	L6 IT	Timm13-201_ENSMUST00000020440	1.98726e-09	1.12718e-05	0.126346	L6 IT_Timm13
452428	L6b	Chchd4-201_ENSMUST00000040835	7.87423e-08	0.000415366	0.12647	L6b_Chchd4
31375	L2/3 IT	Acer3-201_ENSMUST00000033020	1.00712e-08	6.28342e-05	0.126841	L2/3 IT_Acer3
321724	L6 IT	Clstn1-202_ENSMUST00000105691	8.00809e-07	0.00454219	0.127551	L6 IT_Clstn1
46565	L2/3 IT	Hectd2-205_ENSMUST00000149629	6.06907e-08	0.000378649	0.128177	L2/3 IT_Hectd2
9159	L2/3 IT	Lgr5-205_ENSMUST00000149008	8.72406e-10	5.44294e-06	0.129474	L2/3 IT_Lgr5
329896	L6 IT	Atp6v1a-202_ENSMUST00000114666	2.12277e-07	0.00120403	0.13008	L6 IT_Atp6v1a
440086	L6b	Aimp1-201_ENSMUST00000029663	1.16924e-07	0.000616774	0.130148	L6b_Aimp1
449274	L6b	Lysmd2-201_ENSMUST00000034702	4.48554e-09	2.36612e-05	0.130242	L6b_Lysmd2
49998	L2/3 IT	Mrps12-201_ENSMUST00000056078	1.71484e-09	1.06989e-05	0.130484	L2/3 IT_Mrps12
291749	L6 IT	Yaf2-201_ENSMUST00000080299	2.09016e-07	0.00118554	0.131136	L6 IT_Yaf2
52798	L2/3 IT	Usp29-203_ENSMUST00000198068	9.83761e-09	6.13768e-05	0.131466	L2/3 IT_Usp29
38491	L2/3 IT	Neil2-202_ENSMUST00000223723	6.7209e-11	4.19317e-07	0.131692	L2/3 IT_Neil2
275112	L6 CT	Gm29683-203_ENSMUST00000209071	7.47851e-09	3.54407e-05	0.131721	L6 CT_Gm29683
427253	L6b	Auh-201_ENSMUST00000021913	7.12891e-07	0.0037605	0.133571	L6b_Auh
204740	L5/6 NP	Rpl24-201_ENSMUST00000023269	1.06885e-07	0.000443678	0.133832	L5/6 NP_Rpl24
65482	L2/3 IT	Cdkn2d-201_ENSMUST00000086374	1.13863e-06	0.00710389	0.134381	L2/3 IT_Cdkn2d
169977	L5/6 NP	Ndufab1-203_ENSMUST00000123296	3.88445e-08	0.000161244	0.136496	L5/6 NP_Ndufab1
33172	L2/3 IT	Vps35-203_ENSMUST00000209277	1.04057e-09	6.49213e-06	0.136848	L2/3 IT_Vps35
192498	L5/6 NP	Tceal5-201_ENSMUST00000066819	2.32937e-07	0.000966921	0.138868	L5/6 NP_Tceal5
5702	L2/3 IT	Adgrl1-207_ENSMUST00000141158	1.23742e-09	7.72025e-06	0.140287	L2/3 IT_Adgrl1
267007	L6 CT	Hmgb1-203_ENSMUST00000110505	1.8886e-08	8.95008e-05	0.141503	L6 CT_Hmgb1
46460	L2/3 IT	Ghitm-203_ENSMUST00000223921	1.20062e-07	0.000749069	0.141766	L2/3 IT_Ghitm
222831	L6 CT	Cpox-205_ENSMUST00000232176	6.18669e-10	2.93187e-06	0.141965	L6 CT_Cpox
261081	L6 CT	Uba2-210_ENSMUST00000206651	3.70251e-07	0.00175462	0.142767	L6 CT_Uba2
30882	L2/3 IT	Mef2a-207_ENSMUST00000144057	1.03956e-07	0.000648583	0.143253	L2/3 IT_Mef2a
31123	L2/3 IT	Mvp-203_ENSMUST00000206511	1.36575e-09	8.52091e-06	0.143552	L2/3 IT_Mvp
252915	L6 CT	Lrp1-201_ENSMUST00000049149	1.02944e-07	0.000487851	0.143889	L6 CT_Lrp1
229979	L6 CT	Olfm1-203_ENSMUST00000102879	1.49452e-13	7.08252e-10	0.143922	L6 CT_Olfm1
3929	L2/3 IT	Sra1-204_ENSMUST00000173482	2.41696e-07	0.00150794	0.144274	L2/3 IT_Sra1
441687	L6b	Ppt1-201_ENSMUST00000030412	1.00293e-06	0.00529048	0.14445	L6b_Ppt1
41081	L2/3 IT	4932438A13Rik-212_ENSMUST00000140480	6.30775e-10	3.93541e-06	0.14533	L2/3 IT_4932438A13Rik
19526	L2/3 IT	Hras-205_ENSMUST00000128993	1.75091e-07	0.00109239	0.145564	L2/3 IT_Hras
471170	L6b	Sept11-201_ENSMUST00000074733	4.61704e-07	0.00243549	0.145634	L6b_Sept11
461482	L6b	Map7d2-203_ENSMUST00000112471	3.73102e-08	0.000196811	0.146539	L6b_Map7d2
422947	L6b	Mrpl58-202_ENSMUST00000103036	1.8561e-08	9.79092e-05	0.147534	L6b_Mrpl58
302843	L6 IT	Hint2-201_ENSMUST00000030192	6.45524e-07	0.00366141	0.147818	L6 IT_Hint2
261028	L6 CT	Senp7-211_ENSMUST00000202000	5.3571e-11	2.53873e-07	0.148009	L6 CT_Senp7
448937	L6b	Dcun1d5-202_ENSMUST00000215683	1.72499e-09	9.09933e-06	0.148811	L6b_Dcun1d5
451073	L6b	Gas7-204_ENSMUST00000108682	1.4272e-11	7.52847e-08	0.149126	L6b_Gas7
12554	L2/3 IT	Cast-203_ENSMUST00000220868	6.23704e-10	3.89129e-06	0.149816	L2/3 IT_Cast
328209	L6 IT	Cdk5r1-201_ENSMUST00000053413	7.8946e-07	0.00447782	0.150056	L6 IT_Cdk5r1
11149	L2/3 IT	Mia2-204_ENSMUST00000175659	2.2814e-07	0.00142336	0.150211	L2/3 IT_Mia2
37903	L2/3 IT	Ankrd12-201_ENSMUST00000038116	2.59911e-07	0.00162158	0.150281	L2/3 IT_Ankrd12
1334	L2/3 IT	Ift46-201_ENSMUST00000002099	1.34008e-06	0.00836075	0.150305	L2/3 IT_Ift46
66670	L2/3 IT	A230077H06Rik-202_ENSMUST00000189574	3.16683e-09	1.97578e-05	0.151806	L2/3 IT_A230077H06Rik
246437	L6 CT	Haus8-203_ENSMUST00000123495	3.90916e-12	1.85255e-08	0.153324	L6 CT_Haus8
221846	L6 CT	Mrpl13-204_ENSMUST00000170135	1.04607e-12	4.9573e-09	0.154998	L6 CT_Mrpl13
242512	L6 CT	Dhx30-223_ENSMUST00000200029	2.72562e-07	0.00129167	0.155227	L6 CT_Dhx30
64024	L2/3 IT	Snhg20-202_ENSMUST00000149822	8.55246e-07	0.00533588	0.155331	L2/3 IT_Snhg20
164317	L5/6 NP	Dnaja1-201_ENSMUST00000030118	1.73951e-12	7.2207e-09	0.155758	L5/6 NP_Dnaja1
429609	L6b	Sept3-201_ENSMUST00000023095	1.13009e-07	0.000596124	0.15615	L6b_Sept3
454501	L6b	Tmem55b-201_ENSMUST00000049312	2.49246e-07	0.00131477	0.156321	L6b_Tmem55b
194502	L5/6 NP	Sdhc-202_ENSMUST00000111336	4.47336e-07	0.00185689	0.159103	L5/6 NP_Sdhc
41029	L2/3 IT	Matr3-201_ENSMUST00000166793	4.64745e-11	2.89954e-07	0.159708	L2/3 IT_Matr3
12087	L2/3 IT	Spin1-201_ENSMUST00000095797	5.44405e-07	0.00339654	0.160108	L2/3 IT_Spin1
56462	L2/3 IT	Rpl30-202_ENSMUST00000079735	7.88803e-07	0.00492134	0.160218	L2/3 IT_Rpl30
180932	L5/6 NP	Fau-202_ENSMUST00000178310	2.66862e-07	0.00110774	0.160802	L5/6 NP_Fau
138375	L5/6 NP	Cox5a-202_ENSMUST00000213678	4.06307e-09	1.68658e-05	0.161	L5/6 NP_Cox5a
31610	L2/3 IT	Acadsb-201_ENSMUST00000015829	1.44954e-08	9.04368e-05	0.162389	L2/3 IT_Acadsb
59326	L2/3 IT	Hnrnpr-207_ENSMUST00000148843	1.63004e-11	1.01698e-07	0.163516	L2/3 IT_Hnrnpr
216853	L6 CT	Llph-201_ENSMUST00000020444	2.1157e-10	1.00263e-06	0.165222	L6 CT_Llph
471292	L6b	Ube2e2-205_ENSMUST00000150727	2.41443e-08	0.000127361	0.165328	L6b_Ube2e2
13557	L2/3 IT	Sugt1-201_ENSMUST00000054908	1.50437e-06	0.00938576	0.165493	L2/3 IT_Sugt1
8272	L2/3 IT	Ccdc12-201_ENSMUST00000019803	4.7741e-14	2.97856e-10	0.166697	L2/3 IT_Ccdc12
53110	L2/3 IT	Immt-207_ENSMUST00000167244	2.12541e-10	1.32604e-06	0.167193	L2/3 IT_Immt
44067	L2/3 IT	Rpl22l1-201_ENSMUST00000043867	1.11914e-06	0.00698229	0.168701	L2/3 IT_Rpl22l1
4716	L2/3 IT	Emc10-202_ENSMUST00000118808	1.43009e-14	8.92235e-11	0.16961	L2/3 IT_Emc10
145798	L5/6 NP	Vmp1-201_ENSMUST00000018315	6.84378e-07	0.00284085	0.170566	L5/6 NP_Vmp1
419814	L6b	Snrpb2-201_ENSMUST00000008477	1.2953e-06	0.0068327	0.171684	L6b_Snrpb2
10508	L2/3 IT	Helz-203_ENSMUST00000106746	1.12371e-06	0.00701082	0.172417	L2/3 IT_Helz
228744	L6 CT	Atg16l1-204_ENSMUST00000127884	7.18502e-11	3.40498e-07	0.172917	L6 CT_Atg16l1
415602	L6b	Ilf2-201_ENSMUST00000001042	1.78678e-07	0.000942528	0.172934	L6b_Ilf2
440897	L6b	Ugcg-201_ENSMUST00000030074	1.3268e-07	0.000699887	0.173045	L6b_Ugcg
9328	L2/3 IT	Timm13-201_ENSMUST00000020440	2.64455e-20	1.64994e-16	0.173324	L2/3 IT_Timm13
421200	L6b	Gorasp2-201_ENSMUST00000028509	1.07288e-06	0.00565942	0.173379	L6b_Gorasp2
248597	L6 CT	4932438A13Rik-212_ENSMUST00000140480	6.84295e-18	3.24287e-14	0.174458	L6 CT_4932438A13Rik
441225	L6b	Psip1-202_ENSMUST00000107214	7.22188e-12	3.80954e-08	0.175792	L6b_Psip1
326161	L6 IT	Syt16-203_ENSMUST00000221220	2.51623e-07	0.00142721	0.175852	L6 IT_Syt16
154658	L5/6 NP	Sympk-204_ENSMUST00000137287	2.13755e-07	0.000887296	0.176537	L5/6 NP_Sympk
8662	L2/3 IT	Ccdc59-201_ENSMUST00000020049	1.59023e-08	9.92146e-05	0.176989	L2/3 IT_Ccdc59
426380	L6b	Timm9-201_ENSMUST00000021486	2.85414e-08	0.000150556	0.177668	L6b_Timm9
331640	L6 IT	Ubl7-201_ENSMUST00000163329	4.97614e-08	0.000282246	0.178852	L6 IT_Ubl7
211721	L6 CT	Rundc3a-201_ENSMUST00000006750	3.16764e-09	1.50114e-05	0.179446	L6 CT_Rundc3a
326310	L6 IT	Prrt2-201_ENSMUST00000159916	1.08618e-07	0.000616079	0.180348	L6 IT_Prrt2
302850	L6 IT	Clta-203_ENSMUST00000107847	1.03334e-06	0.00586111	0.180602	L6 IT_Clta
36425	L2/3 IT	Gucd1-210_ENSMUST00000153125	1.0112e-12	6.30889e-09	0.180742	L2/3 IT_Gucd1
469082	L6b	Nudcd3-201_ENSMUST00000066496	6.8167e-08	0.000359581	0.180779	L6b_Nudcd3
332778	L6 IT	Camk2b-209_ENSMUST00000109813	5.59785e-07	0.0031751	0.181922	L6 IT_Camk2b
24434	L2/3 IT	Acad9-206_ENSMUST00000197344	1.8625e-10	1.16201e-06	0.182378	L2/3 IT_Acad9
231085	L6 CT	1700037H04Rik-201_ENSMUST00000028800	9.35771e-07	0.00443462	0.183093	L6 CT_1700037H04Rik
214156	L6 CT	Sqstm1-204_ENSMUST00000136936	7.08015e-13	3.35528e-09	0.183491	L6 CT_Sqstm1
325930	L6 IT	Lncpint-212_ENSMUST00000230209	1.16082e-07	0.000658416	0.185229	L6 IT_Lncpint
32625	L2/3 IT	Cul4a-205_ENSMUST00000135371	1.07038e-08	6.67812e-05	0.187059	L2/3 IT_Cul4a
223751	L6 CT	Cep89-204_ENSMUST00000140418	7.68559e-07	0.0036422	0.187265	L6 CT_Cep89
49821	L2/3 IT	Sys1-201_ENSMUST00000072452	4.20148e-09	2.62131e-05	0.187601	L2/3 IT_Sys1
245667	L6 CT	Unc13a-201_ENSMUST00000030170	2.95334e-10	1.39959e-06	0.188972	L6 CT_Unc13a
416738	L6b	Puf60-202_ENSMUST00000100527	9.69299e-07	0.00511305	0.189373	L6b_Puf60
429040	L6b	Ctnnd2-201_ENSMUST00000081728	3.41722e-11	1.80258e-07	0.192431	L6b_Ctnnd2
473628	L6b	Kcnma1-205_ENSMUST00000145596	6.6563e-08	0.00035112	0.19273	L6b_Kcnma1
143838	L5/6 NP	Thg1l-202_ENSMUST00000109254	2.13687e-06	0.00887017	0.19278	L5/6 NP_Thg1l
8326	L2/3 IT	Polr2i-202_ENSMUST00000108192	9.0069e-07	0.00561941	0.193196	L2/3 IT_Polr2i
64375	L2/3 IT	Pet100-206_ENSMUST00000208950	7.05212e-07	0.00439982	0.193595	L2/3 IT_Pet100
190879	L5/6 NP	Olfr986-202_ENSMUST00000214763	2.18742e-06	0.00907996	0.19455	L5/6 NP_Olfr986
455997	L6b	Rbm17-201_ENSMUST00000040314	1.66715e-07	0.000879423	0.19456	L6b_Rbm17
467750	L6b	Ncald-204_ENSMUST00000120746	8.69413e-07	0.00458615	0.194677	L6b_Ncald
248864	L6 CT	Cep85-207_ENSMUST00000141384	1.43497e-12	6.80033e-09	0.195909	L6 CT_Cep85
58229	L2/3 IT	Morf4l1-201_ENSMUST00000085248	8.17031e-09	5.09746e-05	0.196651	L2/3 IT_Morf4l1
45666	L2/3 IT	Zbtb38-212_ENSMUST00000152594	1.50623e-08	9.39739e-05	0.197715	L2/3 IT_Zbtb38
436561	L6b	Nfasc-202_ENSMUST00000094569	1.47951e-06	0.0078044	0.199501	L6b_Nfasc
60473	L2/3 IT	Tmem256-203_ENSMUST00000133967	7.21754e-14	4.50302e-10	0.200009	L2/3 IT_Tmem256
422529	L6b	Psmb6-202_ENSMUST00000128870	8.59558e-11	4.53417e-07	0.200846	L6b_Psmb6
20378	L2/3 IT	Pikfyve-205_ENSMUST00000186404	8.16609e-15	5.09482e-11	0.200855	L2/3 IT_Pikfyve
435914	L6b	Ogfrl1-203_ENSMUST00000188677	2.16956e-07	0.00114444	0.200882	L6b_Ogfrl1
196316	L5/6 NP	Armt1-206_ENSMUST00000143037	1.13587e-06	0.00471498	0.202298	L5/6 NP_Armt1
442979	L6b	Ociad1-203_ENSMUST00000166823	1.12102e-06	0.00591336	0.202475	L6b_Ociad1
47895	L2/3 IT	Zmym6-203_ENSMUST00000125160	8.61121e-15	5.37253e-11	0.20271	L2/3 IT_Zmym6
211153	L6 CT	Snx6-205_ENSMUST00000219302	2.35038e-10	1.11384e-06	0.202827	L6 CT_Snx6
461159	L6b	Rnf167-201_ENSMUST00000037534	4.11756e-10	2.17201e-06	0.203067	L6b_Rnf167
170142	L5/6 NP	Rrm1-204_ENSMUST00000210751	8.30755e-08	0.000344847	0.2034	L5/6 NP_Rrm1
35785	L2/3 IT	Cyb5r4-202_ENSMUST00000174043	1.07849e-12	6.7287e-09	0.20348	L2/3 IT_Cyb5r4
39062	L2/3 IT	Tsen34-202_ENSMUST00000108627	1.30906e-06	0.00816723	0.20419	L2/3 IT_Tsen34
337161	L6 IT	Tmem256-203_ENSMUST00000133967	1.61089e-13	9.13695e-10	0.204514	L6 IT_Tmem256
432672	L6b	Hdac3-201_ENSMUST00000043498	1.79169e-06	0.00945114	0.205459	L6b_Hdac3
431636	L6b	Agpat4-201_ENSMUST00000024594	4.66663e-08	0.000246165	0.20607	L6b_Agpat4
156249	L5/6 NP	Cyb5a-204_ENSMUST00000160180	1.12122e-08	4.65417e-05	0.206073	L5/6 NP_Cyb5a
49364	L2/3 IT	Slc38a6-208_ENSMUST00000153941	3.74645e-09	2.33741e-05	0.206566	L2/3 IT_Slc38a6
43650	L2/3 IT	Ube2l3-203_ENSMUST00000231643	2.21649e-07	0.00138287	0.20754	L2/3 IT_Ube2l3
158091	L5/6 NP	Cct8-201_ENSMUST00000026704	4.79707e-10	1.99126e-06	0.207808	L5/6 NP_Cct8
437544	L6b	Tor1a-201_ENSMUST00000028200	1.32126e-06	0.00696962	0.208237	L6b_Tor1a
424296	L6b	Nav3-201_ENSMUST00000032719	4.45518e-08	0.000235011	0.209268	L6b_Nav3
419935	L6b	Hipk1-203_ENSMUST00000118317	1.62351e-09	8.56403e-06	0.210483	L6b_Hipk1
16300	L2/3 IT	Denr-202_ENSMUST00000166233	3.5013e-09	2.18446e-05	0.21109	L2/3 IT_Denr
238026	L6 CT	Ing4-203_ENSMUST00000128277	9.1561e-09	4.33908e-05	0.211233	L6 CT_Ing4
469171	L6b	Tmem179-201_ENSMUST00000066791	6.10986e-07	0.00322295	0.211438	L6b_Tmem179
36448	L2/3 IT	Eri3-205_ENSMUST00000144373	3.59443e-08	0.000224257	0.213648	L2/3 IT_Eri3
450360	L6b	Manf-205_ENSMUST00000160978	8.68355e-08	0.000458057	0.21419	L6b_Manf
37410	L2/3 IT	Mrps17-203_ENSMUST00000119576	1.10154e-07	0.000687249	0.214319	L2/3 IT_Mrps17
55538	L2/3 IT	Setd3-201_ENSMUST00000071095	1.39238e-07	0.000868704	0.214386	L2/3 IT_Setd3
231790	L6 CT	Skil-204_ENSMUST00000118470	9.27748e-07	0.0043966	0.215305	L6 CT_Skil
460217	L6b	Negr1-202_ENSMUST00000074015	1.08681e-08	5.73294e-05	0.215329	L6b_Negr1
302948	L6 IT	Sgip1-212_ENSMUST00000142430	5.08568e-11	2.8846e-07	0.215755	L6 IT_Sgip1
19856	L2/3 IT	Sec11a-201_ENSMUST00000026818	1.11599e-11	6.96264e-08	0.216074	L2/3 IT_Sec11a
237637	L6 CT	Kdm5a-205_ENSMUST00000132599	6.5473e-07	0.00310277	0.216075	L6 CT_Kdm5a
433622	L6b	Fundc1-201_ENSMUST00000026016	6.28609e-07	0.00331591	0.216076	L6b_Fundc1
21506	L2/3 IT	Nucks1-201_ENSMUST00000062264	2.75106e-10	1.71639e-06	0.216152	L2/3 IT_Nucks1
422393	L6b	Ppp2r5c-205_ENSMUST00000221715	1.17367e-08	6.19112e-05	0.216245	L6b_Ppp2r5c
290229	L6 IT	Naa16-201_ENSMUST00000022597	1.21853e-12	6.91149e-09	0.216488	L6 IT_Naa16
291698	L6 IT	Ptk2-211_ENSMUST00000227569	9.19191e-07	0.00521365	0.217125	L6 IT_Ptk2
37031	L2/3 IT	Chmp2a-201_ENSMUST00000005711	4.15491e-26	2.59225e-22	0.217806	L2/3 IT_Chmp2a
440419	L6b	Ptbp2-201_ENSMUST00000029780	7.4038e-07	0.00390551	0.217946	L6b_Ptbp2
432080	L6b	Nrxn1-225_ENSMUST00000197268	3.26772e-13	1.72372e-09	0.217948	L6b_Nrxn1
329099	L6 IT	Fam131a-201_ENSMUST00000056518	1.33264e-06	0.00755876	0.218012	L6 IT_Fam131a
62434	L2/3 IT	Ube2d3-203_ENSMUST00000196248	2.87847e-14	1.79588e-10	0.218293	L2/3 IT_Ube2d3
457264	L6b	Gcc2-201_ENSMUST00000057659	1.21205e-06	0.00639357	0.218585	L6b_Gcc2
452925	L6b	Zyg11b-201_ENSMUST00000043616	6.03497e-09	3.18345e-05	0.219467	L6b_Zyg11b
474521	L6b	Hmgb1-210_ENSMUST00000202133	4.48307e-23	2.36482e-19	0.219503	L6b_Hmgb1
166294	L5/6 NP	Ociad1-202_ENSMUST00000071081	1.53818e-10	6.385e-07	0.21973	L5/6 NP_Ociad1
478141	L6b	Eloc-208_ENSMUST00000188641	7.07418e-31	3.73163e-27	0.220223	L6b_Eloc
12418	L2/3 IT	Hnrnpk-217_ENSMUST00000177051	7.44917e-14	4.64754e-10	0.220485	L2/3 IT_Hnrnpk
424075	L6b	Sar1a-201_ENSMUST00000020285	4.47786e-09	2.36207e-05	0.220986	L6b_Sar1a
5400	L2/3 IT	Rbm25-204_ENSMUST00000182032	2.8973e-11	1.80763e-07	0.221914	L2/3 IT_Rbm25
62032	L2/3 IT	Yae1d1-201_ENSMUST00000099735	3.32005e-09	2.07138e-05	0.22229	L2/3 IT_Yae1d1
283987	L6 IT	Slc12a5-208_ENSMUST00000202479	6.25495e-07	0.00354781	0.223285	L6 IT_Slc12a5
452679	L6b	Pja1-205_ENSMUST00000167246	2.81665e-09	1.48578e-05	0.223429	L6b_Pja1
62991	L2/3 IT	Pigb-204_ENSMUST00000183746	7.44319e-13	4.6438e-09	0.223968	L2/3 IT_Pigb
33671	L2/3 IT	Psmb10-201_ENSMUST00000034369	6.84862e-07	0.00427286	0.223992	L2/3 IT_Psmb10
337671	L6 IT	C230004F18Rik-210_ENSMUST00000232525	3.17672e-08	0.000180184	0.224009	L6 IT_C230004F18Rik
424132	L6b	Cand1-201_ENSMUST00000020315	2.59116e-07	0.00136683	0.22532	L6b_Cand1
474974	L6b	Ddrgk1-201_ENSMUST00000089559	4.62701e-13	2.44075e-09	0.225936	L6b_Ddrgk1
24395	L2/3 IT	Nceh1-201_ENSMUST00000046515	1.78498e-07	0.00111365	0.226098	L2/3 IT_Nceh1
18584	L2/3 IT	Xpnpep1-202_ENSMUST00000182500	4.57543e-12	2.85461e-08	0.226337	L2/3 IT_Xpnpep1
32157	L2/3 IT	Fundc2-201_ENSMUST00000033541	1.39983e-06	0.00873354	0.227172	L2/3 IT_Fundc2
416063	L6b	Ergic1-206_ENSMUST00000167662	5.78761e-08	0.000305297	0.227734	L6b_Ergic1
288597	L6 IT	Klc1-203_ENSMUST00000120544	1.93737e-09	1.09888e-05	0.228082	L6 IT_Klc1
213957	L6 CT	Hivep2-204_ENSMUST00000187083	3.48563e-29	1.65184e-25	0.228964	L6 CT_Hivep2
435463	L6b	Eef1b2-205_ENSMUST00000135877	1.73503e-09	9.15229e-06	0.229148	L6b_Eef1b2
61066	L2/3 IT	Lyrm9-203_ENSMUST00000147875	7.74783e-08	0.000483387	0.230545	L2/3 IT_Lyrm9
24481	L2/3 IT	Ufm1-204_ENSMUST00000148338	2.57782e-07	0.0016083	0.23055	L2/3 IT_Ufm1
168392	L5/6 NP	Tmcc1-211_ENSMUST00000204574	6.18353e-08	0.000256679	0.230927	L5/6 NP_Tmcc1
471359	L6b	Txndc9-208_ENSMUST00000195247	5.94724e-11	3.13717e-07	0.232826	L6b_Txndc9
463790	L6b	Zc2hc1a-201_ENSMUST00000051064	9.06995e-08	0.00047844	0.232874	L6b_Zc2hc1a
28253	L2/3 IT	Cenpc1-203_ENSMUST00000199141	1.37057e-10	8.551e-07	0.232973	L2/3 IT_Cenpc1
45149	L2/3 IT	Ythdf2-203_ENSMUST00000152796	2.7505e-07	0.00171604	0.233372	L2/3 IT_Ythdf2
225968	L6 CT	Bad-202_ENSMUST00000113423	6.95536e-10	3.29615e-06	0.233493	L6 CT_Bad
36380	L2/3 IT	Atp6v0b-203_ENSMUST00000132073	6.24495e-07	0.00389622	0.233958	L2/3 IT_Atp6v0b
15509	L2/3 IT	Fgd4-205_ENSMUST00000161624	2.15553e-18	1.34483e-14	0.234383	L2/3 IT_Fgd4
419679	L6b	Hnrnph1-201_ENSMUST00000069304	8.50819e-09	4.48807e-05	0.234413	L6b_Hnrnph1
418642	L6b	Eif4g2-206_ENSMUST00000161051	2.01493e-10	1.06287e-06	0.235437	L6b_Eif4g2
57723	L2/3 IT	Exoc5-207_ENSMUST00000162175	6.24864e-11	3.89853e-07	0.235481	L2/3 IT_Exoc5
273981	L6 CT	Atf7-205_ENSMUST00000183727	1.52392e-15	7.22184e-12	0.235544	L6 CT_Atf7
242496	L6 CT	Map4-206_ENSMUST00000169851	2.38917e-13	1.13223e-09	0.236398	L6 CT_Map4
178020	L5/6 NP	Rab3gap1-205_ENSMUST00000186865	5.78592e-08	0.000240173	0.236909	L5/6 NP_Rab3gap1
320538	L6 IT	Cdc123-202_ENSMUST00000124287	5.84301e-07	0.00331415	0.237272	L6 IT_Cdc123
7994	L2/3 IT	Fis1-202_ENSMUST00000111094	4.95881e-12	3.0938e-08	0.237322	L2/3 IT_Fis1
438783	L6b	Nop56-202_ENSMUST00000103198	3.1321e-10	1.65218e-06	0.237438	L6b_Nop56
58517	L2/3 IT	Ica1-204_ENSMUST00000115520	2.9369e-08	0.000183233	0.237493	L2/3 IT_Ica1
20999	L2/3 IT	Tuba4a-206_ENSMUST00000188593	6.15165e-13	3.83801e-09	0.23763	L2/3 IT_Tuba4a
339706	L6 IT	Nhsl2-201_ENSMUST00000101339	3.50308e-09	1.98695e-05	0.238372	L6 IT_Nhsl2
457444	L6b	Atg5-201_ENSMUST00000039286	1.32252e-06	0.0069763	0.238397	L6b_Atg5
452327	L6b	Exoc3-201_ENSMUST00000035934	3.24013e-08	0.000170917	0.238708	L6b_Exoc3
319070	L6 IT	Tmem181a-204_ENSMUST00000232383	1.30431e-07	0.000739805	0.238712	L6 IT_Tmem181a
415387	L6b	Clcn4-201_ENSMUST00000000619	1.11776e-07	0.000589621	0.23903	L6b_Clcn4
29485	L2/3 IT	Nt5c3-208_ENSMUST00000152447	9.59235e-07	0.00598467	0.239477	L2/3 IT_Nt5c3
15315	L2/3 IT	Cpox-205_ENSMUST00000232176	2.32206e-18	1.44873e-14	0.239585	L2/3 IT_Cpox
43074	L2/3 IT	Fndc4-202_ENSMUST00000172435	1.70369e-07	0.00106293	0.239672	L2/3 IT_Fndc4
329346	L6 IT	Pcmtd1-201_ENSMUST00000061280	4.97916e-08	0.000282418	0.239823	L6 IT_Pcmtd1
458189	L6b	Nfe2l1-201_ENSMUST00000081775	2.10413e-09	1.10993e-05	0.24066	L6b_Nfe2l1
17864	L2/3 IT	Rbm22-201_ENSMUST00000025506	6.19165e-07	0.00386297	0.24101	L2/3 IT_Rbm22
142281	L5/6 NP	Snf8-204_ENSMUST00000150946	1.84516e-08	7.65926e-05	0.241738	L5/6 NP_Snf8
65928	L2/3 IT	D030068K23Rik-203_ENSMUST00000181098	7.72263e-13	4.81815e-09	0.241787	L2/3 IT_D030068K23Rik
435820	L6b	Inpp4a-201_ENSMUST00000027287	3.10571e-14	1.63826e-10	0.24258	L6b_Inpp4a
433725	L6b	Pcyt2-201_ENSMUST00000026129	3.4123e-10	1.79999e-06	0.242979	L6b_Pcyt2
296314	L6 IT	Sumf2-204_ENSMUST00000171300	6.03749e-07	0.00342446	0.243459	L6 IT_Sumf2
450303	L6b	Mrpl3-204_ENSMUST00000142424	1.88606e-06	0.00994897	0.243701	L6b_Mrpl3
469145	L6b	Cyhr1-209_ENSMUST00000231152	1.8558e-06	0.00978933	0.244808	L6b_Cyhr1
471916	L6b	Znhit1-206_ENSMUST00000156963	5.54106e-08	0.000292291	0.246286	L6b_Znhit1
465031	L6b	Mrps12-204_ENSMUST00000171183	6.04535e-08	0.000318892	0.246532	L6b_Mrps12
34640	L2/3 IT	Mto1-205_ENSMUST00000150850	2.34608e-08	0.000146372	0.246866	L2/3 IT_Mto1
227287	L6 CT	Atrip-206_ENSMUST00000161163	2.32096e-10	1.0999e-06	0.247346	L6 CT_Atrip
443126	L6b	Lias-202_ENSMUST00000122026	6.75251e-09	3.56195e-05	0.247972	L6b_Lias
33959	L2/3 IT	Cul5-209_ENSMUST00000166367	1.9385e-07	0.00120943	0.248975	L2/3 IT_Cul5
213097	L6 CT	Brms1l-204_ENSMUST00000219337	2.24476e-09	1.06379e-05	0.248986	L6 CT_Brms1l
312889	L6 IT	Slitrk5-201_ENSMUST00000042767	6.4334e-07	0.00364902	0.250921	L6 IT_Slitrk5
157576	L5/6 NP	Nabp2-201_ENSMUST00000026439	7.71885e-10	3.2041e-06	0.251334	L5/6 NP_Nabp2
442564	L6b	Dnajc2-201_ENSMUST00000030771	1.60477e-06	0.00846518	0.251388	L6b_Dnajc2
454391	L6b	Palm-202_ENSMUST00000105379	1.45476e-07	0.000767384	0.252295	L6b_Palm
28545	L2/3 IT	Rsrc2-208_ENSMUST00000182309	4.76986e-08	0.000297592	0.252361	L2/3 IT_Rsrc2
211015	L6 CT	Usp40-203_ENSMUST00000186670	3.01843e-07	0.00143043	0.252631	L6 CT_Usp40
453773	L6b	Plekhj1-201_ENSMUST00000036805	7.98889e-09	4.21414e-05	0.253602	L6b_Plekhj1
197033	L5/6 NP	Hacd1-204_ENSMUST00000131730	1.80855e-06	0.00750727	0.253782	L5/6 NP_Hacd1
423431	L6b	Pcmt1-208_ENSMUST00000162606	1.1759e-09	6.20287e-06	0.253791	L6b_Pcmt1
445738	L6b	Psd3-206_ENSMUST00000120071	1.08219e-19	5.70857e-16	0.254735	L6b_Psd3
31169	L2/3 IT	Fchsd2-211_ENSMUST00000208917	1.2803e-19	7.98782e-16	0.255269	L2/3 IT_Fchsd2
213956	L6 CT	Hivep2-201_ENSMUST00000015645	1.69977e-08	8.0552e-05	0.255699	L6 CT_Hivep2
344984	L6 IT	Srp54b-202_ENSMUST00000217670	1.11475e-06	0.00632287	0.256596	L6 IT_Srp54b
300794	L6 IT	Ggt7-201_ENSMUST00000029131	1.22974e-06	0.00697509	0.257273	L6 IT_Ggt7
26949	L2/3 IT	Khdrbs1-201_ENSMUST00000066257	3.35787e-07	0.00209497	0.257958	L2/3 IT_Khdrbs1
3756	L2/3 IT	Ergic3-201_ENSMUST00000006035	1.11463e-10	6.95417e-07	0.258199	L2/3 IT_Ergic3
34805	L2/3 IT	2300009A05Rik-201_ENSMUST00000168665	1.08342e-06	0.00675948	0.258874	L2/3 IT_2300009A05Rik
9576	L2/3 IT	Sptbn1-202_ENSMUST00000011877	3.15789e-07	0.00197021	0.259044	L2/3 IT_Sptbn1
467749	L6b	Ncald-203_ENSMUST00000119730	2.48533e-15	1.31101e-11	0.259412	L6b_Ncald
477659	L6b	Zfp931-201_ENSMUST00000108923	2.85809e-07	0.00150764	0.260239	L6b_Zfp931
450666	L6b	Gpbp1-201_ENSMUST00000047627	1.38873e-06	0.00732553	0.260366	L6b_Gpbp1
440950	L6b	Ptprd-205_ENSMUST00000107287	2.23442e-07	0.00117866	0.261577	L6b_Ptprd
49789	L2/3 IT	Cox19-201_ENSMUST00000049630	2.42488e-14	1.51288e-10	0.261754	L2/3 IT_Cox19
38754	L2/3 IT	Nat14-201_ENSMUST00000047309	4.34408e-07	0.00271027	0.261894	L2/3 IT_Nat14
301169	L6 IT	Ufm1-204_ENSMUST00000148338	1.21052e-07	0.000686605	0.261951	L6 IT_Ufm1
62437	L2/3 IT	Ube2d3-212_ENSMUST00000197859	7.73567e-08	0.000482628	0.262365	L2/3 IT_Ube2d3
322963	L6 IT	Psme4-201_ENSMUST00000041231	1.20025e-06	0.00680779	0.263015	L6 IT_Psme4
452913	L6b	Tmem5-201_ENSMUST00000038772	1.33014e-06	0.0070165	0.263277	L6b_Tmem5
24274	L2/3 IT	Skil-204_ENSMUST00000118470	4.91674e-07	0.00306755	0.263648	L2/3 IT_Skil
13325	L2/3 IT	Spcs1-204_ENSMUST00000226782	1.015e-07	0.000633258	0.263874	L2/3 IT_Spcs1
421628	L6b	Cnih1-202_ENSMUST00000146629	2.46268e-10	1.29907e-06	0.264991	L6b_Cnih1
432111	L6b	Lrpprc-201_ENSMUST00000112308	8.62416e-07	0.00454924	0.265054	L6b_Lrpprc
56384	L2/3 IT	Fam133b-205_ENSMUST00000197082	1.94824e-08	0.000121551	0.265105	L2/3 IT_Fam133b
325159	L6 IT	Lhfpl4-201_ENSMUST00000162280	9.2964e-08	0.000527292	0.265334	L6 IT_Lhfpl4
439057	L6b	Gid8-201_ENSMUST00000029090	5.9761e-07	0.00315239	0.265397	L6b_Gid8
14634	L2/3 IT	Polr3h-201_ENSMUST00000023113	7.91675e-07	0.00493926	0.265616	L2/3 IT_Polr3h
212561	L6 CT	Trpm2-207_ENSMUST00000153842	2.09384e-10	9.92271e-07	0.265707	L6 CT_Trpm2
53375	L2/3 IT	Zmat1-204_ENSMUST00000151252	4.94918e-18	3.0878e-14	0.266407	L2/3 IT_Zmat1
438292	L6b	Dut-202_ENSMUST00000082122	9.59708e-09	5.06246e-05	0.266972	L6b_Dut
54107	L2/3 IT	Cyhr1-202_ENSMUST00000081291	2.06047e-08	0.000128552	0.267038	L2/3 IT_Cyhr1
336790	L6 IT	Rap1a-204_ENSMUST00000199969	8.80829e-07	0.00499606	0.267199	L6 IT_Rap1a
48471	L2/3 IT	Lhfpl4-201_ENSMUST00000162280	1.65539e-08	0.00010328	0.267276	L2/3 IT_Lhfpl4
164973	L5/6 NP	Macf1-201_ENSMUST00000082108	1.2238e-07	0.000507998	0.269049	L5/6 NP_Macf1
46408	L2/3 IT	Rps19-203_ENSMUST00000108430	1.5785e-25	9.84828e-22	0.270005	L2/3 IT_Rps19
8323	L2/3 IT	Polr2i-201_ENSMUST00000019882	1.53881e-09	9.60062e-06	0.270482	L2/3 IT_Polr2i
25716	L2/3 IT	Rngtt-204_ENSMUST00000146870	4.19202e-14	2.6154e-10	0.270642	L2/3 IT_Rngtt
266422	L6 CT	Utp14a-202_ENSMUST00000125966	7.56808e-19	3.58651e-15	0.270942	L6 CT_Utp14a
474512	L6b	Hmgn3-201_ENSMUST00000161796	5.46055e-15	2.88044e-11	0.271537	L6b_Hmgn3
62715	L2/3 IT	Dpm1-208_ENSMUST00000153258	4.0731e-09	2.54121e-05	0.272038	L2/3 IT_Dpm1
465143	L6b	Hpcal4-202_ENSMUST00000106246	5.26975e-08	0.000277979	0.272456	L6b_Hpcal4
297259	L6 IT	Trak2-201_ENSMUST00000027186	3.98421e-07	0.00225984	0.273019	L6 IT_Trak2
429553	L6b	Samm50-205_ENSMUST00000230659	2.52307e-07	0.00133092	0.273088	L6b_Samm50
24609	L2/3 IT	Nbea-201_ENSMUST00000029374	4.42385e-08	0.000276004	0.273323	L2/3 IT_Nbea
278719	L6 IT	Hmgn2-210_ENSMUST00000137456	1.76726e-07	0.00100239	0.274522	L6 IT_Hmgn2
36384	L2/3 IT	Atp6v0b-206_ENSMUST00000147845	1.57814e-15	9.84603e-12	0.274878	L2/3 IT_Atp6v0b
422396	L6b	Ppp2r5c-203_ENSMUST00000220509	6.10118e-09	3.21837e-05	0.275244	L6b_Ppp2r5c
7333	L2/3 IT	Crk-201_ENSMUST00000017920	1.5077e-06	0.00940655	0.275431	L2/3 IT_Crk
197367	L5/6 NP	Srrm4-201_ENSMUST00000076124	1.75096e-06	0.00726825	0.275504	L5/6 NP_Srrm4
8493	L2/3 IT	Slc16a10-202_ENSMUST00000213488	1.26064e-22	7.86512e-19	0.276459	L2/3 IT_Slc16a10
426497	L6b	Srsf5-205_ENSMUST00000110356	3.37707e-14	1.7814e-10	0.27665	L6b_Srsf5
178551	L5/6 NP	Ndrg4-202_ENSMUST00000073139	9.0727e-08	0.000376608	0.276651	L5/6 NP_Ndrg4
442886	L6b	Rab28-201_ENSMUST00000031011	3.86868e-12	2.04073e-08	0.278737	L6b_Rab28
471356	L6b	Txndc9-207_ENSMUST00000195032	1.15235e-13	6.07864e-10	0.278747	L6b_Txndc9
49129	L2/3 IT	Ubr3-201_ENSMUST00000055758	5.15855e-09	3.21842e-05	0.279728	L2/3 IT_Ubr3
145477	L5/6 NP	Zfp207-204_ENSMUST00000123726	1.84428e-08	7.65562e-05	0.28063	L5/6 NP_Zfp207
63234	L2/3 IT	Ubl5-207_ENSMUST00000161595	1.63892e-10	1.02252e-06	0.281054	L2/3 IT_Ubl5
433702	L6b	P4hb-201_ENSMUST00000026122	2.13934e-07	0.0011285	0.282186	L6b_P4hb
317498	L6 IT	Apbb1-215_ENSMUST00000190369	2.45639e-07	0.00139327	0.283213	L6 IT_Apbb1
6958	L2/3 IT	Tox4-201_ENSMUST00000022766	1.64462e-07	0.00102608	0.28369	L2/3 IT_Tox4
437786	L6b	Pmpca-201_ENSMUST00000076431	8.84024e-07	0.00466323	0.283998	L6b_Pmpca
297338	L6 IT	Ptp4a1-201_ENSMUST00000027232	7.4813e-07	0.00424339	0.284599	L6 IT_Ptp4a1
439994	L6b	Rnpc3-203_ENSMUST00000106536	1.00587e-06	0.00530597	0.284602	L6b_Rnpc3
53023	L2/3 IT	Ppp4r2-201_ENSMUST00000063854	8.49433e-10	5.29961e-06	0.285315	L2/3 IT_Ppp4r2
62030	L2/3 IT	Yae1d1-204_ENSMUST00000222796	1.94956e-07	0.00121633	0.286071	L2/3 IT_Yae1d1
17737	L2/3 IT	Gnal-202_ENSMUST00000076605	5.04335e-08	0.000314655	0.286656	L2/3 IT_Gnal
426363	L6b	Actr10-202_ENSMUST00000220452	5.4026e-07	0.00284987	0.287119	L6b_Actr10
142638	L5/6 NP	Cdc42-202_ENSMUST00000051477	4.012e-14	1.66538e-10	0.287825	L5/6 NP_Cdc42
457137	L6b	1110032A03Rik-202_ENSMUST00000042576	6.33318e-08	0.000334075	0.288289	L6b_1110032A03Rik
44436	L2/3 IT	Zufsp-207_ENSMUST00000219457	9.75235e-15	6.08449e-11	0.288361	L2/3 IT_Zufsp
448739	L6b	Cog8-201_ENSMUST00000034391	7.44958e-08	0.000392965	0.288552	L6b_Cog8
450808	L6b	Psmf1-202_ENSMUST00000109869	5.59534e-08	0.000295154	0.288803	L6b_Psmf1
337670	L6 IT	C230004F18Rik-206_ENSMUST00000231449	9.2608e-07	0.00525273	0.288907	L6 IT_C230004F18Rik
440535	L6b	Zranb2-208_ENSMUST00000198915	1.5211e-06	0.00802382	0.289308	L6b_Zranb2
469502	L6b	Phactr1-214_ENSMUST00000149235	1.0278e-14	5.42165e-11	0.289671	L6b_Phactr1
446501	L6b	Fus-201_ENSMUST00000077609	1.02909e-09	5.42842e-06	0.29026	L6b_Fus
282461	L6 IT	Tango2-202_ENSMUST00000125287	4.49134e-08	0.000254749	0.290611	L6 IT_Tango2
62662	L2/3 IT	Zfp973-203_ENSMUST00000141122	2.44352e-14	1.52451e-10	0.290619	L2/3 IT_Zfp973
334532	L6 IT	Snrpa-203_ENSMUST00000126211	4.91714e-08	0.0002789	0.290772	L6 IT_Snrpa
193723	L5/6 NP	Chn1-203_ENSMUST00000112024	3.23327e-08	0.000134213	0.290889	L5/6 NP_Chn1
193724	L5/6 NP	Chn1-210_ENSMUST00000180045	3.23327e-08	0.000134213	0.290889	L5/6 NP_Chn1
300472	L6 IT	Snx5-201_ENSMUST00000028909	1.3813e-06	0.00783471	0.291855	L6 IT_Snx5
472525	L6b	Mrps9-201_ENSMUST00000057208	3.45253e-08	0.000182121	0.29336	L6b_Mrps9
147800	L5/6 NP	Sumo3-202_ENSMUST00000099538	8.96035e-09	3.71944e-05	0.293963	L5/6 NP_Sumo3
330801	L6 IT	Cyhr1-209_ENSMUST00000231152	5.46421e-07	0.0030993	0.294634	L6 IT_Cyhr1
281480	L6 IT	Prpf31-205_ENSMUST00000143231	4.46041e-07	0.00252995	0.294723	L6 IT_Prpf31
442976	L6b	Ociad1-204_ENSMUST00000200935	2.11178e-08	0.000111397	0.29489	L6b_Ociad1
181153	L5/6 NP	Higd1a-205_ENSMUST00000215007	1.12635e-10	4.67546e-07	0.295321	L5/6 NP_Higd1a
311454	L6 IT	Spg21-201_ENSMUST00000034955	1.4667e-06	0.00831914	0.296199	L6 IT_Spg21
435129	L6b	Sec61a2-202_ENSMUST00000102981	1.20089e-10	6.33471e-07	0.296288	L6b_Sec61a2
258505	L6 CT	Akap10-203_ENSMUST00000108710	3.46582e-16	1.64245e-12	0.297668	L6 CT_Akap10
422596	L6b	Kif3a-203_ENSMUST00000120613	4.15848e-15	2.1936e-11	0.298267	L6b_Kif3a
6363	L2/3 IT	Gdi1-209_ENSMUST00000149391	5.39664e-08	0.000336696	0.298538	L2/3 IT_Gdi1
48348	L2/3 IT	Dpm3-201_ENSMUST00000040824	6.00164e-08	0.000374442	0.299285	L2/3 IT_Dpm3
467367	L6b	Gpd1l-204_ENSMUST00000146623	1.65435e-08	8.72669e-05	0.299577	L6b_Gpd1l
293525	L6 IT	Ppil1-201_ENSMUST00000024802	1.23419e-06	0.00700032	0.301041	L6 IT_Ppil1
12373	L2/3 IT	Mterf3-201_ENSMUST00000021991	4.98477e-08	0.000311	0.301662	L2/3 IT_Mterf3
46515	L2/3 IT	H2afv-201_ENSMUST00000093346	8.68977e-09	5.42155e-05	0.301718	L2/3 IT_H2afv
456621	L6b	Bclaf1-202_ENSMUST00000092678	2.00247e-07	0.0010563	0.305043	L6b_Bclaf1
160279	L5/6 NP	Traf5-203_ENSMUST00000193355	1.19151e-11	4.94594e-08	0.305521	L5/6 NP_Traf5
53058	L2/3 IT	Taf9-201_ENSMUST00000167256	2.37443e-08	0.00014814	0.305628	L2/3 IT_Taf9
14961	L2/3 IT	Ly6h-204_ENSMUST00000127095	9.31236e-17	5.80998e-13	0.307834	L2/3 IT_Ly6h
452681	L6b	Pja1-202_ENSMUST00000113790	8.32898e-21	4.39354e-17	0.307996	L6b_Pja1
440958	L6b	Ptprd-204_ENSMUST00000102834	5.50676e-14	2.90482e-10	0.308372	L6b_Ptprd
472115	L6b	Grb2-203_ENSMUST00000106497	1.62188e-06	0.00855542	0.308621	L6b_Grb2
45631	L2/3 IT	Dtx3-202_ENSMUST00000116229	2.8391e-11	1.77131e-07	0.308679	L2/3 IT_Dtx3
294425	L6 IT	Gnal-202_ENSMUST00000076605	1.89878e-08	0.000107699	0.309747	L6 IT_Gnal
60128	L2/3 IT	Ssb-206_ENSMUST00000166411	1.2371e-09	7.71826e-06	0.310143	L2/3 IT_Ssb
182189	L5/6 NP	Prune2-201_ENSMUST00000087689	5.38298e-09	2.23447e-05	0.31034	L5/6 NP_Prune2
59477	L2/3 IT	Hmgn3-203_ENSMUST00000185315	1.14903e-06	0.00716877	0.31123	L2/3 IT_Hmgn3
436537	L6b	Nucks1-203_ENSMUST00000189946	1.78983e-10	9.44135e-07	0.313094	L6b_Nucks1
21219	L2/3 IT	Dtymk-202_ENSMUST00000112890	4.63206e-11	2.88994e-07	0.313705	L2/3 IT_Dtymk
429048	L6b	Ctnnd2-212_ENSMUST00000228827	2.80717e-09	1.48078e-05	0.314643	L6b_Ctnnd2
419053	L6b	Ttc5-201_ENSMUST00000006451	3.68916e-07	0.00194603	0.315882	L6b_Ttc5
22947	L2/3 IT	Dnajc10-201_ENSMUST00000028392	5.38778e-08	0.000336144	0.316676	L2/3 IT_Dnajc10
447835	L6b	Ap3m2-204_ENSMUST00000210656	4.00004e-08	0.000211002	0.31697	L6b_Ap3m2
24864	L2/3 IT	4933434E20Rik-209_ENSMUST00000162114	6.53478e-13	4.07705e-09	0.317601	L2/3 IT_4933434E20Rik
20460	L2/3 IT	Hspd1-202_ENSMUST00000127861	1.42205e-10	8.87215e-07	0.31763	L2/3 IT_Hspd1
149809	L5/6 NP	Srsf5-205_ENSMUST00000110356	2.56739e-07	0.00106572	0.317776	L5/6 NP_Srsf5
242383	L6 CT	Rwdd2a-201_ENSMUST00000034988	5.06481e-08	0.000240021	0.319601	L6 CT_Rwdd2a
460912	L6b	1110051M20Rik-203_ENSMUST00000102594	2.6786e-14	1.41296e-10	0.32068	L6b_1110051M20Rik
457252	L6b	Igsf8-202_ENSMUST00000085912	1.92006e-10	1.01283e-06	0.322409	L6b_Igsf8
59659	L2/3 IT	Lgi1-207_ENSMUST00000198518	4.94588e-20	3.08574e-16	0.322767	L2/3 IT_Lgi1
41970	L2/3 IT	H2afz-203_ENSMUST00000138010	3.12552e-11	1.95001e-07	0.322769	L2/3 IT_H2afz
454953	L6b	Ubac1-201_ENSMUST00000036509	6.35167e-10	3.3505e-06	0.323277	L6b_Ubac1
461241	L6b	Ttc3-212_ENSMUST00000141856	3.38765e-08	0.000178699	0.324041	L6b_Ttc3
324151	L6 IT	Mat2b-202_ENSMUST00000101347	5.1148e-09	2.90112e-05	0.324216	L6 IT_Mat2b
46231	L2/3 IT	Tex264-201_ENSMUST00000046735	2.55725e-08	0.000159547	0.324268	L2/3 IT_Tex264
239901	L6 CT	Gpm6b-201_ENSMUST00000060210	5.56172e-08	0.00026357	0.324377	L6 CT_Gpm6b
32570	L2/3 IT	Morf4l2-202_ENSMUST00000080411	5.16856e-08	0.000322467	0.324726	L2/3 IT_Morf4l2
442078	L6b	Yars-201_ENSMUST00000106054	5.76455e-13	3.0408e-09	0.324789	L6b_Yars
20223	L2/3 IT	Snca-202_ENSMUST00000163779	5.81213e-23	3.62619e-19	0.324914	L2/3 IT_Snca
146091	L5/6 NP	G3bp1-201_ENSMUST00000018727	1.98518e-06	0.0082405	0.326518	L5/6 NP_G3bp1
476605	L6b	Snrnp40-201_ENSMUST00000105994	2.42616e-09	1.2798e-05	0.32799	L6b_Snrnp40
291322	L6 IT	Polr3h-201_ENSMUST00000023113	2.03684e-08	0.00011553	0.328759	L6 IT_Polr3h
6805	L2/3 IT	Ube2a-201_ENSMUST00000016452	1.56214e-19	9.74618e-16	0.328766	L2/3 IT_Ube2a
436855	L6b	Astn1-201_ENSMUST00000046110	4.93507e-13	2.60325e-09	0.329718	L6b_Astn1
458593	L6b	A230050P20Rik-201_ENSMUST00000043911	1.09259e-19	5.76344e-16	0.330167	L6b_A230050P20Rik
285881	L6 IT	Mum1-205_ENSMUST00000135598	1.34399e-07	0.000762313	0.330499	L6 IT_Mum1
169555	L5/6 NP	Mrpl48-204_ENSMUST00000132888	7.94705e-10	3.29882e-06	0.332564	L5/6 NP_Mrpl48
443144	L6b	Ube2k-201_ENSMUST00000142407	1.72406e-12	9.09441e-09	0.333103	L6b_Ube2k
161299	L5/6 NP	Slc25a12-206_ENSMUST00000151937	4.12918e-09	1.71402e-05	0.336437	L5/6 NP_Slc25a12
14357	L2/3 IT	Fam49b-201_ENSMUST00000063838	4.55081e-08	0.000283925	0.337089	L2/3 IT_Fam49b
49766	L2/3 IT	Akr1e1-201_ENSMUST00000091848	1.7637e-11	1.10037e-07	0.337613	L2/3 IT_Akr1e1
283607	L6 IT	H3f3b-204_ENSMUST00000139623	4.28491e-07	0.0024304	0.338668	L6 IT_H3f3b
26206	L2/3 IT	Rps6-204_ENSMUST00000136174	6.57564e-09	4.10254e-05	0.33869	L2/3 IT_Rps6
193667	L5/6 NP	Usp34-207_ENSMUST00000155984	9.01895e-10	3.74377e-06	0.339825	L5/6 NP_Usp34
212675	L6 CT	Tfcp2-205_ENSMUST00000230039	2.19908e-35	1.04215e-31	0.340768	L6 CT_Tfcp2
159572	L5/6 NP	Atg16l1-204_ENSMUST00000127884	3.97234e-14	1.64892e-10	0.341309	L5/6 NP_Atg16l1
7686	L2/3 IT	Trpv2-201_ENSMUST00000018651	5.92402e-10	3.696e-06	0.341491	L2/3 IT_Trpv2
428114	L6b	Anxa7-202_ENSMUST00000100844	6.78282e-08	0.000357794	0.341919	L6b_Anxa7
47497	L2/3 IT	Zfp386-201_ENSMUST00000073551	9.10141e-07	0.00567837	0.341998	L2/3 IT_Zfp386
462783	L6b	Ttc19-201_ENSMUST00000050646	1.9261e-11	1.01602e-07	0.343073	L6b_Ttc19
13375	L2/3 IT	Zmym2-201_ENSMUST00000022511	5.71318e-11	3.56445e-07	0.343105	L2/3 IT_Zmym2
35804	L2/3 IT	Acsl3-205_ENSMUST00000142704	4.60996e-08	0.000287615	0.345488	L2/3 IT_Acsl3
426373	L6b	Timm9-207_ENSMUST00000221559	2.82234e-14	1.48879e-10	0.346818	L6b_Timm9
26260	L2/3 IT	Sgip1-212_ENSMUST00000142430	1.07045e-29	6.67855e-26	0.347143	L2/3 IT_Sgip1
415718	L6b	Poldip2-201_ENSMUST00000001127	9.18105e-13	4.843e-09	0.34872	L6b_Poldip2
4603	L2/3 IT	Cpt1c-203_ENSMUST00000211901	9.04653e-16	5.64413e-12	0.348779	L2/3 IT_Cpt1c
295058	L6 IT	Slc1a1-201_ENSMUST00000025875	1.97456e-07	0.00111997	0.348976	L6 IT_Slc1a1
56321	L2/3 IT	Txndc9-201_ENSMUST00000162031	1.00995e-10	6.30107e-07	0.351387	L2/3 IT_Txndc9
467739	L6b	Ncald-202_ENSMUST00000116445	6.94102e-10	3.66139e-06	0.353079	L6b_Ncald
333729	L6 IT	Zfp422-201_ENSMUST00000057540	1.48408e-07	0.000841768	0.353648	L6 IT_Zfp422
2657	L2/3 IT	Ssbp2-203_ENSMUST00000133984	1.57883e-19	9.85033e-16	0.354078	L2/3 IT_Ssbp2
84960	L5 PT	Atp5j-201_ENSMUST00000023608	6.99055e-09	6.5872e-05	0.358912	L5 PT_Atp5j
63866	L2/3 IT	Gt(ROSA)26Sor-203_ENSMUST00000159544	2.73568e-16	1.70679e-12	0.360429	L2/3 IT_Gt(ROSA)26Sor
437216	L6b	Ppp6c-201_ENSMUST00000028087	2.54466e-24	1.34231e-20	0.360738	L6b_Ppp6c
303191	L6 IT	0610037L13Rik-210_ENSMUST00000132417	5.30041e-07	0.00300639	0.361036	L6 IT_0610037L13Rik
27823	L2/3 IT	Crmp1-202_ENSMUST00000114158	3.29195e-08	0.000205385	0.361799	L2/3 IT_Crmp1
138690	L5/6 NP	Krit1-210_ENSMUST00000200004	7.7781e-13	3.22869e-09	0.362108	L5/6 NP_Krit1
177265	L5/6 NP	Haus8-203_ENSMUST00000123495	2.50479e-15	1.03974e-11	0.362981	L5/6 NP_Haus8
32578	L2/3 IT	Psmd10-201_ENSMUST00000033805	2.59e-08	0.00016159	0.363303	L2/3 IT_Psmd10
284975	L6 IT	Mrpl24-202_ENSMUST00000119968	5.31571e-09	3.01507e-05	0.364968	L6 IT_Mrpl24
510	L2/3 IT	Bcl11a-201_ENSMUST00000000881	5.20241e-15	3.24578e-11	0.365181	L2/3 IT_Bcl11a
424926	L6b	Rtn4-203_ENSMUST00000102841	4.72957e-12	2.49485e-08	0.365678	L6b_Rtn4
465140	L6b	Hpcal4-205_ENSMUST00000152194	2.26854e-11	1.19665e-07	0.366808	L6b_Hpcal4
477644	L6b	Eif5a-201_ENSMUST00000043419	1.10243e-10	5.81533e-07	0.36685	L6b_Eif5a
31153	L2/3 IT	Ino80e-214_ENSMUST00000206349	9.9048e-13	6.1796e-09	0.367436	L2/3 IT_Ino80e
55273	L2/3 IT	Lrif1-203_ENSMUST00000106736	2.15439e-08	0.000134412	0.368246	L2/3 IT_Lrif1
436616	L6b	Xpr1-201_ENSMUST00000027741	4.47258e-18	2.35928e-14	0.368596	L6b_Xpr1
157027	L5/6 NP	Anapc11-204_ENSMUST00000148114	2.23952e-09	9.29625e-06	0.36942	L5/6 NP_Anapc11
31126	L2/3 IT	Cdipt-201_ENSMUST00000032920	8.16334e-15	5.09311e-11	0.372898	L2/3 IT_Cdipt
416461	L6b	Celf2-226_ENSMUST00000183209	7.66381e-10	4.04266e-06	0.373242	L6b_Celf2
57121	L2/3 IT	Chpt1-202_ENSMUST00000073783	1.4493e-10	9.04217e-07	0.373535	L2/3 IT_Chpt1
461217	L6b	Ttc3-221_ENSMUST00000150346	1.05124e-08	5.54527e-05	0.37416	L6b_Ttc3
456058	L6b	Matr3-204_ENSMUST00000186614	7.67489e-17	4.04851e-13	0.374318	L6b_Matr3
432040	L6b	Pja2-203_ENSMUST00000172733	1.40054e-14	7.38785e-11	0.377547	L6b_Pja2
442495	L6b	Klhl7-201_ENSMUST00000030841	1.42239e-09	7.5031e-06	0.37805	L6b_Klhl7
417692	L6b	Ssbp2-210_ENSMUST00000231481	3.00459e-14	1.58492e-10	0.378162	L6b_Ssbp2
475146	L6b	Csde1-201_ENSMUST00000029446	1.05543e-17	5.56737e-14	0.380264	L6b_Csde1
444093	L6b	Ccz1-201_ENSMUST00000031621	3.94229e-10	2.07956e-06	0.382899	L6b_Ccz1
5761	L2/3 IT	Tango2-213_ENSMUST00000231372	4.54356e-13	2.83473e-09	0.383202	L2/3 IT_Tango2
299377	L6 IT	Slc4a10-202_ENSMUST00000102735	1.39663e-11	7.92168e-08	0.383731	L6 IT_Slc4a10
20561	L2/3 IT	Stradb-207_ENSMUST00000153990	6.3567e-10	3.96595e-06	0.384249	L2/3 IT_Stradb
299865	L6 IT	Cstf3-201_ENSMUST00000028599	2.47832e-07	0.0014057	0.385854	L6 IT_Cstf3
281546	L6 IT	Rbfox1-201_ENSMUST00000056416	1.87716e-26	1.06473e-22	0.386996	L6 IT_Rbfox1
415335	L6b	Wdr77-201_ENSMUST00000010278	6.08334e-14	3.20896e-10	0.388339	L6b_Wdr77
55155	L2/3 IT	St3gal5-202_ENSMUST00000114112	1.58622e-08	9.89643e-05	0.389084	L2/3 IT_St3gal5
476466	L6b	Rpl31-203_ENSMUST00000179954	3.3761e-13	1.7809e-09	0.392024	L6b_Rpl31
421675	L6b	Sqstm1-201_ENSMUST00000015981	4.23269e-31	2.23274e-27	0.392785	L6b_Sqstm1
426402	L6b	Ppm1a-208_ENSMUST00000223410	1.55571e-14	8.20639e-11	0.394788	L6b_Ppm1a
142632	L5/6 NP	Usp19-207_ENSMUST00000193412	1.95645e-08	8.12121e-05	0.39944	L5/6 NP_Usp19
426501	L6b	Srsf5-201_ENSMUST00000094693	6.98922e-16	3.68681e-12	0.400467	L6b_Srsf5
438637	L6b	Slc23a2-201_ENSMUST00000028815	1.12497e-15	5.93422e-12	0.401287	L6b_Slc23a2
286782	L6 IT	Bzw2-201_ENSMUST00000020856	2.06453e-08	0.0001171	0.402407	L6 IT_Bzw2
154623	L5/6 NP	Ndufa5-202_ENSMUST00000118558	1.05215e-14	4.36747e-11	0.402454	L5/6 NP_Ndufa5
578	L2/3 IT	Chtop-202_ENSMUST00000049937	1.63281e-10	1.01871e-06	0.406193	L2/3 IT_Chtop
469769	L6b	Ntrk2-201_ENSMUST00000079828	1.90473e-24	1.00475e-20	0.406269	L6b_Ntrk2
474010	L6b	Ptcd3-201_ENSMUST00000082094	3.40176e-11	1.79443e-07	0.406668	L6b_Ptcd3
429262	L6b	Khdrbs3-204_ENSMUST00000229683	2.0174e-15	1.06418e-11	0.407047	L6b_Khdrbs3
223308	L6 CT	Atp5j-204_ENSMUST00000127651	3.27705e-32	1.55299e-28	0.407738	L6 CT_Atp5j
299125	L6 IT	Dnm1-202_ENSMUST00000091089	4.97531e-10	2.822e-06	0.410156	L6 IT_Dnm1
138920	L5/6 NP	Chtop-203_ENSMUST00000076639	2.69116e-08	0.00011171	0.410408	L5/6 NP_Chtop
325036	L6 IT	Dpm3-201_ENSMUST00000040824	1.96889e-13	1.11675e-09	0.411554	L6 IT_Dpm3
1226	L2/3 IT	Nfix-201_ENSMUST00000076715	6.52078e-11	4.06832e-07	0.419524	L2/3 IT_Nfix
279747	L6 IT	Slbp-206_ENSMUST00000143029	2.77689e-15	1.57505e-11	0.42047	L6 IT_Slbp
430647	L6b	Abcc5-203_ENSMUST00000096199	1.84598e-11	9.73752e-08	0.423655	L6b_Abcc5
157739	L5/6 NP	Paip1-201_ENSMUST00000026520	5.72818e-07	0.00237777	0.424982	L5/6 NP_Paip1
425000	L6b	Sept4-205_ENSMUST00000107962	1.12323e-10	5.92503e-07	0.429798	L6b_Sept4
329402	L6 IT	Ncald-208_ENSMUST00000148652	2.61254e-08	0.000148183	0.430232	L6 IT_Ncald
298253	L6 IT	Atp2b4-207_ENSMUST00000165602	4.66558e-11	2.64632e-07	0.430469	L6 IT_Atp2b4
13967	L2/3 IT	Emc9-204_ENSMUST00000174618	4.70867e-23	2.93774e-19	0.43712	L2/3 IT_Emc9
110732	L5 PT	Nme1-203_ENSMUST00000135884	3.69676e-07	0.00348346	0.437506	L5 PT_Nme1
471920	L6b	Uqcr10-203_ENSMUST00000151559	7.90495e-15	4.16986e-11	0.441712	L6b_Uqcr10
423914	L6b	Ndufa12-201_ENSMUST00000020209	1.8585e-26	9.8036e-23	0.442938	L6b_Ndufa12
808	L2/3 IT	Ckb-204_ENSMUST00000222705	2.79611e-22	1.74449e-18	0.443502	L2/3 IT_Ckb
13541	L2/3 IT	Naa16-201_ENSMUST00000022597	6.58343e-50	4.1074e-46	0.444479	L2/3 IT_Naa16
426856	L6b	Meg3-201_ENSMUST00000124106	1.49803e-12	7.90211e-09	0.444914	L6b_Meg3
157792	L5/6 NP	Adgra1-201_ENSMUST00000026548	1.9188e-08	7.96493e-05	0.44793	L5/6 NP_Adgra1
17009	L2/3 IT	Pja2-204_ENSMUST00000172818	5.47905e-14	3.41838e-10	0.44798	L2/3 IT_Pja2
11346	L2/3 IT	Timm9-211_ENSMUST00000223544	3.38894e-12	2.11436e-08	0.44872	L2/3 IT_Timm9
31093	L2/3 IT	1110004F10Rik-202_ENSMUST00000106607	4.08432e-08	0.000254821	0.451258	L2/3 IT_1110004F10Rik
56814	L2/3 IT	Hadhb-206_ENSMUST00000127364	5.29037e-25	3.30066e-21	0.452329	L2/3 IT_Hadhb
307814	L6 IT	Cdipt-201_ENSMUST00000032920	1.15306e-17	6.54013e-14	0.453354	L6 IT_Cdipt
37646	L2/3 IT	Pja1-204_ENSMUST00000113797	9.91133e-14	6.18368e-10	0.45535	L2/3 IT_Pja1
213544	L6 CT	Camta1-207_ENSMUST00000140030	3.51096e-30	1.66384e-26	0.464112	L6 CT_Camta1
423319	L6b	Mrpl24-202_ENSMUST00000119968	5.05986e-16	2.66908e-12	0.464483	L6b_Mrpl24
101394	L5 PT	Cox7b-201_ENSMUST00000033582	5.52741e-09	5.20848e-05	0.465207	L5 PT_Cox7b
179390	L5/6 NP	Dzank1-201_ENSMUST00000081982	3.97585e-07	0.00165038	0.469226	L5/6 NP_Dzank1
472987	L6b	Kalrn-212_ENSMUST00000114973	8.96213e-27	4.72752e-23	0.46924	L6b_Kalrn
35500	L2/3 IT	Srek1-201_ENSMUST00000074616	4.00683e-16	2.49986e-12	0.469693	L2/3 IT_Srek1
235195	L6 CT	Mrpl20-202_ENSMUST00000130188	1.67688e-28	7.94675e-25	0.47072	L6 CT_Mrpl20
195421	L5/6 NP	Unc5c-208_ENSMUST00000200114	2.33222e-73	9.68105e-70	0.477101	L5/6 NP_Unc5c
436249	L6b	Dtymk-201_ENSMUST00000027503	7.5446e-19	3.97978e-15	0.478005	L6b_Dtymk
194995	L5/6 NP	Nap1l4-206_ENSMUST00000208190	2.63153e-07	0.00109235	0.479732	L5/6 NP_Nap1l4
56911	L2/3 IT	Nsmce2-201_ENSMUST00000079703	2.55188e-12	1.59212e-08	0.481221	L2/3 IT_Nsmce2
314334	L6 IT	Pja1-204_ENSMUST00000113797	3.37164e-12	1.9124e-08	0.482985	L6 IT_Pja1
477621	L6b	1810022K09Rik-204_ENSMUST00000186870	4.16702e-12	2.1981e-08	0.487364	L6b_1810022K09Rik
43979	L2/3 IT	Adk-207_ENSMUST00000224069	1.1784e-11	7.35203e-08	0.48742	L2/3 IT_Adk
231336	L6 CT	Napb-202_ENSMUST00000136513	1.74851e-11	8.28618e-08	0.492186	L6 CT_Napb
337707	L6 IT	Klf12-203_ENSMUST00000226544	1.0474e-26	5.94085e-23	0.493217	L6 IT_Klf12
291667	L6 IT	Ly6e-211_ENSMUST00000189186	6.06694e-14	3.44117e-10	0.494368	L6 IT_Ly6e
444349	L6b	Actl6b-209_ENSMUST00000198601	1.53382e-14	8.09091e-11	0.496318	L6b_Actl6b
22439	L2/3 IT	Dnm1-205_ENSMUST00000113365	5.28743e-12	3.29882e-08	0.496896	L2/3 IT_Dnm1
4201	L2/3 IT	Rundc3a-202_ENSMUST00000107102	1.06263e-17	6.62975e-14	0.500231	L2/3 IT_Rundc3a
41894	L2/3 IT	Smim14-207_ENSMUST00000149167	1.28144e-15	7.99489e-12	0.503003	L2/3 IT_Smim14
284675	L6 IT	Dalrd3-203_ENSMUST00000191897	1.08249e-14	6.13988e-11	0.52144	L6 IT_Dalrd3
90324	L5 PT	Ndufa10-207_ENSMUST00000189503	2.94184e-08	0.00027721	0.524408	L5 PT_Ndufa10
12431	L2/3 IT	Hnrnpk-213_ENSMUST00000176797	4.97527e-16	3.10407e-12	0.529322	L2/3 IT_Hnrnpk
84352	L5 PT	Ntan1-205_ENSMUST00000136618	1.40945e-08	0.000132813	0.530343	L5 PT_Ntan1
433818	L6b	Rfng-201_ENSMUST00000026156	1.65346e-22	8.72201e-19	0.538928	L6b_Rfng
86795	L5 PT	Mrps18b-201_ENSMUST00000025305	7.63277e-08	0.000719236	0.543696	L5 PT_Mrps18b
2061	L2/3 IT	Atp5d-203_ENSMUST00000105367	1.25063e-38	7.80267e-35	0.546126	L2/3 IT_Atp5d
157026	L5/6 NP	Anapc11-201_ENSMUST00000026128	9.23421e-25	3.83312e-21	0.550622	L5/6 NP_Anapc11
165695	L5/6 NP	Smarcd3-208_ENSMUST00000195943	1.14157e-07	0.000473867	0.559308	L5/6 NP_Smarcd3
437468	L6b	Dnm1-201_ENSMUST00000078352	8.03514e-28	4.23854e-24	0.561229	L6b_Dnm1
75216	L5 PT	Kif1a-204_ENSMUST00000171796	1.63483e-07	0.0015405	0.563268	L5 PT_Kif1a
195098	L5/6 NP	Rpl11-207_ENSMUST00000147059	2.04607e-08	8.49323e-05	0.564054	L5/6 NP_Rpl11
459610	L6b	Hnrnpu-205_ENSMUST00000159117	1.16347e-21	6.13729e-18	0.573858	L6b_Hnrnpu
96604	L5 PT	Cdk5-203_ENSMUST00000198990	2.85169e-07	0.00268715	0.57505	L5 PT_Cdk5
100805	L5 PT	Ndufab1-203_ENSMUST00000123296	1.82303e-09	1.71784e-05	0.578186	L5 PT_Ndufab1
302894	L6 IT	Rps6-204_ENSMUST00000136174	5.14661e-22	2.91916e-18	0.599787	L6 IT_Rps6
160780	L5/6 NP	Dnm1-201_ENSMUST00000078352	1.90582e-11	7.91107e-08	0.600272	L5/6 NP_Dnm1
319850	L6 IT	Ensa-201_ENSMUST00000037983	2.0966e-65	1.18919e-61	0.603699	L6 IT_Ensa
419893	L6b	Rbfox1-205_ENSMUST00000230658	1.36876e-37	7.22021e-34	0.607603	L6b_Rbfox1
39362	L2/3 IT	Syt1-206_ENSMUST00000156979	1.91091e-27	1.19222e-23	0.610111	L2/3 IT_Syt1
79969	L5 PT	Nme2-201_ENSMUST00000021217	1.32771e-07	0.0012511	0.620198	L5 PT_Nme2
9193	L2/3 IT	Mum1-205_ENSMUST00000135598	1.61299e-21	1.00634e-17	0.621725	L2/3 IT_Mum1
85788	L5 PT	Lnpep-201_ENSMUST00000041047	3.87869e-07	0.00365489	0.626242	L5 PT_Lnpep
150780	L5/6 NP	Hnrnpk-232_ENSMUST00000225674	8.37775e-15	3.4776e-11	0.63362	L5/6 NP_Hnrnpk
99619	L5 PT	Dennd5b-201_ENSMUST00000111557	3.99364e-07	0.00376321	0.645932	L5 PT_Dennd5b
41742	L2/3 IT	Tmem33-201_ENSMUST00000037918	9.88675e-23	6.16835e-19	0.647786	L2/3 IT_Tmem33
432279	L6b	Cuta-201_ENSMUST00000025027	1.43566e-55	7.57308e-52	0.647924	L6b_Cuta
165711	L5/6 NP	Vamp3-203_ENSMUST00000155446	2.74425e-15	1.13914e-11	0.650306	L5/6 NP_Vamp3
54457	L2/3 IT	Phactr1-207_ENSMUST00000132050	1.28707e-19	8.03004e-16	0.658128	L2/3 IT_Phactr1
460493	L6b	Pacsin1-204_ENSMUST00000114873	2.60686e-25	1.37512e-21	0.671917	L6b_Pacsin1
477034	L6b	Ano3-202_ENSMUST00000111019	1.10125e-24	5.80911e-21	0.678045	L6b_Ano3
124551	L5 PT	Chn1-203_ENSMUST00000112024	4.00268e-07	0.00377173	0.693468	L5 PT_Chn1
124552	L5 PT	Chn1-210_ENSMUST00000180045	4.00268e-07	0.00377173	0.693468	L5 PT_Chn1
399585	L6 IT Car3	Nrgn-201_ENSMUST00000065668	8.32886e-07	0.00721029	0.7045	L6 IT Car3_Nrgn
432087	L6b	Nrxn1-223_ENSMUST00000197104	3.85758e-30	2.03487e-26	0.709625	L6b_Nrxn1
49307	L2/3 IT	Swi5-201_ENSMUST00000050410	1.42633e-09	8.89887e-06	0.711216	L2/3 IT_Swi5
154210	L5/6 NP	Pigp-207_ENSMUST00000146924	1.57321e-12	6.5304e-09	0.724834	L5/6 NP_Pigp
193721	L5/6 NP	Chn1-209_ENSMUST00000166199	4.42367e-11	1.83627e-07	0.725186	L5/6 NP_Chn1
115661	L5 PT	Elmo1-201_ENSMUST00000072519	2.05942e-07	0.00194059	0.729792	L5 PT_Elmo1
97125	L5 PT	Ociad2-201_ENSMUST00000087195	1.38942e-07	0.00130926	0.740373	L5 PT_Ociad2
72610	L5 PT	Fbxo11-203_ENSMUST00000130379	5.94449e-07	0.00560149	0.752562	L5 PT_Fbxo11
131238	L5 PT	Amd1-201_ENSMUST00000099945	7.60757e-07	0.00716861	0.76424	L5 PT_Amd1
72181	L5 PT	Etfb-201_ENSMUST00000004729	9.16441e-07	0.00863563	0.76662	L5 PT_Etfb
118816	L5 PT	Bola3-207_ENSMUST00000136501	1.01672e-07	0.000958054	0.792504	L5 PT_Bola3
138243	L5 PT	Riok2-201_ENSMUST00000024620	1.73315e-07	0.00163314	0.792798	L5 PT_Riok2
40206	L2/3 IT	Ndrg4-210_ENSMUST00000166358	3.9414e-24	2.45904e-20	0.793008	L2/3 IT_Ndrg4
418239	L6b	Matk-204_ENSMUST00000120265	1.73747e-39	9.16518e-36	0.845764	L6b_Matk
186692	L5/6 NP	Dpm3-201_ENSMUST00000040824	1.32094e-25	5.4832e-22	0.847864	L5/6 NP_Dpm3
153318	L5/6 NP	Ly6e-213_ENSMUST00000191127	3.66247e-36	1.52029e-32	0.853373	L5/6 NP_Ly6e
126130	L5 PT	Kcnh7-201_ENSMUST00000075052	1.0864e-07	0.00102371	0.864106	L5 PT_Kcnh7
107065	L5 PT	Zyg11b-201_ENSMUST00000043616	1.21674e-07	0.00114653	0.865504	L5 PT_Zyg11b
304018	L6 IT	Prkag2-201_ENSMUST00000030784	2.03871e-41	1.15636e-37	0.878159	L6 IT_Prkag2
152706	L5/6 NP	Fam49b-204_ENSMUST00000226675	3.46249e-20	1.43728e-16	0.878571	L5/6 NP_Fam49b
88271	L5 PT	Rps24-201_ENSMUST00000112384	9.92837e-07	0.00935551	0.892676	L5 PT_Rps24
83140	L5 PT	Emc9-201_ENSMUST00000022828	1.33004e-07	0.00125329	0.895857	L5 PT_Emc9
89743	L5 PT	Trak2-201_ENSMUST00000027186	8.04934e-09	7.58489e-05	0.910355	L5 PT_Trak2
128155	L5 PT	Nlgn1-205_ENSMUST00000193603	3.32961e-07	0.00313749	0.924605	L5 PT_Nlgn1
405114	L6 IT Car3	Siva1-201_ENSMUST00000021728	6.8208e-07	0.00590477	0.925065	L6 IT Car3_Siva1
111479	L5 PT	Opa1-206_ENSMUST00000160597	4.54313e-07	0.004281	0.932555	L5 PT_Opa1
109664	L5 PT	Fam135b-201_ENSMUST00000022953	2.97492e-08	0.000280327	0.939149	L5 PT_Fam135b
111637	L5 PT	Btbd10-202_ENSMUST00000117577	6.48654e-08	0.000611226	0.9432	L5 PT_Btbd10
126083	L5 PT	Nsmce2-201_ENSMUST00000079703	7.1186e-07	0.00670786	0.947853	L5 PT_Nsmce2
114732	L5 PT	Etfrf1-207_ENSMUST00000111726	4.91951e-07	0.00463565	0.97008	L5 PT_Etfrf1
97404	L5 PT	Epha5-204_ENSMUST00000113401	4.0424e-07	0.00380916	0.993335	L5 PT_Epha5
432097	L6b	Nrxn1-207_ENSMUST00000160844	3.29066e-103	1.73582e-99	0.996378	L6b_Nrxn1
108983	L5 PT	Pnpla8-205_ENSMUST00000156082	1.06108e-07	0.000999852	1.02541	L5 PT_Pnpla8
293738	L6 IT	Nrxn1-215_ENSMUST00000173917	1.77495e-44	1.00675e-40	1.02823	L6 IT_Nrxn1
371007	L6 IT Car3	Ash1l-201_ENSMUST00000090933	9.97571e-07	0.00863597	1.04546	L6 IT Car3_Ash1l
19103	L2/3 IT	Rps24-205_ENSMUST00000223999	4.10232e-44	2.55943e-40	1.04636	L2/3 IT_Rps24
87121	L5 PT	Zfp91-201_ENSMUST00000038627	2.87769e-08	0.000271165	1.0516	L5 PT_Zfp91
108105	L5 PT	Thyn1-202_ENSMUST00000213683	1.97979e-08	0.000186556	1.05164	L5 PT_Thyn1
109592	L5 PT	Ttll7-201_ENSMUST00000037942	2.1243e-08	0.000200173	1.05308	L5 PT_Ttll7
99464	L5 PT	Thumpd3-201_ENSMUST00000032398	6.31075e-07	0.00594662	1.05452	L5 PT_Thumpd3
203139	L5/6 NP	Myl6-206_ENSMUST00000218127	9.72256e-18	4.03584e-14	1.05571	L5/6 NP_Myl6
71585	L5 PT	Dgcr6-201_ENSMUST00000066027	9.77102e-08	0.000920724	1.05699	L5 PT_Dgcr6
100905	L5 PT	Lyrm1-202_ENSMUST00000106516	2.41125e-08	0.000227212	1.05708	L5 PT_Lyrm1
113531	L5 PT	Zdhhc2-201_ENSMUST00000049389	4.43377e-08	0.000417794	1.05916	L5 PT_Zdhhc2
106067	L5 PT	Asb13-201_ENSMUST00000042288	6.72354e-07	0.00633559	1.07207	L5 PT_Asb13
161761	L5/6 NP	Snap25-202_ENSMUST00000110098	1.97783e-62	8.20996e-59	1.07599	L5/6 NP_Snap25
72603	L5 PT	Crbn-202_ENSMUST00000113239	7.08578e-07	0.00667693	1.08583	L5 PT_Crbn
94423	L5 PT	Fbxw7-202_ENSMUST00000107675	4.70581e-09	4.43428e-05	1.0898	L5 PT_Fbxw7
80400	L5 PT	Gstz1-201_ENSMUST00000063117	6.59e-07	0.00620976	1.09153	L5 PT_Gstz1
153075	L5/6 NP	Fgf12-201_ENSMUST00000100024	1.94742e-33	8.08372e-30	1.0916	L5/6 NP_Fgf12
120762	L5 PT	Armcx3-201_ENSMUST00000081834	7.1527e-07	0.00673999	1.10204	L5 PT_Armcx3
130103	L5 PT	Bscl2-201_ENSMUST00000086058	6.25359e-07	0.00589276	1.10403	L5 PT_Bscl2
119455	L5 PT	Ppm1e-201_ENSMUST00000055438	5.16651e-07	0.0048684	1.12711	L5 PT_Ppm1e
109598	L5 PT	Cuedc2-202_ENSMUST00000167861	6.76279e-07	0.00637257	1.15685	L5 PT_Cuedc2
80313	L5 PT	Mia2-203_ENSMUST00000170992	3.78535e-11	3.56694e-07	1.16003	L5 PT_Mia2
76464	L5 PT	Slc12a5-205_ENSMUST00000137302	1.30419e-07	0.00122894	1.18588	L5 PT_Slc12a5
40205	L2/3 IT	Ndrg4-201_ENSMUST00000041318	1.72625e-51	1.07701e-47	1.18673	L2/3 IT_Ndrg4
452066	L6b	Chmp2a-203_ENSMUST00000210587	3.42674e-59	1.8076e-55	1.19311	L6b_Chmp2a
80370	L5 PT	Polr2h-201_ENSMUST00000021405	7.11728e-07	0.00670661	1.27831	L5 PT_Polr2h
81009	L5 PT	Hsp90aa1-207_ENSMUST00000149189	3.07523e-07	0.00289779	1.28806	L5 PT_Hsp90aa1
45464	L2/3 IT	Pacsin1-202_ENSMUST00000097360	9.6323e-59	6.00959e-55	1.30809	L2/3 IT_Pacsin1
103162	L5 PT	Abhd12-207_ENSMUST00000156641	4.34959e-07	0.00409862	1.30901	L5 PT_Abhd12
130154	L5 PT	C230004F18Rik-206_ENSMUST00000231449	4.40213e-08	0.000414813	1.36453	L5 PT_C230004F18Rik
108804	L5 PT	Sigmar1-203_ENSMUST00000123524	7.93933e-10	7.48123e-06	1.38046	L5 PT_Sigmar1
121708	L5 PT	Mblac2-201_ENSMUST00000057598	9.37165e-07	0.0088309	1.39645	L5 PT_Mblac2
97024	L5 PT	Rab28-203_ENSMUST00000201422	4.83311e-07	0.00455424	1.40212	L5 PT_Rab28
133967	L5 PT	Myl6-206_ENSMUST00000218127	9.21937e-07	0.00868741	1.40407	L5 PT_Myl6
115267	L5 PT	Kcna2-201_ENSMUST00000038695	5.0956e-07	0.00480159	1.42968	L5 PT_Kcna2
85035	L5 PT	Pigp-202_ENSMUST00000113906	1.39722e-07	0.0013166	1.43092	L5 PT_Pigp
74238	L5 PT	Nav1-201_ENSMUST00000040599	3.94124e-07	0.00371383	1.44744	L5 PT_Nav1
130152	L5 PT	C230004F18Rik-207_ENSMUST00000232057	1.63189e-07	0.00153773	1.45731	L5 PT_C230004F18Rik
69413	L5 PT	Cttnbp2-203_ENSMUST00000139557	8.42646e-09	7.94025e-05	1.47566	L5 PT_Cttnbp2
95399	L5 PT	Dab1-203_ENSMUST00000106830	3.05833e-07	0.00288187	1.49017	L5 PT_Dab1
97411	L5 PT	Paics-203_ENSMUST00000120912	2.8099e-11	2.64777e-07	1.52253	L5 PT_Paics
114926	L5 PT	Dgkz-212_ENSMUST00000142231	6.06321e-08	0.000571336	1.56422	L5 PT_Dgkz
84589	L5 PT	Ncam2-202_ENSMUST00000067602	3.06522e-07	0.00288835	1.57494	L5 PT_Ncam2
105180	L5 PT	Pygb-201_ENSMUST00000045441	9.81577e-07	0.0092494	1.5852	L5 PT_Pygb
107987	L5 PT	Fbxo33-201_ENSMUST00000043204	5.90436e-07	0.00556368	1.61917	L5 PT_Fbxo33
123469	L5 PT	Cadps-212_ENSMUST00000225807	3.75725e-07	0.00354046	1.64111	L5 PT_Cadps
33542	L2/3 IT	Hsbp1-202_ENSMUST00000212468	7.03898e-70	4.39162e-66	1.67326	L2/3 IT_Hsbp1
90095	L5 PT	Pnkd-201_ENSMUST00000027370	2.11281e-07	0.0019909	1.76425	L5 PT_Pnkd
81779	L5 PT	Ndufs6-202_ENSMUST00000147407	1.94191e-07	0.00182986	1.77023	L5 PT_Ndufs6
95825	L5 PT	Ppt1-202_ENSMUST00000097902	5.53169e-09	5.21251e-05	1.814	L5 PT_Ppt1
69845	L5 PT	Luzp1-207_ENSMUST00000170102	5.24436e-08	0.000494176	1.82989	L5 PT_Luzp1
88275	L5 PT	Rps24-205_ENSMUST00000223999	4.00712e-11	3.77591e-07	1.93154	L5 PT_Rps24
95229	L5 PT	Cntfr-203_ENSMUST00000102961	3.44638e-07	0.00324752	1.93274	L5 PT_Cntfr
99692	L5 PT	Vamp1-201_ENSMUST00000032487	2.16287e-07	0.00203807	1.93945	L5 PT_Vamp1
374257	L6 IT Car3	Tesc-201_ENSMUST00000031304	2.42685e-07	0.00210092	1.95082	L6 IT Car3_Tesc
78975	L5 PT	Pttg1-203_ENSMUST00000101340	7.93061e-08	0.000747302	2.17033	L5 PT_Pttg1
121601	L5 PT	Atp5k-203_ENSMUST00000123184	4.30226e-08	0.000405402	2.19377	L5 PT_Atp5k
358063	L6 IT Car3	2010111I01Rik-211_ENSMUST00000221108	8.19802e-07	0.00709703	2.37043	L6 IT Car3_2010111I01Rik
438449	L6b	Snap25-202_ENSMUST00000110098	0	2.22507e-308	2.71383	L6b_Snap25

## Sheet: b_GABA - ST02_b-subclass_DE-GAB
ST02_b-subclass_DE-GABA
	index	name	p_raw	p_corr	es	index_name
280724	Vip	Tmbim1-202_ENSMUST00000113796	3.35192e-06	0.00547369	0.0854592	Vip_Tmbim1
6504	Lamp5	Hspa8-202_ENSMUST00000117557	1.01194e-06	0.00292855	0.093567	Lamp5_Hspa8
69934	Pvalb	Calm1-203_ENSMUST00000127300	1.39045e-08	4.53008e-05	0.098633	Pvalb_Calm1
96853	Pvalb	Mrpl20-201_ENSMUST00000030942	2.40356e-06	0.0078308	0.11735	Pvalb_Mrpl20
51599	Lamp5	Bmyc-201_ENSMUST00000061483	3.09416e-06	0.0089545	0.118999	Lamp5_Bmyc
117441	Pvalb	Ypel3-201_ENSMUST00000038614	4.76181e-11	1.5514e-07	0.123065	Pvalb_Ypel3
261839	Sst	Aes-201_ENSMUST00000002518	3.72088e-07	0.00114268	0.130198	Sst_Aes
93116	Pvalb	Gnas-208_ENSMUST00000109087	5.75593e-11	1.87528e-07	0.13128	Pvalb_Gnas
208281	Sst	Calm1-202_ENSMUST00000110082	2.72479e-25	8.36784e-22	0.132148	Sst_Calm1
60094	Lamp5	Psma5-201_ENSMUST00000090569	2.75072e-06	0.00796059	0.135301	Lamp5_Psma5
80732	Pvalb	Psmc1-201_ENSMUST00000021595	4.63627e-07	0.0015105	0.138546	Pvalb_Psmc1
174722	Sncg	Atp6v0b-201_ENSMUST00000036380	9.1838e-08	0.000301871	0.142289	Sncg_Atp6v0b
69935	Pvalb	Calm1-204_ENSMUST00000153524	3.36808e-13	1.09732e-09	0.143205	Pvalb_Calm1
28987	Lamp5	Actb-201_ENSMUST00000100497	6.82601e-09	1.97545e-05	0.148445	Lamp5_Actb
14110	Lamp5	Ywhaz-201_ENSMUST00000022894	2.44463e-11	7.07475e-08	0.154155	Lamp5_Ywhaz
125408	Pvalb	Mrps14-201_ENSMUST00000078878	2.15129e-07	0.000700891	0.159335	Pvalb_Mrps14
81004	Pvalb	Hsp90aa1-206_ENSMUST00000145255	1.36175e-06	0.00443659	0.161263	Pvalb_Hsp90aa1
83587	Pvalb	Rbx1-201_ENSMUST00000023036	2.1006e-14	6.84377e-11	0.163834	Pvalb_Rbx1
277733	Vip	Brpf1-206_ENSMUST00000131594	1.62852e-06	0.00265937	0.164454	Vip_Brpf1
15147	Lamp5	Ube2v2-202_ENSMUST00000115776	6.8613e-07	0.00198566	0.16464	Lamp5_Ube2v2
256337	Sst	Rpl7-201_ENSMUST00000058437	4.66077e-07	0.00143132	0.165874	Sst_Rpl7
103799	Pvalb	Nptn-206_ENSMUST00000176557	7.02951e-14	2.29021e-10	0.166294	Pvalb_Nptn
84939	Pvalb	Eif4a2-201_ENSMUST00000023599	1.75253e-06	0.00570973	0.169106	Pvalb_Eif4a2
51776	Lamp5	Zfp260-207_ENSMUST00000182136	1.07863e-06	0.00312157	0.172337	Lamp5_Zfp260
229715	Sst	Arpc5l-202_ENSMUST00000112862	1.40559e-06	0.00431657	0.176003	Sst_Arpc5l
203517	Sncg	Tomm20-201_ENSMUST00000179857	1.16797e-07	0.00038391	0.176813	Sncg_Tomm20
75170	Pvalb	Srp19-201_ENSMUST00000072576	3.09229e-07	0.00100747	0.178772	Pvalb_Srp19
89696	Pvalb	Carf-210_ENSMUST00000191232	3.62938e-07	0.00118245	0.183213	Pvalb_Carf
127599	Pvalb	Actg1-202_ENSMUST00000071555	5.81959e-10	1.89602e-06	0.184777	Pvalb_Actg1
249372	Sst	Rpl10a-201_ENSMUST00000042334	2.65749e-06	0.00816116	0.189255	Sst_Rpl10a
239863	Sst	Rps4x-201_ENSMUST00000033683	2.2216e-06	0.00682255	0.189408	Sst_Rps4x
131068	Pvalb	Ube2n-201_ENSMUST00000099329	3.9359e-09	1.28232e-05	0.191689	Pvalb_Ube2n
302139	Vip	Eif4e-204_ENSMUST00000200020	1.17599e-06	0.00192039	0.193983	Vip_Eif4e
291018	Vip	Mrpl13-204_ENSMUST00000170135	3.96696e-07	0.000647805	0.194762	Vip_Mrpl13
319276	Vip	Fau-202_ENSMUST00000178310	1.02394e-10	1.67209e-07	0.195164	Vip_Fau
218850	Sst	Actr10-201_ENSMUST00000021479	5.8667e-08	0.000180166	0.196149	Sst_Actr10
213876	Sst	Gdi1-201_ENSMUST00000015435	6.34986e-08	0.000195004	0.196205	Sst_Gdi1
315609	Vip	Haus8-203_ENSMUST00000123495	1.15641e-07	0.000188842	0.199383	Vip_Haus8
76305	Pvalb	Zfp207-204_ENSMUST00000123726	1.96852e-07	0.000641345	0.199424	Pvalb_Zfp207
149552	Sncg	Psma6-201_ENSMUST00000021412	1.84912e-06	0.00607807	0.200393	Sncg_Psma6
228668	Sst	Ndufa10-207_ENSMUST00000189503	2.17336e-06	0.00667439	0.201397	Sst_Ndufa10
212404	Sst	Rps15a-201_ENSMUST00000106588	2.62633e-06	0.00806545	0.201573	Sst_Rps15a
6555	Lamp5	Capza2-201_ENSMUST00000015877	2.20395e-06	0.00637824	0.208545	Lamp5_Capza2
226614	Sst	Rps24-210_ENSMUST00000225023	1.81142e-08	5.56288e-05	0.209172	Sst_Rps24
247503	Sst	Ppp1r11-203_ENSMUST00000174711	1.5058e-07	0.00046243	0.2094	Sst_Ppp1r11
144435	Sncg	Psmb1-201_ENSMUST00000014913	9.02409e-09	2.96622e-05	0.209546	Sncg_Psmb1
69862	Pvalb	Ift20-203_ENSMUST00000128788	3.51292e-08	0.000114451	0.210795	Pvalb_Ift20
247540	Sst	Exoc1-212_ENSMUST00000202151	1.40789e-06	0.00432362	0.213077	Sst_Exoc1
129794	Pvalb	Gad1-201_ENSMUST00000094934	2.07797e-06	0.00677002	0.213596	Pvalb_Gad1
213514	Sst	Srp19-201_ENSMUST00000072576	2.53222e-07	0.000777645	0.214821	Sst_Srp19
129334	Pvalb	Syt11-201_ENSMUST00000090945	2.05139e-14	6.68343e-11	0.215674	Pvalb_Syt11
297522	Vip	Prim2-202_ENSMUST00000187353	3.64398e-13	5.95061e-10	0.216175	Vip_Prim2
213353	Sst	Elof1-201_ENSMUST00000013966	2.02113e-06	0.00620688	0.21849	Sst_Elof1
234415	Sst	Zcchc17-202_ENSMUST00000134159	1.08676e-06	0.00333743	0.218704	Sst_Zcchc17
119902	Pvalb	Emc6-201_ENSMUST00000054952	1.23809e-06	0.00403371	0.219084	Pvalb_Emc6
260843	Sst	Serp2-201_ENSMUST00000064517	1.51343e-08	4.64774e-05	0.220024	Sst_Serp2
91687	Pvalb	BC005624-201_ENSMUST00000028205	5.6276e-07	0.00183347	0.220755	Pvalb_BC005624
218779	Sst	Nova1-201_ENSMUST00000021438	2.27061e-06	0.00697303	0.220986	Sst_Nova1
212018	Sst	Ppp2r1a-201_ENSMUST00000007708	6.83843e-07	0.00210008	0.222891	Sst_Ppp2r1a
81076	Pvalb	Klc1-202_ENSMUST00000118471	1.26371e-09	4.11717e-06	0.224651	Pvalb_Klc1
81478	Pvalb	Nsd1-201_ENSMUST00000099490	3.66119e-08	0.000119282	0.225659	Pvalb_Nsd1
251287	Sst	Psmd7-201_ENSMUST00000044106	2.19558e-07	0.000674263	0.226518	Sst_Psmd7
58570	Lamp5	Kif1b-203_ENSMUST00000060537	1.23456e-07	0.000357283	0.229866	Lamp5_Kif1b
41891	Lamp5	Smim14-202_ENSMUST00000121661	1.18823e-07	0.000343874	0.230499	Lamp5_Smim14
308771	Vip	Pqbp1-201_ENSMUST00000033497	9.7812e-07	0.00159727	0.234732	Vip_Pqbp1
167398	Sncg	Rpl6-201_ENSMUST00000031617	4.24081e-09	1.39395e-05	0.234901	Sncg_Rpl6
279049	Vip	Bicd1-209_ENSMUST00000203502	1.2144e-06	0.00198312	0.237777	Vip_Bicd1
216659	Sst	Rab21-201_ENSMUST00000020343	1.24179e-08	3.81354e-05	0.23882	Sst_Rab21
14723	Lamp5	Crebbp-201_ENSMUST00000023165	5.92224e-07	0.0017139	0.238923	Lamp5_Crebbp
74973	Pvalb	Pea15a-201_ENSMUST00000013842	3.46271e-07	0.00112815	0.239058	Pvalb_Pea15a
146566	Sncg	Cops6-202_ENSMUST00000110951	2.07894e-07	0.000683347	0.239306	Sncg_Cops6
76626	Pvalb	Vmp1-201_ENSMUST00000018315	2.12758e-06	0.00693164	0.240275	Pvalb_Vmp1
108848	Pvalb	Rab3gap1-205_ENSMUST00000186865	3.03061e-11	9.87372e-08	0.241197	Pvalb_Rab3gap1
19100	Lamp5	Rps24-202_ENSMUST00000169826	4.60735e-09	1.33337e-05	0.241859	Lamp5_Rps24
215013	Sst	Psmb6-202_ENSMUST00000128870	1.60607e-06	0.00493224	0.243455	Sst_Psmb6
196	Lamp5	Mcts1-201_ENSMUST00000000365	2.39976e-07	0.00069449	0.244759	Lamp5_Mcts1
90091	Pvalb	Cnot9-201_ENSMUST00000087215	2.59529e-06	0.00845546	0.24647	Pvalb_Cnot9
94773	Pvalb	Fam92a-202_ENSMUST00000108285	2.96824e-06	0.00967054	0.247221	Pvalb_Fam92a
218017	Sst	Psmd12-201_ENSMUST00000021063	5.88959e-07	0.00180869	0.247904	Sst_Psmd12
52088	Lamp5	Tmx2-201_ENSMUST00000053664	7.86221e-07	0.00227532	0.248564	Lamp5_Tmx2
219915	Sst	Cetn3-201_ENSMUST00000022009	3.78345e-09	1.1619e-05	0.252807	Sst_Cetn3
88310	Pvalb	Ube3a-203_ENSMUST00000200758	2.28575e-06	0.00744699	0.253729	Pvalb_Ube3a
231358	Sst	Nsfl1c-202_ENSMUST00000089140	3.44067e-08	0.000105663	0.254267	Sst_Nsfl1c
8331	Lamp5	Krt10-201_ENSMUST00000103131	2.60897e-06	0.00755036	0.254593	Lamp5_Krt10
200935	Sncg	1810022K09Rik-202_ENSMUST00000185384	1.49692e-06	0.00492039	0.256276	Sncg_1810022K09Rik
187165	Sncg	Rpl7-201_ENSMUST00000058437	1.87866e-07	0.000617515	0.256846	Sncg_Rpl7
227973	Sst	Mob4-205_ENSMUST00000162364	2.08941e-07	0.000641659	0.258084	Sst_Mob4
200236	Sncg	Ube2n-205_ENSMUST00000220127	4.84386e-08	0.000159218	0.259108	Sncg_Ube2n
247723	Sst	Ndrg4-202_ENSMUST00000073139	1.87506e-06	0.00575832	0.260662	Sst_Ndrg4
3937	Lamp5	Snf8-204_ENSMUST00000150946	7.41947e-08	0.000214719	0.260915	Lamp5_Snf8
36792	Lamp5	Foxn3-201_ENSMUST00000046859	2.39252e-06	0.00692394	0.261396	Lamp5_Foxn3
132163	Pvalb	Pigb-204_ENSMUST00000183746	1.11736e-11	3.64034e-08	0.261517	Pvalb_Pigb
228376	Sst	Mff-202_ENSMUST00000078332	6.98893e-07	0.0021463	0.261764	Sst_Mff
83791	Pvalb	Pmm1-201_ENSMUST00000023112	2.04412e-10	6.65975e-07	0.262091	Pvalb_Pmm1
124059	Pvalb	Unc80-201_ENSMUST00000061620	1.83944e-07	0.00059929	0.262505	Pvalb_Unc80
295788	Vip	Rps24-202_ENSMUST00000169826	9.86506e-10	1.61096e-06	0.26386	Vip_Rps24
110096	Pvalb	Ddx1-201_ENSMUST00000071103	1.85276e-08	6.03631e-05	0.264977	Pvalb_Ddx1
272193	Sst	Churc1-201_ENSMUST00000041262	3.52975e-09	1.08399e-05	0.265084	Sst_Churc1
244288	Sst	Acbd6-201_ENSMUST00000035560	2.33564e-08	7.17274e-05	0.265697	Sst_Acbd6
267187	Sst	Rps28-201_ENSMUST00000087342	1.49083e-06	0.00457835	0.266036	Sst_Rps28
208831	Sst	Ssr4-208_ENSMUST00000166518	2.31601e-06	0.00711247	0.267527	Sst_Ssr4
345793	Vip	A630089N07Rik-201_ENSMUST00000231268	2.2914e-09	3.74186e-06	0.267642	Vip_A630089N07Rik
312473	Vip	Cyb5r4-202_ENSMUST00000174043	5.65464e-12	9.23402e-09	0.268188	Vip_Cyb5r4
104634	Pvalb	Nicn1-201_ENSMUST00000035227	1.20664e-06	0.00393122	0.273757	Pvalb_Nicn1
104500	Pvalb	Manf-205_ENSMUST00000160978	6.6416e-07	0.00216383	0.275018	Pvalb_Manf
252491	Sst	Cited2-201_ENSMUST00000038107	3.20333e-06	0.00983742	0.276252	Sst_Cited2
84977	Pvalb	App-201_ENSMUST00000005406	1.8798e-08	6.1244e-05	0.276957	Pvalb_App
198818	Sncg	Tmem256-201_ENSMUST00000094065	2.45127e-07	0.000805733	0.278076	Sncg_Tmem256
95365	Pvalb	Psip1-202_ENSMUST00000107214	3.51953e-07	0.00114666	0.278871	Pvalb_Psip1
328464	Vip	Zfp260-207_ENSMUST00000182136	6.22072e-19	1.01584e-15	0.279415	Vip_Zfp260
97289	Pvalb	Ube2k-209_ENSMUST00000202601	1.29895e-06	0.00423199	0.279701	Pvalb_Ube2k
96297	Pvalb	Mrps15-201_ENSMUST00000030675	9.94329e-08	0.000323952	0.279726	Pvalb_Mrps15
80275	Pvalb	Nemf-201_ENSMUST00000021368	1.67505e-08	5.45732e-05	0.280108	Pvalb_Nemf
213698	Sst	Efr3a-201_ENSMUST00000015146	2.95512e-09	9.07516e-06	0.280622	Sst_Efr3a
99474	Pvalb	Kras-201_ENSMUST00000032399	2.28104e-06	0.00743164	0.281363	Pvalb_Kras
98765	Pvalb	Cbx3-201_ENSMUST00000031862	2.39816e-09	7.8132e-06	0.281666	Pvalb_Cbx3
9638	Lamp5	Cyfip2-202_ENSMUST00000093166	2.8853e-06	0.00835007	0.281888	Lamp5_Cyfip2
60071	Lamp5	Celsr2-201_ENSMUST00000090558	7.12071e-07	0.00206073	0.282019	Lamp5_Celsr2
83629	Pvalb	Syngr1-201_ENSMUST00000009727	1.41365e-13	4.60568e-10	0.282311	Pvalb_Syngr1
79806	Pvalb	Ten1-201_ENSMUST00000021130	1.88473e-06	0.00614045	0.28309	Pvalb_Ten1
26596	Lamp5	Ybx1-201_ENSMUST00000079644	2.74442e-10	7.94234e-07	0.28343	Lamp5_Ybx1
320239	Vip	Nipal2-204_ENSMUST00000227336	2.97561e-12	4.85917e-09	0.283999	Vip_Nipal2
96029	Pvalb	Pink1-201_ENSMUST00000030536	4.10012e-09	1.33582e-05	0.285132	Pvalb_Pink1
246153	Sst	Spcs2-207_ENSMUST00000208477	1.48337e-06	0.00455544	0.285202	Sst_Spcs2
79413	Pvalb	Prkar1a-201_ENSMUST00000049527	1.64179e-27	5.34897e-24	0.285868	Pvalb_Prkar1a
73110	Pvalb	Snf8-201_ENSMUST00000006217	4.24132e-08	0.000138182	0.286563	Pvalb_Snf8
221069	Sst	Wbp4-201_ENSMUST00000022601	1.09901e-08	3.37505e-05	0.287358	Sst_Wbp4
218619	Sst	Nemf-201_ENSMUST00000021368	2.86068e-07	0.000878514	0.288447	Sst_Nemf
226265	Sst	Maged1-201_ENSMUST00000026142	1.72485e-08	5.29703e-05	0.2897	Sst_Maged1
251896	Sst	Micu3-203_ENSMUST00000136835	2.81873e-06	0.00865633	0.289949	Sst_Micu3
89177	Pvalb	Gdap1-201_ENSMUST00000026879	1.56831e-06	0.00510954	0.290449	Pvalb_Gdap1
268422	Sst	Eef1g-201_ENSMUST00000052248	1.98706e-06	0.00610225	0.292984	Sst_Eef1g
261213	Sst	Ndfip2-206_ENSMUST00000181969	6.16845e-07	0.00189433	0.293155	Sst_Ndfip2
45666	Lamp5	Zbtb38-212_ENSMUST00000152594	5.19565e-08	0.000150362	0.295687	Lamp5_Zbtb38
80637	Pvalb	Srsf5-205_ENSMUST00000110356	2.61864e-06	0.00853151	0.296007	Pvalb_Srsf5
233894	Sst	Rnf11-202_ENSMUST00000064167	1.48348e-06	0.00455576	0.296218	Sst_Rnf11
234644	Sst	Meaf6-208_ENSMUST00000184205	1.89307e-07	0.000581361	0.297034	Sst_Meaf6
98132	Pvalb	Tmem106b-201_ENSMUST00000031556	3.22513e-07	0.00105075	0.298286	Pvalb_Tmem106b
125795	Pvalb	Hnrnpa3-203_ENSMUST00000111962	6.62615e-09	2.1588e-05	0.298425	Pvalb_Hnrnpa3
81615	Pvalb	Ccnh-201_ENSMUST00000022030	1.50666e-12	4.90869e-09	0.298843	Pvalb_Ccnh
78515	Pvalb	Tmbim4-201_ENSMUST00000020446	1.54506e-07	0.000503381	0.300331	Pvalb_Tmbim4
265767	Sst	Tmem65-201_ENSMUST00000072113	2.86892e-06	0.00881044	0.301098	Sst_Tmem65
215335	Sst	Dync1h1-201_ENSMUST00000018851	2.37791e-12	7.30257e-09	0.301325	Sst_Dync1h1
76216	Pvalb	Psmd3-201_ENSMUST00000017365	2.50209e-06	0.00815181	0.302466	Pvalb_Psmd3
82596	Pvalb	Zdhhc20-201_ENSMUST00000089473	5.97076e-08	0.000194527	0.302934	Pvalb_Zdhhc20
270695	Sst	Slc48a1-201_ENSMUST00000117892	1.13841e-06	0.00349606	0.303866	Sst_Slc48a1
52368	Lamp5	Scg2-201_ENSMUST00000049972	1.12628e-06	0.00325946	0.304106	Lamp5_Scg2
241771	Sst	Tmod2-202_ENSMUST00000098552	4.45858e-10	1.36923e-06	0.304515	Sst_Tmod2
251324	Sst	March6-201_ENSMUST00000090227	1.02118e-06	0.00313604	0.305849	Sst_March6
103264	Pvalb	Arcn1-201_ENSMUST00000034607	1.2812e-06	0.00417414	0.306758	Pvalb_Arcn1
229811	Sst	Abi2-207_ENSMUST00000188618	1.55218e-06	0.00476673	0.308548	Sst_Abi2
316771	Vip	Btg1-201_ENSMUST00000038377	8.1996e-08	0.000133899	0.309396	Vip_Btg1
60906	Lamp5	Eef1g-201_ENSMUST00000052248	2.11314e-06	0.00611543	0.309486	Lamp5_Eef1g
239662	Sst	Dynlt3-201_ENSMUST00000033519	2.32982e-06	0.00715487	0.312138	Sst_Dynlt3
99120	Pvalb	Chchd6-201_ENSMUST00000032172	2.01816e-08	6.57516e-05	0.313058	Pvalb_Chchd6
6011	Lamp5	Mrps25-203_ENSMUST00000140438	2.45832e-10	7.11436e-07	0.313159	Lamp5_Mrps25
301330	Vip	Eif2a-204_ENSMUST00000138827	3.84388e-16	6.27705e-13	0.31346	Vip_Eif2a
72478	Pvalb	Jkamp-201_ENSMUST00000057257	1.2562e-06	0.0040927	0.313968	Pvalb_Jkamp
86989	Pvalb	Csnk1a1-204_ENSMUST00000165123	3.54223e-10	1.15406e-06	0.314236	Pvalb_Csnk1a1
10304	Lamp5	Ncoa1-201_ENSMUST00000085814	8.80768e-07	0.00254894	0.314476	Lamp5_Ncoa1
49300	Lamp5	Smim7-203_ENSMUST00000167290	5.18714e-07	0.00150116	0.315577	Lamp5_Smim7
127078	Pvalb	U2af1-201_ENSMUST00000014684	5.61091e-08	0.000182803	0.316254	Pvalb_U2af1
20591	Lamp5	Clk1-204_ENSMUST00000129577	1.13351e-06	0.00328037	0.31895	Lamp5_Clk1
242496	Sst	Map4-206_ENSMUST00000169851	9.57287e-08	0.000293983	0.318967	Sst_Map4
20698	Lamp5	Mrpl30-201_ENSMUST00000027256	2.30096e-06	0.00665899	0.319316	Lamp5_Mrpl30
317569	Vip	Sik2-207_ENSMUST00000177203	4.42843e-13	7.23163e-10	0.319792	Vip_Sik2
248670	Sst	Larp1-203_ENSMUST00000178636	1.01236e-07	0.000310896	0.320065	Sst_Larp1
267007	Sst	Hmgb1-203_ENSMUST00000110505	2.58844e-06	0.00794911	0.320837	Sst_Hmgb1
221765	Sst	Eny2-204_ENSMUST00000226827	2.65361e-07	0.000814923	0.321285	Sst_Eny2
34114	Lamp5	Trappc4-202_ENSMUST00000213747	4.79284e-08	0.000138705	0.321518	Lamp5_Trappc4
251077	Sst	A230050P20Rik-201_ENSMUST00000043911	5.61619e-08	0.000172473	0.322496	Sst_A230050P20Rik
142461	Sncg	Pfdn2-201_ENSMUST00000006579	4.51974e-08	0.000148564	0.324107	Sncg_Pfdn2
267350	Sst	Tcp1-201_ENSMUST00000089024	1.46161e-06	0.00448861	0.324506	Sst_Tcp1
58716	Lamp5	Mapk1-201_ENSMUST00000069107	4.08739e-08	0.000118289	0.325187	Lamp5_Mapk1
92234	Pvalb	Zc3h15-201_ENSMUST00000081591	2.51119e-07	0.000818144	0.325478	Pvalb_Zc3h15
11835	Lamp5	Hsp90aa1-201_ENSMUST00000021698	8.30257e-07	0.00240276	0.326255	Lamp5_Hsp90aa1
102580	Pvalb	Cfap20-201_ENSMUST00000034249	9.73409e-07	0.00317137	0.326881	Pvalb_Cfap20
113553	Pvalb	Micu3-201_ENSMUST00000068999	1.39648e-10	4.54972e-07	0.327034	Pvalb_Micu3
134719	Pvalb	Galntl6-208_ENSMUST00000204128	4.18285e-10	1.36277e-06	0.327563	Pvalb_Galntl6
14424	Lamp5	St13-205_ENSMUST00000172107	1.85405e-13	5.36562e-10	0.3281	Lamp5_St13
256491	Sst	Mrpl50-201_ENSMUST00000057829	2.93184e-06	0.00900369	0.330454	Sst_Mrpl50
226616	Sst	Rps24-202_ENSMUST00000169826	4.66623e-21	1.433e-17	0.330621	Sst_Rps24
94636	Pvalb	Ppp3ca-201_ENSMUST00000056758	1.18147e-08	3.84924e-05	0.331222	Pvalb_Ppp3ca
213426	Sst	Dnajc7-201_ENSMUST00000014339	2.2161e-08	6.80565e-05	0.33243	Sst_Dnajc7
266047	Sst	Ccni-201_ENSMUST00000058550	4.33466e-07	0.00133118	0.33675	Sst_Ccni
30542	Lamp5	D6Wsu163e-201_ENSMUST00000032497	1.71184e-06	0.00495407	0.336895	Lamp5_D6Wsu163e
92347	Pvalb	Cstf3-206_ENSMUST00000137961	8.82182e-08	0.000287415	0.337191	Pvalb_Cstf3
87865	Pvalb	Pcyt2-201_ENSMUST00000026129	9.26635e-07	0.00301898	0.338339	Pvalb_Pcyt2
221754	Sst	Eif3e-201_ENSMUST00000022960	1.63069e-06	0.00500785	0.338888	Sst_Eif3e
570	Lamp5	Ilf2-201_ENSMUST00000001042	1.57634e-06	0.00456192	0.339208	Lamp5_Ilf2
326792	Vip	Lrrc8d-205_ENSMUST00000135776	5.16483e-19	8.43416e-16	0.340249	Vip_Lrrc8d
54737	Lamp5	Ntrk2-201_ENSMUST00000079828	5.21713e-08	0.000150984	0.340848	Lamp5_Ntrk2
105511	Pvalb	Map2k4-201_ENSMUST00000046963	1.99047e-07	0.000648494	0.340897	Pvalb_Map2k4
232203	Sst	Pdcd10-205_ENSMUST00000161137	7.4896e-09	2.30005e-05	0.342067	Sst_Pdcd10
24795	Lamp5	Slc6a17-206_ENSMUST00000168211	7.8256e-08	0.000226473	0.342738	Lamp5_Slc6a17
222093	Sst	Sept3-201_ENSMUST00000023095	5.79787e-08	0.000178053	0.343358	Sst_Sept3
37295	Lamp5	Exoc3-201_ENSMUST00000035934	1.14064e-06	0.00330101	0.343755	Lamp5_Exoc3
8356	Lamp5	Hdac2-201_ENSMUST00000019911	1.11916e-06	0.00323885	0.344749	Lamp5_Hdac2
76309	Pvalb	Psmd11-214_ENSMUST00000173938	5.2734e-08	0.000171808	0.346396	Pvalb_Psmd11
264682	Sst	Psma3-204_ENSMUST00000160864	5.91654e-13	1.81697e-09	0.347048	Sst_Psma3
91637	Pvalb	Olfm1-202_ENSMUST00000100244	5.771e-09	1.88019e-05	0.347067	Pvalb_Olfm1
70280	Pvalb	Chordc1-208_ENSMUST00000217031	1.67005e-06	0.00544103	0.348194	Pvalb_Chordc1
229419	Sst	Lpgat1-201_ENSMUST00000110855	3.0743e-07	0.000944119	0.349592	Sst_Lpgat1
236001	Sst	Arl6ip4-201_ENSMUST00000031351	1.21189e-06	0.00372171	0.350029	Sst_Arl6ip4
108925	Pvalb	Ankmy2-201_ENSMUST00000041640	1.02449e-06	0.0033378	0.350255	Pvalb_Ankmy2
219448	Sst	Ggps1-201_ENSMUST00000170957	6.97604e-08	0.000214234	0.355039	Sst_Ggps1
161685	Sncg	Hypk-201_ENSMUST00000028677	2.47446e-07	0.000813354	0.356704	Sncg_Hypk
214656	Sst	Psmd11-205_ENSMUST00000148895	2.86216e-06	0.00878968	0.35689	Sst_Psmd11
28628	Lamp5	Psmd9-201_ENSMUST00000100729	4.71972e-07	0.00136589	0.357351	Lamp5_Psmd9
218857	Sst	Timm9-207_ENSMUST00000221559	1.57675e-06	0.00484219	0.357386	Sst_Timm9
215080	Sst	Kif3a-203_ENSMUST00000120613	2.01884e-07	0.000619987	0.358734	Sst_Kif3a
107707	Pvalb	Ap2b1-201_ENSMUST00000018875	8.72542e-14	2.84274e-10	0.359287	Pvalb_Ap2b1
43180	Lamp5	Degs1-201_ENSMUST00000035295	2.59691e-06	0.00751545	0.359431	Lamp5_Degs1
261655	Sst	Tmem179-201_ENSMUST00000066791	1.45174e-06	0.0044583	0.359676	Sst_Tmem179
123979	Pvalb	Maf-201_ENSMUST00000069009	1.66262e-08	5.4168e-05	0.360238	Pvalb_Maf
210413	Sst	Ppp1cc-202_ENSMUST00000102528	2.39256e-07	0.000734756	0.362338	Sst_Ppp1cc
247497	Sst	Sec24a-205_ENSMUST00000147255	9.13242e-11	2.80457e-07	0.362631	Sst_Sec24a
229700	Sst	Ppp6c-201_ENSMUST00000028087	8.83579e-08	0.000271347	0.362665	Sst_Ppp6c
84641	Pvalb	Ncbp2-201_ENSMUST00000023460	1.73779e-07	0.000566172	0.362786	Pvalb_Ncbp2
28456	Lamp5	Tmed2-205_ENSMUST00000200031	1.8628e-06	0.00539093	0.36578	Lamp5_Tmed2
179548	Sncg	Sf3b6-202_ENSMUST00000218650	1.9942e-07	0.000655495	0.366739	Sncg_Sf3b6
213274	Sst	Tango2-201_ENSMUST00000115628	2.00132e-06	0.00614605	0.366855	Sst_Tango2
242501	Sst	Map4-207_ENSMUST00000196729	1.58569e-07	0.000486965	0.367586	Sst_Map4
89603	Pvalb	Eef1b2-205_ENSMUST00000135877	2.03446e-11	6.62828e-08	0.36833	Pvalb_Eef1b2
243976	Sst	Terf2ip-201_ENSMUST00000052138	1.55675e-06	0.00478077	0.368747	Sst_Terf2ip
2113	Lamp5	Sri-201_ENSMUST00000003245	7.37141e-07	0.00213328	0.368785	Lamp5_Sri
142282	Sncg	Snf8-201_ENSMUST00000006217	1.29026e-07	0.000424109	0.369707	Sncg_Snf8
26264	Lamp5	Sgip1-201_ENSMUST00000066824	6.96876e-09	2.01676e-05	0.370167	Lamp5_Sgip1
72777	Pvalb	Eif4g2-213_ENSMUST00000162415	1.32505e-16	4.317e-13	0.371843	Pvalb_Eif4g2
240924	Sst	Cfap20-201_ENSMUST00000034249	3.46119e-07	0.00106293	0.372535	Sst_Cfap20
134136	Pvalb	Cox16-202_ENSMUST00000110340	5.59783e-10	1.82377e-06	0.373093	Pvalb_Cox16
267198	Sst	Tmem128-201_ENSMUST00000087511	2.21547e-06	0.00680371	0.375069	Sst_Tmem128
145684	Sncg	Pitpna-205_ENSMUST00000179445	1.22371e-08	4.02235e-05	0.376425	Sncg_Pitpna
28453	Lamp5	Tmed2-203_ENSMUST00000135464	5.13864e-07	0.00148712	0.379247	Lamp5_Tmed2
209705	Sst	Car11-201_ENSMUST00000003360	1.05808e-08	3.24935e-05	0.379337	Sst_Car11
41975	Lamp5	H2afz-207_ENSMUST00000174561	1.45373e-08	4.2071e-05	0.381011	Lamp5_H2afz
31383	Lamp5	Lcmt1-201_ENSMUST00000033025	1.70315e-06	0.00492892	0.381997	Lamp5_Lcmt1
158705	Sncg	Ube2w-201_ENSMUST00000117146	4.59852e-07	0.00151153	0.383977	Sncg_Ube2w
187515	Sncg	Snhg11-205_ENSMUST00000149303	1.49968e-09	4.92943e-06	0.384457	Sncg_Snhg11
56260	Lamp5	Ube2e2-205_ENSMUST00000150727	4.21467e-07	0.00121972	0.385695	Lamp5_Ube2e2
261153	Sst	Chmp3-201_ENSMUST00000059462	5.1934e-08	0.000159489	0.386719	Sst_Chmp3
245003	Sst	Exosc4-201_ENSMUST00000059045	4.13085e-08	0.000126859	0.387721	Sst_Exosc4
255143	Sst	Bend6-201_ENSMUST00000062289	2.13776e-07	0.000656507	0.387988	Sst_Bend6
266946	Sst	Nrxn3-205_ENSMUST00000163134	2.33195e-17	7.16143e-14	0.389854	Sst_Nrxn3
69748	Pvalb	Chtop-203_ENSMUST00000076639	2.15358e-08	7.01637e-05	0.39042	Pvalb_Chtop
77021	Pvalb	Mpdu1-201_ENSMUST00000018905	2.03084e-07	0.000661649	0.391555	Pvalb_Mpdu1
233221	Sst	Gtf2b-201_ENSMUST00000029938	2.0749e-06	0.00637201	0.39227	Sst_Gtf2b
124946	Pvalb	Rbbp4-201_ENSMUST00000102598	1.7002e-11	5.53926e-08	0.393457	Pvalb_Rbbp4
36460	Lamp5	Terf2ip-201_ENSMUST00000052138	2.88372e-06	0.00834548	0.394279	Lamp5_Terf2ip
27514	Lamp5	Kmt2e-207_ENSMUST00000196889	9.25525e-08	0.000267847	0.394727	Lamp5_Kmt2e
83287	Pvalb	Ywhaz-204_ENSMUST00000110362	1.90272e-09	6.19906e-06	0.397994	Pvalb_Ywhaz
126336	Pvalb	Psma3-201_ENSMUST00000071704	4.59179e-10	1.49601e-06	0.398134	Pvalb_Psma3
70054	Pvalb	Cct3-201_ENSMUST00000001452	2.92021e-09	9.51404e-06	0.401067	Pvalb_Cct3
129796	Pvalb	Gad1-204_ENSMUST00000130618	4.96971e-08	0.000161913	0.403043	Pvalb_Gad1
157093	Sncg	Maged1-201_ENSMUST00000026142	2.18298e-07	0.000717545	0.405826	Sncg_Maged1
91527	Pvalb	Stxbp1-202_ENSMUST00000077458	7.36894e-19	2.4008e-15	0.408002	Pvalb_Stxbp1
82016	Pvalb	Trappc13-205_ENSMUST00000144060	8.86434e-11	2.888e-07	0.411166	Pvalb_Trappc13
72311	Pvalb	Chmp2b-201_ENSMUST00000004965	1.66495e-07	0.00054244	0.412922	Pvalb_Chmp2b
69367	Pvalb	Mcts1-203_ENSMUST00000134573	9.1519e-12	2.98169e-08	0.414484	Pvalb_Mcts1
306613	Vip	Sec61a1-208_ENSMUST00000145421	4.08451e-27	6.67e-24	0.416462	Vip_Sec61a1
265148	Sst	Haghl-201_ENSMUST00000077938	1.38665e-11	4.25841e-08	0.418964	Sst_Haghl
245990	Sst	Becn1-201_ENSMUST00000041403	1.09435e-08	3.36075e-05	0.419313	Sst_Becn1
217756	Sst	Prkar1a-203_ENSMUST00000106677	8.69727e-20	2.67093e-16	0.419371	Sst_Prkar1a
98814	Pvalb	Ssbp1-203_ENSMUST00000117411	5.29697e-09	1.72575e-05	0.421307	Pvalb_Ssbp1
157009	Sncg	Hdgfl3-202_ENSMUST00000107305	6.90783e-07	0.0022706	0.422092	Sncg_Hdgfl3
214205	Sst	H2afy-201_ENSMUST00000016081	3.09508e-08	9.50499e-05	0.423245	Sst_H2afy
211559	Sst	Arpc2-201_ENSMUST00000006467	1.04425e-10	3.20688e-07	0.423781	Sst_Arpc2
268720	Sst	Srp54a-201_ENSMUST00000021407	2.99042e-08	9.18357e-05	0.424305	Sst_Srp54a
4205	Lamp5	Rundc3a-201_ENSMUST00000006750	4.79059e-09	1.3864e-05	0.424324	Lamp5_Rundc3a
127649	Pvalb	Zfp938-202_ENSMUST00000156218	3.39925e-09	1.10748e-05	0.424418	Pvalb_Zfp938
235494	Sst	Mapre3-202_ENSMUST00000200692	3.82605e-11	1.17498e-07	0.424448	Sst_Mapre3
230183	Sst	Rbm18-201_ENSMUST00000028251	3.12756e-07	0.000960473	0.425717	Sst_Rbm18
259790	Sst	B230217C12Rik-204_ENSMUST00000170806	1.63283e-06	0.00501443	0.425953	Sst_B230217C12Rik
264672	Sst	Dhps-201_ENSMUST00000078665	2.33492e-07	0.000717054	0.428359	Sst_Dhps
177110	Sncg	Cops4-201_ENSMUST00000045993	1.95777e-06	0.0064352	0.428878	Sncg_Cops4
99340	Pvalb	Grin2b-205_ENSMUST00000152012	2.17793e-18	7.0957e-15	0.43296	Pvalb_Grin2b
76758	Pvalb	Mapt-201_ENSMUST00000100347	2.05674e-08	6.70086e-05	0.433026	Pvalb_Mapt
329405	Vip	Ncald-203_ENSMUST00000119730	3.12223e-08	5.0986e-05	0.433461	Vip_Ncald
77166	Pvalb	Fis1-202_ENSMUST00000111094	1.42407e-12	4.63963e-09	0.434945	Pvalb_Fis1
196914	Sncg	Kif1b-203_ENSMUST00000060537	2.60991e-11	8.57877e-08	0.436156	Sncg_Kif1b
7466	Lamp5	Uchl5-206_ENSMUST00000189936	3.74204e-09	1.08295e-05	0.437121	Lamp5_Uchl5
14961	Lamp5	Ly6h-204_ENSMUST00000127095	2.40587e-14	6.9626e-11	0.439866	Lamp5_Ly6h
97664	Pvalb	G3bp2-209_ENSMUST00000202258	2.49374e-09	8.1246e-06	0.441456	Pvalb_G3bp2
112828	Pvalb	Ube2l3-201_ENSMUST00000090192	3.58397e-19	1.16766e-15	0.444544	Pvalb_Ube2l3
103429	Pvalb	Tmod2-208_ENSMUST00000215614	3.943e-09	1.28463e-05	0.444678	Pvalb_Tmod2
229572	Sst	Vamp4-204_ENSMUST00000135241	8.94101e-08	0.000274578	0.446339	Sst_Vamp4
244030	Sst	Tomm6-201_ENSMUST00000113301	9.12011e-08	0.000280079	0.451304	Sst_Tomm6
190635	Sncg	Lamtor4-201_ENSMUST00000062067	1.60909e-08	5.28909e-05	0.451836	Sncg_Lamtor4
127214	Pvalb	Myt1l-201_ENSMUST00000021009	3.70113e-13	1.20583e-09	0.453016	Pvalb_Myt1l
30025	Lamp5	Mlf2-206_ENSMUST00000204177	2.42974e-21	7.03168e-18	0.454853	Lamp5_Mlf2
70602	Pvalb	Celf2-206_ENSMUST00000114934	1.15081e-11	3.74934e-08	0.455178	Pvalb_Celf2
226937	Sst	Fuom-201_ENSMUST00000026539	2.7281e-08	8.37801e-05	0.456966	Sst_Fuom
95142	Pvalb	Dnaja1-205_ENSMUST00000137246	3.94206e-18	1.28432e-14	0.460569	Pvalb_Dnaja1
227014	Sst	Sirt3-202_ENSMUST00000106048	1.80088e-07	0.00055305	0.461495	Sst_Sirt3
152352	Sncg	Ctnnd2-201_ENSMUST00000081728	1.12992e-07	0.000371404	0.461696	Sncg_Ctnnd2
13900	Lamp5	Zfr-201_ENSMUST00000122941	1.58971e-19	4.60061e-16	0.461729	Lamp5_Zfr
267286	Sst	Romo1-204_ENSMUST00000119950	1.6422e-08	5.04321e-05	0.464651	Sst_Romo1
199250	Sncg	Eef1g-201_ENSMUST00000052248	2.38941e-06	0.00785401	0.467656	Sncg_Eef1g
127840	Pvalb	Scoc-203_ENSMUST00000212031	1.28045e-22	4.17169e-19	0.468271	Pvalb_Scoc
198699	Sncg	Msi2-203_ENSMUST00000107909	1.25549e-06	0.00412679	0.469182	Sncg_Msi2
264404	Sst	Uqcr10-203_ENSMUST00000151559	1.69642e-08	5.2097e-05	0.474141	Sst_Uqcr10
165293	Sncg	Khdrbs1-201_ENSMUST00000066257	2.09994e-06	0.00690249	0.476606	Sncg_Khdrbs1
81612	Pvalb	Hnrnpk-201_ENSMUST00000043269	3.83453e-25	1.24929e-21	0.478608	Pvalb_Hnrnpk
322012	Vip	Fmo1-202_ENSMUST00000111518	2.16073e-28	3.52847e-25	0.478765	Vip_Fmo1
30055	Lamp5	Cops7a-202_ENSMUST00000112439	2.32717e-10	6.73483e-07	0.480892	Lamp5_Cops7a
301122	Vip	Acad9-206_ENSMUST00000197344	1.71897e-26	2.80708e-23	0.482558	Vip_Acad9
33433	Lamp5	Map1lc3b-205_ENSMUST00000181948	1.76468e-10	5.10699e-07	0.485017	Lamp5_Map1lc3b
81007	Pvalb	Hsp90aa1-201_ENSMUST00000021698	1.35535e-19	4.41572e-16	0.485135	Pvalb_Hsp90aa1
167412	Sncg	Arpc1a-201_ENSMUST00000031625	6.46083e-07	0.00212367	0.486257	Sncg_Arpc1a
148234	Sncg	Rtn4-201_ENSMUST00000060992	1.04518e-08	3.43552e-05	0.489345	Sncg_Rtn4
146413	Sncg	Tmem160-201_ENSMUST00000019302	9.03632e-09	2.97024e-05	0.491686	Sncg_Tmem160
50281	Lamp5	Hnrnpa1-202_ENSMUST00000087351	3.26989e-09	9.46307e-06	0.494407	Lamp5_Hnrnpa1
231335	Sst	Napb-201_ENSMUST00000028926	2.95351e-06	0.00907023	0.495157	Sst_Napb
6616	Lamp5	Surf1-206_ENSMUST00000142967	1.95481e-09	5.65722e-06	0.497553	Lamp5_Surf1
194805	Sncg	Rpl30-201_ENSMUST00000009039	1.19417e-16	3.92525e-13	0.498787	Sncg_Rpl30
56090	Lamp5	Camk2b-209_ENSMUST00000109813	1.01618e-08	2.94081e-05	0.501541	Lamp5_Camk2b
240262	Sst	Dctn6-201_ENSMUST00000033913	7.12549e-15	2.18824e-11	0.501559	Sst_Dctn6
73819	Pvalb	Hnrnph1-201_ENSMUST00000069304	2.19486e-13	7.15085e-10	0.505631	Pvalb_Hnrnph1
113474	Pvalb	Cntnap2-202_ENSMUST00000114641	2.75505e-19	8.97594e-16	0.507006	Pvalb_Cntnap2
158770	Sncg	Eef1b2-204_ENSMUST00000129339	1.75731e-12	5.77629e-09	0.511279	Sncg_Eef1b2
58412	Lamp5	Hikeshi-209_ENSMUST00000208357	4.00938e-11	1.16032e-07	0.513998	Lamp5_Hikeshi
79968	Pvalb	Nme2-202_ENSMUST00000072566	4.25379e-14	1.38588e-10	0.515976	Pvalb_Nme2
97120	Pvalb	Ociad1-201_ENSMUST00000031038	8.01658e-20	2.6118e-16	0.517794	Pvalb_Ociad1
299154	Vip	Olfm1-205_ENSMUST00000152415	2.29103e-11	3.74125e-08	0.51969	Vip_Olfm1
103064	Pvalb	Aplp2-202_ENSMUST00000079758	7.69379e-13	2.50664e-09	0.525549	Pvalb_Aplp2
166322	Sncg	Mapre3-202_ENSMUST00000200692	1.72682e-09	5.67605e-06	0.525665	Sncg_Mapre3
158024	Sncg	Eif4a3-201_ENSMUST00000026667	1.98324e-06	0.00651891	0.531523	Sncg_Eif4a3
143226	Sncg	Rpl10-201_ENSMUST00000008826	6.25956e-07	0.00205752	0.532212	Sncg_Rpl10
85904	Pvalb	Hsp90ab1-204_ENSMUST00000146770	2.04114e-08	6.65002e-05	0.532432	Pvalb_Hsp90ab1
152671	Sncg	Mrpl13-202_ENSMUST00000164542	7.41504e-07	0.00243732	0.534862	Sncg_Mrpl13
194482	Sncg	Sept11-201_ENSMUST00000074733	1.15973e-10	3.81204e-07	0.542543	Sncg_Sept11
228213	Sst	Mrpl30-205_ENSMUST00000193673	1.55303e-10	4.76935e-07	0.543264	Sst_Mrpl30
118956	Pvalb	Hnrnph2-203_ENSMUST00000074950	2.63299e-12	8.57827e-09	0.547958	Pvalb_Hnrnph2
37968	Lamp5	Rnps1-203_ENSMUST00000163717	1.00579e-09	2.91077e-06	0.550681	Lamp5_Rnps1
166909	Sncg	Scarb2-201_ENSMUST00000031377	2.9904e-06	0.00982944	0.55296	Sncg_Scarb2
144864	Sncg	Mrpl32-203_ENSMUST00000221699	1.279e-07	0.000420409	0.55551	Sncg_Mrpl32
203139	Sncg	Myl6-206_ENSMUST00000218127	3.7463e-21	1.23141e-17	0.560611	Sncg_Myl6
191129	Sncg	Mafg-201_ENSMUST00000058162	1.03468e-06	0.00340098	0.563536	Sncg_Mafg
200597	Sncg	Selenoh-203_ENSMUST00000117299	2.02885e-06	0.00666882	0.57772	Sncg_Selenoh
151895	Sncg	Wbp4-202_ENSMUST00000227584	1.04627e-07	0.000343907	0.580589	Sncg_Wbp4
169638	Sncg	Pgm2l1-202_ENSMUST00000084935	5.33541e-07	0.00175375	0.587588	Sncg_Pgm2l1
91635	Pvalb	Olfm1-203_ENSMUST00000102879	3.53034e-27	1.15019e-23	0.590557	Pvalb_Olfm1
198955	Sncg	Gm1673-201_ENSMUST00000094869	7.46891e-08	0.000245503	0.590674	Sncg_Gm1673
154429	Sncg	Smarcd1-201_ENSMUST00000023759	1.63311e-06	0.00536802	0.597973	Sncg_Smarcd1
229335	Sst	Kifap3-202_ENSMUST00000077642	1.8282e-08	5.61441e-05	0.639541	Sst_Kifap3
143126	Sncg	Snrpb2-201_ENSMUST00000008477	3.93768e-07	0.00129431	0.644232	Sncg_Snrpb2
64805	Lamp5	Myl6-201_ENSMUST00000164181	2.69006e-91	7.78504e-88	0.65036	Lamp5_Myl6
199940	Sncg	Rpl13a-203_ENSMUST00000209626	3.20217e-07	0.00105255	0.661018	Sncg_Rpl13a
190037	Sncg	Trappc1-203_ENSMUST00000102602	2.51809e-07	0.000827695	0.661398	Sncg_Trappc1
172438	Sncg	Arcn1-205_ENSMUST00000217194	2.79166e-06	0.00917618	0.665512	Sncg_Arcn1
113470	Pvalb	Cntnap2-206_ENSMUST00000207647	2.1027e-24	6.8506e-21	0.675931	Pvalb_Cntnap2
92991	Pvalb	Napb-201_ENSMUST00000028926	5.41685e-13	1.76481e-09	0.680354	Pvalb_Napb
194995	Sncg	Nap1l4-206_ENSMUST00000208190	4.88409e-07	0.0016054	0.686544	Sncg_Nap1l4
171676	Sncg	Fam192a-201_ENSMUST00000034226	2.68834e-06	0.00883657	0.689614	Sncg_Fam192a
173324	Sncg	Map4-206_ENSMUST00000169851	2.00434e-16	6.58826e-13	0.702818	Sncg_Map4
197411	Sncg	Dzip3-202_ENSMUST00000121869	1.59796e-07	0.00052525	0.725397	Sncg_Dzip3
142782	Sncg	Abhd16a-201_ENSMUST00000007251	1.31176e-07	0.000431175	0.73174	Sncg_Abhd16a
139226	Sncg	Cct3-201_ENSMUST00000001452	5.71993e-11	1.88014e-07	0.735865	Sncg_Cct3
6506	Lamp5	Hspa8-204_ENSMUST00000127699	1.71509e-13	4.96346e-10	0.761199	Lamp5_Hspa8
53888	Lamp5	Kcnip1-201_ENSMUST00000065970	1.08803e-14	3.14875e-11	0.768026	Lamp5_Kcnip1
193377	Sncg	Rnf181-201_ENSMUST00000069580	1.82812e-07	0.000600903	0.768123	Sncg_Rnf181
99196	Pvalb	Mlf2-201_ENSMUST00000032214	2.57939e-21	8.40367e-18	0.775025	Pvalb_Mlf2
166656	Sncg	Rufy3-207_ENSMUST00000199312	1.82037e-06	0.00598357	0.781023	Sncg_Rufy3
151902	Sncg	Sugt1-205_ENSMUST00000228675	7.71595e-08	0.000253623	0.782751	Sncg_Sugt1
192820	Sncg	Msra-205_ENSMUST00000210428	1.22581e-06	0.00402922	0.81407	Sncg_Msra
143161	Sncg	Arpc5-201_ENSMUST00000077755	9.69256e-07	0.00318594	0.816531	Sncg_Arpc5
108179	Pvalb	Eif1-203_ENSMUST00000139846	1.41009e-20	4.59409e-17	0.816774	Pvalb_Eif1
157014	Sncg	P4hb-201_ENSMUST00000026122	1.43214e-06	0.00470743	0.826063	Sncg_P4hb
131906	Pvalb	Ak6-201_ENSMUST00000022135	1.76506e-36	5.75057e-33	0.875963	Pvalb_Ak6
164533	Sncg	Psip1-203_ENSMUST00000107215	7.86306e-07	0.00258459	0.905007	Sncg_Psip1
158441	Sncg	Sec61a2-202_ENSMUST00000102981	1.18484e-07	0.000389458	0.937805	Sncg_Sec61a2
95336	Pvalb	Clta-204_ENSMUST00000107849	1.81702e-45	5.91985e-42	1.00598	Pvalb_Clta
155409	Sncg	Nrxn1-207_ENSMUST00000160844	5.12968e-16	1.68613e-12	1.1733	Sncg_Nrxn1
172404	Sncg	Cadm1-204_ENSMUST00000114548	4.38429e-14	1.44112e-10	1.2083	Sncg_Cadm1
122663	Pvalb	Prkcb-201_ENSMUST00000064921	5.43394e-50	1.77038e-46	1.23089	Pvalb_Prkcb
192894	Sncg	Fam19a5-202_ENSMUST00000230414	1.71525e-08	5.63802e-05	1.25561	Sncg_Fam19a5
195991	Sncg	Lsamp-201_ENSMUST00000078873	3.77948e-11	1.24231e-07	1.324	Sncg_Lsamp
187516	Sncg	Snhg11-204_ENSMUST00000148965	3.96705e-15	1.30397e-11	1.59276	Sncg_Snhg11
238695	Sst	Aldoa-203_ENSMUST00000106348	2.30331e-36	7.07345e-33	1.82134	Sst_Aldoa
172975	Sncg	Nptn-201_ENSMUST00000085651	1.16701e-31	3.83598e-28	2.40667	Sncg_Nptn
88275	Pvalb	Rps24-205_ENSMUST00000223999	2.58155e-220	8.4107e-217	2.70558	Pvalb_Rps24
