# Supplementary material for: Isoform cell-type specificity in the mouse primary motor cortex
Source: Nature. 2021 Oct 6;598(7879):195–9. doi: 10.1038/s41586-021-03969-3 (PMC8494650; doi:10.1038/s41586-021-03969-3)
Supplement: Supplementary file 7 — Class-level differential analysis with non-constant gene [file 41586_2021_3969_MOESM7_ESM.xlsx]

## Sheet: Sheet 1 - ST04_class_DE_isoform
ST04_class_DE_isoform_only
	index	name	p_raw	p_corr	es
30	GABAergic	Cox5a-201_ENSMUST00000000090	3.00792e-22	7.05357e-19	0.106898
31	GABAergic	Cox5a-202_ENSMUST00000213678	3.35395e-12	7.86501e-09	0.0986715
88	GABAergic	Sdhd-201_ENSMUST00000000175	1.03697e-12	2.43169e-09	-0.187332
160	GABAergic	Ckmt1-201_ENSMUST00000000317	2.09292e-40	4.9079e-37	-0.453508
179	GABAergic	Comt-202_ENSMUST00000115609	5.93426e-61	1.39158e-57	-0.520703
192	GABAergic	Dazap2-201_ENSMUST00000000356	4.64271e-46	1.08872e-42	-0.53377
196	GABAergic	Mcts1-201_ENSMUST00000000365	1.62999e-23	3.82233e-20	-0.262231
230	GABAergic	Ndufa9-201_ENSMUST00000088194	6.12862e-21	1.43716e-17	-0.288962
409	GABAergic	Rpl13-201_ENSMUST00000000756	3.55129e-82	8.32777e-79	0.253731
570	GABAergic	Ilf2-201_ENSMUST00000001042	1.80133e-06	0.00422412	-0.173043
690	GABAergic	Ift20-203_ENSMUST00000128788	2.07371e-10	4.86284e-07	-0.148004
705	GABAergic	Araf-202_ENSMUST00000120356	6.5928e-227	1.54601e-223	0.467819
751	GABAergic	Snrnp27-201_ENSMUST00000001186	1.30853e-23	3.0685e-20	-0.202125
762	GABAergic	Calm1-203_ENSMUST00000127300	2.72207e-174	6.38326e-171	-0.325964
763	GABAergic	Calm1-204_ENSMUST00000153524	2.75593e-111	6.46265e-108	-0.300699
765	GABAergic	Calm1-202_ENSMUST00000110082	0	2.22507e-308	-0.581914
804	GABAergic	Ckb-201_ENSMUST00000001304	1.39172e-20	3.26359e-17	-0.144443
824	GABAergic	Pfdn5-205_ENSMUST00000166658	1.36838e-14	3.20885e-11	0.140677
826	GABAergic	Pfdn5-204_ENSMUST00000165717	4.02747e-16	9.44442e-13	-0.18495
848	GABAergic	Fndc5-201_ENSMUST00000102600	0	2.22507e-308	1.96697
864	GABAergic	Hars-201_ENSMUST00000001416	1.0217e-27	2.39588e-24	-0.41496
865	GABAergic	Zmat2-201_ENSMUST00000001419	8.84009e-308	2.073e-304	-0.886373
1002	GABAergic	Tubb5-201_ENSMUST00000001566	1.73367e-280	4.06546e-277	-1.0243
1045	GABAergic	Brpf1-206_ENSMUST00000131594	1.9212e-123	4.50522e-120	-0.449903
1076	GABAergic	Eef1e1-201_ENSMUST00000001757	1.33364e-107	3.12739e-104	0.643834
1115	GABAergic	Chordc1-201_ENSMUST00000001825	3.23345e-22	7.58244e-19	-0.265087
1157	GABAergic	Sept7-202_ENSMUST00000165594	0	2.22507e-308	-0.640804
1158	GABAergic	Sept7-201_ENSMUST00000115272	3.05749e-185	7.16981e-182	-1.50403
1174	GABAergic	Rac1-204_ENSMUST00000145709	2.35522e-59	5.52298e-56	-0.476586
1175	GABAergic	Rac1-202_ENSMUST00000100489	3.66151e-46	8.58623e-43	-0.294431
1177	GABAergic	Rac1-201_ENSMUST00000080537	5.3762e-34	1.26072e-30	-0.271509
1311	GABAergic	Pnck-203_ENSMUST00000114473	6.31325e-68	1.48046e-64	0.990301
1320	GABAergic	Bcap31-201_ENSMUST00000002091	3.38797e-07	0.000794479	-0.117316
1323	GABAergic	Kmt2a-201_ENSMUST00000002095	8.79374e-11	2.06213e-07	0.13444
1324	GABAergic	Kmt2a-202_ENSMUST00000114689	1.41215e-15	3.3115e-12	0.131439
1374	GABAergic	Sdf2-201_ENSMUST00000002133	1.09703e-08	2.57252e-05	-0.191842
1391	GABAergic	Psmc3-202_ENSMUST00000067663	6.85552e-63	1.60762e-59	-0.433872
1497	GABAergic	Peg3-201_ENSMUST00000051209	1.48806e-50	3.4895e-47	0.459777
1607	GABAergic	Ndufa11-201_ENSMUST00000002452	2.78001e-319	6.51912e-316	0.40921
1638	GABAergic	Ndufb2-205_ENSMUST00000135671	5.76702e-34	1.35237e-30	0.164923
1639	GABAergic	Ndufb2-201_ENSMUST00000002490	2.6243e-16	6.15398e-13	0.114635
1640	GABAergic	Ndufb2-202_ENSMUST00000119379	3.0375e-73	7.12293e-70	0.187542
1670	GABAergic	Snrpd1-201_ENSMUST00000002551	4.23613e-28	9.93373e-25	0.152734
1726	GABAergic	Mien1-201_ENSMUST00000002655	4.85325e-200	1.13809e-196	-0.644196
1742	GABAergic	Akap8l-201_ENSMUST00000050214	1.15528e-19	2.70912e-16	-0.285192
1749	GABAergic	Clpp-201_ENSMUST00000002735	1.08711e-213	2.54927e-210	0.687832
1775	GABAergic	Naa20-202_ENSMUST00000110000	3.85569e-22	9.04159e-19	0.18035
1804	GABAergic	Mea1-201_ENSMUST00000002845	4.93386e-83	1.15699e-79	0.351788
1847	GABAergic	Epdr1-201_ENSMUST00000002885	5.41746e-25	1.27039e-21	-0.310702
1880	GABAergic	Adprh-201_ENSMUST00000002923	2.0919e-20	4.90551e-17	-0.24433
1992	GABAergic	Tomm40-202_ENSMUST00000093552	1.49146e-16	3.49747e-13	0.292369
2038	GABAergic	Hmgn2-203_ENSMUST00000102553	2.09289e-95	4.90783e-92	-0.609895
2042	GABAergic	Fam32a-201_ENSMUST00000003123	8.65006e-58	2.02844e-54	-0.583643
2062	GABAergic	Atp5d-201_ENSMUST00000003156	2.11707e-11	4.96452e-08	0.0850902
2080	GABAergic	Lipe-201_ENSMUST00000003207	3.62721e-82	8.50581e-79	-0.37681
2091	GABAergic	Pafah1b2-201_ENSMUST00000172450	5.28906e-29	1.24028e-25	-0.284528
2113	GABAergic	Sri-201_ENSMUST00000003245	1.66081e-52	3.89461e-49	-0.597273
2115	GABAergic	Sri-205_ENSMUST00000148633	4.33165e-52	1.01577e-48	-0.496395
2189	GABAergic	Car11-201_ENSMUST00000003360	2.21379e-109	5.19135e-106	-0.806894
2220	GABAergic	Mrpl4-201_ENSMUST00000003386	5.50835e-29	1.29171e-25	-0.334444
2269	GABAergic	Pld3-201_ENSMUST00000117095	9.33544e-190	2.18916e-186	-0.987805
2298	GABAergic	Elavl3-201_ENSMUST00000003501	4.87799e-80	1.14389e-76	0.438952
2301	GABAergic	Rab3b-201_ENSMUST00000003502	0	2.22507e-308	3.13444
2302	GABAergic	Rab3b-202_ENSMUST00000106650	0	2.22507e-308	2.26375
2352	GABAergic	Med29-201_ENSMUST00000003536	4.94031e-26	1.1585e-22	-0.319927
2361	GABAergic	Bicd1-209_ENSMUST00000203502	1.23297e-44	2.89131e-41	-0.386653
2581	GABAergic	Calr-204_ENSMUST00000154774	5.68231e-56	1.3325e-52	-0.507881
2582	GABAergic	Calr-201_ENSMUST00000003912	3.80273e-41	8.9174e-38	-0.239407
2628	GABAergic	Lin7b-201_ENSMUST00000003971	1.24435e-161	2.918e-158	-1.09844
2655	GABAergic	Rpl8-201_ENSMUST00000004072	1.93993e-08	4.54914e-05	0.101921
2680	GABAergic	Gstm5-204_ENSMUST00000169365	2.81449e-32	6.59999e-29	-0.530192
2712	GABAergic	Hmox2-201_ENSMUST00000004172	1.1304e-21	2.65079e-18	-0.317242
2713	GABAergic	Hmox2-203_ENSMUST00000120232	2.46394e-21	5.77793e-18	-0.381848
2778	GABAergic	Psap-205_ENSMUST00000179238	5.23582e-16	1.2278e-12	-0.286339
2801	GABAergic	Phb2-201_ENSMUST00000004375	1.16476e-08	2.73135e-05	-0.218497
2804	GABAergic	Eno2-201_ENSMUST00000004378	5.96683e-80	1.39922e-76	-0.814338
2897	GABAergic	Ppp1cc-202_ENSMUST00000102528	3.15948e-27	7.40898e-24	0.435105
2924	GABAergic	Tax1bp1-201_ENSMUST00000080723	1.99291e-41	4.67337e-38	-0.393238
3073	GABAergic	Polr2e-201_ENSMUST00000004786	6.87909e-99	1.61315e-95	-0.713135
3088	GABAergic	Mtfp1-201_ENSMUST00000004868	2.66986e-111	6.26083e-108	0.994134
3104	GABAergic	Rab11a-208_ENSMUST00000172298	5.27915e-38	1.23796e-34	-0.365578
3149	GABAergic	Ap1s1-201_ENSMUST00000111080	1.27003e-145	2.97821e-142	-0.74974
3153	GABAergic	Srpk1-204_ENSMUST00000130643	2.99425e-46	7.02152e-43	-0.395004
3260	GABAergic	Hnrnpa2b1-202_ENSMUST00000090002	8.22713e-17	1.92926e-13	0.359524
3289	GABAergic	Cstb-201_ENSMUST00000005185	3.51281e-32	8.23753e-29	0.254749
3306	GABAergic	Jkamp-201_ENSMUST00000057257	4.76151e-12	1.11658e-08	-0.26098
3358	GABAergic	Prdx2-201_ENSMUST00000005292	4.47361e-12	1.04906e-08	0.133039
3363	GABAergic	Prdx2-208_ENSMUST00000164807	7.79191e-11	1.8272e-07	0.110426
3365	GABAergic	Prdx2-205_ENSMUST00000127215	1.56962e-10	3.68076e-07	0.165543
3388	GABAergic	Ufd1-201_ENSMUST00000005394	2.7416e-70	6.42906e-67	-0.669663
3479	GABAergic	Prkaca-201_ENSMUST00000005606	1.27423e-07	0.000298806	0.16069
3558	GABAergic	Ube2m-201_ENSMUST00000005714	6.63217e-20	1.55524e-16	0.17515
3569	GABAergic	Mef2c-217_ENSMUST00000198069	6.47776e-65	1.51904e-61	-0.677463
3626	GABAergic	Psmd4-202_ENSMUST00000107237	1.55611e-06	0.00364907	-0.13196
3711	GABAergic	Ranbp1-202_ENSMUST00000115645	4.97694e-57	1.16709e-53	0.266055
3723	GABAergic	Psmb4-202_ENSMUST00000133412	3.75812e-30	8.81279e-27	-0.287239
3744	GABAergic	Rsl1d1-201_ENSMUST00000119953	5.07123e-45	1.1892e-41	-0.54442
3924	GABAergic	Napa-201_ENSMUST00000006181	2.29773e-81	5.38817e-78	-0.318483
3929	GABAergic	Sra1-204_ENSMUST00000173482	1.04387e-48	2.44787e-45	-0.533124
3935	GABAergic	Atp5g1-201_ENSMUST00000090541	2.81558e-18	6.60254e-15	-0.097398
3937	GABAergic	Snf8-204_ENSMUST00000150946	3.57258e-37	8.37771e-34	-0.32184
3938	GABAergic	Snf8-201_ENSMUST00000006217	3.17247e-40	7.43943e-37	-0.416962
3943	GABAergic	Tbcb-201_ENSMUST00000006254	4.30589e-15	1.00973e-11	0.143924
4003	GABAergic	Atp6v1b2-201_ENSMUST00000006435	1.8646e-60	4.37248e-57	-0.36875
4044	GABAergic	Arpc2-203_ENSMUST00000113820	1.43373e-169	3.36209e-166	-0.772358
4055	GABAergic	Tmem147-207_ENSMUST00000209065	8.28456e-10	1.94273e-06	-0.22436
4061	GABAergic	Rps9-201_ENSMUST00000006496	6.87478e-19	1.61214e-15	0.104925
4092	GABAergic	Pgrmc1-201_ENSMUST00000073339	1.23393e-37	2.89356e-34	-0.249877
4117	GABAergic	Pfdn2-201_ENSMUST00000006579	8.37105e-21	1.96301e-17	0.252933
4130	GABAergic	Srm-201_ENSMUST00000006611	1.14256e-09	2.67929e-06	0.184358
4258	GABAergic	Aplp1-201_ENSMUST00000006828	5.24178e-108	1.2292e-104	-0.500868
4294	GABAergic	Cdc42-202_ENSMUST00000051477	1.21597e-14	2.85144e-11	-0.196324
4295	GABAergic	Cdc42-201_ENSMUST00000030417	3.36237e-103	7.88477e-100	-0.242359
4308	GABAergic	Acot13-201_ENSMUST00000006900	2.11563e-67	4.96114e-64	0.26942
4342	GABAergic	Kif5b-201_ENSMUST00000025083	8.93921e-12	2.09624e-08	0.19258
4364	GABAergic	Sod2-201_ENSMUST00000007012	8.53026e-08	0.000200035	-0.109152
4403	GABAergic	Eif1b-201_ENSMUST00000007139	2.11706e-100	4.9645e-97	0.357454
4412	GABAergic	Psmd2-201_ENSMUST00000007212	9.27526e-51	2.17505e-47	-0.638186
4422	GABAergic	Syngr3-201_ENSMUST00000007236	7.06871e-47	1.65761e-43	0.410709
4589	GABAergic	Ccdc124-201_ENSMUST00000007865	8.9117e-112	2.08979e-108	-0.465219
4591	GABAergic	Cct4-204_ENSMUST00000173867	7.75636e-08	0.000181887	-0.147788
4614	GABAergic	Rhoa-201_ENSMUST00000007959	9.91969e-59	2.32617e-55	-0.51867
4678	GABAergic	Ctsd-202_ENSMUST00000151120	2.66005e-06	0.00623781	0.197404
4679	GABAergic	Rplp1-201_ENSMUST00000008036	1.98937e-48	4.66508e-45	0.15622
4687	GABAergic	Ttc9b-201_ENSMUST00000008088	0	2.22507e-308	-2.16353
4707	GABAergic	Ap2s1-201_ENSMUST00000086112	9.38006e-171	2.19962e-167	-0.400733
4716	GABAergic	Emc10-202_ENSMUST00000118808	9.41759e-48	2.20843e-44	-0.386166
4788	GABAergic	Ubc-202_ENSMUST00000136312	2.93244e-08	6.87657e-05	0.0839805
4868	GABAergic	Rps18-209_ENSMUST00000174745	2.86847e-14	6.72657e-11	-0.220685
4882	GABAergic	Rpl10-201_ENSMUST00000008826	2.31576e-27	5.43045e-24	-0.3273
4888	GABAergic	Rps15a-201_ENSMUST00000106588	1.66166e-18	3.89658e-15	-0.216424
4914	GABAergic	Acyp1-201_ENSMUST00000008966	1.82684e-21	4.28394e-18	-0.344698
4935	GABAergic	Rala-201_ENSMUST00000009003	3.16673e-56	7.42599e-53	-0.440462
4936	GABAergic	Vdac3-201_ENSMUST00000009036	5.89788e-07	0.00138305	-0.0890776
4952	GABAergic	Dynll1-201_ENSMUST00000009157	0	2.22507e-308	-1.52821
4953	GABAergic	Dynll1-204_ENSMUST00000125959	0	2.22507e-308	-1.91101
4955	GABAergic	Dynll1-202_ENSMUST00000112090	0	2.22507e-308	-1.67893
4957	GABAergic	Dynll1-203_ENSMUST00000123292	0	2.22507e-308	-1.74299
4980	GABAergic	Zmat5-201_ENSMUST00000009220	1.39224e-12	3.2648e-09	0.228647
4992	GABAergic	Ewsr1-202_ENSMUST00000073308	9.55879e-25	2.24154e-21	-0.302183
5088	GABAergic	Srp14-201_ENSMUST00000009693	2.13988e-17	5.01802e-14	-0.122638
5114	GABAergic	Cbx5-203_ENSMUST00000122182	1.00882e-09	2.36569e-06	-0.213736
5204	GABAergic	Snap47-201_ENSMUST00000010038	4.07332e-16	9.55194e-13	0.126188
5215	GABAergic	Rps25-201_ENSMUST00000080300	7.75746e-07	0.00181912	0.102621
5218	GABAergic	Rps25-204_ENSMUST00000216076	2.24988e-49	5.27597e-46	0.160785
5261	GABAergic	Tusc2-201_ENSMUST00000010198	1.99055e-16	4.66783e-13	-0.250933
5287	GABAergic	Slc3a2-207_ENSMUST00000206598	5.33813e-14	1.25179e-10	0.300069
5288	GABAergic	Slc3a2-202_ENSMUST00000170157	1.35337e-06	0.00317365	0.15599
5348	GABAergic	Nedd8-202_ENSMUST00000163750	3.09921e-27	7.26764e-24	-0.240271
5349	GABAergic	Nedd8-204_ENSMUST00000227250	2.77124e-17	6.49855e-14	-0.101156
5352	GABAergic	Mrpl52-201_ENSMUST00000010550	1.39583e-101	3.27321e-98	0.561106
5388	GABAergic	Pigyl-201_ENSMUST00000123680	4.43876e-11	1.04089e-07	0.16032
5401	GABAergic	Rbm25-201_ENSMUST00000048155	8.30472e-16	1.94746e-12	-0.249974
5532	GABAergic	Pgam1-201_ENSMUST00000011896	1.01116e-07	0.000237117	-0.0743531
5643	GABAergic	Rpl15-203_ENSMUST00000100799	2.17528e-33	5.10103e-30	-0.440253
5644	GABAergic	Rpl15-202_ENSMUST00000080281	9.00318e-09	2.11125e-05	-0.159348
5651	GABAergic	Tmem167-203_ENSMUST00000161568	4.28224e-53	1.00418e-49	-0.396276
5702	GABAergic	Adgrl1-207_ENSMUST00000141158	4.59008e-88	1.07637e-84	-0.578892
5720	GABAergic	Atp6v0d1-201_ENSMUST00000013304	3.5151e-238	8.24291e-235	-0.584059
5757	GABAergic	Tango2-203_ENSMUST00000128580	4.25341e-103	9.97425e-100	-0.815387
5784	GABAergic	Atraid-201_ENSMUST00000013766	2.60103e-15	6.0994e-12	0.18501
5797	GABAergic	Atad1-201_ENSMUST00000070210	5.3938e-76	1.26485e-72	-0.699531
5800	GABAergic	Pten-201_ENSMUST00000013807	9.67292e-98	2.2683e-94	-0.478447
5801	GABAergic	Pea15a-201_ENSMUST00000013842	5.63857e-31	1.32224e-27	0.418358
5837	GABAergic	Elof1-201_ENSMUST00000013966	3.6886e-20	8.64977e-17	-0.250668
5910	GABAergic	Dnajc7-201_ENSMUST00000014339	6.09695e-41	1.42973e-37	-0.429804
5931	GABAergic	Ndufa2-201_ENSMUST00000014438	4.33383e-87	1.01628e-83	0.221929
5941	GABAergic	Cox6c-201_ENSMUST00000014457	7.58159e-152	1.77788e-148	0.249487
5964	GABAergic	Tsg101-201_ENSMUST00000014546	2.20969e-30	5.18173e-27	-0.299805
5969	GABAergic	Tsg101-206_ENSMUST00000209538	1.04757e-15	2.45654e-12	-0.300609
5998	GABAergic	Srp19-201_ENSMUST00000072576	5.38032e-36	1.26169e-32	-0.279898
6011	GABAergic	Mrps25-203_ENSMUST00000140438	2.81419e-32	6.59927e-29	-0.293647
6012	GABAergic	Mrps25-201_ENSMUST00000014695	4.52957e-48	1.06218e-44	-0.537225
6028	GABAergic	Camta1-207_ENSMUST00000140030	3.9515e-34	9.26627e-31	0.409667
6039	GABAergic	Kif1a-206_ENSMUST00000186861	2.96004e-216	6.9413e-213	1.48275
6044	GABAergic	Kif1a-204_ENSMUST00000171796	2.10223e-86	4.92973e-83	0.4644
6050	GABAergic	Slc25a11-201_ENSMUST00000014750	9.95188e-11	2.33372e-07	-0.21904
6091	GABAergic	Psmb1-201_ENSMUST00000014913	3.78676e-12	8.87995e-09	-0.0848818
6134	GABAergic	Tmem208-201_ENSMUST00000015000	5.30105e-08	0.00012431	-0.213295
6151	GABAergic	Dnajb9-201_ENSMUST00000015049	7.53899e-14	1.76789e-10	-0.225721
6161	GABAergic	Ppp1cb-201_ENSMUST00000015100	5.99768e-155	1.40646e-151	-0.789323
6162	GABAergic	Ppp1cb-205_ENSMUST00000201880	3.60923e-95	8.46365e-92	-0.591208
6190	GABAergic	Trappc2l-201_ENSMUST00000015157	2.58852e-38	6.07009e-35	-0.271201
6191	GABAergic	Trappc2l-203_ENSMUST00000212477	2.86544e-42	6.71945e-39	-0.315094
6231	GABAergic	Npdc1-202_ENSMUST00000071442	2.40527e-25	5.64035e-22	-0.267351
6254	GABAergic	Ube2i-201_ENSMUST00000049911	3.53332e-57	8.28565e-54	-0.573553
6423	GABAergic	Prrt1-201_ENSMUST00000015620	1.30799e-90	3.06723e-87	-0.522434
6499	GABAergic	Hspa8-201_ENSMUST00000015800	5.54333e-15	1.29991e-11	-0.0904689
6504	GABAergic	Hspa8-202_ENSMUST00000117557	5.35705e-96	1.25623e-92	-0.202266
6515	GABAergic	Pdzd11-202_ENSMUST00000059099	2.14961e-06	0.00504084	-0.188723
6517	GABAergic	Psma2-201_ENSMUST00000170836	5.37969e-10	1.26154e-06	-0.0659142
6518	GABAergic	Psma2-202_ENSMUST00000221168	8.59556e-80	2.01566e-76	-0.306185
6519	GABAergic	Mrpl32-202_ENSMUST00000220621	6.15987e-22	1.44449e-18	-0.224264
6522	GABAergic	Mrpl32-201_ENSMUST00000015816	2.33421e-30	5.47373e-27	-0.396973
6555	GABAergic	Capza2-201_ENSMUST00000015877	1.99047e-186	4.66766e-183	-0.699167
6573	GABAergic	Anp32e-202_ENSMUST00000165307	4.89443e-25	1.14774e-21	-0.401709
6619	GABAergic	Med28-202_ENSMUST00000118833	6.87298e-32	1.61171e-28	-0.247852
6620	GABAergic	Med28-201_ENSMUST00000015948	3.15999e-68	7.41018e-65	-0.359272
6622	GABAergic	Med28-205_ENSMUST00000156481	3.96386e-35	9.29525e-32	-0.207743
6625	GABAergic	Qdpr-201_ENSMUST00000015950	3.5973e-14	8.43567e-11	0.282824
6639	GABAergic	Sqstm1-202_ENSMUST00000102774	2.54754e-12	5.97398e-09	-0.144754
6640	GABAergic	Sqstm1-204_ENSMUST00000136936	2.6738e-56	6.27006e-53	-0.542775
6686	GABAergic	Dstn-201_ENSMUST00000103172	7.79458e-81	1.82783e-77	-0.357083
6793	GABAergic	Prelid3b-201_ENSMUST00000016401	3.49898e-09	8.20511e-06	-0.208666
6813	GABAergic	Ppdpf-202_ENSMUST00000108841	2.71289e-27	6.36172e-24	-0.412263
6831	GABAergic	Eef1a2-201_ENSMUST00000055990	1.21897e-185	2.85848e-182	-0.555097
6847	GABAergic	Ndufa1-201_ENSMUST00000016571	6.99325e-49	1.63992e-45	0.149131
6921	GABAergic	H3f3b-201_ENSMUST00000016703	1.96701e-265	4.61264e-262	0.468711
6959	GABAergic	Mrps18c-201_ENSMUST00000016977	8.01553e-108	1.87964e-104	-0.755741
7044	GABAergic	Psmd3-201_ENSMUST00000017365	1.3089e-15	3.06937e-12	-0.313894
7078	GABAergic	Taok1-201_ENSMUST00000017435	1.73432e-27	4.06698e-24	-0.282536
7107	GABAergic	Rpl19-201_ENSMUST00000017548	8.13534e-11	1.90774e-07	0.088398
7240	GABAergic	Wsb1-206_ENSMUST00000150416	1.40349e-32	3.29117e-29	0.44842
7261	GABAergic	Serinc3-201_ENSMUST00000017851	1.80811e-89	4.24002e-86	-0.555567
7299	GABAergic	Slc12a5-208_ENSMUST00000202479	2.98003e-07	0.000698817	0.176413
7336	GABAergic	Cox7c-203_ENSMUST00000131011	9.69828e-71	2.27425e-67	0.18726
7340	GABAergic	Pitpna-205_ENSMUST00000179445	3.62476e-13	8.50006e-10	-0.230621
7358	GABAergic	Rab5a-201_ENSMUST00000017975	3.77467e-35	8.85161e-32	-0.451658
7454	GABAergic	Vmp1-201_ENSMUST00000018315	1.15319e-135	2.70422e-132	-0.789814
7462	GABAergic	Uchl5-208_ENSMUST00000191512	2.08105e-16	4.88007e-13	-0.259579
7469	GABAergic	Glrx2-202_ENSMUST00000111957	4.17279e-73	9.7852e-70	-0.607506
7494	GABAergic	Psmb6-203_ENSMUST00000145503	1.50768e-27	3.53551e-24	0.188483
7495	GABAergic	Psmb6-201_ENSMUST00000018430	5.45449e-29	1.27908e-25	0.112019
7501	GABAergic	Spag7-201_ENSMUST00000018431	2.32546e-21	5.4532e-18	-0.238285
7503	GABAergic	Pfn1-201_ENSMUST00000018437	9.9906e-09	2.34279e-05	-0.0873332
7510	GABAergic	Ywhab-201_ENSMUST00000018470	6.22729e-13	1.4603e-09	-0.0774707
7564	GABAergic	Kif3a-203_ENSMUST00000120613	1.37916e-11	3.23412e-08	-0.261178
7663	GABAergic	Appbp2-201_ENSMUST00000018625	5.13213e-07	0.00120349	0.169829
7668	GABAergic	Ncor1-212_ENSMUST00000155486	1.36648e-28	3.20439e-25	-0.385375
7687	GABAergic	Cenpv-201_ENSMUST00000018653	8.50208e-08	0.000199374	-0.176792
7709	GABAergic	Trim37-201_ENSMUST00000041282	5.4075e-12	1.26806e-08	-0.205758
7728	GABAergic	Gabarap-201_ENSMUST00000018711	3.24648e-44	7.61299e-41	0.197118
7729	GABAergic	Gabarap-202_ENSMUST00000108592	1.29188e-11	3.02946e-08	0.113492
7730	GABAergic	Gabarap-204_ENSMUST00000144443	1.73689e-17	4.07301e-14	0.137585
7749	GABAergic	Atox1-201_ENSMUST00000108857	1.18869e-12	2.78748e-09	-0.131994
7785	GABAergic	Cbx1-204_ENSMUST00000134585	8.89846e-08	0.000208669	0.160143
7819	GABAergic	Dync1h1-201_ENSMUST00000018851	3.92571e-37	9.20579e-34	-0.302208
7855	GABAergic	Atp5g3-201_ENSMUST00000018914	2.19129e-48	5.13858e-45	0.150297
7858	GABAergic	Atp5g3-202_ENSMUST00000111996	7.54579e-08	0.000176949	0.148476
7924	GABAergic	Sult4a1-201_ENSMUST00000082365	1.45061e-16	3.40168e-13	-0.246283
7927	GABAergic	Mrpl45-201_ENSMUST00000019026	3.11759e-06	0.00731075	-0.178046
7965	GABAergic	Ywhah-201_ENSMUST00000019109	0	2.22507e-308	-0.936099
8051	GABAergic	BC005537-201_ENSMUST00000019276	1.46533e-32	3.43619e-29	-0.364533
8068	GABAergic	Cacng2-201_ENSMUST00000019290	1.54627e-118	3.62601e-115	0.599699
8069	GABAergic	Tmem160-201_ENSMUST00000019302	1.16005e-08	2.72033e-05	-0.154855
8092	GABAergic	Scn1b-202_ENSMUST00000211923	8.18904e-14	1.92033e-10	-0.29531
8096	GABAergic	Atp6v1e1-201_ENSMUST00000019354	1.17647e-55	2.75883e-52	-0.124157
8129	GABAergic	Atp6v0a1-201_ENSMUST00000044721	3.30539e-55	7.75114e-52	-0.730536
8154	GABAergic	D8Ertd738e-201_ENSMUST00000019506	5.46734e-32	1.28209e-28	-0.23009
8157	GABAergic	Calm3-201_ENSMUST00000019514	3.49011e-38	8.18432e-35	0.166598
8158	GABAergic	Calm3-204_ENSMUST00000173557	1.9751e-31	4.63161e-28	-0.355331
8164	GABAergic	Cops3-201_ENSMUST00000019517	6.25648e-24	1.46714e-20	-0.394437
8176	GABAergic	Fkbp8-201_ENSMUST00000075491	5.29411e-07	0.00124147	-0.159558
8178	GABAergic	Ddx39b-201_ENSMUST00000068056	7.9664e-57	1.86812e-53	-0.506054
8211	GABAergic	Cdc37-202_ENSMUST00000215296	7.18694e-19	1.68534e-15	-0.247214
8212	GABAergic	Cdc37-201_ENSMUST00000019615	1.3216e-22	3.09916e-19	-0.176481
8213	GABAergic	Cdc37-203_ENSMUST00000215866	3.10088e-31	7.27157e-28	-0.340619
8221	GABAergic	Cops6-201_ENSMUST00000019638	1.03284e-10	2.422e-07	-0.196054
8222	GABAergic	Cops6-202_ENSMUST00000110951	2.18997e-09	5.13549e-06	-0.11926
8227	GABAergic	Ubb-201_ENSMUST00000019649	4.01767e-100	9.42144e-97	0.10962
8272	GABAergic	Ccdc12-201_ENSMUST00000019803	2.09332e-19	4.90883e-16	-0.273388
8281	GABAergic	Fmc1-201_ENSMUST00000019833	1.87679e-123	4.40108e-120	0.515496
8356	GABAergic	Hdac2-201_ENSMUST00000019911	2.93483e-117	6.88219e-114	-0.856929
8357	GABAergic	Rwdd1-201_ENSMUST00000019917	5.20131e-50	1.21971e-46	-0.343369
8400	GABAergic	Pcmt1-202_ENSMUST00000159917	2.06425e-56	4.84066e-53	-0.571458
8423	GABAergic	Aig1-205_ENSMUST00000162610	1.53622e-49	3.60245e-46	-0.516333
8597	GABAergic	Pkib-205_ENSMUST00000176225	1.07869e-51	2.52952e-48	-0.344309
8604	GABAergic	Serinc1-201_ENSMUST00000020027	4.25e-205	9.96626e-202	-0.463107
8662	GABAergic	Ccdc59-201_ENSMUST00000020049	8.52653e-27	1.99947e-23	-0.356901
8689	GABAergic	Zwint-201_ENSMUST00000020081	1.24434e-56	2.91798e-53	0.179409
8706	GABAergic	Atp2b1-201_ENSMUST00000020107	0	2.22507e-308	-1.70092
8823	GABAergic	Ahi1-201_ENSMUST00000105525	2.76352e-25	6.48046e-22	-0.248296
8849	GABAergic	Stx7-201_ENSMUST00000020174	2.25773e-31	5.29438e-28	-0.342549
8877	GABAergic	Snrpf-201_ENSMUST00000020203	2.33859e-51	5.48399e-48	0.234017
8881	GABAergic	Ndufa12-204_ENSMUST00000179990	1.15892e-180	2.71767e-177	0.412263
8924	GABAergic	Hsp90b1-201_ENSMUST00000020238	1.84954e-14	4.33718e-11	-0.139314
9045	GABAergic	Ppa1-201_ENSMUST00000020286	1.06281e-26	2.49228e-23	-0.265166
9046	GABAergic	Npffr1-201_ENSMUST00000020287	4.83453e-14	1.1337e-10	-0.132718
9143	GABAergic	Rab21-201_ENSMUST00000020343	2.84228e-07	0.000666514	0.122919
9164	GABAergic	Rab1a-206_ENSMUST00000163483	3.46524e-28	8.12599e-25	-0.237864
9165	GABAergic	Rab1a-202_ENSMUST00000109601	1.9673e-34	4.61332e-31	-0.275379
9178	GABAergic	Actr2-201_ENSMUST00000000137	3.52744e-95	8.27184e-92	-0.403921
9181	GABAergic	Ndufs7-206_ENSMUST00000157063	1.13552e-17	2.66279e-14	0.523155
9183	GABAergic	Ndufs7-201_ENSMUST00000020361	3.22323e-43	7.55847e-40	0.189871
9197	GABAergic	Uqcr11-201_ENSMUST00000020372	1.19646e-16	2.80571e-13	-0.0791694
9259	GABAergic	Snrpd3-203_ENSMUST00000220229	2.08139e-12	4.88086e-09	-0.128936
9326	GABAergic	Timm13-203_ENSMUST00000218481	9.03968e-07	0.0021198	-0.18757
9328	GABAergic	Timm13-201_ENSMUST00000020440	9.27102e-17	2.17405e-13	-0.154311
9337	GABAergic	Llph-201_ENSMUST00000020444	1.66625e-23	3.90736e-20	-0.299847
9339	GABAergic	Llph-203_ENSMUST00000220107	1.89761e-94	4.4499e-91	-0.732959
9343	GABAergic	Tmbim4-201_ENSMUST00000020446	3.92806e-85	9.21129e-82	-0.71914
9457	GABAergic	Hint1-201_ENSMUST00000020504	0	2.22507e-308	0.429838
9541	GABAergic	Nsg2-201_ENSMUST00000020537	5.58588e-66	1.30989e-62	0.449128
9561	GABAergic	Tpgs1-201_ENSMUST00000020552	2.866e-64	6.72077e-61	-0.587073
9580	GABAergic	Sptbn1-207_ENSMUST00000145315	3.48939e-28	8.18263e-25	-0.304288
9590	GABAergic	Mdh1-201_ENSMUST00000102874	3.38318e-10	7.93355e-07	0.074475
9638	GABAergic	Cyfip2-202_ENSMUST00000093166	7.52036e-107	1.76352e-103	-0.679013
9648	GABAergic	Ppp2ca-201_ENSMUST00000020608	3.39287e-06	0.00795628	-0.061308
9653	GABAergic	Hnrnpab-201_ENSMUST00000074669	2.20771e-19	5.17708e-16	-0.308903
9697	GABAergic	Rack1-201_ENSMUST00000020640	1.84354e-14	4.3231e-11	-0.268308
9733	GABAergic	Sar1b-201_ENSMUST00000020653	1.79409e-21	4.20714e-18	-0.230288
9753	GABAergic	Ube2b-201_ENSMUST00000020657	6.42496e-169	1.50665e-165	-0.395848
9776	GABAergic	Vdac1-202_ENSMUST00000102758	5.53244e-22	1.29736e-18	-0.155886
9823	GABAergic	Gabrg2-201_ENSMUST00000070725	3.37955e-13	7.92505e-10	-0.256155
9824	GABAergic	Gabrg2-202_ENSMUST00000070735	2.54923e-11	5.97794e-08	-0.271876
9829	GABAergic	Arf5-202_ENSMUST00000169841	5.34412e-126	1.2532e-122	-0.695815
9830	GABAergic	Arf5-201_ENSMUST00000020717	5.02436e-108	1.17821e-104	-0.435837
9836	GABAergic	Guk1-204_ENSMUST00000170202	7.70156e-15	1.80602e-11	-0.189608
9886	GABAergic	Drg1-201_ENSMUST00000020741	1.09973e-43	2.57887e-40	-0.463783
9890	GABAergic	Rtn4-201_ENSMUST00000060992	0	2.22507e-308	-2.39897
9903	GABAergic	Rps27a-202_ENSMUST00000102845	5.20483e-38	1.22053e-34	0.277389
9905	GABAergic	Rps27a-201_ENSMUST00000102844	1.3205e-08	3.09656e-05	0.0797731
9910	GABAergic	Cfap36-201_ENSMUST00000020754	1.36918e-27	3.21073e-24	-0.288904
9952	GABAergic	Dynll2-201_ENSMUST00000020775	1.44323e-58	3.38437e-55	0.440554
9954	GABAergic	Xbp1-201_ENSMUST00000063084	1.29069e-19	3.02666e-16	-0.269314
9959	GABAergic	Supt4a-201_ENSMUST00000093955	4.21819e-78	9.89166e-75	-0.451375
9987	GABAergic	Rnf187-201_ENSMUST00000094151	3.54656e-28	8.31668e-25	0.237991
9993	GABAergic	Mrpl22-201_ENSMUST00000020820	1.66632e-32	3.90753e-29	-0.451933
10030	GABAergic	Znhit3-201_ENSMUST00000103195	9.25382e-25	2.17002e-21	-0.290252
10139	GABAergic	Pdia6-201_ENSMUST00000057288	2.81235e-91	6.59496e-88	-0.673514
10147	GABAergic	Tspan13-201_ENSMUST00000020896	1.42226e-221	3.3352e-218	-0.931931
10150	GABAergic	Rock2-201_ENSMUST00000020904	1.17231e-134	2.74906e-131	-0.750142
10154	GABAergic	Laptm4a-201_ENSMUST00000020909	8.51396e-36	1.99652e-32	-0.3116
10240	GABAergic	Prkar1a-203_ENSMUST00000106677	6.39934e-75	1.50065e-71	-0.481243
10304	GABAergic	Ncoa1-201_ENSMUST00000085814	1.06304e-76	2.49282e-73	0.603485
10371	GABAergic	Dld-201_ENSMUST00000110857	6.60199e-40	1.54817e-36	-0.503484
10474	GABAergic	Psmc5-201_ENSMUST00000021049	2.8951e-48	6.78901e-45	-0.269658
10499	GABAergic	Ddx5-201_ENSMUST00000021062	2.74753e-57	6.44296e-54	-0.293536
10501	GABAergic	Psmd12-201_ENSMUST00000021063	8.89996e-41	2.08704e-37	-0.348169
10532	GABAergic	Jpt1-201_ENSMUST00000021083	5.31961e-249	1.24745e-245	-1.33326
10537	GABAergic	Sumo2-205_ENSMUST00000121185	2.14734e-91	5.03552e-88	-0.771753
10539	GABAergic	Sumo2-201_ENSMUST00000021084	6.13152e-138	1.43784e-134	-0.995193
10540	GABAergic	Sumo2-207_ENSMUST00000153892	1.55149e-06	0.00363824	-0.090783
10634	GABAergic	Ten1-201_ENSMUST00000021130	2.13917e-14	5.01636e-11	-0.279326
10679	GABAergic	Txndc17-201_ENSMUST00000021158	1.25715e-21	2.94801e-18	-0.342968
10782	GABAergic	Timm22-201_ENSMUST00000021203	7.50062e-35	1.7589e-31	-0.438275
10792	GABAergic	Ywhae-201_ENSMUST00000067664	3.37697e-266	7.91898e-263	-0.29321
10797	GABAergic	Nme2-201_ENSMUST00000021217	1.14508e-18	2.6852e-15	0.216949
10900	GABAergic	Vamp2-201_ENSMUST00000021273	1.348e-08	3.16105e-05	0.0745818
11049	GABAergic	Fkbp3-201_ENSMUST00000021332	2.18568e-115	5.12542e-112	0.262619
11055	GABAergic	Fkbp3-207_ENSMUST00000221706	9.71014e-28	2.27703e-24	0.2489
11134	GABAergic	Pnn-201_ENSMUST00000021381	1.8654e-08	4.37437e-05	-0.16995
11208	GABAergic	Psma6-201_ENSMUST00000021412	2.63365e-31	6.17591e-28	-0.20341
11239	GABAergic	Ahsa1-201_ENSMUST00000021425	1.64877e-09	3.86638e-06	-0.152321
11250	GABAergic	Slirp-204_ENSMUST00000161023	5.6188e-12	1.31761e-08	0.140877
11252	GABAergic	Slirp-202_ENSMUST00000160488	2.20967e-48	5.18168e-45	0.303719
11253	GABAergic	Slirp-203_ENSMUST00000160880	5.05301e-09	1.18493e-05	0.151334
11263	GABAergic	Nova1-201_ENSMUST00000021438	4.68386e-15	1.09837e-11	-0.188531
11334	GABAergic	Actr10-201_ENSMUST00000021479	1.11786e-28	2.62138e-25	-0.218347
11351	GABAergic	Rtn1-205_ENSMUST00000150156	2.87597e-69	6.74415e-66	-0.917958
11355	GABAergic	Rtn1-203_ENSMUST00000137990	7.62383e-50	1.78779e-46	0.427846
11356	GABAergic	Rtn1-201_ENSMUST00000021497	7.9368e-318	1.86118e-314	-0.581603
11369	GABAergic	Ppm1a-201_ENSMUST00000021514	8.71538e-11	2.04376e-07	-0.202655
11382	GABAergic	Glrx5-202_ENSMUST00000220494	6.91732e-09	1.62211e-05	0.141587
11383	GABAergic	Glrx5-201_ENSMUST00000021522	1.48749e-21	3.48816e-18	0.207856
11422	GABAergic	Atp6v1d-201_ENSMUST00000021536	0	2.22507e-308	-0.487734
11423	GABAergic	Atp6v1d-202_ENSMUST00000219316	3.20803e-272	7.52283e-269	-0.60566
11432	GABAergic	Eif2s1-201_ENSMUST00000071230	2.2881e-76	5.36559e-73	-0.57491
11440	GABAergic	Vti1b-201_ENSMUST00000055262	6.53032e-160	1.53136e-156	-0.417072
11443	GABAergic	Vti1b-203_ENSMUST00000162789	3.52453e-113	8.26503e-110	-0.310082
11452	GABAergic	Erh-202_ENSMUST00000166931	3.07481e-25	7.21043e-22	-0.426492
11462	GABAergic	Srsf5-212_ENSMUST00000153056	1.98199e-07	0.000464776	-0.1258
11465	GABAergic	Srsf5-205_ENSMUST00000110356	1.89966e-07	0.000445471	-0.187414
11560	GABAergic	Psmc1-201_ENSMUST00000021595	4.99104e-38	1.1704e-34	-0.245942
11662	GABAergic	Gdi2-201_ENSMUST00000059515	2.58077e-30	6.05191e-27	-0.313185
11745	GABAergic	Isca2-201_ENSMUST00000021667	2.32383e-82	5.44939e-79	0.685485
11782	GABAergic	Erg28-201_ENSMUST00000021676	2.11909e-34	4.96925e-31	-0.474595
11806	GABAergic	Evl-207_ENSMUST00000223548	4.14831e-14	9.72779e-11	0.279461
11819	GABAergic	Meg3-209_ENSMUST00000146701	1.50996e-55	3.54085e-52	0.313146
11822	GABAergic	Meg3-205_ENSMUST00000129245	8.51485e-21	1.99673e-17	0.237382
11829	GABAergic	Meg3-206_ENSMUST00000143272	8.09739e-19	1.89884e-15	0.29388
11832	GABAergic	Hsp90aa1-206_ENSMUST00000145255	2.02434e-34	4.74708e-31	0.287455
11834	GABAergic	Hsp90aa1-208_ENSMUST00000155242	2.92361e-30	6.85587e-27	0.668791
11835	GABAergic	Hsp90aa1-201_ENSMUST00000021698	3.01019e-122	7.05889e-119	-0.848441
11836	GABAergic	Hsp90aa1-202_ENSMUST00000094361	5.44983e-29	1.27799e-25	0.0951537
11902	GABAergic	Klc1-201_ENSMUST00000084941	1.23924e-11	2.90603e-08	-0.188595
11904	GABAergic	Klc1-202_ENSMUST00000118471	1.81716e-06	0.00426123	-0.117285
11909	GABAergic	Klc1-203_ENSMUST00000120544	1.27058e-56	2.97951e-53	-0.645538
11932	GABAergic	Ggps1-201_ENSMUST00000170957	5.00211e-10	1.17299e-06	-0.215589
12010	GABAergic	Tmem14c-201_ENSMUST00000021790	1.06696e-96	2.50201e-93	-0.845271
12111	GABAergic	Prpf4b-206_ENSMUST00000221639	2.13282e-07	0.000500145	0.160401
12144	GABAergic	Ssr1-201_ENSMUST00000021864	2.95703e-10	6.93423e-07	-0.174032
12256	GABAergic	Sfxn1-201_ENSMUST00000021930	9.20417e-15	2.15838e-11	0.292207
12264	GABAergic	Ctsl-201_ENSMUST00000021933	3.25314e-23	7.62862e-20	0.291958
12302	GABAergic	Prelid1-202_ENSMUST00000224220	4.7507e-57	1.11404e-53	-0.420514
12303	GABAergic	Prelid1-201_ENSMUST00000021942	1.01524e-53	2.38074e-50	-0.298387
12365	GABAergic	Zfp369-205_ENSMUST00000222364	2.03564e-10	4.77358e-07	-0.167209
12386	GABAergic	Uqcrb-201_ENSMUST00000021993	2.6757e-134	6.27451e-131	0.24129
12399	GABAergic	Cetn3-201_ENSMUST00000022009	1.94624e-78	4.56393e-75	-0.470606
12402	GABAergic	Cetn3-203_ENSMUST00000223858	7.06013e-53	1.6556e-49	-0.488862
12418	GABAergic	Hnrnpk-217_ENSMUST00000177051	1.92498e-88	4.51407e-85	-0.805557
12440	GABAergic	Hnrnpk-201_ENSMUST00000043269	3.55566e-14	8.33801e-11	-0.220028
12443	GABAergic	Ccnh-201_ENSMUST00000022030	2.24839e-22	5.27247e-19	0.278657
12521	GABAergic	Tppp-201_ENSMUST00000022057	3.57683e-104	8.38768e-101	-0.745384
12529	GABAergic	Pdcd6-201_ENSMUST00000022060	2.92339e-15	6.85535e-12	-0.243745
12611	GABAergic	Mrpl36-201_ENSMUST00000022098	6.23375e-30	1.46181e-26	-0.425238
12664	GABAergic	Serf1-201_ENSMUST00000022145	8.52806e-09	1.99983e-05	0.186267
12765	GABAergic	Scamp1-201_ENSMUST00000022197	1.38025e-83	3.23669e-80	-0.67156
12805	GABAergic	Rab3c-202_ENSMUST00000223922	0	2.22507e-308	1.93536
12807	GABAergic	Rab3c-201_ENSMUST00000167824	0	2.22507e-308	1.83369
12808	GABAergic	Rab3c-203_ENSMUST00000224180	6.06376e-174	1.42195e-170	1.29314
12844	GABAergic	Trappc13-205_ENSMUST00000144060	4.04301e-70	9.48086e-67	-0.626288
12871	GABAergic	Rgs7bp-201_ENSMUST00000063551	9.26934e-46	2.17366e-42	0.357537
12905	GABAergic	Psmd6-201_ENSMUST00000022256	2.32385e-40	5.44943e-37	-0.34423
12953	GABAergic	Ndufs4-206_ENSMUST00000232101	3.22354e-14	7.55921e-11	-0.226415
12956	GABAergic	Ndufs4-201_ENSMUST00000022286	1.85697e-46	4.35459e-43	-0.413728
12982	GABAergic	Vdac2-201_ENSMUST00000022293	7.3726e-20	1.72887e-16	0.137557
12992	GABAergic	Nkiras1-201_ENSMUST00000022294	2.73748e-57	6.4194e-54	-0.290027
12995	GABAergic	Nkiras1-202_ENSMUST00000132374	4.35409e-39	1.02104e-35	-0.216859
13002	GABAergic	Ube2e1-201_ENSMUST00000022296	5.74748e-53	1.34778e-49	0.362365
13054	GABAergic	Rtraf-201_ENSMUST00000022341	4.76383e-09	1.11712e-05	-0.131898
13144	GABAergic	Psmc6-201_ENSMUST00000022380	2.2435e-36	5.26101e-33	-0.323919
13176	GABAergic	Ktn1-204_ENSMUST00000186466	2.94837e-14	6.91393e-11	0.285095
13214	GABAergic	Arf4-201_ENSMUST00000022429	7.1737e-10	1.68223e-06	-0.149684
13216	GABAergic	Arf4-202_ENSMUST00000112318	4.2388e-46	9.93999e-43	-0.458959
13217	GABAergic	Arf4-203_ENSMUST00000166075	1.7105e-25	4.01111e-22	-0.384403
13331	GABAergic	Spcs1-206_ENSMUST00000228736	1.16837e-95	2.73983e-92	-0.268981
13347	GABAergic	Spryd7-201_ENSMUST00000022497	4.96864e-38	1.16515e-34	-0.398924
13365	GABAergic	Ctsb-201_ENSMUST00000006235	8.29816e-37	1.94592e-33	-0.193206
13367	GABAergic	Ctsb-202_ENSMUST00000225540	3.68123e-43	8.63249e-40	-0.319451
13382	GABAergic	Eef1akmt1-201_ENSMUST00000022518	2.28699e-156	5.36299e-153	-1.07628
13414	GABAergic	Sap18-204_ENSMUST00000128764	5.28239e-19	1.23872e-15	-0.280768
13420	GABAergic	Mrpl57-201_ENSMUST00000022538	2.77798e-11	6.51436e-08	-0.173713
13421	GABAergic	Mrpl57-202_ENSMUST00000224313	2.74712e-43	6.442e-40	-0.426214
13497	GABAergic	Esd-207_ENSMUST00000176957	3.18784e-16	7.47548e-13	-0.218738
13509	GABAergic	Gpalpp1-201_ENSMUST00000022585	9.51301e-18	2.2308e-14	-0.210989
13511	GABAergic	Tsc22d1-201_ENSMUST00000022587	1.44904e-26	3.398e-23	-0.453141
13557	GABAergic	Sugt1-201_ENSMUST00000054908	5.42374e-49	1.27187e-45	-0.432277
13574	GABAergic	Clu-201_ENSMUST00000022616	2.59809e-39	6.09252e-36	-0.370631
13592	GABAergic	Stmn4-201_ENSMUST00000074523	2.45522e-276	5.75748e-273	-1.54748
13596	GABAergic	Dpysl2-201_ENSMUST00000022629	4.00043e-51	9.38101e-48	0.221019
13667	GABAergic	Dmtn-210_ENSMUST00000228824	1.08703e-09	2.54908e-06	-0.224143
13708	GABAergic	Itm2b-201_ENSMUST00000022704	6.23878e-30	1.46299e-26	0.124725
13709	GABAergic	Itm2b-202_ENSMUST00000226722	3.56159e-11	8.35193e-08	-0.163575
13716	GABAergic	Sucla2-203_ENSMUST00000160507	3.9378e-24	9.23415e-21	-0.280484
13803	GABAergic	Dad1-201_ENSMUST00000022781	1.31289e-31	3.07872e-28	-0.134489
13843	GABAergic	Oxct1-201_ENSMUST00000110690	7.58468e-24	1.77861e-20	-0.301019
13853	GABAergic	Psmb5-201_ENSMUST00000022803	1.31351e-31	3.08017e-28	-0.187651
13881	GABAergic	Slc22a17-212_ENSMUST00000231305	4.79635e-11	1.12474e-07	0.210085
13887	GABAergic	Slc22a17-201_ENSMUST00000050772	3.44752e-08	8.08442e-05	0.132184
13900	GABAergic	Zfr-201_ENSMUST00000122941	3.63031e-38	8.51308e-35	-0.343102
13906	GABAergic	Sub1-201_ENSMUST00000022816	3.01252e-19	7.06436e-16	-0.148029
13907	GABAergic	Sub1-202_ENSMUST00000110504	1.61096e-60	3.77769e-57	-0.234405
13960	GABAergic	Psme1-208_ENSMUST00000174259	6.18841e-141	1.45118e-137	1.16912
14110	GABAergic	Ywhaz-201_ENSMUST00000022894	0	2.22507e-308	-0.629423
14115	GABAergic	Ywhaz-204_ENSMUST00000110362	9.26433e-140	2.17249e-136	-1.09287
14129	GABAergic	Atp6v1c1-201_ENSMUST00000022904	5.18253e-79	1.2153e-75	-0.278996
14191	GABAergic	Eif3h-201_ENSMUST00000022925	1.38848e-16	3.256e-13	-0.237763
14207	GABAergic	Shcbp1-203_ENSMUST00000207665	1.19854e-118	2.81057e-115	-0.458569
14229	GABAergic	Khdrbs3-206_ENSMUST00000230847	8.30177e-173	1.94677e-169	-1.06918
14238	GABAergic	Eif3e-201_ENSMUST00000022960	9.1717e-93	2.15076e-89	-0.802912
14241	GABAergic	Emc2-201_ENSMUST00000022962	7.57585e-135	1.77654e-131	-0.996029
14249	GABAergic	Eny2-204_ENSMUST00000226827	2.42128e-23	5.67791e-20	-0.353425
14288	GABAergic	Ndufb9-201_ENSMUST00000022980	2.17987e-62	5.11179e-59	0.208258
14326	GABAergic	Mrpl13-205_ENSMUST00000172387	2.44608e-34	5.73605e-31	-0.403538
14330	GABAergic	Mrpl13-204_ENSMUST00000170135	7.17855e-119	1.68337e-115	-0.491034
14413	GABAergic	Rbx1-204_ENSMUST00000230062	3.24412e-08	7.60745e-05	0.0858977
14424	GABAergic	St13-205_ENSMUST00000172107	4.2492e-44	9.96436e-41	0.343707
14481	GABAergic	Tomm22-202_ENSMUST00000127292	3.62511e-34	8.50087e-31	-0.303652
14482	GABAergic	Tomm22-201_ENSMUST00000023062	2.84609e-18	6.67408e-15	-0.18508
14516	GABAergic	Samm50-201_ENSMUST00000023071	4.81526e-09	1.12918e-05	-0.189774
14543	GABAergic	Ndufa6-201_ENSMUST00000023085	1.20463e-173	2.82486e-170	0.372478
14558	GABAergic	Smdt1-207_ENSMUST00000230360	2.15281e-58	5.04835e-55	0.221126
14559	GABAergic	Smdt1-201_ENSMUST00000023086	2.15281e-58	5.04835e-55	0.221126
14577	GABAergic	Sept3-201_ENSMUST00000023095	5.16185e-78	1.21045e-74	-0.641072
14619	GABAergic	Pmm1-201_ENSMUST00000023112	6.24246e-49	1.46386e-45	-0.398865
14650	GABAergic	Ppp1r1a-201_ENSMUST00000023133	2.73991e-50	6.42508e-47	-0.581843
14651	GABAergic	Ppp1r1a-202_ENSMUST00000228813	5.5116e-70	1.29247e-66	-0.761938
14723	GABAergic	Crebbp-201_ENSMUST00000023165	6.11588e-08	0.000143417	-0.128312
14779	GABAergic	Rogdi-207_ENSMUST00000202281	5.47273e-175	1.28336e-171	-0.748718
14818	GABAergic	Cyc1-201_ENSMUST00000023210	4.30618e-31	1.0098e-27	0.224048
14955	GABAergic	Ly6h-201_ENSMUST00000023241	3.37858e-63	7.92276e-60	0.355208
14973	GABAergic	Ly6e-215_ENSMUST00000191436	4.23525e-279	9.93165e-276	-1.28974
15060	GABAergic	Yaf2-202_ENSMUST00000133736	3.77022e-47	8.84118e-44	-0.461426
15061	GABAergic	Yaf2-201_ENSMUST00000080299	1.92553e-60	4.51537e-57	-0.488072
15103	GABAergic	Tagln3-201_ENSMUST00000096057	0	2.22507e-308	-1.24939
15111	GABAergic	Cd200-202_ENSMUST00000163230	8.41703e-21	1.97379e-17	-0.361524
15115	GABAergic	Atg3-201_ENSMUST00000023343	1.3042e-12	3.05835e-09	-0.248494
15143	GABAergic	Ube2v2-203_ENSMUST00000115777	5.48155e-38	1.28542e-34	-0.36254
15145	GABAergic	Ube2v2-201_ENSMUST00000096234	1.48984e-21	3.49367e-18	-0.209106
15147	GABAergic	Ube2v2-202_ENSMUST00000115776	3.81227e-33	8.93978e-30	-0.232143
15152	GABAergic	Fopnl-205_ENSMUST00000230495	3.87891e-39	9.09604e-36	-0.485586
15180	GABAergic	Ntan1-205_ENSMUST00000136618	5.70822e-08	0.000133858	-0.20217
15233	GABAergic	Mrpl40-201_ENSMUST00000023391	2.10166e-36	4.92839e-33	-0.421405
15361	GABAergic	Tomm70a-201_ENSMUST00000166897	1.5061e-99	3.53181e-96	-0.705457
15378	GABAergic	Tfg-201_ENSMUST00000065515	7.93499e-23	1.86075e-19	-0.327361
15509	GABAergic	Fgd4-205_ENSMUST00000161624	2.17029e-29	5.08933e-26	-0.224733
15597	GABAergic	Gsk3b-201_ENSMUST00000023507	1.3535e-48	3.17395e-45	0.284592
15670	GABAergic	Ap2m1-202_ENSMUST00000090023	3.95327e-197	9.27042e-194	-0.441455
15671	GABAergic	Ap2m1-201_ENSMUST00000007216	2.08839e-65	4.89727e-62	-0.407002
15673	GABAergic	Ap2m1-203_ENSMUST00000126788	3.66939e-107	8.60471e-104	-0.556549
15675	GABAergic	Ap2m1-211_ENSMUST00000232001	1.97201e-106	4.62437e-103	-0.478866
15716	GABAergic	Tra2b-204_ENSMUST00000161286	8.73324e-07	0.00204795	-0.151806
15765	GABAergic	Eif4a2-204_ENSMUST00000123413	1.72298e-81	4.04039e-78	-0.977208
15767	GABAergic	Eif4a2-201_ENSMUST00000023599	1.93463e-23	4.53671e-20	-0.233587
15768	GABAergic	Eif4a2-210_ENSMUST00000131871	2.28181e-15	5.35084e-12	-0.151439
15788	GABAergic	Atp5j-201_ENSMUST00000023608	5.06664e-263	1.18813e-259	0.354148
15795	GABAergic	Atp5j-208_ENSMUST00000146103	9.88131e-324	2.31717e-320	0.501531
15805	GABAergic	App-201_ENSMUST00000005406	7.40583e-07	0.00173667	0.163385
15940	GABAergic	Son-203_ENSMUST00000117633	5.22567e-63	1.22542e-59	0.304611
16004	GABAergic	Sod1-201_ENSMUST00000023707	6.71312e-12	1.57423e-08	0.0927878
16039	GABAergic	Tuba1b-201_ENSMUST00000077577	4.41912e-17	1.03628e-13	-0.133383
16065	GABAergic	Tmbim6-201_ENSMUST00000023749	1.47336e-09	3.45503e-06	0.161462
16067	GABAergic	Faim2-201_ENSMUST00000023750	8.2021e-59	1.92339e-55	-0.393873
16071	GABAergic	Faim2-203_ENSMUST00000230603	1.81697e-90	4.26078e-87	-0.736838
16094	GABAergic	Cox14-201_ENSMUST00000023761	4.47994e-64	1.05055e-60	0.189522
16117	GABAergic	Dip2b-202_ENSMUST00000100203	3.68193e-231	8.63413e-228	-0.874164
16265	GABAergic	Noct-202_ENSMUST00000144826	3.54966e-16	8.32396e-13	0.150653
16278	GABAergic	Ndufa5-201_ENSMUST00000023851	5.48393e-11	1.28598e-07	-0.0853585
16279	GABAergic	Ndufa5-202_ENSMUST00000118558	1.56516e-144	3.67031e-141	0.842164
16297	GABAergic	Denr-201_ENSMUST00000023869	4.02016e-39	9.42727e-36	-0.288952
16300	GABAergic	Denr-202_ENSMUST00000166233	3.09437e-11	7.25629e-08	-0.227288
16320	GABAergic	Wrb-201_ENSMUST00000023913	4.00416e-58	9.38975e-55	0.524379
16488	GABAergic	Tpi1-205_ENSMUST00000172132	1.10394e-93	2.58875e-90	-0.306716
16629	GABAergic	Mpc1-208_ENSMUST00000155364	3.03523e-55	7.11761e-52	0.203586
16633	GABAergic	Mpc1-203_ENSMUST00000130559	2.91827e-36	6.84334e-33	0.381296
16728	GABAergic	Hsp90ab1-201_ENSMUST00000024739	1.60064e-77	3.7535e-74	-0.230557
16757	GABAergic	Enpp5-201_ENSMUST00000024756	2.64599e-18	6.20484e-15	-0.345144
16758	GABAergic	Enpp5-202_ENSMUST00000126032	6.42672e-08	0.000150706	-0.174675
16866	GABAergic	Glo1-201_ENSMUST00000024823	6.16474e-77	1.44563e-73	-0.671517
16887	GABAergic	Ndufv3-202_ENSMUST00000064798	2.20378e-32	5.16787e-29	0.152829
16966	GABAergic	Dpy30-201_ENSMUST00000112571	9.64927e-29	2.26275e-25	0.214506
16974	GABAergic	Yipf4-201_ENSMUST00000024873	8.34523e-39	1.95696e-35	-0.406712
17005	GABAergic	Ndufaf7-201_ENSMUST00000024887	1.44229e-18	3.38216e-15	-0.288794
17015	GABAergic	Vapa-201_ENSMUST00000024897	8.06929e-37	1.89225e-33	-0.180847
17027	GABAergic	Ndufv2-203_ENSMUST00000143987	4.23184e-57	9.92366e-54	0.17648
17030	GABAergic	Ndufv2-201_ENSMUST00000024909	4.60824e-94	1.08063e-90	0.189901
17048	GABAergic	Nrxn1-225_ENSMUST00000197268	2.38204e-123	5.58588e-120	-0.792719
17081	GABAergic	Atp6v0c-201_ENSMUST00000024932	4.61534e-75	1.0823e-71	-0.135029
17095	GABAergic	Prepl-201_ENSMUST00000072406	4.72331e-21	1.10762e-17	-0.37109
17125	GABAergic	Cript-201_ENSMUST00000024959	3.13992e-15	7.36312e-12	-0.202349
17140	GABAergic	Hagh-202_ENSMUST00000118788	6.2775e-41	1.47207e-37	-0.318878
17204	GABAergic	Mrpl28-201_ENSMUST00000025014	6.65996e-16	1.56176e-12	-0.226837
17246	GABAergic	Cuta-202_ENSMUST00000114935	4.11311e-15	9.64524e-12	-0.333252
17258	GABAergic	Uqcc2-201_ENSMUST00000025045	1.03264e-08	2.42153e-05	-0.0797338
17276	GABAergic	Snrpc-201_ENSMUST00000071006	6.36566e-17	1.49275e-13	-0.143287
17345	GABAergic	Syt4-201_ENSMUST00000025110	2.46751e-54	5.78631e-51	-0.419545
17346	GABAergic	Celf4-202_ENSMUST00000115816	1.77901e-78	4.17177e-75	-0.586677
17349	GABAergic	Celf4-207_ENSMUST00000225477	5.14151e-18	1.20568e-14	-0.312361
17356	GABAergic	Tpgs2-201_ENSMUST00000115817	2.45436e-83	5.75547e-80	-0.68008
17392	GABAergic	Thoc1-201_ENSMUST00000025137	3.94625e-19	9.25396e-16	-0.278145
17436	GABAergic	Pfdn6-201_ENSMUST00000025163	4.29891e-08	0.00010081	0.101427
17475	GABAergic	Dnajc18-201_ENSMUST00000025208	5.89095e-28	1.38143e-24	0.290024
17522	GABAergic	Csnk2b-209_ENSMUST00000174779	4.67362e-78	1.09596e-74	-0.680412
17523	GABAergic	Csnk2b-208_ENSMUST00000174306	1.51937e-79	3.56292e-76	-0.539195
17528	GABAergic	Csnk2b-201_ENSMUST00000025246	3.75975e-29	8.81661e-26	-0.266151
17556	GABAergic	Atp6v1g2-201_ENSMUST00000068261	8.73356e-56	2.04802e-52	-0.196247
17576	GABAergic	Mrpl27-201_ENSMUST00000025278	6.65512e-09	1.56063e-05	-0.107263
17588	GABAergic	Impact-201_ENSMUST00000025290	1.61933e-114	3.79732e-111	0.443917
17592	GABAergic	Ndfip1-201_ENSMUST00000025293	2.33561e-140	5.477e-137	0.267102
17663	GABAergic	Gabbr1-202_ENSMUST00000172789	2.70797e-06	0.00635018	-0.206688
17671	GABAergic	Mal2-201_ENSMUST00000025356	7.90578e-180	1.85391e-176	-1.24117
17676	GABAergic	Ap3s1-201_ENSMUST00000025357	9.57034e-135	2.24424e-131	-0.77761
17693	GABAergic	Yipf5-201_ENSMUST00000025364	3.03998e-62	7.12876e-59	-0.620532
17806	GABAergic	Gm16286-202_ENSMUST00000125127	3.98159e-36	9.33683e-33	-0.405326
17817	GABAergic	Csnk1a1-204_ENSMUST00000165123	2.22176e-06	0.00521004	-0.141981
17824	GABAergic	Napg-201_ENSMUST00000025474	3.11607e-45	7.30718e-42	-0.54668
17831	GABAergic	Txnl1-201_ENSMUST00000025476	2.72175e-59	6.38251e-56	-0.449195
17832	GABAergic	Nars-201_ENSMUST00000025483	1.90636e-111	4.4704e-108	0.444845
17867	GABAergic	Rps14-201_ENSMUST00000025511	1.96871e-20	4.61662e-17	-0.118749
17890	GABAergic	Gnaq-201_ENSMUST00000025541	9.5698e-07	0.00224412	-0.142946
17902	GABAergic	Cyb5a-201_ENSMUST00000025549	6.30556e-306	1.47865e-302	-1.47853
17904	GABAergic	Cyb5a-205_ENSMUST00000163083	2.83505e-305	6.6482e-302	-1.44075
17905	GABAergic	Cyb5a-204_ENSMUST00000160180	3.90808e-260	9.16446e-257	-1.18279
17916	GABAergic	Fth1-201_ENSMUST00000025563	0	2.22507e-308	-0.654988
17986	GABAergic	Zfand5-201_ENSMUST00000025659	5.45527e-62	1.27926e-58	-0.566276
18142	GABAergic	Mrpl21-201_ENSMUST00000025743	9.53354e-27	2.23561e-23	-0.405521
18185	GABAergic	Aip-201_ENSMUST00000025767	5.09821e-51	1.19553e-47	-0.510474
18228	GABAergic	Rab1b-201_ENSMUST00000025804	3.98459e-13	9.34387e-10	-0.276288
18232	GABAergic	Cnih2-201_ENSMUST00000025805	2.22569e-172	5.21925e-169	-1.018
18264	GABAergic	Mrpl11-201_ENSMUST00000025836	4.07186e-28	9.54851e-25	-0.262051
18311	GABAergic	Drap1-209_ENSMUST00000136579	2.06114e-47	4.83337e-44	0.431824
18314	GABAergic	Drap1-201_ENSMUST00000025853	2.04095e-57	4.78603e-54	0.812918
18389	GABAergic	Arl2-201_ENSMUST00000025893	1.37533e-33	3.22515e-30	0.264458
18435	GABAergic	Prdx5-203_ENSMUST00000149261	5.73914e-68	1.34583e-64	-0.737647
18459	GABAergic	Stip1-201_ENSMUST00000025918	2.55353e-09	5.98803e-06	0.13569
18513	GABAergic	Eif3a-201_ENSMUST00000025955	1.94235e-08	4.5548e-05	-0.152299
18563	GABAergic	Tm9sf3-201_ENSMUST00000025989	1.44641e-19	3.39183e-16	-0.301984
18590	GABAergic	Fundc1-201_ENSMUST00000026016	3.85337e-06	0.00903615	0.188872
18615	GABAergic	Sfr1-201_ENSMUST00000099353	3.0151e-09	7.07041e-06	-0.117168
18616	GABAergic	Gsto1-201_ENSMUST00000026050	1.28232e-22	3.00704e-19	0.381044
18665	GABAergic	Hdgfl3-202_ENSMUST00000107305	1.94436e-11	4.55953e-08	0.215224
18672	GABAergic	Arhgdia-202_ENSMUST00000106197	1.2723e-52	2.98354e-49	-0.514524
18680	GABAergic	Alyref-201_ENSMUST00000026125	6.29751e-08	0.000147677	-0.139198
18681	GABAergic	Alyref-202_ENSMUST00000155325	8.7332e-27	2.04793e-23	-0.345179
18682	GABAergic	Anapc11-201_ENSMUST00000026128	0	2.22507e-308	0.945566
18683	GABAergic	Anapc11-204_ENSMUST00000148114	7.45329e-62	1.7478e-58	0.495884
18684	GABAergic	Anapc11-202_ENSMUST00000093140	3.02693e-24	7.09815e-21	-0.143854
18749	GABAergic	Maged1-201_ENSMUST00000026142	7.41815e-11	1.73956e-07	0.191264
18774	GABAergic	Gps1-202_ENSMUST00000116305	1.29754e-10	3.04274e-07	-0.233581
18844	GABAergic	Got1-201_ENSMUST00000026196	4.5358e-32	1.06365e-28	-0.328468
18878	GABAergic	Ndufb8-201_ENSMUST00000026222	1.9762e-128	4.63419e-125	0.262275
18886	GABAergic	Ndufb8-202_ENSMUST00000164543	2.0391e-17	4.78169e-14	0.275636
19041	GABAergic	Gnl3l-202_ENSMUST00000112691	1.50855e-49	3.53755e-46	0.473224
19100	GABAergic	Rps24-202_ENSMUST00000169826	7.70419e-11	1.80663e-07	-0.143274
19138	GABAergic	Ube3a-203_ENSMUST00000200758	3.2569e-43	7.63743e-40	-0.439346
19158	GABAergic	Sbds-201_ENSMUST00000026387	1.22396e-46	2.87018e-43	-0.433259
19232	GABAergic	Nabp2-201_ENSMUST00000026439	3.51694e-36	8.24723e-33	-0.375591
19268	GABAergic	Atp5b-206_ENSMUST00000126751	5.1497e-47	1.2076e-43	0.234069
19272	GABAergic	Atp5b-201_ENSMUST00000026459	2.13119e-07	0.000499763	0.0765174
19321	GABAergic	Dctn2-201_ENSMUST00000026479	9.73053e-26	2.28181e-22	-0.248669
19389	GABAergic	Clns1a-201_ENSMUST00000026506	2.76741e-16	6.48957e-13	-0.237753
19429	GABAergic	Caly-204_ENSMUST00000211283	0	2.22507e-308	1.53672
19527	GABAergic	Hras-202_ENSMUST00000097957	3.95631e-114	9.27754e-111	-0.561174
19548	GABAergic	Rplp2-203_ENSMUST00000106004	3.42592e-07	0.000803379	0.0929967
19551	GABAergic	Rplp2-201_ENSMUST00000084434	1.39099e-18	3.26186e-15	0.113249
19628	GABAergic	Tm9sf2-201_ENSMUST00000026624	4.75358e-91	1.11471e-87	-0.630648
19674	GABAergic	Gaa-201_ENSMUST00000026666	4.77513e-174	1.11977e-170	1.21673
19766	GABAergic	Hprt-201_ENSMUST00000026723	3.92847e-65	9.21227e-62	-0.185649
19789	GABAergic	Uqcrc1-201_ENSMUST00000026743	1.35077e-06	0.00316755	0.0871979
19904	GABAergic	Rhbdl1-201_ENSMUST00000026831	3.56492e-08	8.35974e-05	0.196652
19918	GABAergic	Fbxl16-201_ENSMUST00000045692	7.41586e-16	1.73902e-12	-0.219352
19919	GABAergic	Gng13-201_ENSMUST00000115108	6.14011e-36	1.43985e-32	-0.453666
19945	GABAergic	Hspa4l-208_ENSMUST00000204702	8.04351e-17	1.8862e-13	-0.25551
20015	GABAergic	Atp5c1-203_ENSMUST00000114897	7.14809e-14	1.67623e-10	0.0929642
20027	GABAergic	Exosc7-201_ENSMUST00000026891	9.3231e-14	2.18627e-10	-0.281227
20112	GABAergic	Iscu-201_ENSMUST00000026937	1.29362e-16	3.03353e-13	0.152461
20314	GABAergic	Cops5-201_ENSMUST00000027050	1.12342e-69	2.63442e-66	-0.584548
20361	GABAergic	Ube2w-201_ENSMUST00000117146	1.35689e-164	3.18192e-161	-0.907342
20425	GABAergic	Eef1b2-209_ENSMUST00000188524	3.19868e-26	7.50091e-23	-0.208406
20457	GABAergic	Mob4-205_ENSMUST00000162364	1.57312e-28	3.68898e-25	-0.306352
20466	GABAergic	Sf3b1-201_ENSMUST00000027127	7.6255e-43	1.78818e-39	-0.500317
20468	GABAergic	Sf3b1-203_ENSMUST00000187500	4.12225e-16	9.66667e-13	-0.320128
20495	GABAergic	Lancl1-203_ENSMUST00000119559	1.45745e-103	3.41771e-100	0.410976
20496	GABAergic	Lancl1-202_ENSMUST00000113979	6.28469e-54	1.47376e-50	0.373021
20554	GABAergic	Sumo1-201_ENSMUST00000091374	5.75212e-36	1.34887e-32	-0.152463
20585	GABAergic	Ndufb3-201_ENSMUST00000027193	3.87984e-163	9.09823e-160	0.268703
20692	GABAergic	Eif5b-202_ENSMUST00000192548	2.18639e-08	5.12709e-05	-0.175088
20696	GABAergic	Mrpl30-207_ENSMUST00000195373	2.11492e-43	4.9595e-40	-0.405101
20784	GABAergic	Unc50-202_ENSMUST00000114925	2.3488e-34	5.50793e-31	-0.478564
20805	GABAergic	Plekhb2-201_ENSMUST00000027297	9.3309e-20	2.1881e-16	0.335145
20834	GABAergic	Prim2-202_ENSMUST00000187353	1.5327e-111	3.59418e-108	-0.364631
20860	GABAergic	Mff-202_ENSMUST00000078332	3.33854e-09	7.82887e-06	-0.167934
20870	GABAergic	Sdhaf4-201_ENSMUST00000027338	2.24855e-51	5.27284e-48	-0.492498
20875	GABAergic	Smap1-201_ENSMUST00000027339	5.27652e-167	1.23734e-163	-0.979199
20880	GABAergic	Ogfrl1-201_ENSMUST00000027343	1.11379e-97	2.61185e-94	-0.709578
21000	GABAergic	Tuba4a-201_ENSMUST00000079464	0	2.22507e-308	-1.4427
21014	GABAergic	Ptprn-201_ENSMUST00000027404	2.19119e-32	5.13833e-29	-0.345225
21078	GABAergic	Itm2c-201_ENSMUST00000027425	9.36509e-318	2.19611e-314	-1.08316
21089	GABAergic	Psmd1-201_ENSMUST00000027432	7.23685e-51	1.69704e-47	-0.528786
21094	GABAergic	Ncl-202_ENSMUST00000185676	1.25535e-12	2.9438e-09	-0.14609
21098	GABAergic	Ncl-201_ENSMUST00000027438	6.83088e-10	1.60184e-06	-0.126317
21157	GABAergic	Ndufa10-201_ENSMUST00000027478	5.15689e-08	0.000120929	0.126721
21184	GABAergic	Ppp1r7-201_ENSMUST00000027494	1.92265e-19	4.50861e-16	-0.219613
21196	GABAergic	Stk25-204_ENSMUST00000151068	1.1803e-53	2.76779e-50	-0.454537
21402	GABAergic	Tsn-201_ENSMUST00000027623	1.47304e-25	3.45429e-22	0.241414
21403	GABAergic	Tsn-205_ENSMUST00000188882	3.10493e-19	7.28105e-16	0.273875
21406	GABAergic	Tsn-204_ENSMUST00000188512	8.1256e-11	1.90545e-07	0.187124
21482	GABAergic	Arl8a-201_ENSMUST00000027684	1.1907e-41	2.79218e-38	-0.384679
21505	GABAergic	Nucks1-203_ENSMUST00000189946	1.83952e-58	4.31368e-55	0.574137
21506	GABAergic	Nucks1-201_ENSMUST00000062264	1.95527e-14	4.58512e-11	-0.207675
21674	GABAergic	Cox20-201_ENSMUST00000027781	6.14251e-09	1.44042e-05	0.178834
21694	GABAergic	Srp9-201_ENSMUST00000027792	1.24903e-64	2.92896e-61	-0.357304
21703	GABAergic	Nvl-201_ENSMUST00000027797	3.41201e-68	8.00115e-65	-0.477818
21708	GABAergic	Fh1-201_ENSMUST00000027810	1.4907e-09	3.49569e-06	-0.226615
21719	GABAergic	Dusp23-201_ENSMUST00000027826	2.25291e-13	5.28307e-10	-0.216402
21782	GABAergic	Mpc2-203_ENSMUST00000138999	8.92227e-23	2.09227e-19	-0.196144
21803	GABAergic	Atp1b1-201_ENSMUST00000027863	1.0102e-259	2.36892e-256	0.522229
21819	GABAergic	Kifap3-202_ENSMUST00000077642	8.8303e-109	2.0707e-105	-1.30303
21876	GABAergic	Eprs-201_ENSMUST00000046514	1.5668e-50	3.67415e-47	0.594888
21887	GABAergic	Bpnt1-201_ENSMUST00000027916	1.58293e-13	3.71196e-10	-0.253925
21935	GABAergic	Traf5-203_ENSMUST00000193355	8.6493e-141	2.02826e-137	-0.595206
21959	GABAergic	Nmt2-201_ENSMUST00000081932	9.46906e-14	2.22049e-10	-0.190002
22048	GABAergic	Mgst3-201_ENSMUST00000028005	2.22537e-76	5.21848e-73	-0.491622
22179	GABAergic	Psmb7-201_ENSMUST00000028083	3.18742e-56	7.47449e-53	-0.279203
22199	GABAergic	Arpc5l-202_ENSMUST00000112862	5.25059e-21	1.23126e-17	-0.205012
22215	GABAergic	Kif5c-201_ENSMUST00000028102	4.79786e-09	1.1251e-05	0.128131
22315	GABAergic	Gad2-201_ENSMUST00000028123	0	2.22507e-308	4.85963
22380	GABAergic	Dpm2-201_ENSMUST00000028151	3.43027e-30	8.04399e-27	-0.397866
22409	GABAergic	Ak1-202_ENSMUST00000113277	5.0608e-13	1.18676e-09	-0.284479
22463	GABAergic	Olfm1-203_ENSMUST00000102879	0	2.22507e-308	-2.18349
22465	GABAergic	Olfm1-202_ENSMUST00000100244	4.94774e-269	1.16025e-265	-1.47705
22466	GABAergic	Olfm1-205_ENSMUST00000152415	1.09144e-226	2.55942e-223	-1.41378
22515	GABAergic	BC005624-201_ENSMUST00000028205	2.10201e-52	4.92921e-49	-0.411842
22577	GABAergic	Hspa5-202_ENSMUST00000100171	3.81635e-100	8.94935e-97	-0.624882
22627	GABAergic	Rab14-201_ENSMUST00000028238	2.86361e-30	6.71517e-27	-0.264691
22678	GABAergic	Ndufa8-201_ENSMUST00000070112	1.58014e-23	3.70544e-20	0.133168
22690	GABAergic	Psmd14-201_ENSMUST00000028278	1.27417e-146	2.98793e-143	-0.661603
22704	GABAergic	Strbp-201_ENSMUST00000028279	7.85802e-62	1.84271e-58	-0.451339
22706	GABAergic	Strbp-203_ENSMUST00000135488	9.82912e-13	2.30493e-09	-0.211472
22943	GABAergic	Nckap1-201_ENSMUST00000028386	3.81309e-223	8.94169e-220	-1.26436
22955	GABAergic	Slc25a12-206_ENSMUST00000151937	7.14779e-09	1.67616e-05	-0.156305
23062	GABAergic	Zc3h15-201_ENSMUST00000081591	4.71271e-79	1.10513e-75	-0.683613
23066	GABAergic	Mtx2-201_ENSMUST00000028511	3.53114e-07	0.000828052	-0.139003
23117	GABAergic	Emc4-201_ENSMUST00000028551	4.51849e-44	1.05959e-40	-0.195803
23120	GABAergic	Nop10-201_ENSMUST00000028553	4.84925e-31	1.13715e-27	0.139154
23159	GABAergic	Eif3m-201_ENSMUST00000028592	1.22752e-55	2.87854e-52	-0.577065
23176	GABAergic	Cstf3-202_ENSMUST00000122900	9.75616e-09	2.28782e-05	-0.208655
23219	GABAergic	Trim44-201_ENSMUST00000102573	4.88775e-27	1.14618e-23	-0.330529
23297	GABAergic	Syt13-201_ENSMUST00000028648	2.17938e-65	5.11065e-62	-0.639102
23354	GABAergic	Pdia3-201_ENSMUST00000028683	5.08246e-72	1.19184e-68	-0.483509
23416	GABAergic	Snap25-201_ENSMUST00000028727	3.09615e-305	7.26046e-302	-0.558201
23432	GABAergic	Mtch2-203_ENSMUST00000111468	7.25227e-78	1.70066e-74	-0.626294
23434	GABAergic	Mtch2-201_ENSMUST00000057216	2.32276e-43	5.44687e-40	-0.49225
23513	GABAergic	Rtf1-201_ENSMUST00000028767	9.01844e-82	2.11482e-78	-0.344787
23540	GABAergic	Atrn-201_ENSMUST00000028781	3.31806e-34	7.78085e-31	-0.323783
23568	GABAergic	1700037H04Rik-202_ENSMUST00000103188	1.31375e-23	3.08075e-20	-0.371735
23641	GABAergic	Chgb-201_ENSMUST00000028826	2.832e-63	6.64105e-60	-0.509825
23710	GABAergic	Ndufaf5-201_ENSMUST00000044825	1.52234e-08	3.56988e-05	0.209508
23735	GABAergic	Snrpb-201_ENSMUST00000103199	1.63903e-39	3.84353e-36	-0.303954
23757	GABAergic	Idh3b-201_ENSMUST00000028892	3.42484e-13	8.03125e-10	0.135152
23811	GABAergic	Dtd1-201_ENSMUST00000028917	4.29151e-60	1.00636e-56	-0.539922
23826	GABAergic	Cst3-201_ENSMUST00000028938	2.26314e-182	5.30707e-179	0.383765
23910	GABAergic	Stmn2-201_ENSMUST00000029002	9.87852e-83	2.31651e-79	-0.402037
23944	GABAergic	Gnas-208_ENSMUST00000109087	2.3435e-90	5.49551e-87	0.311828
23949	GABAergic	Gnas-207_ENSMUST00000109085	5.67225e-13	1.33014e-09	0.229684
23971	GABAergic	Fabp5-201_ENSMUST00000029046	5.87923e-95	1.37868e-91	-0.682349
23990	GABAergic	Atp9a-204_ENSMUST00000109177	2.10305e-42	4.93165e-39	-0.573933
24014	GABAergic	Psma7-201_ENSMUST00000029082	4.81803e-11	1.12983e-07	0.0711657
24051	GABAergic	Stmn3-201_ENSMUST00000103045	9.72402e-33	2.28028e-29	0.13565
24096	GABAergic	Armc1-201_ENSMUST00000029125	8.93214e-21	2.09459e-17	-0.3309
24101	GABAergic	Map1lc3a-201_ENSMUST00000029128	4.89954e-47	1.14894e-43	-0.201144
24103	GABAergic	Map1lc3a-203_ENSMUST00000154596	9.37956e-163	2.19951e-159	-0.454695
24128	GABAergic	Eif6-201_ENSMUST00000029142	1.02646e-07	0.000240705	-0.193228
24198	GABAergic	Ndrg3-202_ENSMUST00000072298	1.0164e-268	2.38345e-265	-1.2889
24210	GABAergic	1110008F13Rik-201_ENSMUST00000029165	1.36462e-20	3.20003e-17	-0.272303
24227	GABAergic	Rpn2-211_ENSMUST00000156007	4.21617e-32	9.88692e-29	-0.337713
24401	GABAergic	Sec62-201_ENSMUST00000029256	1.32893e-87	3.11633e-84	-0.258566
24402	GABAergic	Sec62-202_ENSMUST00000191730	4.9188e-10	1.15346e-06	-0.111174
24434	GABAergic	Acad9-206_ENSMUST00000197344	1.27246e-31	2.98392e-28	-0.278824
24619	GABAergic	Ppid-201_ENSMUST00000029382	2.38746e-11	5.59858e-08	-0.172736
24624	GABAergic	Pfn2-202_ENSMUST00000119344	1.02621e-25	2.40646e-22	-0.194114
24642	GABAergic	Eif2a-204_ENSMUST00000138827	2.67582e-17	6.2748e-14	-0.188129
24687	GABAergic	Pdcd10-205_ENSMUST00000161137	1.18357e-69	2.77547e-66	-0.580007
24845	GABAergic	Jtb-201_ENSMUST00000029546	1.468e-33	3.44246e-30	-0.426743
24849	GABAergic	Tpm3-202_ENSMUST00000118566	6.13661e-151	1.43903e-147	-1.00679
25045	GABAergic	Glrb-201_ENSMUST00000029654	2.46696e-57	5.78501e-54	-0.706601
25049	GABAergic	Glrb-204_ENSMUST00000135043	4.03872e-06	0.0094708	-0.256142
25054	GABAergic	Aimp1-201_ENSMUST00000029663	1.00626e-09	2.35968e-06	-0.195687
25190	GABAergic	Lamtor2-201_ENSMUST00000029698	2.16744e-35	5.08264e-32	0.247006
25449	GABAergic	Eif4e-205_ENSMUST00000200100	2.21148e-38	5.18591e-35	-0.32644
25450	GABAergic	Eif4e-202_ENSMUST00000196990	1.25516e-30	2.94336e-27	-0.373637
25452	GABAergic	Eif4e-201_ENSMUST00000029803	5.87315e-29	1.37725e-25	-0.214734
25458	GABAergic	Ppp3ca-202_ENSMUST00000070198	0	2.22507e-308	-1.34388
25464	GABAergic	Ppp3ca-201_ENSMUST00000056758	0	2.22507e-308	-1.69659
25482	GABAergic	Cisd2-201_ENSMUST00000029815	3.48e-47	8.16061e-44	-0.468469
25503	GABAergic	Zranb2-208_ENSMUST00000198915	1.11625e-42	2.6176e-39	0.60017
25601	GABAergic	Fam92a-202_ENSMUST00000108285	1.46498e-35	3.43539e-32	-0.393651
25603	GABAergic	Tmem55a-201_ENSMUST00000029875	1.21286e-24	2.84416e-21	0.435267
25632	GABAergic	Rps20-203_ENSMUST00000138502	4.35033e-07	0.00102015	-0.0971725
25634	GABAergic	Rps20-201_ENSMUST00000103009	8.3268e-15	1.95263e-11	-0.203931
25693	GABAergic	Ndufaf4-202_ENSMUST00000146721	2.01605e-17	4.72763e-14	-0.289249
25744	GABAergic	Akirin2-201_ENSMUST00000084299	2.89812e-84	6.7961e-81	-0.759156
25860	GABAergic	Txn1-201_ENSMUST00000030051	2.58663e-35	6.06564e-32	-0.146632
25865	GABAergic	Ugcg-201_ENSMUST00000030074	1.30525e-11	3.06082e-08	0.198182
25901	GABAergic	Wdr31-206_ENSMUST00000146108	1.34425e-61	3.15227e-58	0.288732
25915	GABAergic	Dmac1-201_ENSMUST00000030103	4.07836e-09	9.56376e-06	-0.20469
25970	GABAergic	Dnaja1-205_ENSMUST00000137246	1.89314e-44	4.4394e-41	-0.467291
25973	GABAergic	Dnaja1-201_ENSMUST00000030118	7.61069e-118	1.78471e-114	-0.322996
25995	GABAergic	Bag1-202_ENSMUST00000108089	1.0012e-23	2.34782e-20	-0.550447
25997	GABAergic	Bag1-203_ENSMUST00000191273	3.27243e-19	7.67385e-16	-0.624485
25998	GABAergic	Chmp5-201_ENSMUST00000030128	3.33191e-24	7.81333e-21	-0.24279
26011	GABAergic	Rad23b-201_ENSMUST00000030134	3.62217e-31	8.49398e-28	-0.302135
26061	GABAergic	Enho-201_ENSMUST00000127306	2.86653e-184	6.72201e-181	1.21868
26062	GABAergic	Dctn3-201_ENSMUST00000030158	7.3712e-58	1.72855e-54	-0.211674
26067	GABAergic	Vcp-201_ENSMUST00000030164	6.39641e-41	1.49996e-37	-0.388813
26113	GABAergic	Ccdc107-201_ENSMUST00000030181	3.6016e-37	8.44575e-34	0.464051
26119	GABAergic	Tln1-202_ENSMUST00000123985	1.94264e-07	0.000455548	0.135282
26155	GABAergic	Hint2-201_ENSMUST00000030192	1.59014e-22	3.72888e-19	0.289354
26162	GABAergic	Clta-203_ENSMUST00000107847	1.75885e-32	4.1245e-29	-0.461186
26165	GABAergic	Clta-205_ENSMUST00000107851	5.91104e-55	1.38614e-51	-0.418794
26198	GABAergic	Sh3gl2-201_ENSMUST00000030212	3.6322e-300	8.51752e-297	-1.67873
26207	GABAergic	Rps6-201_ENSMUST00000102814	1.56781e-26	3.67652e-23	0.101684
26260	GABAergic	Sgip1-212_ENSMUST00000142430	0	2.22507e-308	0.891569
26295	GABAergic	Jak1-201_ENSMUST00000102781	1.9317e-18	4.52984e-15	-0.279159
26353	GABAergic	Eps15-202_ENSMUST00000102729	3.46717e-11	8.13052e-08	-0.196888
26380	GABAergic	Rnf11-201_ENSMUST00000030284	2.9299e-07	0.000687061	0.109886
26404	GABAergic	Tm2d1-202_ENSMUST00000102793	7.14924e-29	1.6765e-25	-0.271705
26422	GABAergic	Btf3l4-204_ENSMUST00000102742	1.20111e-13	2.8166e-10	-0.230959
26533	GABAergic	Tmem59-201_ENSMUST00000030361	7.25851e-08	0.000170212	-0.110933
26537	GABAergic	Tmem59-203_ENSMUST00000127652	2.03536e-39	4.77292e-36	-0.207549
26596	GABAergic	Ybx1-201_ENSMUST00000079644	1.12195e-30	2.63098e-27	0.288169
26620	GABAergic	Ndufs5-201_ENSMUST00000030401	2.94873e-97	6.91476e-94	0.19987
26629	GABAergic	Macf1-201_ENSMUST00000082108	7.64937e-42	1.79378e-38	0.341106
26655	GABAergic	Ppt1-201_ENSMUST00000030412	3.10034e-14	7.2703e-11	-0.286353
26666	GABAergic	Pithd1-201_ENSMUST00000105851	7.93037e-62	1.85967e-58	-0.542832
26750	GABAergic	Prdx1-204_ENSMUST00000135573	1.11759e-280	2.62076e-277	-1.162
26753	GABAergic	Prdx1-205_ENSMUST00000151129	7.35904e-231	1.72569e-227	-1.39233
26821	GABAergic	Cmpk1-201_ENSMUST00000030491	2.75092e-59	6.45091e-56	-0.484397
26844	GABAergic	Capzb-204_ENSMUST00000102508	1.97478e-45	4.63087e-42	-0.344502
26847	GABAergic	Capzb-202_ENSMUST00000042675	1.01583e-57	2.38212e-54	-0.792463
26857	GABAergic	Pink1-201_ENSMUST00000030536	2.87321e-15	6.73768e-12	0.253815
26860	GABAergic	Ddost-201_ENSMUST00000030538	2.0373e-53	4.77746e-50	-0.53662
26899	GABAergic	Zcchc17-202_ENSMUST00000134159	3.83584e-59	8.99505e-56	-0.390861
26926	GABAergic	Hpca-201_ENSMUST00000030572	6.65827e-184	1.56136e-180	-1.35594
26949	GABAergic	Khdrbs1-201_ENSMUST00000066257	1.0399e-35	2.43858e-32	0.481836
27000	GABAergic	Eif3i-201_ENSMUST00000102593	4.58681e-31	1.07561e-27	-0.331912
27046	GABAergic	Yars-201_ENSMUST00000106054	3.75194e-12	8.79831e-09	0.288838
27055	GABAergic	Syf2-201_ENSMUST00000030622	2.21192e-19	5.18695e-16	-0.309383
27057	GABAergic	Tmem50a-201_ENSMUST00000030626	7.68086e-287	1.80116e-283	-1.1122
27074	GABAergic	Stmn1-201_ENSMUST00000030636	0	2.22507e-308	-0.96618
27098	GABAergic	Sh3bgrl3-201_ENSMUST00000030651	0	2.22507e-308	-1.06203
27118	GABAergic	Tmem222-201_ENSMUST00000105907	5.02739e-13	1.17892e-09	-0.22415
27171	GABAergic	Stx12-201_ENSMUST00000030698	9.74784e-17	2.28587e-13	-0.29166
27312	GABAergic	Psmc2-201_ENSMUST00000030769	1.24292e-114	2.91464e-111	-0.622919
27327	GABAergic	Acot7-202_ENSMUST00000075363	5.04564e-17	1.1832e-13	0.157423
27341	GABAergic	Rheb-201_ENSMUST00000030787	2.66392e-63	6.2469e-60	-0.239086
27433	GABAergic	Cdk5-201_ENSMUST00000030814	5.89702e-40	1.38285e-36	-0.335886
27514	GABAergic	Kmt2e-207_ENSMUST00000196889	3.45149e-09	8.09375e-06	-0.225206
27581	GABAergic	Tprgl-201_ENSMUST00000030896	7.08395e-84	1.66119e-80	-0.721564
27604	GABAergic	Ssu72-201_ENSMUST00000030905	5.35303e-62	1.25529e-58	-0.355292
27612	GABAergic	Rer1-201_ENSMUST00000030914	1.29545e-36	3.03784e-33	-0.38114
27646	GABAergic	Fam213b-201_ENSMUST00000030935	2.00226e-06	0.0046953	0.156372
27681	GABAergic	Mrpl20-201_ENSMUST00000030942	2.53472e-27	5.94393e-24	-0.168637
27842	GABAergic	Nsg1-201_ENSMUST00000031009	1.25795e-61	2.9499e-58	0.327549
27843	GABAergic	Nsg1-205_ENSMUST00000201415	1.08558e-11	2.54569e-08	0.198929
27870	GABAergic	Dnajb6-203_ENSMUST00000114839	1.61287e-123	3.78218e-120	-0.367341
27946	GABAergic	Ociad1-208_ENSMUST00000201739	1.78686e-12	4.19018e-09	-0.263547
27950	GABAergic	Ociad1-202_ENSMUST00000071081	1.10855e-94	2.59955e-91	-0.840786
27982	GABAergic	Mapre3-201_ENSMUST00000031058	8.29769e-36	1.94581e-32	-0.416615
28115	GABAergic	Ube2k-204_ENSMUST00000201292	1.19108e-33	2.79309e-30	-0.410748
28117	GABAergic	Ube2k-209_ENSMUST00000202601	8.01262e-40	1.87896e-36	-0.451164
28183	GABAergic	Slc30a9-204_ENSMUST00000162372	2.17388e-11	5.09776e-08	-0.159455
28185	GABAergic	Uchl1-202_ENSMUST00000176015	3.53269e-294	8.28416e-291	-1.02499
28186	GABAergic	Uchl1-201_ENSMUST00000031131	0	2.22507e-308	-0.946804
28452	GABAergic	Tmed2-201_ENSMUST00000060226	4.62398e-62	1.08432e-58	-0.525351
28453	GABAergic	Tmed2-203_ENSMUST00000135464	5.95536e-91	1.39653e-87	-0.784518
28640	GABAergic	Psph-201_ENSMUST00000031399	1.31059e-69	3.07334e-66	0.606704
28704	GABAergic	Vps29-208_ENSMUST00000155671	2.75872e-06	0.0064692	-0.164845
28706	GABAergic	Vps29-204_ENSMUST00000118830	3.11414e-10	7.30266e-07	-0.111282
28708	GABAergic	Fam216a-201_ENSMUST00000031419	2.84617e-20	6.67427e-17	-0.284943
28715	GABAergic	Arpc3-203_ENSMUST00000111713	3.79359e-259	8.89598e-256	-1.50177
28721	GABAergic	Arpc3-202_ENSMUST00000102525	8.95842e-258	2.10075e-254	-0.755368
28731	GABAergic	Atp2a2-203_ENSMUST00000179939	7.6986e-117	1.80532e-113	-0.797142
28860	GABAergic	Cit-213_ENSMUST00000145363	5.61498e-188	1.31671e-184	0.858362
28862	GABAergic	Cit-207_ENSMUST00000128702	2.3404e-204	5.48824e-201	1.2976
28865	GABAergic	Cit-215_ENSMUST00000147330	5.61417e-206	1.31652e-202	1.04354
28866	GABAergic	Cit-201_ENSMUST00000051704	1.70263e-89	3.99266e-86	0.602349
28928	GABAergic	2210016L21Rik-201_ENSMUST00000031538	1.08664e-08	2.54817e-05	-0.106504
28985	GABAergic	Actb-207_ENSMUST00000167721	4.4375e-07	0.00104059	0.276614
28987	GABAergic	Actb-201_ENSMUST00000100497	1.68348e-285	3.94775e-282	-0.464964
29057	GABAergic	Erp29-203_ENSMUST00000130451	3.76064e-26	8.8187e-23	-0.228639
29058	GABAergic	Erp29-201_ENSMUST00000052590	1.04472e-20	2.44987e-17	-0.278597
29068	GABAergic	Arpc1a-201_ENSMUST00000031625	1.18471e-147	2.77814e-144	-0.942983
29083	GABAergic	Pdap1-201_ENSMUST00000031627	3.85017e-11	9.02866e-08	-0.112538
29108	GABAergic	Ndufa4-204_ENSMUST00000204714	1.098e-29	2.5748e-26	0.110837
29109	GABAergic	Ndufa4-205_ENSMUST00000204978	1.64093e-103	3.84798e-100	0.189569
29127	GABAergic	Wasf3-201_ENSMUST00000016143	2.77483e-41	6.50699e-38	0.380183
29170	GABAergic	Pomp-204_ENSMUST00000202222	3.52578e-48	8.26796e-45	-0.547773
29172	GABAergic	Pomp-203_ENSMUST00000201376	1.02373e-21	2.40065e-18	-0.191048
29199	GABAergic	Hsph1-201_ENSMUST00000074846	1.97587e-198	4.63342e-195	-1.13762
29235	GABAergic	Auts2-207_ENSMUST00000161226	4.58209e-64	1.0745e-60	0.483547
29262	GABAergic	Wasl-201_ENSMUST00000031695	1.44827e-139	3.39619e-136	-0.828789
29322	GABAergic	Actl6b-205_ENSMUST00000139395	9.05225e-68	2.12275e-64	-0.620624
29335	GABAergic	Gnb2-213_ENSMUST00000167225	2.31522e-121	5.42919e-118	-0.71484
29391	GABAergic	Asns-201_ENSMUST00000031766	2.85299e-17	6.69026e-14	0.270877
29397	GABAergic	Dlx6-202_ENSMUST00000160937	0	2.22507e-308	1.65873
29426	GABAergic	Plxna4-201_ENSMUST00000115096	1.29917e-12	3.04655e-09	0.210657
29438	GABAergic	Ccdc136-206_ENSMUST00000145310	1.90523e-223	4.46777e-220	1.69974
29605	GABAergic	Mtpn-201_ENSMUST00000031866	3.81673e-156	8.95023e-153	-0.903014
29635	GABAergic	Ccdc184-201_ENSMUST00000031914	9.15937e-51	2.14787e-47	0.566652
29660	GABAergic	Mrps33-202_ENSMUST00000114797	1.8094e-59	4.24304e-56	-0.37244
29662	GABAergic	Mrps33-201_ENSMUST00000031978	3.11221e-13	7.29813e-10	-0.0998521
29710	GABAergic	Nfu1-202_ENSMUST00000117583	1.20933e-28	2.83587e-25	-0.33447
29750	GABAergic	Cct7-203_ENSMUST00000204592	1.10048e-28	2.58061e-25	-0.311729
29813	GABAergic	Mrpl53-201_ENSMUST00000113938	1.22232e-21	2.86635e-18	-0.244725
29823	GABAergic	Mrpl19-201_ENSMUST00000032124	7.85029e-15	1.84089e-11	-0.215095
29849	GABAergic	Cnbp-209_ENSMUST00000204890	6.12412e-12	1.43611e-08	-0.230858
29850	GABAergic	Cnbp-203_ENSMUST00000113619	5.82439e-11	1.36582e-07	-0.161796
29882	GABAergic	Rpn1-201_ENSMUST00000032143	9.5478e-44	2.23896e-40	-0.517934
29948	GABAergic	Chchd6-201_ENSMUST00000032172	6.24857e-94	1.46529e-90	-0.712996
30011	GABAergic	Arl8b-201_ENSMUST00000032196	6.79065e-17	1.59241e-13	-0.231238
30023	GABAergic	Mlf2-202_ENSMUST00000180095	7.20394e-96	1.68932e-92	-0.320078
30025	GABAergic	Mlf2-206_ENSMUST00000204177	1.79054e-77	4.19881e-74	-0.437859
30027	GABAergic	Ptms-205_ENSMUST00000204671	1.9291e-102	4.52373e-99	-0.717891
30029	GABAergic	Ptms-201_ENSMUST00000032216	3.29438e-164	7.72533e-161	-0.81299
30048	GABAergic	Tmcc1-211_ENSMUST00000204574	2.30181e-54	5.39775e-51	-0.32676
30054	GABAergic	Cops7a-201_ENSMUST00000032220	4.21176e-06	0.00987657	-0.126779
30075	GABAergic	Gabarapl1-201_ENSMUST00000032264	1.87569e-15	4.39849e-12	-0.0984711
30168	GABAergic	Grin2b-205_ENSMUST00000152012	2.90605e-112	6.81469e-109	-0.713518
30172	GABAergic	Grin2b-201_ENSMUST00000053880	2.32945e-17	5.46255e-14	-0.179843
30208	GABAergic	Strap-201_ENSMUST00000064910	1.73584e-14	4.07055e-11	-0.2554
30263	GABAergic	Ldhb-201_ENSMUST00000032373	4.89928e-25	1.14888e-21	0.188581
30276	GABAergic	Bhlhe41-201_ENSMUST00000032386	6.19756e-13	1.45333e-09	-0.0676847
30302	GABAergic	Kras-201_ENSMUST00000032399	3.30936e-17	7.76045e-14	-0.292407
30339	GABAergic	Camk1-201_ENSMUST00000032409	3.84831e-27	9.02428e-24	-0.352773
30368	GABAergic	Cmas-201_ENSMUST00000032419	5.75762e-112	1.35016e-108	-0.844407
30444	GABAergic	Slc6a1-201_ENSMUST00000032454	0	2.22507e-308	5.14669
30447	GABAergic	Dennd5b-201_ENSMUST00000111557	1.01546e-14	2.38125e-11	-0.211598
30499	GABAergic	Necap1-201_ENSMUST00000032477	1.63757e-13	3.8401e-10	-0.222983
30515	GABAergic	Mrpl51-203_ENSMUST00000144380	3.75873e-17	8.81422e-14	-0.2547
30516	GABAergic	Mrpl51-202_ENSMUST00000136804	3.91431e-06	0.00917906	-0.115736
30542	GABAergic	D6Wsu163e-201_ENSMUST00000032497	1.37268e-69	3.21893e-66	-0.6047
30554	GABAergic	Fkbp4-201_ENSMUST00000032508	1.87044e-26	4.38619e-23	0.332705
30653	GABAergic	Rpl28-201_ENSMUST00000032597	1.28262e-50	3.00774e-47	0.24352
30654	GABAergic	Rpl28-203_ENSMUST00000126794	6.58938e-22	1.54521e-18	0.1635
30656	GABAergic	Rpl28-202_ENSMUST00000078432	6.25429e-17	1.46663e-13	0.123171
30928	GABAergic	Psmd8-202_ENSMUST00000182328	1.36209e-41	3.19411e-38	-0.374924
30949	GABAergic	Psmc4-201_ENSMUST00000032824	9.67356e-11	2.26845e-07	-0.138188
30973	GABAergic	Mrpl46-201_ENSMUST00000032841	9.57748e-11	2.24592e-07	-0.230079
31038	GABAergic	Ndufc2-201_ENSMUST00000032882	5.06038e-61	1.18666e-57	0.158812
31054	GABAergic	Coq7-201_ENSMUST00000032887	9.82097e-43	2.30302e-39	0.468506
31058	GABAergic	Arl6ip1-201_ENSMUST00000032888	1.56275e-76	3.66466e-73	-0.398598
31091	GABAergic	1110004F10Rik-201_ENSMUST00000032899	6.24748e-07	0.00146503	-0.0848758
31131	GABAergic	Cdipt-207_ENSMUST00000206794	5.30944e-120	1.24506e-116	-0.869304
31139	GABAergic	Kctd13-201_ENSMUST00000032924	8.16498e-68	1.91469e-64	-0.55649
31179	GABAergic	Aldoa-203_ENSMUST00000106348	0	2.22507e-308	-3.82687
31207	GABAergic	Rab6a-201_ENSMUST00000032946	3.06565e-06	0.00718895	0.111895
31208	GABAergic	Mrpl48-207_ENSMUST00000146003	1.09555e-24	2.56907e-21	-0.28097
31252	GABAergic	Ppme1-201_ENSMUST00000032963	1.01733e-148	2.38565e-145	-0.849709
31312	GABAergic	Eif3c-201_ENSMUST00000032992	9.66342e-08	0.000226607	-0.167293
31334	GABAergic	Rps3-202_ENSMUST00000107096	8.69881e-44	2.03987e-40	-0.453289
31346	GABAergic	Psma1-201_ENSMUST00000033008	1.45491e-57	3.41177e-54	-0.279641
31498	GABAergic	Stx1b-201_ENSMUST00000106267	7.40627e-32	1.73677e-28	-0.360657
31564	GABAergic	Lamtor1-201_ENSMUST00000033131	5.03491e-16	1.18069e-12	-0.223173
31592	GABAergic	Ate1-208_ENSMUST00000216011	7.03704e-08	0.000165019	0.186328
31621	GABAergic	Dctn5-201_ENSMUST00000033156	7.79976e-62	1.82904e-58	-0.610564
31626	GABAergic	Ndufab1-205_ENSMUST00000130904	1.89574e-45	4.4455e-42	0.213171
31627	GABAergic	Ndufab1-208_ENSMUST00000146022	3.63132e-30	8.51545e-27	0.205127
31633	GABAergic	Ndufab1-203_ENSMUST00000123296	7.06438e-112	1.6566e-108	0.295279
31682	GABAergic	Uqcrc2-201_ENSMUST00000033176	2.58024e-11	6.05067e-08	-0.137403
31826	GABAergic	Bccip-201_ENSMUST00000033282	5.77746e-08	0.000135481	-0.157896
31863	GABAergic	Atp6ap2-201_ENSMUST00000033313	6.67461e-76	1.5652e-72	-0.367758
31886	GABAergic	Tmem9b-201_ENSMUST00000033333	4.6708e-43	1.0953e-39	-0.351073
31910	GABAergic	Ndufb11-201_ENSMUST00000116621	1.57225e-117	3.68693e-114	0.272383
32027	GABAergic	Syp-201_ENSMUST00000069520	4.68422e-07	0.00109845	0.0891151
32083	GABAergic	Pqbp1-201_ENSMUST00000033497	1.0636e-09	2.49415e-06	0.134703
32086	GABAergic	Timm17b-201_ENSMUST00000033498	7.13755e-12	1.67376e-08	0.219771
32146	GABAergic	Dynlt3-201_ENSMUST00000033519	4.83837e-64	1.1346e-60	-0.583351
32155	GABAergic	Vbp1-201_ENSMUST00000033540	5.98778e-21	1.40413e-17	0.160015
32222	GABAergic	Cox7b-201_ENSMUST00000033582	7.85631e-227	1.8423e-223	0.363495
32223	GABAergic	Cox7b-203_ENSMUST00000155377	4.60255e-96	1.0793e-92	0.240821
32299	GABAergic	Pdha1-201_ENSMUST00000033662	1.43103e-16	3.35576e-13	-0.327364
32334	GABAergic	Nono-201_ENSMUST00000033673	7.33787e-17	1.72073e-13	-0.320941
32347	GABAergic	Rps4x-201_ENSMUST00000033683	9.6956e-09	2.27362e-05	-0.126424
32401	GABAergic	Rbbp7-203_ENSMUST00000112327	3.90454e-95	9.15615e-92	-0.812123
32402	GABAergic	Rbbp7-201_ENSMUST00000033720	4.75373e-69	1.11475e-65	-0.567151
32574	GABAergic	Zcchc18-201_ENSMUST00000033804	1.12202e-07	0.000263115	0.178097
32575	GABAergic	Zcchc18-203_ENSMUST00000113067	5.41285e-16	1.26931e-12	0.135347
32576	GABAergic	Zcchc18-202_ENSMUST00000101227	8.77729e-22	2.05827e-18	0.338551
32582	GABAergic	Prps1-201_ENSMUST00000033809	2.42797e-51	5.69358e-48	-0.582148
32632	GABAergic	Lamp1-201_ENSMUST00000033824	4.89425e-24	1.1477e-20	-0.315714
32642	GABAergic	Coprs-201_ENSMUST00000033839	1.03842e-213	2.43509e-210	1.14227
32739	GABAergic	Dctn6-210_ENSMUST00000155296	6.62537e-46	1.55365e-42	-0.332465
32748	GABAergic	Gpm6a-201_ENSMUST00000033915	0	2.22507e-308	-0.917279
32776	GABAergic	Saraf-201_ENSMUST00000033933	9.09613e-79	2.13304e-75	-0.542166
32784	GABAergic	Polb-201_ENSMUST00000033938	2.21148e-20	5.18591e-17	-0.272855
32833	GABAergic	Tm2d2-201_ENSMUST00000033961	4.85957e-26	1.13957e-22	-0.266793
32934	GABAergic	Frg1-201_ENSMUST00000033999	2.09496e-19	4.91269e-16	-0.274484
33054	GABAergic	Slc25a4-201_ENSMUST00000034049	8.52696e-108	1.99957e-104	0.192873
33126	GABAergic	Aktip-205_ENSMUST00000125257	8.79756e-24	2.06303e-20	-0.372069
33148	GABAergic	Got2-201_ENSMUST00000034097	8.30461e-10	1.94743e-06	0.197712
33156	GABAergic	Lsm6-204_ENSMUST00000146824	3.53101e-16	8.28022e-13	0.292759
33171	GABAergic	Vps35-201_ENSMUST00000034131	6.76106e-85	1.58547e-81	-0.67022
33191	GABAergic	Dnaja2-201_ENSMUST00000034138	6.08422e-60	1.42675e-56	-0.388405
33193	GABAergic	Itfg1-201_ENSMUST00000034140	4.09851e-20	9.611e-17	-0.273079
33202	GABAergic	Tecr-201_ENSMUST00000019382	5.18781e-10	1.21654e-06	-0.14401
33205	GABAergic	Tecr-214_ENSMUST00000212990	1.03157e-21	2.41904e-18	0.0985741
33211	GABAergic	Tecr-203_ENSMUST00000165740	3.48868e-27	8.18095e-24	0.134322
33307	GABAergic	Mt3-201_ENSMUST00000034211	1.72978e-195	4.05633e-192	-0.529214
33350	GABAergic	Arl2bp-201_ENSMUST00000034228	3.13231e-56	7.34527e-53	0.572995
33353	GABAergic	Cx3cl1-201_ENSMUST00000034230	1.27608e-83	2.9924e-80	-0.508908
33401	GABAergic	Tmem38a-201_ENSMUST00000034244	3.15941e-89	7.40882e-86	-0.796137
33433	GABAergic	Map1lc3b-205_ENSMUST00000181948	4.43636e-20	1.04033e-16	-0.385691
33457	GABAergic	Cox4i1-201_ENSMUST00000034276	2.53816e-19	5.95198e-16	0.083744
33544	GABAergic	Hsbp1-201_ENSMUST00000034300	1.80134e-165	4.22415e-162	-0.267455
33549	GABAergic	Rab3a-201_ENSMUST00000034301	2.64639e-20	6.20578e-17	0.102276
33703	GABAergic	Vps4a-201_ENSMUST00000034388	5.17526e-29	1.2136e-25	-0.421129
33710	GABAergic	Nip7-201_ENSMUST00000034392	5.89619e-30	1.38266e-26	-0.328747
33808	GABAergic	Gabarapl2-201_ENSMUST00000034428	4.05365e-07	0.000950582	0.0443412
33826	GABAergic	Aars-201_ENSMUST00000034441	5.42942e-62	1.2732e-58	0.649812
33889	GABAergic	Aplp2-203_ENSMUST00000213254	1.77953e-29	4.17301e-26	0.394215
33891	GABAergic	Aplp2-207_ENSMUST00000216921	1.50886e-15	3.53829e-12	0.337788
33892	GABAergic	Aplp2-202_ENSMUST00000079758	4.57994e-32	1.074e-28	0.540628
33904	GABAergic	Dcun1d5-201_ENSMUST00000034499	1.65063e-36	3.87073e-33	-0.350363
33992	GABAergic	Abhd12-201_ENSMUST00000056149	3.73596e-48	8.76082e-45	-0.575365
33998	GABAergic	Acat1-201_ENSMUST00000034547	5.42613e-34	1.27243e-30	-0.372656
34092	GABAergic	Arcn1-201_ENSMUST00000034607	8.43748e-34	1.97859e-30	-0.468525
34143	GABAergic	Fez1-201_ENSMUST00000034630	7.44982e-44	1.74698e-40	0.282836
34199	GABAergic	Pin1-201_ENSMUST00000034689	1.19881e-145	2.8112e-142	-0.442208
34237	GABAergic	Scg3-202_ENSMUST00000213324	6.59744e-148	1.5471e-144	-1.15187
34242	GABAergic	Lysmd2-201_ENSMUST00000034702	5.52893e-13	1.29653e-09	-0.193851
34255	GABAergic	Tmod2-202_ENSMUST00000098552	3.01207e-58	7.06331e-55	-0.439281
34268	GABAergic	Gnb5-206_ENSMUST00000215875	4.20465e-118	9.85991e-115	-0.961085
34297	GABAergic	Rsl24d1-201_ENSMUST00000034738	1.61556e-31	3.78849e-28	-0.448193
34371	GABAergic	Anp32a-201_ENSMUST00000085519	9.60101e-18	2.25144e-14	-0.233245
34455	GABAergic	Idh3a-201_ENSMUST00000167866	6.23256e-36	1.46154e-32	-0.506409
34456	GABAergic	Idh3a-203_ENSMUST00000214136	3.81467e-56	8.94539e-53	-0.616903
34483	GABAergic	Pkm-201_ENSMUST00000034834	3.25573e-14	7.63469e-11	0.107398
34522	GABAergic	Commd4-201_ENSMUST00000065358	2.17157e-07	0.000509234	-0.167846
34529	GABAergic	Psma4-201_ENSMUST00000034848	1.64358e-29	3.85418e-26	-0.260404
34580	GABAergic	Rcn2-201_ENSMUST00000114276	6.89658e-47	1.61725e-43	0.442621
34598	GABAergic	Tmem30a-201_ENSMUST00000034878	1.32274e-86	3.10183e-83	-0.917133
34609	GABAergic	Cox7a2-201_ENSMUST00000034881	6.00952e-71	1.40923e-67	0.174389
34622	GABAergic	Nptn-209_ENSMUST00000177020	2.78407e-126	6.52864e-123	-0.985924
34711	GABAergic	Car12-206_ENSMUST00000217394	5.39824e-45	1.26589e-41	-0.189429
34740	GABAergic	Ppib-202_ENSMUST00000213785	1.66959e-35	3.91519e-32	-0.473357
34794	GABAergic	Rpl4-201_ENSMUST00000034966	7.53907e-14	1.76791e-10	-0.121744
34859	GABAergic	Atp1b3-201_ENSMUST00000034983	8.4186e-08	0.000197416	0.205272
34906	GABAergic	Dync1li1-201_ENSMUST00000047404	1.89942e-36	4.45415e-33	-0.479638
34939	GABAergic	Faim-201_ENSMUST00000035038	6.44081e-11	1.51037e-07	0.237598
34940	GABAergic	Faim-202_ENSMUST00000112911	3.00684e-16	7.05105e-13	0.306676
34980	GABAergic	Map4-206_ENSMUST00000169851	7.13238e-14	1.67254e-10	-0.250307
34985	GABAergic	Map4-207_ENSMUST00000196729	4.42378e-40	1.03738e-36	-0.509678
35022	GABAergic	Cspg5-205_ENSMUST00000199736	1.30806e-16	3.0674e-13	0.279525
35128	GABAergic	Rpsa-206_ENSMUST00000217356	1.63475e-12	3.83348e-09	0.150455
35129	GABAergic	Rpsa-201_ENSMUST00000035105	4.26122e-11	9.99255e-08	0.165328
35159	GABAergic	Ss18l2-201_ENSMUST00000035113	1.09723e-18	2.57301e-15	-0.231592
35330	GABAergic	Manf-201_ENSMUST00000069036	8.65541e-26	2.02969e-22	-0.270023
35331	GABAergic	Manf-202_ENSMUST00000159283	7.68882e-07	0.00180303	-0.112551
35462	GABAergic	Nicn1-201_ENSMUST00000035227	1.88557e-19	4.42166e-16	-0.306569
35718	GABAergic	Ank2-216_ENSMUST00000182588	2.30962e-92	5.41605e-89	-0.582781
35782	GABAergic	Smap2-201_ENSMUST00000043200	6.85092e-16	1.60654e-12	-0.240175
35785	GABAergic	Cyb5r4-202_ENSMUST00000174043	7.62497e-56	1.78806e-52	-0.34086
35892	GABAergic	Pebp1-201_ENSMUST00000036951	4.47992e-15	1.05054e-11	0.0881051
35904	GABAergic	Fkbp1a-201_ENSMUST00000044011	5.92712e-286	1.38991e-282	-0.576757
36033	GABAergic	Pfkm-205_ENSMUST00000230445	1.20861e-16	2.8342e-13	-0.342662
36133	GABAergic	Podxl2-210_ENSMUST00000145944	4.39555e-155	1.03076e-151	1.129
36156	GABAergic	Atp1a1-201_ENSMUST00000036493	0	2.22507e-308	-1.43785
36184	GABAergic	Mzt1-201_ENSMUST00000042662	2.57758e-09	6.04443e-06	-0.17286
36295	GABAergic	Mif-201_ENSMUST00000038169	4.03089e-26	9.45243e-23	0.136518
36378	GABAergic	Atp6v0b-201_ENSMUST00000036380	1.00242e-53	2.35068e-50	-0.160281
36383	GABAergic	Atp6v0b-204_ENSMUST00000133530	1.38613e-34	3.25048e-31	-0.143581
36450	GABAergic	Eri3-201_ENSMUST00000037127	5.07585e-09	1.19029e-05	-0.144792
36515	GABAergic	Tomm6-202_ENSMUST00000113302	9.74145e-11	2.28437e-07	-0.0721693
36683	GABAergic	Cplx1-201_ENSMUST00000046892	5.61317e-169	1.31629e-165	1.00989
36699	GABAergic	Hacd3-201_ENSMUST00000036615	2.38979e-51	5.60406e-48	-0.533932
36843	GABAergic	Gadd45gip1-201_ENSMUST00000036734	1.5104e-10	3.54189e-07	0.125788
36913	GABAergic	Atp6v1h-201_ENSMUST00000044369	5.78078e-88	1.35559e-84	-0.489555
36914	GABAergic	Atp6v1h-204_ENSMUST00000192698	1.92643e-69	4.51749e-66	-0.425247
36949	GABAergic	Tcea1-201_ENSMUST00000081551	9.43095e-35	2.21156e-31	-0.286438
36962	GABAergic	Mrpl15-201_ENSMUST00000045689	8.20715e-14	1.92458e-10	-0.230841
36963	GABAergic	Mrpl15-202_ENSMUST00000115538	7.03136e-07	0.00164886	-0.15774
37031	GABAergic	Chmp2a-201_ENSMUST00000005711	2.8491e-38	6.68115e-35	-0.327309
37036	GABAergic	Gde1-201_ENSMUST00000038791	1.42704e-94	3.34642e-91	-0.469113
37060	GABAergic	Ndufb7-201_ENSMUST00000036996	1.00323e-199	2.35258e-196	0.379317
37061	GABAergic	Brk1-201_ENSMUST00000035725	0	2.22507e-308	-1.00535
37075	GABAergic	Ppp3r1-201_ENSMUST00000102880	0	2.22507e-308	-1.02397
37104	GABAergic	Gria2-201_ENSMUST00000075316	2.47619e-168	5.80666e-165	-0.7137
37175	GABAergic	Cct2-201_ENSMUST00000047672	5.55376e-50	1.30236e-46	-0.580333
37317	GABAergic	Lrrc58-201_ENSMUST00000078717	1.13229e-07	0.000265523	0.144849
37321	GABAergic	Ogt-201_ENSMUST00000044475	1.51123e-09	3.54383e-06	-0.20704
37396	GABAergic	Chchd4-201_ENSMUST00000040835	1.33547e-13	3.13167e-10	-0.225666
37419	GABAergic	Mrps17-201_ENSMUST00000042191	2.31726e-63	5.43397e-60	-0.644403
37441	GABAergic	Golgb1-204_ENSMUST00000134616	4.23401e-09	9.92874e-06	0.215928
37448	GABAergic	Hdac11-201_ENSMUST00000041736	1.05449e-76	2.47277e-73	0.671928
37577	GABAergic	Ina-201_ENSMUST00000037636	8.54924e-36	2.0048e-32	-0.448569
37579	GABAergic	Wbp2-201_ENSMUST00000074628	7.21611e-21	1.69218e-17	-0.153032
37600	GABAergic	Gtf2h5-202_ENSMUST00000100955	4.62529e-35	1.08463e-31	-0.214015
37602	GABAergic	Gtf2h5-201_ENSMUST00000039487	9.71987e-14	2.27931e-10	-0.144547
37649	GABAergic	Pja1-202_ENSMUST00000113790	1.09327e-20	2.56372e-17	-0.34409
37669	GABAergic	Cops8-201_ENSMUST00000036153	2.8302e-43	6.63681e-40	-0.48811
37707	GABAergic	Snx2-201_ENSMUST00000037850	2.35721e-55	5.52765e-52	-0.595185
37778	GABAergic	Atp5h-201_ENSMUST00000043931	1.44578e-168	3.39035e-165	0.251351
37827	GABAergic	Myo5a-201_ENSMUST00000123128	5.55778e-33	1.3033e-29	-0.340114
37903	GABAergic	Ankrd12-201_ENSMUST00000038116	1.2954e-47	3.03771e-44	0.335719
37905	GABAergic	Ankrd12-208_ENSMUST00000150766	3.58975e-27	8.41796e-24	0.374654
38127	GABAergic	Gna11-201_ENSMUST00000043604	4.27892e-22	1.00341e-18	-0.318986
38131	GABAergic	Rab24-201_ENSMUST00000035242	1.51164e-19	3.54481e-16	-0.266131
38193	GABAergic	Nrip3-201_ENSMUST00000033331	1.73405e-143	4.06635e-140	1.4281
38247	GABAergic	Myl12b-201_ENSMUST00000038446	4.74359e-133	1.11237e-129	-0.219411
38249	GABAergic	Nudt19-201_ENSMUST00000040962	8.73718e-09	2.04887e-05	-0.179396
38251	GABAergic	Nudt19-203_ENSMUST00000142930	2.79266e-18	6.54878e-15	-0.306493
38258	GABAergic	Sncb-201_ENSMUST00000036825	1.20407e-144	2.82354e-141	0.377839
38260	GABAergic	Rps29-201_ENSMUST00000037023	5.24752e-68	1.23054e-64	0.175561
38327	GABAergic	Mrpl54-201_ENSMUST00000046114	1.73695e-06	0.00407314	-0.163595
38436	GABAergic	Anapc13-201_ENSMUST00000038673	1.78246e-29	4.17988e-26	0.491799
38438	GABAergic	Anapc13-204_ENSMUST00000190279	1.39017e-65	3.25994e-62	0.574593
38606	GABAergic	Lars2-209_ENSMUST00000217116	1.74247e-109	4.0861e-106	0.306871
38633	GABAergic	Lsm7-201_ENSMUST00000035775	2.1704e-06	0.00508959	0.0676749
38637	GABAergic	Spcs2-207_ENSMUST00000208477	6.11778e-22	1.43462e-18	-0.30572
38678	GABAergic	Oaz1-204_ENSMUST00000179341	3.60967e-64	8.46467e-61	-0.246362
38679	GABAergic	Oaz1-206_ENSMUST00000179894	2.51181e-25	5.89019e-22	0.138591
38722	GABAergic	Pkig-201_ENSMUST00000064703	5.18694e-147	1.21634e-143	-0.870943
38756	GABAergic	Nat14-204_ENSMUST00000207687	1.89893e-73	4.45298e-70	-0.676289
38766	GABAergic	Cops4-201_ENSMUST00000045993	5.40796e-26	1.26817e-22	-0.352006
38921	GABAergic	Haus8-203_ENSMUST00000123495	2.43171e-70	5.70237e-67	-0.365466
39005	GABAergic	Eif1-202_ENSMUST00000132618	2.57512e-89	6.03866e-86	-0.418566
39062	GABAergic	Tsen34-202_ENSMUST00000108627	1.22113e-52	2.86356e-49	0.553681
39194	GABAergic	Ndufa3-201_ENSMUST00000076657	5.44724e-127	1.27738e-123	0.318609
39198	GABAergic	Ndufa3-204_ENSMUST00000148403	2.44651e-76	5.73706e-73	0.214627
39338	GABAergic	Ids-201_ENSMUST00000101509	6.53647e-91	1.5328e-87	-0.654891
39379	GABAergic	Cox8a-201_ENSMUST00000039758	1.01163e-22	2.37226e-19	-0.0837778
39765	GABAergic	Ndufa13-201_ENSMUST00000110167	1.77168e-316	4.15458e-313	0.393757
39791	GABAergic	Ube2r2-201_ENSMUST00000040008	2.25979e-06	0.00529921	0.144791
39863	GABAergic	Slc2a13-202_ENSMUST00000109283	1.73888e-239	4.07767e-236	1.40229
39876	GABAergic	Skp1a-201_ENSMUST00000037324	1.21627e-99	2.85215e-96	-0.157115
39945	GABAergic	Serbp1-207_ENSMUST00000203436	1.55394e-12	3.64398e-09	-0.19885
39954	GABAergic	Tmem258-204_ENSMUST00000166412	3.02468e-19	7.09288e-16	-0.211309
39981	GABAergic	Sec24a-205_ENSMUST00000147255	1.02379e-41	2.40078e-38	-0.409189
39986	GABAergic	Ppp1r11-201_ENSMUST00000040402	1.84776e-71	4.333e-68	0.279863
39987	GABAergic	Ppp1r11-203_ENSMUST00000174711	7.69924e-07	0.00180547	0.117812
40008	GABAergic	Gpi1-207_ENSMUST00000205870	2.87825e-84	6.7495e-81	-0.514414
40010	GABAergic	Gpi1-201_ENSMUST00000038027	5.55778e-56	1.3033e-52	-0.366898
40036	GABAergic	Calm2-201_ENSMUST00000040440	0	2.22507e-308	-0.606818
40083	GABAergic	Btg1-201_ENSMUST00000038377	1.48562e-122	3.48378e-119	0.7728
40203	GABAergic	Ndrg4-203_ENSMUST00000080666	1.95379e-38	4.58163e-35	0.258119
40207	GABAergic	Ndrg4-202_ENSMUST00000073139	5.86592e-09	1.37556e-05	0.181435
40230	GABAergic	Upf3b-201_ENSMUST00000076265	2.41765e-39	5.66939e-36	0.507184
40431	GABAergic	Cox6b1-201_ENSMUST00000075738	3.99495e-91	9.36816e-88	0.195962
40433	GABAergic	Tubb4b-201_ENSMUST00000043584	1.89818e-213	4.45122e-210	-0.965022
40439	GABAergic	Dner-201_ENSMUST00000049126	0	2.22507e-308	3.01186
40550	GABAergic	Psenen-201_ENSMUST00000043898	5.83124e-10	1.36743e-06	0.125892
40562	GABAergic	Mrpl41-201_ENSMUST00000045604	1.50538e-19	3.53011e-16	0.140293
40825	GABAergic	Paip2-201_ENSMUST00000041314	2.73688e-185	6.41799e-182	0.460803
40838	GABAergic	Selenof-203_ENSMUST00000144859	9.26068e-12	2.17163e-08	-0.200055
40839	GABAergic	Selenof-202_ENSMUST00000106211	4.52887e-16	1.06202e-12	-0.155553
40841	GABAergic	Selenof-201_ENSMUST00000082437	7.65829e-28	1.79587e-24	-0.29874
40881	GABAergic	Sik2-207_ENSMUST00000177203	4.07051e-43	9.54534e-40	-0.320582
40924	GABAergic	Ddx1-201_ENSMUST00000071103	9.52789e-53	2.23429e-49	-0.442679
40927	GABAergic	Ndufc1-201_ENSMUST00000038108	2.94165e-64	6.89817e-61	0.243217
40928	GABAergic	Ndufc1-203_ENSMUST00000145572	3.91077e-70	9.17075e-67	0.227078
40930	GABAergic	Ndufc1-204_ENSMUST00000193279	9.6318e-115	2.25866e-111	0.292714
40990	GABAergic	Syn1-201_ENSMUST00000081893	4.6914e-65	1.10013e-61	-0.605564
41018	GABAergic	Matr3-215_ENSMUST00000190121	7.57311e-24	1.7759e-20	-0.22292
41029	GABAergic	Matr3-201_ENSMUST00000166793	9.34261e-33	2.19084e-29	-0.247858
41059	GABAergic	Rsrp1-204_ENSMUST00000148900	4.31296e-23	1.01139e-19	-0.290241
41060	GABAergic	Rsrp1-201_ENSMUST00000078084	1.07305e-40	2.51631e-37	0.470917
41154	GABAergic	Larp1-203_ENSMUST00000178636	8.72402e-09	2.04578e-05	0.184389
41188	GABAergic	Actr1b-201_ENSMUST00000043951	1.66461e-64	3.90351e-61	-0.553043
41205	GABAergic	Sf3b6-201_ENSMUST00000046207	1.04029e-105	2.43949e-102	0.360181
41450	GABAergic	Nenf-201_ENSMUST00000046770	2.18561e-16	5.12525e-13	0.146436
41526	GABAergic	Rps16-202_ENSMUST00000152918	1.07487e-09	2.52058e-06	-0.128399
41560	GABAergic	Nme1-203_ENSMUST00000135884	8.23569e-53	1.93127e-49	-0.156057
41562	GABAergic	Nme1-201_ENSMUST00000021220	2.9209e-105	6.84951e-102	-0.318894
41722	GABAergic	Cd81-201_ENSMUST00000037941	4.37982e-102	1.02707e-98	0.40376
41732	GABAergic	Cisd1-201_ENSMUST00000045887	1.71592e-08	4.02384e-05	-0.0542899
41784	GABAergic	Mrps26-202_ENSMUST00000145614	6.09127e-08	0.00014284	-0.11425
41785	GABAergic	Mrps26-201_ENSMUST00000046149	1.75663e-06	0.00411929	-0.129843
41793	GABAergic	Eef1a1-201_ENSMUST00000042235	2.77087e-28	6.49769e-25	-0.147498
41794	GABAergic	Phyhipl-201_ENSMUST00000046513	1.98556e-73	4.65614e-70	-0.403933
41795	GABAergic	Phyhipl-206_ENSMUST00000162251	1.78611e-83	4.18842e-80	-0.627651
41812	GABAergic	Slc32a1-201_ENSMUST00000045738	0	2.22507e-308	3.01621
41813	GABAergic	Mrpl23-201_ENSMUST00000038675	2.30987e-17	5.41664e-14	0.232172
41815	GABAergic	Mrpl23-207_ENSMUST00000210803	1.61035e-08	3.77627e-05	0.20252
41830	GABAergic	Apopt1-201_ENSMUST00000040519	1.30783e-51	3.06685e-48	-0.60485
41856	GABAergic	Rpl10a-201_ENSMUST00000042334	1.53896e-06	0.00360886	-0.115244
41891	GABAergic	Smim14-202_ENSMUST00000121661	4.64746e-101	1.08983e-97	-0.525513
41899	GABAergic	Ppm1k-201_ENSMUST00000042766	9.04647e-48	2.1214e-44	-0.452445
41902	GABAergic	Vstm2l-201_ENSMUST00000109523	0	2.22507e-308	2.96988
41926	GABAergic	Cpe-201_ENSMUST00000048967	0	2.22507e-308	-0.677196
41974	GABAergic	H2afz-201_ENSMUST00000041045	1.83886e-14	4.31214e-11	0.0901372
41994	GABAergic	Bri3bp-201_ENSMUST00000049040	1.02739e-43	2.40923e-40	0.385012
42007	GABAergic	Ndufv1-207_ENSMUST00000134479	9.70136e-22	2.27497e-18	-0.371945
42220	GABAergic	Igsf8-202_ENSMUST00000085912	3.24294e-71	7.6047e-68	0.680615
42251	GABAergic	Dexi-201_ENSMUST00000038281	1.4832e-27	3.47811e-24	0.407434
42536	GABAergic	Sobp-201_ENSMUST00000040275	6.00363e-36	1.40785e-32	0.424437
42587	GABAergic	Fau-201_ENSMUST00000043074	4.83961e-14	1.13489e-10	0.101016
42588	GABAergic	Fau-202_ENSMUST00000178310	7.37729e-105	1.72997e-101	0.348145
42621	GABAergic	Snx10-201_ENSMUST00000049152	3.01076e-84	7.06024e-81	-0.787137
42740	GABAergic	Pcp4l1-201_ENSMUST00000111332	0	2.22507e-308	4.64608
42808	GABAergic	Higd1a-201_ENSMUST00000060251	3.31361e-07	0.000777042	-0.140196
42811	GABAergic	Higd1a-206_ENSMUST00000215300	2.42868e-07	0.000569525	-0.0883751
42847	GABAergic	Srcin1-203_ENSMUST00000107596	3.29059e-19	7.71644e-16	-0.228571
42886	GABAergic	Sv2a-201_ENSMUST00000035371	3.70321e-237	8.68403e-234	0.896184
42887	GABAergic	Polr2l-201_ENSMUST00000043870	1.98186e-32	4.64747e-29	-0.154641
42913	GABAergic	Ptov1-208_ENSMUST00000208682	1.64649e-14	3.86102e-11	-0.215169
42921	GABAergic	Ptov1-205_ENSMUST00000207416	9.3582e-10	2.1945e-06	-0.151745
43074	GABAergic	Fndc4-202_ENSMUST00000172435	6.88892e-11	1.61545e-07	0.252239
43142	GABAergic	Dock10-206_ENSMUST00000187885	8.06777e-71	1.89189e-67	-0.187327
43162	GABAergic	Ensa-201_ENSMUST00000037983	2.40268e-89	5.63429e-86	-0.762717
43163	GABAergic	Ensa-202_ENSMUST00000058230	0	2.22507e-308	-1.8682
43192	GABAergic	Fam103a1-201_ENSMUST00000042166	3.61276e-23	8.47191e-20	-0.157823
43259	GABAergic	Atp5j2-201_ENSMUST00000037056	1.30476e-59	3.05967e-56	0.168407
43263	GABAergic	Atp5j2-202_ENSMUST00000161741	1.07864e-103	2.52942e-100	0.229288
43334	GABAergic	Bud31-207_ENSMUST00000162594	1.03686e-16	2.43144e-13	-0.242536
43455	GABAergic	Trmt112-204_ENSMUST00000174786	4.91418e-25	1.15237e-21	0.234595
43505	GABAergic	Phb-204_ENSMUST00000125172	2.71925e-109	6.37664e-106	0.66748
43551	GABAergic	Nipal2-204_ENSMUST00000227336	4.67163e-22	1.0955e-18	-0.208238
43558	GABAergic	Mrps34-201_ENSMUST00000043907	5.60131e-10	1.31351e-06	-0.180671
43577	GABAergic	Rpl12-201_ENSMUST00000102811	2.4053e-10	5.64042e-07	0.117523
43583	GABAergic	Rpl12-203_ENSMUST00000126610	8.75094e-16	2.0521e-12	0.174732
43656	GABAergic	Ube2l3-201_ENSMUST00000090192	8.83777e-13	2.07246e-09	-0.219111
43703	GABAergic	Timm8b-201_ENSMUST00000044051	8.93418e-43	2.09507e-39	-0.139005
43723	GABAergic	Adrm1-201_ENSMUST00000061437	6.37038e-15	1.49386e-11	-0.221883
43771	GABAergic	Psmd7-201_ENSMUST00000044106	1.52402e-55	3.57383e-52	-0.402091
43820	GABAergic	Atp6v1g1-201_ENSMUST00000035301	6.18948e-144	1.45143e-140	0.319298
43848	GABAergic	Cdc123-201_ENSMUST00000043864	3.81516e-22	8.94654e-19	-0.245958
43978	GABAergic	1110008P14Rik-201_ENSMUST00000048792	0	2.22507e-308	-1.92929
44037	GABAergic	Srrm2-205_ENSMUST00000186961	1.34894e-140	3.16327e-137	0.563382
44039	GABAergic	Srrm2-210_ENSMUST00000191385	3.88184e-71	9.10292e-68	0.447819
44041	GABAergic	Srrm2-209_ENSMUST00000190686	3.26378e-07	0.000765355	0.109345
44070	GABAergic	Rpl22l1-206_ENSMUST00000194649	2.52175e-10	5.9135e-07	0.100194
44151	GABAergic	Pcsk1n-201_ENSMUST00000041096	0	2.22507e-308	0.591519
44207	GABAergic	Atp6v0e2-201_ENSMUST00000040361	3.51837e-55	8.25058e-52	-0.340914
44380	GABAergic	Micu3-203_ENSMUST00000136835	2.08195e-23	4.88218e-20	-0.33367
44394	GABAergic	Tspyl4-201_ENSMUST00000047935	8.63992e-307	2.02606e-303	1.08165
44395	GABAergic	Tspyl4-202_ENSMUST00000213791	0	2.22507e-308	1.0107
44432	GABAergic	Tusc3-203_ENSMUST00000209440	9.47922e-317	2.22288e-313	-1.88713
44482	GABAergic	Ubald1-201_ENSMUST00000037843	3.7066e-16	8.69198e-13	-0.198105
44575	GABAergic	Hnrnpu-201_ENSMUST00000037748	1.97262e-07	0.00046258	-0.107099
44596	GABAergic	Mrpl12-201_ENSMUST00000043627	2.43922e-07	0.000571997	0.129754
44664	GABAergic	Mrps6-201_ENSMUST00000047429	2.2336e-10	5.23779e-07	0.179773
44767	GABAergic	Alg2-201_ENSMUST00000044148	2.77778e-10	6.51389e-07	0.23443
44820	GABAergic	Polr2j-201_ENSMUST00000041366	7.26054e-41	1.7026e-37	-0.293619
44975	GABAergic	Cited2-201_ENSMUST00000038107	3.12542e-185	7.3291e-182	1.23316
45036	GABAergic	Clstn1-202_ENSMUST00000105691	2.25706e-89	5.29281e-86	-0.429323
45073	GABAergic	Ccdc32-201_ENSMUST00000036470	1.50061e-26	3.51893e-23	-0.402943
45177	GABAergic	Disp2-201_ENSMUST00000037547	1.41448e-133	3.31695e-130	0.820229
45209	GABAergic	Ndufb10-201_ENSMUST00000045602	2.45618e-167	5.75975e-164	0.30605
45228	GABAergic	Flywch1-204_ENSMUST00000227120	6.24487e-29	1.46442e-25	0.412371
45324	GABAergic	Fmo1-202_ENSMUST00000111518	0	2.22507e-308	1.31162
45586	GABAergic	Ppp1ca-201_ENSMUST00000046094	1.7334e-193	4.06482e-190	-0.773883
45609	GABAergic	Akap9-207_ENSMUST00000143365	7.94518e-40	1.86314e-36	0.448969
45614	GABAergic	Akap9-201_ENSMUST00000044492	5.20906e-23	1.22152e-19	0.23249
45706	GABAergic	Arglu1-201_ENSMUST00000048545	1.17286e-15	2.75035e-12	-0.190658
45974	GABAergic	Oaz2-206_ENSMUST00000153700	5.36682e-32	1.25852e-28	-0.468422
45983	GABAergic	Efhd2-201_ENSMUST00000036854	8.3619e-89	1.96087e-85	-0.685658
46016	GABAergic	Hmgn1-201_ENSMUST00000050884	5.65304e-16	1.32564e-12	0.28657
46095	GABAergic	Kcna2-201_ENSMUST00000038695	3.69069e-75	8.65467e-72	0.614803
46110	GABAergic	Eif4h-201_ENSMUST00000036125	1.40729e-11	3.30009e-08	-0.183649
46145	GABAergic	Appl1-201_ENSMUST00000036570	2.3879e-90	5.59961e-87	-0.649914
46205	GABAergic	Ttc3-224_ENSMUST00000152117	3.59968e-29	8.44126e-26	0.563654
46209	GABAergic	Ttc3-212_ENSMUST00000141856	1.60514e-19	3.76406e-16	0.395097
46212	GABAergic	Ttc3-230_ENSMUST00000231569	5.17133e-15	1.21268e-11	0.187866
46213	GABAergic	C1qtnf4-201_ENSMUST00000111466	4.47609e-139	1.04964e-135	0.545558
46328	GABAergic	Atp1a3-201_ENSMUST00000080882	2.01476e-203	4.7246e-200	0.702577
46404	GABAergic	Rps19-210_ENSMUST00000156372	4.90299e-14	1.14975e-10	-0.134269
46407	GABAergic	Rps19-205_ENSMUST00000129847	1.10413e-08	2.58919e-05	0.264225
46408	GABAergic	Rps19-203_ENSMUST00000108430	6.51761e-11	1.52838e-07	-0.186674
46450	GABAergic	Map7d2-203_ENSMUST00000112471	1.52809e-11	3.58336e-08	0.172547
46460	GABAergic	Ghitm-203_ENSMUST00000223921	5.88159e-08	0.000137923	0.153018
46462	GABAergic	Gm17018-201_ENSMUST00000047057	4.03687e-87	9.46646e-84	-0.608105
46481	GABAergic	Ostc-201_ENSMUST00000043937	2.58389e-07	0.000605923	-0.138965
46516	GABAergic	H2afv-202_ENSMUST00000109737	6.75099e-20	1.58311e-16	-0.309604
46579	GABAergic	Trir-201_ENSMUST00000047281	6.8199e-07	0.00159927	0.0861746
46632	GABAergic	Vps41-201_ENSMUST00000072961	1.70799e-58	4.00525e-55	-0.609158
46770	GABAergic	Ssr2-207_ENSMUST00000195014	8.23297e-30	1.93063e-26	-0.354951
46856	GABAergic	Rpl21-201_ENSMUST00000035983	1.94489e-81	4.56076e-78	0.307118
46860	GABAergic	Rpl21-202_ENSMUST00000075453	6.27382e-46	1.47121e-42	0.256686
46979	GABAergic	Selenow-201_ENSMUST00000044355	2.19321e-128	5.14308e-125	-0.303223
47039	GABAergic	Fam104a-201_ENSMUST00000120194	1.7726e-09	4.15675e-06	-0.161814
47058	GABAergic	Ddx24-201_ENSMUST00000044923	1.15874e-33	2.71723e-30	-0.473136
47082	GABAergic	Rragb-201_ENSMUST00000039720	5.65952e-50	1.32716e-46	0.59353
47120	GABAergic	Cox6a1-201_ENSMUST00000040154	3.44523e-39	8.07907e-36	0.124839
47269	GABAergic	Rpl37-204_ENSMUST00000227463	1.01681e-20	2.38442e-17	0.143074
47270	GABAergic	Rpl37-201_ENSMUST00000045356	7.91052e-31	1.85502e-27	0.15482
47307	GABAergic	Ndufa7-201_ENSMUST00000048249	6.93703e-45	1.62673e-41	0.146484
47340	GABAergic	Dlx1-203_ENSMUST00000145088	0	2.22507e-308	3.34265
47434	GABAergic	Elmod1-201_ENSMUST00000048409	1.15216e-07	0.000270182	-0.200388
47462	GABAergic	Mat2b-201_ENSMUST00000040167	2.62823e-160	6.1632e-157	-1.02511
47470	GABAergic	Tbca-201_ENSMUST00000046644	1.60261e-28	3.75813e-25	0.162271
47565	GABAergic	Inpp5f-208_ENSMUST00000151237	1.67493e-295	3.9277e-292	1.42428
47568	GABAergic	Csdc2-201_ENSMUST00000038757	8.25415e-283	1.9356e-279	1.79751
47816	GABAergic	Tnfrsf14-205_ENSMUST00000219534	4.39846e-82	1.03144e-78	-0.309351
47860	GABAergic	Smim12-201_ENSMUST00000142029	1.30564e-11	3.06173e-08	-0.234093
47888	GABAergic	Atf4-201_ENSMUST00000109605	6.01896e-235	1.41145e-231	0.953688
48015	GABAergic	Usp22-201_ENSMUST00000041683	1.23336e-24	2.89223e-21	-0.356577
48085	GABAergic	Sem1-201_ENSMUST00000041111	1.09948e-66	2.57828e-63	0.200644
48252	GABAergic	Immp1l-201_ENSMUST00000037499	6.55379e-27	1.53686e-23	-0.387685
48269	GABAergic	Ypel3-201_ENSMUST00000038614	6.08439e-20	1.42679e-16	0.11169
48278	GABAergic	Selenok-203_ENSMUST00000223998	5.26814e-11	1.23538e-07	-0.0598466
48323	GABAergic	Tceal9-201_ENSMUST00000048687	4.08608e-43	9.58186e-40	0.210373
48348	GABAergic	Dpm3-201_ENSMUST00000040824	3.59758e-144	8.43632e-141	0.994039
48355	GABAergic	Hectd4-201_ENSMUST00000042614	1.7488e-10	4.10093e-07	-0.143656
48365	GABAergic	Bex2-201_ENSMUST00000049130	8.52583e-11	1.99931e-07	0.0578551
48366	GABAergic	Nmnat2-201_ENSMUST00000043313	2.42314e-46	5.68227e-43	0.391132
48508	GABAergic	Gng2-204_ENSMUST00000160013	2.04934e-08	4.80571e-05	-0.202619
48593	GABAergic	Upf2-201_ENSMUST00000060092	7.20393e-43	1.68932e-39	-0.33892
48600	GABAergic	Exoc3l-202_ENSMUST00000212138	2.08534e-06	0.00489013	-0.139126
48633	GABAergic	B3galnt1-201_ENSMUST00000061826	6.08526e-44	1.42699e-40	-0.561851
48670	GABAergic	Gprasp1-206_ENSMUST00000166554	2.8203e-41	6.6136e-38	0.493132
48677	GABAergic	Tmem130-201_ENSMUST00000061446	8.47349e-274	1.98703e-270	1.23336
48703	GABAergic	Chd3os-201_ENSMUST00000129321	7.62799e-88	1.78876e-84	0.449166
48705	GABAergic	Chd3os-203_ENSMUST00000218008	4.5348e-117	1.06341e-113	1.04034
48707	GABAergic	Eif3j2-201_ENSMUST00000057110	7.99084e-11	1.87385e-07	-0.241638
48823	GABAergic	Rpl7-205_ENSMUST00000149566	1.17096e-24	2.74591e-21	-0.436976
48864	GABAergic	Taf10-202_ENSMUST00000131683	1.68521e-21	3.95181e-18	-0.287817
48866	GABAergic	Taf10-201_ENSMUST00000054556	2.00008e-12	4.69019e-09	-0.200691
48955	GABAergic	Pura-201_ENSMUST00000051301	8.80074e-69	2.06377e-65	0.41081
49032	GABAergic	2900011O08Rik-201_ENSMUST00000056521	2.33726e-61	5.48088e-58	-0.486062
49171	GABAergic	Snhg11-205_ENSMUST00000149303	2.64723e-150	6.20776e-147	0.903279
49173	GABAergic	Snhg11-201_ENSMUST00000109488	4.13704e-15	9.70136e-12	0.133511
49261	GABAergic	Bod1-201_ENSMUST00000058060	1.82441e-14	4.27824e-11	-0.227607
49269	GABAergic	Rps2-208_ENSMUST00000170715	6.05877e-39	1.42078e-35	-0.301245
49290	GABAergic	Acp1-202_ENSMUST00000074038	8.31978e-35	1.95099e-31	-0.375397
49300	GABAergic	Smim7-203_ENSMUST00000167290	1.11247e-97	2.60874e-94	-0.703416
49305	GABAergic	Swi5-207_ENSMUST00000183946	8.69615e-10	2.03925e-06	-0.172134
49310	GABAergic	Swi5-204_ENSMUST00000113400	1.4442e-06	0.00338666	-0.108052
49312	GABAergic	Rnf208-203_ENSMUST00000154498	2.34505e-50	5.49914e-47	-0.450248
49314	GABAergic	Rnf208-201_ENSMUST00000060818	1.28717e-39	3.01842e-36	-0.415461
49316	GABAergic	Cnrip1-201_ENSMUST00000058159	4.01374e-56	9.41223e-53	-0.466447
49357	GABAergic	Gemin7-202_ENSMUST00000117222	1.98561e-38	4.65625e-35	0.437443
49358	GABAergic	Gemin7-201_ENSMUST00000051364	3.89357e-31	9.13042e-28	0.392956
49413	GABAergic	Isca1-201_ENSMUST00000057115	3.76901e-18	8.83833e-15	-0.286399
49461	GABAergic	Uqcrq-201_ENSMUST00000061326	4.07141e-164	9.54746e-161	0.300376
49462	GABAergic	Uqcrq-204_ENSMUST00000156503	7.27055e-98	1.70494e-94	0.225146
49463	GABAergic	Uqcrq-203_ENSMUST00000109021	1.3425e-115	3.14817e-112	0.234191
49479	GABAergic	H1fx-201_ENSMUST00000056403	5.41069e-16	1.26881e-12	-0.220616
49626	GABAergic	Rpl18a-203_ENSMUST00000212129	1.64392e-10	3.855e-07	0.079221
49658	GABAergic	Cirbp-202_ENSMUST00000105365	1.44858e-54	3.39692e-51	0.532043
49787	GABAergic	Tmem60-201_ENSMUST00000115259	2.80038e-34	6.56689e-31	-0.402907
49821	GABAergic	Sys1-201_ENSMUST00000072452	1.05997e-17	2.48562e-14	-0.305481
49848	GABAergic	Frrs1l-201_ENSMUST00000053681	2.94688e-218	6.91045e-215	-1.02179
49937	GABAergic	Basp1-201_ENSMUST00000058845	1.32222e-159	3.10062e-156	-0.548403
49974	GABAergic	Gm9803-201_ENSMUST00000057649	1.48756e-30	3.48833e-27	0.594569
49998	GABAergic	Mrps12-201_ENSMUST00000056078	9.80776e-07	0.00229992	-0.119475
50076	GABAergic	Polr2k-202_ENSMUST00000180159	1.11736e-11	2.62021e-08	-0.160544
50101	GABAergic	Eid2-201_ENSMUST00000059596	3.18306e-21	7.46428e-18	-0.282272
50104	GABAergic	Lrrc8d-205_ENSMUST00000135776	3.15775e-95	7.40491e-92	0.453025
50257	GABAergic	Rpl27a-203_ENSMUST00000143107	2.11361e-57	4.95642e-54	-0.439626
50274	GABAergic	Bex3-201_ENSMUST00000053540	1.45136e-15	3.40343e-12	0.132369
50285	GABAergic	Camk2n1-201_ENSMUST00000050918	1.1717e-16	2.74764e-13	0.392103
50296	GABAergic	Cox17-201_ENSMUST00000050273	9.31354e-37	2.18403e-33	0.135635
50446	GABAergic	Cystm1-201_ENSMUST00000050584	2.32788e-96	5.45888e-93	-0.4741
50457	GABAergic	Mrps7-201_ENSMUST00000058109	4.39978e-11	1.03175e-07	-0.205365
50634	GABAergic	Lrrc4b-201_ENSMUST00000058667	1.36499e-44	3.20091e-41	0.381237
50673	GABAergic	Rab2a-201_ENSMUST00000060232	7.77923e-99	1.82423e-95	-0.318214
50730	GABAergic	Emc6-201_ENSMUST00000054952	1.36326e-20	3.19685e-17	-0.252813
50759	GABAergic	B4gat1-201_ENSMUST00000053705	6.31507e-106	1.48088e-102	-0.863439
50832	GABAergic	Tspyl1-201_ENSMUST00000061372	7.0726e-21	1.65852e-17	-0.287845
50844	GABAergic	Cltb-201_ENSMUST00000049575	6.18891e-21	1.4513e-17	-0.18205
50903	GABAergic	Rps8-201_ENSMUST00000102696	5.65703e-10	1.32657e-06	0.0835089
50927	GABAergic	Bola2-201_ENSMUST00000052145	2.93905e-23	6.89208e-20	0.264987
50928	GABAergic	Bola2-202_ENSMUST00000106369	2.36874e-08	5.55469e-05	0.166105
51004	GABAergic	Bex4-201_ENSMUST00000116527	7.61151e-18	1.7849e-14	0.376925
51020	GABAergic	Usp14-201_ENSMUST00000092096	1.77875e-77	4.17117e-74	-0.591282
51021	GABAergic	Usp14-202_ENSMUST00000116669	6.73459e-144	1.57926e-140	-0.884913
51125	GABAergic	Arxes2-201_ENSMUST00000058119	9.63135e-11	2.25855e-07	-0.198487
51134	GABAergic	Arf1-201_ENSMUST00000061242	2.46678e-92	5.7846e-89	-0.375491
51170	GABAergic	Nat8l-201_ENSMUST00000056355	3.60647e-24	8.45718e-21	0.306374
51173	GABAergic	Kmt2d-202_ENSMUST00000178486	4.28859e-16	1.00567e-12	0.108365
51174	GABAergic	Kmt2d-201_ENSMUST00000023741	1.14872e-19	2.69375e-16	0.0856829
51203	GABAergic	Mfap1b-201_ENSMUST00000056732	2.89099e-20	6.77937e-17	-0.282779
51240	GABAergic	Zfp738-203_ENSMUST00000137496	2.29206e-10	5.37487e-07	-0.128877
51254	GABAergic	Ankrd46-201_ENSMUST00000057486	1.58766e-28	3.72306e-25	-0.395713
51401	GABAergic	Olfr1336-202_ENSMUST00000214301	1.86068e-09	4.36328e-06	-0.10171
51422	GABAergic	Vmn1r26-203_ENSMUST00000228070	3.79214e-18	8.89256e-15	-0.145957
51456	GABAergic	Rpl29-203_ENSMUST00000150576	9.72248e-64	2.27992e-60	-0.471021
51498	GABAergic	Vstm2a-201_ENSMUST00000109645	0	2.22507e-308	1.86954
51521	GABAergic	Cdk5r1-201_ENSMUST00000053413	2.54963e-75	5.97887e-72	-0.525439
51561	GABAergic	Nrsn1-201_ENSMUST00000057866	6.26311e-21	1.4687e-17	0.336639
51599	GABAergic	Bmyc-201_ENSMUST00000061483	1.02185e-55	2.39624e-52	0.229157
51635	GABAergic	Gm8186-201_ENSMUST00000053575	9.33968e-58	2.19015e-54	-0.377936
51776	GABAergic	Zfp260-207_ENSMUST00000182136	2.93752e-102	6.88849e-99	-0.380241
51779	GABAergic	Chchd10-202_ENSMUST00000219435	8.86092e-07	0.00207788	-0.0861301
51824	GABAergic	Rps23-203_ENSMUST00000224463	1.33164e-23	3.12269e-20	-0.2376
51832	GABAergic	Tceal1-201_ENSMUST00000055104	1.66955e-220	3.91509e-217	0.917461
51908	GABAergic	Omg-201_ENSMUST00000164465	3.91582e-89	9.18261e-86	-0.65386
51975	GABAergic	Rpl36al-201_ENSMUST00000054544	4.01162e-16	9.40725e-13	0.104223
51988	GABAergic	2410015M20Rik-201_ENSMUST00000052832	1.95716e-39	4.58955e-36	0.224846
51993	GABAergic	Tmsb4x-201_ENSMUST00000112172	8.74094e-144	2.04975e-140	-0.494778
52018	GABAergic	Arl4c-202_ENSMUST00000159814	0	2.22507e-308	2.76216
52055	GABAergic	Mrps16-202_ENSMUST00000224286	3.19035e-14	7.48136e-11	0.205538
52088	GABAergic	Tmx2-201_ENSMUST00000053664	4.57255e-10	1.07226e-06	-0.189007
52098	GABAergic	Bex1-201_ENSMUST00000058125	1.06582e-32	2.49934e-29	0.390552
52291	GABAergic	Lamtor4-201_ENSMUST00000062067	5.08119e-12	1.19154e-08	-0.202691
52325	GABAergic	Minos1-201_ENSMUST00000063040	1.58497e-10	3.71676e-07	0.092384
52327	GABAergic	Minos1-203_ENSMUST00000143971	3.35281e-26	7.86233e-23	0.143648
52362	GABAergic	Ftl1-201_ENSMUST00000094434	1.2012e-88	2.81682e-85	0.313507
52368	GABAergic	Scg2-201_ENSMUST00000049972	1.67699e-233	3.93253e-230	1.65018
52369	GABAergic	Scg2-202_ENSMUST00000185234	1.347e-196	3.15871e-193	1.6815
52427	GABAergic	Atp5k-201_ENSMUST00000049628	1.96605e-103	4.61038e-100	0.26268
52450	GABAergic	Tatdn1-205_ENSMUST00000226835	3.78801e-20	8.88287e-17	-0.202204
52529	GABAergic	Fbll1-201_ENSMUST00000160726	5.99965e-19	1.40692e-15	0.246878
52536	GABAergic	Mblac2-201_ENSMUST00000057598	2.18453e-155	5.12273e-152	1.05477
52550	GABAergic	Camk2n2-201_ENSMUST00000052939	0	2.22507e-308	2.62731
52567	GABAergic	Commd3-201_ENSMUST00000061158	5.40781e-37	1.26813e-33	-0.318007
52604	GABAergic	Fam174a-201_ENSMUST00000059975	5.64014e-43	1.32261e-39	0.381184
52611	GABAergic	Bzw1-201_ENSMUST00000050552	1.51156e-51	3.5446e-48	-0.533849
52619	GABAergic	Tmem199-201_ENSMUST00000052566	1.22547e-12	2.87373e-09	-0.269204
52622	GABAergic	Rnf7-201_ENSMUST00000057500	3.16259e-11	7.41627e-08	-0.153638
52664	GABAergic	1500011K16Rik-201_ENSMUST00000135091	9.05862e-25	2.12425e-21	-0.232199
52706	GABAergic	Commd1-202_ENSMUST00000071068	1.80093e-19	4.22317e-16	-0.302722
52717	GABAergic	Ncald-203_ENSMUST00000119730	6.82305e-127	1.6e-123	-1.01215
52734	GABAergic	Ywhag-205_ENSMUST00000198270	2.27162e-35	5.32695e-32	-0.364667
52735	GABAergic	Ywhag-201_ENSMUST00000055808	2.47171e-07	0.000579617	-0.135007
52743	GABAergic	Vamp7-201_ENSMUST00000051100	3.72736e-16	8.74066e-13	-0.303004
52790	GABAergic	Rps19bp1-201_ENSMUST00000052499	1.43178e-25	3.35753e-22	-0.373349
52815	GABAergic	Tceal8-201_ENSMUST00000060101	6.47531e-16	1.51846e-12	0.189307
52853	GABAergic	Pcbp1-201_ENSMUST00000053015	1.49242e-16	3.49972e-13	-0.156887
52913	GABAergic	Rtl8c-201_ENSMUST00000063384	1.02215e-26	2.39694e-23	-0.167668
52916	GABAergic	Arf3-201_ENSMUST00000053183	5.9189e-202	1.38798e-198	-0.865348
52974	GABAergic	Pfdn4-204_ENSMUST00000109148	3.59107e-23	8.42107e-20	-0.361161
52977	GABAergic	Klf13-201_ENSMUST00000063694	4.89243e-271	1.14727e-267	-0.89649
53026	GABAergic	Rps10-208_ENSMUST00000178774	8.13028e-14	1.90655e-10	-0.184093
53028	GABAergic	Rps10-201_ENSMUST00000025052	7.12337e-13	1.67043e-09	-0.199907
53203	GABAergic	Asna1-201_ENSMUST00000064314	7.65391e-19	1.79484e-15	-0.253049
53386	GABAergic	Tnrc6a-203_ENSMUST00000205514	1.10417e-89	2.58927e-86	0.798012
53403	GABAergic	Map1b-202_ENSMUST00000223693	8.5331e-65	2.00101e-61	-0.581182
53406	GABAergic	Map1b-201_ENSMUST00000064762	7.69924e-108	1.80547e-104	-0.413305
53456	GABAergic	Grk4-202_ENSMUST00000074651	3.02701e-10	7.09833e-07	-0.133906
53494	GABAergic	Ubxn8-201_ENSMUST00000095349	2.52558e-44	5.92248e-41	-0.322457
53555	GABAergic	Mrpl35-201_ENSMUST00000065103	1.95067e-55	4.57433e-52	-0.453273
53637	GABAergic	Chmp3-201_ENSMUST00000059462	2.55066e-87	5.98129e-84	-0.736417
53674	GABAergic	Mllt11-201_ENSMUST00000065482	6.82755e-245	1.60106e-241	-0.69607
53697	GABAergic	Ndfip2-206_ENSMUST00000181969	1.99751e-104	4.68417e-101	-0.76076
53894	GABAergic	Cstf2t-201_ENSMUST00000066039	1.49645e-07	0.000350918	-0.171911
53911	GABAergic	Eif3k-201_ENSMUST00000066070	3.16224e-30	7.41545e-27	-0.275962
54154	GABAergic	Tceal5-201_ENSMUST00000066819	2.10718e-74	4.94133e-71	0.257452
54174	GABAergic	1810037I17Rik-201_ENSMUST00000106429	7.59713e-203	1.78153e-199	-0.666266
54249	GABAergic	Mrps21-201_ENSMUST00000067298	1.60512e-09	3.764e-06	0.0911593
54296	GABAergic	Cadps-203_ENSMUST00000112658	1.26779e-60	2.97297e-57	0.514975
54302	GABAergic	Cadps-202_ENSMUST00000112657	5.72612e-18	1.34277e-14	0.338844
54323	GABAergic	Aes-201_ENSMUST00000002518	5.87721e-35	1.37821e-31	0.181808
54332	GABAergic	Vsnl1-201_ENSMUST00000072299	3.61058e-88	8.46681e-85	-0.482434
54494	GABAergic	Set-206_ENSMUST00000147590	7.85495e-59	1.84198e-55	0.662178
54620	GABAergic	Cntn1-204_ENSMUST00000169825	1.11569e-45	2.6163e-42	-0.736206
54744	GABAergic	Tmem245-201_ENSMUST00000068792	9.8071e-131	2.29977e-127	-0.551436
54745	GABAergic	Mrfap1-201_ENSMUST00000068795	7.64788e-15	1.79343e-11	-0.0919004
54806	GABAergic	Nap1l5-201_ENSMUST00000059539	0	2.22507e-308	1.24275
54808	GABAergic	Maf-202_ENSMUST00000109104	0	2.22507e-308	2.43033
54830	GABAergic	Cd47-205_ENSMUST00000229206	5.306e-101	1.24426e-97	-0.690551
54835	GABAergic	Cd47-201_ENSMUST00000084838	1.00306e-133	2.35218e-130	-0.511762
54920	GABAergic	Cope-201_ENSMUST00000066469	6.3409e-09	1.48694e-05	0.116599
54924	GABAergic	Cope-208_ENSMUST00000168018	3.95226e-25	9.26806e-22	-0.406793
54970	GABAergic	Nap1l3-201_ENSMUST00000079490	1.38041e-15	3.23706e-12	0.316054
55089	GABAergic	Emc7-201_ENSMUST00000069747	1.74118e-61	4.08306e-58	-0.318639
55121	GABAergic	BC018473-204_ENSMUST00000156293	1.41146e-35	3.30988e-32	0.164974
55166	GABAergic	B4galt6-201_ENSMUST00000070080	7.53709e-20	1.76745e-16	-0.250213
55202	GABAergic	Cfl1-202_ENSMUST00000209469	0	2.22507e-308	-0.401648
55203	GABAergic	Cfl1-201_ENSMUST00000116560	0	2.22507e-308	-0.436889
55373	GABAergic	Chn1-202_ENSMUST00000102677	0	2.22507e-308	-1.91719
55381	GABAergic	Chn1-215_ENSMUST00000231013	0	2.22507e-308	-1.699
55460	GABAergic	Fkbp2-202_ENSMUST00000177752	2.56483e-07	0.000601453	0.101434
55546	GABAergic	St8sia3-201_ENSMUST00000025477	5.99163e-51	1.40504e-47	-0.47531
55688	GABAergic	Npm1-201_ENSMUST00000075641	9.77028e-27	2.29113e-23	0.268295
55689	GABAergic	Npm1-202_ENSMUST00000093201	4.16998e-06	0.00977861	0.108595
55706	GABAergic	Chd6-207_ENSMUST00000138078	2.54657e-49	5.97171e-46	0.488451
55731	GABAergic	Gsk3a-201_ENSMUST00000071739	1.00573e-09	2.35844e-06	-0.278397
55789	GABAergic	Snrpg-204_ENSMUST00000204768	4.46111e-54	1.04613e-50	-0.348741
55790	GABAergic	Snrpg-201_ENSMUST00000089558	2.31842e-10	5.4367e-07	-0.165488
55797	GABAergic	Rpl38-204_ENSMUST00000106602	1.21916e-21	2.85893e-18	0.127967
55871	GABAergic	Fam173a-201_ENSMUST00000072735	6.92247e-63	1.62332e-59	0.393822
55883	GABAergic	Rit2-203_ENSMUST00000153060	2.09348e-06	0.00490922	0.170898
55895	GABAergic	Bloc1s2-201_ENSMUST00000079033	6.78799e-16	1.59178e-12	-0.250691
55975	GABAergic	Gapdh-201_ENSMUST00000073605	3.06236e-55	7.18124e-52	-0.585133
55979	GABAergic	Gapdh-203_ENSMUST00000118875	5.44938e-37	1.27788e-33	0.0980364
55980	GABAergic	Gapdh-206_ENSMUST00000147954	1.61415e-61	3.78518e-58	-0.32113
55985	GABAergic	Gapdh-212_ENSMUST00000183272	3.36268e-35	7.88549e-32	-0.227947
56023	GABAergic	Sptan1-202_ENSMUST00000095083	8.67419e-14	2.0341e-10	-0.21565
56029	GABAergic	Sptan1-204_ENSMUST00000113717	5.46038e-19	1.28046e-15	-0.26249
56068	GABAergic	Rpl36-201_ENSMUST00000080492	3.70366e-110	8.68507e-107	0.324107
56071	GABAergic	Abat-201_ENSMUST00000065987	0	2.22507e-308	2.19908
56158	GABAergic	Sdhc-202_ENSMUST00000111336	3.34312e-75	7.83961e-72	0.311132
56159	GABAergic	Sdhc-201_ENSMUST00000081560	9.7245e-27	2.28039e-23	0.232806
56228	GABAergic	Tspan7-201_ENSMUST00000076354	9.1868e-101	2.1543e-97	-0.420309
56236	GABAergic	Mrps14-201_ENSMUST00000078878	1.07808e-34	2.52811e-31	-0.239756
56237	GABAergic	Mrps14-203_ENSMUST00000135680	1.67151e-49	3.91968e-46	-0.270529
56248	GABAergic	Spock2-201_ENSMUST00000121820	6.74986e-38	1.58284e-34	0.286325
56395	GABAergic	Rpl5-206_ENSMUST00000153590	1.60856e-22	3.77207e-19	-0.364573
56396	GABAergic	Rpl5-201_ENSMUST00000082223	1.97736e-20	4.63691e-17	-0.18298
56404	GABAergic	Tmed9-201_ENSMUST00000109905	1.11821e-25	2.6222e-22	-0.282009
56461	GABAergic	Rpl30-201_ENSMUST00000009039	1.05981e-07	0.000248526	-0.159786
56462	GABAergic	Rpl30-202_ENSMUST00000079735	9.60127e-14	2.2515e-10	-0.230561
56530	GABAergic	Thra-201_ENSMUST00000064187	1.93952e-17	4.54818e-14	-0.202141
56534	GABAergic	Cds2-201_ENSMUST00000089461	1.47642e-25	3.4622e-22	0.35844
56593	GABAergic	Gm10053-201_ENSMUST00000073080	5.42193e-30	1.27144e-26	0.143114
56602	GABAergic	Kcnc1-203_ENSMUST00000160433	0	2.22507e-308	2.74495
56603	GABAergic	Kcnc1-201_ENSMUST00000025202	0	2.22507e-308	1.43656
56640	GABAergic	Rpl18-201_ENSMUST00000072503	3.06865e-56	7.19599e-53	0.267268
56722	GABAergic	Gm10062-201_ENSMUST00000072180	2.43829e-103	5.71779e-100	-0.600868
56739	GABAergic	Naa38-204_ENSMUST00000144531	5.17344e-11	1.21317e-07	-0.197485
56769	GABAergic	Wdr83os-201_ENSMUST00000079764	6.90885e-52	1.62012e-48	-0.526169
56885	GABAergic	Znhit1-202_ENSMUST00000085941	3.96405e-61	9.29571e-58	-0.498204
56886	GABAergic	Uqcr10-201_ENSMUST00000058407	1.03025e-13	2.41594e-10	0.0746893
56973	GABAergic	Eif4a1-213_ENSMUST00000163666	1.12743e-74	2.64382e-71	-0.440782
57138	GABAergic	H2afj-201_ENSMUST00000074556	1.13517e-141	2.66197e-138	-0.783799
57160	GABAergic	Psma3-203_ENSMUST00000160683	6.7375e-24	1.57994e-20	-0.16174
57162	GABAergic	Psma3-202_ENSMUST00000160027	1.91931e-78	4.50078e-75	-0.446393
57164	GABAergic	Psma3-201_ENSMUST00000071704	9.64073e-38	2.26075e-34	-0.517154
57166	GABAergic	Psma3-204_ENSMUST00000160864	3.57035e-67	8.37247e-64	-0.471786
57185	GABAergic	Tpt1-204_ENSMUST00000134040	2.57613e-149	6.04102e-146	-0.30857
57192	GABAergic	Tpt1-201_ENSMUST00000110894	4.45092e-92	1.04374e-88	-0.260637
57193	GABAergic	Gm10076-201_ENSMUST00000073238	1.43678e-25	3.36925e-22	-0.266849
57213	GABAergic	Pop5-204_ENSMUST00000140083	2.06008e-43	4.83088e-40	-0.52307
57218	GABAergic	Pop5-201_ENSMUST00000081497	3.0361e-48	7.11965e-45	-0.498876
57258	GABAergic	Cend1-202_ENSMUST00000124444	6.84609e-47	1.60541e-43	0.477355
57505	GABAergic	Vmn1r47-204_ENSMUST00000228680	5.06034e-15	1.18665e-11	-0.12394
57517	GABAergic	H3f3a-205_ENSMUST00000161308	1.07604e-33	2.52332e-30	-0.216635
57520	GABAergic	H3f3a-201_ENSMUST00000081026	3.21632e-64	7.54228e-61	-0.298954
57522	GABAergic	H3f3a-204_ENSMUST00000159789	1.15939e-45	2.71878e-42	-0.304661
57541	GABAergic	Gstp1-201_ENSMUST00000169613	4.97673e-81	1.16704e-77	-0.39821
57548	GABAergic	Ube2s-201_ENSMUST00000079496	6.77022e-11	1.58762e-07	0.128535
57559	GABAergic	Arl1-202_ENSMUST00000116234	2.92546e-108	6.8602e-105	-0.588985
57563	GABAergic	Acyp2-201_ENSMUST00000074613	2.14268e-19	5.02457e-16	0.335398
57578	GABAergic	Rpl26-201_ENSMUST00000073471	9.85341e-08	0.000231063	0.0627677
57598	GABAergic	Copz1-201_ENSMUST00000100162	8.36453e-57	1.96148e-53	-0.630039
57620	GABAergic	Rrp1-201_ENSMUST00000062678	2.03079e-11	4.76221e-08	-0.181563
57632	GABAergic	Haghl-201_ENSMUST00000077938	6.30054e-24	1.47748e-20	0.390501
57663	GABAergic	Mcrip1-201_ENSMUST00000034913	2.88255e-35	6.75958e-32	0.29087
57665	GABAergic	Dnajc30-201_ENSMUST00000071263	2.90369e-45	6.80916e-42	-0.498017
57771	GABAergic	Naca-201_ENSMUST00000073868	3.36204e-10	7.88399e-07	0.068607
57778	GABAergic	Phf5a-201_ENSMUST00000023117	5.14152e-08	0.000120569	-0.180165
57836	GABAergic	Rps7-205_ENSMUST00000222808	5.45899e-19	1.28013e-15	-0.161497
57837	GABAergic	Rps7-201_ENSMUST00000074267	8.45372e-08	0.00019824	-0.0900046
57853	GABAergic	Cox5b-201_ENSMUST00000081180	1.28597e-53	3.01561e-50	0.178978
57854	GABAergic	Cox5b-204_ENSMUST00000193210	5.76149e-156	1.35107e-152	0.281475
57901	GABAergic	Akap6-201_ENSMUST00000095737	1.33482e-39	3.13016e-36	-0.352414
57993	GABAergic	Rps17-201_ENSMUST00000080813	6.30442e-42	1.47839e-38	0.198482
58082	GABAergic	Rpl34-201_ENSMUST00000062601	1.04913e-11	2.46022e-08	-0.251887
58120	GABAergic	Pgk1-201_ENSMUST00000081593	1.76968e-56	4.1499e-53	-0.300708
58225	GABAergic	Morf4l1-204_ENSMUST00000187771	4.31414e-84	1.01167e-80	-0.598153
58229	GABAergic	Morf4l1-201_ENSMUST00000085248	8.07001e-11	1.89242e-07	-0.254145
58240	GABAergic	Rpp25-201_ENSMUST00000080514	0	2.22507e-308	3.9041
58251	GABAergic	Tmem65-201_ENSMUST00000072113	1.48819e-144	3.4898e-141	1.08434
58255	GABAergic	Tubb3-201_ENSMUST00000071134	1.10378e-11	2.58836e-08	-0.208589
58258	GABAergic	Zfp706-202_ENSMUST00000226257	5.9624e-206	1.39818e-202	-1.12848
58261	GABAergic	Zfp706-201_ENSMUST00000078976	4.31315e-56	1.01143e-52	-0.289364
58302	GABAergic	Timm17a-204_ENSMUST00000152706	3.76805e-09	8.83607e-06	-0.109335
58303	GABAergic	Timm17a-203_ENSMUST00000134088	1.58122e-24	3.70795e-21	-0.205572
58316	GABAergic	Tubb4a-201_ENSMUST00000071135	2.3532e-98	5.51825e-95	-0.407628
58319	GABAergic	Srpk2-202_ENSMUST00000196388	9.1931e-42	2.15578e-38	0.519091
58354	GABAergic	Ncs1-201_ENSMUST00000000199	1.09165e-09	2.55991e-06	-0.172811
58355	GABAergic	Atp5g2-202_ENSMUST00000185641	2.58705e-07	0.000606662	-0.0842058
58383	GABAergic	AI413582-204_ENSMUST00000154473	7.01159e-11	1.64422e-07	0.159892
58415	GABAergic	Hikeshi-206_ENSMUST00000153470	3.75373e-51	8.80249e-48	-0.391357
58418	GABAergic	Hikeshi-207_ENSMUST00000207309	3.57755e-89	8.38935e-86	-0.668165
58426	GABAergic	Actg1-204_ENSMUST00000106215	4.38212e-187	1.02761e-183	-0.50766
58427	GABAergic	Actg1-202_ENSMUST00000071555	2.00337e-55	4.6979e-52	-0.303608
58471	GABAergic	Cfl2-201_ENSMUST00000078124	5.1702e-11	1.21241e-07	0.191927
58495	GABAergic	Ufc1-201_ENSMUST00000080001	6.45421e-52	1.51351e-48	-0.446603
58502	GABAergic	Mrpl42-203_ENSMUST00000218893	1.01354e-58	2.37676e-55	0.274739
58526	GABAergic	Rpl35-203_ENSMUST00000152441	7.99975e-17	1.87594e-13	-0.257441
58528	GABAergic	Rpl35-201_ENSMUST00000080861	4.32688e-182	1.01465e-178	0.394853
58534	GABAergic	Manbal-201_ENSMUST00000081202	8.83326e-21	2.0714e-17	-0.340667
58570	GABAergic	Kif1b-203_ENSMUST00000060537	2.20272e-14	5.16537e-11	-0.170741
58633	GABAergic	Nol7-201_ENSMUST00000071926	1.18641e-26	2.78214e-23	0.379592
58638	GABAergic	Nol7-205_ENSMUST00000222499	6.06203e-28	1.42155e-24	0.361177
58648	GABAergic	Ldha-202_ENSMUST00000048209	1.18001e-279	2.76711e-276	-1.66644
58665	GABAergic	Scoc-201_ENSMUST00000081506	1.39182e-29	3.26382e-26	0.199151
58668	GABAergic	Scoc-203_ENSMUST00000212031	1.96981e-199	4.61922e-196	0.966942
58672	GABAergic	Scoc-202_ENSMUST00000167525	1.19433e-64	2.8007e-61	0.27143
58696	GABAergic	Rpl27-201_ENSMUST00000077856	1.02413e-15	2.40159e-12	0.171076
58716	GABAergic	Mapk1-201_ENSMUST00000069107	1.6538e-214	3.87816e-211	-0.984684
58719	GABAergic	Mapk1-208_ENSMUST00000232611	3.45162e-97	8.09404e-94	-0.904952
58743	GABAergic	Gm10131-201_ENSMUST00000080152	9.75204e-25	2.28685e-21	-0.140552
58777	GABAergic	Rps15-202_ENSMUST00000068408	2.17136e-06	0.00509185	0.0665932
58779	GABAergic	Snu13-201_ENSMUST00000072904	2.52656e-54	5.92478e-51	-0.429527
58780	GABAergic	Snu13-202_ENSMUST00000080622	2.65357e-29	6.22263e-26	-0.161259
58810	GABAergic	Eno1-202_ENSMUST00000080926	1.09374e-205	2.56482e-202	-0.588568
58888	GABAergic	Cycs-202_ENSMUST00000161401	1.25435e-10	2.94145e-07	0.0723355
58969	GABAergic	Uqcrh-202_ENSMUST00000078676	3.13863e-148	7.36008e-145	0.307493
58988	GABAergic	Rpl7l1-201_ENSMUST00000078286	1.37161e-06	0.00321643	-0.166109
59037	GABAergic	Amd2-201_ENSMUST00000080898	9.55345e-14	2.24028e-10	-0.141017
59193	GABAergic	Vmn1r13-203_ENSMUST00000227298	1.90895e-113	4.47649e-110	-0.475928
59267	GABAergic	mt-Nd1-201_ENSMUST00000082392	6.94299e-10	1.62813e-06	-0.0814019
59269	GABAergic	mt-Co1-201_ENSMUST00000082402	4.79681e-72	1.12485e-68	-0.218339
59270	GABAergic	mt-Co2-201_ENSMUST00000082405	4.5132e-23	1.05835e-19	-0.123218
59271	GABAergic	mt-Atp8-201_ENSMUST00000082407	5.34617e-10	1.25368e-06	-0.0918816
59272	GABAergic	mt-Atp6-201_ENSMUST00000082408	4.21507e-15	9.88435e-12	-0.102207
59273	GABAergic	mt-Co3-201_ENSMUST00000082409	1.10683e-46	2.59553e-43	-0.181497
59274	GABAergic	mt-Nd3-201_ENSMUST00000082411	4.05146e-31	9.50068e-28	-0.216698
59275	GABAergic	mt-Nd4-201_ENSMUST00000082414	1.70763e-20	4.00438e-17	-0.128167
59278	GABAergic	mt-Cytb-201_ENSMUST00000082421	6.19342e-30	1.45236e-26	-0.15951
59282	GABAergic	mt-Nd4l-201_ENSMUST00000084013	3.05679e-06	0.00716817	-0.129072
59304	GABAergic	Aurkaip1-201_ENSMUST00000084097	6.53694e-23	1.53291e-19	-0.308497
59406	GABAergic	Olfr639-202_ENSMUST00000215653	1.52012e-49	3.56469e-46	-0.274053
59419	GABAergic	Impad1-201_ENSMUST00000084949	1.07015e-06	0.00250951	0.136611
59430	GABAergic	Nrxn3-205_ENSMUST00000163134	3.84786e-159	9.02323e-156	0.899899
59480	GABAergic	Hmgn3-201_ENSMUST00000161796	7.48245e-15	1.75464e-11	-0.291979
59485	GABAergic	Hmgb1-201_ENSMUST00000085546	9.11746e-48	2.13804e-44	-0.358796
59487	GABAergic	Hmgb1-206_ENSMUST00000133667	2.70749e-36	6.34905e-33	-0.487305
59489	GABAergic	Hmgb1-210_ENSMUST00000202133	3.35358e-23	7.86414e-20	-0.253647
59491	GABAergic	Hmgb1-203_ENSMUST00000110505	3.47885e-125	8.1579e-122	-0.882508
59643	GABAergic	Eif1ax-201_ENSMUST00000087143	7.5178e-30	1.76292e-26	-0.293448
59648	GABAergic	H2-T23-201_ENSMUST00000102678	0	2.22507e-308	-1.92169
59662	GABAergic	Rplp0-204_ENSMUST00000156359	4.04558e-36	9.48689e-33	-0.441678
59675	GABAergic	Rps28-205_ENSMUST00000173844	3.09925e-16	7.26775e-13	0.152111
59753	GABAergic	Blcap-202_ENSMUST00000109528	6.97284e-25	1.63513e-21	0.420105
59769	GABAergic	Romo1-201_ENSMUST00000088610	3.35308e-105	7.86297e-102	0.310184
59786	GABAergic	Rtl8b-201_ENSMUST00000088778	3.41274e-43	8.00287e-40	0.206329
59787	GABAergic	Rtl8a-201_ENSMUST00000088779	1.28086e-77	3.00363e-74	0.237763
59834	GABAergic	Tcp1-201_ENSMUST00000089024	5.93949e-70	1.39281e-66	-0.640071
59837	GABAergic	Tcp1-209_ENSMUST00000151287	1.02638e-79	2.40685e-76	-0.710457
60041	GABAergic	Clec16a-205_ENSMUST00000115827	6.11529e-08	0.000143403	0.157775
60062	GABAergic	Sars-202_ENSMUST00000102625	6.24812e-72	1.46518e-68	0.476074
60063	GABAergic	Sars-201_ENSMUST00000090553	3.73527e-63	8.75921e-60	0.352781
60094	GABAergic	Psma5-201_ENSMUST00000090569	7.18725e-57	1.68541e-53	-0.276104
60123	GABAergic	Sf3b4-201_ENSMUST00000076372	4.63067e-24	1.08589e-20	0.290347
60129	GABAergic	Ssb-202_ENSMUST00000112260	6.09948e-10	1.43033e-06	0.249087
60131	GABAergic	Ssb-201_ENSMUST00000090852	1.80085e-14	4.22299e-11	-0.148908
60162	GABAergic	Syt11-201_ENSMUST00000090945	4.54042e-08	0.000106473	-0.106821
60382	GABAergic	9930111J21Rik2-202_ENSMUST00000101295	1.18855e-07	0.000278715	-0.088242
60415	GABAergic	Ssbp4-215_ENSMUST00000211608	1.09816e-06	0.00257519	-0.137296
60430	GABAergic	Ndufaf3-203_ENSMUST00000194381	2.23852e-14	5.24932e-11	-0.24482
60440	GABAergic	Scn2b-201_ENSMUST00000093855	7.24753e-11	1.69955e-07	-0.177178
60474	GABAergic	Tmem256-201_ENSMUST00000094065	5.04012e-15	1.18191e-11	0.154875
60494	GABAergic	Chchd2-201_ENSMUST00000094280	2.60451e-26	6.10759e-23	0.0858965
60587	GABAergic	Pnmal2-201_ENSMUST00000094807	2.13349e-127	5.00303e-124	0.819503
60598	GABAergic	Vmn1r87-203_ENSMUST00000227443	6.60516e-86	1.54891e-82	-0.342749
60607	GABAergic	Olfr1116-202_ENSMUST00000216364	1.07735e-26	2.5264e-23	-0.128008
60612	GABAergic	Gm1673-203_ENSMUST00000114383	3.266e-260	7.65878e-257	0.65626
60620	GABAergic	Gad1-206_ENSMUST00000140478	0	2.22507e-308	6.23633
60622	GABAergic	Gad1-201_ENSMUST00000094934	0	2.22507e-308	4.3363
60629	GABAergic	Klhl9-201_ENSMUST00000094993	1.79368e-11	4.20617e-08	-0.232585
60630	GABAergic	Rraga-201_ENSMUST00000091064	1.58078e-31	3.70694e-28	-0.329121
60659	GABAergic	Ndufb6-201_ENSMUST00000095128	3.29735e-62	7.73229e-59	0.195298
60695	GABAergic	Jund-201_ENSMUST00000095267	7.52288e-29	1.76411e-25	-0.277534
60706	GABAergic	Srsf3-205_ENSMUST00000150157	2.6456e-12	6.20393e-09	-0.261057
60820	GABAergic	Rpl23-201_ENSMUST00000103146	9.40142e-17	2.20463e-13	0.108909
60821	GABAergic	Rpl23-204_ENSMUST00000151118	8.32449e-20	1.95209e-16	0.132945
60867	GABAergic	Nutf2-ps1-201_ENSMUST00000095978	1.91933e-50	4.50082e-47	-0.384263
60870	GABAergic	Usmg5-201_ENSMUST00000096014	1.18424e-68	2.77705e-65	0.161831
60906	GABAergic	Eef1g-201_ENSMUST00000052248	1.60904e-16	3.77321e-13	-0.282372
60917	GABAergic	B3gat3-201_ENSMUST00000096243	4.08069e-56	9.56921e-53	0.411485
60925	GABAergic	Uqcc3-201_ENSMUST00000096253	8.18904e-07	0.00192033	-0.191726
60938	GABAergic	Bscl2-206_ENSMUST00000160556	1.83505e-10	4.3032e-07	-0.205107
60939	GABAergic	Gng3-201_ENSMUST00000096259	1.59958e-07	0.000375102	0.0490221
60946	GABAergic	Polr2g-201_ENSMUST00000096261	1.90287e-62	4.46222e-59	-0.347284
60994	GABAergic	2900055J20Rik-201_ENSMUST00000096572	4.73154e-43	1.10955e-39	0.81256
60996	GABAergic	Ppia-202_ENSMUST00000132846	2.65525e-20	6.22657e-17	-0.070777
60997	GABAergic	Ppia-203_ENSMUST00000135789	2.09293e-14	4.90792e-11	-0.227634
60998	GABAergic	Ppia-201_ENSMUST00000090749	2.21225e-142	5.18773e-139	-0.184843
61014	GABAergic	Tuba1a-201_ENSMUST00000097014	7.65777e-73	1.79575e-69	-0.30498
61019	GABAergic	Klf12-203_ENSMUST00000226544	7.24058e-275	1.69792e-271	1.02131
61047	GABAergic	Slc39a2-202_ENSMUST00000160668	1.10175e-70	2.5836e-67	-0.398077
61115	GABAergic	Grcc10-203_ENSMUST00000137318	1.65204e-12	3.87403e-09	-0.0791343
61117	GABAergic	Grcc10-201_ENSMUST00000004389	3.08228e-06	0.00722794	-0.0493196
61175	GABAergic	Gprasp2-211_ENSMUST00000173804	6.40005e-49	1.50081e-45	0.794243
61295	GABAergic	Arhgdig-201_ENSMUST00000025019	1.33652e-152	3.13414e-149	-0.926813
61388	GABAergic	Rab18-201_ENSMUST00000097680	1.20765e-08	2.83195e-05	-0.167588
61389	GABAergic	Rpl27-ps3-201_ENSMUST00000097682	1.70586e-42	4.00024e-39	0.159053
61417	GABAergic	Hspe1-201_ENSMUST00000075242	0	2.22507e-308	0.688112
61435	GABAergic	Rpl31-202_ENSMUST00000178079	2.99946e-12	7.03372e-09	-0.213409
61436	GABAergic	Rpl31-205_ENSMUST00000194746	2.61453e-07	0.000613108	0.209077
61447	GABAergic	Lmbrd1-201_ENSMUST00000095062	5.88961e-25	1.38111e-21	-0.339856
61518	GABAergic	Ccl27a-206_ENSMUST00000108037	2.42609e-72	5.68918e-69	-0.539532
61826	GABAergic	BC029722-201_ENSMUST00000124586	3.11082e-16	7.29487e-13	0.219995
61835	GABAergic	Eif2s2-201_ENSMUST00000099173	5.17507e-19	1.21355e-15	0.14808
61838	GABAergic	Kif5a-201_ENSMUST00000099172	2.52169e-09	5.91337e-06	0.203297
61877	GABAergic	Atxn7l3b-201_ENSMUST00000099276	9.35149e-161	2.19292e-157	0.476035
61881	GABAergic	Smim26-201_ENSMUST00000136628	2.06542e-133	4.84341e-130	0.673371
61892	GABAergic	Ube2n-205_ENSMUST00000220127	2.92959e-24	6.86988e-21	-0.192839
61893	GABAergic	Ube2n-204_ENSMUST00000219741	1.33517e-38	3.13096e-35	-0.454782
61895	GABAergic	Ube2n-206_ENSMUST00000220428	4.47611e-21	1.04965e-17	-0.22179
61896	GABAergic	Ube2n-201_ENSMUST00000099329	3.19445e-07	0.000749099	-0.0987021
61969	GABAergic	Serf2-201_ENSMUST00000099475	2.51778e-09	5.90419e-06	-0.080389
62163	GABAergic	Aarsd1-201_ENSMUST00000070395	3.87901e-06	0.00909629	-0.155951
62210	GABAergic	Selenom-201_ENSMUST00000094469	0	2.22507e-308	0.905335
62239	GABAergic	Gpx4-202_ENSMUST00000105372	1.50884e-37	3.53823e-34	0.143104
62241	GABAergic	Gpx4-207_ENSMUST00000183037	3.38016e-31	7.92646e-28	-0.589503
62243	GABAergic	Ywhaq-201_ENSMUST00000103002	1.02211e-06	0.00239684	-0.303444
62247	GABAergic	Ywhaq-202_ENSMUST00000135088	1.03113e-70	2.41801e-67	-0.711644
62314	GABAergic	Gm2000-201_ENSMUST00000102782	3.62855e-66	8.50896e-63	0.191001
62333	GABAergic	Sf3b5-201_ENSMUST00000105139	1.39333e-64	3.26736e-61	-0.335354
62349	GABAergic	Sarnp-201_ENSMUST00000105230	8.25587e-21	1.936e-17	0.210591
62412	GABAergic	Bnip3-201_ENSMUST00000106112	1.91718e-18	4.49578e-15	-0.170368
62437	GABAergic	Ube2d3-212_ENSMUST00000197859	6.07047e-14	1.42353e-10	-0.299657
62460	GABAergic	Ccdc47-201_ENSMUST00000002043	1.07511e-102	2.52113e-99	-0.717735
62521	GABAergic	Tm2d3-201_ENSMUST00000032726	2.75703e-25	6.46525e-22	0.257965
62591	GABAergic	1810022K09Rik-202_ENSMUST00000185384	1.59304e-07	0.000373568	-0.0885144
62605	GABAergic	Eif5a-210_ENSMUST00000108613	2.4102e-31	5.65192e-28	-0.163713
62613	GABAergic	Eif5a-205_ENSMUST00000108608	2.56333e-86	6.011e-83	-0.894913
62623	GABAergic	Hist3h2a-201_ENSMUST00000108817	6.32081e-07	0.00148223	-0.172837
62627	GABAergic	Zfp931-201_ENSMUST00000108923	1.24045e-07	0.000290885	0.226154
62641	GABAergic	Gm14418-201_ENSMUST00000108955	2.19983e-48	5.15861e-45	0.617136
62671	GABAergic	Gm6710-201_ENSMUST00000109011	3.78796e-07	0.000888277	0.169014
62725	GABAergic	Ube2v1-201_ENSMUST00000060645	8.41515e-30	1.97335e-26	-0.274515
62735	GABAergic	Ak6-205_ENSMUST00000190729	1.55814e-65	3.65383e-62	-0.544296
62747	GABAergic	Sec61g-201_ENSMUST00000109641	1.27205e-68	2.98296e-65	0.252693
62748	GABAergic	Sec61g-206_ENSMUST00000166950	6.34634e-201	1.48822e-197	0.44649
62788	GABAergic	Prnp-201_ENSMUST00000091288	1.66477e-317	3.90388e-314	-0.851044
62822	GABAergic	Srp54c-201_ENSMUST00000164243	5.73406e-83	1.34464e-79	-0.625916
62875	GABAergic	Mphosph8-201_ENSMUST00000116468	3.57758e-27	8.38942e-24	-0.285437
62908	GABAergic	Trappc2-202_ENSMUST00000112194	3.77358e-32	8.84904e-29	-0.349834
62944	GABAergic	Arpc4-203_ENSMUST00000203578	5.01517e-48	1.17606e-44	-0.390906
62946	GABAergic	Arpc4-204_ENSMUST00000204802	3.76396e-64	8.82649e-61	-0.544718
63000	GABAergic	Rab7-205_ENSMUST00000113600	3.29103e-07	0.000771746	-0.114837
63036	GABAergic	Apoo-202_ENSMUST00000113896	1.24626e-07	0.000292248	-0.169134
63049	GABAergic	Tmsb10-203_ENSMUST00000114050	1.02607e-135	2.40614e-132	-1.42253
63100	GABAergic	Rpl39-201_ENSMUST00000115231	9.99099e-31	2.34289e-27	0.171248
63109	GABAergic	Eloc-208_ENSMUST00000188641	2.45472e-64	5.75633e-61	-0.429413
63111	GABAergic	Eloc-202_ENSMUST00000185393	1.00678e-08	2.36091e-05	-0.19399
63179	GABAergic	Slc48a1-201_ENSMUST00000117892	3.4846e-104	8.17138e-101	-0.74694
63192	GABAergic	Olfr607-202_ENSMUST00000214347	3.84042e-31	9.00579e-28	-0.184709
63196	GABAergic	Nap1l2-201_ENSMUST00000121720	8.10882e-11	1.90152e-07	-0.211316
63238	GABAergic	Ubl5-201_ENSMUST00000129414	1.19139e-18	2.79381e-15	-0.162451
63323	GABAergic	Bbip1-201_ENSMUST00000135402	1.18846e-94	2.78695e-91	-0.492241
63651	GABAergic	Chn1os1-201_ENSMUST00000123613	0	2.22507e-308	-2.04036
63821	GABAergic	Nbdy-204_ENSMUST00000185492	8.4486e-83	1.9812e-79	0.666276
63828	GABAergic	Gm15564-202_ENSMUST00000173605	1.2438e-24	2.91671e-21	0.153154
64024	GABAergic	Snhg20-202_ENSMUST00000149822	1.11439e-44	2.61325e-41	0.409444
64085	GABAergic	Gm13889-202_ENSMUST00000148314	0	2.22507e-308	3.36211
64373	GABAergic	Pet100-203_ENSMUST00000207389	2.55598e-11	5.99376e-08	-0.19742
64375	GABAergic	Pet100-206_ENSMUST00000208950	1.25158e-09	2.93496e-06	-0.21819
64637	GABAergic	Uba52-203_ENSMUST00000125184	2.8482e-10	6.67902e-07	0.146413
64640	GABAergic	Uba52-201_ENSMUST00000081940	3.68517e-07	0.000864173	0.11616
64677	GABAergic	Churc1-201_ENSMUST00000041262	4.21291e-06	0.00987927	-0.131958
64703	GABAergic	Gm17555-201_ENSMUST00000164042	3.13574e-33	7.35331e-30	-0.339859
64727	GABAergic	Snrpe-204_ENSMUST00000166915	9.23913e-19	2.16658e-15	-0.210836
64774	GABAergic	Rps27-201_ENSMUST00000170122	1.04699e-81	2.4552e-78	0.301291
64795	GABAergic	Myl6-206_ENSMUST00000218127	0	2.22507e-308	2.59982
64805	GABAergic	Myl6-201_ENSMUST00000164181	0	2.22507e-308	-1.09466
64809	GABAergic	Rps13-201_ENSMUST00000170953	4.25444e-32	9.97666e-29	0.148845
64862	GABAergic	Gm20390-201_ENSMUST00000170303	3.38812e-07	0.000794514	-0.102923
64867	GABAergic	Smim13-201_ENSMUST00000165561	1.20556e-81	2.82705e-78	-0.677028
64872	GABAergic	Eid1-201_ENSMUST00000164756	5.68462e-49	1.33304e-45	-0.25468
64902	GABAergic	Lamtor3-201_ENSMUST00000168345	8.55436e-22	2.006e-18	-0.286064
64915	GABAergic	Tma7-201_ENSMUST00000167504	1.35167e-40	3.16966e-37	-0.15331
64964	GABAergic	Cox16-202_ENSMUST00000110340	8.86832e-16	2.07962e-12	-0.300185
64968	GABAergic	Inafm1-201_ENSMUST00000169612	2.2992e-234	5.39162e-231	1.57329
64975	GABAergic	Ube2d2a-202_ENSMUST00000170693	8.20936e-44	1.92509e-40	-0.370814
65039	GABAergic	Malat1-201_ENSMUST00000172812	2.5504e-12	5.9807e-09	-0.124803
65040	GABAergic	Malat1-204_ENSMUST00000173523	1.12772e-17	2.64449e-14	-0.157578
65041	GABAergic	Malat1-203_ENSMUST00000173499	3.38327e-33	7.93377e-30	-0.228616
65140	GABAergic	Rpl41-203_ENSMUST00000176683	1.23052e-33	2.88556e-30	-0.210323
65143	GABAergic	Rpl41-206_ENSMUST00000177163	1.65787e-56	3.88771e-53	-0.557654
65182	GABAergic	Olfr46-203_ENSMUST00000214180	3.89829e-12	9.14149e-09	-0.142603
65205	GABAergic	Gm21833-201_ENSMUST00000177665	1.05743e-29	2.47967e-26	-0.312132
65237	GABAergic	Gm21897-201_ENSMUST00000178312	3.49122e-19	8.1869e-16	-0.245038
65239	GABAergic	Purb-201_ENSMUST00000179343	2.88813e-27	6.77267e-24	0.235051
65243	GABAergic	Olfr635-202_ENSMUST00000209473	4.37334e-22	1.02555e-18	-0.161105
65273	GABAergic	Olfr1307-201_ENSMUST00000099604	1.41828e-22	3.32587e-19	-0.146049
65292	GABAergic	Zfp131-205_ENSMUST00000223812	6.16115e-23	1.44479e-19	-0.238045
65312	GABAergic	Ccdc85b-201_ENSMUST00000179549	8.61736e-17	2.02077e-13	-0.230841
65377	GABAergic	Fam177a-201_ENSMUST00000177768	6.87561e-19	1.61233e-15	-0.357874
65407	GABAergic	Gm10845-202_ENSMUST00000228217	1.48497e-07	0.000348226	0.0878721
65454	GABAergic	Dynlt1b-201_ENSMUST00000179569	1.00217e-14	2.3501e-11	0.33986
65480	GABAergic	Gm21750-201_ENSMUST00000098874	1.99796e-20	4.68521e-17	-0.246959
65482	GABAergic	Cdkn2d-201_ENSMUST00000086374	1.95606e-33	4.58697e-30	-0.388508
65528	GABAergic	Olfr344-202_ENSMUST00000215879	1.0209e-16	2.39402e-13	-0.124407
65537	GABAergic	Gm20594-201_ENSMUST00000179797	2.29324e-38	5.37764e-35	0.164002
65547	GABAergic	Galntl6-208_ENSMUST00000204128	0	2.22507e-308	1.36942
65910	GABAergic	Gm26815-201_ENSMUST00000181200	1.69828e-104	3.98248e-101	-0.42912
66136	GABAergic	Gm26905-201_ENSMUST00000180798	3.25367e-11	7.62985e-08	-0.147633
66238	GABAergic	Gm16702-201_ENSMUST00000181180	1.51387e-12	3.55003e-09	-0.17897
66335	GABAergic	Gm26917-202_ENSMUST00000192833	5.89372e-34	1.38208e-30	0.40316
66396	GABAergic	Rpl24-201_ENSMUST00000023269	1.63989e-38	3.84555e-35	0.181692
66500	GABAergic	Gm28370-201_ENSMUST00000185303	3.66041e-14	8.58366e-11	-0.189673
66723	GABAergic	Gm29666-201_ENSMUST00000189185	4.62906e-18	1.08551e-14	-0.202434
66784	GABAergic	Kcnq1ot1-201_ENSMUST00000185789	5.07819e-23	1.19084e-19	-0.163882
66798	GABAergic	Gm29562-201_ENSMUST00000190113	8.61087e-148	2.01925e-144	0.883991
66862	GABAergic	Snrpn-201_ENSMUST00000059305	3.45875e-14	8.11078e-11	-0.0593612
66915	GABAergic	2900097C17Rik-202_ENSMUST00000192863	1.5676e-55	3.67602e-52	-0.254074
66933	GABAergic	Gm8797-201_ENSMUST00000192045	2.41185e-26	5.65579e-23	-0.3232
67270	GABAergic	Gm42669-201_ENSMUST00000143074	2.61673e-47	6.13624e-44	-0.397397
67330	GABAergic	0610012G03Rik-201_ENSMUST00000202722	1.42272e-07	0.000333627	-0.0974447
67548	GABAergic	4930533N22Rik-201_ENSMUST00000206433	7.19953e-17	1.68829e-13	-0.170495
67557	GABAergic	Gm45090-201_ENSMUST00000208775	3.47875e-23	8.15768e-20	-0.315941
67567	GABAergic	Gm45792-201_ENSMUST00000207795	8.56294e-33	2.00801e-29	-0.220674
67581	GABAergic	B230209E15Rik-201_ENSMUST00000209115	8.68284e-85	2.03613e-81	-0.590695
67640	GABAergic	Prmt1-201_ENSMUST00000045325	8.06299e-20	1.89077e-16	0.249325
67893	GABAergic	Gm45518-201_ENSMUST00000210776	2.76961e-78	6.49473e-75	-0.416775
67927	GABAergic	Olfr839-ps1-201_ENSMUST00000212127	3.9035e-22	9.1537e-19	-0.152849
68162	GABAergic	Gm47403-201_ENSMUST00000217127	1.33595e-17	3.13281e-14	-0.12944
68216	GABAergic	A130077B15Rik-201_ENSMUST00000219429	1.07505e-13	2.52099e-10	-0.161212
68270	GABAergic	Gm47221-201_ENSMUST00000218784	3.33061e-16	7.81028e-13	-0.219688
68282	GABAergic	Gm35240-201_ENSMUST00000218335	1.02573e-07	0.000240534	-0.189994
68307	GABAergic	Gm48657-201_ENSMUST00000219287	9.44481e-08	0.000221481	-0.117909
68313	GABAergic	Gm48610-201_ENSMUST00000218537	1.63527e-66	3.8347e-63	-0.473624
68409	GABAergic	Gm47578-201_ENSMUST00000222959	3.52947e-41	8.2766e-38	-0.340094
68479	GABAergic	Gm47428-201_ENSMUST00000222047	2.45096e-18	5.7475e-15	0.222671
68506	GABAergic	Gm49359-201_ENSMUST00000221747	3.14228e-60	7.36865e-57	-0.484378
68632	GABAergic	Gm47408-201_ENSMUST00000221855	9.12086e-18	2.13884e-14	-0.254023
68690	GABAergic	Gm48765-201_ENSMUST00000223888	3.26995e-17	7.66803e-14	-0.226801
68704	GABAergic	Gm47551-201_ENSMUST00000225263	3.82513e-06	0.00896994	-0.0917276
68743	GABAergic	B230220B15Rik-201_ENSMUST00000224800	6.17821e-16	1.44879e-12	0.205037
68759	GABAergic	CT025624.1-201_ENSMUST00000224007	2.67736e-09	6.27841e-06	-0.137591
68820	GABAergic	Vmn1r218-206_ENSMUST00000228348	2.84598e-13	6.67382e-10	-0.106117
68821	GABAergic	Vmn1r81-202_ENSMUST00000227080	1.43129e-30	3.35637e-27	-0.170804
68866	GABAergic	Vmn1r76-203_ENSMUST00000226947	5.21122e-30	1.22203e-26	-0.164796
68900	GABAergic	AL731706.1-201_ENSMUST00000227806	1.2561e-08	2.94554e-05	-0.219511
68955	GABAergic	Vmn1r6-205_ENSMUST00000227631	9.50916e-63	2.2299e-59	-0.219967
68970	GABAergic	Bc1-201_ENSMUST00000227063	2.60134e-32	6.10015e-29	-0.27279
68973	GABAergic	AC160336.1-201_ENSMUST00000226445	3.57427e-12	8.38166e-09	-0.088944
69004	GABAergic	Vps28-201_ENSMUST00000078803	7.92347e-34	1.85805e-30	0.160912
69058	GABAergic	AC136518.1-201_ENSMUST00000230593	1.38585e-33	3.24982e-30	-0.240801
69075	GABAergic	AC159200.1-201_ENSMUST00000231734	2.57002e-150	6.0267e-147	0.915852
69105	GABAergic	A630089N07Rik-201_ENSMUST00000231268	1.15009e-10	2.69696e-07	-0.16224
69107	GABAergic	AC125141.1-201_ENSMUST00000231851	5.29571e-44	1.24184e-40	0.280416
69187	Glutamatergic	Klf6-201_ENSMUST00000000080	1.0375e-12	5.08272e-09	0.29608
69202	Glutamatergic	Cox5a-201_ENSMUST00000000090	3.00792e-22	1.47358e-18	-0.106898
69203	Glutamatergic	Cox5a-202_ENSMUST00000213678	3.35395e-12	1.6431e-08	-0.0986715
69260	Glutamatergic	Sdhd-201_ENSMUST00000000175	1.03697e-12	5.0801e-09	0.187332
69298	Glutamatergic	Gmpr-201_ENSMUST00000000260	2.39447e-58	1.17305e-54	0.806038
69332	Glutamatergic	Ckmt1-201_ENSMUST00000000317	2.09292e-40	1.02532e-36	0.453508
69351	Glutamatergic	Comt-202_ENSMUST00000115609	5.93426e-61	2.90719e-57	0.520703
69352	Glutamatergic	Comt-201_ENSMUST00000000335	3.86615e-43	1.89403e-39	0.639857
69356	Glutamatergic	Rtca-201_ENSMUST00000000348	1.86431e-53	9.13327e-50	0.62813
69364	Glutamatergic	Dazap2-201_ENSMUST00000000356	4.64271e-46	2.27446e-42	0.53377
69367	Glutamatergic	Mcts1-203_ENSMUST00000134573	2.34255e-20	1.14761e-16	0.357583
69368	Glutamatergic	Mcts1-201_ENSMUST00000000365	1.62999e-23	7.98533e-20	0.262231
69402	Glutamatergic	Ndufa9-201_ENSMUST00000088194	6.12862e-21	3.00241e-17	0.288962
69455	Glutamatergic	Acvr1b-201_ENSMUST00000000544	2.28497e-65	1.11941e-61	0.535077
69475	Glutamatergic	Wdr77-201_ENSMUST00000010278	2.72147e-32	1.33325e-28	0.515908
69527	Glutamatergic	Clcn4-201_ENSMUST00000000619	3.98453e-21	1.95202e-17	0.400774
69548	Glutamatergic	Sez6-208_ENSMUST00000151982	1.54054e-125	7.54712e-122	1.34709
69562	Glutamatergic	Rab5b-201_ENSMUST00000000727	8.75807e-08	0.000429058	0.182925
69581	Glutamatergic	Rpl13-201_ENSMUST00000000756	3.55129e-82	1.73978e-78	-0.253731
69585	Glutamatergic	Chmp1a-201_ENSMUST00000000759	5.31865e-104	2.60561e-100	1.0381
69625	Glutamatergic	Usp32-202_ENSMUST00000108075	3.88752e-68	1.90449e-64	0.576486
69647	Glutamatergic	Zfp512b-202_ENSMUST00000128553	7.05267e-20	3.45511e-16	0.241564
69658	Glutamatergic	Tpd52l2-202_ENSMUST00000069712	4.14337e-61	2.02984e-57	0.712941
69661	Glutamatergic	Tpd52l2-203_ENSMUST00000108799	1.26011e-45	6.17327e-42	0.620852
69679	Glutamatergic	Bcl11a-204_ENSMUST00000118955	2.27952e-208	1.11674e-204	1.66006
69682	Glutamatergic	Bcl11a-201_ENSMUST00000000881	1.7334e-210	8.49191e-207	1.14705
69684	Glutamatergic	Pxmp4-202_ENSMUST00000109703	9.3989e-105	4.60452e-101	0.876116
69705	Glutamatergic	Smarcb1-201_ENSMUST00000000925	5.55161e-17	2.71973e-13	0.376428
69739	Glutamatergic	Ilf2-202_ENSMUST00000196769	2.62446e-14	1.28572e-10	0.368603
69742	Glutamatergic	Ilf2-201_ENSMUST00000001042	1.80133e-06	0.00882472	0.173043
69803	Glutamatergic	Rmnd5b-201_ENSMUST00000001081	3.69308e-213	1.80924e-209	1.68137
69806	Glutamatergic	Nhp2-202_ENSMUST00000127405	1.02582e-246	5.0255e-243	1.36496
69807	Glutamatergic	Nhp2-201_ENSMUST00000001083	2.85153e-252	1.39696e-248	1.49688
69862	Glutamatergic	Ift20-203_ENSMUST00000128788	2.07371e-10	1.01591e-06	0.148004
69877	Glutamatergic	Araf-202_ENSMUST00000120356	6.5928e-227	3.22981e-223	-0.467819
69923	Glutamatergic	Snrnp27-201_ENSMUST00000001186	1.30853e-23	6.41048e-20	0.202125
69934	Glutamatergic	Calm1-203_ENSMUST00000127300	2.72207e-174	1.33354e-170	0.325964
69935	Glutamatergic	Calm1-204_ENSMUST00000153524	2.75593e-111	1.35013e-107	0.300699
69937	Glutamatergic	Calm1-202_ENSMUST00000110082	0	2.22507e-308	0.581914
69976	Glutamatergic	Ckb-201_ENSMUST00000001304	1.39172e-20	6.81804e-17	0.144443
69980	Glutamatergic	Ckb-204_ENSMUST00000222705	1.62582e-250	7.96491e-247	1.14609
69996	Glutamatergic	Pfdn5-205_ENSMUST00000166658	1.36838e-14	6.70369e-11	-0.140677
69998	Glutamatergic	Pfdn5-204_ENSMUST00000165717	4.02747e-16	1.97306e-12	0.18495
70001	Glutamatergic	Pfdn5-202_ENSMUST00000062492	1.05961e-11	5.19104e-08	0.304941
70034	Glutamatergic	Vps50-208_ENSMUST00000184780	5.04473e-28	2.47142e-24	0.509491
70036	Glutamatergic	Hars-201_ENSMUST00000001416	1.0217e-27	5.0053e-24	0.41496
70037	Glutamatergic	Zmat2-201_ENSMUST00000001419	8.84009e-308	4.33076e-304	0.886373
70056	Glutamatergic	Glmp-209_ENSMUST00000177005	8.16857e-18	4.00178e-14	0.239848
70092	Glutamatergic	Kpnb1-201_ENSMUST00000001479	4.63646e-15	2.2714e-11	0.268719
70114	Glutamatergic	Mrpl10-201_ENSMUST00000001485	5.20297e-12	2.54894e-08	0.298675
70158	Glutamatergic	Tulp3-206_ENSMUST00000203625	2.61599e-12	1.28158e-08	0.147158
70174	Glutamatergic	Tubb5-201_ENSMUST00000001566	1.73367e-280	8.49325e-277	1.0243
70199	Glutamatergic	Nom1-201_ENSMUST00000001611	1.36878e-08	6.70567e-05	0.144579
70203	Glutamatergic	Ergic1-206_ENSMUST00000167662	1.18106e-36	5.786e-33	0.516215
70217	Glutamatergic	Brpf1-206_ENSMUST00000131594	1.9212e-123	9.41198e-120	0.449903
70224	Glutamatergic	Akr1b3-201_ENSMUST00000102980	2.59997e-55	1.27373e-51	0.823098
70248	Glutamatergic	Eef1e1-201_ENSMUST00000001757	1.33364e-107	6.53351e-104	-0.643834
70280	Glutamatergic	Chordc1-208_ENSMUST00000217031	4.93047e-22	2.41544e-18	0.416926
70287	Glutamatergic	Chordc1-201_ENSMUST00000001825	3.23345e-22	1.58407e-18	0.265087
70290	Glutamatergic	Rtcb-201_ENSMUST00000001834	2.90604e-27	1.42367e-23	0.443729
70324	Glutamatergic	Sept7-210_ENSMUST00000217598	7.39916e-112	3.62485e-108	0.49772
70329	Glutamatergic	Sept7-202_ENSMUST00000165594	0	2.22507e-308	0.640804
70330	Glutamatergic	Sept7-201_ENSMUST00000115272	3.05749e-185	1.49786e-181	1.50403
70346	Glutamatergic	Rac1-204_ENSMUST00000145709	2.35522e-59	1.15382e-55	0.476586
70347	Glutamatergic	Rac1-202_ENSMUST00000100489	3.66151e-46	1.79377e-42	0.294431
70349	Glutamatergic	Rac1-201_ENSMUST00000080537	5.3762e-34	2.6338e-30	0.271509
70397	Glutamatergic	Nfix-205_ENSMUST00000126806	4.30206e-80	2.10758e-76	1.12693
70399	Glutamatergic	Nfix-204_ENSMUST00000109764	2.97596e-92	1.45792e-88	0.705815
70439	Glutamatergic	Grik3-201_ENSMUST00000030676	5.03019e-146	2.46429e-142	0.77201
70444	Glutamatergic	Gria3-201_ENSMUST00000076349	1.26007e-127	6.17308e-124	1.14214
70447	Glutamatergic	Gria3-206_ENSMUST00000139965	2.53352e-85	1.24117e-81	0.975027
70492	Glutamatergic	Bcap31-201_ENSMUST00000002091	3.38797e-07	0.00165977	0.117316
70495	Glutamatergic	Kmt2a-201_ENSMUST00000002095	8.79374e-11	4.30805e-07	-0.13444
70496	Glutamatergic	Kmt2a-202_ENSMUST00000114689	1.41215e-15	6.91813e-12	-0.131439
70504	Glutamatergic	Ift46-202_ENSMUST00000118186	3.66325e-18	1.79463e-14	0.430049
70506	Glutamatergic	Ift46-201_ENSMUST00000002099	2.27636e-09	1.11519e-05	0.125823
70528	Glutamatergic	Supt6-201_ENSMUST00000002121	1.28043e-17	6.27281e-14	0.251771
70546	Glutamatergic	Sdf2-201_ENSMUST00000002133	1.09703e-08	5.37433e-05	0.191842
70562	Glutamatergic	Psmc3-203_ENSMUST00000111441	2.37587e-67	1.16394e-63	0.923816
70563	Glutamatergic	Psmc3-202_ENSMUST00000067663	6.85552e-63	3.35852e-59	0.433872
70669	Glutamatergic	Peg3-201_ENSMUST00000051209	1.48806e-50	7.29e-47	-0.459777
70745	Glutamatergic	Dhrs1-201_ENSMUST00000002403	9.13562e-24	4.47554e-20	0.467405
70749	Glutamatergic	Ncan-201_ENSMUST00000002412	0	2.22507e-308	0.991399
70766	Glutamatergic	Borcs8-204_ENSMUST00000123976	1.10572e-15	5.41692e-12	0.356372
70779	Glutamatergic	Ndufa11-201_ENSMUST00000002452	2.78001e-319	1.36193e-315	-0.40921
70805	Glutamatergic	Braf-201_ENSMUST00000002487	1.88816e-42	9.25011e-39	0.406336
70810	Glutamatergic	Ndufb2-205_ENSMUST00000135671	5.76702e-34	2.82526e-30	-0.164923
70811	Glutamatergic	Ndufb2-201_ENSMUST00000002490	2.6243e-16	1.28564e-12	-0.114635
70812	Glutamatergic	Ndufb2-202_ENSMUST00000119379	3.0375e-73	1.48807e-69	-0.187542
70834	Glutamatergic	Rgs20-201_ENSMUST00000002533	0	2.22507e-308	1.98677
70842	Glutamatergic	Snrpd1-201_ENSMUST00000002551	4.23613e-28	2.07528e-24	-0.152734
70873	Glutamatergic	Puf60-201_ENSMUST00000002599	3.31209e-19	1.62259e-15	0.466714
70878	Glutamatergic	Puf60-202_ENSMUST00000100527	4.3247e-26	2.11867e-22	0.479034
70898	Glutamatergic	Mien1-201_ENSMUST00000002655	4.85325e-200	2.37761e-196	0.644196
70914	Glutamatergic	Akap8l-201_ENSMUST00000050214	1.15528e-19	5.6597e-16	0.285192
70919	Glutamatergic	Pdcd2l-201_ENSMUST00000002710	5.22094e-44	2.55774e-40	0.677118
70920	Glutamatergic	Gtf2f1-201_ENSMUST00000002733	1.80437e-27	8.8396e-24	0.442457
70921	Glutamatergic	Clpp-201_ENSMUST00000002735	1.08711e-213	5.32575e-210	-0.687832
70947	Glutamatergic	Naa20-202_ENSMUST00000110000	3.85569e-22	1.8889e-18	-0.18035
70963	Glutamatergic	Ykt6-201_ENSMUST00000002818	8.42251e-248	4.12619e-244	1.4199
70974	Glutamatergic	Mrpl2-201_ENSMUST00000002844	1.13277e-26	5.54946e-23	0.482128
70976	Glutamatergic	Mea1-201_ENSMUST00000002845	4.93386e-83	2.4171e-79	-0.351788
71019	Glutamatergic	Epdr1-201_ENSMUST00000002885	5.41746e-25	2.65401e-21	0.310702
71052	Glutamatergic	Adprh-201_ENSMUST00000002923	2.0919e-20	1.02482e-16	0.24433
71117	Glutamatergic	Timm44-201_ENSMUST00000003029	1.08645e-14	5.3225e-11	0.330306
71121	Glutamatergic	Ap2a2-201_ENSMUST00000003038	5.70997e-56	2.79731e-52	0.643327
71157	Glutamatergic	Clptm1-201_ENSMUST00000055242	6.83713e-09	3.34951e-05	0.187295
71164	Glutamatergic	Tomm40-202_ENSMUST00000093552	1.49146e-16	7.30665e-13	-0.292369
71196	Glutamatergic	Ap1m1-201_ENSMUST00000003117	3.6491e-09	1.78769e-05	0.285001
71203	Glutamatergic	Hmgn2-210_ENSMUST00000137456	0	2.22507e-308	2.43334
71210	Glutamatergic	Hmgn2-203_ENSMUST00000102553	2.09289e-95	1.02531e-91	0.609895
71214	Glutamatergic	Fam32a-201_ENSMUST00000003123	8.65006e-58	4.23766e-54	0.583643
71220	Glutamatergic	Stard3nl-201_ENSMUST00000039694	5.7508e-129	2.81732e-125	1.0212
71233	Glutamatergic	Atp5d-203_ENSMUST00000105367	3.14655e-44	1.54149e-40	0.497752
71234	Glutamatergic	Atp5d-201_ENSMUST00000003156	2.11707e-11	1.03715e-07	-0.0850902
71244	Glutamatergic	Ppp5c-201_ENSMUST00000003183	8.08336e-46	3.96004e-42	0.542153
71252	Glutamatergic	Lipe-201_ENSMUST00000003207	3.62721e-82	1.77697e-78	0.37681
71260	Glutamatergic	Pafah1b2-203_ENSMUST00000214179	4.94949e-93	2.42476e-89	0.925284
71263	Glutamatergic	Pafah1b2-201_ENSMUST00000172450	5.28906e-29	2.59111e-25	0.284528
71273	Glutamatergic	Slc2a3-201_ENSMUST00000032476	1.68442e-49	8.25195e-46	0.65248
71285	Glutamatergic	Sri-201_ENSMUST00000003245	1.66081e-52	8.13633e-49	0.597273
71287	Glutamatergic	Sri-205_ENSMUST00000148633	4.33165e-52	2.12207e-48	0.496395
71323	Glutamatergic	Sh3gl1-201_ENSMUST00000003268	3.96641e-79	1.94314e-75	0.932294
71332	Glutamatergic	Dvl3-203_ENSMUST00000171572	4.36484e-30	2.13833e-26	-0.373519
71348	Glutamatergic	Cyth2-207_ENSMUST00000211263	1.18938e-247	5.82678e-244	1.47351
71351	Glutamatergic	Cyth2-203_ENSMUST00000209245	5.47877e-285	2.68405e-281	1.59687
71352	Glutamatergic	Cyth2-204_ENSMUST00000210137	7.74478e-279	3.79417e-275	1.4326
71353	Glutamatergic	Cyth2-209_ENSMUST00000223361	2.05197e-265	1.00526e-261	1.54956
71361	Glutamatergic	Car11-201_ENSMUST00000003360	2.21379e-109	1.08454e-105	0.806894
71369	Glutamatergic	Dlgap1-216_ENSMUST00000156946	1.14075e-281	5.58854e-278	1.40881
71379	Glutamatergic	Dlgap1-211_ENSMUST00000148486	1.4859e-233	7.27943e-230	1.37869
71392	Glutamatergic	Mrpl4-201_ENSMUST00000003386	5.50835e-29	2.69854e-25	0.334444
71416	Glutamatergic	Csnk1g2-201_ENSMUST00000079773	4.51605e-44	2.21241e-40	0.605146
71419	Glutamatergic	Abhd17a-201_ENSMUST00000003436	2.32497e-37	1.139e-33	0.485849
71441	Glutamatergic	Pld3-201_ENSMUST00000117095	9.33544e-190	4.57343e-186	0.987805
71450	Glutamatergic	Grik5-202_ENSMUST00000205328	1.5797e-40	7.73895e-37	0.467907
71470	Glutamatergic	Elavl3-201_ENSMUST00000003501	4.87799e-80	2.38973e-76	-0.438952
71509	Glutamatergic	Paf1-201_ENSMUST00000003529	8.93057e-52	4.37509e-48	0.781189
71524	Glutamatergic	Med29-201_ENSMUST00000003536	4.94031e-26	2.42026e-22	0.319927
71533	Glutamatergic	Bicd1-209_ENSMUST00000203502	1.23297e-44	6.04031e-41	0.386653
71546	Glutamatergic	Phyhip-201_ENSMUST00000003561	0	2.22507e-308	1.58385
71657	Glutamatergic	Ciao1-201_ENSMUST00000003759	1.44229e-29	7.06577e-26	0.410699
71659	Glutamatergic	Ciao1-204_ENSMUST00000174030	3.15627e-41	1.54626e-37	0.641768
71678	Glutamatergic	Insig2-201_ENSMUST00000003818	9.0047e-37	4.4114e-33	0.602279
71753	Glutamatergic	Calr-204_ENSMUST00000154774	5.68231e-56	2.78376e-52	0.507881
71754	Glutamatergic	Calr-201_ENSMUST00000003912	3.80273e-41	1.86296e-37	0.239407
71800	Glutamatergic	Lin7b-201_ENSMUST00000003971	1.24435e-161	6.09606e-158	1.09844
71810	Glutamatergic	Tfam-201_ENSMUST00000092430	6.3335e-26	3.10278e-22	0.388505
71814	Glutamatergic	Mmd-201_ENSMUST00000004050	2.23365e-302	1.09427e-298	1.77707
71827	Glutamatergic	Rpl8-201_ENSMUST00000004072	1.93993e-08	9.50373e-05	-0.101921
71829	Glutamatergic	Ssbp2-203_ENSMUST00000133984	2.2096e-36	1.08248e-32	0.407917
71832	Glutamatergic	Ssbp2-210_ENSMUST00000231481	5.49335e-28	2.69119e-24	0.493389
71835	Glutamatergic	Ssbp2-202_ENSMUST00000042122	7.80155e-49	3.82198e-45	0.630493
71852	Glutamatergic	Gstm5-204_ENSMUST00000169365	2.81449e-32	1.37882e-28	0.530192
71884	Glutamatergic	Hmox2-201_ENSMUST00000004172	1.1304e-21	5.53783e-18	0.317242
71885	Glutamatergic	Hmox2-203_ENSMUST00000120232	2.46394e-21	1.20708e-17	0.381848
71916	Glutamatergic	Cacna1e-203_ENSMUST00000187541	0	2.22507e-308	1.86336
71950	Glutamatergic	Psap-205_ENSMUST00000179238	5.23582e-16	2.56503e-12	0.286339
71973	Glutamatergic	Phb2-201_ENSMUST00000004375	1.16476e-08	5.70614e-05	0.218497
71976	Glutamatergic	Eno2-201_ENSMUST00000004378	5.96683e-80	2.92315e-76	0.814338
71984	Glutamatergic	Eno2-213_ENSMUST00000149652	1.48216e-63	7.2611e-60	0.786808
71986	Glutamatergic	Eno2-203_ENSMUST00000125436	3.86023e-24	1.89113e-20	0.510268
72027	Glutamatergic	9330159F19Rik-201_ENSMUST00000092627	2.03712e-34	9.97983e-31	0.351139
72035	Glutamatergic	Cul3-201_ENSMUST00000163119	1.70796e-15	8.36728e-12	0.302849
72040	Glutamatergic	Large1-201_ENSMUST00000004497	6.05851e-119	2.96806e-115	1.0017
72069	Glutamatergic	Ppp1cc-202_ENSMUST00000102528	3.15948e-27	1.54783e-23	-0.435105
72072	Glutamatergic	Dnajb11-201_ENSMUST00000004574	1.12938e-97	5.53284e-94	0.932208
72096	Glutamatergic	Tax1bp1-201_ENSMUST00000080723	1.99291e-41	9.76326e-38	0.393238
72156	Glutamatergic	Mcoln1-201_ENSMUST00000004683	6.47906e-29	3.17409e-25	0.543715
72231	Glutamatergic	Slbp-206_ENSMUST00000143029	7.63377e-43	3.73979e-39	0.317364
72245	Glutamatergic	Polr2e-201_ENSMUST00000004786	6.87909e-99	3.37006e-95	0.713135
72260	Glutamatergic	Mtfp1-201_ENSMUST00000004868	2.66986e-111	1.30797e-107	-0.994134
72276	Glutamatergic	Rab11a-208_ENSMUST00000172298	5.27915e-38	2.58626e-34	0.365578
72277	Glutamatergic	Rab11a-206_ENSMUST00000169058	1.0876e-166	5.32814e-163	1.34319
72282	Glutamatergic	Eif2b2-201_ENSMUST00000004910	8.33275e-51	4.08222e-47	0.744511
72311	Glutamatergic	Chmp2b-201_ENSMUST00000004965	9.50452e-92	4.65627e-88	0.944578
72321	Glutamatergic	Ap1s1-201_ENSMUST00000111080	1.27003e-145	6.22186e-142	0.74974
72325	Glutamatergic	Srpk1-204_ENSMUST00000130643	2.99425e-46	1.46688e-42	0.395004
72380	Glutamatergic	Matk-205_ENSMUST00000121205	7.03916e-152	3.44848e-148	1.14948
72385	Glutamatergic	Matk-211_ENSMUST00000151660	3.39846e-178	1.66491e-174	1.45178
72391	Glutamatergic	Map2k1-201_ENSMUST00000005066	2.13661e-214	1.04672e-210	1.42982
72404	Glutamatergic	Tmem242-201_ENSMUST00000005053	1.60542e-12	7.86494e-09	0.321466
72418	Glutamatergic	Syt5-202_ENSMUST00000206023	0	2.22507e-308	2.15244
72420	Glutamatergic	Syt5-201_ENSMUST00000065957	1.67413e-284	8.20155e-281	2.09499
72432	Glutamatergic	Hnrnpa2b1-202_ENSMUST00000090002	8.22713e-17	4.03047e-13	-0.359524
72447	Glutamatergic	Prkacb-202_ENSMUST00000102515	1.55406e-67	7.61334e-64	0.677552
72457	Glutamatergic	Chd5-204_ENSMUST00000136134	4.23612e-39	2.07527e-35	-0.500139
72461	Glutamatergic	Cstb-201_ENSMUST00000005185	3.51281e-32	1.72092e-28	-0.254749
72476	Glutamatergic	Jkamp-202_ENSMUST00000117449	1.1508e-98	5.63778e-95	0.884566
72478	Glutamatergic	Jkamp-201_ENSMUST00000057257	4.76151e-12	2.33267e-08	0.26098
72483	Glutamatergic	Slc1a2-202_ENSMUST00000080210	0	2.22507e-308	2.5158
72499	Glutamatergic	Wdr1-201_ENSMUST00000005234	2.70704e-87	1.32618e-83	0.842951
72530	Glutamatergic	Prdx2-201_ENSMUST00000005292	4.47361e-12	2.19162e-08	-0.133039
72533	Glutamatergic	Prdx2-203_ENSMUST00000109734	1.76804e-08	8.66164e-05	0.24118
72535	Glutamatergic	Prdx2-208_ENSMUST00000164807	7.79191e-11	3.81726e-07	-0.110426
72537	Glutamatergic	Prdx2-205_ENSMUST00000127215	1.56962e-10	7.68958e-07	-0.165543
72560	Glutamatergic	Ufd1-201_ENSMUST00000005394	2.7416e-70	1.34311e-66	0.669663
72575	Glutamatergic	Letm1-201_ENSMUST00000005431	5.20855e-23	2.55167e-19	0.395793
72603	Glutamatergic	Crbn-202_ENSMUST00000113239	9.13707e-66	4.47625e-62	1.01847
72610	Glutamatergic	Fbxo11-203_ENSMUST00000130379	1.71823e-31	8.41763e-28	0.489976
72651	Glutamatergic	Prkaca-201_ENSMUST00000005606	1.27423e-07	0.000624243	-0.16069
72671	Glutamatergic	Usp40-203_ENSMUST00000186670	3.34816e-174	1.64027e-170	1.10223
72676	Glutamatergic	Kbtbd4-205_ENSMUST00000155372	2.26847e-13	1.11132e-09	0.274413
72705	Glutamatergic	Igf1r-201_ENSMUST00000005671	6.23171e-83	3.05291e-79	0.473309
72729	Glutamatergic	Ube2m-205_ENSMUST00000131837	8.87493e-19	4.34783e-15	0.477172
72730	Glutamatergic	Ube2m-201_ENSMUST00000005714	6.63217e-20	3.2491e-16	-0.17515
72741	Glutamatergic	Mef2c-217_ENSMUST00000198069	6.47776e-65	3.17346e-61	0.677463
72743	Glutamatergic	Mef2c-213_ENSMUST00000197681	2.74607e-66	1.3453e-62	0.888101
72744	Glutamatergic	Mef2c-212_ENSMUST00000197146	9.4283e-87	4.61893e-83	0.89413
72752	Glutamatergic	Mef2c-223_ENSMUST00000199105	1.08739e-14	5.32714e-11	0.300776
72797	Glutamatergic	Psmd4-201_ENSMUST00000071664	4.4201e-24	2.16541e-20	0.498514
72798	Glutamatergic	Psmd4-202_ENSMUST00000107237	1.55611e-06	0.00762336	0.13196
72811	Glutamatergic	Snx6-201_ENSMUST00000005798	1.77961e-07	0.000871833	0.226068
72864	Glutamatergic	Ctcf-201_ENSMUST00000005841	3.36805e-12	1.65001e-08	0.267997
72883	Glutamatergic	Ranbp1-202_ENSMUST00000115645	4.97694e-57	2.4382e-53	-0.266055
72895	Glutamatergic	Psmb4-202_ENSMUST00000133412	3.75812e-30	1.8411e-26	0.287239
72916	Glutamatergic	Rsl1d1-201_ENSMUST00000119953	5.07123e-45	2.4844e-41	0.54442
73093	Glutamatergic	Napa-206_ENSMUST00000140640	1.76675e-67	8.65532e-64	0.833473
73096	Glutamatergic	Napa-201_ENSMUST00000006181	2.29773e-81	1.12566e-77	0.318483
73100	Glutamatergic	Sra1-203_ENSMUST00000173202	1.04784e-16	5.13339e-13	0.397203
73101	Glutamatergic	Sra1-204_ENSMUST00000173482	1.04387e-48	5.11391e-45	0.533124
73103	Glutamatergic	Sra1-205_ENSMUST00000173875	4.72208e-12	2.31335e-08	0.185056
73107	Glutamatergic	Atp5g1-201_ENSMUST00000090541	2.81558e-18	1.37935e-14	0.097398
73109	Glutamatergic	Snf8-204_ENSMUST00000150946	3.57258e-37	1.75021e-33	0.32184
73110	Glutamatergic	Snf8-201_ENSMUST00000006217	3.17247e-40	1.55419e-36	0.416962
73115	Glutamatergic	Tbcb-201_ENSMUST00000006254	4.30589e-15	2.10946e-11	-0.143924
73175	Glutamatergic	Atp6v1b2-201_ENSMUST00000006435	1.8646e-60	9.13467e-57	0.36875
73208	Glutamatergic	Tmbim1-202_ENSMUST00000113796	5.33897e-43	2.61556e-39	0.150237
73215	Glutamatergic	Arpc2-201_ENSMUST00000006467	1.06081e-163	5.19692e-160	1.03398
73216	Glutamatergic	Arpc2-203_ENSMUST00000113820	1.43373e-169	7.02383e-166	0.772358
73227	Glutamatergic	Tmem147-207_ENSMUST00000209065	8.28456e-10	4.05861e-06	0.22436
73233	Glutamatergic	Rps9-201_ENSMUST00000006496	6.87478e-19	3.36795e-15	-0.104925
73253	Glutamatergic	Crip2-201_ENSMUST00000084882	0	2.22507e-308	3.82228
73264	Glutamatergic	Pgrmc1-201_ENSMUST00000073339	1.23393e-37	6.04501e-34	0.249877
73289	Glutamatergic	Pfdn2-201_ENSMUST00000006579	8.37105e-21	4.10098e-17	-0.252933
73302	Glutamatergic	Srm-201_ENSMUST00000006611	1.14256e-09	5.59738e-06	-0.184358
73373	Glutamatergic	Rundc3a-202_ENSMUST00000107102	1.73168e-79	8.48349e-76	0.941418
73377	Glutamatergic	Rundc3a-201_ENSMUST00000006750	2.44836e-26	1.19945e-22	0.379914
73403	Glutamatergic	Aprt-201_ENSMUST00000006764	6.13712e-53	3.00658e-49	0.617562
73406	Glutamatergic	Aprt-209_ENSMUST00000213062	1.69138e-85	8.28605e-82	0.817502
73430	Glutamatergic	Aplp1-201_ENSMUST00000006828	5.24178e-108	2.56795e-104	0.500868
73438	Glutamatergic	Qrich1-201_ENSMUST00000006851	3.60733e-33	1.76723e-29	0.522779
73445	Glutamatergic	P4htm-201_ENSMUST00000006853	6.91342e-21	3.38688e-17	0.378899
73466	Glutamatergic	Cdc42-202_ENSMUST00000051477	1.21597e-14	5.95701e-11	0.196324
73467	Glutamatergic	Cdc42-201_ENSMUST00000030417	3.36237e-103	1.64723e-99	0.242359
73480	Glutamatergic	Acot13-201_ENSMUST00000006900	2.11563e-67	1.03645e-63	-0.26942
73499	Glutamatergic	B4galnt1-201_ENSMUST00000006914	7.60489e-142	3.72563e-138	1.36412
[truncated: 3,660 more rows]
