# Supplementary material for: Isoform cell-type specificity in the mouse primary motor cortex
Source: Nature. 2021 Oct 6;598(7879):195–9. doi: 10.1038/s41586-021-03969-3 (PMC8494650; doi:10.1038/s41586-021-03969-3)
Supplement: Supplementary file 8 — Subclass-level differential analysis with non-constant gene within the glutamatergic (sheet 1) and GABAergic (sheet 2) classes [file 41586_2021_3969_MOESM8_ESM.xlsx]

## Sheet: Export Summary
	This document was exported from Numbers. Each table was converted to an Excel worksheet. All other objects on each Numbers sheet were placed on separate worksheets. Please be aware that formula calculations may differ in Excel.
	Numbers Sheet Name	Numbers Table Name	Excel Worksheet Name
	a_GLUT
		ST05_a-subclass_DE_isoform_only-GLUT	a_GLUT - ST05_a-subclass_DE_iso
	b_GABA
		ST05_b-subclass_DE_isoform_only-GABA	b_GABA - ST05_b-subclass_DE_iso

## Sheet: a_GLUT - ST05_a-subclass_DE_iso
ST05_a-subclass_DE_isoform_only-GLUT
	index	name	p_raw	p_corr	es
90	L2/3 IT	Ccnd2-201_ENSMUST00000000188	5.09224e-21	3.17705e-17	0.448056
123	L2/3 IT	Lhx2-201_ENSMUST00000000253	2.25102e-206	1.40441e-202	2.35645
138	L2/3 IT	Dgke-202_ENSMUST00000107894	9.73521e-09	6.0738e-05	0.258467
141	L2/3 IT	Hddc2-201_ENSMUST00000000304	8.99946e-17	5.61476e-13	0.596107
147	L2/3 IT	Tpd52l1-202_ENSMUST00000213528	3.01253e-39	1.87952e-35	0.937165
180	L2/3 IT	Comt-201_ENSMUST00000000335	6.81959e-34	4.25474e-30	0.525495
192	L2/3 IT	Dazap2-201_ENSMUST00000000356	7.03168e-11	4.38707e-07	0.182315
195	L2/3 IT	Mcts1-203_ENSMUST00000134573	5.65743e-09	3.52967e-05	0.231792
196	L2/3 IT	Mcts1-201_ENSMUST00000000365	8.83339e-20	5.51115e-16	0.177834
197	L2/3 IT	Mcts1-204_ENSMUST00000140204	4.20597e-12	2.62411e-08	0.310404
282	L2/3 IT	Grasp-201_ENSMUST00000000543	2.9006e-154	1.80968e-150	1.84153
283	L2/3 IT	Acvr1b-201_ENSMUST00000000544	1.4753e-12	9.20441e-09	0.30475
301	L2/3 IT	Gabra2-203_ENSMUST00000197284	1.65417e-178	1.03204e-174	1.62361
302	L2/3 IT	Gabra2-204_ENSMUST00000198625	8.68076e-69	5.41593e-65	1.15863
464	L2/3 IT	Car4-201_ENSMUST00000103194	1.92473e-217	1.20084e-213	3.67896
486	L2/3 IT	Tpd52l2-202_ENSMUST00000069712	1.88604e-22	1.1767e-18	0.51139
489	L2/3 IT	Tpd52l2-203_ENSMUST00000108799	1.57227e-11	9.80939e-08	0.293881
496	L2/3 IT	Fmr1-206_ENSMUST00000114657	7.58371e-07	0.00473148	0.375828
510	L2/3 IT	Bcl11a-201_ENSMUST00000000881	5.20241e-15	3.24578e-11	0.365181
578	L2/3 IT	Chtop-202_ENSMUST00000049937	1.63281e-10	1.01871e-06	0.406193
581	L2/3 IT	Snapin-203_ENSMUST00000149884	1.77484e-10	1.10732e-06	0.352599
585	L2/3 IT	Snapin-204_ENSMUST00000184877	1.27598e-07	0.000796081	0.389111
590	L2/3 IT	S100a6-201_ENSMUST00000001051	1.06972e-196	6.67395e-193	3.76796
674	L2/3 IT	Luzp1-204_ENSMUST00000129230	1.76317e-45	1.10004e-41	0.825054
677	L2/3 IT	Luzp1-203_ENSMUST00000105849	2.21497e-33	1.38192e-29	0.560726
690	L2/3 IT	Ift20-203_ENSMUST00000128788	3.39029e-31	2.1152e-27	0.237105
751	L2/3 IT	Snrnp27-201_ENSMUST00000001186	2.0293e-14	1.26608e-10	0.130266
762	L2/3 IT	Calm1-203_ENSMUST00000127300	2.46307e-64	1.53671e-60	0.203911
763	L2/3 IT	Calm1-204_ENSMUST00000153524	1.39823e-59	8.72354e-56	0.2235
765	L2/3 IT	Calm1-202_ENSMUST00000110082	6.21431e-78	3.87711e-74	0.148205
773	L2/3 IT	Agpat3-201_ENSMUST00000001240	5.2315e-08	0.000326393	0.263663
808	L2/3 IT	Ckb-204_ENSMUST00000222705	2.79611e-22	1.74449e-18	0.443502
844	L2/3 IT	Srr-204_ENSMUST00000121738	2.35987e-42	1.47232e-38	0.816897
848	L2/3 IT	Fndc5-201_ENSMUST00000102600	5.56442e-47	3.47164e-43	0.963527
859	L2/3 IT	Vps50-207_ENSMUST00000184461	1.5507e-11	9.6748e-08	0.145825
862	L2/3 IT	Vps50-208_ENSMUST00000184780	2.67244e-20	1.66733e-16	0.532008
897	L2/3 IT	Mef2d-201_ENSMUST00000001455	9.71389e-21	6.0605e-17	0.499886
1027	L2/3 IT	Nom1-201_ENSMUST00000001611	3.36938e-13	2.10216e-09	0.268635
1031	L2/3 IT	Ergic1-206_ENSMUST00000167662	1.21941e-17	7.60792e-14	0.374203
1036	L2/3 IT	Ifrd1-204_ENSMUST00000165027	3.95404e-45	2.46693e-41	1.0297
1038	L2/3 IT	Ifrd1-202_ENSMUST00000164047	3.65355e-49	2.27945e-45	0.920959
1039	L2/3 IT	Ifrd1-201_ENSMUST00000001672	5.64733e-54	3.52337e-50	0.68106
1064	L2/3 IT	Ddx18-201_ENSMUST00000001724	6.41077e-11	3.99968e-07	0.37563
1226	L2/3 IT	Nfix-201_ENSMUST00000076715	6.52078e-11	4.06832e-07	0.419524
1272	L2/3 IT	Gria3-201_ENSMUST00000076349	3.57055e-41	2.22767e-37	1.14551
1275	L2/3 IT	Gria3-206_ENSMUST00000139965	1.679e-08	0.000104753	0.415633
1300	L2/3 IT	Idh3g-206_ENSMUST00000142707	6.71696e-63	4.19071e-59	1.14087
1303	L2/3 IT	Idh3g-208_ENSMUST00000148419	6.98502e-70	4.35796e-66	1.35238
1304	L2/3 IT	Idh3g-202_ENSMUST00000129070	4.33677e-43	2.70571e-39	0.852824
1306	L2/3 IT	Idh3g-209_ENSMUST00000156299	3.6444e-42	2.27374e-38	0.806327
1334	L2/3 IT	Ift46-201_ENSMUST00000002099	1.34008e-06	0.00836075	0.150305
1413	L2/3 IT	Celf2-209_ENSMUST00000137733	1.86875e-115	1.16591e-111	1.51419
1420	L2/3 IT	Celf2-201_ENSMUST00000002176	8.20942e-127	5.12186e-123	1.14033
1422	L2/3 IT	Celf2-217_ENSMUST00000182404	4.57027e-37	2.85139e-33	0.804253
1433	L2/3 IT	Celf2-215_ENSMUST00000182037	1.10412e-164	6.88858e-161	1.85748
1606	L2/3 IT	Ranbp3-201_ENSMUST00000002445	1.47843e-12	9.22393e-09	0.411674
1633	L2/3 IT	Braf-201_ENSMUST00000002487	2.44325e-15	1.52435e-11	0.273703
1662	L2/3 IT	Rgs20-201_ENSMUST00000002533	5.87035e-43	3.66251e-39	0.861532
1742	L2/3 IT	Akap8l-201_ENSMUST00000050214	3.39183e-50	2.11616e-46	0.474119
1747	L2/3 IT	Pdcd2l-201_ENSMUST00000002710	3.00546e-15	1.87511e-11	0.416009
1751	L2/3 IT	Alkbh7-201_ENSMUST00000002737	1.78786e-26	1.11544e-22	0.747908
1755	L2/3 IT	Med6-204_ENSMUST00000161211	2.70885e-16	1.69005e-12	0.590135
1827	L2/3 IT	Ggct-201_ENSMUST00000002874	5.45503e-09	3.40339e-05	0.326889
1828	L2/3 IT	Ggct-202_ENSMUST00000131475	3.2177e-08	0.000200752	0.210924
1840	L2/3 IT	Nudt14-202_ENSMUST00000221397	1.14005e-07	0.000711278	0.238196
1847	L2/3 IT	Epdr1-201_ENSMUST00000002885	2.56749e-15	1.60186e-11	0.21084
2061	L2/3 IT	Atp5d-203_ENSMUST00000105367	1.25063e-38	7.80267e-35	0.546126
2091	L2/3 IT	Pafah1b2-201_ENSMUST00000172450	8.99996e-08	0.000561508	0.115402
2151	L2/3 IT	Sh3gl1-201_ENSMUST00000003268	2.90371e-13	1.81162e-09	0.403953
2160	L2/3 IT	Dvl3-203_ENSMUST00000171572	2.73205e-19	1.70452e-15	0.382006
2189	L2/3 IT	Car11-201_ENSMUST00000003360	3.05423e-38	1.90553e-34	0.399049
2190	L2/3 IT	Car11-204_ENSMUST00000210872	2.4725e-31	1.54259e-27	0.679498
2197	L2/3 IT	Dlgap1-216_ENSMUST00000156946	3.16401e-40	1.97403e-36	0.881582
2203	L2/3 IT	Dlgap1-213_ENSMUST00000150798	1.67883e-33	1.04742e-29	0.673658
2207	L2/3 IT	Dlgap1-211_ENSMUST00000148486	4.95052e-35	3.08863e-31	0.349732
2247	L2/3 IT	Abhd17a-201_ENSMUST00000003436	7.12735e-08	0.000444676	0.156313
2253	L2/3 IT	Cacnb3-206_ENSMUST00000230490	4.04825e-36	2.5257e-32	0.838561
2374	L2/3 IT	Phyhip-201_ENSMUST00000003561	1.79005e-76	1.11681e-72	0.604544
2410	L2/3 IT	Dgcr6-202_ENSMUST00000076757	9.74109e-16	6.07746e-12	0.586962
2412	L2/3 IT	Dgcr6-206_ENSMUST00000151266	4.31711e-10	2.69345e-06	0.39896
2433	L2/3 IT	Ercc1-201_ENSMUST00000003645	7.2187e-13	4.50374e-09	0.399771
2445	L2/3 IT	Crtc1-201_ENSMUST00000076615	1.41669e-34	8.83872e-31	0.534212
2598	L2/3 IT	Nob1-201_ENSMUST00000003946	4.11985e-15	2.57037e-11	0.507246
2628	L2/3 IT	Lin7b-201_ENSMUST00000003971	2.06842e-44	1.29049e-40	0.307603
2632	L2/3 IT	Bax-201_ENSMUST00000033093	3.37716e-10	2.10701e-06	0.166365
2638	L2/3 IT	Tfam-201_ENSMUST00000092430	1.80797e-34	1.12799e-30	0.524534
2642	L2/3 IT	Mmd-201_ENSMUST00000004050	6.3984e-33	3.99196e-29	0.37994
2646	L2/3 IT	Hlf-201_ENSMUST00000004051	2.43441e-76	1.51883e-72	1.07024
2657	L2/3 IT	Ssbp2-203_ENSMUST00000133984	1.57883e-19	9.85033e-16	0.354078
2674	L2/3 IT	Brinp2-201_ENSMUST00000004133	8.086e-30	5.04486e-26	0.655895
2680	L2/3 IT	Gstm5-204_ENSMUST00000169365	9.03107e-20	5.63448e-16	0.351506
2855	L2/3 IT	9330159F19Rik-201_ENSMUST00000092627	4.44822e-15	2.77524e-11	0.341515
2875	L2/3 IT	Tmed4-201_ENSMUST00000004508	2.09426e-10	1.30661e-06	0.181284
3009	L2/3 IT	Etfb-201_ENSMUST00000004729	2.51714e-15	1.57044e-11	0.355104
3027	L2/3 IT	Sgce-201_ENSMUST00000004750	1.09767e-15	6.84837e-12	0.531977
3054	L2/3 IT	Slbp-201_ENSMUST00000057551	4.37285e-15	2.72822e-11	0.494064
3055	L2/3 IT	Slbp-203_ENSMUST00000101354	4.23199e-26	2.64034e-22	0.532992
3073	L2/3 IT	Polr2e-201_ENSMUST00000004786	2.84177e-40	1.77298e-36	0.271458
3088	L2/3 IT	Mtfp1-201_ENSMUST00000004868	3.2415e-144	2.02237e-140	1.20109
3149	L2/3 IT	Ap1s1-201_ENSMUST00000111080	6.71464e-117	4.18926e-113	0.518839
3153	L2/3 IT	Srpk1-204_ENSMUST00000130643	9.33526e-17	5.82427e-13	0.304933
3156	L2/3 IT	Srpk1-206_ENSMUST00000145023	1.75751e-07	0.00109651	0.338797
3232	L2/3 IT	Tmem242-201_ENSMUST00000005053	9.50591e-09	5.93074e-05	0.267996
3304	L2/3 IT	Jkamp-202_ENSMUST00000117449	1.70944e-08	0.000106652	0.219163
3411	L2/3 IT	Cadm3-202_ENSMUST00000111220	1.15783e-74	7.22371e-71	0.789903
3438	L2/3 IT	Fbxo11-203_ENSMUST00000130379	3.71857e-12	2.32002e-08	0.376676
3445	L2/3 IT	Bud23-202_ENSMUST00000085984	1.07494e-09	6.70654e-06	0.335646
3446	L2/3 IT	Bud23-203_ENSMUST00000111205	6.6982e-07	0.00417901	0.25563
3466	L2/3 IT	Mprip-202_ENSMUST00000072031	6.90226e-19	4.30632e-15	0.454061
3490	L2/3 IT	Dnajb1-201_ENSMUST00000005620	2.67007e-85	1.66586e-81	1.10129
3522	L2/3 IT	Ndufs3-201_ENSMUST00000005647	3.86165e-09	2.40929e-05	0.0791074
3530	L2/3 IT	Por-201_ENSMUST00000005651	4.83662e-25	3.01757e-21	0.802
3569	L2/3 IT	Mef2c-217_ENSMUST00000198069	7.65463e-168	4.77572e-164	0.790844
3571	L2/3 IT	Mef2c-213_ENSMUST00000197681	1.62859e-51	1.01608e-47	0.843153
3572	L2/3 IT	Mef2c-212_ENSMUST00000197146	1.34886e-94	8.41554e-91	0.829958
3577	L2/3 IT	Mef2c-231_ENSMUST00000200394	1.10188e-40	6.87461e-37	1.06802
3579	L2/3 IT	Mef2c-222_ENSMUST00000199019	5.26001e-55	3.28172e-51	0.816656
3580	L2/3 IT	Mef2c-223_ENSMUST00000199105	1.62293e-55	1.01254e-51	0.792247
3586	L2/3 IT	Mef2c-209_ENSMUST00000196832	3.6716e-72	2.29071e-68	1.40107
3730	L2/3 IT	Bloc1s6-206_ENSMUST00000148460	3.86918e-11	2.41398e-07	0.395571
3744	L2/3 IT	Rsl1d1-201_ENSMUST00000119953	4.76566e-18	2.97329e-14	0.290965
3756	L2/3 IT	Ergic3-201_ENSMUST00000006035	1.11463e-10	6.95417e-07	0.258199
3858	L2/3 IT	Trap1-201_ENSMUST00000006137	2.26788e-12	1.41493e-08	0.486061
3882	L2/3 IT	Ankrd13d-201_ENSMUST00000056888	2.47711e-16	1.54547e-12	0.687478
3920	L2/3 IT	Napa-203_ENSMUST00000127637	2.74684e-14	1.71375e-10	0.532968
3921	L2/3 IT	Napa-206_ENSMUST00000140640	8.73781e-10	5.45152e-06	0.40015
3924	L2/3 IT	Napa-201_ENSMUST00000006181	4.71585e-67	2.94222e-63	0.29419
3929	L2/3 IT	Sra1-204_ENSMUST00000173482	2.41696e-07	0.00150794	0.144274
4043	L2/3 IT	Arpc2-201_ENSMUST00000006467	1.3185e-160	8.22614e-157	0.816822
4044	L2/3 IT	Arpc2-203_ENSMUST00000113820	1.36039e-186	8.48748e-183	0.60913
4081	L2/3 IT	Crip2-201_ENSMUST00000084882	6.99538e-16	4.36442e-12	0.211182
4109	L2/3 IT	Med8-201_ENSMUST00000019229	1.38643e-48	8.64991e-45	0.910478
4173	L2/3 IT	Pdk1-201_ENSMUST00000006669	2.92274e-25	1.8235e-21	0.603247
4201	L2/3 IT	Rundc3a-202_ENSMUST00000107102	1.06263e-17	6.62975e-14	0.500231
4258	L2/3 IT	Aplp1-201_ENSMUST00000006828	7.07184e-10	4.41212e-06	0.158697
4266	L2/3 IT	Qrich1-201_ENSMUST00000006851	1.45289e-16	9.06456e-13	0.466285
4295	L2/3 IT	Cdc42-201_ENSMUST00000030417	3.39619e-20	2.11888e-16	0.106335
4334	L2/3 IT	Tspan31-201_ENSMUST00000060991	3.91575e-08	0.000244304	0.152298
4364	L2/3 IT	Sod2-201_ENSMUST00000007012	2.33276e-34	1.45541e-30	0.211825
4403	L2/3 IT	Eif1b-201_ENSMUST00000007139	1.02404e-61	6.38897e-58	0.287104
4442	L2/3 IT	Neu1-201_ENSMUST00000007253	8.79275e-36	5.4858e-32	0.716349
4451	L2/3 IT	Lsm2-202_ENSMUST00000114011	8.3291e-17	5.19653e-13	0.513456
4466	L2/3 IT	Stx1a-201_ENSMUST00000005509	2.36127e-25	1.4732e-21	0.251823
4531	L2/3 IT	Hapln4-201_ENSMUST00000007738	2.29663e-32	1.43287e-28	0.771234
4533	L2/3 IT	Dus3l-201_ENSMUST00000007747	1.83214e-10	1.14308e-06	0.354491
4545	L2/3 IT	Homer1-202_ENSMUST00000079086	9.0637e-103	5.65484e-99	0.843684
4549	L2/3 IT	Homer1-204_ENSMUST00000102752	3.78253e-27	2.35992e-23	0.718322
4569	L2/3 IT	Arpp19-211_ENSMUST00000170310	7.11174e-63	4.43702e-59	0.483711
4571	L2/3 IT	Arpp19-203_ENSMUST00000166549	1.61951e-195	1.01041e-191	0.843813
4574	L2/3 IT	Arpp19-201_ENSMUST00000007800	1.12705e-18	7.03167e-15	0.528476
4575	L2/3 IT	Arpp19-202_ENSMUST00000164467	4.17608e-23	2.60545e-19	0.335516
4578	L2/3 IT	Arpp19-209_ENSMUST00000169492	1.33122e-59	8.3055e-56	1.33242
4603	L2/3 IT	Cpt1c-203_ENSMUST00000211901	9.04653e-16	5.64413e-12	0.348779
4647	L2/3 IT	Hnrnph1-201_ENSMUST00000069304	3.03834e-07	0.00189562	0.196167
4654	L2/3 IT	Hnrnph1-202_ENSMUST00000077817	6.99248e-13	4.36261e-09	0.639122
4696	L2/3 IT	Fzd3-202_ENSMUST00000131309	2.79961e-26	1.74667e-22	0.399484
4715	L2/3 IT	Fhl2-201_ENSMUST00000008280	2.24574e-13	1.40112e-09	0.239112
4716	L2/3 IT	Emc10-202_ENSMUST00000118808	1.43009e-14	8.92235e-11	0.16961
4743	L2/3 IT	Fnbp4-201_ENSMUST00000013759	4.25729e-08	0.000265612	0.273242
4792	L2/3 IT	Prpf31-205_ENSMUST00000143231	3.8539e-14	2.40445e-10	0.415418
4795	L2/3 IT	Sertad1-201_ENSMUST00000008528	3.83807e-19	2.39457e-15	0.700328
4813	L2/3 IT	Nutf2-201_ENSMUST00000008594	2.29209e-14	1.43003e-10	0.239518
4817	L2/3 IT	Arpc5-201_ENSMUST00000077755	2.69854e-07	0.00168362	0.125213
4858	L2/3 IT	Rbfox1-201_ENSMUST00000056416	6.31163e-51	3.93783e-47	0.515043
4863	L2/3 IT	Rbfox1-208_ENSMUST00000231194	6.7386e-315	4.20421e-311	3.3001
4913	L2/3 IT	Man1a2-201_ENSMUST00000008907	2.072e-169	1.29272e-165	1.24641
4984	L2/3 IT	Ewsr1-210_ENSMUST00000144238	1.32274e-32	8.25257e-29	0.743943
5024	L2/3 IT	Lnpk-201_ENSMUST00000064503	7.75903e-16	4.84086e-12	0.548689
5059	L2/3 IT	Syn2-206_ENSMUST00000204617	7.70376e-15	4.80638e-11	0.39809
5061	L2/3 IT	Syn2-201_ENSMUST00000009538	3.0111e-40	1.87863e-36	0.938832
5066	L2/3 IT	Nav1-201_ENSMUST00000040599	1.89889e-50	1.18471e-46	0.739536
5091	L2/3 IT	Cdk9-202_ENSMUST00000120105	4.95053e-10	3.08864e-06	0.374823
5109	L2/3 IT	Mkl2-204_ENSMUST00000149359	3.39942e-72	2.1209e-68	0.373966
5158	L2/3 IT	Tfcp2-206_ENSMUST00000230254	1.23772e-14	7.72211e-11	0.17853
5210	L2/3 IT	Vps4b-201_ENSMUST00000094646	1.31583e-25	8.20949e-22	0.575137
5284	L2/3 IT	Rnf112-202_ENSMUST00000060255	5.22434e-64	3.25946e-60	1.33752
5314	L2/3 IT	Stx5a-209_ENSMUST00000176093	6.91059e-11	4.31152e-07	0.324191
5334	L2/3 IT	2610507B11Rik-201_ENSMUST00000010421	3.34332e-24	2.0859e-20	0.433645
5400	L2/3 IT	Rbm25-204_ENSMUST00000182032	2.8973e-11	1.80763e-07	0.221914
5438	L2/3 IT	Gabra1-205_ENSMUST00000205546	3.4224e-29	2.13524e-25	0.36261
5439	L2/3 IT	Gabra1-201_ENSMUST00000020707	2.24114e-26	1.39824e-22	0.485858
5470	L2/3 IT	Tbrg1-201_ENSMUST00000117654	5.42873e-10	3.38699e-06	0.242589
5530	L2/3 IT	Sptbn4-203_ENSMUST00000108363	6.60375e-11	4.12008e-07	0.271761
5656	L2/3 IT	Rpa3-201_ENSMUST00000012627	3.93398e-15	2.45441e-11	0.506764
5702	L2/3 IT	Adgrl1-207_ENSMUST00000141158	1.23742e-09	7.72025e-06	0.140287
5722	L2/3 IT	Ptprs-211_ENSMUST00000223859	1.13606e-39	7.08788e-36	0.580578
5723	L2/3 IT	Ptprs-202_ENSMUST00000086828	5.09111e-12	3.17634e-08	0.49475
5761	L2/3 IT	Tango2-213_ENSMUST00000231372	4.54356e-13	2.83473e-09	0.383202
5801	L2/3 IT	Pea15a-201_ENSMUST00000013842	1.17066e-114	7.30374e-111	0.938753
5807	L2/3 IT	Timm23-201_ENSMUST00000013845	4.27367e-10	2.66635e-06	0.100251
5910	L2/3 IT	Dnajc7-201_ENSMUST00000014339	1.15059e-12	7.17851e-09	0.168816
5934	L2/3 IT	Pam16-201_ENSMUST00000014445	1.842e-07	0.00114922	0.147629
5983	L2/3 IT	Rnf166-201_ENSMUST00000014614	1.29341e-47	8.06957e-44	0.911267
6051	L2/3 IT	Cmc2-205_ENSMUST00000148235	1.12611e-15	7.02579e-12	0.506545
6149	L2/3 IT	Surf2-201_ENSMUST00000015017	2.7789e-12	1.73376e-08	0.320394
6161	L2/3 IT	Ppp1cb-201_ENSMUST00000015100	9.71523e-15	6.06133e-11	0.190013
6162	L2/3 IT	Ppp1cb-205_ENSMUST00000201880	1.52923e-19	9.54087e-16	0.203136
6171	L2/3 IT	Tsen15-201_ENSMUST00000015124	1.46614e-38	9.14723e-35	0.475644
6190	L2/3 IT	Trappc2l-201_ENSMUST00000015157	3.62009e-15	2.25858e-11	0.143863
6191	L2/3 IT	Trappc2l-203_ENSMUST00000212477	8.24128e-11	5.14173e-07	0.132341
6207	L2/3 IT	Rabl6-201_ENSMUST00000058137	3.22716e-07	0.00201343	0.283569
6240	L2/3 IT	Fbxw5-201_ENSMUST00000015239	1.99589e-19	1.24524e-15	0.46297
6268	L2/3 IT	Actn1-201_ENSMUST00000021554	1.04886e-93	6.54383e-90	0.814656
6353	L2/3 IT	Ubl4a-206_ENSMUST00000155676	1.94622e-12	1.21425e-08	0.418533
6363	L2/3 IT	Gdi1-209_ENSMUST00000149391	5.39664e-08	0.000336696	0.298538
6396	L2/3 IT	Dennd6b-206_ENSMUST00000230823	1.3769e-23	8.59045e-20	0.568351
6423	L2/3 IT	Prrt1-201_ENSMUST00000015620	1.8448e-23	1.15097e-19	0.250163
6439	L2/3 IT	Hivep2-205_ENSMUST00000191138	8.77226e-20	5.47301e-16	0.576199
6475	L2/3 IT	Lpl-202_ENSMUST00000101463	1.68498e-20	1.05126e-16	0.254244
6478	L2/3 IT	Atp6v0e-201_ENSMUST00000015719	5.64742e-21	3.52342e-17	0.639231
6537	L2/3 IT	Arnt2-207_ENSMUST00000208232	1.21392e-18	7.57362e-15	0.504619
6555	L2/3 IT	Capza2-201_ENSMUST00000015877	2.97831e-59	1.85817e-55	0.245552
6573	L2/3 IT	Anp32e-202_ENSMUST00000165307	2.5911e-15	1.61659e-11	0.402092
6596	L2/3 IT	Cnih1-202_ENSMUST00000146629	8.94607e-39	5.58145e-35	0.558593
6619	L2/3 IT	Med28-202_ENSMUST00000118833	5.92564e-36	3.69701e-32	0.214748
6620	L2/3 IT	Med28-201_ENSMUST00000015948	2.76164e-43	1.72299e-39	0.222438
6622	L2/3 IT	Med28-205_ENSMUST00000156481	5.00706e-22	3.1239e-18	0.178539
6636	L2/3 IT	Tnr-202_ENSMUST00000192069	3.57637e-23	2.2313e-19	0.452895
6805	L2/3 IT	Ube2a-201_ENSMUST00000016452	1.56214e-19	9.74618e-16	0.328766
6823	L2/3 IT	Kcnq2-217_ENSMUST00000149964	1.52267e-09	9.49991e-06	0.320843
6874	L2/3 IT	Cd34-202_ENSMUST00000110815	3.26449e-117	2.03671e-113	1.9913
6919	L2/3 IT	H3f3b-204_ENSMUST00000139623	1.57241e-23	9.81026e-20	0.596085
6921	L2/3 IT	H3f3b-201_ENSMUST00000016703	3.96554e-89	2.4741e-85	0.342425
6945	L2/3 IT	Cmah-208_ENSMUST00000224819	1.89602e-21	1.18293e-17	0.204147
6958	L2/3 IT	Tox4-201_ENSMUST00000022766	1.64462e-07	0.00102608	0.28369
6974	L2/3 IT	Srsf6-203_ENSMUST00000130411	1.14849e-22	7.16542e-19	0.418445
7039	L2/3 IT	Med24-201_ENSMUST00000017354	2.16387e-09	1.35004e-05	0.360984
7054	L2/3 IT	Glod4-201_ENSMUST00000017430	4.17442e-17	2.60442e-13	0.488142
7091	L2/3 IT	Mpp2-201_ENSMUST00000017458	2.94005e-25	1.8343e-21	0.52523
7101	L2/3 IT	Nlk-201_ENSMUST00000142739	1.32457e-92	8.26402e-89	0.921247
7131	L2/3 IT	Zfp207-207_ENSMUST00000178665	1.63201e-08	0.000101821	0.286539
7133	L2/3 IT	Zfp207-204_ENSMUST00000123726	2.98723e-13	1.86373e-09	0.217918
7134	L2/3 IT	Zfp207-208_ENSMUST00000188489	1.63201e-08	0.000101821	0.286539
7156	L2/3 IT	Timp2-201_ENSMUST00000017610	1.96359e-54	1.22508e-50	1.09037
7174	L2/3 IT	Igfbp4-201_ENSMUST00000017637	1.8618e-84	1.16158e-80	1.17672
7177	L2/3 IT	Igfbp4-203_ENSMUST00000130530	7.43391e-81	4.63801e-77	1.37919
7203	L2/3 IT	Abr-204_ENSMUST00000108407	4.25037e-71	2.65181e-67	1.06562
7261	L2/3 IT	Serinc3-201_ENSMUST00000017851	2.91626e-09	1.81945e-05	0.128287
7276	L2/3 IT	Pigt-202_ENSMUST00000117066	2.26883e-14	1.41552e-10	0.356715
7284	L2/3 IT	Dbndd2-203_ENSMUST00000109349	3.76531e-34	2.34918e-30	0.755618
7285	L2/3 IT	Dbndd2-204_ENSMUST00000109350	1.69046e-24	1.05468e-20	0.39651
7292	L2/3 IT	Slc12a5-205_ENSMUST00000137302	8.64489e-84	5.39354e-80	1.04797
7299	L2/3 IT	Slc12a5-208_ENSMUST00000202479	3.56555e-192	2.22455e-188	1.07601
7333	L2/3 IT	Crk-201_ENSMUST00000017920	1.5077e-06	0.00940655	0.275431
7346	L2/3 IT	Mlx-204_ENSMUST00000143344	2.29265e-07	0.00143038	0.291699
7348	L2/3 IT	Mlx-206_ENSMUST00000149411	5.36151e-10	3.34505e-06	0.364729
7349	L2/3 IT	Mlx-202_ENSMUST00000107302	1.38027e-10	8.61148e-07	0.382402
7377	L2/3 IT	B4galt5-201_ENSMUST00000109221	1.35048e-42	8.42566e-39	0.627792
7432	L2/3 IT	Med13l-201_ENSMUST00000100816	5.80212e-35	3.61994e-31	0.404421
7434	L2/3 IT	Hist1h2bc-201_ENSMUST00000018246	6.19301e-24	3.86382e-20	0.793705
7443	L2/3 IT	Med1-202_ENSMUST00000092735	6.26443e-09	3.90838e-05	0.27696
7444	L2/3 IT	Med1-203_ENSMUST00000107545	2.69399e-13	1.68078e-09	0.230872
7452	L2/3 IT	Stard3-201_ENSMUST00000018311	1.58895e-10	9.91345e-07	0.438801
7454	L2/3 IT	Vmp1-201_ENSMUST00000018315	5.7886e-89	3.61151e-85	0.438973
7455	L2/3 IT	Vmp1-202_ENSMUST00000123590	2.31022e-55	1.44135e-51	0.455979
7507	L2/3 IT	Tomm34-202_ENSMUST00000109384	1.94262e-20	1.212e-16	0.337579
7565	L2/3 IT	Kif3a-201_ENSMUST00000057330	1.86396e-27	1.16292e-23	0.723723
7586	L2/3 IT	Mapt-201_ENSMUST00000100347	2.64911e-08	0.000165278	0.341394
7636	L2/3 IT	C1qbp-201_ENSMUST00000078528	2.66388e-07	0.00166199	0.124537
7665	L2/3 IT	Ncor1-203_ENSMUST00000069456	8.61529e-08	0.000537508	0.317324
7686	L2/3 IT	Trpv2-201_ENSMUST00000018651	5.92402e-10	3.696e-06	0.341491
7717	L2/3 IT	Ctdnep1-201_ENSMUST00000108593	5.64587e-34	3.52246e-30	0.614886
7762	L2/3 IT	Dusp14-203_ENSMUST00000108101	3.52438e-125	2.19886e-121	1.6633
7764	L2/3 IT	Dusp14-202_ENSMUST00000100705	7.68529e-97	4.79485e-93	0.721088
7765	L2/3 IT	Dusp14-205_ENSMUST00000164891	2.68922e-208	1.6778e-204	2.89812
7769	L2/3 IT	Tada2a-201_ENSMUST00000018795	1.30068e-08	8.11493e-05	0.367391
7803	L2/3 IT	Slc25a39-201_ENSMUST00000018821	2.26084e-24	1.41054e-20	0.552977
7854	L2/3 IT	Fxr2-201_ENSMUST00000018909	4.26832e-08	0.0002663	0.286076
7894	L2/3 IT	Avpi1-201_ENSMUST00000018965	5.65021e-38	3.52516e-34	0.537688
7965	L2/3 IT	Ywhah-201_ENSMUST00000019109	1.2283e-55	7.66336e-52	0.167433
7972	L2/3 IT	Slfn3-203_ENSMUST00000216599	4.43915e-24	2.76958e-20	0.270267
7987	L2/3 IT	Dalrd3-203_ENSMUST00000191897	1.79656e-18	1.12087e-14	0.568241
7991	L2/3 IT	Dalrd3-201_ENSMUST00000019183	3.9311e-11	2.45262e-07	0.311994
7994	L2/3 IT	Fis1-202_ENSMUST00000111094	4.95881e-12	3.0938e-08	0.237322
8005	L2/3 IT	Rab3d-201_ENSMUST00000115351	4.56828e-15	2.85015e-11	0.344825
8068	L2/3 IT	Cacng2-201_ENSMUST00000019290	2.14885e-33	1.34067e-29	0.372537
8072	L2/3 IT	Rab5c-202_ENSMUST00000107364	8.05005e-10	5.02243e-06	0.29351
8090	L2/3 IT	Rnf145-201_ENSMUST00000019333	1.69731e-09	1.05895e-05	0.292757
8091	L2/3 IT	Scn1b-203_ENSMUST00000211945	6.79127e-26	4.23708e-22	0.497043
8092	L2/3 IT	Scn1b-202_ENSMUST00000211923	8.0236e-18	5.00592e-14	0.420105
8093	L2/3 IT	Scn1b-201_ENSMUST00000098548	2.23127e-33	1.39209e-29	0.367329
8156	L2/3 IT	Calm3-202_ENSMUST00000172594	2.81321e-07	0.00175516	0.311903
8157	L2/3 IT	Calm3-201_ENSMUST00000019514	4.08205e-49	2.54679e-45	0.223909
8158	L2/3 IT	Calm3-204_ENSMUST00000173557	1.52944e-34	9.54219e-31	0.27396
8184	L2/3 IT	Gipc1-201_ENSMUST00000019577	1.64462e-86	1.02608e-82	0.928505
8272	L2/3 IT	Ccdc12-201_ENSMUST00000019803	4.7741e-14	2.97856e-10	0.166697
8287	L2/3 IT	Mrpl24-202_ENSMUST00000119968	1.52965e-15	9.54348e-12	0.455463
8323	L2/3 IT	Polr2i-201_ENSMUST00000019882	1.53881e-09	9.60062e-06	0.270482
8326	L2/3 IT	Polr2i-202_ENSMUST00000108192	9.0069e-07	0.00561941	0.193196
8375	L2/3 IT	Stxbp5-201_ENSMUST00000038213	1.76187e-10	1.09923e-06	0.298674
8400	L2/3 IT	Pcmt1-202_ENSMUST00000159917	6.60062e-38	4.11813e-34	0.351893
8414	L2/3 IT	Sec63-201_ENSMUST00000019937	1.75866e-14	1.09723e-10	0.332451
8420	L2/3 IT	Snx3-201_ENSMUST00000019939	7.68686e-32	4.79583e-28	0.145663
8421	L2/3 IT	Snx3-202_ENSMUST00000105499	4.28066e-23	2.67071e-19	0.486527
8432	L2/3 IT	Pex3-201_ENSMUST00000019945	6.70901e-19	4.18575e-15	0.623989
8484	L2/3 IT	Wasf1-201_ENSMUST00000019975	2.10111e-47	1.31088e-43	1.18985
8485	L2/3 IT	Wasf1-202_ENSMUST00000105509	2.09811e-49	1.30901e-45	0.586255
8493	L2/3 IT	Slc16a10-202_ENSMUST00000213488	1.26064e-22	7.86512e-19	0.276459
8530	L2/3 IT	Arfgef3-202_ENSMUST00000215836	2.72213e-50	1.69834e-46	0.526238
8597	L2/3 IT	Pkib-205_ENSMUST00000176225	5.76038e-09	3.5939e-05	0.17298
8641	L2/3 IT	Ptprk-201_ENSMUST00000166468	1.4678e-130	9.15759e-127	1.52548
8662	L2/3 IT	Ccdc59-201_ENSMUST00000020049	1.59023e-08	9.92146e-05	0.176989
8665	L2/3 IT	Lin7a-201_ENSMUST00000020057	1.95694e-141	1.22093e-137	1.65837
8672	L2/3 IT	Ppp1r12a-208_ENSMUST00000219759	3.30562e-110	2.06238e-106	0.739499
8673	L2/3 IT	Ppp1r12a-205_ENSMUST00000219263	2.57901e-52	1.60905e-48	0.920756
8692	L2/3 IT	Ube2d1-201_ENSMUST00000020085	4.43289e-167	2.76568e-163	0.84896
8700	L2/3 IT	Atp2b1-208_ENSMUST00000219624	1.13788e-33	7.09924e-30	0.391843
8701	L2/3 IT	Atp2b1-207_ENSMUST00000219557	6.70192e-47	4.18133e-43	0.404596
8704	L2/3 IT	Atp2b1-210_ENSMUST00000220124	6.87366e-38	4.28847e-34	0.777192
8706	L2/3 IT	Atp2b1-201_ENSMUST00000020107	3.9339e-114	2.45436e-110	0.480961
8719	L2/3 IT	Arid5b-204_ENSMUST00000219238	1.14811e-53	7.16306e-50	0.707495
8742	L2/3 IT	Dusp6-201_ENSMUST00000020118	6.86579e-99	4.28357e-95	1.86213
8752	L2/3 IT	Kitl-202_ENSMUST00000105283	8.46667e-131	5.28236e-127	1.60844
8871	L2/3 IT	Cdk17-201_ENSMUST00000069965	5.11524e-115	3.1914e-111	0.925074
8877	L2/3 IT	Snrpf-201_ENSMUST00000020203	1.48502e-16	9.26506e-13	0.163881
8905	L2/3 IT	Nudt4-201_ENSMUST00000020217	8.24933e-13	5.14676e-09	0.413722
8939	L2/3 IT	Washc3-203_ENSMUST00000182183	2.91418e-22	1.81816e-18	0.658507
9003	L2/3 IT	Ddx50-201_ENSMUST00000020270	3.38298e-17	2.11064e-13	0.391177
9043	L2/3 IT	Sar1a-201_ENSMUST00000020285	4.91043e-08	0.000306362	0.231742
9109	L2/3 IT	Pno1-201_ENSMUST00000020317	1.3678e-33	8.5337e-30	0.616524
9137	L2/3 IT	Tbc1d15-201_ENSMUST00000020339	8.99701e-13	5.61323e-09	0.426489
9145	L2/3 IT	2310011J03Rik-201_ENSMUST00000020341	7.10133e-23	4.43052e-19	0.505617
9147	L2/3 IT	Peli1-201_ENSMUST00000093290	1.13636e-12	7.08973e-09	0.428169
9159	L2/3 IT	Lgr5-205_ENSMUST00000149008	8.72406e-10	5.44294e-06	0.129474
9178	L2/3 IT	Actr2-201_ENSMUST00000000137	6.0609e-09	3.7814e-05	0.118502
9193	L2/3 IT	Mum1-205_ENSMUST00000135598	1.61299e-21	1.00634e-17	0.621725
9238	L2/3 IT	Cobl-208_ENSMUST00000172919	2.23645e-86	1.39532e-82	1.10238
9290	L2/3 IT	Osbpl8-202_ENSMUST00000105275	6.06664e-47	3.78498e-43	0.73717
9297	L2/3 IT	Cabin1-201_ENSMUST00000001712	6.18691e-19	3.86001e-15	0.415633
9328	L2/3 IT	Timm13-201_ENSMUST00000020440	2.64455e-20	1.64994e-16	0.173324
9386	L2/3 IT	Hcfc2-201_ENSMUST00000020478	8.3457e-48	5.20688e-44	0.952845
9389	L2/3 IT	Nfyb-204_ENSMUST00000130911	2.84918e-15	1.7776e-11	0.433715
9412	L2/3 IT	D10Wsu102e-201_ENSMUST00000020488	7.86003e-27	4.90388e-23	0.154808
9422	L2/3 IT	Pofut2-201_ENSMUST00000020493	7.01311e-11	4.37548e-07	0.400639
9449	L2/3 IT	Sumo3-206_ENSMUST00000141228	1.89045e-11	1.17945e-07	0.317196
9450	L2/3 IT	Sumo3-201_ENSMUST00000020501	1.13416e-13	7.07601e-10	0.451179
9492	L2/3 IT	Pex13-201_ENSMUST00000020523	1.71504e-21	1.07001e-17	0.45288
9541	L2/3 IT	Nsg2-201_ENSMUST00000020537	5.19568e-157	3.24159e-153	0.704583
9576	L2/3 IT	Sptbn1-202_ENSMUST00000011877	3.15789e-07	0.00197021	0.259044
9598	L2/3 IT	Ccng1-201_ENSMUST00000020576	5.17736e-15	3.23016e-11	0.541642
9605	L2/3 IT	Nudcd2-201_ENSMUST00000020578	4.93251e-12	3.07739e-08	0.431277
9638	L2/3 IT	Cyfip2-202_ENSMUST00000093166	1.84112e-16	1.14868e-12	0.226209
9733	L2/3 IT	Sar1b-201_ENSMUST00000020653	1.18941e-20	7.42073e-17	0.170891
9796	L2/3 IT	Pttg1-202_ENSMUST00000020687	7.06294e-07	0.00440657	0.18404
9831	L2/3 IT	2310033P09Rik-201_ENSMUST00000020719	1.33758e-15	8.34515e-12	0.432687
9890	L2/3 IT	Rtn4-201_ENSMUST00000060992	6.14609e-13	3.83455e-09	0.109941
9952	L2/3 IT	Dynll2-201_ENSMUST00000020775	5.56038e-08	0.000346912	0.148773
9993	L2/3 IT	Mrpl22-201_ENSMUST00000020820	1.09809e-08	6.85096e-05	0.157421
10030	L2/3 IT	Znhit3-201_ENSMUST00000103195	8.70758e-55	5.43266e-51	0.323629
10084	L2/3 IT	Cox11-201_ENSMUST00000020851	2.42003e-14	1.50986e-10	0.447466
10094	L2/3 IT	Bzw2-201_ENSMUST00000020856	1.43742e-55	8.96808e-52	1.00719
10130	L2/3 IT	Sypl-201_ENSMUST00000020885	3.22329e-11	2.01101e-07	0.440176
10139	L2/3 IT	Pdia6-201_ENSMUST00000057288	4.54521e-24	2.83576e-20	0.253029
10147	L2/3 IT	Tspan13-201_ENSMUST00000020896	1.34148e-178	8.3695e-175	0.608747
10148	L2/3 IT	Tspan13-202_ENSMUST00000220641	1.52745e-32	9.52976e-29	0.45745
10156	L2/3 IT	Fam49a-201_ENSMUST00000069005	4.53395e-29	2.82873e-25	0.635735
10215	L2/3 IT	Fam84a-201_ENSMUST00000020926	7.13155e-255	4.44937e-251	2.67862
10263	L2/3 IT	Adi1-201_ENSMUST00000020957	3.67365e-07	0.00229199	0.331225
10271	L2/3 IT	Fkbp1b-201_ENSMUST00000020964	1.7423e-15	1.08702e-11	0.444696
10295	L2/3 IT	Id2-201_ENSMUST00000020974	6.60293e-30	4.11957e-26	0.573932
10304	L2/3 IT	Ncoa1-201_ENSMUST00000085814	3.47049e-15	2.16524e-11	0.343331
10466	L2/3 IT	Ddx42-201_ENSMUST00000021046	3.97466e-08	0.000247979	0.249521
10500	L2/3 IT	Ddx5-208_ENSMUST00000133426	5.67037e-19	3.53775e-15	0.479676
10508	L2/3 IT	Helz-203_ENSMUST00000106746	1.12371e-06	0.00701082	0.172417
10529	L2/3 IT	Nt5c-201_ENSMUST00000021082	1.2286e-07	0.000766525	0.209052
10532	L2/3 IT	Jpt1-201_ENSMUST00000021083	2.91671e-56	1.81974e-52	0.377591
10537	L2/3 IT	Sumo2-205_ENSMUST00000121185	2.73581e-28	1.70687e-24	0.292302
10539	L2/3 IT	Sumo2-201_ENSMUST00000021084	1.3947e-12	8.70155e-09	0.161124
10597	L2/3 IT	Sap30bp-203_ENSMUST00000140991	1.00881e-06	0.00629395	0.216434
10616	L2/3 IT	Mrpl38-201_ENSMUST00000106439	7.74842e-07	0.00483424	0.249723
10651	L2/3 IT	Camkk1-201_ENSMUST00000092937	3.13942e-40	1.95869e-36	0.930274
10669	L2/3 IT	Ube2g1-201_ENSMUST00000021148	7.95549e-13	4.96343e-09	0.419621
10792	L2/3 IT	Ywhae-201_ENSMUST00000067664	8.65062e-19	5.39712e-15	0.0776107
10858	L2/3 IT	Cacnb1-201_ENSMUST00000017552	3.75565e-08	0.000234315	0.264761
10872	L2/3 IT	Dlg4-214_ENSMUST00000231221	7.80089e-12	4.86697e-08	0.203338
10884	L2/3 IT	Nr1d1-201_ENSMUST00000064941	2.74869e-23	1.71491e-19	0.699403
10902	L2/3 IT	Tmem107-201_ENSMUST00000075980	7.40953e-14	4.62281e-10	0.475853
10926	L2/3 IT	Myh10-206_ENSMUST00000139059	2.76318e-26	1.72395e-22	0.662954
10931	L2/3 IT	Myh10-203_ENSMUST00000102611	7.64819e-29	4.77171e-25	0.657532
11001	L2/3 IT	Adam11-202_ENSMUST00000103081	3.6022e-10	2.24741e-06	0.321228
11013	L2/3 IT	Eftud2-202_ENSMUST00000107060	1.13222e-12	7.06391e-09	0.631849
11024	L2/3 IT	Dcakd-201_ENSMUST00000021313	3.33266e-28	2.07924e-24	0.681378
11028	L2/3 IT	Nmt1-201_ENSMUST00000021314	2.52648e-33	1.57627e-29	0.403801
11060	L2/3 IT	Foxg1-201_ENSMUST00000021333	2.05665e-16	1.28315e-12	0.402152
11077	L2/3 IT	Ap4s1-202_ENSMUST00000218820	3.71208e-14	2.31596e-10	0.379827
11081	L2/3 IT	Gtf2a1-201_ENSMUST00000021345	3.40484e-09	2.12428e-05	0.233661
11090	L2/3 IT	Sel1l-201_ENSMUST00000021347	9.58962e-12	5.98297e-08	0.432662
11103	L2/3 IT	Nemf-201_ENSMUST00000021368	9.17582e-10	5.72479e-06	0.218673
11123	L2/3 IT	Trappc6b-201_ENSMUST00000021380	1.54784e-18	9.65695e-15	0.136587
11149	L2/3 IT	Mia2-204_ENSMUST00000175659	2.2814e-07	0.00142336	0.150211
11196	L2/3 IT	Polr2h-203_ENSMUST00000231392	3.51787e-19	2.1948e-15	0.47541
11198	L2/3 IT	Polr2h-201_ENSMUST00000021405	9.05211e-31	5.64761e-27	0.535914
11200	L2/3 IT	Ppp2r3c-201_ENSMUST00000021410	1.0641e-09	6.63895e-06	0.265305
11247	L2/3 IT	Snw1-201_ENSMUST00000021428	1.34199e-27	8.3727e-24	0.38871
11263	L2/3 IT	Nova1-201_ENSMUST00000021438	2.19528e-08	0.000136963	0.199187
11276	L2/3 IT	Akap5-202_ENSMUST00000154078	4.22316e-58	2.63483e-54	0.787206
11277	L2/3 IT	Akap5-201_ENSMUST00000095610	1.08561e-167	6.77314e-164	1.1094
11285	L2/3 IT	Rab15-201_ENSMUST00000021459	2.80805e-11	1.75194e-07	0.304107
11297	L2/3 IT	Atl1-201_ENSMUST00000021466	3.03435e-13	1.89313e-09	0.21038
11306	L2/3 IT	Nin-206_ENSMUST00000221141	1.48141e-07	0.000924253	0.169586
11334	L2/3 IT	Actr10-201_ENSMUST00000021479	1.27429e-19	7.95029e-16	0.160117
11335	L2/3 IT	Actr10-203_ENSMUST00000220582	1.37093e-12	8.55326e-09	0.243449
11346	L2/3 IT	Timm9-211_ENSMUST00000223544	3.38894e-12	2.11436e-08	0.44872
11351	L2/3 IT	Rtn1-205_ENSMUST00000150156	3.99756e-07	0.00249408	0.257718
11356	L2/3 IT	Rtn1-201_ENSMUST00000021497	7.03122e-28	4.38678e-24	0.121454
11384	L2/3 IT	Mnat1-203_ENSMUST00000189644	8.05942e-17	5.02827e-13	0.390805
11386	L2/3 IT	Mnat1-201_ENSMUST00000021523	2.295e-16	1.43185e-12	0.337776
11399	L2/3 IT	Papola-214_ENSMUST00000169938	2.32553e-15	1.4509e-11	0.457515
11420	L2/3 IT	Snapc1-201_ENSMUST00000021532	7.8334e-15	4.88726e-11	0.319634
11422	L2/3 IT	Atp6v1d-201_ENSMUST00000021536	4.35484e-55	2.71698e-51	0.145542
11423	L2/3 IT	Atp6v1d-202_ENSMUST00000219316	1.32444e-35	8.26319e-32	0.136692
11450	L2/3 IT	Erh-201_ENSMUST00000021559	2.49476e-28	1.55648e-24	0.157277
11452	L2/3 IT	Erh-202_ENSMUST00000166931	1.99336e-07	0.00124366	0.242042
11462	L2/3 IT	Srsf5-212_ENSMUST00000153056	3.34823e-17	2.08896e-13	0.23944
11467	L2/3 IT	Srsf5-207_ENSMUST00000133783	3.49553e-12	2.18086e-08	0.338221
11572	L2/3 IT	Rps6ka5-204_ENSMUST00000221323	2.24713e-12	1.40198e-08	0.19624
11643	L2/3 IT	Otub2-201_ENSMUST00000021620	8.92127e-40	5.56598e-36	0.928748
11782	L2/3 IT	Erg28-201_ENSMUST00000021676	7.37959e-14	4.60413e-10	0.209966
11783	L2/3 IT	Erg28-204_ENSMUST00000142331	9.02699e-09	5.63194e-05	0.217415
11796	L2/3 IT	Cyp46a1-201_ENSMUST00000021684	1.65131e-249	1.03025e-245	1.42868
11819	L2/3 IT	Meg3-209_ENSMUST00000146701	1.44677e-34	9.02638e-31	0.31469
11821	L2/3 IT	Meg3-207_ENSMUST00000143836	1.65353e-48	1.03164e-44	0.718672
11822	L2/3 IT	Meg3-205_ENSMUST00000129245	5.5445e-56	3.45921e-52	0.551848
11823	L2/3 IT	Meg3-208_ENSMUST00000143847	6.18491e-20	3.85877e-16	0.72257
11825	L2/3 IT	Meg3-211_ENSMUST00000166636	1.40091e-11	8.74025e-08	0.557965
11827	L2/3 IT	Meg3-203_ENSMUST00000128178	9.59625e-39	5.9871e-35	0.688153
11828	L2/3 IT	Meg3-202_ENSMUST00000126289	3.32217e-24	2.0727e-20	0.57456
11847	L2/3 IT	Cinp-201_ENSMUST00000043716	1.29723e-35	8.09342e-32	0.73681
11848	L2/3 IT	Cinp-202_ENSMUST00000220607	7.11206e-139	4.43721e-135	1.09215
11918	L2/3 IT	Hecw1-201_ENSMUST00000110516	5.94537e-24	3.70931e-20	0.494065
11961	L2/3 IT	Ryr2-201_ENSMUST00000021750	5.147e-26	3.21121e-22	0.380149
12038	L2/3 IT	Cap2-202_ENSMUST00000119341	1.87049e-35	1.167e-31	0.53908
12042	L2/3 IT	Cap2-201_ENSMUST00000021802	9.92494e-49	6.19217e-45	0.618276
12087	L2/3 IT	Spin1-201_ENSMUST00000095797	5.44405e-07	0.00339654	0.160108
12144	L2/3 IT	Ssr1-201_ENSMUST00000021864	1.87643e-09	1.1707e-05	0.20403
12203	L2/3 IT	2010111I01Rik-211_ENSMUST00000221108	1.18052e-52	7.36528e-49	1.17556
12306	L2/3 IT	Nsd1-201_ENSMUST00000099490	4.07312e-10	2.54122e-06	0.204115
12318	L2/3 IT	Pdlim7-206_ENSMUST00000131306	4.86709e-73	3.03658e-69	0.895424
12323	L2/3 IT	Pdlim7-202_ENSMUST00000069929	1.33495e-137	8.32874e-134	0.86005
12324	L2/3 IT	Pdlim7-205_ENSMUST00000128911	1.42729e-26	8.90486e-23	0.49171
12326	L2/3 IT	Pdlim7-201_ENSMUST00000046246	4.33744e-41	2.70613e-37	0.610787
12343	L2/3 IT	Txndc15-201_ENSMUST00000021959	6.39298e-39	3.98858e-35	0.320368
12352	L2/3 IT	B4galt7-201_ENSMUST00000064701	2.98649e-10	1.86327e-06	0.402681
12365	L2/3 IT	Zfp369-205_ENSMUST00000222364	3.16881e-22	1.97702e-18	0.336349
12373	L2/3 IT	Mterf3-201_ENSMUST00000021991	4.98477e-08	0.000311	0.301662
12397	L2/3 IT	1700001L19Rik-201_ENSMUST00000022007	1.2066e-08	7.528e-05	0.273083
12418	L2/3 IT	Hnrnpk-217_ENSMUST00000177051	7.44917e-14	4.64754e-10	0.220485
12431	L2/3 IT	Hnrnpk-213_ENSMUST00000176797	4.97527e-16	3.10407e-12	0.529322
12528	L2/3 IT	Pdcd6-203_ENSMUST00000222759	2.38959e-35	1.49087e-31	0.62654
12529	L2/3 IT	Pdcd6-201_ENSMUST00000022060	2.39802e-95	1.49613e-91	0.503397
12539	L2/3 IT	Ccdc127-204_ENSMUST00000162376	5.62652e-08	0.000351038	0.30448
12541	L2/3 IT	Ccdc127-201_ENSMUST00000022063	1.26836e-07	0.000791331	0.187795
12554	L2/3 IT	Cast-203_ENSMUST00000220868	6.23704e-10	3.89129e-06	0.149816
12620	L2/3 IT	Clptm1l-201_ENSMUST00000022102	9.80137e-08	0.000611508	0.244695
12664	L2/3 IT	Serf1-201_ENSMUST00000022145	5.59172e-31	3.48868e-27	0.389609
12812	L2/3 IT	Plk2-201_ENSMUST00000022212	3.79419e-93	2.3672e-89	0.67577
12827	L2/3 IT	Rasgrf2-205_ENSMUST00000151408	0	2.22507e-308	3.05901
12866	L2/3 IT	Srek1ip1-201_ENSMUST00000022230	5.57602e-33	3.47888e-29	0.499919
12871	L2/3 IT	Rgs7bp-201_ENSMUST00000063551	3.5511e-296	2.21553e-292	0.830971
12891	L2/3 IT	Mrps30-201_ENSMUST00000022245	1.00922e-06	0.00629655	0.219304
12930	L2/3 IT	Pdhb-201_ENSMUST00000022268	4.62405e-33	2.88494e-29	0.191697
12940	L2/3 IT	Kctd6-201_ENSMUST00000022272	6.89593e-120	4.30237e-116	1.43423
12949	L2/3 IT	Plpp1-201_ENSMUST00000016144	9.4389e-44	5.88893e-40	0.859388
12980	L2/3 IT	Samd8-202_ENSMUST00000119430	1.07101e-12	6.68206e-09	0.258709
13121	L2/3 IT	Ap3m1-206_ENSMUST00000154460	3.78035e-17	2.35856e-13	0.403681
13142	L2/3 IT	Ero1l-201_ENSMUST00000022378	6.50305e-14	4.05725e-10	0.46896
13172	L2/3 IT	Ktn1-220_ENSMUST00000190252	2.6789e-07	0.00167137	0.170175
13193	L2/3 IT	Anxa11-201_ENSMUST00000022416	1.4385e-117	8.97482e-114	1.28924
13197	L2/3 IT	Tmem254b-201_ENSMUST00000022418	3.77217e-66	2.35346e-62	0.638842
13214	L2/3 IT	Arf4-201_ENSMUST00000022429	6.27067e-44	3.91227e-40	0.30688
13216	L2/3 IT	Arf4-202_ENSMUST00000112318	1.66034e-50	1.03588e-46	0.371429
13217	L2/3 IT	Arf4-203_ENSMUST00000166075	7.09993e-22	4.42965e-18	0.353633
13235	L2/3 IT	Mettl6-201_ENSMUST00000055303	4.51272e-12	2.81549e-08	0.347694
13273	L2/3 IT	Dph3-205_ENSMUST00000124303	3.95589e-15	2.46808e-11	0.482206
13325	L2/3 IT	Spcs1-204_ENSMUST00000226782	1.015e-07	0.000633258	0.263874
13336	L2/3 IT	Nek4-208_ENSMUST00000228392	2.77918e-07	0.00173393	0.119167
13344	L2/3 IT	Kpna3-201_ENSMUST00000022496	6.7296e-11	4.1986e-07	0.304156
13361	L2/3 IT	Pspc1-201_ENSMUST00000022507	1.90247e-14	1.18695e-10	0.456314
13375	L2/3 IT	Zmym2-201_ENSMUST00000022511	5.71318e-11	3.56445e-07	0.343105
13424	L2/3 IT	Zdhhc20-201_ENSMUST00000089473	2.09486e-14	1.30698e-10	0.33242
13449	L2/3 IT	Extl3-201_ENSMUST00000022550	2.70659e-37	1.68864e-33	0.617127
13466	L2/3 IT	Atp8a2-201_ENSMUST00000080368	2.57686e-10	1.6077e-06	0.258254
13471	L2/3 IT	Mtmr6-201_ENSMUST00000022563	1.48048e-18	9.23669e-15	0.603149
13475	L2/3 IT	Cacna2d3-201_ENSMUST00000022567	7.18687e-207	4.48389e-203	2.3407
13503	L2/3 IT	Zc3h13-203_ENSMUST00000227049	1.10773e-07	0.000691114	0.273997
13511	L2/3 IT	Tsc22d1-201_ENSMUST00000022587	3.12693e-211	1.95089e-207	0.868543
13516	L2/3 IT	Tsc22d1-214_ENSMUST00000177207	1.07595e-17	6.71286e-14	0.817879
13525	L2/3 IT	Dnajc15-201_ENSMUST00000022590	6.17566e-10	3.853e-06	0.148422
13526	L2/3 IT	Dnajc15-203_ENSMUST00000227249	7.04431e-10	4.39494e-06	0.167034
13527	L2/3 IT	Dnajc15-202_ENSMUST00000226459	4.93066e-09	3.07624e-05	0.142165
13529	L2/3 IT	Akap11-202_ENSMUST00000123853	1.1522e-09	7.18855e-06	0.237092
13541	L2/3 IT	Naa16-201_ENSMUST00000022597	6.58343e-50	4.1074e-46	0.444479
13557	L2/3 IT	Sugt1-201_ENSMUST00000054908	1.50437e-06	0.00938576	0.165493
13592	L2/3 IT	Stmn4-201_ENSMUST00000074523	5.61354e-28	3.50229e-24	0.214302
13608	L2/3 IT	Nefm-201_ENSMUST00000022638	3.45884e-40	2.15797e-36	1.01245
13609	L2/3 IT	Nefl-201_ENSMUST00000022639	6.60522e-27	4.121e-23	0.528829
13620	L2/3 IT	Entpd4b-204_ENSMUST00000185072	3.63803e-10	2.26976e-06	0.348419
13623	L2/3 IT	Bora-204_ENSMUST00000227744	6.48473e-19	4.04583e-15	0.259714
13634	L2/3 IT	Rhobtb2-201_ENSMUST00000022665	4.10928e-31	2.56378e-27	0.592382
13664	L2/3 IT	Dmtn-209_ENSMUST00000228295	1.75453e-38	1.09465e-34	0.669957
13667	L2/3 IT	Dmtn-210_ENSMUST00000228824	3.81927e-47	2.38284e-43	0.555595
13671	L2/3 IT	Dmtn-206_ENSMUST00000227453	2.35028e-24	1.46634e-20	0.385926
13762	L2/3 IT	Mbnl2-205_ENSMUST00000227153	6.37714e-53	3.9787e-49	0.82059
13765	L2/3 IT	Mbnl2-201_ENSMUST00000088419	6.97097e-24	4.34919e-20	0.605439
13767	L2/3 IT	Nipbl-201_ENSMUST00000052965	2.25739e-08	0.000140838	0.239105
13856	L2/3 IT	Pabpn1-208_ENSMUST00000172557	8.84394e-18	5.51773e-14	0.343209
13900	L2/3 IT	Zfr-201_ENSMUST00000122941	1.8355e-39	1.14517e-35	0.340828
13906	L2/3 IT	Sub1-201_ENSMUST00000022816	2.87471e-126	1.79353e-122	0.43875
13907	L2/3 IT	Sub1-202_ENSMUST00000110504	3.52125e-149	2.19691e-145	0.457065
13908	L2/3 IT	Sub1-203_ENSMUST00000129533	2.30801e-26	1.43997e-22	0.560515
13914	L2/3 IT	Jph4-201_ENSMUST00000022819	3.72067e-45	2.32133e-41	0.502501
13931	L2/3 IT	Cpne6-202_ENSMUST00000163767	1.71614e-295	1.0707e-291	2.72638
13933	L2/3 IT	Cpne6-201_ENSMUST00000074225	4.99242e-187	3.11477e-183	2.45009
13935	L2/3 IT	Cpne6-206_ENSMUST00000170155	5.28738e-189	3.2988e-185	2.18269
13936	L2/3 IT	Cpne6-203_ENSMUST00000165262	2.0865e-205	1.30177e-201	2.32883
13960	L2/3 IT	Psme1-208_ENSMUST00000174259	1.31132e-21	8.18132e-18	0.603849
13967	L2/3 IT	Emc9-204_ENSMUST00000174618	4.70867e-23	2.93774e-19	0.43712
14003	L2/3 IT	Ankrd33b-204_ENSMUST00000123325	3.58791e-63	2.2385e-59	0.779757
14031	L2/3 IT	Brix1-201_ENSMUST00000022855	2.5389e-14	1.58402e-10	0.264334
14034	L2/3 IT	Brix1-202_ENSMUST00000168690	1.37876e-06	0.00860211	0.26878
14054	L2/3 IT	Mtdh-201_ENSMUST00000022865	3.34182e-12	2.08496e-08	0.340771
14065	L2/3 IT	Laptm4b-201_ENSMUST00000022867	6.43137e-63	4.01253e-59	1.06869
14077	L2/3 IT	Trio-212_ENSMUST00000227999	1.73645e-33	1.08337e-29	0.606918
14110	L2/3 IT	Ywhaz-201_ENSMUST00000022894	4.97876e-24	3.10625e-20	0.127636
14115	L2/3 IT	Ywhaz-204_ENSMUST00000110362	4.13097e-51	2.57731e-47	0.37464
14145	L2/3 IT	Dcaf13-201_ENSMUST00000022909	3.18765e-11	1.98878e-07	0.345949
14148	L2/3 IT	Dcaf13-202_ENSMUST00000226224	3.35269e-21	2.09174e-17	0.308846
14212	L2/3 IT	Matn2-203_ENSMUST00000226766	1.42443e-49	8.88703e-46	0.50052
14268	L2/3 IT	Kcnv1-201_ENSMUST00000022967	3.64568e-95	2.27454e-91	0.948335
14322	L2/3 IT	Derl1-201_ENSMUST00000022993	7.98483e-43	4.98174e-39	0.674483
14357	L2/3 IT	Fam49b-201_ENSMUST00000063838	4.55081e-08	0.000283925	0.337089
14386	L2/3 IT	Tef-202_ENSMUST00000109553	2.91517e-14	1.81877e-10	0.38993
14467	L2/3 IT	Dnal4-201_ENSMUST00000023055	1.6711e-59	1.0426e-55	0.860056
14468	L2/3 IT	Nptxr-203_ENSMUST00000175858	5.50618e-162	3.4353e-158	1.97015
14470	L2/3 IT	Nptxr-201_ENSMUST00000023057	2.57193e-105	1.60463e-101	1.81734
14473	L2/3 IT	Enpp2-201_ENSMUST00000041591	0	2.22507e-308	4.34757
14474	L2/3 IT	Enpp2-204_ENSMUST00000173516	7.09663e-161	4.42759e-157	2.23892
14478	L2/3 IT	Enpp2-207_ENSMUST00000227483	6.82634e-124	4.25896e-120	1.4942
14480	L2/3 IT	Josd1-201_ENSMUST00000023061	7.4239e-13	4.63177e-09	0.437959
14481	L2/3 IT	Tomm22-202_ENSMUST00000127292	2.94216e-35	1.83561e-31	0.222085
14482	L2/3 IT	Tomm22-201_ENSMUST00000023062	7.53288e-36	4.69977e-32	0.202985
14485	L2/3 IT	Cby1-201_ENSMUST00000023064	1.12456e-14	7.01611e-11	0.326008
14570	L2/3 IT	Nell2-202_ENSMUST00000166170	2.68471e-135	1.67499e-131	0.838613
14571	L2/3 IT	Nell2-204_ENSMUST00000229981	5.44262e-36	3.39565e-32	0.67401
14634	L2/3 IT	Polr3h-201_ENSMUST00000023113	7.91675e-07	0.00493926	0.265616
14650	L2/3 IT	Ppp1r1a-201_ENSMUST00000023133	6.91861e-136	4.31652e-132	1.05602
14651	L2/3 IT	Ppp1r1a-202_ENSMUST00000228813	2.72987e-106	1.70317e-102	1.00239
14705	L2/3 IT	Nudt16l1-201_ENSMUST00000050881	2.01077e-20	1.25452e-16	0.362289
14707	L2/3 IT	Nudt16l1-202_ENSMUST00000229961	1.26566e-17	7.89643e-14	0.352347
14730	L2/3 IT	Fgf12-206_ENSMUST00000232632	9.72626e-08	0.000606822	0.162722
14735	L2/3 IT	Hrasls-201_ENSMUST00000089824	3.78043e-84	2.35861e-80	1.64297
14923	L2/3 IT	Plec-209_ENSMUST00000089610	6.4854e-23	4.04624e-19	0.411727
14961	L2/3 IT	Ly6h-204_ENSMUST00000127095	9.31236e-17	5.80998e-13	0.307834
15042	L2/3 IT	Rabl2-204_ENSMUST00000165747	1.30027e-31	8.11237e-28	0.725357
15047	L2/3 IT	Rabl2-201_ENSMUST00000023294	3.84404e-17	2.3983e-13	0.423038
15060	L2/3 IT	Yaf2-202_ENSMUST00000133736	1.12884e-15	7.04286e-12	0.190791
15061	L2/3 IT	Yaf2-201_ENSMUST00000080299	6.71879e-13	4.19185e-09	0.148787
15071	L2/3 IT	Alcam-201_ENSMUST00000023312	1.00627e-167	6.27811e-164	1.32932
15101	L2/3 IT	Nectin3-201_ENSMUST00000023334	2.10563e-192	1.3137e-188	2.79603
15151	L2/3 IT	Fopnl-201_ENSMUST00000023357	1.21987e-27	7.61075e-24	0.547336
15209	L2/3 IT	Naa50-201_ENSMUST00000063520	2.80698e-17	1.75128e-13	0.479322
15210	L2/3 IT	Naa50-202_ENSMUST00000063542	2.28599e-44	1.42623e-40	0.837348
15315	L2/3 IT	Cpox-205_ENSMUST00000232176	2.32206e-18	1.44873e-14	0.239585
15390	L2/3 IT	Thap7-205_ENSMUST00000231548	9.37333e-12	5.84802e-08	0.437262
15428	L2/3 IT	Sdf2l1-201_ENSMUST00000023453	1.40902e-07	0.000879089	0.320253
15442	L2/3 IT	Dlg1-204_ENSMUST00000115196	8.09015e-12	5.04745e-08	0.348861
15455	L2/3 IT	Ppil2-206_ENSMUST00000231536	5.28161e-31	3.2952e-27	0.852838
15469	L2/3 IT	Ncbp2-201_ENSMUST00000023460	1.0374e-13	6.47232e-10	0.230733
15509	L2/3 IT	Fgd4-205_ENSMUST00000161624	2.15553e-18	1.34483e-14	0.234383
15733	L2/3 IT	Btg3-201_ENSMUST00000023570	3.08222e-164	1.923e-160	2.20898
15833	L2/3 IT	Kpna1-201_ENSMUST00000004054	1.03264e-10	6.44264e-07	0.293622
15848	L2/3 IT	Brwd1-203_ENSMUST00000113827	1.70679e-35	1.06487e-31	0.550062
15849	L2/3 IT	Brwd1-202_ENSMUST00000099502	3.44856e-08	0.000215155	0.222017
15850	L2/3 IT	Brwd1-201_ENSMUST00000023631	3.44856e-08	0.000215155	0.222017
15938	L2/3 IT	Son-205_ENSMUST00000122302	1.34909e-11	8.41697e-08	0.195572
15940	L2/3 IT	Son-203_ENSMUST00000117633	1.46453e-11	9.13722e-08	0.155443
15994	L2/3 IT	Paxbp1-202_ENSMUST00000118522	2.18023e-30	1.36024e-26	0.503345
16065	L2/3 IT	Tmbim6-201_ENSMUST00000023749	2.30638e-16	1.43895e-12	0.247134
16085	L2/3 IT	Smarcd1-201_ENSMUST00000023759	1.5656e-13	9.76778e-10	0.358096
16091	L2/3 IT	Gpd1-201_ENSMUST00000023760	5.41312e-16	3.37725e-12	0.499212
16148	L2/3 IT	Scn8a-204_ENSMUST00000108909	3.53498e-09	2.20548e-05	0.284725
16183	L2/3 IT	Igfbp6-201_ENSMUST00000023807	0	2.22507e-308	2.92953
16187	L2/3 IT	Prr13-201_ENSMUST00000023810	1.29496e-100	8.07926e-97	0.980411
16188	L2/3 IT	Prr13-204_ENSMUST00000164957	1.1799e-16	7.36137e-13	0.571785
16238	L2/3 IT	Slc10a2-201_ENSMUST00000023835	1.26282e-22	7.87871e-19	0.193286
16243	L2/3 IT	Akirin1-201_ENSMUST00000102636	2.72245e-56	1.69853e-52	0.643302
16265	L2/3 IT	Noct-202_ENSMUST00000144826	7.32089e-33	4.5675e-29	0.315914
16300	L2/3 IT	Denr-202_ENSMUST00000166233	3.5013e-09	2.18446e-05	0.21109
16315	L2/3 IT	Reg2-202_ENSMUST00000203657	8.64843e-21	5.39575e-17	0.407514
16327	L2/3 IT	Rpp14-201_ENSMUST00000023924	1.25214e-08	7.81212e-05	0.335821
16390	L2/3 IT	Scg5-201_ENSMUST00000024005	1.76109e-24	1.09874e-20	0.123107
16411	L2/3 IT	Creld2-201_ENSMUST00000024042	2.32042e-18	1.44771e-14	0.503487
16475	L2/3 IT	Pisd-201_ENSMUST00000061895	2.40173e-31	1.49844e-27	0.843319
16532	L2/3 IT	Mrps23-201_ENSMUST00000024486	1.72622e-13	1.07699e-09	0.333632
16537	L2/3 IT	1700082M22Rik-201_ENSMUST00000067136	1.92922e-22	1.20364e-18	0.267689
16573	L2/3 IT	Tiam2-207_ENSMUST00000226997	1.37573e-12	8.58321e-09	0.489544
16592	L2/3 IT	Rsph3b-201_ENSMUST00000024572	4.41511e-21	2.75459e-17	0.501063
16593	L2/3 IT	Rps6ka2-201_ENSMUST00000024575	4.43605e-85	2.76765e-81	1.18906
16629	L2/3 IT	Mpc1-208_ENSMUST00000155364	3.98931e-139	2.48893e-135	0.408041
16633	L2/3 IT	Mpc1-203_ENSMUST00000130559	7.20594e-25	4.49579e-21	0.384985
16773	L2/3 IT	Mrps18a-201_ENSMUST00000024763	2.69046e-10	1.67858e-06	0.115258
16787	L2/3 IT	Cnpy3-201_ENSMUST00000059844	6.33396e-16	3.95176e-12	0.449349
16839	L2/3 IT	Cpne5-205_ENSMUST00000137727	4.53529e-129	2.82957e-125	1.99272
16841	L2/3 IT	Cpne5-203_ENSMUST00000126755	1.25644e-14	7.83891e-11	0.180054
16842	L2/3 IT	Cpne5-201_ENSMUST00000024805	5.41011e-130	3.37537e-126	1.52697
16845	L2/3 IT	Mtch1-201_ENSMUST00000095427	1.06285e-44	6.63113e-41	0.329968
16848	L2/3 IT	Mtch1-202_ENSMUST00000118366	1.31218e-15	8.18671e-12	0.367318
16892	L2/3 IT	Epb41l3-210_ENSMUST00000225209	4.05803e-20	2.5318e-16	0.338754
16903	L2/3 IT	Akap8-201_ENSMUST00000002699	6.92587e-10	4.32105e-06	0.330142
17000	L2/3 IT	Strn-203_ENSMUST00000145910	6.61953e-12	4.12992e-08	0.238358
17003	L2/3 IT	Eif2ak2-201_ENSMUST00000024884	5.84176e-23	3.64467e-19	0.236283
17009	L2/3 IT	Pja2-204_ENSMUST00000172818	5.47905e-14	3.41838e-10	0.44798
17015	L2/3 IT	Vapa-201_ENSMUST00000024897	5.56884e-13	3.4744e-09	0.09291
17025	L2/3 IT	Srsf7-201_ENSMUST00000063417	4.2102e-07	0.00262674	0.0897371
17048	L2/3 IT	Nrxn1-225_ENSMUST00000197268	7.25415e-129	4.52586e-125	0.693426
17050	L2/3 IT	Nrxn1-215_ENSMUST00000173917	1.44425e-283	9.01065e-280	2.12597
17053	L2/3 IT	Nrxn1-213_ENSMUST00000172466	6.54936e-170	4.08614e-166	2.33342
17123	L2/3 IT	Pigf-201_ENSMUST00000024957	5.39087e-08	0.000336337	0.371542
17246	L2/3 IT	Cuta-202_ENSMUST00000114935	1.11256e-37	6.94128e-34	0.460416
17267	L2/3 IT	Nudt3-201_ENSMUST00000025050	1.5285e-15	9.53629e-12	0.290891
17279	L2/3 IT	Taf11-201_ENSMUST00000025057	7.16868e-26	4.47254e-22	0.374565
17280	L2/3 IT	Taf11-202_ENSMUST00000114848	2.22568e-17	1.3886e-13	0.318523
17302	L2/3 IT	Mtpap-201_ENSMUST00000025077	3.25251e-09	2.02924e-05	0.349418
17342	L2/3 IT	Slc25a46-201_ENSMUST00000060396	1.80991e-10	1.1292e-06	0.229045
17345	L2/3 IT	Syt4-201_ENSMUST00000025110	1.85964e-45	1.16023e-41	0.350231
17356	L2/3 IT	Tpgs2-201_ENSMUST00000115817	1.54394e-22	9.63262e-19	0.241472
17373	L2/3 IT	Mapre2-201_ENSMUST00000025127	4.64224e-33	2.8963e-29	0.66609
17391	L2/3 IT	Ccny-201_ENSMUST00000053917	8.20953e-18	5.12192e-14	0.394931
17510	L2/3 IT	Bin1-201_ENSMUST00000025239	3.56537e-22	2.22443e-18	0.588571
17562	L2/3 IT	Riok3-201_ENSMUST00000025270	1.55322e-08	9.69053e-05	0.276529
17584	L2/3 IT	Dhx16-202_ENSMUST00000172730	4.94956e-15	3.08803e-11	0.370314
17640	L2/3 IT	Hdac3-201_ENSMUST00000043498	2.16827e-09	1.35279e-05	0.261491
17671	L2/3 IT	Mal2-201_ENSMUST00000025356	7.67316e-83	4.78729e-79	0.527531
17693	L2/3 IT	Yipf5-201_ENSMUST00000025364	1.004e-29	6.26394e-26	0.338737
17702	L2/3 IT	Ppp2r2b-201_ENSMUST00000025377	6.75354e-38	4.21353e-34	0.794667
17737	L2/3 IT	Gnal-202_ENSMUST00000076605	5.04335e-08	0.000314655	0.286656
17770	L2/3 IT	Mapk4-201_ENSMUST00000091851	0	2.22507e-308	2.83275
17798	L2/3 IT	Rbfa-201_ENSMUST00000025462	7.6699e-08	0.000478525	0.256696
17806	L2/3 IT	Gm16286-202_ENSMUST00000125127	1.50404e-54	9.38371e-51	0.339397
17833	L2/3 IT	Fech-201_ENSMUST00000025484	2.28693e-12	1.42682e-08	0.382154
17836	L2/3 IT	Nedd4l-207_ENSMUST00000224663	9.43213e-35	5.8847e-31	0.613516
17864	L2/3 IT	Rbm22-201_ENSMUST00000025506	6.19165e-07	0.00386297	0.24101
17867	L2/3 IT	Rps14-201_ENSMUST00000025511	6.41866e-50	4.0046e-46	0.240171
17880	L2/3 IT	Camk2a-203_ENSMUST00000102888	2.87142e-165	1.79148e-161	1.06626
17890	L2/3 IT	Gnaq-201_ENSMUST00000025541	9.43797e-32	5.88835e-28	0.379247
17916	L2/3 IT	Fth1-201_ENSMUST00000025563	2.41328e-153	1.50564e-149	0.317521
17986	L2/3 IT	Zfand5-201_ENSMUST00000025659	1.00884e-28	6.29413e-25	0.343924
18042	L2/3 IT	Sac3d1-201_ENSMUST00000113533	4.38288e-25	2.73448e-21	0.52486
18045	L2/3 IT	Zfpl1-201_ENSMUST00000025707	2.12236e-11	1.32414e-07	0.324612
18082	L2/3 IT	Rpp30-201_ENSMUST00000025714	3.12967e-07	0.0019526	0.270853
18105	L2/3 IT	Tnks2-201_ENSMUST00000025729	7.82261e-55	4.88052e-51	0.670488
18176	L2/3 IT	Chka-214_ENSMUST00000154467	6.41338e-20	4.00131e-16	0.548014
18182	L2/3 IT	Banf1-201_ENSMUST00000025762	4.01699e-09	2.5062e-05	0.100054
18203	L2/3 IT	Cdk2ap2-201_ENSMUST00000025779	5.4567e-22	3.40443e-18	0.455864
18205	L2/3 IT	Cdk2ap2-205_ENSMUST00000174799	1.53243e-15	9.56082e-12	0.480435
18234	L2/3 IT	Cbwd1-201_ENSMUST00000025815	1.00854e-08	6.29225e-05	0.358068
18254	L2/3 IT	Minpp1-201_ENSMUST00000025827	4.53085e-19	2.8268e-15	0.457041
18264	L2/3 IT	Mrpl11-201_ENSMUST00000025836	8.67405e-08	0.000541174	0.108768
18370	L2/3 IT	Slc1a1-201_ENSMUST00000025875	9.6702e-20	6.03324e-16	0.538988
18471	L2/3 IT	Mark2-202_ENSMUST00000032557	1.45098e-11	9.05264e-08	0.264677
18484	L2/3 IT	Pdcd4-201_ENSMUST00000025931	9.60672e-22	5.99363e-18	0.406456
18491	L2/3 IT	Acsl5-201_ENSMUST00000043150	2.86651e-68	1.78842e-64	1.07211
18513	L2/3 IT	Eif3a-201_ENSMUST00000025955	5.927e-13	3.69786e-09	0.194994
18563	L2/3 IT	Tm9sf3-201_ENSMUST00000025989	8.25393e-21	5.14963e-17	0.368334
18571	L2/3 IT	Smndc1-201_ENSMUST00000025997	5.86087e-11	3.6566e-07	0.352068
18584	L2/3 IT	Xpnpep1-202_ENSMUST00000182500	4.57543e-12	2.85461e-08	0.226337
18585	L2/3 IT	Trim8-201_ENSMUST00000026008	4.25358e-28	2.65381e-24	0.537218
18586	L2/3 IT	Arl3-201_ENSMUST00000026009	6.52967e-17	4.07386e-13	0.14855
18615	L2/3 IT	Sfr1-201_ENSMUST00000099353	1.4219e-16	8.87126e-13	0.139562
18616	L2/3 IT	Gsto1-201_ENSMUST00000026050	3.98804e-15	2.48814e-11	0.321
18645	L2/3 IT	Trub1-202_ENSMUST00000026073	1.24864e-11	7.79026e-08	0.376473
18653	L2/3 IT	Hspa12a-201_ENSMUST00000066285	3.14325e-15	1.96107e-11	0.381936
18660	L2/3 IT	Btbd1-201_ENSMUST00000026093	9.88417e-15	6.16674e-11	0.322001
18667	L2/3 IT	Bhlhe22-201_ENSMUST00000026120	1.11615e-121	6.96364e-118	1.63935
18704	L2/3 IT	Sirt7-201_ENSMUST00000080202	2.39076e-61	1.4916e-57	1.04288
18814	L2/3 IT	Rab40b-201_ENSMUST00000106107	3.36322e-79	2.09831e-75	1.05817
18839	L2/3 IT	Cnnm1-201_ENSMUST00000165311	8.39437e-18	5.23725e-14	0.444052
18908	L2/3 IT	Mgea5-201_ENSMUST00000026243	4.95119e-36	3.08904e-32	0.433964
18912	L2/3 IT	Kcnip2-202_ENSMUST00000079431	1.29206e-83	8.06114e-80	1.56911
18993	L2/3 IT	Lztfl1-201_ENSMUST00000026274	3.62945e-09	2.26442e-05	0.288891
18995	L2/3 IT	Lztfl1-208_ENSMUST00000168921	3.46023e-09	2.15883e-05	0.341485
19031	L2/3 IT	Tsr2-204_ENSMUST00000166689	2.97899e-12	1.85859e-08	0.371506
19033	L2/3 IT	Tsr2-203_ENSMUST00000166010	3.4442e-24	2.14884e-20	0.446226
19074	L2/3 IT	Abhd6-202_ENSMUST00000166497	4.20634e-197	2.62434e-193	1.73068
19103	L2/3 IT	Rps24-205_ENSMUST00000223999	4.10232e-44	2.55943e-40	1.04636
19118	L2/3 IT	Banp-202_ENSMUST00000093078	7.18726e-79	4.48413e-75	1.1473
19121	L2/3 IT	Banp-203_ENSMUST00000167711	7.93985e-137	4.95367e-133	1.83688
19124	L2/3 IT	Jph3-201_ENSMUST00000026357	6.31523e-36	3.94007e-32	0.538653
19145	L2/3 IT	Ube3a-205_ENSMUST00000200949	3.42502e-12	2.13687e-08	0.339319
19213	L2/3 IT	Chmp6-201_ENSMUST00000026434	2.01134e-08	0.000125488	0.343741
19218	L2/3 IT	Baiap2-202_ENSMUST00000075180	7.64075e-20	4.76706e-16	0.291134
19223	L2/3 IT	Baiap2-203_ENSMUST00000103021	3.35023e-34	2.09021e-30	0.707315
19323	L2/3 IT	Ttc4-201_ENSMUST00000026480	9.48962e-14	5.92058e-10	0.427279
19332	L2/3 IT	Pip4k2c-201_ENSMUST00000013970	2.3247e-53	1.45038e-49	0.698021
19355	L2/3 IT	Agap2-202_ENSMUST00000217941	7.47644e-08	0.000466455	0.148522
19357	L2/3 IT	Pias2-202_ENSMUST00000114777	2.70215e-16	1.68587e-12	0.474551
19359	L2/3 IT	St8sia5-202_ENSMUST00000079618	9.88774e-11	6.16896e-07	0.363824
19362	L2/3 IT	Rnf165-201_ENSMUST00000026494	1.30375e-32	8.1341e-29	0.529162
19389	L2/3 IT	Clns1a-201_ENSMUST00000026506	4.38057e-19	2.73303e-15	0.172868
19426	L2/3 IT	Caly-201_ENSMUST00000026541	4.44801e-09	2.77511e-05	0.277684
19427	L2/3 IT	Caly-202_ENSMUST00000166758	3.10242e-147	1.9356e-143	0.90155
19428	L2/3 IT	Caly-203_ENSMUST00000211044	1.64953e-216	1.02914e-212	0.985007
19430	L2/3 IT	Caly-205_ENSMUST00000211681	1.10246e-64	6.87826e-61	0.619791
19431	L2/3 IT	Zfp511-201_ENSMUST00000168194	6.12633e-16	3.82222e-12	0.484943
19442	L2/3 IT	Tubgcp2-204_ENSMUST00000210224	2.90429e-127	1.81198e-123	1.68462
19526	L2/3 IT	Hras-205_ENSMUST00000128993	1.75091e-07	0.00109239	0.145564
19629	L2/3 IT	Clybl-201_ENSMUST00000026625	9.56508e-08	0.000596766	0.335794
19660	L2/3 IT	Rbfox3-205_ENSMUST00000117731	5.89551e-60	3.67821e-56	0.708926
19661	L2/3 IT	Rbfox3-203_ENSMUST00000103023	1.08069e-09	6.74242e-06	0.389095
19662	L2/3 IT	Rbfox3-201_ENSMUST00000017576	7.60423e-28	4.74428e-24	0.492617
19680	L2/3 IT	Eif4a3-201_ENSMUST00000026667	6.83244e-12	4.26276e-08	0.217634
19701	L2/3 IT	Cpeb1-203_ENSMUST00000130310	3.09572e-22	1.93142e-18	0.639196
19778	L2/3 IT	Shisa5-203_ENSMUST00000154184	2.12491e-20	1.32573e-16	0.355395
19781	L2/3 IT	Shisa5-201_ENSMUST00000026737	5.71309e-17	3.56439e-13	0.401015
19818	L2/3 IT	Cnksr2-202_ENSMUST00000112513	9.35046e-145	5.83375e-141	1.23302
19856	L2/3 IT	Sec11a-201_ENSMUST00000026818	1.11599e-11	6.96264e-08	0.216074
19918	L2/3 IT	Fbxl16-201_ENSMUST00000045692	9.21293e-48	5.74795e-44	0.372614
19919	L2/3 IT	Gng13-201_ENSMUST00000115108	2.96454e-21	1.84958e-17	0.266402
20090	L2/3 IT	Sec61a2-210_ENSMUST00000194565	1.40012e-16	8.73535e-13	0.542918
20097	L2/3 IT	Sec61a2-202_ENSMUST00000102981	9.09003e-15	5.67127e-11	0.376818
20104	L2/3 IT	Nudt5-201_ENSMUST00000026927	8.60477e-07	0.00536852	0.19134
20123	L2/3 IT	Prkar1b-201_ENSMUST00000026973	1.45263e-11	9.06293e-08	0.293258
20131	L2/3 IT	Prkar1b-202_ENSMUST00000110889	6.04407e-17	3.7709e-13	0.747234
20161	L2/3 IT	Cplx2-201_ENSMUST00000026985	2.38493e-36	1.48796e-32	0.412858
20162	L2/3 IT	Higd2a-201_ENSMUST00000026986	2.40521e-61	1.50061e-57	0.251438
20223	L2/3 IT	Snca-202_ENSMUST00000163779	5.81213e-23	3.62619e-19	0.324914
20227	L2/3 IT	Gria4-203_ENSMUST00000163309	3.24579e-09	2.02505e-05	0.403659
20233	L2/3 IT	Aasdhppt-201_ENSMUST00000051589	9.41179e-11	5.87201e-07	0.298004
20346	L2/3 IT	Tmem14a-201_ENSMUST00000027064	1.56393e-59	9.75739e-56	1.20356
20347	L2/3 IT	Tmem14a-202_ENSMUST00000027065	5.07265e-173	3.16483e-169	0.815526
20378	L2/3 IT	Pikfyve-205_ENSMUST00000186404	8.16609e-15	5.09482e-11	0.200855
20449	L2/3 IT	Maip1-202_ENSMUST00000185709	2.39563e-14	1.49463e-10	0.183435
20450	L2/3 IT	Maip1-201_ENSMUST00000027114	7.79367e-16	4.86247e-12	0.41614
20460	L2/3 IT	Hspd1-202_ENSMUST00000127861	1.42205e-10	8.87215e-07	0.31763
20473	L2/3 IT	Slc39a10-201_ENSMUST00000027131	3.62155e-134	2.25949e-130	1.03927
20495	L2/3 IT	Lancl1-203_ENSMUST00000119559	5.62328e-72	3.50836e-68	0.326431
20496	L2/3 IT	Lancl1-202_ENSMUST00000113979	1.8108e-27	1.12976e-23	0.311822
20561	L2/3 IT	Stradb-207_ENSMUST00000153990	6.3567e-10	3.96595e-06	0.384249
20585	L2/3 IT	Ndufb3-201_ENSMUST00000027193	4.37582e-16	2.73008e-12	0.106836
20650	L2/3 IT	Ptp4a1-201_ENSMUST00000027232	2.05196e-34	1.28022e-30	0.626028
20692	L2/3 IT	Eif5b-202_ENSMUST00000192548	6.3472e-07	0.00396002	0.207174
20693	L2/3 IT	Eif5b-201_ENSMUST00000027252	2.20058e-07	0.00137294	0.211764
20696	L2/3 IT	Mrpl30-207_ENSMUST00000195373	5.59781e-12	3.49248e-08	0.153506
20707	L2/3 IT	2010300C02Rik-201_ENSMUST00000160023	1.60265e-73	9.99895e-70	0.976231
20708	L2/3 IT	2010300C02Rik-203_ENSMUST00000162875	1.83383e-40	1.14413e-36	0.878985
20780	L2/3 IT	Unc50-201_ENSMUST00000027285	8.54124e-13	5.32888e-09	0.276705
20784	L2/3 IT	Unc50-202_ENSMUST00000114925	3.78147e-12	2.35926e-08	0.215252
20847	L2/3 IT	Mff-201_ENSMUST00000073025	5.47502e-09	3.41586e-05	0.24299
20853	L2/3 IT	Mff-209_ENSMUST00000160972	3.65082e-09	2.27774e-05	0.310071
20890	L2/3 IT	Agfg1-206_ENSMUST00000189220	3.7404e-19	2.33364e-15	0.473021
20893	L2/3 IT	Sphkap-205_ENSMUST00000160953	2.53074e-67	1.57893e-63	0.892705
20956	L2/3 IT	Zfand2b-204_ENSMUST00000160439	2.95528e-45	1.8438e-41	0.865939
20992	L2/3 IT	Stk16-212_ENSMUST00000186492	1.18689e-32	7.40498e-29	0.538536
20999	L2/3 IT	Tuba4a-206_ENSMUST00000188593	6.15165e-13	3.83801e-09	0.23763
21014	L2/3 IT	Ptprn-201_ENSMUST00000027404	1.82154e-24	1.13646e-20	0.266644
21037	L2/3 IT	Dnpep-202_ENSMUST00000113605	7.1142e-08	0.000443855	0.274691
21078	L2/3 IT	Itm2c-201_ENSMUST00000027425	7.17336e-10	4.47546e-06	0.145963
21100	L2/3 IT	Epha4-205_ENSMUST00000188952	1.41781e-06	0.00884575	0.290049
21106	L2/3 IT	Epha4-201_ENSMUST00000027451	1.00549e-143	6.27325e-140	1.76067
21133	L2/3 IT	Mrpl44-201_ENSMUST00000027464	3.45795e-11	2.15741e-07	0.337982
21182	L2/3 IT	Ppp1r7-202_ENSMUST00000127141	8.26323e-11	5.15543e-07	0.298943
21183	L2/3 IT	Ppp1r7-203_ENSMUST00000185498	1.38218e-14	8.62341e-11	0.307444
21184	L2/3 IT	Ppp1r7-201_ENSMUST00000027494	4.46612e-15	2.78641e-11	0.208573
21219	L2/3 IT	Dtymk-202_ENSMUST00000112890	4.63206e-11	2.88994e-07	0.313705
21228	L2/3 IT	Atg16l1-204_ENSMUST00000127884	9.30556e-08	0.000580574	0.171306
21325	L2/3 IT	Gin1-206_ENSMUST00000188101	4.59087e-13	2.86424e-09	0.218919
21333	L2/3 IT	Pam-210_ENSMUST00000161567	2.98608e-142	1.86302e-138	1.7385
21335	L2/3 IT	Pam-201_ENSMUST00000058762	6.56827e-105	4.09795e-101	1.46569
21377	L2/3 IT	Ccnt2-206_ENSMUST00000149760	2.14602e-16	1.3389e-12	0.423302
21390	L2/3 IT	Rgs2-201_ENSMUST00000027606	2.72748e-38	1.70167e-34	0.939371
21391	L2/3 IT	Rgs2-202_ENSMUST00000127206	1.71778e-73	1.07172e-69	1.08589
21409	L2/3 IT	Nifk-201_ENSMUST00000027626	1.4144e-07	0.000882446	0.271729
21424	L2/3 IT	Dbi-201_ENSMUST00000027634	1.59082e-10	9.92512e-07	0.201138
21506	L2/3 IT	Nucks1-201_ENSMUST00000062264	2.75106e-10	1.71639e-06	0.216152
21534	L2/3 IT	Lrrn2-201_ENSMUST00000027706	1.44628e-06	0.00902334	0.292673
21588	L2/3 IT	Stx6-201_ENSMUST00000027743	4.54904e-25	2.83815e-21	0.410697
21609	L2/3 IT	Rgl1-203_ENSMUST00000111859	1.78886e-116	1.11607e-112	1.36096
21619	L2/3 IT	Rnf2-201_ENSMUST00000076110	5.73668e-39	3.57912e-35	0.938409
21703	L2/3 IT	Nvl-201_ENSMUST00000027797	8.18165e-24	5.10453e-20	0.312673
21716	L2/3 IT	Rgs7-206_ENSMUST00000194555	4.64983e-142	2.90103e-138	1.25098
21717	L2/3 IT	Rgs7-207_ENSMUST00000195324	1.41677e-85	8.83922e-82	1.40212
21762	L2/3 IT	Tada1-201_ENSMUST00000027846	4.34274e-13	2.70943e-09	0.390393
21782	L2/3 IT	Mpc2-203_ENSMUST00000138999	4.09777e-96	2.5566e-92	0.412005
21786	L2/3 IT	Mpc2-201_ENSMUST00000027853	7.8983e-110	4.92775e-106	0.393123
21811	L2/3 IT	Ccdc181-201_ENSMUST00000027867	7.00045e-07	0.00436758	0.319334
21823	L2/3 IT	Astn1-201_ENSMUST00000046110	7.11745e-12	4.44058e-08	0.349817
22006	L2/3 IT	Atf6-201_ENSMUST00000027974	3.45555e-16	2.15592e-12	0.371229
22067	L2/3 IT	Prdx6-202_ENSMUST00000071718	1.52727e-10	9.52865e-07	0.265801
22068	L2/3 IT	Prdx6-208_ENSMUST00000192639	5.32079e-18	3.31964e-14	0.538156
22069	L2/3 IT	Prdx6-207_ENSMUST00000156678	1.60686e-07	0.00100252	0.314974
22138	L2/3 IT	Pter-203_ENSMUST00000134794	0	2.22507e-308	2.72201
22199	L2/3 IT	Arpc5l-202_ENSMUST00000112862	1.1605e-74	7.24034e-71	0.28141
22201	L2/3 IT	Arpc5l-201_ENSMUST00000090993	9.09626e-15	5.67516e-11	0.425058
22203	L2/3 IT	Orc4-201_ENSMUST00000028098	7.51412e-16	4.68806e-12	0.377281
22205	L2/3 IT	Orc4-212_ENSMUST00000154784	4.64023e-07	0.00289504	0.3132
22365	L2/3 IT	Med27-201_ENSMUST00000028139	3.8044e-29	2.37356e-25	0.489719
22434	L2/3 IT	Kcnj3-202_ENSMUST00000112632	3.45322e-18	2.15446e-14	0.413514
22439	L2/3 IT	Dnm1-205_ENSMUST00000113365	5.28743e-12	3.29882e-08	0.496896
22463	L2/3 IT	Olfm1-203_ENSMUST00000102879	4.13681e-185	2.58096e-181	0.573998
22466	L2/3 IT	Olfm1-205_ENSMUST00000152415	2.38114e-121	1.4856e-117	0.736648
22512	L2/3 IT	Tor1a-201_ENSMUST00000028200	7.68677e-14	4.79577e-10	0.321153
22563	L2/3 IT	Sh3glb2-204_ENSMUST00000113621	7.1836e-14	4.48185e-10	0.324089
22642	L2/3 IT	Dab2ip-210_ENSMUST00000138957	7.3731e-40	4.60008e-36	0.615503
22659	L2/3 IT	Grb14-201_ENSMUST00000028252	4.98441e-108	3.10977e-104	1.80522
22675	L2/3 IT	Gca-201_ENSMUST00000028257	6.62332e-16	4.13229e-12	0.467589
22845	L2/3 IT	Grin1-205_ENSMUST00000114312	7.06129e-08	0.000440554	0.382074
22872	L2/3 IT	Zmynd19-201_ENSMUST00000028350	2.30639e-12	1.43896e-08	0.289427
22873	L2/3 IT	Zmynd19-202_ENSMUST00000148042	1.91698e-09	1.196e-05	0.373401
22943	L2/3 IT	Nckap1-201_ENSMUST00000028386	1.34725e-12	8.4055e-09	0.225923
22944	L2/3 IT	Nckap1-202_ENSMUST00000111760	1.15803e-17	7.22498e-14	0.550831
22945	L2/3 IT	Frzb-201_ENSMUST00000028389	1.54856e-194	9.66144e-191	2.69215
22947	L2/3 IT	Dnajc10-201_ENSMUST00000028392	5.38778e-08	0.000336144	0.316676
22967	L2/3 IT	Ube2e3-201_ENSMUST00000028398	4.3762e-245	2.73031e-241	1.03975
22968	L2/3 IT	Ube2e3-202_ENSMUST00000121433	8.16257e-41	5.09263e-37	0.931019
23019	L2/3 IT	Ssrp1-201_ENSMUST00000077798	1.7304e-09	1.0796e-05	0.519422
23030	L2/3 IT	Timm10-201_ENSMUST00000028470	2.08122e-23	1.29848e-19	0.252608
23032	L2/3 IT	Ube2l6-201_ENSMUST00000102642	3.2424e-74	2.02293e-70	1.28167
23117	L2/3 IT	Emc4-201_ENSMUST00000028551	7.0696e-25	4.41073e-21	0.130275
23120	L2/3 IT	Nop10-201_ENSMUST00000028553	5.60595e-07	0.00349756	0.0742318
23132	L2/3 IT	Lin7c-201_ENSMUST00000028583	1.24981e-43	7.79757e-40	0.725692
23177	L2/3 IT	Cstf3-201_ENSMUST00000028599	1.35777e-07	0.000847114	0.3537
23222	L2/3 IT	Api5-201_ENSMUST00000028617	9.35657e-07	0.00583756	0.298164
23298	L2/3 IT	Chst1-201_ENSMUST00000065797	7.09971e-172	4.42951e-168	1.06704
23360	L2/3 IT	Map1a-202_ENSMUST00000110639	3.34774e-25	2.08865e-21	0.51385
23403	L2/3 IT	Lamp5-202_ENSMUST00000123436	0	2.22507e-308	5.4944
23404	L2/3 IT	Lamp5-203_ENSMUST00000143777	3.06501e-171	1.91226e-167	1.94601
23407	L2/3 IT	Lamp5-201_ENSMUST00000057503	0	2.22507e-308	5.52861
23416	L2/3 IT	Snap25-201_ENSMUST00000028727	8.65661e-07	0.00540086	0.0874522
23451	L2/3 IT	Lrrc57-202_ENSMUST00000102497	1.10738e-09	6.90892e-06	0.454205
23486	L2/3 IT	Itpka-201_ENSMUST00000028758	6.29739e-304	3.92894e-300	1.68253
23513	L2/3 IT	Rtf1-201_ENSMUST00000028767	2.77691e-12	1.73251e-08	0.123691
23516	L2/3 IT	Ndufaf1-203_ENSMUST00000110802	4.32804e-25	2.70026e-21	0.63806
23540	L2/3 IT	Atrn-201_ENSMUST00000028781	1.04745e-17	6.53506e-14	0.289427
23544	L2/3 IT	Atrn-204_ENSMUST00000151364	9.86678e-28	6.15589e-24	0.434428
23605	L2/3 IT	Slc23a2-201_ENSMUST00000028815	5.75843e-13	3.59268e-09	0.384648
23612	L2/3 IT	Tmem230-201_ENSMUST00000028816	3.21721e-09	2.00722e-05	0.344439
23639	L2/3 IT	Fam98b-201_ENSMUST00000028825	3.96493e-26	2.47372e-22	0.553322
23642	L2/3 IT	Spred1-201_ENSMUST00000028829	3.80612e-116	2.37464e-112	0.939807
23653	L2/3 IT	Crls1-201_ENSMUST00000028835	1.80222e-15	1.1244e-11	0.439767
23684	L2/3 IT	Stard7-204_ENSMUST00000125049	1.44473e-31	9.01366e-28	0.779705
23717	L2/3 IT	Ttl-201_ENSMUST00000035812	9.47003e-20	5.90835e-16	0.489349
23757	L2/3 IT	Idh3b-201_ENSMUST00000028892	2.5582e-10	1.59606e-06	0.0921715
23769	L2/3 IT	Pcsk2-201_ENSMUST00000028905	4.05764e-18	2.53156e-14	0.182969
23784	L2/3 IT	Snx5-201_ENSMUST00000028909	1.63842e-17	1.02221e-13	0.468026
23966	L2/3 IT	Impa1-204_ENSMUST00000191670	6.34969e-09	3.96157e-05	0.230577
23968	L2/3 IT	Impa1-202_ENSMUST00000118410	1.85457e-14	1.15707e-10	0.279802
23969	L2/3 IT	Impa1-201_ENSMUST00000065938	1.09369e-08	6.82356e-05	0.207148
24014	L2/3 IT	Psma7-201_ENSMUST00000029082	1.51035e-10	9.42308e-07	0.0785045
24096	L2/3 IT	Armc1-201_ENSMUST00000029125	1.40486e-26	8.76492e-23	0.328513
24106	L2/3 IT	Ggt7-201_ENSMUST00000029131	1.74727e-26	1.09012e-22	0.517653
24210	L2/3 IT	1110008F13Rik-201_ENSMUST00000029165	2.7067e-07	0.00168871	0.0960549
24241	L2/3 IT	Ctnnbl1-201_ENSMUST00000029178	1.86978e-18	1.16656e-14	0.579113
24274	L2/3 IT	Skil-204_ENSMUST00000118470	4.91674e-07	0.00306755	0.263648
24345	L2/3 IT	Ttc14-201_ENSMUST00000099153	3.94485e-20	2.46119e-16	0.382595
24348	L2/3 IT	Ttc14-211_ENSMUST00000200271	2.51117e-07	0.00156672	0.294927
24395	L2/3 IT	Nceh1-201_ENSMUST00000046515	1.78498e-07	0.00111365	0.226098
24434	L2/3 IT	Acad9-206_ENSMUST00000197344	1.8625e-10	1.16201e-06	0.182378
24467	L2/3 IT	Slc7a11-202_ENSMUST00000142932	3.08504e-07	0.00192475	0.114159
24481	L2/3 IT	Ufm1-204_ENSMUST00000148338	2.57782e-07	0.0016083	0.23055
24550	L2/3 IT	Schip1-203_ENSMUST00000170788	4.6224e-264	2.88392e-260	0.866393
24551	L2/3 IT	Schip1-204_ENSMUST00000182360	4.12954e-68	2.57642e-64	1.29457
24569	L2/3 IT	Kpna4-203_ENSMUST00000194558	1.27046e-10	7.92643e-07	0.312395
24574	L2/3 IT	Nmd3-201_ENSMUST00000029358	3.84736e-11	2.40037e-07	0.215087
24575	L2/3 IT	Nmd3-207_ENSMUST00000150210	1.02583e-07	0.000640015	0.281641
24578	L2/3 IT	Nmd3-208_ENSMUST00000194168	2.14176e-08	0.000133624	0.337569
24609	L2/3 IT	Nbea-201_ENSMUST00000029374	4.42385e-08	0.000276004	0.273323
24630	L2/3 IT	Serp1-201_ENSMUST00000029385	5.45722e-23	3.40476e-19	0.538418
24638	L2/3 IT	Eif2a-207_ENSMUST00000154219	1.60579e-10	1.00186e-06	0.43005
24642	L2/3 IT	Eif2a-204_ENSMUST00000138827	3.10363e-18	1.93636e-14	0.264127
24685	L2/3 IT	Pdcd10-201_ENSMUST00000029424	6.3182e-22	3.94192e-18	0.322809
24687	L2/3 IT	Pdcd10-205_ENSMUST00000161137	1.20385e-47	7.51085e-44	0.328777
24742	L2/3 IT	Sec22b-204_ENSMUST00000130778	8.62453e-45	5.38084e-41	0.798137
24746	L2/3 IT	Sec22b-201_ENSMUST00000029476	1.80642e-28	1.12703e-24	0.457244
24793	L2/3 IT	Ahcyl1-201_ENSMUST00000029490	4.91527e-13	3.06664e-09	0.456746
24794	L2/3 IT	Ahcyl1-203_ENSMUST00000138091	1.2715e-08	7.93286e-05	0.335836
24864	L2/3 IT	4933434E20Rik-209_ENSMUST00000162114	6.53478e-13	4.07705e-09	0.317601
24931	L2/3 IT	Extl2-203_ENSMUST00000106502	2.061e-153	1.28586e-149	1.60543
24940	L2/3 IT	Larp7-201_ENSMUST00000029588	1.28371e-11	8.00906e-08	0.422323
24971	L2/3 IT	Trim2-206_ENSMUST00000107695	1.56732e-20	9.77852e-17	0.78703
25001	L2/3 IT	Pla2g12a-201_ENSMUST00000029629	2.23894e-13	1.39687e-09	0.377326
25007	L2/3 IT	Gucy1b1-201_ENSMUST00000029635	1.14032e-185	7.11445e-182	1.45957
25045	L2/3 IT	Glrb-201_ENSMUST00000029654	3.1286e-23	1.95194e-19	0.317643
25096	L2/3 IT	Dnajb4-202_ENSMUST00000050073	8.10414e-12	5.05617e-08	0.384497
25098	L2/3 IT	Dnajb4-204_ENSMUST00000144950	4.09146e-19	2.55266e-15	0.609236
25104	L2/3 IT	Efna3-201_ENSMUST00000029673	1.34529e-13	8.39326e-10	0.392383
25134	L2/3 IT	Scamp3-201_ENSMUST00000029684	1.62859e-09	1.01608e-05	0.376096
25168	L2/3 IT	Arhgef2-203_ENSMUST00000170653	8.00981e-37	4.99732e-33	0.798826
25177	L2/3 IT	Arhgef2-226_ENSMUST00000177091	7.40946e-14	4.62276e-10	0.325691
25190	L2/3 IT	Lamtor2-201_ENSMUST00000029698	3.64315e-15	2.27296e-11	0.155246
25250	L2/3 IT	Fbxw7-201_ENSMUST00000029727	4.03054e-85	2.51465e-81	0.895789
25251	L2/3 IT	Fbxw7-202_ENSMUST00000107675	5.55717e-90	3.46712e-86	0.829558
25271	L2/3 IT	Rnf115-201_ENSMUST00000029740	1.2138e-14	7.5729e-11	0.279603
25293	L2/3 IT	Pex11b-201_ENSMUST00000048766	3.49748e-13	2.18207e-09	0.432066
25295	L2/3 IT	Pex11b-207_ENSMUST00000165842	1.89423e-07	0.00118181	0.280785
25397	L2/3 IT	Celf3-214_ENSMUST00000199884	2.29699e-20	1.43309e-16	0.415839
25403	L2/3 IT	Celf3-207_ENSMUST00000198067	7.40045e-42	4.61714e-38	0.634762
25449	L2/3 IT	Eif4e-205_ENSMUST00000200100	2.88897e-21	1.80243e-17	0.1739
25450	L2/3 IT	Eif4e-202_ENSMUST00000196990	4.2239e-15	2.63529e-11	0.234183
25452	L2/3 IT	Eif4e-201_ENSMUST00000029803	7.89152e-20	4.92352e-16	0.151285
25458	L2/3 IT	Ppp3ca-202_ENSMUST00000070198	5.59297e-252	3.48945e-248	0.800097
25464	L2/3 IT	Ppp3ca-201_ENSMUST00000056758	1.30454e-205	8.13905e-202	1.10906
25482	L2/3 IT	Cisd2-201_ENSMUST00000029815	5.62193e-12	3.50752e-08	0.199456
25496	L2/3 IT	Lrrc7-203_ENSMUST00000198284	7.94488e-19	4.95681e-15	0.486667
25506	L2/3 IT	Zranb2-202_ENSMUST00000106057	6.58449e-16	4.10807e-12	0.446894
25603	L2/3 IT	Tmem55a-201_ENSMUST00000029875	1.71452e-22	1.06969e-18	0.550871
25606	L2/3 IT	Calb1-201_ENSMUST00000029876	0	2.22507e-308	5.3729
25625	L2/3 IT	Tmem68-201_ENSMUST00000029891	1.0601e-25	6.61399e-22	0.501464
25635	L2/3 IT	Ubxn2b-201_ENSMUST00000029907	3.14393e-09	1.9615e-05	0.278124
25653	L2/3 IT	Pnisr-202_ENSMUST00000098238	2.13745e-17	1.33356e-13	0.369837
25659	L2/3 IT	Pnisr-203_ENSMUST00000108229	2.34689e-35	1.46422e-31	0.835093
25663	L2/3 IT	Sdcbp-201_ENSMUST00000029912	2.80812e-26	1.75199e-22	0.669394
25664	L2/3 IT	Sdcbp-202_ENSMUST00000103008	1.58604e-47	9.89529e-44	0.295995
25703	L2/3 IT	Lmo4-201_ENSMUST00000120539	3.48749e-140	2.17584e-136	0.93352
25704	L2/3 IT	Lmo4-203_ENSMUST00000121796	1.64406e-84	1.02573e-80	1.30661
25705	L2/3 IT	Gtf2b-201_ENSMUST00000029938	1.18287e-09	7.3799e-06	0.221447
25716	L2/3 IT	Rngtt-204_ENSMUST00000146870	4.19202e-14	2.6154e-10	0.270642
25751	L2/3 IT	Rars2-201_ENSMUST00000029968	2.09417e-11	1.30655e-07	0.51544
25753	L2/3 IT	Slc35a1-201_ENSMUST00000029970	1.1102e-06	0.00692652	0.293489
25762	L2/3 IT	Smim8-201_ENSMUST00000029972	5.58281e-10	3.48312e-06	0.442631
25843	L2/3 IT	Tmeff1-201_ENSMUST00000030032	4.03096e-56	2.51491e-52	0.926294
25848	L2/3 IT	Brinp1-201_ENSMUST00000030036	3.91052e-48	2.43977e-44	0.706937
25885	L2/3 IT	Snx30-201_ENSMUST00000030080	2.91393e-18	1.818e-14	0.363114
25901	L2/3 IT	Wdr31-206_ENSMUST00000146108	5.67633e-07	0.00354146	0.117197
25905	L2/3 IT	Alad-201_ENSMUST00000030090	1.24232e-34	7.75084e-31	0.871397
25915	L2/3 IT	Dmac1-201_ENSMUST00000030103	3.00762e-67	1.87646e-63	0.474923
25953	L2/3 IT	Zdhhc21-204_ENSMUST00000144139	6.38544e-10	3.98387e-06	0.172634
25964	L2/3 IT	Smu1-201_ENSMUST00000030117	1.81277e-18	1.13098e-14	0.328125
25977	L2/3 IT	Aptx-205_ENSMUST00000129021	5.79185e-07	0.00361354	0.321675
26056	L2/3 IT	Nudt2-201_ENSMUST00000030154	7.16953e-16	4.47307e-12	0.418916
26060	L2/3 IT	Cntfr-201_ENSMUST00000064443	1.13377e-09	7.07358e-06	0.282657
26119	L2/3 IT	Tln1-202_ENSMUST00000123985	4.45182e-12	2.77749e-08	0.176544
26206	L2/3 IT	Rps6-204_ENSMUST00000136174	6.57564e-09	4.10254e-05	0.33869
26227	L2/3 IT	Dab1-203_ENSMUST00000106830	2.15252e-146	1.34296e-142	1.60854
26260	L2/3 IT	Sgip1-212_ENSMUST00000142430	1.07045e-29	6.67855e-26	0.347143
26415	L2/3 IT	Txndc12-201_ENSMUST00000030296	4.35361e-11	2.71622e-07	0.274422
26503	L2/3 IT	0610037L13Rik-210_ENSMUST00000132417	3.05979e-18	1.909e-14	0.584039
26516	L2/3 IT	Magoh-201_ENSMUST00000030348	6.99655e-08	0.000436515	0.168444
26595	L2/3 IT	Ybx1-202_ENSMUST00000127737	2.04546e-28	1.27616e-24	0.545548
26596	L2/3 IT	Ybx1-201_ENSMUST00000079644	7.33289e-84	4.57499e-80	0.556228
26694	L2/3 IT	Srsf10-205_ENSMUST00000126641	7.48701e-12	4.67115e-08	0.343843
26697	L2/3 IT	Srsf10-204_ENSMUST00000105853	3.43899e-11	2.14559e-07	0.434105
26838	L2/3 IT	Akr7a5-201_ENSMUST00000073787	1.00166e-09	6.24933e-06	0.33534
26904	L2/3 IT	Fabp3-201_ENSMUST00000070532	6.90345e-35	4.30707e-31	0.211801
26920	L2/3 IT	Adgrb2-208_ENSMUST00000121049	1.10594e-11	6.89994e-08	0.308084
26926	L2/3 IT	Hpca-201_ENSMUST00000030572	5.94951e-260	3.7119e-256	1.00527
26933	L2/3 IT	Hpca-204_ENSMUST00000116444	5.46748e-27	3.41116e-23	0.74121
26949	L2/3 IT	Khdrbs1-201_ENSMUST00000066257	3.35787e-07	0.00209497	0.257958
26984	L2/3 IT	Tmem234-201_ENSMUST00000102591	1.1827e-25	7.37888e-22	0.339645
27037	L2/3 IT	Srrm1-207_ENSMUST00000134854	2.60345e-27	1.62429e-23	0.639213
27079	L2/3 IT	Ncdn-201_ENSMUST00000030637	1.00808e-43	6.28944e-40	0.471327
27083	L2/3 IT	Psmb2-201_ENSMUST00000030642	1.30386e-17	8.13478e-14	0.136671
27088	L2/3 IT	Extl1-201_ENSMUST00000030643	1.33513e-16	8.32985e-13	0.347676
27172	L2/3 IT	Ppp1r8-201_ENSMUST00000030702	2.06686e-13	1.28952e-09	0.456985
27200	L2/3 IT	Yrdc-201_ENSMUST00000102628	2.82797e-24	1.76437e-20	0.393549
27247	L2/3 IT	Utp11-201_ENSMUST00000030738	1.08527e-08	6.77101e-05	0.244637
27287	L2/3 IT	Cdk14-206_ENSMUST00000132390	8.30412e-16	5.18094e-12	0.316659
27293	L2/3 IT	Cdk14-203_ENSMUST00000115451	2.04761e-63	1.2775e-59	1.09594
27351	L2/3 IT	Smarcd3-208_ENSMUST00000195943	1.1586e-22	7.22848e-19	0.566129
27379	L2/3 IT	Tmub1-201_ENSMUST00000030799	3.87918e-07	0.00242022	0.288703
27432	L2/3 IT	Cdk5-203_ENSMUST00000198990	1.24041e-20	7.7389e-17	0.328852
27433	L2/3 IT	Cdk5-201_ENSMUST00000030814	2.39563e-15	1.49463e-11	0.150802
27482	L2/3 IT	Tomm7-201_ENSMUST00000030851	1.39437e-26	8.69949e-23	0.167751
27497	L2/3 IT	Fbxo44-201_ENSMUST00000057907	3.34594e-15	2.08753e-11	0.478468
27532	L2/3 IT	Dnajc2-201_ENSMUST00000030771	9.84224e-07	0.00614058	0.278608
27546	L2/3 IT	Pmpcb-201_ENSMUST00000030882	2.08146e-17	1.29862e-13	0.452994
27574	L2/3 IT	Wrap73-201_ENSMUST00000030895	9.0209e-15	5.62814e-11	0.549677
27604	L2/3 IT	Ssu72-201_ENSMUST00000030905	1.86772e-82	1.16527e-78	0.304923
27612	L2/3 IT	Rer1-201_ENSMUST00000030914	8.19236e-07	0.00511121	0.0978805
27618	L2/3 IT	Ski-203_ENSMUST00000129314	2.33471e-34	1.45663e-30	0.596259
27628	L2/3 IT	Gabrd-201_ENSMUST00000030925	1.48434e-186	9.26079e-183	1.76296
27646	L2/3 IT	Fam213b-201_ENSMUST00000030935	1.36718e-106	8.52985e-103	0.747184
27681	L2/3 IT	Mrpl20-201_ENSMUST00000030942	1.57741e-25	9.84145e-22	0.148524
27683	L2/3 IT	Mrpl20-206_ENSMUST00000185148	2.48788e-11	1.55219e-07	0.240463
27702	L2/3 IT	Sdf4-201_ENSMUST00000050078	1.8825e-14	1.17449e-10	0.35425
27703	L2/3 IT	Sdf4-204_ENSMUST00000105579	2.37007e-07	0.00147869	0.210554
27716	L2/3 IT	Kcnip4-201_ENSMUST00000087395	7.92509e-128	4.94446e-124	1.22863
27730	L2/3 IT	5730480H06Rik-206_ENSMUST00000197072	4.18575e-07	0.00261149	0.170413
27754	L2/3 IT	Ablim2-206_ENSMUST00000114206	1.94821e-115	1.21549e-111	1.6051
27799	L2/3 IT	Pcdh7-203_ENSMUST00000191837	9.80247e-50	6.11576e-46	0.523239
27823	L2/3 IT	Crmp1-202_ENSMUST00000114158	3.29195e-08	0.000205385	0.361799
27841	L2/3 IT	Nsg1-206_ENSMUST00000202129	3.06338e-24	1.91124e-20	0.641783
27842	L2/3 IT	Nsg1-201_ENSMUST00000031009	5.15451e-129	3.2159e-125	0.497623
27843	L2/3 IT	Nsg1-205_ENSMUST00000201415	2.97695e-96	1.85732e-92	0.613483
27938	L2/3 IT	Slc30a3-201_ENSMUST00000031037	1.30248e-292	8.12615e-289	3.47988
27953	L2/3 IT	Ociad2-201_ENSMUST00000087195	4.84572e-163	3.02324e-159	0.889894
27955	L2/3 IT	Ociad2-206_ENSMUST00000202012	3.69665e-39	2.30634e-35	0.632588
28088	L2/3 IT	Grpel1-201_ENSMUST00000031099	1.21183e-17	7.56063e-14	0.143926
28160	L2/3 IT	Gabra4-201_ENSMUST00000031121	1.94682e-127	1.21462e-123	1.2975
28253	L2/3 IT	Cenpc1-203_ENSMUST00000199141	1.37057e-10	8.551e-07	0.232973
28280	L2/3 IT	Fam69a-201_ENSMUST00000031198	2.47188e-30	1.54221e-26	0.624039
28346	L2/3 IT	Hnrnpdl-207_ENSMUST00000153442	1.12005e-14	6.98796e-11	0.540207
28350	L2/3 IT	Hnrnpdl-202_ENSMUST00000128187	1.458e-41	9.09644e-38	0.638031
28354	L2/3 IT	Cds1-201_ENSMUST00000031273	5.40204e-27	3.37034e-23	0.615323
28383	L2/3 IT	Asphd2-204_ENSMUST00000198357	1.65642e-30	1.03344e-26	0.570703
28384	L2/3 IT	Asphd2-201_ENSMUST00000031291	1.43814e-47	8.97254e-44	0.601682
28388	L2/3 IT	Asphd2-202_ENSMUST00000196256	3.16277e-12	1.97325e-08	0.401922
28395	L2/3 IT	Tesc-203_ENSMUST00000135540	0	2.22507e-308	2.56965
28397	L2/3 IT	Tesc-201_ENSMUST00000031304	4.36687e-279	2.72449e-275	2.10536
28400	L2/3 IT	Rfc5-201_ENSMUST00000086461	8.41857e-59	5.25234e-55	1.12729
28409	L2/3 IT	Wsb2-201_ENSMUST00000031309	4.34986e-29	2.71388e-25	0.409987
28444	L2/3 IT	Eif2b1-201_ENSMUST00000031334	6.13231e-09	3.82595e-05	0.271814
28452	L2/3 IT	Tmed2-201_ENSMUST00000060226	3.90393e-34	2.43566e-30	0.27482
28453	L2/3 IT	Tmed2-203_ENSMUST00000135464	1.16371e-14	7.26037e-11	0.286555
28456	L2/3 IT	Tmed2-205_ENSMUST00000200031	7.52739e-11	4.69634e-07	0.278719
28457	L2/3 IT	Rilpl1-201_ENSMUST00000062153	0	2.22507e-308	2.73689
28461	L2/3 IT	Cdk2ap1-201_ENSMUST00000031341	3.24981e-223	2.02756e-219	1.45309
28472	L2/3 IT	Rilpl2-202_ENSMUST00000198413	2.94863e-11	1.83965e-07	0.145726
28541	L2/3 IT	Rimbp2-207_ENSMUST00000200470	4.48927e-17	2.80085e-13	0.228247
28545	L2/3 IT	Rsrc2-208_ENSMUST00000182309	4.76986e-08	0.000297592	0.252361
28706	L2/3 IT	Vps29-204_ENSMUST00000118830	7.07766e-18	4.41575e-14	0.133496
28715	L2/3 IT	Arpc3-203_ENSMUST00000111713	3.69845e-26	2.30746e-22	0.205779
28721	L2/3 IT	Arpc3-202_ENSMUST00000102525	7.42917e-26	4.63506e-22	0.156646
28754	L2/3 IT	P2rx4-208_ENSMUST00000195963	8.33584e-12	5.20073e-08	0.306791
28763	L2/3 IT	Camkk2-201_ENSMUST00000111668	4.17426e-53	2.60432e-49	0.735603
28860	L2/3 IT	Cit-213_ENSMUST00000145363	8.14637e-168	5.08252e-164	0.900796
28862	L2/3 IT	Cit-207_ENSMUST00000128702	6.26796e-120	3.91058e-116	1.10298
28865	L2/3 IT	Cit-215_ENSMUST00000147330	5.59574e-154	3.49118e-150	0.993238
28866	L2/3 IT	Cit-201_ENSMUST00000051704	2.35373e-162	1.46849e-158	0.91054
28897	L2/3 IT	Triap1-201_ENSMUST00000031508	9.14016e-36	5.70255e-32	0.552523
28905	L2/3 IT	Cabp1-204_ENSMUST00000112113	2.70271e-199	1.68622e-195	1.4194
28908	L2/3 IT	Cabp1-203_ENSMUST00000112112	5.5213e-70	3.44474e-66	1.17045
28991	L2/3 IT	Fscn1-201_ENSMUST00000031565	1.89161e-33	1.18018e-29	0.546974
29083	L2/3 IT	Pdap1-201_ENSMUST00000031627	1.06149e-12	6.62266e-09	0.118451
29171	L2/3 IT	Pomp-201_ENSMUST00000031654	1.3022e-32	8.12442e-29	0.155572
29172	L2/3 IT	Pomp-203_ENSMUST00000201376	1.67134e-08	0.000104275	0.108292
29229	L2/3 IT	Fam3c-205_ENSMUST00000165576	1.2413e-20	7.74447e-17	0.563361
29231	L2/3 IT	Fam3c-201_ENSMUST00000081288	7.83451e-35	4.88795e-31	0.640457
29235	L2/3 IT	Auts2-207_ENSMUST00000161226	5.53815e-284	3.45525e-280	1.43787
29289	L2/3 IT	Rbm28-201_ENSMUST00000007993	1.91259e-18	1.19326e-14	0.322114
29485	L2/3 IT	Nt5c3-208_ENSMUST00000152447	9.59235e-07	0.00598467	0.239477
29527	L2/3 IT	Herc3-202_ENSMUST00000041401	1.33523e-83	8.33048e-80	0.888789
29541	L2/3 IT	Malsu1-203_ENSMUST00000128616	8.45214e-09	5.27329e-05	0.267207
29544	L2/3 IT	Malsu1-201_ENSMUST00000031839	7.7139e-07	0.0048127	0.279457
29603	L2/3 IT	Ptn-201_ENSMUST00000101534	2.01116e-317	1.25476e-313	2.195
29605	L2/3 IT	Mtpn-201_ENSMUST00000031866	9.16474e-17	5.71788e-13	0.225873
29636	L2/3 IT	Dbpht2-202_ENSMUST00000221311	7.52224e-145	4.69313e-141	1.29475
29658	L2/3 IT	Agk-201_ENSMUST00000031977	4.81781e-13	3.00583e-09	0.447043
29736	L2/3 IT	Add2-209_ENSMUST00000204059	1.55788e-33	9.71963e-30	0.525856
29758	L2/3 IT	Pradc1-201_ENSMUST00000032080	8.12684e-39	5.07033e-35	0.813816
29813	L2/3 IT	Mrpl53-201_ENSMUST00000113938	7.64616e-32	4.77044e-28	0.227508
29817	L2/3 IT	Pole4-201_ENSMUST00000095786	3.81061e-28	2.37744e-24	0.538018
29818	L2/3 IT	Pole4-203_ENSMUST00000141138	1.04082e-08	6.49369e-05	0.336583
29840	L2/3 IT	Isy1-201_ENSMUST00000089497	1.36292e-11	8.50326e-08	0.29443
29847	L2/3 IT	Cnbp-201_ENSMUST00000032138	6.3034e-14	3.93269e-10	0.207045
29849	L2/3 IT	Cnbp-209_ENSMUST00000204890	1.52949e-16	9.54251e-13	0.248904
29850	L2/3 IT	Cnbp-203_ENSMUST00000113619	2.38727e-28	1.48942e-24	0.200856
29859	L2/3 IT	Copg1-201_ENSMUST00000049966	2.24224e-11	1.39893e-07	0.371682
29923	L2/3 IT	Ruvbl1-201_ENSMUST00000032165	3.16374e-17	1.97385e-13	0.317022
29926	L2/3 IT	Sec61a1-201_ENSMUST00000032168	7.21247e-15	4.49986e-11	0.470985
29985	L2/3 IT	Slc6a6-201_ENSMUST00000032185	3.64748e-32	2.27566e-28	0.56419
30002	L2/3 IT	Itpr1-201_ENSMUST00000032192	1.49496e-13	9.32704e-10	0.473633
30006	L2/3 IT	Bhlhe40-201_ENSMUST00000032194	0	2.22507e-308	3.00151
30011	L2/3 IT	Arl8b-201_ENSMUST00000032196	1.345e-15	8.39143e-12	0.212406
30023	L2/3 IT	Mlf2-202_ENSMUST00000180095	4.07296e-11	2.54112e-07	0.0892998
30025	L2/3 IT	Mlf2-206_ENSMUST00000204177	3.23496e-47	2.01829e-43	0.378078
30048	L2/3 IT	Tmcc1-211_ENSMUST00000204574	2.99385e-21	1.86786e-17	0.268607
30054	L2/3 IT	Cops7a-201_ENSMUST00000032220	6.02337e-14	3.75798e-10	0.167581
30057	L2/3 IT	Rasgef1a-201_ENSMUST00000164960	5.47001e-43	3.41274e-39	0.484698
30161	L2/3 IT	Fam234b-201_ENSMUST00000111915	1.29533e-30	8.08157e-27	0.435292
30166	L2/3 IT	Grin2b-207_ENSMUST00000198283	1.49269e-181	9.31288e-178	0.625839
30167	L2/3 IT	Grin2b-204_ENSMUST00000143943	1.39102e-53	8.6786e-50	0.669878
30168	L2/3 IT	Grin2b-205_ENSMUST00000152012	3.95929e-30	2.4702e-26	0.376871
30169	L2/3 IT	Grin2b-203_ENSMUST00000125905	5.5425e-257	3.45796e-253	1.29673
30171	L2/3 IT	Grin2b-206_ENSMUST00000188999	3.58768e-66	2.23836e-62	0.633663
30172	L2/3 IT	Grin2b-201_ENSMUST00000053880	3.25767e-104	2.03246e-100	0.560659
30187	L2/3 IT	Wbp11-201_ENSMUST00000116514	7.58772e-22	4.73398e-18	0.381844
30208	L2/3 IT	Strap-201_ENSMUST00000064910	1.91795e-09	1.19661e-05	0.176635
30263	L2/3 IT	Ldhb-201_ENSMUST00000032373	4.19763e-160	2.6189e-156	0.400206
30264	L2/3 IT	Ldhb-204_ENSMUST00000204433	5.00848e-73	3.12479e-69	1.21124
30297	L2/3 IT	Kras-202_ENSMUST00000111710	4.58258e-10	2.85907e-06	0.382694
30302	L2/3 IT	Kras-201_ENSMUST00000032399	1.43477e-09	8.95155e-06	0.221168
30388	L2/3 IT	Med21-201_ENSMUST00000032429	7.71846e-38	4.81555e-34	0.457507
30396	L2/3 IT	Sec13-201_ENSMUST00000032440	4.13379e-22	2.57907e-18	0.240194
30407	L2/3 IT	Atp2b2-201_ENSMUST00000089003	7.2833e-20	4.54405e-16	0.416362
30408	L2/3 IT	Atp2b2-203_ENSMUST00000101045	5.29971e-64	3.30649e-60	0.808487
30426	L2/3 IT	Ergic2-208_ENSMUST00000136008	3.40585e-10	2.12491e-06	0.351718
30513	L2/3 IT	Ing4-201_ENSMUST00000032480	7.69354e-11	4.8e-07	0.42132
30543	L2/3 IT	Prmt8-201_ENSMUST00000032500	1.0583e-175	6.60273e-172	1.62477
30566	L2/3 IT	Strn4-202_ENSMUST00000108495	2.81357e-40	1.75539e-36	0.601558
30608	L2/3 IT	Nova2-202_ENSMUST00000220302	3.22796e-14	2.01392e-10	0.176334
30609	L2/3 IT	Nova2-201_ENSMUST00000032571	3.22796e-14	2.01392e-10	0.176334
30619	L2/3 IT	Pdcd5-201_ENSMUST00000118501	1.30914e-09	8.16774e-06	0.0963109
30639	L2/3 IT	Ttyh1-201_ENSMUST00000032594	4.28306e-49	2.6722e-45	1.042
30714	L2/3 IT	Zdhhc13-201_ENSMUST00000118927	4.71281e-07	0.00294032	0.348711
30882	L2/3 IT	Mef2a-207_ENSMUST00000144057	1.03956e-07	0.000648583	0.143253
30891	L2/3 IT	Nox4-204_ENSMUST00000124269	3.33442e-13	2.08035e-09	0.270251
30895	L2/3 IT	Sipa1l3-211_ENSMUST00000182829	3.49669e-07	0.00218158	0.0995623
30906	L2/3 IT	Dpf1-202_ENSMUST00000065181	7.83183e-20	4.88628e-16	0.575922
30928	L2/3 IT	Psmd8-202_ENSMUST00000182328	9.17879e-08	0.000572665	0.0838473
30987	L2/3 IT	Sytl2-219_ENSMUST00000209188	2.31438e-19	1.44394e-15	0.655438
31015	L2/3 IT	Zfand6-202_ENSMUST00000178385	7.31617e-43	4.56456e-39	0.371737
31054	L2/3 IT	Coq7-201_ENSMUST00000032887	9.45572e-44	5.89942e-40	0.483863
31058	L2/3 IT	Arl6ip1-201_ENSMUST00000032888	1.41861e-30	8.85073e-27	0.233121
31093	L2/3 IT	1110004F10Rik-202_ENSMUST00000106607	4.08432e-08	0.000254821	0.451258
31123	L2/3 IT	Mvp-203_ENSMUST00000206511	1.36575e-09	8.52091e-06	0.143552
31126	L2/3 IT	Cdipt-201_ENSMUST00000032920	8.16334e-15	5.09311e-11	0.372898
31133	L2/3 IT	Sez6l2-207_ENSMUST00000155138	9.0592e-71	5.65203e-67	0.870139
31136	L2/3 IT	Sez6l2-203_ENSMUST00000106335	1.53569e-113	9.58117e-110	0.874324
31153	L2/3 IT	Ino80e-214_ENSMUST00000206349	9.9048e-13	6.1796e-09	0.367436
31169	L2/3 IT	Fchsd2-211_ENSMUST00000208917	1.2803e-19	7.98782e-16	0.255269
31193	L2/3 IT	Ppp4c-201_ENSMUST00000032936	1.74002e-15	1.0856e-11	0.348445
31208	L2/3 IT	Mrpl48-207_ENSMUST00000146003	9.89769e-17	6.17517e-13	0.216418
31218	L2/3 IT	Coro1a-201_ENSMUST00000032949	2.43363e-10	1.51834e-06	0.195639
31252	L2/3 IT	Ppme1-201_ENSMUST00000032963	2.0681e-48	1.29029e-44	0.52385
31253	L2/3 IT	Ppme1-202_ENSMUST00000207092	1.49093e-34	9.30194e-31	0.807107
31353	L2/3 IT	Thap12-201_ENSMUST00000033009	3.92058e-22	2.44605e-18	0.648717
31375	L2/3 IT	Acer3-201_ENSMUST00000033020	1.00712e-08	6.28342e-05	0.126841
31414	L2/3 IT	Trat1-202_ENSMUST00000231701	1.27198e-13	7.93588e-10	0.15997
31544	L2/3 IT	Nucb1-210_ENSMUST00000211765	1.78291e-08	0.000111235	0.211006
31604	L2/3 IT	Ptpn5-201_ENSMUST00000033142	4.41926e-49	2.75717e-45	1.03768
31610	L2/3 IT	Acadsb-201_ENSMUST00000015829	1.44954e-08	9.04368e-05	0.162389
31652	L2/3 IT	Mettl9-201_ENSMUST00000033163	6.1983e-31	3.86712e-27	0.424022
31722	L2/3 IT	Cckbr-201_ENSMUST00000033189	2.11025e-17	1.31659e-13	0.519134
31974	L2/3 IT	Rab33a-201_ENSMUST00000033430	6.0444e-25	3.7711e-21	0.328806
32017	L2/3 IT	Fgf13-202_ENSMUST00000119306	2.72476e-83	1.69998e-79	1.36591
32108	L2/3 IT	Rbm3-202_ENSMUST00000115615	2.46241e-39	1.5363e-35	0.662369
32110	L2/3 IT	Rbm3-203_ENSMUST00000115616	8.62568e-68	5.38156e-64	0.706086
32157	L2/3 IT	Fundc2-201_ENSMUST00000033541	1.39983e-06	0.00873354	0.227172
32184	L2/3 IT	Stard8-201_ENSMUST00000036606	6.22415e-153	3.88325e-149	1.94898
32202	L2/3 IT	Atrx-210_ENSMUST00000134507	3.99902e-13	2.49499e-09	0.41379
32215	L2/3 IT	Atrx-202_ENSMUST00000113573	1.22974e-07	0.000767236	0.210406
32233	L2/3 IT	Sh3bgrl-201_ENSMUST00000033598	2.95952e-15	1.84644e-11	0.419507
32352	L2/3 IT	Chic1-201_ENSMUST00000116547	6.73986e-18	4.205e-14	0.415086
32377	L2/3 IT	Gpm6b-207_ENSMUST00000112229	2.02481e-65	1.26328e-61	1.41968
32378	L2/3 IT	Gpm6b-206_ENSMUST00000112228	5.49014e-56	3.4253e-52	0.920344
32387	L2/3 IT	Gabra3-201_ENSMUST00000055966	8.61762e-13	5.37653e-09	0.464817
32399	L2/3 IT	Rbbp7-204_ENSMUST00000138791	2.6218e-33	1.63574e-29	0.814562
32401	L2/3 IT	Rbbp7-203_ENSMUST00000112327	1.27478e-66	7.95335e-63	0.624134
32402	L2/3 IT	Rbbp7-201_ENSMUST00000033720	4.63698e-83	2.89301e-79	0.49942
32532	L2/3 IT	Mpp1-201_ENSMUST00000033775	3.57403e-16	2.22984e-12	0.455043
32570	L2/3 IT	Morf4l2-202_ENSMUST00000080411	5.16856e-08	0.000322467	0.324726
32578	L2/3 IT	Psmd10-201_ENSMUST00000033805	2.59e-08	0.00016159	0.363303
32625	L2/3 IT	Cul4a-205_ENSMUST00000135371	1.07038e-08	6.67812e-05	0.187059
32642	L2/3 IT	Coprs-201_ENSMUST00000033839	1.46388e-14	9.13315e-11	0.357994
32662	L2/3 IT	Plpbp-201_ENSMUST00000033875	5.87987e-09	3.66845e-05	0.249624
32667	L2/3 IT	Plpbp-211_ENSMUST00000211393	5.16607e-20	3.22311e-16	0.47152
32686	L2/3 IT	Eif4ebp1-201_ENSMUST00000033880	3.35515e-57	2.09328e-53	0.704932
32739	L2/3 IT	Dctn6-210_ENSMUST00000155296	6.44709e-68	4.02234e-64	0.342433
32745	L2/3 IT	Dctn6-207_ENSMUST00000143411	4.22663e-13	2.637e-09	0.4384
32746	L2/3 IT	Dctn6-201_ENSMUST00000033913	1.56702e-25	9.77662e-22	0.323652
32784	L2/3 IT	Polb-201_ENSMUST00000033938	6.94154e-07	0.00433083	0.11668
32833	L2/3 IT	Tm2d2-201_ENSMUST00000033961	2.22681e-18	1.38931e-14	0.159559
32914	L2/3 IT	Mak16-201_ENSMUST00000033983	3.78141e-21	2.35922e-17	0.440046
32955	L2/3 IT	Cnot7-201_ENSMUST00000034012	2.81773e-49	1.75798e-45	0.723467
32972	L2/3 IT	Klhl2-201_ENSMUST00000034017	1.24853e-14	7.78958e-11	0.296343
32993	L2/3 IT	Sin3b-202_ENSMUST00000109950	3.39568e-15	2.11856e-11	0.490095
33172	L2/3 IT	Vps35-203_ENSMUST00000209277	1.04057e-09	6.49213e-06	0.136848
33278	L2/3 IT	Il34-201_ENSMUST00000076846	5.55895e-28	3.46823e-24	0.754059
33350	L2/3 IT	Arl2bp-201_ENSMUST00000034228	6.81576e-13	4.25235e-09	0.260381
33353	L2/3 IT	Cx3cl1-201_ENSMUST00000034230	5.9116e-40	3.68825e-36	0.364797
33367	L2/3 IT	Ciapin1-210_ENSMUST00000162589	1.76324e-08	0.000110009	0.114648
33373	L2/3 IT	Coq9-201_ENSMUST00000034234	1.36556e-25	8.51975e-22	0.491563
33408	L2/3 IT	Cfap20-201_ENSMUST00000034249	2.47091e-21	1.5416e-17	0.271135
33416	L2/3 IT	Pgls-201_ENSMUST00000034264	1.02045e-11	6.3666e-08	0.388908
33480	L2/3 IT	Gse1-201_ENSMUST00000034279	1.23955e-38	7.73356e-35	0.451675
33524	L2/3 IT	Mast3-206_ENSMUST00000212140	2.87704e-79	1.79498e-75	1.18413
33542	L2/3 IT	Hsbp1-202_ENSMUST00000212468	7.03898e-70	4.39162e-66	1.67326
33575	L2/3 IT	Ntpcr-201_ENSMUST00000034313	3.01362e-10	1.8802e-06	0.345824
33639	L2/3 IT	Fam96b-201_ENSMUST00000093234	3.82262e-23	2.38494e-19	0.374972
33640	L2/3 IT	Fam96b-202_ENSMUST00000163140	3.34945e-28	2.08972e-24	0.854037
33671	L2/3 IT	Psmb10-201_ENSMUST00000034369	6.84862e-07	0.00427286	0.223992
33814	L2/3 IT	Bcar1-201_ENSMUST00000166232	1.42113e-80	8.86641e-77	1.2425
33848	L2/3 IT	Ccsap-201_ENSMUST00000034452	1.06619e-34	6.65198e-31	0.787894
33849	L2/3 IT	Acta1-201_ENSMUST00000034453	4.36535e-20	2.72354e-16	0.564195
33873	L2/3 IT	Egln1-201_ENSMUST00000034469	1.34859e-82	8.41385e-79	1.26404
33888	L2/3 IT	St14-206_ENSMUST00000217404	4.96936e-15	3.10038e-11	0.172794
33908	L2/3 IT	Sesn3-204_ENSMUST00000208222	2.33612e-16	1.45751e-12	0.385601
33920	L2/3 IT	Usp2-206_ENSMUST00000176416	8.86003e-38	5.52777e-34	0.876678
33928	L2/3 IT	Nectin1-201_ENSMUST00000034510	8.06899e-129	5.03424e-125	1.01225
33959	L2/3 IT	Cul5-209_ENSMUST00000166367	1.9385e-07	0.00120943	0.248975
34005	L2/3 IT	Fdx1-201_ENSMUST00000034552	2.04783e-14	1.27764e-10	0.475478
34054	L2/3 IT	Cadm1-201_ENSMUST00000034581	3.11222e-10	1.94172e-06	0.281491
34060	L2/3 IT	Cadm1-204_ENSMUST00000114548	5.38614e-10	3.36041e-06	0.422004
34099	L2/3 IT	Ddx6-203_ENSMUST00000217034	5.82596e-07	0.00363482	0.245578
34114	L2/3 IT	Trappc4-202_ENSMUST00000213747	1.69636e-29	1.05836e-25	0.28731
34143	L2/3 IT	Fez1-201_ENSMUST00000034630	2.4249e-32	1.5129e-28	0.210996
34159	L2/3 IT	C2cd2l-208_ENSMUST00000216222	1.64253e-47	1.02478e-43	0.853243
34163	L2/3 IT	Tmem218-201_ENSMUST00000034632	4.06244e-43	2.53456e-39	0.729687
34199	L2/3 IT	Pin1-201_ENSMUST00000034689	5.79059e-173	3.61275e-169	0.443492
34200	L2/3 IT	Olfm2-201_ENSMUST00000034692	2.33391e-35	1.45612e-31	0.943533
34203	L2/3 IT	Olfm2-204_ENSMUST00000217198	5.75372e-210	3.58975e-206	1.30189
34204	L2/3 IT	Icam5-201_ENSMUST00000019616	1.04103e-18	6.49496e-15	0.470076
34242	L2/3 IT	Lysmd2-201_ENSMUST00000034702	1.04256e-13	6.50455e-10	0.172152
34263	L2/3 IT	Smarca4-204_ENSMUST00000174008	1.55632e-11	9.70987e-08	0.320448
34268	L2/3 IT	Gnb5-206_ENSMUST00000215875	8.20132e-41	5.1168e-37	0.382314
34322	L2/3 IT	Fam81a-201_ENSMUST00000034749	8.41421e-56	5.24962e-52	0.553318
34380	L2/3 IT	Irak1bp1-201_ENSMUST00000034783	1.18252e-79	7.37772e-76	1.04104
34381	L2/3 IT	Irak1bp1-202_ENSMUST00000113245	1.75702e-107	1.0962e-103	0.676993
34423	L2/3 IT	Elovl4-201_ENSMUST00000034796	2.02025e-26	1.26043e-22	0.509941
34464	L2/3 IT	Imp3-201_ENSMUST00000034827	3.31212e-44	2.06643e-40	0.505817
34520	L2/3 IT	Commd4-206_ENSMUST00000214174	2.1848e-16	1.3631e-12	0.553465
34522	L2/3 IT	Commd4-201_ENSMUST00000065358	4.45917e-42	2.78208e-38	0.301396
34545	L2/3 IT	Ube2q2-201_ENSMUST00000059555	1.13228e-12	7.06429e-09	0.324295
34598	L2/3 IT	Tmem30a-201_ENSMUST00000034878	3.88511e-30	2.42392e-26	0.363239
34622	L2/3 IT	Nptn-209_ENSMUST00000177020	2.25946e-57	1.40968e-53	0.374163
34627	L2/3 IT	Nptn-206_ENSMUST00000176557	2.29928e-29	1.43452e-25	0.134528
34632	L2/3 IT	Nptn-212_ENSMUST00000177292	2.75519e-171	1.71896e-167	0.693626
34640	L2/3 IT	Mto1-205_ENSMUST00000150850	2.34608e-08	0.000146372	0.246866
34648	L2/3 IT	Gsta4-201_ENSMUST00000034903	9.0956e-48	5.67474e-44	0.795834
34668	L2/3 IT	Mlip-212_ENSMUST00000184848	3.22279e-80	2.0107e-76	1.43474
34673	L2/3 IT	Rasgrf1-202_ENSMUST00000034912	2.21216e-149	1.38016e-145	1.55945
34683	L2/3 IT	Tpm1-205_ENSMUST00000113685	4.66042e-134	2.90763e-130	1.74271
34691	L2/3 IT	Tpm1-209_ENSMUST00000113690	4.21525e-133	2.62989e-129	0.689761
34700	L2/3 IT	Tpm1-206_ENSMUST00000113686	1.46624e-264	9.14787e-261	1.5043
34732	L2/3 IT	Fam96a-201_ENSMUST00000034945	3.4616e-18	2.15969e-14	0.437436
34739	L2/3 IT	Ppib-201_ENSMUST00000034947	2.30052e-22	1.43529e-18	0.181101
34766	L2/3 IT	Spg21-201_ENSMUST00000034955	1.50276e-22	9.37575e-19	0.509828
34803	L2/3 IT	Smad3-201_ENSMUST00000034973	5.78198e-123	3.60738e-119	1.45032
34805	L2/3 IT	2300009A05Rik-201_ENSMUST00000168665	1.08342e-06	0.00675948	0.258874
34808	L2/3 IT	Pias1-201_ENSMUST00000098651	2.88536e-48	1.80017e-44	0.661022
34814	L2/3 IT	U2surp-202_ENSMUST00000079659	1.29888e-09	8.10371e-06	0.304378
34815	L2/3 IT	U2surp-203_ENSMUST00000185515	9.3206e-07	0.00581512	0.262066
34953	L2/3 IT	Mras-201_ENSMUST00000035045	3.20692e-168	2.0008e-164	1.08192
34956	L2/3 IT	Mras-203_ENSMUST00000122384	5.46783e-136	3.41138e-132	1.64881
34996	L2/3 IT	Dhx30-223_ENSMUST00000200029	7.34796e-10	4.58439e-06	0.217906
34999	L2/3 IT	Dhx30-208_ENSMUST00000196788	5.55179e-12	3.46376e-08	0.442138
35075	L2/3 IT	Arpp21-209_ENSMUST00000159444	9.12202e-76	5.69123e-72	1.34939
35080	L2/3 IT	Arpp21-206_ENSMUST00000159220	4.87805e-127	3.04342e-123	2.99
35081	L2/3 IT	Arpp21-218_ENSMUST00000161467	0	2.22507e-308	3.29056
35082	L2/3 IT	Arpp21-222_ENSMUST00000162082	1.67232e-198	1.04336e-194	3.26388
35154	L2/3 IT	Ss18l2-203_ENSMUST00000214535	4.61117e-16	2.87691e-12	0.383158
35159	L2/3 IT	Ss18l2-201_ENSMUST00000035113	7.98736e-38	4.98331e-34	0.284414
35178	L2/3 IT	Cck-205_ENSMUST00000216176	4.94066e-324	3.08248e-320	2.75499
35179	L2/3 IT	Cck-202_ENSMUST00000213106	1.12943e-87	7.0465e-84	1.40652
35180	L2/3 IT	Cck-203_ENSMUST00000215228	1.99565e-81	1.24509e-77	1.31465
35181	L2/3 IT	Cck-201_ENSMUST00000035120	4.82105e-310	3.00785e-306	2.7558
35197	L2/3 IT	Trak1-201_ENSMUST00000045903	4.25191e-53	2.65277e-49	0.834858
35222	L2/3 IT	1110059G10Rik-201_ENSMUST00000035154	7.51791e-38	4.69042e-34	0.473252
35223	L2/3 IT	1110059G10Rik-202_ENSMUST00000118422	3.21744e-38	2.00736e-34	0.666423
35271	L2/3 IT	Mrpl3-204_ENSMUST00000142424	7.27916e-22	4.54147e-18	0.521838
35309	L2/3 IT	Atp2c1-201_ENSMUST00000038118	1.57413e-14	9.82098e-11	0.483835
35500	L2/3 IT	Srek1-201_ENSMUST00000074616	4.00683e-16	2.49986e-12	0.469693
35583	L2/3 IT	Exd2-201_ENSMUST00000038185	5.0836e-107	3.17166e-103	1.06738
35584	L2/3 IT	Exd2-206_ENSMUST00000219757	3.33243e-65	2.0791e-61	0.929555
35618	L2/3 IT	Ccdc88a-201_ENSMUST00000040182	1.18057e-40	7.3656e-37	0.453113
35644	L2/3 IT	Bet1-201_ENSMUST00000049166	1.71694e-15	1.0712e-11	0.503708
35655	L2/3 IT	Chrm1-201_ENSMUST00000035444	9.67436e-13	6.03583e-09	0.420972
35687	L2/3 IT	Srxn1-201_ENSMUST00000041500	8.22176e-09	5.12956e-05	0.355975
35692	L2/3 IT	Cdv3-202_ENSMUST00000072249	3.93433e-09	2.45463e-05	0.261658
35738	L2/3 IT	Ppp1r9a-201_ENSMUST00000035813	1.60276e-34	9.99959e-31	0.352796
35782	L2/3 IT	Smap2-201_ENSMUST00000043200	2.3929e-33	1.49293e-29	0.341084
35785	L2/3 IT	Cyb5r4-202_ENSMUST00000174043	1.07849e-12	6.7287e-09	0.20348
35804	L2/3 IT	Acsl3-205_ENSMUST00000142704	4.60996e-08	0.000287615	0.345488
35900	L2/3 IT	Fkbp1a-207_ENSMUST00000143230	6.38012e-85	3.98056e-81	1.05932
35904	L2/3 IT	Fkbp1a-201_ENSMUST00000044011	4.52861e-320	2.8254e-316	0.701553
35997	L2/3 IT	Eif3l-201_ENSMUST00000040518	3.99484e-07	0.00249238	0.216077
36038	L2/3 IT	Gas7-210_ENSMUST00000147276	2.26307e-54	1.41193e-50	1.1865
36041	L2/3 IT	Gas7-204_ENSMUST00000108682	5.95737e-11	3.71681e-07	0.154955
36156	L2/3 IT	Atp1a1-201_ENSMUST00000036493	5.88138e-265	3.66939e-261	0.987391
36182	L2/3 IT	Tmed7-202_ENSMUST00000143178	8.86271e-33	5.52944e-29	0.498995
36201	L2/3 IT	Slitrk5-201_ENSMUST00000042767	4.20901e-21	2.626e-17	0.42328
36278	L2/3 IT	Kctd17-209_ENSMUST00000166142	4.12075e-32	2.57094e-28	0.410834
36375	L2/3 IT	Palmd-201_ENSMUST00000040097	1.83386e-181	1.14414e-177	2.40698
36380	L2/3 IT	Atp6v0b-203_ENSMUST00000132073	6.24495e-07	0.00389622	0.233958
36384	L2/3 IT	Atp6v0b-206_ENSMUST00000147845	1.57814e-15	9.84603e-12	0.274878
36425	L2/3 IT	Gucd1-210_ENSMUST00000153125	1.0112e-12	6.30889e-09	0.180742
36448	L2/3 IT	Eri3-205_ENSMUST00000144373	3.59443e-08	0.000224257	0.213648
36494	L2/3 IT	Zbtb1-201_ENSMUST00000042779	4.30315e-37	2.68473e-33	0.559164
36594	L2/3 IT	Gtf2a2-204_ENSMUST00000119905	2.38099e-20	1.4855e-16	0.412756
36615	L2/3 IT	Dph5-208_ENSMUST00000200258	3.53361e-42	2.20462e-38	0.96025
36672	L2/3 IT	Spata2l-201_ENSMUST00000098327	7.70608e-35	4.80782e-31	0.885061
36674	L2/3 IT	Lgi3-203_ENSMUST00000226548	1.34338e-178	8.38132e-175	1.99014
36675	L2/3 IT	Lgi3-201_ENSMUST00000047331	7.90724e-159	4.93333e-155	2.23494
36738	L2/3 IT	Gabrb3-201_ENSMUST00000039697	4.65146e-29	2.90204e-25	0.43923
36830	L2/3 IT	Egr3-202_ENSMUST00000223747	5.6355e-121	3.51599e-117	1.40911
36869	L2/3 IT	Nrxn2-202_ENSMUST00000113458	7.83796e-90	4.8901e-86	0.698402
37005	L2/3 IT	Map9-205_ENSMUST00000195471	1.53933e-66	9.6039e-63	1.15866
37006	L2/3 IT	Map9-201_ENSMUST00000091014	4.05558e-69	2.53028e-65	1.11989
37026	L2/3 IT	Gucy1a1-201_ENSMUST00000048976	1.83814e-174	1.14682e-170	2.28984
37031	L2/3 IT	Chmp2a-201_ENSMUST00000005711	4.15491e-26	2.59225e-22	0.217806
37075	L2/3 IT	Ppp3r1-201_ENSMUST00000102880	1.51631e-127	9.46027e-124	0.458564
37102	L2/3 IT	Gria2-204_ENSMUST00000193645	4.78506e-13	2.9854e-09	0.391471
37104	L2/3 IT	Gria2-201_ENSMUST00000075316	2.95657e-29	1.8446e-25	0.250537
37107	L2/3 IT	Gria2-202_ENSMUST00000107745	1.77325e-61	1.10633e-57	0.631487
37317	L2/3 IT	Lrrc58-201_ENSMUST00000078717	2.59467e-07	0.00161882	0.183435
37319	L2/3 IT	Ogt-204_ENSMUST00000150161	7.87644e-18	4.91411e-14	0.472244
37321	L2/3 IT	Ogt-201_ENSMUST00000044475	1.34537e-25	8.39378e-22	0.355428
37324	L2/3 IT	Ogt-203_ENSMUST00000147635	2.1219e-12	1.32385e-08	0.388568
37348	L2/3 IT	Faah-201_ENSMUST00000049095	2.20958e-23	1.37856e-19	0.623598
37382	L2/3 IT	Lsm3-205_ENSMUST00000206947	6.01963e-14	3.75565e-10	0.365698
37396	L2/3 IT	Chchd4-201_ENSMUST00000040835	1.5826e-10	9.87387e-07	0.170781
37402	L2/3 IT	Rasl10a-201_ENSMUST00000037218	7.57787e-46	4.72784e-42	0.902324
37410	L2/3 IT	Mrps17-203_ENSMUST00000119576	1.10154e-07	0.000687249	0.214319
37440	L2/3 IT	Golgb1-203_ENSMUST00000114812	3.80468e-10	2.37374e-06	0.259393
37441	L2/3 IT	Golgb1-204_ENSMUST00000134616	1.34289e-09	8.37829e-06	0.242173
37491	L2/3 IT	Zdhhc14-201_ENSMUST00000089185	9.06945e-110	5.65843e-106	1.46604
37506	L2/3 IT	Jdp2-203_ENSMUST00000177587	6.12598e-112	3.822e-108	1.49696
37508	L2/3 IT	Jdp2-202_ENSMUST00000171754	1.29605e-32	8.08608e-29	1.00728
37547	L2/3 IT	Tmem132d-201_ENSMUST00000044441	1.43655e-08	8.96266e-05	0.299142
37566	L2/3 IT	Exosc1-201_ENSMUST00000075280	4.26013e-14	2.65789e-10	0.430148
37579	L2/3 IT	Wbp2-201_ENSMUST00000074628	7.21291e-47	4.50013e-43	0.24207
37580	L2/3 IT	Wbp2-202_ENSMUST00000106444	6.63496e-20	4.13955e-16	0.334162
37591	L2/3 IT	Ube2f-204_ENSMUST00000178627	1.62644e-16	1.01474e-12	0.335492
37610	L2/3 IT	Ramp1-201_ENSMUST00000097648	5.59716e-177	3.49207e-173	1.42864
37612	L2/3 IT	Ramp1-202_ENSMUST00000165855	9.09439e-61	5.67399e-57	0.883507
37646	L2/3 IT	Pja1-204_ENSMUST00000113797	9.91133e-14	6.18368e-10	0.45535
37694	L2/3 IT	Rasd2-202_ENSMUST00000139848	6.74456e-55	4.20793e-51	1.1786
37733	L2/3 IT	Ice1-201_ENSMUST00000043493	9.95209e-09	6.20911e-05	0.233166
37806	L2/3 IT	Hid1-201_ENSMUST00000044152	4.65904e-10	2.90677e-06	0.349862
37854	L2/3 IT	Ppm1h-201_ENSMUST00000067918	1.03545e-56	6.46014e-53	0.674772
37881	L2/3 IT	Tmem5-201_ENSMUST00000038772	1.39934e-10	8.73048e-07	0.376596
37903	L2/3 IT	Ankrd12-201_ENSMUST00000038116	2.59911e-07	0.00162158	0.150281
37959	L2/3 IT	Dbn1-201_ENSMUST00000021950	1.42555e-92	8.89402e-89	1.13465
37982	L2/3 IT	Neurod1-201_ENSMUST00000041099	1.60087e-184	9.98781e-181	2.52323
38041	L2/3 IT	Dgkh-202_ENSMUST00000226342	2.1605e-57	1.34794e-53	0.540893
38131	L2/3 IT	Rab24-201_ENSMUST00000035242	1.11054e-17	6.92867e-14	0.184761
38132	L2/3 IT	Rab24-205_ENSMUST00000225289	1.75511e-09	1.09501e-05	0.295977
38151	L2/3 IT	Unc13a-201_ENSMUST00000030170	2.38979e-23	1.49099e-19	0.335047
38216	L2/3 IT	Plvap-201_ENSMUST00000048452	1.00412e-17	6.26472e-14	0.410183
38273	L2/3 IT	Pip5k1c-210_ENSMUST00000163075	4.59867e-10	2.86911e-06	0.325912
38344	L2/3 IT	Cog7-201_ENSMUST00000057576	1.38331e-09	8.63044e-06	0.383946
38438	L2/3 IT	Anapc13-204_ENSMUST00000190279	8.91297e-09	5.5608e-05	0.250328
38476	L2/3 IT	Secisbp2l-201_ENSMUST00000053699	1.4245e-76	8.88745e-73	0.879135
38481	L2/3 IT	Dcbld2-203_ENSMUST00000134324	3.38824e-19	2.11392e-15	0.322368
38491	L2/3 IT	Neil2-202_ENSMUST00000223723	6.7209e-11	4.19317e-07	0.131692
38511	L2/3 IT	Arhgap5-201_ENSMUST00000110725	3.35298e-54	2.09192e-50	0.96057
38513	L2/3 IT	Arhgap5-204_ENSMUST00000219443	7.89442e-66	4.92533e-62	0.853049
38535	L2/3 IT	Ap2b1-201_ENSMUST00000018875	1.49165e-09	9.30639e-06	0.215583
38599	L2/3 IT	Arl6ip5-201_ENSMUST00000044681	2.74774e-237	1.71431e-233	0.852503
38719	L2/3 IT	Pkig-204_ENSMUST00000126182	5.9629e-57	3.72025e-53	0.968057
38722	L2/3 IT	Pkig-201_ENSMUST00000064703	1.7052e-105	1.06387e-101	0.534739
38723	L2/3 IT	Pkig-209_ENSMUST00000164399	8.40036e-32	5.24099e-28	1.10039
38746	L2/3 IT	Adrb1-201_ENSMUST00000038949	3.07889e-141	1.92092e-137	1.47548
38754	L2/3 IT	Nat14-201_ENSMUST00000047309	4.34408e-07	0.00271027	0.261894
38841	L2/3 IT	Pdzrn3-201_ENSMUST00000075994	1.79013e-146	1.11686e-142	2.03765
39005	L2/3 IT	Eif1-202_ENSMUST00000132618	1.23524e-21	7.70667e-18	0.150722
39030	L2/3 IT	Ankrd11-207_ENSMUST00000212937	3.09518e-13	1.93108e-09	0.411919
39033	L2/3 IT	Ankrd11-202_ENSMUST00000098334	8.98872e-11	5.60806e-07	0.292858
39062	L2/3 IT	Tsen34-202_ENSMUST00000108627	1.30906e-06	0.00816723	0.20419
39145	L2/3 IT	Grhpr-201_ENSMUST00000045078	1.17009e-15	7.30022e-12	0.441491
39185	L2/3 IT	Lrfn5-203_ENSMUST00000130887	1.42663e-69	8.90077e-66	1.092
39243	L2/3 IT	Wdr18-204_ENSMUST00000220249	3.26781e-08	0.000203878	0.262262
39245	L2/3 IT	Wdr18-201_ENSMUST00000045247	1.07222e-18	6.68958e-15	0.304
39259	L2/3 IT	Fbxo45-201_ENSMUST00000042732	2.05858e-15	1.28435e-11	0.422317
39273	L2/3 IT	Mrps2-201_ENSMUST00000038600	5.14463e-08	0.000320973	0.358526
39284	L2/3 IT	R3hdm4-201_ENSMUST00000045628	7.42386e-82	4.63174e-78	0.59953
39362	L2/3 IT	Syt1-206_ENSMUST00000156979	1.91091e-27	1.19222e-23	0.610111
39379	L2/3 IT	Cox8a-201_ENSMUST00000039758	2.42907e-46	1.5155e-42	0.168583
39381	L2/3 IT	Rnf126-201_ENSMUST00000047203	4.66622e-10	2.91126e-06	0.194509
39446	L2/3 IT	Acss3-202_ENSMUST00000065567	1.43349e-12	8.94354e-09	0.201809
39493	L2/3 IT	Apex1-201_ENSMUST00000049411	3.36824e-09	2.10144e-05	0.216784
39495	L2/3 IT	Tmem59l-201_ENSMUST00000045286	1.705e-56	1.06375e-52	0.250711
39521	L2/3 IT	Fnip1-201_ENSMUST00000046835	9.0437e-37	5.64236e-33	0.55774
39580	L2/3 IT	Dnajb5-204_ENSMUST00000107973	2.68734e-48	1.67663e-44	0.820498
39652	L2/3 IT	Arl5a-201_ENSMUST00000036541	2.67199e-20	1.66705e-16	0.390221
39653	L2/3 IT	Dgkb-201_ENSMUST00000040500	0	2.22507e-308	2.83415
39656	L2/3 IT	Dgkb-205_ENSMUST00000221176	1.04501e-126	6.51984e-123	1.85219
39693	L2/3 IT	Metap2-210_ENSMUST00000181217	1.9942e-12	1.24418e-08	0.443744
39699	L2/3 IT	Metap2-208_ENSMUST00000181091	3.08221e-09	1.92299e-05	0.391564
39700	L2/3 IT	Rpp25l-201_ENSMUST00000038434	9.73768e-09	6.07534e-05	0.340537
39720	L2/3 IT	Mgat5-201_ENSMUST00000038361	6.40328e-86	3.99501e-82	1.00022
39765	L2/3 IT	Ndufa13-201_ENSMUST00000110167	3.76923e-36	2.35162e-32	0.14928
39788	L2/3 IT	Kctd1-201_ENSMUST00000025992	1.27559e-181	7.95838e-178	1.33469
39816	L2/3 IT	Fstl4-201_ENSMUST00000036796	1.69055e-171	1.05473e-167	2.03709
39830	L2/3 IT	9530068E07Rik-202_ENSMUST00000109057	3.38973e-07	0.00211486	0.352767
39871	L2/3 IT	Lzts1-204_ENSMUST00000185176	7.87993e-56	4.91629e-52	0.608583
39881	L2/3 IT	Znrd1-202_ENSMUST00000172518	1.76914e-10	1.10377e-06	0.336587
39945	L2/3 IT	Serbp1-207_ENSMUST00000203436	2.76212e-07	0.00172328	0.121419
39957	L2/3 IT	Abt1-201_ENSMUST00000041782	4.17243e-12	2.60318e-08	0.304392
40035	L2/3 IT	Calm2-202_ENSMUST00000143965	3.64952e-07	0.00227693	0.298357
40036	L2/3 IT	Calm2-201_ENSMUST00000040440	1.16605e-129	7.27497e-126	0.257808
40120	L2/3 IT	Commd2-201_ENSMUST00000041954	3.66672e-07	0.00228767	0.268744
40205	L2/3 IT	Ndrg4-201_ENSMUST00000041318	1.72625e-51	1.07701e-47	1.18673
40206	L2/3 IT	Ndrg4-210_ENSMUST00000166358	3.9414e-24	2.45904e-20	0.793008
40210	L2/3 IT	Ttyh3-201_ENSMUST00000042661	6.29412e-08	0.00039269	0.251166
40256	L2/3 IT	Arhgap21-210_ENSMUST00000154230	4.51305e-10	2.81569e-06	0.352275
40276	L2/3 IT	Eipr1-201_ENSMUST00000035657	2.15281e-10	1.34314e-06	0.255807
40402	L2/3 IT	Cyld-205_ENSMUST00000209532	1.89513e-21	1.18237e-17	0.545869
40420	L2/3 IT	Ttll7-201_ENSMUST00000037942	1.73081e-07	0.00107985	0.26514
40434	L2/3 IT	Kcnk9-201_ENSMUST00000044624	7.9495e-12	4.95969e-08	0.258017
40452	L2/3 IT	Decr2-201_ENSMUST00000040907	3.10101e-66	1.93472e-62	0.866557
40465	L2/3 IT	Rps27l-201_ENSMUST00000040917	3.91138e-36	2.44031e-32	0.520598
40496	L2/3 IT	Cnep1r1-201_ENSMUST00000095214	2.53035e-13	1.57868e-09	0.452373
40502	L2/3 IT	Dpp10-201_ENSMUST00000112603	2.34904e-32	1.46557e-28	0.557796
40503	L2/3 IT	Dpp10-202_ENSMUST00000112606	1.05169e-26	6.56148e-23	0.19882
40550	L2/3 IT	Psenen-201_ENSMUST00000043898	5.23827e-10	3.26816e-06	0.130716
40555	L2/3 IT	Siah1a-201_ENSMUST00000045296	1.78169e-08	0.00011116	0.327486
40560	L2/3 IT	Lin37-201_ENSMUST00000043975	1.10445e-06	0.00689064	0.204472
40567	L2/3 IT	Wnt4-201_ENSMUST00000045747	1.5591e-113	9.7272e-110	1.42625
40637	L2/3 IT	Rap2b-201_ENSMUST00000049064	7.20236e-50	4.49355e-46	0.644156
40692	L2/3 IT	Rab8b-201_ENSMUST00000041139	2.0001e-42	1.24786e-38	0.82187
40700	L2/3 IT	Kif1bp-206_ENSMUST00000162525	9.66579e-22	6.03049e-18	0.763328
40701	L2/3 IT	Kif1bp-201_ENSMUST00000065887	6.35286e-36	3.96355e-32	0.477042
40722	L2/3 IT	Anapc10-202_ENSMUST00000210485	3.88755e-11	2.42544e-07	0.361581
40723	L2/3 IT	Anapc10-201_ENSMUST00000048147	1.75385e-07	0.00109423	0.233561
40750	L2/3 IT	Trim3-202_ENSMUST00000106789	9.45015e-07	0.00589595	0.263303
40880	L2/3 IT	Sik2-208_ENSMUST00000177346	5.04828e-17	3.14962e-13	0.540373
40881	L2/3 IT	Sik2-207_ENSMUST00000177203	4.3022e-11	2.68414e-07	0.213196
40890	L2/3 IT	Psd-211_ENSMUST00000225748	1.19892e-21	7.48005e-18	0.389205
40895	L2/3 IT	Psd-208_ENSMUST00000224556	3.70934e-38	2.31426e-34	0.578976
41015	L2/3 IT	Mxd4-201_ENSMUST00000042701	3.09754e-44	1.93255e-40	0.724446
41029	L2/3 IT	Matr3-201_ENSMUST00000166793	4.64745e-11	2.89954e-07	0.159708
41039	L2/3 IT	Pomk-201_ENSMUST00000061850	4.07385e-16	2.54168e-12	0.528496
41081	L2/3 IT	4932438A13Rik-212_ENSMUST00000140480	6.30775e-10	3.93541e-06	0.14533
41142	L2/3 IT	Bag4-201_ENSMUST00000038498	1.08751e-06	0.00678499	0.259469
41188	L2/3 IT	Actr1b-201_ENSMUST00000043951	6.4921e-22	4.05042e-18	0.263536
41209	L2/3 IT	Nov-201_ENSMUST00000050027	3.8856e-79	2.42422e-75	1.16517
41252	L2/3 IT	Enpp1-204_ENSMUST00000142974	1.271e-11	7.92974e-08	0.115259
41318	L2/3 IT	Dmxl1-202_ENSMUST00000180611	2.53992e-12	1.58466e-08	0.253387
41340	L2/3 IT	Vgf-204_ENSMUST00000190827	2.6999e-33	1.68447e-29	0.760741
41384	L2/3 IT	Fbxo27-203_ENSMUST00000108281	2.50518e-81	1.56298e-77	1.55972
41515	L2/3 IT	Shank2-205_ENSMUST00000146006	1.06727e-19	6.65868e-16	0.385554
41543	L2/3 IT	Tob1-201_ENSMUST00000041589	8.67125e-12	5.40999e-08	0.367011
41560	L2/3 IT	Nme1-203_ENSMUST00000135884	1.04143e-08	6.49751e-05	0.0634952
41562	L2/3 IT	Nme1-201_ENSMUST00000021220	9.71569e-17	6.06162e-13	0.119438
41577	L2/3 IT	Adgrl3-228_ENSMUST00000147226	9.22328e-34	5.75441e-30	0.524319
41647	L2/3 IT	H2-DMa-201_ENSMUST00000042121	6.74034e-67	4.2053e-63	1.30304
41675	L2/3 IT	Rfx7-206_ENSMUST00000184851	2.22419e-07	0.00138767	0.110034
41694	L2/3 IT	Atp8a1-201_ENSMUST00000037380	8.31481e-13	5.18761e-09	0.501517
41716	L2/3 IT	Lzts3-203_ENSMUST00000110260	2.1716e-51	1.35486e-47	0.90596
41742	L2/3 IT	Tmem33-201_ENSMUST00000037918	9.88675e-23	6.16835e-19	0.647786
41784	L2/3 IT	Mrps26-202_ENSMUST00000145614	4.37935e-10	2.73227e-06	0.167029
41785	L2/3 IT	Mrps26-201_ENSMUST00000046149	2.47176e-15	1.54213e-11	0.163716
41830	L2/3 IT	Apopt1-201_ENSMUST00000040519	6.85073e-32	4.27417e-28	0.363059
41894	L2/3 IT	Smim14-207_ENSMUST00000149167	1.28144e-15	7.99489e-12	0.503003
41902	L2/3 IT	Vstm2l-201_ENSMUST00000109523	0	2.22507e-308	2.74025
41970	L2/3 IT	H2afz-203_ENSMUST00000138010	3.12552e-11	1.95001e-07	0.322769
41981	L2/3 IT	Sirpa-204_ENSMUST00000103203	7.1586e-08	0.000446625	0.443045
42058	L2/3 IT	Ano10-208_ENSMUST00000217606	2.74442e-09	1.71224e-05	0.159365
42071	L2/3 IT	Nsrp1-202_ENSMUST00000127758	1.45664e-12	9.088e-09	0.415295
42072	L2/3 IT	Nsrp1-201_ENSMUST00000102494	3.78123e-12	2.35911e-08	0.263082
42102	L2/3 IT	1110032A03Rik-204_ENSMUST00000176238	9.40164e-13	5.86569e-09	0.349359
42105	L2/3 IT	1110032A03Rik-202_ENSMUST00000042576	4.53889e-07	0.00283181	0.302874
42107	L2/3 IT	1110032A03Rik-201_ENSMUST00000042468	8.23317e-20	5.13668e-16	0.460382
42109	L2/3 IT	Snn-201_ENSMUST00000089011	5.42807e-40	3.38657e-36	0.546394
42177	L2/3 IT	Acd-203_ENSMUST00000212642	4.16067e-15	2.59584e-11	0.374501
42179	L2/3 IT	Acd-204_ENSMUST00000212650	2.30423e-23	1.43761e-19	0.426509
42180	L2/3 IT	Acd-201_ENSMUST00000042608	3.04234e-10	1.89811e-06	0.263437
42196	L2/3 IT	Fam120a-201_ENSMUST00000060805	1.38454e-10	8.63813e-07	0.313852
42199	L2/3 IT	Rapgefl1-203_ENSMUST00000139889	3.82131e-10	2.38411e-06	0.326276
42215	L2/3 IT	Kcnj9-201_ENSMUST00000062387	6.91916e-64	4.31686e-60	0.828914
42251	L2/3 IT	Dexi-201_ENSMUST00000038281	8.10777e-10	5.05844e-06	0.258943
42307	L2/3 IT	Opa1-206_ENSMUST00000160597	5.31707e-18	3.31732e-14	0.446436
42322	L2/3 IT	Sbno1-216_ENSMUST00000199808	2.96022e-32	1.84688e-28	0.630692
42373	L2/3 IT	Camk4-201_ENSMUST00000042868	4.55937e-12	2.84459e-08	0.250286
42376	L2/3 IT	Rbm24-201_ENSMUST00000037923	6.11058e-159	3.81239e-155	1.83103
42382	L2/3 IT	Tmem181a-204_ENSMUST00000232383	1.02405e-40	6.38906e-37	0.510099
42417	L2/3 IT	Pde4dip-205_ENSMUST00000168438	1.04148e-49	6.49778e-46	0.727
42418	L2/3 IT	Pde4dip-208_ENSMUST00000200063	2.48747e-58	1.55193e-54	1.11505
42440	L2/3 IT	Fam126b-207_ENSMUST00000161600	4.36249e-20	2.72176e-16	0.366637
42465	L2/3 IT	Btbd10-202_ENSMUST00000117577	7.08223e-33	4.4186e-29	0.770565
42508	L2/3 IT	Tlcd2-203_ENSMUST00000124718	6.01967e-34	3.75567e-30	0.638509
42529	L2/3 IT	Mical2-205_ENSMUST00000144509	1.82454e-144	1.13833e-140	0.909298
42531	L2/3 IT	Mical2-202_ENSMUST00000050149	5.1785e-50	3.23087e-46	0.715353
42533	L2/3 IT	Mical2-204_ENSMUST00000106648	1.05358e-40	6.57326e-37	0.759872
42534	L2/3 IT	Mical2-201_ENSMUST00000037991	1.33692e-56	8.34102e-53	0.826725
42536	L2/3 IT	Sobp-201_ENSMUST00000040275	2.11521e-14	1.31968e-10	0.300316
42599	L2/3 IT	Bphl-201_ENSMUST00000040656	6.70339e-37	4.18225e-33	0.754756
42637	L2/3 IT	Spats2l-206_ENSMUST00000167085	5.90369e-143	3.68332e-139	1.45386
42664	L2/3 IT	Satb2-202_ENSMUST00000114415	2.56631e-15	1.60112e-11	0.343503
42667	L2/3 IT	Satb2-204_ENSMUST00000177282	4.24132e-44	2.64616e-40	0.667255
42669	L2/3 IT	Sesn1-201_ENSMUST00000041438	1.95794e-28	1.22156e-24	0.737747
42704	L2/3 IT	Plcl1-201_ENSMUST00000042986	3.64966e-53	2.27702e-49	0.746525
42713	L2/3 IT	Fbxo25-204_ENSMUST00000209913	2.34616e-09	1.46377e-05	0.302762
42716	L2/3 IT	Fbxo25-201_ENSMUST00000043520	2.36505e-07	0.00147555	0.234346
42797	L2/3 IT	Upf3a-201_ENSMUST00000043767	1.29178e-36	8.05943e-33	0.639298
42799	L2/3 IT	Pmepa1-201_ENSMUST00000036248	3.2365e-23	2.01925e-19	0.445877
42821	L2/3 IT	Egr1-202_ENSMUST00000165033	6.32123e-30	3.94381e-26	0.643417
42822	L2/3 IT	Egr1-201_ENSMUST00000064795	1.28419e-13	8.01205e-10	0.313916
42840	L2/3 IT	Cdc40-201_ENSMUST00000044166	2.52156e-84	1.5732e-80	1.38973
42851	L2/3 IT	Dennd2a-205_ENSMUST00000202707	5.3535e-07	0.00334005	0.167944
42883	L2/3 IT	Socs7-201_ENSMUST00000045540	1.66272e-07	0.00103737	0.205245
42988	L2/3 IT	Rgs4-201_ENSMUST00000027991	1.42683e-248	8.90201e-245	2.11804
43034	L2/3 IT	Ubn2-205_ENSMUST00000160583	4.66554e-22	2.91083e-18	0.387256
43074	L2/3 IT	Fndc4-202_ENSMUST00000172435	1.70369e-07	0.00106293	0.239672
43102	L2/3 IT	Susd4-201_ENSMUST00000085724	7.17166e-28	4.4744e-24	0.56498
43135	L2/3 IT	Gng10-201_ENSMUST00000041160	1.72315e-78	1.07508e-74	0.564192
43163	L2/3 IT	Ensa-202_ENSMUST00000058230	2.72922e-22	1.70276e-18	0.161797
43180	L2/3 IT	Degs1-201_ENSMUST00000035295	4.21148e-08	0.000262754	0.169336
43196	L2/3 IT	Rnh1-202_ENSMUST00000167493	7.01089e-43	4.3741e-39	0.995559
43364	L2/3 IT	Shank1-203_ENSMUST00000107938	2.54644e-147	1.58873e-143	0.540131
43391	L2/3 IT	Ptpn3-201_ENSMUST00000075637	5.14431e-19	3.20954e-15	0.392744
43470	L2/3 IT	Hace1-207_ENSMUST00000155368	6.76564e-08	0.000422109	0.162891
43540	L2/3 IT	Bpgm-201_ENSMUST00000045372	2.32019e-16	1.44756e-12	0.436327
43548	L2/3 IT	Rnf146-203_ENSMUST00000160372	4.44814e-11	2.7752e-07	0.401247
43551	L2/3 IT	Nipal2-204_ENSMUST00000227336	2.71881e-26	1.69627e-22	0.302365
43572	L2/3 IT	Irs2-201_ENSMUST00000040514	1.05743e-114	6.59729e-111	1.34309
43613	L2/3 IT	Soga3-201_ENSMUST00000092629	3.66685e-15	2.28775e-11	0.19988
43650	L2/3 IT	Ube2l3-203_ENSMUST00000231643	2.21649e-07	0.00138287	0.20754
43660	L2/3 IT	Pdk2-201_ENSMUST00000038431	7.64701e-09	4.77097e-05	0.342324
43661	L2/3 IT	Lmtk2-201_ENSMUST00000041804	1.44019e-29	8.98534e-26	0.450079
43693	L2/3 IT	Ube3c-201_ENSMUST00000049453	7.00596e-07	0.00437102	0.284015
43696	L2/3 IT	Rps21-201_ENSMUST00000059080	1.09325e-06	0.00682081	0.0735391
43706	L2/3 IT	Mtg1-201_ENSMUST00000036977	8.77745e-21	5.47625e-17	0.587361
43761	L2/3 IT	Ak5-201_ENSMUST00000045262	2.67242e-93	1.66732e-89	1.10491
43808	L2/3 IT	March6-201_ENSMUST00000090227	5.59264e-21	3.48925e-17	0.342543
43831	L2/3 IT	Nrn1-201_ENSMUST00000037623	1.38737e-191	8.65581e-188	1.65702
43887	L2/3 IT	Camk1d-201_ENSMUST00000044009	7.64377e-11	4.76895e-07	0.305915
43906	L2/3 IT	Stim2-203_ENSMUST00000201198	6.82674e-14	4.2592e-10	0.457654
43979	L2/3 IT	Adk-207_ENSMUST00000224069	1.1784e-11	7.35203e-08	0.48742
44041	L2/3 IT	Srrm2-209_ENSMUST00000190686	9.5101e-25	5.93335e-21	0.318739
44047	L2/3 IT	Arid4b-205_ENSMUST00000129488	1.31926e-09	8.23087e-06	0.382193
44067	L2/3 IT	Rpl22l1-201_ENSMUST00000043867	1.11914e-06	0.00698229	0.168701
44146	L2/3 IT	Megf9-202_ENSMUST00000107359	8.61038e-108	5.37202e-104	0.9437
44151	L2/3 IT	Pcsk1n-201_ENSMUST00000041096	2.97746e-11	1.85764e-07	0.0971697
44174	L2/3 IT	Hexdc-205_ENSMUST00000124925	2.71421e-13	1.6934e-09	0.26754
44436	L2/3 IT	Zufsp-207_ENSMUST00000219457	9.75235e-15	6.08449e-11	0.288361
44470	L2/3 IT	Ajap1-201_ENSMUST00000105646	1.18263e-304	7.37841e-301	2.28557
44546	L2/3 IT	Tmem246-201_ENSMUST00000042750	1.57616e-10	9.83369e-07	0.292588
44554	L2/3 IT	Prex1-201_ENSMUST00000036719	4.13632e-139	2.58065e-135	1.4
44583	L2/3 IT	Lonrf1-201_ENSMUST00000065297	9.17161e-17	5.72217e-13	0.397706
44741	L2/3 IT	Ralyl-206_ENSMUST00000193117	3.26017e-89	2.03402e-85	1.02187
44743	L2/3 IT	Ralyl-203_ENSMUST00000171075	7.51041e-12	4.68575e-08	0.422377
44794	L2/3 IT	Dnttip2-201_ENSMUST00000035776	3.0345e-12	1.89323e-08	0.459509
44820	L2/3 IT	Polr2j-201_ENSMUST00000041366	3.45984e-24	2.15859e-20	0.172017
44868	L2/3 IT	Gabbr2-201_ENSMUST00000107749	3.86482e-17	2.41126e-13	0.289091
44955	L2/3 IT	Tmem120a-201_ENSMUST00000043378	1.07908e-41	6.73235e-38	0.903914
44975	L2/3 IT	Cited2-201_ENSMUST00000038107	9.63018e-07	0.00600827	0.285086
45144	L2/3 IT	Rab11fip2-203_ENSMUST00000171986	3.06718e-09	1.91362e-05	0.258512
45145	L2/3 IT	Rab11fip2-201_ENSMUST00000051996	5.80923e-12	3.62438e-08	0.234822
45149	L2/3 IT	Ythdf2-203_ENSMUST00000152796	2.7505e-07	0.00171604	0.233372
45151	L2/3 IT	Elavl1-201_ENSMUST00000098950	5.63687e-10	3.51684e-06	0.316586
45185	L2/3 IT	Negr1-202_ENSMUST00000074015	2.87181e-15	1.79172e-11	0.329769
45232	L2/3 IT	Plpp6-201_ENSMUST00000045674	1.05214e-56	6.56433e-53	1.08797
45244	L2/3 IT	Mrps35-202_ENSMUST00000123139	9.6247e-07	0.00600485	0.257632
45252	L2/3 IT	Cacna2d1-205_ENSMUST00000167946	4.07977e-20	2.54537e-16	0.462564
45257	L2/3 IT	Cacna2d1-202_ENSMUST00000078272	3.70551e-116	2.31187e-112	1.11814
45267	L2/3 IT	Gpr26-201_ENSMUST00000045840	6.23242e-38	3.88841e-34	0.540163
45288	L2/3 IT	Hs2st1-201_ENSMUST00000043325	4.9084e-26	3.06235e-22	0.55657
45295	L2/3 IT	Cd209c-201_ENSMUST00000044060	4.79158e-38	2.98947e-34	0.605043
45324	L2/3 IT	Fmo1-202_ENSMUST00000111518	3.63146e-35	2.26567e-31	0.492971
45384	L2/3 IT	Fgfr1op2-203_ENSMUST00000067404	2.21238e-43	1.3803e-39	0.511609
45399	L2/3 IT	Lrp1-201_ENSMUST00000049149	4.37624e-10	2.73034e-06	0.195636
45464	L2/3 IT	Pacsin1-202_ENSMUST00000097360	9.6323e-59	6.00959e-55	1.30809
45478	L2/3 IT	Hey1-201_ENSMUST00000042412	1.40226e-36	8.74869e-33	0.780467
45482	L2/3 IT	Ddx58-208_ENSMUST00000140616	2.7849e-07	0.0017375	0.208386
45631	L2/3 IT	Dtx3-202_ENSMUST00000116229	2.8391e-11	1.77131e-07	0.308679
45666	L2/3 IT	Zbtb38-212_ENSMUST00000152594	1.50623e-08	9.39739e-05	0.197715
45706	L2/3 IT	Arglu1-201_ENSMUST00000048545	1.5928e-23	9.93747e-20	0.282227
45708	L2/3 IT	Os9-201_ENSMUST00000080975	5.4925e-09	3.42677e-05	0.333049
45751	L2/3 IT	Dgkz-201_ENSMUST00000028667	9.48182e-33	5.91571e-29	0.862029
45825	L2/3 IT	Abhd11-202_ENSMUST00000111216	5.03948e-16	3.14413e-12	0.500285
45841	L2/3 IT	Adam22-202_ENSMUST00000050166	4.73068e-12	2.95147e-08	0.433711
45874	L2/3 IT	Plppr2-201_ENSMUST00000046371	1.76657e-14	1.10216e-10	0.386522
45875	L2/3 IT	Btaf1-201_ENSMUST00000099494	4.16858e-23	2.60078e-19	0.470142
45881	L2/3 IT	1110051M20Rik-202_ENSMUST00000094835	2.0919e-09	1.30513e-05	0.176655
45886	L2/3 IT	1110051M20Rik-206_ENSMUST00000139807	3.26441e-07	0.00203666	0.213642
45913	L2/3 IT	Ildr2-201_ENSMUST00000111416	1.38835e-62	8.66191e-59	0.791072
45947	L2/3 IT	Erc2-213_ENSMUST00000211684	1.22717e-192	7.65633e-189	3.10867
45948	L2/3 IT	Erc2-208_ENSMUST00000210924	1.33161e-157	8.30794e-154	1.90359
45949	L2/3 IT	Erc2-207_ENSMUST00000210524	2.65614e-240	1.65717e-236	2.98644
45953	L2/3 IT	Erc2-211_ENSMUST00000211627	3.60406e-83	2.24857e-79	1.45433
46016	L2/3 IT	Hmgn1-201_ENSMUST00000050884	4.62436e-14	2.88514e-10	0.292027
46037	L2/3 IT	Tbl3-204_ENSMUST00000142362	6.91647e-12	4.31519e-08	0.343989
46048	L2/3 IT	Limd2-204_ENSMUST00000138094	4.29188e-46	2.6777e-42	0.726793
46049	L2/3 IT	Limd2-202_ENSMUST00000064545	2.43851e-37	1.52139e-33	0.662818
46050	L2/3 IT	Limd2-201_ENSMUST00000045923	1.60074e-56	9.98704e-53	0.602994
46095	L2/3 IT	Kcna2-201_ENSMUST00000038695	1.28658e-10	8.02695e-07	0.278576
46157	L2/3 IT	Snrnp25-201_ENSMUST00000039601	3.47035e-08	0.000216515	0.290941
46178	L2/3 IT	Cop1-201_ENSMUST00000076894	1.39265e-22	8.68875e-19	0.513336
46200	L2/3 IT	Ttc3-215_ENSMUST00000145883	2.06602e-09	1.28899e-05	0.388884
46205	L2/3 IT	Ttc3-224_ENSMUST00000152117	7.16904e-22	4.47276e-18	0.628986
46212	L2/3 IT	Ttc3-230_ENSMUST00000231569	1.60835e-12	1.00345e-08	0.201051
46213	L2/3 IT	C1qtnf4-201_ENSMUST00000111466	2.28644e-73	1.42651e-69	0.45148
46231	L2/3 IT	Tex264-201_ENSMUST00000046735	2.55725e-08	0.000159547	0.324268
46261	L2/3 IT	Tiprl-202_ENSMUST00000142191	1.11767e-07	0.000697314	0.295476
46263	L2/3 IT	Tiprl-204_ENSMUST00000192436	1.28718e-10	8.03073e-07	0.258455
46264	L2/3 IT	Tiprl-201_ENSMUST00000043235	4.71501e-17	2.9417e-13	0.250944
46299	L2/3 IT	Begain-203_ENSMUST00000190647	1.99078e-30	1.24205e-26	0.606052
46324	L2/3 IT	Gm21988-201_ENSMUST00000176116	2.65884e-25	1.65885e-21	0.53909
46408	L2/3 IT	Rps19-203_ENSMUST00000108430	1.5785e-25	9.84828e-22	0.270005
46460	L2/3 IT	Ghitm-203_ENSMUST00000223921	1.20062e-07	0.000749069	0.141766
46510	L2/3 IT	Nbl1-201_ENSMUST00000042844	4.52833e-156	2.82522e-152	2.21625
46515	L2/3 IT	H2afv-201_ENSMUST00000093346	8.68977e-09	5.42155e-05	0.301718
46532	L2/3 IT	Pnmal1-201_ENSMUST00000038163	5.75445e-09	3.5902e-05	0.235434
46565	L2/3 IT	Hectd2-205_ENSMUST00000149629	6.06907e-08	0.000378649	0.128177
46577	L2/3 IT	Rpusd1-201_ENSMUST00000047273	1.66101e-42	1.0363e-38	0.535184
46580	L2/3 IT	Map6d1-201_ENSMUST00000040880	1.62286e-68	1.0125e-64	1.27683
46698	L2/3 IT	Gtf3c3-201_ENSMUST00000041638	1.35311e-09	8.44205e-06	0.306806
46773	L2/3 IT	Pum3-201_ENSMUST00000076219	3.6972e-11	2.30668e-07	0.371509
46801	L2/3 IT	Wapl-201_ENSMUST00000048263	2.62645e-11	1.63864e-07	0.242156
46804	L2/3 IT	Wapl-206_ENSMUST00000172658	9.58736e-20	5.98155e-16	0.441537
46838	L2/3 IT	Utp4-201_ENSMUST00000047629	8.37878e-16	5.22752e-12	0.45365
46854	L2/3 IT	Arhgap32-201_ENSMUST00000168954	5.63196e-132	3.51378e-128	0.986422
46855	L2/3 IT	Arhgap32-207_ENSMUST00000183121	3.10953e-80	1.94003e-76	1.06572
46906	L2/3 IT	Zfp281-202_ENSMUST00000112046	7.75781e-24	4.8401e-20	0.439828
46907	L2/3 IT	Zfp281-201_ENSMUST00000047734	5.84051e-29	3.64389e-25	0.61554
46965	L2/3 IT	Fbxo2-201_ENSMUST00000047951	6.96773e-44	4.34716e-40	0.923557
46979	L2/3 IT	Selenow-201_ENSMUST00000044355	3.36265e-111	2.09796e-107	0.338489
47161	L2/3 IT	Coro2b-201_ENSMUST00000048043	2.34426e-41	1.46258e-37	0.653848
47224	L2/3 IT	Enc1-201_ENSMUST00000041623	1.07885e-294	6.73095e-291	1.43564
47233	L2/3 IT	Mapk1ip1-201_ENSMUST00000075667	7.57787e-19	4.72783e-15	0.563063
47236	L2/3 IT	Cpsf2-201_ENSMUST00000047357	1.58653e-12	9.89837e-09	0.381551
47365	L2/3 IT	Nol4-203_ENSMUST00000092015	1.68117e-12	1.04888e-08	0.353884
47405	L2/3 IT	Znrf3-201_ENSMUST00000109867	7.32693e-11	4.57127e-07	0.146897
47415	L2/3 IT	Dcaf17-209_ENSMUST00000154704	7.23099e-07	0.00451141	0.172742
47433	L2/3 IT	Elmod1-202_ENSMUST00000166580	4.61851e-32	2.88149e-28	0.582713
47434	L2/3 IT	Elmod1-201_ENSMUST00000048409	1.26467e-88	7.89026e-85	0.515514
47443	L2/3 IT	Tlk1-201_ENSMUST00000038584	7.01174e-20	4.37462e-16	0.598031
47462	L2/3 IT	Mat2b-201_ENSMUST00000040167	1.56977e-36	9.79379e-33	0.289362
47463	L2/3 IT	Mat2b-202_ENSMUST00000101347	8.36374e-22	5.21814e-18	0.462244
47497	L2/3 IT	Zfp386-201_ENSMUST00000073551	9.10141e-07	0.00567837	0.341998
47519	L2/3 IT	Hnrnpf-201_ENSMUST00000035493	4.33859e-08	0.000270685	0.35723
47521	L2/3 IT	Hnrnpf-210_ENSMUST00000180341	2.46792e-11	1.53973e-07	0.419918
47534	L2/3 IT	Zfp239-207_ENSMUST00000172088	8.04227e-22	5.01757e-18	0.66734
47572	L2/3 IT	Ccdc115-201_ENSMUST00000042493	2.38763e-08	0.000148964	0.35754
47584	L2/3 IT	Ppig-209_ENSMUST00000143954	3.0721e-10	1.91668e-06	0.388963
47592	L2/3 IT	Ppig-206_ENSMUST00000134424	1.32339e-17	8.25664e-14	0.405523
47593	L2/3 IT	Ppig-201_ENSMUST00000040915	5.14082e-16	3.20736e-12	0.324649
47606	L2/3 IT	Klhl23-201_ENSMUST00000053087	4.51982e-103	2.81992e-99	1.48091
47646	L2/3 IT	Zfp451-202_ENSMUST00000044455	2.53959e-32	1.58445e-28	0.513678
47726	L2/3 IT	Sestd1-202_ENSMUST00000102660	1.06864e-30	6.66726e-27	0.55862
47816	L2/3 IT	Tnfrsf14-205_ENSMUST00000219534	1.28539e-06	0.00801952	0.0823834
47822	L2/3 IT	Arl15-201_ENSMUST00000091201	3.84451e-271	2.39859e-267	2.10569
47860	L2/3 IT	Smim12-201_ENSMUST00000142029	3.24601e-34	2.02519e-30	0.329966
47866	L2/3 IT	Dlgap3-201_ENSMUST00000046659	1.63272e-105	1.01865e-101	0.945393
47880	L2/3 IT	Rbm7-201_ENSMUST00000170000	2.47698e-14	1.54539e-10	0.479395
47895	L2/3 IT	Zmym6-203_ENSMUST00000125160	8.61121e-15	5.37253e-11	0.20271
47916	L2/3 IT	Mgat3-201_ENSMUST00000044970	1.35422e-33	8.44896e-30	0.668492
47930	L2/3 IT	Zfp532-211_ENSMUST00000183157	8.29747e-07	0.00517679	0.102064
47961	L2/3 IT	Dctpp1-201_ENSMUST00000035276	2.75235e-17	1.71719e-13	0.411105
48010	L2/3 IT	Sdhaf3-201_ENSMUST00000040826	3.92524e-34	2.44896e-30	0.579138
48111	L2/3 IT	Dhrs7b-201_ENSMUST00000042281	1.55517e-12	9.7027e-09	0.317296
48140	L2/3 IT	Cux2-202_ENSMUST00000111752	4.3817e-182	2.73374e-178	1.07649
48155	L2/3 IT	Kdm7a-201_ENSMUST00000002305	1.45671e-78	9.08841e-75	0.881163
48188	L2/3 IT	Oscp1-201_ENSMUST00000035497	2.3043e-18	1.43765e-14	0.361469
48252	L2/3 IT	Immp1l-201_ENSMUST00000037499	1.01023e-06	0.0063028	0.147094
48307	L2/3 IT	Sipa1l1-201_ENSMUST00000053969	1.24209e-67	7.74943e-64	0.838896
48315	L2/3 IT	Commd10-201_ENSMUST00000049388	1.87956e-120	1.17266e-116	0.972302
48348	L2/3 IT	Dpm3-201_ENSMUST00000040824	6.00164e-08	0.000374442	0.299285
48350	L2/3 IT	Bmt2-201_ENSMUST00000045235	2.12442e-10	1.32542e-06	0.351035
48364	L2/3 IT	Krtcap2-204_ENSMUST00000168900	1.44075e-29	8.98884e-26	0.266515
48370	L2/3 IT	Tmem108-202_ENSMUST00000186455	1.75871e-112	1.09726e-108	1.65347
48386	L2/3 IT	Hebp1-201_ENSMUST00000045855	1.48494e-71	9.26457e-68	1.12651
48445	L2/3 IT	Alkbh6-201_ENSMUST00000060834	1.21521e-16	7.58169e-13	0.328757
48452	L2/3 IT	Lrrtm3-204_ENSMUST00000148712	7.38703e-11	4.60877e-07	0.448213
48455	L2/3 IT	Lrrtm3-201_ENSMUST00000105439	1.7663e-16	1.102e-12	0.429304
48471	L2/3 IT	Lhfpl4-201_ENSMUST00000162280	1.65539e-08	0.00010328	0.267276
48496	L2/3 IT	Borcs5-201_ENSMUST00000062755	6.32169e-13	3.9441e-09	0.337024
48545	L2/3 IT	Synpo-202_ENSMUST00000115318	3.22011e-71	2.00902e-67	1.26438
48593	L2/3 IT	Upf2-201_ENSMUST00000060092	3.9049e-24	2.43627e-20	0.348615
48624	L2/3 IT	Tmem11-201_ENSMUST00000062677	1.71084e-09	1.06739e-05	0.16372
48709	L2/3 IT	Epop-201_ENSMUST00000052281	1.78518e-33	1.11377e-29	0.722156
48712	L2/3 IT	Pgp-201_ENSMUST00000053024	3.02155e-25	1.88514e-21	0.272651
48758	L2/3 IT	Zc2hc1a-201_ENSMUST00000051064	1.17856e-08	7.35301e-05	0.28541
48819	L2/3 IT	Pde12-201_ENSMUST00000052932	2.78276e-08	0.000173616	0.241461
48838	L2/3 IT	Rtn4r-201_ENSMUST00000059589	3.19962e-278	1.99624e-274	1.95112
48851	L2/3 IT	Tmem145-201_ENSMUST00000108409	3.36769e-135	2.1011e-131	1.78875
48979	L2/3 IT	Rell2-201_ENSMUST00000070709	2.42882e-09	1.51534e-05	0.447354
49011	L2/3 IT	Gpr22-201_ENSMUST00000057783	2.40766e-50	1.50214e-46	0.505602
49042	L2/3 IT	Arf6-201_ENSMUST00000050063	1.10966e-10	6.92314e-07	0.376023
49050	L2/3 IT	Lsm8-201_ENSMUST00000056398	1.92829e-09	1.20306e-05	0.208254
49068	L2/3 IT	Kcnj4-201_ENSMUST00000057801	6.29051e-57	3.92465e-53	0.890867
49083	L2/3 IT	Dnajc21-201_ENSMUST00000136591	2.45669e-181	1.53273e-177	1.94492
49110	L2/3 IT	Osbpl1a-204_ENSMUST00000119043	1.47234e-277	9.18594e-274	2.26913
49118	L2/3 IT	Cnr1-202_ENSMUST00000084736	5.55525e-74	3.46592e-70	1.24191
49119	L2/3 IT	Cnr1-201_ENSMUST00000057188	3.55404e-26	2.21736e-22	0.724291
49129	L2/3 IT	Ubr3-201_ENSMUST00000055758	5.15855e-09	3.21842e-05	0.279728
49177	L2/3 IT	Sowaha-201_ENSMUST00000104955	1.67501e-112	1.04504e-108	1.27644
49227	L2/3 IT	Fam160a2-212_ENSMUST00000211013	6.75066e-08	0.000421174	0.286619
49242	L2/3 IT	Lncpint-212_ENSMUST00000230209	2.59555e-38	1.61936e-34	0.429894
49261	L2/3 IT	Bod1-201_ENSMUST00000058060	9.86888e-46	6.15719e-42	0.306696
49262	L2/3 IT	Zfp488-201_ENSMUST00000166737	5.97161e-22	3.72569e-18	0.244456
49291	L2/3 IT	Acp1-201_ENSMUST00000062740	5.46156e-16	3.40747e-12	0.417794
49292	L2/3 IT	Acp1-205_ENSMUST00000219697	2.56572e-08	0.000160075	0.242166
49293	L2/3 IT	Acp1-204_ENSMUST00000218696	7.65715e-10	4.7773e-06	0.362432
49299	L2/3 IT	Smim7-201_ENSMUST00000058733	3.57393e-24	2.22978e-20	0.518684
49300	L2/3 IT	Smim7-203_ENSMUST00000167290	6.37748e-17	3.97891e-13	0.206667
49307	L2/3 IT	Swi5-201_ENSMUST00000050410	1.42633e-09	8.89887e-06	0.711216
49314	L2/3 IT	Rnf208-201_ENSMUST00000060818	2.90962e-09	1.81531e-05	0.140202
49321	L2/3 IT	Csrnp2-201_ENSMUST00000061457	3.91309e-23	2.44137e-19	0.455107
49327	L2/3 IT	Csrnp3-204_ENSMUST00000122912	1.13657e-19	7.09105e-16	0.441422
49335	L2/3 IT	Plppr4-201_ENSMUST00000061071	1.18212e-13	7.37523e-10	0.208107
49364	L2/3 IT	Slc38a6-208_ENSMUST00000153941	3.74645e-09	2.33741e-05	0.206566
49382	L2/3 IT	D1Ertd622e-201_ENSMUST00000053033	4.90775e-16	3.06195e-12	0.164072
49384	L2/3 IT	D1Ertd622e-203_ENSMUST00000149927	1.10991e-36	6.92472e-33	0.826818
49413	L2/3 IT	Isca1-201_ENSMUST00000057115	5.70563e-16	3.55975e-12	0.16489
49473	L2/3 IT	Syt16-203_ENSMUST00000221220	4.60998e-13	2.87617e-09	0.220728
49474	L2/3 IT	Syt16-201_ENSMUST00000110451	2.71975e-19	1.69685e-15	0.369308
49563	L2/3 IT	Lingo2-209_ENSMUST00000145615	3.09579e-157	1.93146e-153	2.1225
49656	L2/3 IT	Shroom2-204_ENSMUST00000137217	4.71257e-112	2.94017e-108	1.55091
49672	L2/3 IT	Vcpip1-201_ENSMUST00000057438	2.41577e-07	0.0015072	0.231757
49673	L2/3 IT	Nudt18-201_ENSMUST00000089049	5.89527e-08	0.000367806	0.194878
49674	L2/3 IT	Nudt18-203_ENSMUST00000228768	1.6147e-07	0.00100741	0.248827
49679	L2/3 IT	Olfr1152-202_ENSMUST00000213308	1.70201e-08	0.000106188	0.0957221
49710	L2/3 IT	Rtn4rl1-201_ENSMUST00000102514	6.27923e-319	3.91761e-315	2.78189
49744	L2/3 IT	Sh2d5-202_ENSMUST00000105824	1.44194e-13	8.99626e-10	0.418861
49766	L2/3 IT	Akr1e1-201_ENSMUST00000091848	1.7637e-11	1.10037e-07	0.337613
49789	L2/3 IT	Cox19-201_ENSMUST00000049630	2.42488e-14	1.51288e-10	0.261754
49808	L2/3 IT	Trrap-214_ENSMUST00000198524	8.44794e-24	5.27067e-20	0.47709
49810	L2/3 IT	Trrap-211_ENSMUST00000196258	4.18556e-11	2.61137e-07	0.181742
49821	L2/3 IT	Sys1-201_ENSMUST00000072452	4.20148e-09	2.62131e-05	0.187601
49825	L2/3 IT	Pou3f3-201_ENSMUST00000054883	1.64675e-84	1.02741e-80	0.854924
49848	L2/3 IT	Frrs1l-201_ENSMUST00000053681	1.09775e-11	6.84888e-08	0.191795
49860	L2/3 IT	Esf1-201_ENSMUST00000046030	1.23236e-25	7.6887e-22	0.366437
49901	L2/3 IT	Mfsd5-201_ENSMUST00000051341	4.39196e-09	2.74014e-05	0.28721
49905	L2/3 IT	Spred2-202_ENSMUST00000093299	1.08783e-18	6.78696e-15	0.4313
49938	L2/3 IT	B230219D22Rik-201_ENSMUST00000057844	7.25817e-14	4.52837e-10	0.271123
49944	L2/3 IT	Ifitm10-202_ENSMUST00000084412	7.96781e-45	4.97112e-41	1.1858
49946	L2/3 IT	Olfr624-201_ENSMUST00000062144	3.88507e-07	0.00242389	0.0941184
49998	L2/3 IT	Mrps12-201_ENSMUST00000056078	1.71484e-09	1.06989e-05	0.130484
50017	L2/3 IT	Gpr158-201_ENSMUST00000055946	3.69689e-13	2.30649e-09	0.378929
50104	L2/3 IT	Lrrc8d-205_ENSMUST00000135776	4.25999e-58	2.65781e-54	0.608331
50156	L2/3 IT	Chrm3-204_ENSMUST00000223242	1.28695e-13	8.0293e-10	0.377292
50164	L2/3 IT	Gsg1l-201_ENSMUST00000073935	5.13214e-85	3.20194e-81	1.12108
50173	L2/3 IT	Pnma2-201_ENSMUST00000089236	3.58669e-23	2.23773e-19	0.56784
50180	L2/3 IT	Olfr735-202_ENSMUST00000216634	9.33615e-11	5.82482e-07	0.150717
50235	L2/3 IT	Slc25a23-201_ENSMUST00000040280	3.24784e-11	2.02633e-07	0.280163
50285	L2/3 IT	Camk2n1-201_ENSMUST00000050918	0	2.22507e-308	2.71148
50308	L2/3 IT	Kctd4-201_ENSMUST00000050120	6.9961e-167	4.36486e-163	2.22862
50309	L2/3 IT	Ar-201_ENSMUST00000052837	4.01386e-24	2.50424e-20	0.433017
50331	L2/3 IT	Lyrm4-201_ENSMUST00000053265	2.89002e-10	1.80308e-06	0.350354
50377	L2/3 IT	Mtfr1l-202_ENSMUST00000116279	3.90091e-20	2.43378e-16	0.626996
50380	L2/3 IT	Tmem251-201_ENSMUST00000057416	2.62972e-09	1.64068e-05	0.230796
50400	L2/3 IT	Slitrk4-201_ENSMUST00000069926	4.6228e-39	2.88417e-35	0.6624
50412	L2/3 IT	Mapk10-212_ENSMUST00000170792	1.20737e-14	7.53276e-11	0.380649
50417	L2/3 IT	Mapk10-209_ENSMUST00000141573	2.34316e-14	1.4619e-10	0.341535
50420	L2/3 IT	Mapk10-207_ENSMUST00000135134	1.35266e-26	8.43922e-23	0.469792
50541	L2/3 IT	Olfr374-202_ENSMUST00000210435	8.6596e-20	5.40272e-16	0.154703
50615	L2/3 IT	Zfp445-206_ENSMUST00000216063	8.71626e-22	5.43807e-18	0.44439
50628	L2/3 IT	Olfr914-202_ENSMUST00000217057	3.76077e-10	2.34634e-06	0.106362
50673	L2/3 IT	Rab2a-201_ENSMUST00000060232	1.66044e-64	1.03595e-60	0.228458
50685	L2/3 IT	Dusp18-201_ENSMUST00000055931	1.93216e-93	1.20547e-89	1.36022
50711	L2/3 IT	Taf9b-202_ENSMUST00000113495	4.81541e-14	3.00434e-10	0.480549
50730	L2/3 IT	Emc6-201_ENSMUST00000054952	8.60983e-30	5.37168e-26	0.241754
50760	L2/3 IT	Atmin-201_ENSMUST00000109099	1.98269e-19	1.237e-15	0.490887
50798	L2/3 IT	Arl4a-201_ENSMUST00000101472	3.89748e-27	2.43164e-23	0.613261
50821	L2/3 IT	Dlgap2-203_ENSMUST00000133298	4.77412e-75	2.97858e-71	0.936141
50855	L2/3 IT	Lxn-201_ENSMUST00000058981	5.37658e-119	3.35445e-115	1.76735
50874	L2/3 IT	A430005L14Rik-201_ENSMUST00000058393	6.78938e-50	4.23589e-46	0.633617
50901	L2/3 IT	Gal3st3-201_ENSMUST00000061169	2.5805e-46	1.60998e-42	0.792196
50923	L2/3 IT	Ppp1r2-201_ENSMUST00000060188	1.66068e-13	1.0361e-09	0.217447
50927	L2/3 IT	Bola2-201_ENSMUST00000052145	1.4597e-16	9.10709e-13	0.24831
50928	L2/3 IT	Bola2-202_ENSMUST00000106369	1.29884e-16	8.10345e-13	0.274179
50931	L2/3 IT	Bola2-203_ENSMUST00000130498	4.45303e-12	2.77824e-08	0.27552
51029	L2/3 IT	Tnrc6b-201_ENSMUST00000067689	3.93218e-10	2.45329e-06	0.193184
51030	L2/3 IT	Tnrc6b-204_ENSMUST00000226857	5.1893e-08	0.000323761	0.21421
51108	L2/3 IT	Tmem196-203_ENSMUST00000184069	2.37725e-122	1.48317e-118	1.68025
51147	L2/3 IT	Olfr731-202_ENSMUST00000213322	1.00548e-17	6.27322e-14	0.158032
51170	L2/3 IT	Nat8l-201_ENSMUST00000056355	2.93179e-47	1.82914e-43	0.516779
51173	L2/3 IT	Kmt2d-202_ENSMUST00000178486	1.4904e-09	9.29861e-06	0.11297
51174	L2/3 IT	Kmt2d-201_ENSMUST00000023741	4.32281e-08	0.0002697	0.0725878
51183	L2/3 IT	Asb8-204_ENSMUST00000143400	4.92102e-07	0.00307022	0.314454
51254	L2/3 IT	Ankrd46-201_ENSMUST00000057486	8.01137e-15	4.99829e-11	0.252796
51270	L2/3 IT	Coa7-202_ENSMUST00000131656	9.73925e-10	6.07632e-06	0.263036
51288	L2/3 IT	Fam171b-201_ENSMUST00000051454	2.21562e-10	1.38232e-06	0.1906
51296	L2/3 IT	Ranbp3l-204_ENSMUST00000228227	1.31408e-16	8.19853e-13	0.206531
51314	L2/3 IT	Fam212b-201_ENSMUST00000066610	1.87143e-207	1.16759e-203	1.60838
51386	L2/3 IT	Mlec-201_ENSMUST00000112121	3.88979e-28	2.42684e-24	0.529368
51401	L2/3 IT	Olfr1336-202_ENSMUST00000214301	8.3595e-21	5.21549e-17	0.221097
51402	L2/3 IT	Ctxn1-201_ENSMUST00000053252	5.36371e-36	3.34642e-32	0.23372
51422	L2/3 IT	Vmn1r26-203_ENSMUST00000228070	1.91904e-17	1.19729e-13	0.191928
51423	L2/3 IT	Ccdc6-203_ENSMUST00000147545	8.27776e-24	5.16449e-20	0.381857
51429	L2/3 IT	Lurap1l-201_ENSMUST00000055922	8.20661e-51	5.12011e-47	0.906066
51454	L2/3 IT	Rpl29-201_ENSMUST00000059802	1.80845e-25	1.12829e-21	0.848029
51456	L2/3 IT	Rpl29-203_ENSMUST00000150576	5.04759e-63	3.14919e-59	0.344661
51486	L2/3 IT	Dact2-201_ENSMUST00000053218	1.19867e-167	7.47849e-164	1.36682
51498	L2/3 IT	Vstm2a-201_ENSMUST00000109645	3.41322e-19	2.12951e-15	0.57044
51521	L2/3 IT	Cdk5r1-201_ENSMUST00000053413	2.83635e-116	1.7696e-112	0.646087
51535	L2/3 IT	Efna5-201_ENSMUST00000076840	3.04491e-26	1.89972e-22	0.593092
51559	L2/3 IT	C1galt1c1-201_ENSMUST00000058265	2.61911e-07	0.00163406	0.214595
51590	L2/3 IT	Armcx3-201_ENSMUST00000081834	1.54362e-09	9.63062e-06	0.431176
51596	L2/3 IT	Acap2-204_ENSMUST00000230698	1.27308e-31	7.94276e-28	0.658722
51607	L2/3 IT	Ankrd34a-201_ENSMUST00000058943	8.68273e-11	5.41715e-07	0.386844
51635	L2/3 IT	Gm8186-201_ENSMUST00000053575	2.9883e-85	1.8644e-81	0.459298
51654	L2/3 IT	Pdp1-202_ENSMUST00000095144	1.28434e-54	8.01298e-51	1.51646
51655	L2/3 IT	Pdp1-205_ENSMUST00000108301	5.41457e-254	3.37815e-250	2.93873
51656	L2/3 IT	Pdp1-203_ENSMUST00000108297	0	2.22507e-308	2.43964
51675	L2/3 IT	Olfr509-204_ENSMUST00000215075	8.0524e-15	5.0239e-11	0.251705
51710	L2/3 IT	Sorl1-201_ENSMUST00000060989	7.09249e-41	4.425e-37	0.48818
51745	L2/3 IT	Retreg2-202_ENSMUST00000186037	3.13085e-07	0.00195333	0.289701
51748	L2/3 IT	Dcaf7-201_ENSMUST00000058438	1.03556e-38	6.46086e-35	0.634867
51859	L2/3 IT	Lingo1-201_ENSMUST00000053568	1.10597e-94	6.90015e-91	1.05237
51867	L2/3 IT	Olfr95-202_ENSMUST00000216318	4.02241e-31	2.50958e-27	0.278663
51877	L2/3 IT	Grm5-205_ENSMUST00000208776	7.37599e-106	4.60188e-102	1.22788
51878	L2/3 IT	Grm5-202_ENSMUST00000125009	3.43117e-157	2.1407e-153	1.10963
51882	L2/3 IT	Grm5-206_ENSMUST00000208791	5.33371e-61	3.3277e-57	1.22869
51902	L2/3 IT	Zfp644-218_ENSMUST00000200481	9.34337e-10	5.82933e-06	0.144965
51912	L2/3 IT	C1ql3-201_ENSMUST00000061545	0	2.22507e-308	2.95316
51972	L2/3 IT	Arhgap15-201_ENSMUST00000055776	1.12035e-149	6.98987e-146	2.15401
51998	L2/3 IT	Bag5-201_ENSMUST00000054636	6.91589e-61	4.31483e-57	0.730984
52038	L2/3 IT	H2afx-201_ENSMUST00000052686	9.28516e-20	5.79301e-16	0.316549
52039	L2/3 IT	Lrrc4-201_ENSMUST00000062304	2.2179e-33	1.38375e-29	0.705818
52068	L2/3 IT	Idnk-201_ENSMUST00000051490	1.10676e-23	6.9051e-20	0.656946
52075	L2/3 IT	Pitpnb-204_ENSMUST00000200298	1.50972e-16	9.41915e-13	0.491759
52094	L2/3 IT	Zfp697-203_ENSMUST00000196194	4.58209e-18	2.85877e-14	0.474166
52220	L2/3 IT	C130071C03Rik-201_ENSMUST00000131907	9.15787e-19	5.7136e-15	0.522568
52273	L2/3 IT	B230217C12Rik-202_ENSMUST00000155954	2.79278e-12	1.74241e-08	0.340148
52274	L2/3 IT	B230217C12Rik-204_ENSMUST00000170806	3.66504e-10	2.28662e-06	0.395784
52297	L2/3 IT	Kcnb1-204_ENSMUST00000207917	5.7965e-52	3.61643e-48	0.570222
52313	L2/3 IT	Lrrc4c-201_ENSMUST00000059049	2.09502e-51	1.30709e-47	0.680033
52328	L2/3 IT	Minos1-204_ENSMUST00000154642	9.10141e-08	0.000567837	0.239984
52383	L2/3 IT	Pgbd5-201_ENSMUST00000052580	4.46409e-38	2.78514e-34	0.807049
52411	L2/3 IT	Fam131a-201_ENSMUST00000056518	8.1352e-88	5.07555e-84	0.771943
52454	L2/3 IT	Rtn4rl2-203_ENSMUST00000151799	1.14586e-162	7.14901e-159	2.24812
52497	L2/3 IT	Prkca-201_ENSMUST00000059595	1.1471e-308	7.15674e-305	1.79621
52504	L2/3 IT	Olfr161-202_ENSMUST00000216259	1.87513e-13	1.16989e-09	0.13752
52535	L2/3 IT	Olfr986-202_ENSMUST00000214763	2.37884e-11	1.48416e-07	0.174206
52536	L2/3 IT	Mblac2-201_ENSMUST00000057598	2.17978e-113	1.35996e-109	1.24529
52550	L2/3 IT	Camk2n2-201_ENSMUST00000052939	7.18284e-246	4.48138e-242	2.00255
52567	L2/3 IT	Commd3-201_ENSMUST00000061158	8.42802e-08	0.000525824	0.0943637
52599	L2/3 IT	Plcb1-202_ENSMUST00000110116	9.65696e-13	6.02498e-09	0.322159
52604	L2/3 IT	Fam174a-201_ENSMUST00000059975	1.66957e-09	1.04165e-05	0.186057
52658	L2/3 IT	Pcmtd1-201_ENSMUST00000061280	1.43382e-14	8.94557e-11	0.328459
52664	L2/3 IT	1500011K16Rik-201_ENSMUST00000135091	1.26284e-21	7.87888e-18	0.2064
52680	L2/3 IT	Gfod1-201_ENSMUST00000055341	3.84139e-49	2.39664e-45	0.718431
52772	L2/3 IT	Cbr1-201_ENSMUST00000039659	1.30348e-33	8.13243e-30	0.229179
52798	L2/3 IT	Usp29-203_ENSMUST00000198068	9.83761e-09	6.13768e-05	0.131466
52829	L2/3 IT	Rap2a-201_ENSMUST00000062117	2.20098e-40	1.37319e-36	0.635148
52840	L2/3 IT	Coa6-201_ENSMUST00000059093	3.38668e-38	2.11295e-34	0.42974
52855	L2/3 IT	Tmem198-202_ENSMUST00000113575	1.43545e-87	8.95577e-84	1.26532
52879	L2/3 IT	Fam229b-210_ENSMUST00000154981	4.53259e-07	0.00282788	0.308188
52916	L2/3 IT	Arf3-201_ENSMUST00000053183	1.10345e-15	6.8844e-12	0.182545
52922	L2/3 IT	Mest-211_ENSMUST00000163949	2.55843e-41	1.59621e-37	0.981678
52963	L2/3 IT	Smim11-201_ENSMUST00000063641	1.11443e-17	6.95295e-14	0.398634
53023	L2/3 IT	Ppp4r2-201_ENSMUST00000063854	8.49433e-10	5.29961e-06	0.285315
53058	L2/3 IT	Taf9-201_ENSMUST00000167256	2.37443e-08	0.00014814	0.305628
53070	L2/3 IT	Cdc42se2-201_ENSMUST00000064104	2.97459e-15	1.85585e-11	0.390901
53085	L2/3 IT	Tbc1d30-201_ENSMUST00000064107	4.42363e-52	2.7599e-48	0.748959
53110	L2/3 IT	Immt-207_ENSMUST00000167244	2.12541e-10	1.32604e-06	0.167193
53125	L2/3 IT	Il1rapl1-202_ENSMUST00000113964	1.08007e-110	6.73859e-107	1.36504
53146	L2/3 IT	Acot4-201_ENSMUST00000021652	1.86906e-08	0.000116611	0.187956
53275	L2/3 IT	Magi3-201_ENSMUST00000064371	1.29116e-84	8.05555e-81	1.17835
53291	L2/3 IT	Cpne8-201_ENSMUST00000014777	1.14365e-89	7.13522e-86	1.56877
53298	L2/3 IT	Hook2-204_ENSMUST00000210326	1.18765e-16	7.40976e-13	0.415666
53317	L2/3 IT	Lrrtm4-206_ENSMUST00000136421	1.28417e-124	8.01195e-121	1.59691
53326	L2/3 IT	Serp2-204_ENSMUST00000228055	4.35929e-30	2.71976e-26	0.339477
53327	L2/3 IT	Serp2-201_ENSMUST00000064517	9.56086e-74	5.96502e-70	0.361839
53375	L2/3 IT	Zmat1-204_ENSMUST00000151252	4.94918e-18	3.0878e-14	0.266407
53376	L2/3 IT	Rap1b-201_ENSMUST00000064667	5.96075e-10	3.71891e-06	0.161938
53381	L2/3 IT	Tln2-202_ENSMUST00000040025	1.22279e-13	7.62897e-10	0.247823
53456	L2/3 IT	Grk4-202_ENSMUST00000074651	8.43951e-27	5.26541e-23	0.313741
53477	L2/3 IT	Junb-201_ENSMUST00000064922	2.28999e-35	1.42872e-31	1.03828
53621	L2/3 IT	Myh7-201_ENSMUST00000102803	8.21095e-162	5.12281e-158	2.04815
53637	L2/3 IT	Chmp3-201_ENSMUST00000059462	6.88867e-36	4.29784e-32	0.365616
53654	L2/3 IT	Mapk11-201_ENSMUST00000088823	9.27579e-16	5.78716e-12	0.460106
53679	L2/3 IT	Arhgap20-201_ENSMUST00000065496	5.52148e-39	3.44485e-35	0.750604
53724	L2/3 IT	Nrgn-202_ENSMUST00000182070	2.68708e-63	1.67647e-59	1.61238
53725	L2/3 IT	Nrgn-201_ENSMUST00000065668	1.2224e-214	7.62657e-211	1.19325
53728	L2/3 IT	Sec61b-201_ENSMUST00000065678	3.59102e-13	2.24044e-09	0.146931
53770	L2/3 IT	Mapk14-203_ENSMUST00000114752	4.30277e-17	2.6845e-13	0.525799
54045	L2/3 IT	Ppfia2-201_ENSMUST00000029404	5.1229e-93	3.19618e-89	1.21569
54094	L2/3 IT	Mat2a-202_ENSMUST00000205335	5.37708e-21	3.35476e-17	0.626201
54107	L2/3 IT	Cyhr1-202_ENSMUST00000081291	2.06047e-08	0.000128552	0.267038
54122	L2/3 IT	Stum-201_ENSMUST00000136521	1.07051e-298	6.67893e-295	1.74847
54159	L2/3 IT	Ercc6-201_ENSMUST00000066807	1.72789e-18	1.07803e-14	0.41901
54227	L2/3 IT	Lifr-203_ENSMUST00000171588	3.08283e-118	1.92338e-114	1.36182
54249	L2/3 IT	Mrps21-201_ENSMUST00000067298	4.65618e-46	2.90499e-42	0.259149
54252	L2/3 IT	Mrps21-202_ENSMUST00000072587	1.59438e-08	9.94731e-05	0.192491
54254	L2/3 IT	Rhob-201_ENSMUST00000067384	8.94772e-39	5.58248e-35	0.482304
54290	L2/3 IT	Spcs3-201_ENSMUST00000067476	1.10753e-89	6.90988e-86	0.785638
54381	L2/3 IT	Usp17la-201_ENSMUST00000067695	1.37764e-22	8.59511e-19	0.236206
54405	L2/3 IT	Mettl7a1-201_ENSMUST00000067752	8.88108e-69	5.54091e-65	1.30626
54415	L2/3 IT	Olfr63-203_ENSMUST00000217023	3.54125e-13	2.20938e-09	0.147608
54434	L2/3 IT	Ankrd24-208_ENSMUST00000132458	5.07352e-22	3.16537e-18	0.646543
54457	L2/3 IT	Phactr1-207_ENSMUST00000132050	1.28707e-19	8.03004e-16	0.658128
54476	L2/3 IT	Msra-205_ENSMUST00000210428	4.98576e-78	3.11061e-74	1.16109
54492	L2/3 IT	Set-201_ENSMUST00000067996	1.29662e-36	8.08962e-33	0.32508
54494	L2/3 IT	Set-206_ENSMUST00000147590	1.21807e-14	7.59954e-11	0.426235
54521	L2/3 IT	Actn4-201_ENSMUST00000068045	2.44107e-16	1.52298e-12	0.428366
54544	L2/3 IT	Atrnl1-201_ENSMUST00000077282	1.16526e-42	7.27006e-39	0.682115
54546	L2/3 IT	Rnd1-201_ENSMUST00000003451	2.5143e-130	1.56867e-126	1.61846
54550	L2/3 IT	Fam19a5-202_ENSMUST00000230414	6.75575e-92	4.21491e-88	1.75073
54652	L2/3 IT	Ddx17-203_ENSMUST00000229877	1.52393e-07	0.000950778	0.231385
54653	L2/3 IT	Ddx17-201_ENSMUST00000054014	2.18149e-13	1.36103e-09	0.24525
54681	L2/3 IT	Cgrrf1-201_ENSMUST00000068532	2.71022e-57	1.6909e-53	0.849339
54824	L2/3 IT	Srsf11-208_ENSMUST00000133090	1.85889e-32	1.15976e-28	0.673778
54825	L2/3 IT	Srsf11-219_ENSMUST00000199742	1.7547e-15	1.09476e-11	0.550971
54855	L2/3 IT	Cpsf6-201_ENSMUST00000069168	4.56263e-22	2.84662e-18	0.441604
54902	L2/3 IT	Zfp580-201_ENSMUST00000069324	3.38385e-10	2.11118e-06	0.257434
54929	L2/3 IT	Tmem191c-202_ENSMUST00000231322	1.8984e-74	1.18441e-70	0.89701
54932	L2/3 IT	Tmem191c-205_ENSMUST00000231517	2.89233e-97	1.80452e-93	0.805838
54934	L2/3 IT	Tmem191c-215_ENSMUST00000232636	2.10759e-28	1.31492e-24	0.532149
54936	L2/3 IT	Tmem191c-203_ENSMUST00000231334	1.03979e-76	6.48726e-73	1.30726
54937	L2/3 IT	Tmem191c-211_ENSMUST00000232167	9.09622e-50	5.67513e-46	0.977327
54942	L2/3 IT	Tmem191c-201_ENSMUST00000164950	7.52656e-25	4.69582e-21	0.532602
55007	L2/3 IT	Fmnl1-201_ENSMUST00000021322	9.54247e-107	5.95354e-103	1.01735
55064	L2/3 IT	Zfp277-202_ENSMUST00000069692	7.13215e-34	4.44975e-30	0.584343
55150	L2/3 IT	Eif3b-201_ENSMUST00000100507	4.52109e-09	2.82071e-05	0.382544
55155	L2/3 IT	St3gal5-202_ENSMUST00000114112	1.58622e-08	9.89643e-05	0.389084
55186	L2/3 IT	Car10-201_ENSMUST00000042943	3.80329e-50	2.37287e-46	1.04677
55215	L2/3 IT	R3hdm1-202_ENSMUST00000185389	4.65642e-07	0.00290514	0.198408
55217	L2/3 IT	R3hdm1-205_ENSMUST00000187023	5.07807e-185	3.1682e-181	1.59038
55218	L2/3 IT	R3hdm1-214_ENSMUST00000190288	8.72029e-63	5.44059e-59	0.943121
55219	L2/3 IT	R3hdm1-210_ENSMUST00000188570	2.21357e-44	1.38105e-40	0.981265
55220	L2/3 IT	R3hdm1-206_ENSMUST00000187557	2.07555e-177	1.29493e-173	1.61076
55221	L2/3 IT	R3hdm1-211_ENSMUST00000189317	2.5154e-77	1.56936e-73	1.07179
55222	L2/3 IT	R3hdm1-201_ENSMUST00000036288	2.98318e-119	1.86121e-115	0.889321
55223	L2/3 IT	R3hdm1-207_ENSMUST00000187605	1.09294e-63	6.81887e-60	0.768559
55227	L2/3 IT	R3hdm1-203_ENSMUST00000185471	5.8477e-69	3.64838e-65	0.992693
55267	L2/3 IT	Kcnq3-201_ENSMUST00000070256	2.44878e-55	1.52779e-51	0.690094
55273	L2/3 IT	Lrif1-203_ENSMUST00000106736	2.15439e-08	0.000134412	0.368246
55330	L2/3 IT	Actr3b-202_ENSMUST00000128727	5.77605e-167	3.60368e-163	0.882704
55331	L2/3 IT	Actr3b-201_ENSMUST00000088244	6.24116e-104	3.89386e-100	1.00799
55351	L2/3 IT	Slit3-201_ENSMUST00000069837	1.3196e-186	8.23296e-183	1.22481
55373	L2/3 IT	Chn1-202_ENSMUST00000102677	1.1072e-184	6.9078e-181	0.622167
55374	L2/3 IT	Chn1-208_ENSMUST00000154258	5.17117e-215	3.22629e-211	0.802992
55379	L2/3 IT	Chn1-203_ENSMUST00000112024	1.26516e-41	7.89334e-38	0.385588
55380	L2/3 IT	Chn1-210_ENSMUST00000180045	1.26516e-41	7.89334e-38	0.385588
55381	L2/3 IT	Chn1-215_ENSMUST00000231013	8.78726e-213	5.48237e-209	0.513737
55399	L2/3 IT	Pign-211_ENSMUST00000190945	6.51732e-21	4.06615e-17	0.24695
55464	L2/3 IT	Them6-201_ENSMUST00000070923	1.17881e-15	7.35461e-12	0.305779
55493	L2/3 IT	Ier5-201_ENSMUST00000055322	6.37356e-14	3.97646e-10	0.34157
55538	L2/3 IT	Setd3-201_ENSMUST00000071095	1.39238e-07	0.000868704	0.214386
55542	L2/3 IT	Olfr667-202_ENSMUST00000217177	1.84087e-11	1.14852e-07	0.150908
55544	L2/3 IT	St8sia3-204_ENSMUST00000139622	8.42848e-09	5.25853e-05	0.327324
55546	L2/3 IT	St8sia3-201_ENSMUST00000025477	8.2576e-07	0.00515192	0.151137
55547	L2/3 IT	Tsnax-201_ENSMUST00000075896	9.83787e-81	6.13785e-77	0.870827
55593	L2/3 IT	Hist3h2ba-201_ENSMUST00000078267	2.15948e-07	0.0013473	0.2681
55751	L2/3 IT	Olfr1028-201_ENSMUST00000080698	4.79842e-14	2.99373e-10	0.168288
55774	L2/3 IT	Rbbp4-201_ENSMUST00000102598	2.73065e-13	1.70365e-09	0.301733
55775	L2/3 IT	Rbbp4-203_ENSMUST00000140291	1.58066e-12	9.86175e-09	0.297399
55789	L2/3 IT	Snrpg-204_ENSMUST00000204768	8.74457e-88	5.45573e-84	0.464766
55790	L2/3 IT	Snrpg-201_ENSMUST00000089558	1.61832e-62	1.00967e-58	0.471501
55821	L2/3 IT	Uxs1-201_ENSMUST00000076997	1.07166e-16	6.68606e-13	0.457738
55901	L2/3 IT	Ece1-201_ENSMUST00000102518	1.03778e-07	0.00064747	0.236895
55908	L2/3 IT	Dtnbp1-206_ENSMUST00000222321	5.09623e-255	3.17954e-251	3.88523
55909	L2/3 IT	Dtnbp1-204_ENSMUST00000221393	5.09601e-138	3.1794e-134	1.88374
55911	L2/3 IT	Dtnbp1-201_ENSMUST00000072329	2.55795e-26	1.59591e-22	0.621774
55946	L2/3 IT	Arl16-208_ENSMUST00000143233	2.87511e-13	1.79378e-09	0.394898
56016	L2/3 IT	Tmem178b-202_ENSMUST00000180588	1.50981e-72	9.41973e-69	1.02816
56023	L2/3 IT	Sptan1-202_ENSMUST00000095083	9.10481e-13	5.68049e-09	0.44821
56024	L2/3 IT	Sptan1-214_ENSMUST00000201758	5.47364e-08	0.000341501	0.22449
56067	L2/3 IT	Fam204a-201_ENSMUST00000065286	8.4219e-26	5.25442e-22	0.642433
56090	L2/3 IT	Camk2b-209_ENSMUST00000109813	5.24655e-15	3.27332e-11	0.257859
56132	L2/3 IT	Sept11-207_ENSMUST00000202217	8.74563e-08	0.00054564	0.347749
56133	L2/3 IT	Sept11-203_ENSMUST00000201421	4.49407e-99	2.80385e-95	0.725802
56138	L2/3 IT	Sept11-201_ENSMUST00000074733	3.70998e-15	2.31466e-11	0.263611
56177	L2/3 IT	Sez6l-201_ENSMUST00000075387	1.16775e-40	7.28559e-37	0.57571
56195	L2/3 IT	Olfr66-202_ENSMUST00000216303	9.14013e-08	0.000570253	0.117234
56214	L2/3 IT	Cryzl1-211_ENSMUST00000144877	3.71029e-26	2.31485e-22	0.475285
56215	L2/3 IT	Cryzl1-212_ENSMUST00000231499	1.14619e-07	0.000715107	0.225211
56260	L2/3 IT	Ube2e2-205_ENSMUST00000150727	1.58447e-47	9.88553e-44	0.357825
56267	L2/3 IT	Ube2e2-209_ENSMUST00000176555	2.01108e-39	1.25471e-35	0.566752
56321	L2/3 IT	Txndc9-201_ENSMUST00000162031	1.00995e-10	6.30107e-07	0.351387
56384	L2/3 IT	Fam133b-205_ENSMUST00000197082	1.94824e-08	0.000121551	0.265105
56402	L2/3 IT	Tmed9-204_ENSMUST00000225723	7.05783e-10	4.40338e-06	0.236476
56404	L2/3 IT	Tmed9-201_ENSMUST00000109905	8.36787e-14	5.22071e-10	0.154624
56422	L2/3 IT	Anks1b-214_ENSMUST00000182356	1.57654e-11	9.83602e-08	0.288042
56433	L2/3 IT	Anks1b-216_ENSMUST00000182430	2.44524e-56	1.52558e-52	0.893758
56436	L2/3 IT	Anks1b-206_ENSMUST00000182003	1.78141e-45	1.11142e-41	0.962674
56462	L2/3 IT	Rpl30-202_ENSMUST00000079735	7.88803e-07	0.00492134	0.160218
56490	L2/3 IT	Olfr846-202_ENSMUST00000214810	7.24109e-17	4.51771e-13	0.129107
56532	L2/3 IT	Rnf169-201_ENSMUST00000080817	3.35938e-27	2.09592e-23	0.483856
56542	L2/3 IT	Nap1l1-203_ENSMUST00000218828	3.21437e-23	2.00545e-19	0.302805
56544	L2/3 IT	Nap1l1-201_ENSMUST00000065917	1.08762e-09	6.78565e-06	0.332503
56545	L2/3 IT	Nap1l1-205_ENSMUST00000219143	2.01913e-24	1.25973e-20	0.225756
56550	L2/3 IT	Rex1bd-201_ENSMUST00000075175	1.17312e-40	7.31912e-37	0.331897
56617	L2/3 IT	Grin2a-206_ENSMUST00000199708	1.68264e-235	1.0498e-231	0.989632
56663	L2/3 IT	Ntrk3-201_ENSMUST00000039431	3.36452e-43	2.09912e-39	0.487002
56671	L2/3 IT	Ntrk3-202_ENSMUST00000039438	7.43326e-102	4.63761e-98	1.39077
56701	L2/3 IT	Mtfmt-201_ENSMUST00000074792	9.63369e-10	6.01046e-06	0.387704
56706	L2/3 IT	Fam19a1-204_ENSMUST00000129844	5.00318e-209	3.12149e-205	3.63521
56708	L2/3 IT	Fam19a1-202_ENSMUST00000122120	4.72875e-290	2.95027e-286	3.9669
56714	L2/3 IT	Hnrnpm-202_ENSMUST00000114385	3.2368e-17	2.01944e-13	0.577389
56716	L2/3 IT	Hnrnpm-201_ENSMUST00000087582	9.87893e-34	6.16346e-30	0.756585
56721	L2/3 IT	Ddn-201_ENSMUST00000075444	7.99326e-143	4.98699e-139	1.12841
56739	L2/3 IT	Naa38-204_ENSMUST00000144531	1.92875e-13	1.20335e-09	0.201226
56741	L2/3 IT	Naa38-202_ENSMUST00000124932	3.17338e-08	0.000197987	0.139938
56742	L2/3 IT	Naa38-201_ENSMUST00000082283	4.73972e-09	2.95711e-05	0.358422
56770	L2/3 IT	Wdr83os-203_ENSMUST00000148592	2.46291e-47	1.53661e-43	1.06965
56789	L2/3 IT	Olfr365-202_ENSMUST00000213969	6.58722e-13	4.10976e-09	0.151092
56814	L2/3 IT	Hadhb-206_ENSMUST00000127364	5.29037e-25	3.30066e-21	0.452329
56824	L2/3 IT	Ptk2b-201_ENSMUST00000022622	6.51621e-30	4.06546e-26	0.968631
56825	L2/3 IT	Ptk2b-208_ENSMUST00000178730	3.12309e-52	1.94849e-48	1.14548
56827	L2/3 IT	Ptk2b-202_ENSMUST00000089250	7.4816e-74	4.66777e-70	1.44231
56863	L2/3 IT	2610301B20Rik-201_ENSMUST00000080517	1.26814e-18	7.9119e-15	0.413644
56911	L2/3 IT	Nsmce2-201_ENSMUST00000079703	2.55188e-12	1.59212e-08	0.481221
56953	L2/3 IT	Ndufs8-201_ENSMUST00000075092	2.40764e-10	1.50213e-06	0.0867834
56957	L2/3 IT	Kcnh7-203_ENSMUST00000112454	7.02553e-24	4.38323e-20	0.615655
56958	L2/3 IT	Kcnh7-201_ENSMUST00000075052	7.36286e-86	4.59369e-82	0.82469
56965	L2/3 IT	Olfr767-202_ENSMUST00000213579	3.55092e-15	2.21542e-11	0.145316
56973	L2/3 IT	Eif4a1-213_ENSMUST00000163666	4.65143e-44	2.90203e-40	0.27021
57083	L2/3 IT	Grb2-203_ENSMUST00000106497	4.39052e-15	2.73925e-11	0.535218
57085	L2/3 IT	Grb2-205_ENSMUST00000135065	8.65388e-08	0.000539916	0.296716
57094	L2/3 IT	Hspa2-202_ENSMUST00000219555	1.64109e-68	1.02388e-64	1.4269
57099	L2/3 IT	Ntm-207_ENSMUST00000146651	3.02257e-161	1.88578e-157	2.50336
57101	L2/3 IT	Ntm-209_ENSMUST00000151977	1.4165e-246	8.83756e-243	1.93817
57103	L2/3 IT	Ntm-201_ENSMUST00000075069	1.43075e-263	8.92644e-260	1.84611
57121	L2/3 IT	Chpt1-202_ENSMUST00000073783	1.4493e-10	9.04217e-07	0.373535
57138	L2/3 IT	H2afj-201_ENSMUST00000074556	3.72124e-28	2.32168e-24	0.27119
57139	L2/3 IT	H2afj-202_ENSMUST00000203982	6.8412e-70	4.26822e-66	0.644152
57156	L2/3 IT	Dhps-201_ENSMUST00000078665	2.27188e-15	1.41743e-11	0.380387
57185	L2/3 IT	Tpt1-204_ENSMUST00000134040	6.25986e-118	3.90553e-114	0.372959
57192	L2/3 IT	Tpt1-201_ENSMUST00000110894	7.55273e-118	4.71215e-114	0.383202
57213	L2/3 IT	Pop5-204_ENSMUST00000140083	3.88791e-222	2.42567e-218	1.1435
57216	L2/3 IT	Pop5-202_ENSMUST00000128830	4.11576e-235	2.56782e-231	1.11285
57217	L2/3 IT	Pop5-206_ENSMUST00000154800	1.55739e-207	9.71653e-204	1.75814
57218	L2/3 IT	Pop5-201_ENSMUST00000081497	2.79374e-212	1.74302e-208	1.03904
57219	L2/3 IT	Zdhhc8-201_ENSMUST00000076957	4.26456e-106	2.66066e-102	0.938453
57349	L2/3 IT	Pantr1-212_ENSMUST00000188153	2.8422e-250	1.77325e-246	2.78275
57354	L2/3 IT	Pantr1-209_ENSMUST00000181725	4.51936e-247	2.81963e-243	3.51142
57356	L2/3 IT	Pantr1-207_ENSMUST00000181593	3.05231e-272	1.90434e-268	3.46501
57392	L2/3 IT	Zfp266-202_ENSMUST00000174462	9.98882e-18	6.23203e-14	0.327468
57499	L2/3 IT	Cd302-202_ENSMUST00000074606	9.88131e-324	6.16495e-320	3.23865
57501	L2/3 IT	Bloc1s4-201_ENSMUST00000071949	1.73946e-07	0.00108525	0.297177
57504	L2/3 IT	Vmn1r47-202_ENSMUST00000227229	4.668e-23	2.91237e-19	0.0628943
57505	L2/3 IT	Vmn1r47-204_ENSMUST00000228680	2.6759e-24	1.66949e-20	0.233371
57517	L2/3 IT	H3f3a-205_ENSMUST00000161308	5.52107e-46	3.44459e-42	0.268404
57520	L2/3 IT	H3f3a-201_ENSMUST00000081026	2.91212e-54	1.81687e-50	0.257548
57522	L2/3 IT	H3f3a-204_ENSMUST00000159789	4.67834e-45	2.91881e-41	0.266827
57532	L2/3 IT	Lrrtm1-202_ENSMUST00000159616	1.41239e-30	8.8119e-27	0.989197
57540	L2/3 IT	B2m-201_ENSMUST00000102476	2.10649e-152	1.31424e-148	0.89141
57548	L2/3 IT	Ube2s-201_ENSMUST00000079496	1.66316e-09	1.03765e-05	0.102547
57554	L2/3 IT	Kcnd2-201_ENSMUST00000081542	4.60282e-12	2.8717e-08	0.366172
57559	L2/3 IT	Arl1-202_ENSMUST00000116234	2.28504e-49	1.42564e-45	0.261587
57563	L2/3 IT	Acyp2-201_ENSMUST00000074613	6.85527e-44	4.277e-40	0.539377
57570	L2/3 IT	Csmd1-205_ENSMUST00000133933	2.42273e-20	1.51154e-16	0.610343
[truncated: 5,590 more rows]

## Sheet: b_GABA - ST05_b-subclass_DE_iso
ST05_b-subclass_DE_isoform_only-GABA
	index	name	p_raw	p_corr	es
196	Lamp5	Mcts1-201_ENSMUST00000000365	2.39976e-07	0.00069449	0.244759
376	Lamp5	Sez6-208_ENSMUST00000151982	9.48853e-32	2.74598e-28	1.20959
507	Lamp5	Bcl11a-204_ENSMUST00000118955	4.8332e-64	1.39873e-60	1.67604
570	Lamp5	Ilf2-201_ENSMUST00000001042	1.57634e-06	0.00456192	0.339208
696	Lamp5	Pcbp3-201_ENSMUST00000001148	7.1314e-60	2.06383e-56	1.57107
762	Lamp5	Calm1-203_ENSMUST00000127300	1.19188e-08	3.44931e-05	0.130341
763	Lamp5	Calm1-204_ENSMUST00000153524	3.67117e-07	0.00106244	0.126337
765	Lamp5	Calm1-202_ENSMUST00000110082	7.99484e-61	2.31371e-57	0.227349
865	Lamp5	Zmat2-201_ENSMUST00000001419	1.51651e-38	4.38879e-35	0.481495
1002	Lamp5	Tubb5-201_ENSMUST00000001566	2e-15	5.78801e-12	0.365871
1157	Lamp5	Sept7-202_ENSMUST00000165594	8.92136e-17	2.58184e-13	0.200408
1225	Lamp5	Nfix-205_ENSMUST00000126806	1.53775e-172	4.45026e-169	3.01104
1226	Lamp5	Nfix-201_ENSMUST00000076715	2.81355e-80	8.1424e-77	2.18772
1227	Lamp5	Nfix-204_ENSMUST00000109764	1.53221e-253	4.43422e-250	1.85214
1320	Lamp5	Bcap31-201_ENSMUST00000002091	4.4933e-08	0.000130036	0.235353
1577	Lamp5	Ncan-201_ENSMUST00000002412	3.0123e-14	8.7176e-11	0.373007
1742	Lamp5	Akap8l-201_ENSMUST00000050214	5.49241e-16	1.5895e-12	0.508381
2113	Lamp5	Sri-201_ENSMUST00000003245	7.37141e-07	0.00213328	0.368785
2160	Lamp5	Dvl3-203_ENSMUST00000171572	1.12275e-15	3.24925e-12	0.534772
2180	Lamp5	Cyth2-204_ENSMUST00000210137	3.36406e-16	9.73558e-13	0.622368
2181	Lamp5	Cyth2-209_ENSMUST00000223361	2.66191e-15	7.70357e-12	0.660486
2189	Lamp5	Car11-201_ENSMUST00000003360	4.7745e-09	1.38174e-05	0.425246
2632	Lamp5	Bax-201_ENSMUST00000033093	2.41763e-09	6.99663e-06	0.3552
2663	Lamp5	Ssbp2-202_ENSMUST00000042122	6.44207e-14	1.86434e-10	0.625081
3073	Lamp5	Polr2e-201_ENSMUST00000004786	1.27924e-08	3.70211e-05	0.341843
3088	Lamp5	Mtfp1-201_ENSMUST00000004868	8.79111e-23	2.54415e-19	0.567771
3219	Lamp5	Map2k1-201_ENSMUST00000005066	1.3634e-46	3.94568e-43	1.34317
3248	Lamp5	Syt5-201_ENSMUST00000065957	1.34231e-33	3.88463e-30	1.02909
3388	Lamp5	Ufd1-201_ENSMUST00000005394	2.46874e-11	7.14454e-08	0.515812
3418	Lamp5	Txn2-201_ENSMUST00000005487	1.16814e-10	3.38058e-07	0.240751
3569	Lamp5	Mef2c-217_ENSMUST00000198069	1.68679e-11	4.88158e-08	0.420393
3680	Lamp5	Bcas2-201_ENSMUST00000005830	1.1133e-06	0.00322189	0.163025
3744	Lamp5	Rsl1d1-201_ENSMUST00000119953	4.96905e-07	0.00143804	0.380453
3929	Lamp5	Sra1-204_ENSMUST00000173482	2.72598e-14	7.88899e-11	0.477376
3937	Lamp5	Snf8-204_ENSMUST00000150946	7.41947e-08	0.000214719	0.260915
4003	Lamp5	Atp6v1b2-201_ENSMUST00000006435	1.19129e-09	3.4476e-06	0.256598
4092	Lamp5	Pgrmc1-201_ENSMUST00000073339	1.1149e-18	3.22652e-15	0.322399
4130	Lamp5	Srm-201_ENSMUST00000006611	3.67689e-27	1.06409e-23	0.601217
4205	Lamp5	Rundc3a-201_ENSMUST00000006750	4.79059e-09	1.3864e-05	0.424324
4231	Lamp5	Aprt-201_ENSMUST00000006764	2.83528e-12	8.20529e-09	0.565891
4234	Lamp5	Aprt-209_ENSMUST00000213062	1.40454e-09	4.06473e-06	0.513821
4258	Lamp5	Aplp1-201_ENSMUST00000006828	4.19421e-13	1.21381e-09	0.364903
4308	Lamp5	Acot13-201_ENSMUST00000006900	2.72123e-07	0.000787523	0.129532
4392	Lamp5	Ctnnb1-215_ENSMUST00000215573	2.91885e-27	8.44714e-24	1.01358
4403	Lamp5	Eif1b-201_ENSMUST00000007139	2.84088e-24	8.22151e-21	0.353094
4412	Lamp5	Psmd2-201_ENSMUST00000007212	1.76957e-06	0.00512115	0.399786
4782	Lamp5	Snrpb2-201_ENSMUST00000008477	7.01037e-24	2.0288e-20	0.821777
4783	Lamp5	Snrpb2-203_ENSMUST00000127760	5.48148e-13	1.58634e-09	0.612505
4838	Lamp5	Nfib-202_ENSMUST00000064770	3.72825e-224	1.07895e-220	2.43203
4913	Lamp5	Man1a2-201_ENSMUST00000008907	3.03859e-15	8.79367e-12	0.536364
4914	Lamp5	Acyp1-201_ENSMUST00000008966	2.13941e-07	0.000619147	0.35011
5059	Lamp5	Syn2-206_ENSMUST00000204617	2.83004e-10	8.19014e-07	0.526792
5061	Lamp5	Syn2-201_ENSMUST00000009538	2.09618e-26	6.06636e-23	0.964165
5088	Lamp5	Srp14-201_ENSMUST00000009693	6.94298e-07	0.0020093	0.121606
5114	Lamp5	Cbx5-203_ENSMUST00000122182	6.97027e-24	2.0172e-20	0.597091
5125	Lamp5	Ppp2cb-201_ENSMUST00000009774	1.95149e-06	0.0056476	0.194489
5401	Lamp5	Rbm25-201_ENSMUST00000048155	4.04138e-09	1.16958e-05	0.364526
5438	Lamp5	Gabra1-205_ENSMUST00000205546	2.54403e-27	7.36241e-24	0.742305
5439	Lamp5	Gabra1-201_ENSMUST00000020707	2.74377e-24	7.94046e-21	0.822655
5800	Lamp5	Pten-201_ENSMUST00000013807	2.31562e-28	6.7014e-25	0.452507
6011	Lamp5	Mrps25-203_ENSMUST00000140438	2.45832e-10	7.11436e-07	0.313159
6151	Lamp5	Dnajb9-201_ENSMUST00000015049	1.39217e-09	4.02893e-06	0.347698
6377	Lamp5	Golga7-201_ENSMUST00000051094	1.34156e-06	0.00388248	0.381039
6504	Lamp5	Hspa8-202_ENSMUST00000117557	1.01194e-06	0.00292855	0.093567
6506	Lamp5	Hspa8-204_ENSMUST00000127699	1.71509e-13	4.96346e-10	0.761199
6515	Lamp5	Pdzd11-202_ENSMUST00000059099	2.10639e-06	0.00609588	0.361889
6555	Lamp5	Capza2-201_ENSMUST00000015877	2.20395e-06	0.00637824	0.208545
6560	Lamp5	Plekho1-202_ENSMUST00000123006	1.76953e-66	5.12102e-63	1.46315
6562	Lamp5	Vps45-201_ENSMUST00000015891	5.43106e-30	1.57175e-26	1.0325
6573	Lamp5	Anp32e-202_ENSMUST00000165307	3.17701e-16	9.19426e-13	0.638897
6593	Lamp5	Ppil4-201_ENSMUST00000015901	3.85372e-14	1.11527e-10	0.584461
6616	Lamp5	Surf1-206_ENSMUST00000142967	1.95481e-09	5.65722e-06	0.497553
6620	Lamp5	Med28-201_ENSMUST00000015948	3.27786e-18	9.48614e-15	0.290464
6622	Lamp5	Med28-205_ENSMUST00000156481	2.62271e-08	7.59013e-05	0.168461
6640	Lamp5	Sqstm1-204_ENSMUST00000136936	2.53488e-09	7.33594e-06	0.405648
6643	Lamp5	Sqstm1-201_ENSMUST00000015981	9.22189e-17	2.66881e-13	0.533423
6921	Lamp5	H3f3b-201_ENSMUST00000016703	1.3956e-18	4.03886e-15	0.189631
6959	Lamp5	Mrps18c-201_ENSMUST00000016977	2.68346e-10	7.76593e-07	0.413296
7432	Lamp5	Med13l-201_ENSMUST00000100816	9.75972e-24	2.82446e-20	0.488537
7454	Lamp5	Vmp1-201_ENSMUST00000018315	4.68477e-12	1.35577e-08	0.388379
7455	Lamp5	Vmp1-202_ENSMUST00000123590	2.08136e-09	6.02345e-06	0.416853
7466	Lamp5	Uchl5-206_ENSMUST00000189936	3.74204e-09	1.08295e-05	0.437121
7469	Lamp5	Glrx2-202_ENSMUST00000111957	2.30118e-11	6.65961e-08	0.400539
7655	Lamp5	Chd3-202_ENSMUST00000108661	2.00574e-67	5.80462e-64	1.01379
7668	Lamp5	Ncor1-212_ENSMUST00000155486	5.96945e-15	1.72756e-11	0.534049
7894	Lamp5	Avpi1-201_ENSMUST00000018965	4.4559e-20	1.28954e-16	0.786148
8031	Lamp5	Atp6ap1-201_ENSMUST00000019231	1.06574e-08	3.08425e-05	0.276631
8096	Lamp5	Atp6v1e1-201_ENSMUST00000019354	1.60415e-14	4.6424e-11	0.106299
8178	Lamp5	Ddx39b-201_ENSMUST00000068056	5.52332e-14	1.59845e-10	0.4701
8331	Lamp5	Krt10-201_ENSMUST00000103131	2.60897e-06	0.00755036	0.254593
8350	Lamp5	Rgs17-203_ENSMUST00000117676	1.0377e-08	3.00311e-05	0.505245
8356	Lamp5	Hdac2-201_ENSMUST00000019911	1.11916e-06	0.00323885	0.344749
8604	Lamp5	Serinc1-201_ENSMUST00000020027	1.68624e-16	4.87997e-13	0.247373
8672	Lamp5	Ppp1r12a-208_ENSMUST00000219759	2.08608e-16	6.0371e-13	0.580906
8700	Lamp5	Atp2b1-208_ENSMUST00000219624	7.23032e-07	0.00209245	0.406172
8871	Lamp5	Cdk17-201_ENSMUST00000069965	5.81507e-31	1.68288e-27	0.994377
8932	Lamp5	Igf1-202_ENSMUST00000095360	1.13889e-06	0.00329595	0.372003
9074	Lamp5	Anapc16-201_ENSMUST00000020307	7.56935e-10	2.19057e-06	0.555164
9078	Lamp5	Anapc16-204_ENSMUST00000182898	6.22789e-10	1.80235e-06	0.411141
9159	Lamp5	Lgr5-205_ENSMUST00000149008	2.20291e-27	6.37522e-24	0.443484
9164	Lamp5	Rab1a-206_ENSMUST00000163483	2.26187e-08	6.54584e-05	0.222706
9165	Lamp5	Rab1a-202_ENSMUST00000109601	1.46681e-14	4.24494e-11	0.301529
9166	Lamp5	Rab1a-201_ENSMUST00000020358	9.64084e-07	0.00279006	0.351297
9290	Lamp5	Osbpl8-202_ENSMUST00000105275	3.77822e-57	1.09342e-53	1.15589
9303	Lamp5	Ap3d1-201_ENSMUST00000020420	2.67515e-15	7.74188e-12	0.566914
9456	Lamp5	Sumo3-202_ENSMUST00000099538	6.37755e-08	0.000184566	0.259475
9541	Lamp5	Nsg2-201_ENSMUST00000020537	3.02564e-45	8.7562e-42	0.529333
9638	Lamp5	Cyfip2-202_ENSMUST00000093166	2.8853e-06	0.00835007	0.281888
9692	Lamp5	Canx-201_ENSMUST00000020637	2.20089e-13	6.36937e-10	0.226318
9753	Lamp5	Ube2b-201_ENSMUST00000020657	3.73147e-14	1.07989e-10	0.199904
9796	Lamp5	Pttg1-202_ENSMUST00000020687	3.72357e-18	1.0776e-14	0.662836
9814	Lamp5	Adcy1-201_ENSMUST00000020706	3.21284e-82	9.29795e-79	1.21487
9829	Lamp5	Arf5-202_ENSMUST00000169841	4.20275e-07	0.00121628	0.302863
9830	Lamp5	Arf5-201_ENSMUST00000020717	1.65704e-08	4.79549e-05	0.222841
9890	Lamp5	Rtn4-201_ENSMUST00000060992	1.24451e-10	3.6016e-07	0.470459
10030	Lamp5	Znhit3-201_ENSMUST00000103195	9.88223e-17	2.85992e-13	0.421784
10295	Lamp5	Id2-201_ENSMUST00000020974	0	2.22507e-308	5.57747
10304	Lamp5	Ncoa1-201_ENSMUST00000085814	8.80768e-07	0.00254894	0.314476
10499	Lamp5	Ddx5-201_ENSMUST00000021062	6.52481e-09	1.88828e-05	0.223325
10537	Lamp5	Sumo2-205_ENSMUST00000121185	5.0976e-12	1.47525e-08	0.496452
10539	Lamp5	Sumo2-201_ENSMUST00000021084	2.83583e-09	8.20689e-06	0.47373
10540	Lamp5	Sumo2-207_ENSMUST00000153892	9.88561e-10	2.8609e-06	0.204512
10782	Lamp5	Timm22-201_ENSMUST00000021203	7.93119e-09	2.29529e-05	0.414675
10797	Lamp5	Nme2-201_ENSMUST00000021217	6.39396e-10	1.85041e-06	0.291254
11200	Lamp5	Ppp2r3c-201_ENSMUST00000021410	3.17217e-10	9.18026e-07	0.483952
11276	Lamp5	Akap5-202_ENSMUST00000154078	7.62619e-20	2.20702e-16	0.502732
11277	Lamp5	Akap5-201_ENSMUST00000095610	3.54043e-32	1.0246e-28	0.639442
11297	Lamp5	Atl1-201_ENSMUST00000021466	1.13616e-13	3.28805e-10	0.506433
11335	Lamp5	Actr10-203_ENSMUST00000220582	1.4381e-07	0.000416187	0.423576
11356	Lamp5	Rtn1-201_ENSMUST00000021497	1.75814e-31	5.08807e-28	0.326525
11422	Lamp5	Atp6v1d-201_ENSMUST00000021536	6.79992e-17	1.9679e-13	0.15457
11423	Lamp5	Atp6v1d-202_ENSMUST00000219316	9.18751e-19	2.65886e-15	0.217516
11782	Lamp5	Erg28-201_ENSMUST00000021676	6.85815e-13	1.98475e-09	0.539505
11796	Lamp5	Cyp46a1-201_ENSMUST00000021684	1.06434e-53	3.0802e-50	1.18675
11835	Lamp5	Hsp90aa1-201_ENSMUST00000021698	8.30257e-07	0.00240276	0.326255
12270	Lamp5	Ctsl-206_ENSMUST00000222971	5.34924e-11	1.54807e-07	0.460928
12418	Lamp5	Hnrnpk-217_ENSMUST00000177051	2.78008e-07	0.000804555	0.421241
12436	Lamp5	Hnrnpk-232_ENSMUST00000225674	5.92741e-07	0.00171539	0.485138
12443	Lamp5	Ccnh-201_ENSMUST00000022030	1.11744e-07	0.000323388	0.259876
12521	Lamp5	Tppp-201_ENSMUST00000022057	3.15082e-21	9.11849e-18	0.629049
12529	Lamp5	Pdcd6-201_ENSMUST00000022060	7.07876e-09	2.04859e-05	0.307096
12602	Lamp5	Med10-201_ENSMUST00000022089	2.2162e-34	6.41368e-31	0.913073
12623	Lamp5	Hapln1-201_ENSMUST00000022108	1.957e-133	5.66356e-130	2.78151
12805	Lamp5	Rab3c-202_ENSMUST00000223922	1.633e-91	4.7259e-88	1.38529
12807	Lamp5	Rab3c-201_ENSMUST00000167824	1.77085e-194	5.12484e-191	1.39323
12808	Lamp5	Rab3c-203_ENSMUST00000224180	2.03731e-61	5.89599e-58	1.15118
12812	Lamp5	Plk2-201_ENSMUST00000022212	7.8957e-51	2.28502e-47	1.57879
12827	Lamp5	Rasgrf2-205_ENSMUST00000151408	2.20172e-32	6.37178e-29	0.95119
12871	Lamp5	Rgs7bp-201_ENSMUST00000063551	1.04813e-118	3.03328e-115	1.02951
12930	Lamp5	Pdhb-201_ENSMUST00000022268	5.63614e-27	1.6311e-23	0.539791
12940	Lamp5	Kctd6-201_ENSMUST00000022272	1.91387e-210	5.53875e-207	2.48504
13214	Lamp5	Arf4-201_ENSMUST00000022429	1.9619e-08	5.67773e-05	0.261948
13217	Lamp5	Arf4-203_ENSMUST00000166075	1.00164e-09	2.89874e-06	0.422732
13365	Lamp5	Ctsb-201_ENSMUST00000006235	4.64509e-13	1.34429e-09	0.233797
13367	Lamp5	Ctsb-202_ENSMUST00000225540	5.97988e-12	1.73058e-08	0.321246
13382	Lamp5	Eef1akmt1-201_ENSMUST00000022518	1.08204e-09	3.13142e-06	0.479373
13441	Lamp5	Fgf9-203_ENSMUST00000165526	1.26912e-29	3.67283e-26	0.919025
13495	Lamp5	Esd-201_ENSMUST00000022573	1.49357e-11	4.3224e-08	0.469312
13497	Lamp5	Esd-207_ENSMUST00000176957	7.0642e-08	0.000204438	0.307276
13511	Lamp5	Tsc22d1-201_ENSMUST00000022587	1.26957e-86	3.67412e-83	1.52036
13558	Lamp5	Sugt1-205_ENSMUST00000228675	1.18604e-07	0.00034324	0.461725
13570	Lamp5	Ccdc25-201_ENSMUST00000022614	9.97704e-10	2.88736e-06	0.520209
13574	Lamp5	Clu-201_ENSMUST00000022616	2.97885e-38	8.6208e-35	0.56548
13587	Lamp5	Trim35-201_ENSMUST00000022623	1.00282e-10	2.90215e-07	0.538378
13592	Lamp5	Stmn4-201_ENSMUST00000074523	5.36256e-07	0.00155192	0.376343
13708	Lamp5	Itm2b-201_ENSMUST00000022704	5.67486e-66	1.6423e-62	0.389806
13709	Lamp5	Itm2b-202_ENSMUST00000226722	5.60356e-32	1.62167e-28	0.565605
13843	Lamp5	Oxct1-201_ENSMUST00000110690	1.7836e-19	5.16175e-16	0.510604
13900	Lamp5	Zfr-201_ENSMUST00000122941	1.58971e-19	4.60061e-16	0.461729
13906	Lamp5	Sub1-201_ENSMUST00000022816	1.57971e-41	4.57169e-38	0.436634
13907	Lamp5	Sub1-202_ENSMUST00000110504	2.29521e-62	6.64233e-59	0.458202
13908	Lamp5	Sub1-203_ENSMUST00000129533	1.30803e-06	0.00378544	0.462894
13931	Lamp5	Cpne6-202_ENSMUST00000163767	2.1207e-54	6.13731e-51	1.34299
13983	Lamp5	Sdr39u1-201_ENSMUST00000111325	5.58581e-18	1.61653e-14	0.525958
14110	Lamp5	Ywhaz-201_ENSMUST00000022894	2.44463e-11	7.07475e-08	0.154155
14207	Lamp5	Shcbp1-203_ENSMUST00000207665	6.84452e-10	1.9808e-06	0.230861
14229	Lamp5	Khdrbs3-206_ENSMUST00000230847	1.59854e-30	4.62617e-27	0.827045
14326	Lamp5	Mrpl13-205_ENSMUST00000172387	4.92135e-09	1.42424e-05	0.390495
14424	Lamp5	St13-205_ENSMUST00000172107	1.85405e-13	5.36562e-10	0.3281
14434	Lamp5	Slc25a17-201_ENSMUST00000023040	6.5615e-46	1.8989e-42	1.30421
14485	Lamp5	Cby1-201_ENSMUST00000023064	2.51518e-06	0.00727892	0.371576
14705	Lamp5	Nudt16l1-201_ENSMUST00000050881	1.72357e-10	4.98802e-07	0.515656
14707	Lamp5	Nudt16l1-202_ENSMUST00000229961	2.37478e-09	6.8726e-06	0.477357
14723	Lamp5	Crebbp-201_ENSMUST00000023165	5.92224e-07	0.0017139	0.238923
14961	Lamp5	Ly6h-204_ENSMUST00000127095	2.40587e-14	6.9626e-11	0.439866
15135	Lamp5	Mzt2-201_ENSMUST00000023351	8.08376e-17	2.33944e-13	0.717222
15147	Lamp5	Ube2v2-202_ENSMUST00000115776	6.8613e-07	0.00198566	0.16464
15522	Lamp5	Igsf11-201_ENSMUST00000023478	2.85988e-85	8.27649e-82	1.47426
15701	Lamp5	Dirc2-201_ENSMUST00000023554	1.72165e-10	4.98247e-07	0.412472
15787	Lamp5	Mrpl39-201_ENSMUST00000116584	8.17668e-17	2.36633e-13	0.585854
16067	Lamp5	Faim2-201_ENSMUST00000023750	1.44464e-10	4.18079e-07	0.312928
16071	Lamp5	Faim2-203_ENSMUST00000230603	7.42334e-15	2.14832e-11	0.546736
16187	Lamp5	Prr13-201_ENSMUST00000023810	4.33227e-40	1.25376e-36	0.988901
16306	Lamp5	Prmt5-201_ENSMUST00000023873	2.5822e-33	7.47289e-30	1.15527
16604	Lamp5	Agpat4-201_ENSMUST00000024594	1.74104e-73	5.03856e-70	1.71237
16666	Lamp5	Flywch2-201_ENSMUST00000024704	9.70948e-10	2.80992e-06	0.55357
16757	Lamp5	Enpp5-201_ENSMUST00000024756	3.12205e-17	9.03521e-14	0.624786
16758	Lamp5	Enpp5-202_ENSMUST00000126032	4.55058e-53	1.31694e-49	0.888663
17005	Lamp5	Ndufaf7-201_ENSMUST00000024887	1.71111e-08	4.95195e-05	0.364687
17010	Lamp5	Qpct-201_ENSMUST00000040789	1.14574e-51	3.31578e-48	1.72942
17081	Lamp5	Atp6v0c-201_ENSMUST00000024932	2.23929e-29	6.4805e-26	0.180602
17130	Lamp5	Mcfd2-201_ENSMUST00000024963	1.5028e-07	0.000434911	0.474539
17246	Lamp5	Cuta-202_ENSMUST00000114935	2.13996e-20	6.19303e-17	0.737134
17341	Lamp5	Polr2d-201_ENSMUST00000025106	2.59688e-08	7.51538e-05	0.49154
17346	Lamp5	Celf4-202_ENSMUST00000115816	2.38019e-34	6.88826e-31	0.633374
17349	Lamp5	Celf4-207_ENSMUST00000225477	4.44594e-27	1.28665e-23	0.691542
17359	Lamp5	Slc39a6-201_ENSMUST00000070726	5.01654e-43	1.45179e-39	1.23986
17605	Lamp5	Atat1-201_ENSMUST00000056034	2.33894e-21	6.76889e-18	0.941014
17671	Lamp5	Mal2-201_ENSMUST00000025356	3.66846e-26	1.06165e-22	0.877684
17754	Lamp5	Psmg2-201_ENSMUST00000025418	7.43421e-11	2.15146e-07	0.513087
17902	Lamp5	Cyb5a-201_ENSMUST00000025549	6.55618e-09	1.89736e-05	0.386459
17904	Lamp5	Cyb5a-205_ENSMUST00000163083	4.40498e-10	1.2748e-06	0.391759
17905	Lamp5	Cyb5a-204_ENSMUST00000160180	3.41272e-06	0.00987641	0.278444
18232	Lamp5	Cnih2-201_ENSMUST00000025805	2.9401e-27	8.50865e-24	0.733365
18255	Lamp5	Apba1-201_ENSMUST00000025830	7.85872e-20	2.27431e-16	0.560243
18615	Lamp5	Sfr1-201_ENSMUST00000099353	3.55164e-19	1.02784e-15	0.331532
18616	Lamp5	Gsto1-201_ENSMUST00000026050	5.14082e-09	1.48775e-05	0.420945
18749	Lamp5	Maged1-201_ENSMUST00000026142	1.23564e-13	3.57593e-10	0.417017
18824	Lamp5	Fn3k-201_ENSMUST00000026175	3.67134e-25	1.06249e-21	0.848401
18844	Lamp5	Got1-201_ENSMUST00000026196	1.55144e-08	4.48987e-05	0.24084
18955	Lamp5	Bbs4-201_ENSMUST00000026265	1.06138e-08	3.07164e-05	0.485448
19074	Lamp5	Abhd6-202_ENSMUST00000166497	1.50709e-49	4.36151e-46	1.34395
19085	Lamp5	Sat1-201_ENSMUST00000026318	1.83812e-16	5.31953e-13	0.844779
19100	Lamp5	Rps24-202_ENSMUST00000169826	4.60735e-09	1.33337e-05	0.241859
19250	Lamp5	Cnpy2-201_ENSMUST00000026446	9.12448e-07	0.00264062	0.234
19253	Lamp5	Cnpy2-202_ENSMUST00000219037	5.84823e-08	0.000169248	0.348917
19531	Lamp5	Taldo1-201_ENSMUST00000026576	1.35003e-18	3.90699e-15	0.675374
19660	Lamp5	Rbfox3-205_ENSMUST00000117731	6.52342e-66	1.88788e-62	1.64167
19918	Lamp5	Fbxl16-201_ENSMUST00000045692	3.7059e-13	1.07249e-09	0.424381
20005	Lamp5	Gdap1-201_ENSMUST00000026879	2.80573e-16	8.11979e-13	0.560421
20123	Lamp5	Prkar1b-201_ENSMUST00000026973	3.30199e-09	9.55597e-06	0.481218
20164	Lamp5	Nop16-201_ENSMUST00000026987	1.18365e-08	3.42548e-05	0.433998
20224	Lamp5	Snca-201_ENSMUST00000114268	2.06298e-91	5.97025e-88	1.69041
20347	Lamp5	Tmem14a-202_ENSMUST00000027065	1.74824e-13	5.0594e-10	0.601522
20361	Lamp5	Ube2w-201_ENSMUST00000117146	8.85355e-20	2.56222e-16	0.533271
20466	Lamp5	Sf3b1-201_ENSMUST00000027127	5.18214e-12	1.49971e-08	0.492073
20468	Lamp5	Sf3b1-203_ENSMUST00000187500	4.44282e-09	1.28575e-05	0.458173
20591	Lamp5	Clk1-204_ENSMUST00000129577	1.13351e-06	0.00328037	0.31895
20670	Lamp5	Pdcl3-202_ENSMUST00000193073	1.48485e-07	0.000429715	0.402155
20698	Lamp5	Mrpl30-201_ENSMUST00000027256	2.30096e-06	0.00665899	0.319316
20880	Lamp5	Ogfrl1-201_ENSMUST00000027343	1.81943e-90	5.26544e-87	1.62294
20882	Lamp5	Ogfrl1-203_ENSMUST00000188677	7.87673e-74	2.27953e-70	1.87704
20999	Lamp5	Tuba4a-206_ENSMUST00000188593	3.19667e-15	9.25117e-12	0.810837
21000	Lamp5	Tuba4a-201_ENSMUST00000079464	4.04734e-15	1.1713e-11	0.509262
21001	Lamp5	Tuba4a-202_ENSMUST00000186213	9.0954e-14	2.63221e-10	0.471644
21014	Lamp5	Ptprn-201_ENSMUST00000027404	2.69217e-39	7.79113e-36	0.70973
21037	Lamp5	Dnpep-202_ENSMUST00000113605	2.02229e-18	5.8525e-15	0.788686
21078	Lamp5	Itm2c-201_ENSMUST00000027425	3.90302e-10	1.12953e-06	0.315027
21107	Lamp5	Ptma-201_ENSMUST00000045897	3.01672e-07	0.000873039	0.137093
21115	Lamp5	Pde6d-201_ENSMUST00000027444	4.06608e-21	1.17672e-17	0.587241
21182	Lamp5	Ppp1r7-202_ENSMUST00000127141	7.40431e-17	2.14281e-13	0.613143
21183	Lamp5	Ppp1r7-203_ENSMUST00000185498	2.44979e-22	7.0897e-19	0.732461
21184	Lamp5	Ppp1r7-201_ENSMUST00000027494	3.16545e-31	9.16082e-28	0.558786
21424	Lamp5	Dbi-201_ENSMUST00000027634	4.43394e-08	0.000128318	0.337559
21457	Lamp5	Tmem9-201_ENSMUST00000063719	2.50578e-11	7.25173e-08	0.475093
21506	Lamp5	Nucks1-201_ENSMUST00000062264	1.13414e-15	3.2822e-12	0.434693
21600	Lamp5	Glul-201_ENSMUST00000086199	2.91429e-54	8.43395e-51	1.10836
21823	Lamp5	Astn1-201_ENSMUST00000046110	3.12368e-23	9.03993e-20	0.736586
21959	Lamp5	Nmt2-201_ENSMUST00000081932	5.02466e-33	1.45414e-29	0.590043
22184	Lamp5	Ppp6c-201_ENSMUST00000028087	1.91305e-10	5.53636e-07	0.447261
22215	Lamp5	Kif5c-201_ENSMUST00000028102	1.96926e-40	5.69905e-37	0.54497
22315	Lamp5	Gad2-201_ENSMUST00000028123	1.03401e-238	2.99241e-235	1.33689
22354	Lamp5	Stxbp1-201_ENSMUST00000050000	1.74088e-27	5.03809e-24	0.788925
22463	Lamp5	Olfm1-203_ENSMUST00000102879	2.06537e-17	5.97718e-14	0.59682
22465	Lamp5	Olfm1-202_ENSMUST00000100244	2.68205e-39	7.76184e-36	0.956051
22466	Lamp5	Olfm1-205_ENSMUST00000152415	3.57062e-112	1.03334e-108	1.46266
22690	Lamp5	Psmd14-201_ENSMUST00000028278	2.03374e-06	0.00588563	0.233362
22855	Lamp5	Ssna1-201_ENSMUST00000028342	1.91401e-09	5.53915e-06	0.453959
23066	Lamp5	Mtx2-201_ENSMUST00000028511	1.58329e-08	4.58203e-05	0.259925
23090	Lamp5	Ola1-206_ENSMUST00000152608	1.56117e-09	4.51803e-06	0.474866
23403	Lamp5	Lamp5-202_ENSMUST00000123436	1.80598e-202	5.2265e-199	6.09027
23407	Lamp5	Lamp5-201_ENSMUST00000057503	2.76459e-191	8.00074e-188	5.66928
23416	Lamp5	Snap25-201_ENSMUST00000028727	7.42714e-08	0.000214942	0.125707
23417	Lamp5	Snap25-202_ENSMUST00000110098	5.73068e-185	1.65846e-181	2.38564
23503	Lamp5	Ptpra-202_ENSMUST00000077303	3.6107e-23	1.04494e-19	0.860256
23605	Lamp5	Slc23a2-201_ENSMUST00000028815	2.11415e-08	6.11835e-05	0.435506
23620	Lamp5	Pcna-201_ENSMUST00000028817	2.09213e-09	6.05463e-06	0.477709
23769	Lamp5	Pcsk2-201_ENSMUST00000028905	1.14659e-06	0.00331822	0.356481
23811	Lamp5	Dtd1-201_ENSMUST00000028917	2.50232e-18	7.24173e-15	0.496618
23906	Lamp5	Pkia-201_ENSMUST00000028999	1.41228e-09	4.08715e-06	0.529452
24051	Lamp5	Stmn3-201_ENSMUST00000103045	6.21224e-09	1.79782e-05	0.141966
24198	Lamp5	Ndrg3-202_ENSMUST00000072298	4.72124e-31	1.36633e-27	0.71693
24210	Lamp5	1110008F13Rik-201_ENSMUST00000029165	2.20394e-07	0.00063782	0.278337
24593	Lamp5	Dclk1-202_ENSMUST00000070418	4.68245e-24	1.3551e-20	0.870919
24664	Lamp5	Ssr3-201_ENSMUST00000029414	3.02165e-09	8.74464e-06	0.496141
24683	Lamp5	Serpini1-201_ENSMUST00000029423	1.65633e-62	4.79341e-59	1.17058
24795	Lamp5	Slc6a17-206_ENSMUST00000168211	7.8256e-08	0.000226473	0.342738
24845	Lamp5	Jtb-201_ENSMUST00000029546	9.00683e-12	2.60658e-08	0.430014
24848	Lamp5	Tpm3-201_ENSMUST00000029549	9.19732e-10	2.6617e-06	0.398198
24849	Lamp5	Tpm3-202_ENSMUST00000118566	2.8289e-14	8.18684e-11	0.579238
25027	Lamp5	Ppa2-201_ENSMUST00000029644	4.70088e-16	1.36044e-12	0.52368
25416	Lamp5	Adh5-201_ENSMUST00000005964	7.84778e-10	2.27115e-06	0.495293
25431	Lamp5	Rap1gds1-201_ENSMUST00000029796	1.48801e-08	4.30629e-05	0.438987
25447	Lamp5	Tspan5-207_ENSMUST00000142890	1.74121e-09	5.03905e-06	0.345346
25579	Lamp5	Asph-217_ENSMUST00000146441	1.36108e-35	3.93896e-32	1.31603
25603	Lamp5	Tmem55a-201_ENSMUST00000029875	3.03854e-09	8.79352e-06	0.45525
25816	Lamp5	Anp32b-201_ENSMUST00000102926	8.43911e-36	2.44228e-32	1.02138
25843	Lamp5	Tmeff1-201_ENSMUST00000030032	6.0429e-95	1.74882e-91	1.63992
26198	Lamp5	Sh3gl2-201_ENSMUST00000030212	7.75208e-13	2.24345e-09	0.589382
26264	Lamp5	Sgip1-201_ENSMUST00000066824	6.96876e-09	2.01676e-05	0.370167
26404	Lamp5	Tm2d1-202_ENSMUST00000102793	1.47081e-08	4.25654e-05	0.242706
26420	Lamp5	Btf3l4-202_ENSMUST00000102740	5.42492e-09	1.56997e-05	0.523504
26596	Lamp5	Ybx1-201_ENSMUST00000079644	2.74442e-10	7.94234e-07	0.28343
26860	Lamp5	Ddost-201_ENSMUST00000030538	5.5702e-08	0.000161202	0.361074
26926	Lamp5	Hpca-201_ENSMUST00000030572	4.77689e-48	1.38243e-44	1.08201
27057	Lamp5	Tmem50a-201_ENSMUST00000030626	7.86169e-16	2.27517e-12	0.378132
27079	Lamp5	Ncdn-201_ENSMUST00000030637	3.17485e-26	9.18801e-23	0.587145
27083	Lamp5	Psmb2-201_ENSMUST00000030642	5.59299e-07	0.00161861	0.106292
27341	Lamp5	Rheb-201_ENSMUST00000030787	7.55403e-13	2.18614e-09	0.15967
27514	Lamp5	Kmt2e-207_ENSMUST00000196889	9.25525e-08	0.000267847	0.394727
27737	Lamp5	Afap1-201_ENSMUST00000064571	3.63468e-39	1.05188e-35	0.915177
27870	Lamp5	Dnajb6-203_ENSMUST00000114839	5.14924e-12	1.49019e-08	0.181601
28160	Lamp5	Gabra4-201_ENSMUST00000031121	5.92359e-44	1.71429e-40	1.3469
28168	Lamp5	Commd8-202_ENSMUST00000196152	3.87374e-19	1.12106e-15	0.743491
28171	Lamp5	Commd8-204_ENSMUST00000198951	2.70866e-23	7.83885e-20	0.787276
28453	Lamp5	Tmed2-203_ENSMUST00000135464	5.13864e-07	0.00148712	0.379247
28456	Lamp5	Tmed2-205_ENSMUST00000200031	1.8628e-06	0.00539093	0.36578
28468	Lamp5	Rchy1-204_ENSMUST00000169948	1.30121e-07	0.00037657	0.413472
28583	Lamp5	Ran-201_ENSMUST00000031383	4.14564e-14	1.19975e-10	0.169027
28607	Lamp5	Mmp17-201_ENSMUST00000031390	3.46183e-137	1.00185e-133	2.42289
28628	Lamp5	Psmd9-201_ENSMUST00000100729	4.71972e-07	0.00136589	0.357351
28715	Lamp5	Arpc3-203_ENSMUST00000111713	1.55149e-36	4.49002e-33	0.995758
28721	Lamp5	Arpc3-202_ENSMUST00000102525	2.26372e-29	6.5512e-26	0.422167
28731	Lamp5	Atp2a2-203_ENSMUST00000179939	8.03426e-29	2.32511e-25	0.675167
28987	Lamp5	Actb-201_ENSMUST00000100497	6.82601e-09	1.97545e-05	0.148445
29038	Lamp5	Rph3a-201_ENSMUST00000079204	6.7284e-33	1.9472e-29	1.04843
29068	Lamp5	Arpc1a-201_ENSMUST00000031625	3.89998e-12	1.12866e-08	0.462813
29108	Lamp5	Ndufa4-204_ENSMUST00000204714	4.63997e-09	1.34281e-05	0.122249
29127	Lamp5	Wasf3-201_ENSMUST00000016143	7.05195e-16	2.04083e-12	0.378789
29272	Lamp5	Cul1-201_ENSMUST00000031697	4.40177e-22	1.27387e-18	0.760097
29322	Lamp5	Actl6b-205_ENSMUST00000139395	1.29788e-12	3.75607e-09	0.496962
29553	Lamp5	Npy-201_ENSMUST00000031843	4.32701e-139	1.25224e-135	5.43996
29605	Lamp5	Mtpn-201_ENSMUST00000031866	1.75508e-12	5.07919e-09	0.453975
29750	Lamp5	Cct7-203_ENSMUST00000204592	2.47643e-07	0.000716679	0.268712
29920	Lamp5	Chl1-201_ENSMUST00000066905	4.02579e-10	1.16506e-06	0.50778
30011	Lamp5	Arl8b-201_ENSMUST00000032196	4.01827e-18	1.16289e-14	0.4478
30025	Lamp5	Mlf2-206_ENSMUST00000204177	2.42974e-21	7.03168e-18	0.454853
30055	Lamp5	Cops7a-202_ENSMUST00000112439	2.32717e-10	6.73483e-07	0.480892
30187	Lamp5	Wbp11-201_ENSMUST00000116514	2.48251e-08	7.18438e-05	0.444048
30344	Lamp5	Etnk1-201_ENSMUST00000032413	6.91382e-11	2.00086e-07	0.412274
30444	Lamp5	Slc6a1-201_ENSMUST00000032454	1.7227e-112	4.9855e-109	1.02995
30542	Lamp5	D6Wsu163e-201_ENSMUST00000032497	1.71184e-06	0.00495407	0.336895
30543	Lamp5	Prmt8-201_ENSMUST00000032500	2.1923e-45	6.3445e-42	1.27938
31058	Lamp5	Arl6ip1-201_ENSMUST00000032888	1.93954e-27	5.61303e-24	0.369922
31207	Lamp5	Rab6a-201_ENSMUST00000032946	9.81099e-19	2.8393e-15	0.523589
31383	Lamp5	Lcmt1-201_ENSMUST00000033025	1.70315e-06	0.00492892	0.381997
31567	Lamp5	Rgs10-201_ENSMUST00000033133	2.04435e-78	5.91634e-75	2.36422
32016	Lamp5	Fgf13-203_ENSMUST00000119833	1.08095e-119	3.12828e-116	2.99401
32017	Lamp5	Fgf13-202_ENSMUST00000119306	6.01921e-107	1.74196e-103	2.39367
32018	Lamp5	Fgf13-205_ENSMUST00000124402	3.01989e-130	8.73958e-127	2.64909
32040	Lamp5	Praf2-201_ENSMUST00000033489	5.61025e-07	0.00162361	0.223748
32108	Lamp5	Rbm3-202_ENSMUST00000115615	5.21801e-17	1.51009e-13	0.791605
32110	Lamp5	Rbm3-203_ENSMUST00000115616	1.55506e-13	4.50034e-10	0.688203
32233	Lamp5	Sh3bgrl-201_ENSMUST00000033598	1.33871e-76	3.87422e-73	1.57879
32279	Lamp5	Cdkl5-205_ENSMUST00000198931	1.40881e-47	4.0771e-44	1.01899
32401	Lamp5	Rbbp7-203_ENSMUST00000112327	2.53265e-06	0.00732949	0.355138
32574	Lamp5	Zcchc18-201_ENSMUST00000033804	2.20188e-11	6.37223e-08	0.437813
32575	Lamp5	Zcchc18-203_ENSMUST00000113067	2.59662e-13	7.51461e-10	0.225084
32576	Lamp5	Zcchc18-202_ENSMUST00000101227	3.25787e-15	9.42828e-12	0.488537
32582	Lamp5	Prps1-201_ENSMUST00000033809	1.90527e-10	5.51384e-07	0.463149
32632	Lamp5	Lamp1-201_ENSMUST00000033824	2.0066e-18	5.8071e-15	0.52013
32737	Lamp5	Leprotl1-201_ENSMUST00000033910	6.5757e-10	1.90301e-06	0.520544
32748	Lamp5	Gpm6a-201_ENSMUST00000033915	2.28742e-19	6.61978e-16	0.281259
33171	Lamp5	Vps35-201_ENSMUST00000034131	1.45293e-11	4.20479e-08	0.449698
33193	Lamp5	Itfg1-201_ENSMUST00000034140	4.35328e-07	0.00125984	0.287258
33271	Lamp5	Gnao1-201_ENSMUST00000034198	2.58206e-19	7.47249e-16	0.368174
33401	Lamp5	Tmem38a-201_ENSMUST00000034244	2.89188e-10	8.36911e-07	0.484422
33433	Lamp5	Map1lc3b-205_ENSMUST00000181948	1.76468e-10	5.10699e-07	0.485017
33544	Lamp5	Hsbp1-201_ENSMUST00000034300	4.19228e-28	1.21325e-24	0.175362
33710	Lamp5	Nip7-201_ENSMUST00000034392	2.2713e-08	6.57314e-05	0.322781
33889	Lamp5	Aplp2-203_ENSMUST00000213254	4.58605e-17	1.3272e-13	0.540428
33892	Lamp5	Aplp2-202_ENSMUST00000079758	1.68184e-09	4.86726e-06	0.487175
33947	Lamp5	Rexo2-201_ENSMUST00000034524	3.75775e-35	1.08749e-31	0.854649
33998	Lamp5	Acat1-201_ENSMUST00000034547	1.24244e-11	3.59562e-08	0.393685
34019	Lamp5	Cryab-205_ENSMUST00000216755	1.05478e-229	3.05254e-226	3.96174
34023	Lamp5	Cryab-204_ENSMUST00000216393	0	2.22507e-308	4.24127
34024	Lamp5	Cryab-201_ENSMUST00000034562	0	2.22507e-308	4.69878
34094	Lamp5	Arcn1-205_ENSMUST00000217194	4.3319e-74	1.25365e-70	1.80098
34114	Lamp5	Trappc4-202_ENSMUST00000213747	4.79284e-08	0.000138705	0.321518
34163	Lamp5	Tmem218-201_ENSMUST00000034632	1.41279e-44	4.08862e-41	1.21564
34299	Lamp5	Nedd4-201_ENSMUST00000034740	7.56424e-07	0.00218909	0.258309
34355	Lamp5	Rora-201_ENSMUST00000034766	5.69288e-41	1.64752e-37	1.00771
34423	Lamp5	Elovl4-201_ENSMUST00000034796	2.47087e-30	7.15071e-27	0.987447
34529	Lamp5	Psma4-201_ENSMUST00000034848	1.03312e-21	2.98985e-18	0.410577
34594	Lamp5	Tspan3-201_ENSMUST00000034876	1.79307e-08	5.18916e-05	0.152912
34627	Lamp5	Nptn-206_ENSMUST00000176557	3.2681e-12	9.45789e-09	0.18292
34673	Lamp5	Rasgrf1-202_ENSMUST00000034912	2.99666e-23	8.67235e-20	0.744096
34859	Lamp5	Atp1b3-201_ENSMUST00000034983	4.88429e-07	0.00141351	0.354934
35220	Lamp5	Rab6b-201_ENSMUST00000035155	5.93552e-08	0.000171774	0.244782
35329	Lamp5	Manf-204_ENSMUST00000160503	3.33677e-10	9.6566e-07	0.477247
35330	Lamp5	Manf-201_ENSMUST00000069036	2.00071e-12	5.79006e-09	0.375979
35462	Lamp5	Nicn1-201_ENSMUST00000035227	1.75606e-15	5.08203e-12	0.497927
35573	Lamp5	Lmo2-208_ENSMUST00000170926	5.69247e-95	1.6474e-91	2.24611
35618	Lamp5	Ccdc88a-201_ENSMUST00000040182	1.06385e-13	3.07879e-10	0.445426
35851	Lamp5	Camkv-204_ENSMUST00000194206	1.04333e-36	3.0194e-33	1.17333
35892	Lamp5	Pebp1-201_ENSMUST00000036951	2.17089e-45	6.28255e-42	0.326719
36026	Lamp5	Resp18-201_ENSMUST00000039534	8.29949e-119	2.40187e-115	1.71913
36041	Lamp5	Gas7-204_ENSMUST00000108682	2.519e-57	7.28998e-54	0.865502
36156	Lamp5	Atp1a1-201_ENSMUST00000036493	7.82169e-20	2.2636e-16	0.444565
36167	Lamp5	Mgll-203_ENSMUST00000113582	6.64903e-28	1.92423e-24	1.00071
36171	Lamp5	Mgll-202_ENSMUST00000113581	1.25263e-33	3.62512e-30	1.12301
36253	Lamp5	Ptprm-201_ENSMUST00000037974	1.17787e-117	3.40877e-114	2.07349
36460	Lamp5	Terf2ip-201_ENSMUST00000052138	2.88372e-06	0.00834548	0.394279
36792	Lamp5	Foxn3-201_ENSMUST00000046859	2.39252e-06	0.00692394	0.261396
36990	Lamp5	Klf9-201_ENSMUST00000036884	9.19119e-15	2.65993e-11	0.593154
37036	Lamp5	Gde1-201_ENSMUST00000038791	5.55605e-28	1.60792e-24	0.477343
37075	Lamp5	Ppp3r1-201_ENSMUST00000102880	5.50257e-14	1.59244e-10	0.295254
37295	Lamp5	Exoc3-201_ENSMUST00000035934	1.14064e-06	0.00330101	0.343755
37364	Lamp5	Nsf-202_ENSMUST00000103075	6.98255e-10	2.02075e-06	0.262214
37380	Lamp5	Lsm3-201_ENSMUST00000040607	3.721e-19	1.07686e-15	0.822704
37382	Lamp5	Lsm3-205_ENSMUST00000206947	3.07271e-15	8.89242e-12	0.644238
37419	Lamp5	Mrps17-201_ENSMUST00000042191	3.05215e-09	8.83291e-06	0.452747
37600	Lamp5	Gtf2h5-202_ENSMUST00000100955	1.08747e-32	3.14715e-29	0.36227
37602	Lamp5	Gtf2h5-201_ENSMUST00000039487	2.23625e-15	6.47169e-12	0.305091
37610	Lamp5	Ramp1-201_ENSMUST00000097648	7.74994e-125	2.24283e-121	3.0638
37763	Lamp5	Washc4-201_ENSMUST00000038388	1.43581e-07	0.000415523	0.388502
37968	Lamp5	Rnps1-203_ENSMUST00000163717	1.00579e-09	2.91077e-06	0.550681
38131	Lamp5	Rab24-201_ENSMUST00000035242	4.72982e-09	1.36881e-05	0.310111
38247	Lamp5	Myl12b-201_ENSMUST00000038446	5.82653e-44	1.6862e-40	0.212879
38376	Lamp5	Parm1-201_ENSMUST00000040576	4.44906e-123	1.28756e-119	2.11393
38535	Lamp5	Ap2b1-201_ENSMUST00000018875	3.13814e-08	9.08178e-05	0.316261
38633	Lamp5	Lsm7-201_ENSMUST00000035775	5.18127e-07	0.00149946	0.127408
38637	Lamp5	Spcs2-207_ENSMUST00000208477	7.35546e-07	0.00212867	0.311478
38639	Lamp5	Spcs2-204_ENSMUST00000207406	8.27074e-07	0.00239355	0.299982
39284	Lamp5	R3hdm4-201_ENSMUST00000045628	7.65353e-15	2.21493e-11	0.638486
39338	Lamp5	Ids-201_ENSMUST00000101509	6.91379e-12	2.00085e-08	0.428003
39362	Lamp5	Syt1-206_ENSMUST00000156979	2.11282e-11	6.11451e-08	0.58642
39365	Lamp5	Syt1-201_ENSMUST00000064054	1.07767e-53	3.11877e-50	0.630048
39469	Lamp5	Tmem55b-201_ENSMUST00000049312	4.35252e-27	1.25962e-23	0.778831
39493	Lamp5	Apex1-201_ENSMUST00000049411	1.50533e-57	4.35644e-54	1.22164
39652	Lamp5	Arl5a-201_ENSMUST00000036541	1.32362e-13	3.83057e-10	0.515842
39661	Lamp5	Slf2-201_ENSMUST00000096053	1.97137e-06	0.00570514	0.310908
39676	Lamp5	Rab3gap1-205_ENSMUST00000186865	2.37483e-07	0.000687276	0.296442
39863	Lamp5	Slc2a13-202_ENSMUST00000109283	1.4782e-59	4.27792e-56	1.06234
39866	Lamp5	BC031181-201_ENSMUST00000040284	2.45523e-06	0.00710543	0.113435
39900	Lamp5	Kidins220-201_ENSMUST00000066652	4.70137e-31	1.36058e-27	0.91247
39945	Lamp5	Serbp1-207_ENSMUST00000203436	5.1157e-13	1.48048e-09	0.372992
40008	Lamp5	Gpi1-207_ENSMUST00000205870	2.30104e-08	6.6592e-05	0.279468
40232	Lamp5	Fxyd7-201_ENSMUST00000073892	2.45129e-133	7.09404e-130	2.79163
40433	Lamp5	Tubb4b-201_ENSMUST00000043584	7.14078e-18	2.06654e-14	0.450614
40439	Lamp5	Dner-201_ENSMUST00000049126	2.27571e-202	6.58592e-199	1.51892
40678	Lamp5	4921524J17Rik-201_ENSMUST00000047749	9.56915e-23	2.76931e-19	0.825593
40816	Lamp5	Smpd1-201_ENSMUST00000046983	8.08394e-13	2.33949e-09	0.645073
40890	Lamp5	Psd-211_ENSMUST00000225748	5.38996e-07	0.00155986	0.370672
40970	Lamp5	Atg101-201_ENSMUST00000048393	9.9225e-14	2.87157e-10	0.682172
41204	Lamp5	Sf3b6-202_ENSMUST00000218650	2.3154e-30	6.70076e-27	0.487832
41205	Lamp5	Sf3b6-201_ENSMUST00000046207	7.04476e-18	2.03875e-14	0.228743
41208	Lamp5	Sf3b6-204_ENSMUST00000219128	4.57668e-09	1.32449e-05	0.494546
41256	Lamp5	Ctbp1-201_ENSMUST00000079746	7.58396e-16	2.1948e-12	0.632947
41283	Lamp5	Rims2-211_ENSMUST00000228839	7.81844e-26	2.26266e-22	0.798182
41444	Lamp5	Zmat4-201_ENSMUST00000042352	3.00205e-90	8.68794e-87	2.04544
41793	Lamp5	Eef1a1-201_ENSMUST00000042235	2.25947e-13	6.53892e-10	0.169603
41794	Lamp5	Phyhipl-201_ENSMUST00000046513	3.64512e-13	1.0549e-09	0.262941
41795	Lamp5	Phyhipl-206_ENSMUST00000162251	2.58086e-08	7.469e-05	0.339732
41891	Lamp5	Smim14-202_ENSMUST00000121661	1.18823e-07	0.000343874	0.230499
41975	Lamp5	H2afz-207_ENSMUST00000174561	1.45373e-08	4.2071e-05	0.381011
42184	Lamp5	Hpf1-201_ENSMUST00000037190	2.70269e-12	7.82159e-09	0.493106
42373	Lamp5	Camk4-201_ENSMUST00000042868	1.20706e-31	3.49324e-28	0.796264
42621	Lamp5	Snx10-201_ENSMUST00000049152	5.25324e-38	1.52029e-34	0.925616
42713	Lamp5	Fbxo25-204_ENSMUST00000209913	1.21147e-13	3.50599e-10	0.765776
42811	Lamp5	Higd1a-206_ENSMUST00000215300	2.40074e-11	6.94774e-08	0.211653
42887	Lamp5	Polr2l-201_ENSMUST00000043870	2.83904e-08	8.21618e-05	0.129641
43102	Lamp5	Susd4-201_ENSMUST00000085724	8.08853e-30	2.34082e-26	0.932465
43135	Lamp5	Gng10-201_ENSMUST00000041160	9.26745e-31	2.682e-27	1.06266
43163	Lamp5	Ensa-202_ENSMUST00000058230	1.43816e-20	4.16204e-17	0.657436
43176	Lamp5	Polr3k-201_ENSMUST00000039551	1.16869e-44	3.38218e-41	0.945723
43180	Lamp5	Degs1-201_ENSMUST00000035295	2.59691e-06	0.00751545	0.359431
44123	Lamp5	Lgi2-202_ENSMUST00000199942	7.30572e-07	0.00211428	0.341947
44151	Lamp5	Pcsk1n-201_ENSMUST00000041096	5.2649e-09	1.52366e-05	0.192545
44207	Lamp5	Atp6v0e2-201_ENSMUST00000040361	9.3459e-22	2.7047e-18	0.431731
44299	Lamp5	Cntnap2-205_ENSMUST00000199100	3.05536e-11	8.84222e-08	0.467445
44380	Lamp5	Micu3-203_ENSMUST00000136835	8.78868e-11	2.54344e-07	0.432036
44432	Lamp5	Tusc3-203_ENSMUST00000209440	1.56211e-14	4.52075e-11	0.625413
44721	Lamp5	Cplx3-203_ENSMUST00000217015	1.04393e-186	3.02114e-183	3.95683
44722	Lamp5	Cplx3-201_ENSMUST00000045068	2.91728e-284	8.44262e-281	4.97112
44750	Lamp5	Fnbp1l-201_ENSMUST00000162409	1.8985e-09	5.49426e-06	0.359229
44753	Lamp5	Fnbp1l-203_ENSMUST00000162947	1.65586e-07	0.000479205	0.408083
44819	Lamp5	Ypel5-201_ENSMUST00000045174	1.2159e-40	3.51881e-37	0.478666
44868	Lamp5	Gabbr2-201_ENSMUST00000107749	2.25549e-56	6.52739e-53	0.951143
45036	Lamp5	Clstn1-202_ENSMUST00000105691	3.49195e-11	1.01057e-07	0.26619
45372	Lamp5	Prrc2c-203_ENSMUST00000182288	8.79005e-14	2.54384e-10	0.548595
45666	Lamp5	Zbtb38-212_ENSMUST00000152594	5.19565e-08	0.000150362	0.295687
45827	Lamp5	Necab1-201_ENSMUST00000041606	1.49501e-73	4.32655e-70	2.06291
45881	Lamp5	1110051M20Rik-202_ENSMUST00000094835	2.76063e-06	0.00798927	0.371006
46577	Lamp5	Rpusd1-201_ENSMUST00000047273	7.31959e-18	2.11829e-14	0.809183
46725	Lamp5	Atp1b2-201_ENSMUST00000047889	1.84314e-54	5.33403e-51	1.05707
46856	Lamp5	Rpl21-201_ENSMUST00000035983	1.57092e-09	4.54624e-06	0.188475
46860	Lamp5	Rpl21-202_ENSMUST00000075453	9.32663e-08	0.000269913	0.192935
46979	Lamp5	Selenow-201_ENSMUST00000044355	5.188e-173	1.50141e-169	0.731596
47339	Lamp5	Dlx1-206_ENSMUST00000172629	1.55766e-32	4.50785e-29	1.03799
47340	Lamp5	Dlx1-203_ENSMUST00000145088	8.39921e-08	0.000243073	0.315773
47433	Lamp5	Elmod1-202_ENSMUST00000166580	9.99286e-24	2.89193e-20	0.953932
47434	Lamp5	Elmod1-201_ENSMUST00000048409	2.08939e-35	6.0467e-32	0.776285
47462	Lamp5	Mat2b-201_ENSMUST00000040167	3.27321e-20	9.47268e-17	0.631775
47882	Lamp5	Crtac1-201_ENSMUST00000048630	2.14288e-217	6.2015e-214	3.00767
47934	Lamp5	Mindy2-201_ENSMUST00000049031	2.16837e-31	6.27525e-28	0.805483
48252	Lamp5	Immp1l-201_ENSMUST00000037499	2.92904e-11	8.47665e-08	0.47289
48355	Lamp5	Hectd4-201_ENSMUST00000042614	1.06608e-06	0.00308522	0.22659
48366	Lamp5	Nmnat2-201_ENSMUST00000043313	1.77826e-62	5.1463e-59	0.78866
48388	Lamp5	Smg7-202_ENSMUST00000073441	1.86766e-07	0.000540502	0.258145
48508	Lamp5	Gng2-204_ENSMUST00000160013	1.031e-10	2.98371e-07	0.459419
49261	Lamp5	Bod1-201_ENSMUST00000058060	9.79366e-18	2.83428e-14	0.491972
49300	Lamp5	Smim7-203_ENSMUST00000167290	5.18714e-07	0.00150116	0.315577
49316	Lamp5	Cnrip1-201_ENSMUST00000058159	1.33807e-31	3.87238e-28	0.638432
49335	Lamp5	Plppr4-201_ENSMUST00000061071	1.78972e-81	5.17946e-78	1.28708
49479	Lamp5	H1fx-201_ENSMUST00000056403	1.78439e-24	5.16402e-21	0.548495
49622	Lamp5	Prrt2-201_ENSMUST00000159916	2.73706e-15	7.92106e-12	0.669739
49783	Lamp5	Hnrnph2-202_ENSMUST00000059297	1.20991e-17	3.50147e-14	0.821471
49848	Lamp5	Frrs1l-201_ENSMUST00000053681	1.03749e-12	3.00251e-09	0.426492
49918	Lamp5	Pnoc-202_ENSMUST00000224594	2.97274e-110	8.6031e-107	2.60643
49919	Lamp5	Pnoc-201_ENSMUST00000059339	1.07409e-125	3.10841e-122	2.62403
49938	Lamp5	B230219D22Rik-201_ENSMUST00000057844	9.39479e-08	0.000271885	0.284269
49959	Lamp5	Lyrm2-201_ENSMUST00000062802	8.76728e-15	2.53725e-11	0.663605
50112	Lamp5	Hpcal4-201_ENSMUST00000059667	2.33915e-23	6.7695e-20	0.769874
50235	Lamp5	Slc25a23-201_ENSMUST00000040280	3.49051e-11	1.01015e-07	0.462954
50281	Lamp5	Hnrnpa1-202_ENSMUST00000087351	3.26989e-09	9.46307e-06	0.494407
50494	Lamp5	Krt1-201_ENSMUST00000023790	1.52599e-66	4.41621e-63	1.35844
50534	Lamp5	Atxn1-201_ENSMUST00000091628	4.57024e-24	1.32263e-20	0.579681
50733	Lamp5	Gap43-201_ENSMUST00000102817	1.17062e-21	3.38777e-18	0.821654
50923	Lamp5	Ppp1r2-201_ENSMUST00000060188	1.54708e-38	4.47724e-35	0.838709
51004	Lamp5	Bex4-201_ENSMUST00000116527	3.87328e-39	1.12093e-35	0.862764
51066	Lamp5	Marcksl1-201_ENSMUST00000062356	2.20421e-83	6.37898e-80	1.61336
51224	Lamp5	Bcl11b-201_ENSMUST00000066060	3.61421e-136	1.04595e-132	1.65103
51402	Lamp5	Ctxn1-201_ENSMUST00000053252	1.33024e-202	3.84971e-199	2.83641
51521	Lamp5	Cdk5r1-201_ENSMUST00000053413	8.46767e-17	2.45054e-13	0.464533
51599	Lamp5	Bmyc-201_ENSMUST00000061483	3.09416e-06	0.0089545	0.118999
51635	Lamp5	Gm8186-201_ENSMUST00000053575	6.4489e-09	1.86631e-05	0.255978
51693	Lamp5	Trappc1-203_ENSMUST00000102602	1.03097e-15	2.98362e-12	0.653634
51710	Lamp5	Sorl1-201_ENSMUST00000060989	2.55837e-28	7.40394e-25	0.735784
51776	Lamp5	Zfp260-207_ENSMUST00000182136	1.07863e-06	0.00312157	0.172337
51832	Lamp5	Tceal1-201_ENSMUST00000055104	1.74893e-11	5.0614e-08	0.276905
51878	Lamp5	Grm5-202_ENSMUST00000125009	1.43646e-44	4.15712e-41	0.86676
51908	Lamp5	Omg-201_ENSMUST00000164465	1.19523e-11	3.45898e-08	0.402031
52018	Lamp5	Arl4c-202_ENSMUST00000159814	8.68724e-40	2.51409e-36	0.781886
52088	Lamp5	Tmx2-201_ENSMUST00000053664	7.86221e-07	0.00227532	0.248564
52098	Lamp5	Bex1-201_ENSMUST00000058125	6.69664e-28	1.93801e-24	0.508352
52238	Lamp5	Sept6-202_ENSMUST00000060474	1.66291e-24	4.81245e-21	0.90793
52340	Lamp5	Ubald2-201_ENSMUST00000057676	2.86584e-07	0.000829375	0.358072
52362	Lamp5	Ftl1-201_ENSMUST00000094434	3.34146e-42	9.67017e-39	0.354272
52368	Lamp5	Scg2-201_ENSMUST00000049972	1.12628e-06	0.00325946	0.304106
52383	Lamp5	Pgbd5-201_ENSMUST00000052580	3.43635e-48	9.9448e-45	1.17064
52497	Lamp5	Prkca-201_ENSMUST00000059595	7.3483e-38	2.1266e-34	0.901619
52599	Lamp5	Plcb1-202_ENSMUST00000110116	1.6395e-19	4.74472e-16	0.712229
52717	Lamp5	Ncald-203_ENSMUST00000119730	3.47954e-12	1.00698e-08	0.580066
52739	Lamp5	Kctd16-201_ENSMUST00000091927	7.42026e-92	2.14742e-88	1.8979
52772	Lamp5	Cbr1-201_ENSMUST00000039659	1.10465e-07	0.000319687	0.211828
52815	Lamp5	Tceal8-201_ENSMUST00000060101	1.17619e-37	3.40388e-34	0.621479
53070	Lamp5	Cdc42se2-201_ENSMUST00000064104	8.61906e-14	2.49435e-10	0.735672
53208	Lamp5	Atp6v1a-202_ENSMUST00000114666	4.92465e-11	1.42519e-07	0.233043
53282	Lamp5	Adarb2-203_ENSMUST00000135574	1.26868e-46	3.67156e-43	1.33455
53326	Lamp5	Serp2-204_ENSMUST00000228055	4.80229e-34	1.38978e-30	0.60338
53327	Lamp5	Serp2-201_ENSMUST00000064517	2.86427e-15	8.2892e-12	0.295899
53555	Lamp5	Mrpl35-201_ENSMUST00000065103	5.73392e-07	0.0016594	0.283796
53674	Lamp5	Mllt11-201_ENSMUST00000065482	1.15483e-15	3.34208e-12	0.278703
53725	Lamp5	Nrgn-201_ENSMUST00000065668	6.44107e-138	1.86405e-134	2.69156
53888	Lamp5	Kcnip1-201_ENSMUST00000065970	1.08803e-14	3.14875e-11	0.768026
53911	Lamp5	Eif3k-201_ENSMUST00000066070	1.52152e-22	4.40327e-19	0.377145
54154	Lamp5	Tceal5-201_ENSMUST00000066819	6.51985e-21	1.88684e-17	0.291394
54174	Lamp5	1810037I17Rik-201_ENSMUST00000106429	9.42539e-07	0.00272771	0.156159
54189	Lamp5	Spock3-204_ENSMUST00000119068	5.36836e-17	1.5536e-13	0.775441
54193	Lamp5	Spock3-203_ENSMUST00000118003	8.76631e-17	2.53697e-13	0.942227
54296	Lamp5	Cadps-203_ENSMUST00000112658	3.67939e-09	1.06482e-05	0.357284
54737	Lamp5	Ntrk2-201_ENSMUST00000079828	5.21713e-08	0.000150984	0.340848
54808	Lamp5	Maf-202_ENSMUST00000109104	1.07653e-32	3.11547e-29	0.703938
55033	Lamp5	Rnf181-201_ENSMUST00000069580	1.91564e-15	5.54387e-12	0.701474
55083	Lamp5	Fto-201_ENSMUST00000069718	4.71808e-08	0.000136541	0.431767
55243	Lamp5	Spock1-202_ENSMUST00000185502	2.88211e-112	8.34083e-109	1.6607
55538	Lamp5	Setd3-201_ENSMUST00000071095	1.0674e-11	3.08906e-08	0.583498
55547	Lamp5	Tsnax-201_ENSMUST00000075896	5.65965e-13	1.6379e-09	0.65225
55895	Lamp5	Bloc1s2-201_ENSMUST00000079033	2.31065e-13	6.68702e-10	0.391544
56090	Lamp5	Camk2b-209_ENSMUST00000109813	1.01618e-08	2.94081e-05	0.501541
56228	Lamp5	Tspan7-201_ENSMUST00000076354	1.69745e-166	4.91242e-163	0.84704
56260	Lamp5	Ube2e2-205_ENSMUST00000150727	4.21467e-07	0.00121972	0.385695
56414	Lamp5	Tmod3-205_ENSMUST00000215821	3.16287e-47	9.15335e-44	1.26283
56481	Lamp5	Tubb2a-201_ENSMUST00000056427	5.55388e-14	1.60729e-10	0.214593
56617	Lamp5	Grin2a-206_ENSMUST00000199708	3.63922e-39	1.05319e-35	1.03328
56963	Lamp5	Fdps-201_ENSMUST00000081848	1.73908e-08	5.0329e-05	0.474844
56973	Lamp5	Eif4a1-213_ENSMUST00000163666	4.08353e-17	1.18177e-13	0.355074
57138	Lamp5	H2afj-201_ENSMUST00000074556	4.22627e-10	1.22308e-06	0.370421
57322	Lamp5	Hnrnpc-211_ENSMUST00000228748	6.77854e-14	1.96171e-10	0.526325
57327	Lamp5	Hnrnpc-201_ENSMUST00000111610	1.56951e-08	4.54216e-05	0.448176
57329	Lamp5	Hnrnpc-207_ENSMUST00000227536	7.01002e-07	0.0020287	0.31883
57367	Lamp5	Rnf14-201_ENSMUST00000072376	2.78908e-14	8.07159e-11	0.624484
57517	Lamp5	H3f3a-205_ENSMUST00000161308	2.99077e-54	8.6553e-51	0.583395
57520	Lamp5	H3f3a-201_ENSMUST00000081026	9.73668e-61	2.8178e-57	0.61578
57522	Lamp5	H3f3a-204_ENSMUST00000159789	1.41266e-54	4.08822e-51	0.640069
57540	Lamp5	B2m-201_ENSMUST00000102476	4.27505e-11	1.2372e-07	0.593375
57598	Lamp5	Copz1-201_ENSMUST00000100162	2.04572e-08	5.92032e-05	0.447409
57665	Lamp5	Dnajc30-201_ENSMUST00000071263	1.61539e-06	0.00467493	0.328192
57778	Lamp5	Phf5a-201_ENSMUST00000023117	1.91055e-06	0.00552913	0.302752
57779	Lamp5	Phf5a-202_ENSMUST00000160415	5.56076e-10	1.60929e-06	0.440996
57877	Lamp5	Wdr61-201_ENSMUST00000051822	2.70218e-13	7.8201e-10	0.714606
57908	Lamp5	Med9-201_ENSMUST00000081980	6.97308e-08	0.000201801	0.402305
58099	Lamp5	Gmfb-202_ENSMUST00000111817	5.20922e-09	1.50755e-05	0.523272
58125	Lamp5	Qk-202_ENSMUST00000097414	1.79306e-58	5.18912e-55	1.20428
58225	Lamp5	Morf4l1-204_ENSMUST00000187771	1.25394e-11	3.6289e-08	0.427173
58228	Lamp5	Morf4l1-202_ENSMUST00000169860	8.78914e-15	2.54358e-11	0.196372
58229	Lamp5	Morf4l1-201_ENSMUST00000085248	2.41969e-07	0.000700257	0.398952
58251	Lamp5	Tmem65-201_ENSMUST00000072113	1.6898e-15	4.89027e-12	0.536709
58316	Lamp5	Tubb4a-201_ENSMUST00000071135	2.80624e-06	0.00812127	0.207797
58359	Lamp5	Cebpzos-202_ENSMUST00000180077	3.74257e-27	1.0831e-23	0.510419
58382	Lamp5	AI413582-206_ENSMUST00000231753	7.85233e-09	2.27247e-05	0.341687
58384	Lamp5	AI413582-208_ENSMUST00000232203	6.12698e-07	0.00177315	0.446412
58412	Lamp5	Hikeshi-209_ENSMUST00000208357	4.00938e-11	1.16032e-07	0.513998
58426	Lamp5	Actg1-204_ENSMUST00000106215	6.35502e-09	1.83914e-05	0.212086
58522	Lamp5	Ica1-203_ENSMUST00000115519	3.12395e-15	9.04071e-12	0.65822
58570	Lamp5	Kif1b-203_ENSMUST00000060537	1.23456e-07	0.000357283	0.229866
58648	Lamp5	Ldha-202_ENSMUST00000048209	1.30697e-42	3.78237e-39	0.999412
58716	Lamp5	Mapk1-201_ENSMUST00000069107	4.08739e-08	0.000118289	0.325187
58964	Lamp5	Slc24a3-204_ENSMUST00000137908	1.23834e-08	3.58375e-05	0.483179
58988	Lamp5	Rpl7l1-201_ENSMUST00000078286	2.62287e-06	0.00759058	0.310059
59196	Lamp5	Zfp428-201_ENSMUST00000071361	1.44038e-25	4.16845e-22	0.855975
60071	Lamp5	Celsr2-201_ENSMUST00000090558	7.12071e-07	0.00206073	0.282019
60094	Lamp5	Psma5-201_ENSMUST00000090569	2.75072e-06	0.00796059	0.135301
60129	Lamp5	Ssb-202_ENSMUST00000112260	1.33465e-07	0.000386248	0.36689
60131	Lamp5	Ssb-201_ENSMUST00000090852	3.32507e-14	9.62275e-11	0.252539
60149	Lamp5	Dap3-202_ENSMUST00000107491	7.38947e-12	2.13851e-08	0.495039
60529	Lamp5	Mn1-201_ENSMUST00000094463	2.95463e-06	0.00855071	0.222443
60620	Lamp5	Gad1-206_ENSMUST00000140478	2.57538e-139	7.45315e-136	1.04483
60622	Lamp5	Gad1-201_ENSMUST00000094934	1.22038e-61	3.53177e-58	0.909257
60624	Lamp5	Gad1-204_ENSMUST00000130618	4.7252e-64	1.36747e-60	1.41655
60906	Lamp5	Eef1g-201_ENSMUST00000052248	2.11314e-06	0.00611543	0.309486
60946	Lamp5	Polr2g-201_ENSMUST00000096261	2.01596e-10	5.83419e-07	0.218184
60994	Lamp5	2900055J20Rik-201_ENSMUST00000096572	2.42217e-187	7.00977e-184	1.8298
61009	Lamp5	Sept5-201_ENSMUST00000096987	8.52531e-20	2.46723e-16	0.688671
61014	Lamp5	Tuba1a-201_ENSMUST00000097014	1.96174e-18	5.67728e-15	0.282466
61711	Lamp5	Tnfaip8l3-201_ENSMUST00000098760	4.54797e-138	1.31618e-134	2.84108
61915	Lamp5	Itpa-201_ENSMUST00000103193	3.41129e-07	0.000987228	0.408241
61989	Lamp5	Fam122a-201_ENSMUST00000099556	8.27487e-09	2.39475e-05	0.524755
62030	Lamp5	Yae1d1-204_ENSMUST00000222796	3.44592e-26	9.97248e-23	0.971594
62032	Lamp5	Yae1d1-201_ENSMUST00000099735	1.24862e-09	3.61351e-06	0.321935
62205	Lamp5	Selenos-201_ENSMUST00000101801	9.09334e-25	2.63161e-21	0.788736
62253	Lamp5	Selenoh-203_ENSMUST00000117299	5.48644e-30	1.58778e-26	0.774263
62333	Lamp5	Sf3b5-201_ENSMUST00000105139	2.89084e-14	8.3661e-11	0.271763
62420	Lamp5	Ndufaf8-201_ENSMUST00000106223	5.35669e-10	1.55023e-06	0.471068
62623	Lamp5	Hist3h2a-201_ENSMUST00000108817	1.8788e-34	5.43724e-31	0.740533
62659	Lamp5	Gm14305-201_ENSMUST00000108980	2.29909e-09	6.65356e-06	0.413624
62735	Lamp5	Ak6-205_ENSMUST00000190729	3.74592e-20	1.08407e-16	0.51071
62788	Lamp5	Prnp-201_ENSMUST00000091288	4.29306e-15	1.24241e-11	0.371073
63095	Lamp5	Seh1l-201_ENSMUST00000025421	3.06713e-29	8.87628e-26	0.910504
63323	Lamp5	Bbip1-201_ENSMUST00000135402	5.47036e-08	0.000158312	0.232422
64127	Lamp5	Plcxd2-201_ENSMUST00000130481	3.22654e-108	9.33759e-105	1.8855
64236	Lamp5	Tmem170b-201_ENSMUST00000129449	1.58331e-12	4.58209e-09	0.456522
64571	Lamp5	Dlx6os1-202_ENSMUST00000159827	2.02557e-54	5.862e-51	1.44163
64805	Lamp5	Myl6-201_ENSMUST00000164181	2.69006e-91	7.78504e-88	0.65036
64862	Lamp5	Gm20390-201_ENSMUST00000170303	1.28654e-08	3.72325e-05	0.209495
64872	Lamp5	Eid1-201_ENSMUST00000164756	2.84358e-18	8.22933e-15	0.262994
64914	Lamp5	Tma7-204_ENSMUST00000193868	1.30912e-07	0.00037886	0.123862
64915	Lamp5	Tma7-201_ENSMUST00000167504	1.17689e-18	3.40591e-15	0.186042
65173	Lamp5	Tomm20-201_ENSMUST00000179857	5.84235e-09	1.69077e-05	0.115533
65195	Lamp5	Rnasek-201_ENSMUST00000040428	7.65386e-07	0.00221503	0.0879929
65242	Lamp5	Smim18-201_ENSMUST00000179364	2.89981e-16	8.39206e-13	0.824412
65274	Lamp5	Hist1h2ap-201_ENSMUST00000081342	6.70458e-35	1.9403e-31	1.07415
65311	Lamp5	AC149090.1-202_ENSMUST00000178343	1.10955e-06	0.00321105	0.303691
65910	Lamp5	Gm26815-201_ENSMUST00000181200	8.37182e-08	0.00024228	0.211439
66044	Lamp5	Mir124a-1hg-201_ENSMUST00000180610	8.572e-24	2.48074e-20	0.566743
67364	Lamp5	Gm43796-201_ENSMUST00000202853	1.43587e-10	4.15541e-07	0.197455
68479	Lamp5	Gm47428-201_ENSMUST00000222047	8.69618e-24	2.51667e-20	0.477747
68631	Lamp5	Gm20075-201_ENSMUST00000220449	2.20015e-10	6.36724e-07	0.515644
68743	Lamp5	B230220B15Rik-201_ENSMUST00000224800	3.81898e-16	1.10521e-12	0.631403
69032	Lamp5	Pdxp-201_ENSMUST00000089378	1.1173e-10	3.23347e-07	0.38719
69202	Pvalb	Cox5a-201_ENSMUST00000000090	0	2.22507e-308	0.642905
69203	Pvalb	Cox5a-202_ENSMUST00000213678	5.11781e-100	1.66738e-96	0.498065
69259	Pvalb	Dlat-201_ENSMUST00000034567	2.47137e-69	8.05171e-66	0.960414
69260	Pvalb	Sdhd-201_ENSMUST00000000175	4.61956e-73	1.50505e-69	0.702531
69352	Pvalb	Comt-201_ENSMUST00000000335	3.27652e-28	1.06749e-24	0.861635
69356	Pvalb	Rtca-201_ENSMUST00000000348	1.98138e-27	6.45535e-24	0.708467
69364	Pvalb	Dazap2-201_ENSMUST00000000356	5.23414e-56	1.70528e-52	0.925535
69367	Pvalb	Mcts1-203_ENSMUST00000134573	9.1519e-12	2.98169e-08	0.414484
69400	Pvalb	Ndufa9-203_ENSMUST00000205002	5.19764e-77	1.69339e-73	0.633025
69402	Pvalb	Ndufa9-201_ENSMUST00000088194	4.70344e-32	1.53238e-28	0.641133
69464	Pvalb	Zfp385a-201_ENSMUST00000168828	2.0598e-141	6.71083e-138	1.54999
69484	Pvalb	Atp5f1-201_ENSMUST00000118209	5.78033e-175	1.88323e-171	0.513571
69486	Pvalb	Atp5f1-203_ENSMUST00000133320	3.24454e-191	1.05707e-187	0.498175
69527	Pvalb	Clcn4-201_ENSMUST00000000619	2.7453e-08	8.9442e-05	0.401306
69620	Pvalb	Ddx3x-201_ENSMUST00000000804	1.44042e-11	4.69287e-08	0.369834
69748	Pvalb	Chtop-203_ENSMUST00000076639	2.15358e-08	7.01637e-05	0.39042
69846	Pvalb	Luzp1-204_ENSMUST00000129230	2.76215e-103	8.9991e-100	1.41786
69849	Pvalb	Luzp1-203_ENSMUST00000105849	5.67926e-51	1.8503e-47	0.766693
69858	Pvalb	Poldip2-201_ENSMUST00000001127	3.06476e-40	9.985e-37	0.943507
69862	Pvalb	Ift20-203_ENSMUST00000128788	3.51292e-08	0.000114451	0.210795
69934	Pvalb	Calm1-203_ENSMUST00000127300	1.39045e-08	4.53008e-05	0.098633
69935	Pvalb	Calm1-204_ENSMUST00000153524	3.36808e-13	1.09732e-09	0.143205
69976	Pvalb	Ckb-201_ENSMUST00000001304	1.53036e-318	4.98591e-315	0.890017
70009	Pvalb	Rnd2-201_ENSMUST00000001347	5.15025e-298	1.67795e-294	2.51015
70020	Pvalb	Fndc5-201_ENSMUST00000102600	1.88214e-176	6.132e-173	1.27556
70022	Pvalb	Fbxo9-202_ENSMUST00000085311	1.88477e-11	6.14057e-08	0.440985
70023	Pvalb	Fbxo9-201_ENSMUST00000001402	1.97913e-08	6.448e-05	0.357129
70036	Pvalb	Hars-201_ENSMUST00000001416	3.69192e-17	1.20283e-13	0.536297
70054	Pvalb	Cct3-201_ENSMUST00000001452	2.92021e-09	9.51404e-06	0.401067
70114	Pvalb	Mrpl10-201_ENSMUST00000001485	1.06164e-11	3.45881e-08	0.484407
70121	Pvalb	Tcf25-205_ENSMUST00000212470	1.09268e-08	3.55995e-05	0.333594
70125	Pvalb	Tcf25-202_ENSMUST00000108840	7.93166e-20	2.58414e-16	0.598214
70203	Pvalb	Ergic1-206_ENSMUST00000167662	1.27114e-14	4.14139e-11	0.545664
70234	Pvalb	Ddt-201_ENSMUST00000001716	1.71508e-122	5.58772e-119	1.68485
70243	Pvalb	Ubl3-201_ENSMUST00000079324	3.43975e-92	1.12067e-88	0.842051
70248	Pvalb	Eef1e1-201_ENSMUST00000001757	3.63169e-75	1.1832e-71	0.703083
70252	Pvalb	Akt1-201_ENSMUST00000001780	1.09584e-59	3.57024e-56	1.16663
70280	Pvalb	Chordc1-208_ENSMUST00000217031	1.67005e-06	0.00544103	0.348194
70290	Pvalb	Rtcb-201_ENSMUST00000001834	3.73564e-16	1.21707e-12	0.560812
70362	Pvalb	Ugp2-201_ENSMUST00000060895	8.47765e-35	2.76202e-31	0.918331
70462	Pvalb	Blvra-201_ENSMUST00000002064	1.09719e-42	3.57464e-39	0.919696
70477	Pvalb	Idh3g-201_ENSMUST00000052761	6.15818e-77	2.00634e-73	0.534202
70533	Pvalb	Unc119-201_ENSMUST00000002127	9.85647e-27	3.21124e-23	0.738942
70602	Pvalb	Celf2-206_ENSMUST00000114934	1.15081e-11	3.74934e-08	0.455178
70745	Pvalb	Dhrs1-201_ENSMUST00000002403	1.19798e-13	3.90302e-10	0.56032
70779	Pvalb	Ndufa11-201_ENSMUST00000002452	6.87544e-82	2.24002e-78	0.284801
70810	Pvalb	Ndufb2-205_ENSMUST00000135671	3.62815e-30	1.18205e-26	0.253348
70811	Pvalb	Ndufb2-201_ENSMUST00000002490	2.5478e-36	8.30073e-33	0.281747
70812	Pvalb	Ndufb2-202_ENSMUST00000119379	9.00946e-57	2.93528e-53	0.25847
70921	Pvalb	Clpp-201_ENSMUST00000002735	3.7041e-18	1.2068e-14	0.253378
70923	Pvalb	Alkbh7-201_ENSMUST00000002737	1.33326e-62	4.34377e-59	1.14299
70947	Pvalb	Naa20-202_ENSMUST00000110000	1.42373e-57	4.63853e-54	0.423689
70974	Pvalb	Mrpl2-201_ENSMUST00000002844	9.26579e-20	3.01879e-16	0.715355
71019	Pvalb	Epdr1-201_ENSMUST00000002885	1.99108e-29	6.48695e-26	0.496477
71052	Pvalb	Adprh-201_ENSMUST00000002923	7.01041e-12	2.28399e-08	0.281593
71117	Pvalb	Timm44-201_ENSMUST00000003029	4.30515e-25	1.40262e-21	0.756522
71164	Pvalb	Tomm40-202_ENSMUST00000093552	7.79693e-45	2.54024e-41	0.760931
71234	Pvalb	Atp5d-201_ENSMUST00000003156	2.55196e-95	8.31427e-92	0.374272
71244	Pvalb	Ppp5c-201_ENSMUST00000003183	1.04444e-10	3.40279e-07	0.424067
71317	Pvalb	Mpnd-204_ENSMUST00000149441	3.35564e-28	1.09327e-24	0.80563
71332	Pvalb	Dvl3-203_ENSMUST00000171572	5.65109e-10	1.84113e-06	0.335
71392	Pvalb	Mrpl4-201_ENSMUST00000003386	5.63114e-57	1.83463e-53	0.72248
71419	Pvalb	Abhd17a-201_ENSMUST00000003436	2.17542e-24	7.0875e-21	0.615579
71470	Pvalb	Elavl3-201_ENSMUST00000003501	5.00813e-14	1.63165e-10	0.268345
71472	Pvalb	Rab3b-203_ENSMUST00000106651	3.66367e-46	1.19362e-42	1.01108
71473	Pvalb	Rab3b-201_ENSMUST00000003502	3.45226e-64	1.12475e-60	1.14234
71474	Pvalb	Rab3b-202_ENSMUST00000106650	6.62787e-62	2.15936e-58	0.902308
71521	Pvalb	Timm50-201_ENSMUST00000081946	5.56221e-12	1.81217e-08	0.485938
71657	Pvalb	Ciao1-201_ENSMUST00000003759	7.02345e-15	2.28824e-11	0.488184
71678	Pvalb	Insig2-201_ENSMUST00000003818	8.10637e-36	2.64106e-32	0.990069
71746	Pvalb	Rad23a-202_ENSMUST00000109761	2.49972e-13	8.14408e-10	0.535414
71749	Pvalb	Rad23a-204_ENSMUST00000128035	8.53058e-17	2.77926e-13	0.60766
71800	Pvalb	Lin7b-201_ENSMUST00000003971	4.25023e-48	1.38473e-44	0.843798
71821	Pvalb	Fam162a-201_ENSMUST00000004057	2.28632e-15	7.44884e-12	0.624489
71822	Pvalb	Fam162a-202_ENSMUST00000231351	1.59538e-62	5.19774e-59	0.77436
71823	Pvalb	Fam162a-203_ENSMUST00000231379	1.09853e-47	3.57901e-44	0.683987
71832	Pvalb	Ssbp2-210_ENSMUST00000231481	2.64617e-32	8.62124e-29	0.871388
71835	Pvalb	Ssbp2-202_ENSMUST00000042122	1.96214e-46	6.39266e-43	0.941781
71884	Pvalb	Hmox2-201_ENSMUST00000004172	5.50293e-26	1.79285e-22	0.577099
71885	Pvalb	Hmox2-203_ENSMUST00000120232	4.07724e-24	1.32837e-20	0.686557
71889	Pvalb	Cdip1-203_ENSMUST00000118703	5.16936e-28	1.68418e-24	0.622841
71892	Pvalb	Cdip1-202_ENSMUST00000117713	3.92788e-14	1.2797e-10	0.391598
71949	Pvalb	Psap-203_ENSMUST00000165878	1.31349e-31	4.27934e-28	1.17142
71950	Pvalb	Psap-205_ENSMUST00000179238	7.49875e-07	0.00244309	0.292554
71973	Pvalb	Phb2-201_ENSMUST00000004375	7.70177e-49	2.50924e-45	0.825785
71976	Pvalb	Eno2-201_ENSMUST00000004378	9.67018e-35	3.15054e-31	0.872757
71986	Pvalb	Eno2-203_ENSMUST00000125436	1.95898e-09	6.38235e-06	0.51864
71988	Pvalb	Emg1-201_ENSMUST00000004379	5.46272e-14	1.77975e-10	0.503112
72069	Pvalb	Ppp1cc-202_ENSMUST00000102528	6.22706e-103	2.02878e-99	1.1937
72072	Pvalb	Dnajb11-201_ENSMUST00000004574	1.2881e-07	0.000419664	0.404746
72108	Pvalb	Ndrg2-201_ENSMUST00000004673	6.39086e-62	2.08214e-58	1.50485
72181	Pvalb	Etfb-201_ENSMUST00000004729	4.69168e-29	1.52855e-25	0.778128
72226	Pvalb	Slbp-201_ENSMUST00000057551	1.3645e-109	4.44555e-106	1.54321
72227	Pvalb	Slbp-203_ENSMUST00000101354	6.93332e-109	2.25888e-105	1.38906
72260	Pvalb	Mtfp1-201_ENSMUST00000004868	7.49995e-73	2.44348e-69	0.834347
72311	Pvalb	Chmp2b-201_ENSMUST00000004965	1.66495e-07	0.00054244	0.412922
72321	Pvalb	Ap1s1-201_ENSMUST00000111080	5.97428e-12	1.94642e-08	0.283076
72355	Pvalb	Hdgf-201_ENSMUST00000005017	4.90562e-12	1.59825e-08	0.287084
72401	Pvalb	Sgta-202_ENSMUST00000218208	2.05489e-11	6.69483e-08	0.524571
72404	Pvalb	Tmem242-201_ENSMUST00000005053	8.48535e-45	2.76453e-41	1.02982
72447	Pvalb	Prkacb-202_ENSMUST00000102515	2.86874e-195	9.34634e-192	1.62049
72478	Pvalb	Jkamp-201_ENSMUST00000057257	1.2562e-06	0.0040927	0.313968
72530	Pvalb	Prdx2-201_ENSMUST00000005292	8.52923e-24	2.77882e-20	0.296726
72533	Pvalb	Prdx2-203_ENSMUST00000109734	1.36378e-24	4.44319e-21	0.72553
72535	Pvalb	Prdx2-208_ENSMUST00000164807	9.52996e-25	3.10486e-21	0.274533
72590	Pvalb	Txn2-201_ENSMUST00000005487	2.3672e-12	7.71232e-09	0.207
72651	Pvalb	Prkaca-201_ENSMUST00000005606	2.33081e-15	7.59379e-12	0.358825
72676	Pvalb	Kbtbd4-205_ENSMUST00000155372	4.54578e-26	1.48102e-22	0.632989
72694	Pvalb	Ndufs3-201_ENSMUST00000005647	2.23964e-56	7.29675e-53	0.389341
72726	Pvalb	Ube2m-208_ENSMUST00000165394	1.97122e-16	6.42223e-13	0.667696
72727	Pvalb	Ube2m-203_ENSMUST00000125964	2.26396e-64	7.37598e-61	0.66996
72730	Pvalb	Ube2m-201_ENSMUST00000005714	3.63694e-42	1.18492e-38	0.444547
72741	Pvalb	Mef2c-217_ENSMUST00000198069	2.69826e-174	8.79093e-171	1.57202
72743	Pvalb	Mef2c-213_ENSMUST00000197681	5.43067e-127	1.76931e-123	1.87107
72744	Pvalb	Mef2c-212_ENSMUST00000197146	7.58123e-120	2.46997e-116	1.62708
72752	Pvalb	Mef2c-223_ENSMUST00000199105	3.62316e-78	1.18043e-74	1.28025
72777	Pvalb	Eif4g2-213_ENSMUST00000162415	1.32505e-16	4.317e-13	0.371843
72811	Pvalb	Snx6-201_ENSMUST00000005798	3.24122e-18	1.05599e-14	0.598985
72833	Pvalb	Tomm40l-203_ENSMUST00000111327	1.24122e-18	4.0439e-15	0.594646
72845	Pvalb	Cs-201_ENSMUST00000005826	9.36868e-39	3.05232e-35	0.825259
72876	Pvalb	Pvalb-201_ENSMUST00000005860	0	2.22507e-308	7.08595
72883	Pvalb	Ranbp1-202_ENSMUST00000115645	1.37822e-19	4.49024e-16	0.226319
72916	Pvalb	Rsl1d1-201_ENSMUST00000119953	1.27129e-06	0.00414186	0.316529
73096	Pvalb	Napa-201_ENSMUST00000006181	7.48691e-15	2.43924e-11	0.189416
73106	Pvalb	Atp5g1-202_ENSMUST00000107684	1.3784e-236	4.49083e-233	0.598269
73107	Pvalb	Atp5g1-201_ENSMUST00000090541	4.96761e-27	1.61845e-23	0.205317
73110	Pvalb	Snf8-201_ENSMUST00000006217	4.24132e-08	0.000138182	0.286563
73206	Pvalb	Aamp-201_ENSMUST00000006462	1.83413e-25	5.97561e-22	0.437195
73222	Pvalb	Tmem147-201_ENSMUST00000006478	6.34311e-43	2.06659e-39	0.466718
73227	Pvalb	Tmem147-207_ENSMUST00000209065	1.03587e-48	3.37487e-45	0.876059
73480	Pvalb	Acot13-201_ENSMUST00000006900	1.82371e-14	5.94163e-11	0.170732
73514	Pvalb	Kif5b-201_ENSMUST00000025083	2.29046e-12	7.46232e-09	0.320625
73536	Pvalb	Sod2-201_ENSMUST00000007012	1.33599e-58	4.35267e-55	0.508558
73575	Pvalb	Eif1b-201_ENSMUST00000007139	1.56242e-14	5.09038e-11	0.178013
73614	Pvalb	Neu1-201_ENSMUST00000007253	3.27484e-18	1.06694e-14	0.662268
73646	Pvalb	Mrpl49-201_ENSMUST00000007482	2.34114e-16	7.62745e-13	0.537617
73703	Pvalb	Hapln4-201_ENSMUST00000007738	1.58718e-144	5.17103e-141	2.14403
73771	Pvalb	0610009B22Rik-201_ENSMUST00000007921	6.5785e-14	2.14328e-10	0.40932
73819	Pvalb	Hnrnph1-201_ENSMUST00000069304	2.19486e-13	7.15085e-10	0.505631
73849	Pvalb	Ctsd-201_ENSMUST00000066401	3.88986e-35	1.26732e-31	0.905629
73850	Pvalb	Ctsd-202_ENSMUST00000151120	4.41553e-46	1.43858e-42	0.822985
73851	Pvalb	Rplp1-201_ENSMUST00000008036	1.64536e-10	5.36057e-07	0.106966
73862	Pvalb	Abhd8-201_ENSMUST00000008094	7.30821e-38	2.38101e-34	0.647941
73958	Pvalb	Ubc-201_ENSMUST00000108707	1.1963e-13	3.89756e-10	0.198921
73960	Pvalb	Ubc-202_ENSMUST00000136312	7.35598e-16	2.39658e-12	0.178998
74030	Pvalb	Rbfox1-201_ENSMUST00000056416	4.24993e-53	1.38463e-49	0.891958
74033	Pvalb	Rbfox1-205_ENSMUST00000230658	4.10149e-133	1.33626e-129	1.54002
74034	Pvalb	Rbfox1-206_ENSMUST00000231031	1.33004e-41	4.33328e-38	1.10996
74085	Pvalb	Man1a2-201_ENSMUST00000008907	1.97134e-64	6.42261e-61	0.882537
74086	Pvalb	Acyp1-201_ENSMUST00000008966	5.13107e-96	1.6717e-92	1.06967
74108	Pvalb	Vdac3-201_ENSMUST00000009036	6.27874e-46	2.04561e-42	0.410942
74111	Pvalb	Vdac3-202_ENSMUST00000179233	1.88971e-07	0.000615666	0.408803
74114	Pvalb	Vps72-201_ENSMUST00000009102	6.47991e-13	2.11116e-09	0.439901
74152	Pvalb	Zmat5-201_ENSMUST00000009220	2.22196e-21	7.23916e-18	0.448631
74367	Pvalb	Sdhb-201_ENSMUST00000010007	4.58227e-102	1.4929e-98	0.337193
74376	Pvalb	Snap47-201_ENSMUST00000010038	5.47362e-07	0.00178331	0.111248
74433	Pvalb	Tusc2-201_ENSMUST00000010198	2.93372e-22	9.55805e-19	0.458973
74439	Pvalb	Nprl2-201_ENSMUST00000010201	1.12659e-09	3.67042e-06	0.486105
74458	Pvalb	Slc3a2-201_ENSMUST00000010239	1.59123e-67	5.18422e-64	1.29199
74459	Pvalb	Slc3a2-207_ENSMUST00000206598	1.51359e-51	4.93127e-48	0.814866
74460	Pvalb	Slc3a2-202_ENSMUST00000170157	2.79563e-12	9.10816e-09	0.357849
74560	Pvalb	Pigyl-201_ENSMUST00000123680	1.07559e-08	3.50426e-05	0.221853
74610	Pvalb	Gabra1-205_ENSMUST00000205546	7.43207e-108	2.42137e-104	1.36312
74611	Pvalb	Gabra1-201_ENSMUST00000020707	1.2332e-78	4.01778e-75	1.28197
74615	Pvalb	Gabra1-202_ENSMUST00000132971	2.95502e-51	9.62747e-48	1.18031
74626	Pvalb	Pdhx-201_ENSMUST00000011058	1.04838e-34	3.41561e-31	0.917244
74648	Pvalb	Adssl1-201_ENSMUST00000021726	1.08747e-188	3.54298e-185	2.91432
74704	Pvalb	Pgam1-201_ENSMUST00000011896	1.05075e-119	3.42334e-116	0.488943
74828	Pvalb	Rpa3-201_ENSMUST00000012627	7.44823e-55	2.42663e-51	1.38007
74929	Pvalb	Tango2-203_ENSMUST00000128580	1.1433e-43	3.72489e-40	0.846966
74930	Pvalb	Tango2-201_ENSMUST00000115628	3.12855e-55	1.01928e-51	1.08846
74949	Pvalb	Ndufs2-201_ENSMUST00000013737	1.25506e-66	4.08898e-63	0.731178
74950	Pvalb	Ndufs2-206_ENSMUST00000150108	1.90446e-10	6.20475e-07	0.573074
74969	Pvalb	Atad1-201_ENSMUST00000070210	6.55885e-32	2.13687e-28	0.693565
74973	Pvalb	Pea15a-201_ENSMUST00000013842	3.46271e-07	0.00112815	0.239058
74979	Pvalb	Timm23-201_ENSMUST00000013845	1.04594e-44	3.40767e-41	0.531357
75082	Pvalb	Dnajc7-201_ENSMUST00000014339	9.92431e-27	3.23334e-23	0.531812
75103	Pvalb	Ndufa2-201_ENSMUST00000014438	3.49812e-94	1.13969e-90	0.411735
75113	Pvalb	Cox6c-201_ENSMUST00000014457	1.0083e-169	3.28504e-166	0.41048
75170	Pvalb	Srp19-201_ENSMUST00000072576	3.09229e-07	0.00100747	0.178772
75184	Pvalb	Mrps25-201_ENSMUST00000014695	1.11716e-11	3.63972e-08	0.402846
75211	Pvalb	Kif1a-206_ENSMUST00000186861	1.54521e-23	5.03431e-20	0.676211
75215	Pvalb	Kif1a-210_ENSMUST00000190723	3.41576e-18	1.11285e-14	0.455923
75216	Pvalb	Kif1a-204_ENSMUST00000171796	3.68116e-15	1.19932e-11	0.286836
75222	Pvalb	Slc25a11-201_ENSMUST00000014750	1.8926e-55	6.1661e-52	0.773278
75272	Pvalb	Nol3-201_ENSMUST00000014920	3.65473e-08	0.000119071	0.311518
75333	Pvalb	Ppp1cb-201_ENSMUST00000015100	1.27845e-22	4.1652e-19	0.45408
75334	Pvalb	Ppp1cb-205_ENSMUST00000201880	3.26476e-09	1.06366e-05	0.272908
75354	Pvalb	Efr3a-201_ENSMUST00000015146	3.49522e-68	1.13874e-64	0.707732
75548	Pvalb	Endog-201_ENSMUST00000015481	1.45106e-26	4.72756e-23	0.811785
75549	Pvalb	Golga7-201_ENSMUST00000051094	2.99067e-14	9.7436e-11	0.505991
75597	Pvalb	Rnf5-201_ENSMUST00000015622	1.39633e-08	4.54924e-05	0.219893
75638	Pvalb	Mocs2-207_ENSMUST00000166104	5.87862e-20	1.91525e-16	0.729382
75687	Pvalb	Pdzd11-202_ENSMUST00000059099	5.85614e-34	1.90793e-30	0.679794
75769	Pvalb	Cnih1-201_ENSMUST00000015903	1.34383e-14	4.3782e-11	0.301721
75797	Pvalb	Qdpr-201_ENSMUST00000015950	6.82381e-09	2.2232e-05	0.340941
75849	Pvalb	Lta4h-201_ENSMUST00000016033	2.00416e-19	6.52955e-16	0.700338
75876	Pvalb	Adss-201_ENSMUST00000016105	4.93102e-13	1.60652e-09	0.5521
75912	Pvalb	Fnta-201_ENSMUST00000016138	2.00548e-49	6.53386e-46	0.93306
75956	Pvalb	Atp5e-201_ENSMUST00000016396	3.7947e-102	1.23631e-98	0.394667
75965	Pvalb	Prelid3b-201_ENSMUST00000016401	3.65764e-54	1.19166e-50	0.821676
75977	Pvalb	Ube2a-201_ENSMUST00000016452	1.02795e-07	0.000334908	0.402292
75983	Pvalb	Slc25a5-201_ENSMUST00000016463	2.33009e-197	7.59142e-194	0.801081
76019	Pvalb	Ndufa1-201_ENSMUST00000016571	9.65221e-38	3.14469e-34	0.211073
76080	Pvalb	Atxn10-201_ENSMUST00000163242	3.44807e-11	1.12338e-07	0.193639
76104	Pvalb	Ift27-204_ENSMUST00000230844	1.07418e-69	3.49969e-66	1.64898
76156	Pvalb	Kctd2-201_ENSMUST00000103035	7.70432e-21	2.51007e-17	0.741186
76216	Pvalb	Psmd3-201_ENSMUST00000017365	2.50209e-06	0.00815181	0.302466
76305	Pvalb	Zfp207-204_ENSMUST00000123726	1.96852e-07	0.000641345	0.199424
76309	Pvalb	Psmd11-214_ENSMUST00000173938	5.2734e-08	0.000171808	0.346396
76433	Pvalb	Serinc3-201_ENSMUST00000017851	1.86919e-08	6.08981e-05	0.237679
76488	Pvalb	Ctsa-202_ENSMUST00000103093	1.06216e-16	3.46052e-13	0.591524
76508	Pvalb	Cox7c-203_ENSMUST00000131011	2.6418e-171	8.60697e-168	0.459759
76511	Pvalb	Pitpna-203_ENSMUST00000143219	2.09509e-30	6.82581e-27	0.502496
76512	Pvalb	Pitpna-205_ENSMUST00000179445	1.79623e-39	5.85212e-36	0.643777
76530	Pvalb	Rab5a-201_ENSMUST00000017975	7.2091e-38	2.34872e-34	0.741287
76533	Pvalb	Ppp2r5c-205_ENSMUST00000221715	3.47108e-29	1.13088e-25	0.866132
76550	Pvalb	Gdap1l1-203_ENSMUST00000109421	2.12655e-14	6.92829e-11	0.58526
76626	Pvalb	Vmp1-201_ENSMUST00000018315	2.12758e-06	0.00693164	0.240275
76638	Pvalb	Uchl5-206_ENSMUST00000189936	1.93319e-60	6.29834e-57	1.04835
76654	Pvalb	Trove2-202_ENSMUST00000159879	1.4322e-58	4.6661e-55	0.857463
76673	Pvalb	Spag7-201_ENSMUST00000018431	1.08372e-15	3.53075e-12	0.329306
76682	Pvalb	Ywhab-201_ENSMUST00000018470	1.27584e-08	4.15669e-05	0.0894935
76741	Pvalb	Sept8-204_ENSMUST00000121334	4.2868e-30	1.39664e-26	0.740013
76758	Pvalb	Mapt-201_ENSMUST00000100347	2.05674e-08	6.70086e-05	0.433026
76808	Pvalb	C1qbp-201_ENSMUST00000078528	2.4068e-21	7.84136e-18	0.417417
76823	Pvalb	Kcnab3-201_ENSMUST00000018614	1.29589e-174	4.22202e-171	2.52154
76824	Pvalb	Kcnab3-203_ENSMUST00000142328	4.8751e-198	1.58831e-194	2.48997
76835	Pvalb	Appbp2-201_ENSMUST00000018625	4.07123e-18	1.32641e-14	0.448351
76881	Pvalb	Trim37-201_ENSMUST00000041282	1.25877e-11	4.10106e-08	0.334571
76921	Pvalb	Atox1-201_ENSMUST00000108857	9.34704e-15	3.04527e-11	0.219866
76944	Pvalb	Pnpo-201_ENSMUST00000018803	3.97738e-106	1.29583e-102	1.7401
76975	Pvalb	Slc25a39-201_ENSMUST00000018821	1.11027e-59	3.61725e-56	1.24759
77001	Pvalb	Ndel1-201_ENSMUST00000018880	2.42942e-08	7.91505e-05	0.409252
77011	Pvalb	Zbtb4-202_ENSMUST00000108639	8.43776e-16	2.74902e-12	0.42515
77021	Pvalb	Mpdu1-201_ENSMUST00000018905	2.03084e-07	0.000661649	0.391555
77027	Pvalb	Atp5g3-201_ENSMUST00000018914	5.90505e-187	1.92387e-183	0.466222
77030	Pvalb	Atp5g3-202_ENSMUST00000111996	8.10931e-144	2.64201e-140	0.991975
77066	Pvalb	Avpi1-201_ENSMUST00000018965	3.13718e-22	1.02209e-18	0.736702
77096	Pvalb	Sult4a1-201_ENSMUST00000082365	1.77873e-45	5.79511e-42	0.658852
77099	Pvalb	Mrpl45-201_ENSMUST00000019026	1.08276e-40	3.52765e-37	0.81803
77137	Pvalb	Ywhah-201_ENSMUST00000019109	3.95227e-28	1.28765e-24	0.187775
77166	Pvalb	Fis1-202_ENSMUST00000111094	1.42407e-12	4.63963e-09	0.434945
77220	Pvalb	Scrn1-201_ENSMUST00000019268	4.9446e-08	0.000161095	0.279329
77240	Pvalb	Cacng2-201_ENSMUST00000019290	2.82006e-143	9.18775e-140	0.979756
77241	Pvalb	Tmem160-201_ENSMUST00000019302	7.82988e-10	2.55098e-06	0.264878
77247	Pvalb	Mdh2-203_ENSMUST00000138101	1.27507e-140	4.15417e-137	0.498706
77250	Pvalb	Mdh2-201_ENSMUST00000019323	4.73857e-105	1.54383e-101	0.433849
77263	Pvalb	Scn1b-203_ENSMUST00000211945	7.32675e-88	2.38705e-84	1.53137
77264	Pvalb	Scn1b-202_ENSMUST00000211923	3.55282e-113	1.15751e-109	1.43427
77265	Pvalb	Scn1b-201_ENSMUST00000098548	1.56931e-172	5.11281e-169	1.28925
77268	Pvalb	Atp6v1e1-201_ENSMUST00000019354	1.51299e-67	4.92931e-64	0.198544
77336	Pvalb	Cops3-201_ENSMUST00000019517	6.16045e-13	2.00707e-09	0.455671
77383	Pvalb	Cdc37-202_ENSMUST00000215296	3.45107e-19	1.12436e-15	0.386405
77384	Pvalb	Cdc37-201_ENSMUST00000019615	2.63224e-12	8.57583e-09	0.202527
77385	Pvalb	Cdc37-203_ENSMUST00000215866	3.36144e-10	1.09516e-06	0.320269
77386	Pvalb	Rab4a-202_ENSMUST00000118535	7.71466e-43	2.51344e-39	0.90999
77393	Pvalb	Cops6-201_ENSMUST00000019638	1.25994e-10	4.10489e-07	0.338893
77394	Pvalb	Cops6-202_ENSMUST00000110951	5.59341e-15	1.82233e-11	0.225406
77428	Pvalb	Ubxn6-201_ENSMUST00000019722	9.02957e-12	2.94183e-08	0.474837
77453	Pvalb	Fmc1-201_ENSMUST00000019833	4.99844e-65	1.62849e-61	0.503268
77513	Pvalb	Rmnd1-201_ENSMUST00000042251	2.17421e-71	7.08357e-68	1.17248
77571	Pvalb	Pcmt1-208_ENSMUST00000162606	2.08005e-18	6.7768e-15	0.632408
77572	Pvalb	Pcmt1-202_ENSMUST00000159917	9.71028e-30	3.16361e-26	0.645994
77574	Pvalb	Pcmt1-210_ENSMUST00000163085	7.98035e-15	2.6e-11	0.622225
77581	Pvalb	1700021F05Rik-202_ENSMUST00000147196	3.73679e-78	1.21745e-74	0.904888
77595	Pvalb	Aig1-205_ENSMUST00000162610	2.22652e-17	7.25401e-14	0.497226
77629	Pvalb	Cd164-201_ENSMUST00000019962	1.2122e-138	3.94934e-135	1.94985
77864	Pvalb	Ube2d1-201_ENSMUST00000020085	4.674e-34	1.52279e-30	0.624661
77872	Pvalb	Atp2b1-208_ENSMUST00000219624	1.11364e-23	3.62825e-20	0.690153
77878	Pvalb	Atp2b1-201_ENSMUST00000020107	1.46566e-16	4.77512e-13	0.410491
78053	Pvalb	Ndufa12-204_ENSMUST00000179990	4.93177e-305	1.60677e-301	0.727688
78054	Pvalb	Ndufa12-201_ENSMUST00000020209	9.65227e-58	3.14471e-54	0.951837
78077	Pvalb	Nudt4-201_ENSMUST00000020217	3.51708e-88	1.14587e-84	1.36636
78086	Pvalb	Btbd11-208_ENSMUST00000156123	2.38394e-59	7.76686e-56	1.26481
78217	Pvalb	Ppa1-201_ENSMUST00000020286	4.5098e-20	1.46929e-16	0.349234
78281	Pvalb	Pno1-201_ENSMUST00000020317	4.04339e-32	1.31734e-28	0.91772
78355	Pvalb	Ndufs7-201_ENSMUST00000020361	1.14987e-87	3.74628e-84	0.413531
78369	Pvalb	Uqcr11-201_ENSMUST00000020372	1.26938e-59	4.13564e-56	0.25778
78482	Pvalb	Phlda1-201_ENSMUST00000164773	0	2.22507e-308	3.13602
78500	Pvalb	Timm13-201_ENSMUST00000020440	2.56212e-30	8.3474e-27	0.348925
78501	Pvalb	Timm13-204_ENSMUST00000219896	1.84547e-21	6.01255e-18	0.217107
78509	Pvalb	Llph-201_ENSMUST00000020444	7.43033e-22	2.4208e-18	0.497661
78511	Pvalb	Llph-203_ENSMUST00000220107	6.92939e-08	0.00022576	0.330691
78515	Pvalb	Tmbim4-201_ENSMUST00000020446	1.54506e-07	0.000503381	0.300331
78628	Pvalb	Sumo3-202_ENSMUST00000099538	2.77508e-10	9.0412e-07	0.261801
78629	Pvalb	Hint1-201_ENSMUST00000020504	1.18648e-18	3.86555e-15	0.117169
78664	Pvalb	Pex13-201_ENSMUST00000020523	5.01361e-16	1.63343e-12	0.545192
78733	Pvalb	Tpgs1-201_ENSMUST00000020552	1.62296e-13	5.2876e-10	0.412251
78761	Pvalb	Mdh1-202_ENSMUST00000125302	1.26944e-231	4.13583e-228	0.827665
78762	Pvalb	Mdh1-201_ENSMUST00000102874	0	2.22507e-308	0.729406
78810	Pvalb	Cyfip2-202_ENSMUST00000093166	2.81411e-15	9.16838e-12	0.403203
78820	Pvalb	Ppp2ca-201_ENSMUST00000020608	7.63762e-17	2.48834e-13	0.172276
78838	Pvalb	Hspa4-201_ENSMUST00000020630	3.11509e-10	1.0149e-06	0.343905
78927	Pvalb	Cdkn2aipnl-201_ENSMUST00000102763	4.5195e-24	1.47245e-20	0.794424
78948	Pvalb	Vdac1-202_ENSMUST00000102758	2.46884e-99	8.04347e-96	0.507868
78968	Pvalb	Pttg1-202_ENSMUST00000020687	3.65811e-54	1.19181e-50	0.947874
78986	Pvalb	Adcy1-201_ENSMUST00000020706	6.78272e-22	2.20981e-18	0.486722
78995	Pvalb	Gabrg2-201_ENSMUST00000070725	2.44161e-71	7.95475e-68	0.964255
78996	Pvalb	Gabrg2-202_ENSMUST00000070735	2.82759e-45	9.21229e-42	0.887712
79001	Pvalb	Arf5-202_ENSMUST00000169841	1.46902e-08	4.78608e-05	0.261342
79002	Pvalb	Arf5-201_ENSMUST00000020717	7.33429e-07	0.00238951	0.145043
79008	Pvalb	Guk1-204_ENSMUST00000170202	1.35477e-50	4.41385e-47	0.549867
79048	Pvalb	Ogdh-201_ENSMUST00000003461	1.42997e-36	4.65885e-33	0.90636
79119	Pvalb	Mrps24-201_ENSMUST00000020770	2.74112e-17	8.93058e-14	0.309667
79121	Pvalb	Mrps24-203_ENSMUST00000132874	8.55004e-09	2.7856e-05	0.349417
79124	Pvalb	Dynll2-201_ENSMUST00000020775	3.19782e-64	1.04185e-60	0.627521
79126	Pvalb	Xbp1-201_ENSMUST00000063084	2.33772e-07	0.000761629	0.247393
79140	Pvalb	Sept4-205_ENSMUST00000107962	1.49826e-197	4.88134e-194	2.26059
79159	Pvalb	Rnf187-201_ENSMUST00000094151	4.42804e-32	1.44265e-28	0.377127
79193	Pvalb	Gria1-202_ENSMUST00000094179	1.81394e-50	5.90982e-47	1.26776
79266	Pvalb	Bzw2-201_ENSMUST00000020856	1.46969e-78	4.78824e-75	1.30462
79326	Pvalb	Laptm4a-201_ENSMUST00000020909	2.07515e-41	6.76085e-38	0.489644
79413	Pvalb	Prkar1a-201_ENSMUST00000049527	1.64179e-27	5.34897e-24	0.285868
79420	Pvalb	Rdh14-201_ENSMUST00000020947	1.46261e-22	4.76519e-19	0.683023
79442	Pvalb	Ubxn2a-201_ENSMUST00000020962	3.0477e-25	9.92941e-22	0.685757
79491	Pvalb	Bcap29-201_ENSMUST00000020979	3.2518e-13	1.05944e-09	0.482845
79515	Pvalb	Dnajc27-201_ENSMUST00000020986	4.75135e-58	1.54799e-54	1.1199
79543	Pvalb	Dld-201_ENSMUST00000110857	6.44272e-39	2.09904e-35	0.807172
79646	Pvalb	Psmc5-201_ENSMUST00000021049	4.83972e-15	1.57678e-11	0.21328
79673	Pvalb	Psmd12-201_ENSMUST00000021063	2.78924e-16	9.08733e-13	0.339839
79675	Pvalb	Psmd12-202_ENSMUST00000106750	3.64407e-20	1.18724e-16	0.671967
79806	Pvalb	Ten1-201_ENSMUST00000021130	1.88473e-06	0.00614045	0.28309
79863	Pvalb	Cygb-201_ENSMUST00000021166	2.07312e-63	6.75423e-60	0.961816
79968	Pvalb	Nme2-202_ENSMUST00000072566	4.25379e-14	1.38588e-10	0.515976
80108	Pvalb	Stx8-201_ENSMUST00000021285	4.66326e-18	1.51929e-14	0.439956
80111	Pvalb	Stx8-204_ENSMUST00000129992	1.89759e-15	6.18234e-12	0.549864
80200	Pvalb	Nmt1-201_ENSMUST00000021314	1.23709e-08	4.03043e-05	0.374727
80201	Pvalb	Nmt1-202_ENSMUST00000135332	8.71166e-22	2.83826e-18	0.6154
80221	Pvalb	Fkbp3-201_ENSMUST00000021332	3.43393e-159	1.11877e-155	0.453343
80224	Pvalb	Fkbp3-206_ENSMUST00000221608	1.28933e-07	0.000420064	0.515036
80227	Pvalb	Fkbp3-207_ENSMUST00000221706	1.37132e-71	4.46775e-68	0.586316
80248	Pvalb	Ap4s1-201_ENSMUST00000021338	4.53486e-08	0.000147746	0.261568
80270	Pvalb	Klhdc2-201_ENSMUST00000021362	1.39715e-20	4.55193e-17	0.299217
80275	Pvalb	Nemf-201_ENSMUST00000021368	1.67505e-08	5.45732e-05	0.280108
80295	Pvalb	Trappc6b-201_ENSMUST00000021380	2.20185e-08	7.17364e-05	0.176358
80368	Pvalb	Polr2h-203_ENSMUST00000231392	4.83359e-31	1.57478e-27	0.939487
80370	Pvalb	Polr2h-201_ENSMUST00000021405	1.24708e-34	4.063e-31	0.957913
80372	Pvalb	Ppp2r3c-201_ENSMUST00000021410	2.2861e-08	7.44813e-05	0.346469
80411	Pvalb	Ahsa1-201_ENSMUST00000021425	7.62229e-29	2.48334e-25	0.435776
80422	Pvalb	Slirp-204_ENSMUST00000161023	2.90008e-06	0.00944845	0.162556
80423	Pvalb	Slirp-201_ENSMUST00000077462	3.35195e-07	0.00109207	0.280393
80424	Pvalb	Slirp-202_ENSMUST00000160488	7.96228e-08	0.000259411	0.160321
80425	Pvalb	Slirp-203_ENSMUST00000160880	1.2285e-10	4.00244e-07	0.268574
80513	Pvalb	Timm9-207_ENSMUST00000221559	7.04227e-21	2.29437e-17	0.640077
80520	Pvalb	Timm9-201_ENSMUST00000021486	1.48377e-37	4.83413e-34	0.685211
80541	Pvalb	Ppm1a-201_ENSMUST00000021514	2.7315e-13	8.89923e-10	0.391962
80554	Pvalb	Glrx5-202_ENSMUST00000220494	2.89681e-158	9.43781e-155	0.944474
80555	Pvalb	Glrx5-201_ENSMUST00000021522	4.96294e-185	1.61693e-181	0.908534
80594	Pvalb	Atp6v1d-201_ENSMUST00000021536	6.50785e-20	2.12026e-16	0.156646
80595	Pvalb	Atp6v1d-202_ENSMUST00000219316	4.31375e-19	1.40542e-15	0.20582
80637	Pvalb	Srsf5-205_ENSMUST00000110356	2.61864e-06	0.00853151	0.296007
80650	Pvalb	Gm20498-202_ENSMUST00000164386	1.35206e-58	4.40501e-55	1.1767
80732	Pvalb	Psmc1-201_ENSMUST00000021595	4.63627e-07	0.0015105	0.138546
80785	Pvalb	Chga-201_ENSMUST00000021610	3.16878e-09	1.03239e-05	0.311176
80832	Pvalb	Gdi2-206_ENSMUST00000222365	7.95586e-07	0.00259202	0.31514
80834	Pvalb	Gdi2-201_ENSMUST00000059515	8.81642e-11	2.87239e-07	0.27779
80917	Pvalb	Isca2-201_ENSMUST00000021667	2.89343e-46	9.42679e-43	0.666764
80968	Pvalb	Cyp46a1-201_ENSMUST00000021684	2.81006e-60	9.15518e-57	0.937725
80976	Pvalb	Evl-203_ENSMUST00000109854	5.47329e-10	1.7832e-06	0.371278
81004	Pvalb	Hsp90aa1-206_ENSMUST00000145255	1.36175e-06	0.00443659	0.161263
81007	Pvalb	Hsp90aa1-201_ENSMUST00000021698	1.35535e-19	4.41572e-16	0.485135
81054	Pvalb	Eif5-202_ENSMUST00000166123	2.08737e-24	6.80065e-21	0.644034
81057	Pvalb	Eif5-207_ENSMUST00000221292	5.59502e-11	1.82286e-07	0.492475
81059	Pvalb	Eif5-214_ENSMUST00000222441	4.80139e-34	1.56429e-30	0.658308
81076	Pvalb	Klc1-202_ENSMUST00000118471	1.26371e-09	4.11717e-06	0.224651
81084	Pvalb	2010107E04Rik-201_ENSMUST00000021719	7.65778e-111	2.4949e-107	0.414469
81182	Pvalb	Tmem14c-201_ENSMUST00000021790	1.7957e-55	5.85038e-52	0.958737
81210	Pvalb	Cap2-202_ENSMUST00000119341	1.775e-92	5.78294e-89	1.6371
81242	Pvalb	Id4-201_ENSMUST00000021810	8.571e-109	2.79243e-105	1.69227
81393	Pvalb	Auh-201_ENSMUST00000021913	1.27786e-80	4.16326e-77	0.891513
81430	Pvalb	Habp4-201_ENSMUST00000021929	4.72087e-41	1.53806e-37	0.732741
81436	Pvalb	Ctsl-201_ENSMUST00000021933	2.30752e-12	7.51789e-09	0.292952
81474	Pvalb	Prelid1-202_ENSMUST00000224220	3.89606e-34	1.26934e-30	0.47663
81475	Pvalb	Prelid1-201_ENSMUST00000021942	5.2124e-24	1.6982e-20	0.305223
81478	Pvalb	Nsd1-201_ENSMUST00000099490	3.66119e-08	0.000119282	0.225659
81512	Pvalb	Pcbd2-201_ENSMUST00000021958	6.18632e-19	2.0155e-15	0.744137
81558	Pvalb	Uqcrb-201_ENSMUST00000021993	1.03118e-85	3.35957e-82	0.301608
81612	Pvalb	Hnrnpk-201_ENSMUST00000043269	3.83453e-25	1.24929e-21	0.478608
81615	Pvalb	Ccnh-201_ENSMUST00000022030	1.50666e-12	4.90869e-09	0.298843
81701	Pvalb	Pdcd6-201_ENSMUST00000022060	9.08928e-13	2.96129e-09	0.336727
81710	Pvalb	Sdha-201_ENSMUST00000022062	1.01793e-30	3.31641e-27	0.547602
81740	Pvalb	Glrx-201_ENSMUST00000022082	5.42849e-58	1.7686e-54	1.35112
81778	Pvalb	Ndufs6-201_ENSMUST00000022097	1.93357e-92	6.29956e-89	0.399233
81783	Pvalb	Mrpl36-201_ENSMUST00000022098	4.73763e-09	1.54352e-05	0.36749
81836	Pvalb	Serf1-201_ENSMUST00000022145	3.39015e-09	1.10451e-05	0.283861
82016	Pvalb	Trappc13-205_ENSMUST00000144060	8.86434e-11	2.888e-07	0.411166
82038	Pvalb	Srek1ip1-201_ENSMUST00000022230	1.53154e-08	4.98977e-05	0.338256
82043	Pvalb	Rgs7bp-201_ENSMUST00000063551	1.85745e-42	6.05158e-39	0.471417
82061	Pvalb	Hcn1-201_ENSMUST00000006991	1.25721e-218	4.09601e-215	1.46623
82102	Pvalb	Pdhb-201_ENSMUST00000022268	1.05485e-70	3.43672e-67	0.676974
82125	Pvalb	Ndufs4-206_ENSMUST00000232101	7.24957e-11	2.36191e-07	0.345183
82126	Pvalb	Ndufs4-202_ENSMUST00000225035	1.41695e-13	4.61644e-10	0.369982
82127	Pvalb	Ndufs4-204_ENSMUST00000225707	6.37483e-18	2.07692e-14	0.283309
82128	Pvalb	Ndufs4-201_ENSMUST00000022286	2.26537e-21	7.38057e-18	0.454399
82154	Pvalb	Vdac2-201_ENSMUST00000022293	3.33032e-91	1.08502e-87	0.439698
82156	Pvalb	Vdac2-209_ENSMUST00000173456	9.69506e-24	3.15865e-20	0.666808
82164	Pvalb	Nkiras1-201_ENSMUST00000022294	3.43732e-13	1.11988e-09	0.202426
82167	Pvalb	Nkiras1-202_ENSMUST00000132374	2.31201e-07	0.000753254	0.145279
82371	Pvalb	Ppif-201_ENSMUST00000022419	1.69764e-110	5.53092e-107	1.85572
82518	Pvalb	Spryd7-202_ENSMUST00000100496	1.66299e-10	5.41803e-07	0.400184
82519	Pvalb	Spryd7-201_ENSMUST00000022497	2.85959e-07	0.000931655	0.248568
82596	Pvalb	Zdhhc20-201_ENSMUST00000089473	5.97076e-08	0.000194527	0.302934
82613	Pvalb	Fgf9-203_ENSMUST00000165526	1.09641e-46	3.57212e-43	0.9558
82669	Pvalb	Esd-207_ENSMUST00000176957	1.67371e-15	5.45294e-12	0.320313
82683	Pvalb	Tsc22d1-201_ENSMUST00000022587	6.6179e-59	2.15611e-55	0.915024
82697	Pvalb	Dnajc15-201_ENSMUST00000022590	4.02156e-104	1.31023e-100	0.945955
82698	Pvalb	Dnajc15-203_ENSMUST00000227249	1.62753e-95	5.30248e-92	0.958925
82699	Pvalb	Dnajc15-202_ENSMUST00000226459	6.49626e-134	2.11648e-130	0.874713
82705	Pvalb	Rgcc-201_ENSMUST00000022595	5.72886e-235	1.86646e-231	3.35111
82723	Pvalb	Wbp4-202_ENSMUST00000227584	3.36146e-12	1.09516e-08	0.439269
82725	Pvalb	Wbp4-201_ENSMUST00000022601	5.76487e-09	1.8782e-05	0.262849
82729	Pvalb	Sugt1-201_ENSMUST00000054908	4.67868e-11	1.52431e-07	0.329706
82792	Pvalb	Entpd4b-204_ENSMUST00000185072	6.51439e-45	2.12239e-41	0.951619
82839	Pvalb	Dmtn-210_ENSMUST00000228824	8.90774e-10	2.90214e-06	0.377382
82888	Pvalb	Sucla2-203_ENSMUST00000160507	5.09078e-53	1.65857e-49	0.676503
83015	Pvalb	Oxct1-201_ENSMUST00000110690	4.94588e-15	1.61137e-11	0.352342
83025	Pvalb	Psmb5-201_ENSMUST00000022803	1.86542e-12	6.07754e-09	0.180814
83103	Pvalb	Cpne6-202_ENSMUST00000163767	2.15338e-07	0.00070157	0.414824
83140	Pvalb	Emc9-201_ENSMUST00000022828	5.05415e-31	1.64664e-27	0.676855
83155	Pvalb	Sdr39u1-201_ENSMUST00000111325	1.88444e-46	6.13951e-43	0.709554
83180	Pvalb	Ctnnd2-201_ENSMUST00000081728	1.39254e-21	4.53689e-18	0.428687
83237	Pvalb	Laptm4b-201_ENSMUST00000022867	2.21826e-115	7.22709e-112	1.61178
83253	Pvalb	Ank-201_ENSMUST00000022875	8.09698e-31	2.63799e-27	0.853389
83281	Pvalb	Pabpc1-201_ENSMUST00000001809	2.92942e-08	9.54405e-05	0.341846
83287	Pvalb	Ywhaz-204_ENSMUST00000110362	1.90272e-09	6.19906e-06	0.397994
83336	Pvalb	Oxr1-203_ENSMUST00000090096	1.99842e-31	6.51086e-28	1.16236
83363	Pvalb	Eif3h-201_ENSMUST00000022925	5.61504e-15	1.82938e-11	0.358108
83413	Pvalb	Emc2-201_ENSMUST00000022962	2.6385e-28	8.59624e-25	0.70458
83421	Pvalb	Eny2-204_ENSMUST00000226827	3.48016e-20	1.13384e-16	0.53221
83460	Pvalb	Ndufb9-201_ENSMUST00000022980	3.23392e-116	1.05361e-112	0.402333
83499	Pvalb	Mrpl13-202_ENSMUST00000164542	2.16062e-14	7.03931e-11	0.407599
83530	Pvalb	Fam49b-202_ENSMUST00000164532	6.02059e-12	1.96151e-08	0.509667
83587	Pvalb	Rbx1-201_ENSMUST00000023036	2.1006e-14	6.84377e-11	0.163834
83629	Pvalb	Syngr1-201_ENSMUST00000009727	1.41365e-13	4.60568e-10	0.282311
83653	Pvalb	Tomm22-202_ENSMUST00000127292	8.38045e-13	2.73035e-09	0.300242
83654	Pvalb	Tomm22-201_ENSMUST00000023062	3.6476e-13	1.18839e-09	0.2488
83657	Pvalb	Cby1-201_ENSMUST00000023064	9.60304e-12	3.12867e-08	0.454327
83688	Pvalb	Samm50-201_ENSMUST00000023071	1.13839e-25	3.70887e-22	0.572855
83715	Pvalb	Ndufa6-201_ENSMUST00000023085	5.18169e-225	1.6882e-221	0.601645
83730	Pvalb	Smdt1-207_ENSMUST00000230360	2.18392e-20	7.11522e-17	0.191719
83731	Pvalb	Smdt1-201_ENSMUST00000023086	2.18392e-20	7.11522e-17	0.191719
83754	Pvalb	Slc38a2-201_ENSMUST00000023099	3.27152e-39	1.06586e-35	0.658202
83791	Pvalb	Pmm1-201_ENSMUST00000023112	2.04412e-10	6.65975e-07	0.262091
83814	Pvalb	Aco2-201_ENSMUST00000023116	9.16447e-88	2.98579e-84	1.075
83902	Pvalb	Fgf12-206_ENSMUST00000232632	7.31094e-256	2.3819e-252	2.25622
83905	Pvalb	Fgf12-205_ENSMUST00000232352	1.72563e-224	5.62211e-221	2.18409
83990	Pvalb	Cyc1-201_ENSMUST00000023210	3.09248e-167	1.00753e-163	0.744251
83991	Pvalb	Cyc1-203_ENSMUST00000229292	3.40194e-107	1.10835e-103	0.821728
83992	Pvalb	Cyc1-202_ENSMUST00000229013	8.23316e-27	2.68236e-23	0.920185
84008	Pvalb	Maf1-201_ENSMUST00000023212	3.22318e-11	1.05011e-07	0.546599
84145	Pvalb	Ly6e-215_ENSMUST00000191436	3.14201e-84	1.02367e-80	0.903432
84146	Pvalb	Ly6e-213_ENSMUST00000191127	6.50389e-24	2.11897e-20	0.636934
84159	Pvalb	Lynx1-201_ENSMUST00000023259	1.1965e-131	3.89821e-128	1.57328
84219	Pvalb	Rabl2-201_ENSMUST00000023294	9.76947e-14	3.18289e-10	0.551706
84232	Pvalb	Yaf2-202_ENSMUST00000133736	1.01331e-31	3.30136e-28	0.627955
84233	Pvalb	Yaf2-201_ENSMUST00000080299	3.54358e-13	1.1545e-09	0.361995
84234	Pvalb	Zcrb1-201_ENSMUST00000076070	1.07108e-16	3.48957e-13	0.331921
84243	Pvalb	Alcam-201_ENSMUST00000023312	1.46964e-55	4.78808e-52	1.01962
84287	Pvalb	Atg3-201_ENSMUST00000023343	2.22149e-12	7.23761e-09	0.403714
84352	Pvalb	Ntan1-205_ENSMUST00000136618	9.84777e-62	3.2084e-58	0.929131
84405	Pvalb	Mrpl40-201_ENSMUST00000023391	2.59081e-17	8.44087e-14	0.471011
84406	Pvalb	Mrpl40-202_ENSMUST00000119273	2.94562e-15	9.59681e-12	0.56801
84550	Pvalb	Tfg-201_ENSMUST00000065515	2.00759e-20	6.54071e-17	0.49449
84641	Pvalb	Ncbp2-201_ENSMUST00000023460	1.73779e-07	0.000566172	0.362786
84690	Pvalb	Dnm1l-202_ENSMUST00000096229	2.14693e-25	6.99469e-22	0.788481
84783	Pvalb	Ndufb4-201_ENSMUST00000023514	4.08752e-63	1.33171e-59	0.268055
84939	Pvalb	Eif4a2-201_ENSMUST00000023599	1.75253e-06	0.00570973	0.169106
84960	Pvalb	Atp5j-201_ENSMUST00000023608	8.55096e-210	2.7859e-206	0.460106
84966	Pvalb	Atp5j-202_ENSMUST00000114191	1.34775e-42	4.39096e-39	0.921359
84967	Pvalb	Atp5j-208_ENSMUST00000146103	9.93537e-234	3.23694e-230	0.579025
84977	Pvalb	App-201_ENSMUST00000005406	1.8798e-08	6.1244e-05	0.276957
85019	Pvalb	Psmg1-201_ENSMUST00000023630	1.07254e-35	3.49434e-32	1.03228
85069	Pvalb	Atp5o-201_ENSMUST00000023677	8.00204e-135	2.60706e-131	0.496195
85130	Pvalb	Tmem50b-201_ENSMUST00000023686	4.42088e-43	1.44032e-39	0.916081
85266	Pvalb	Cox14-201_ENSMUST00000023761	2.84534e-52	9.27013e-49	0.267363
85316	Pvalb	Scn8a-205_ENSMUST00000108910	1.76979e-12	5.76598e-09	0.473788
85320	Pvalb	Scn8a-204_ENSMUST00000108909	4.17034e-39	1.3587e-35	0.838005
85449	Pvalb	Ndufa5-204_ENSMUST00000141274	2.04868e-145	6.67461e-142	0.493941
85450	Pvalb	Ndufa5-201_ENSMUST00000023851	6.70291e-56	2.18381e-52	0.302386
85451	Pvalb	Ndufa5-202_ENSMUST00000118558	1.99586e-102	6.50251e-99	0.816897
85472	Pvalb	Denr-202_ENSMUST00000166233	1.66789e-06	0.00543398	0.276703
85502	Pvalb	Slc38a1-202_ENSMUST00000088454	6.82029e-34	2.22205e-30	0.784121
85516	Pvalb	Bsg-205_ENSMUST00000179781	7.20993e-16	2.349e-12	0.170591
85610	Pvalb	March5-201_ENSMUST00000024078	9.93494e-09	3.2368e-05	0.391258
85632	Pvalb	Agap3-203_ENSMUST00000199250	1.93814e-11	6.31445e-08	0.456032
85660	Pvalb	Tpi1-205_ENSMUST00000172132	1.08254e-101	3.52692e-98	0.460706
85661	Pvalb	Tpi1-204_ENSMUST00000154883	1.22704e-12	3.99769e-09	0.779557
85666	Pvalb	Rab12-205_ENSMUST00000167962	1.56512e-21	5.09915e-18	0.698665
85692	Pvalb	Ccndbp1-201_ENSMUST00000060455	1.53294e-08	4.99432e-05	0.444107
85704	Pvalb	Mrps23-201_ENSMUST00000024486	7.68786e-53	2.50471e-49	1.05158
85788	Pvalb	Lnpep-201_ENSMUST00000041047	9.32973e-09	3.03963e-05	0.274721
85801	Pvalb	Mpc1-208_ENSMUST00000155364	1.21348e-183	3.95352e-180	0.55637
85805	Pvalb	Mpc1-203_ENSMUST00000130559	3.44573e-93	1.12262e-89	0.917936
85829	Pvalb	Hcfc1r1-201_ENSMUST00000024697	6.13774e-11	1.99968e-07	0.188434
85831	Pvalb	Hcfc1r1-203_ENSMUST00000180140	1.4862e-06	0.00484205	0.113319
85874	Pvalb	Cdc5l-201_ENSMUST00000024727	5.83292e-21	1.90037e-17	0.566053
85904	Pvalb	Hsp90ab1-204_ENSMUST00000146770	2.04114e-08	6.65002e-05	0.532432
85945	Pvalb	Mrps18a-201_ENSMUST00000024763	1.51099e-41	4.92279e-38	0.538831
86020	Pvalb	Mtch1-202_ENSMUST00000118366	3.73093e-22	1.21554e-18	0.648679
86038	Pvalb	Glo1-201_ENSMUST00000024823	3.77662e-28	1.23042e-24	0.652638
86059	Pvalb	Ndufv3-202_ENSMUST00000064798	1.3877e-88	4.52113e-85	0.393289
86133	Pvalb	Lbh-201_ENSMUST00000024857	3.42813e-49	1.11688e-45	0.820564
86146	Pvalb	Yipf4-201_ENSMUST00000024873	1.65135e-10	5.3801e-07	0.32506
86180	Pvalb	Pja2-203_ENSMUST00000172733	4.66902e-09	1.52117e-05	0.388629
86181	Pvalb	Pja2-204_ENSMUST00000172818	6.38383e-08	0.000207985	0.408744
86199	Pvalb	Ndufv2-203_ENSMUST00000143987	8.24164e-155	2.68513e-151	0.464148
86202	Pvalb	Ndufv2-201_ENSMUST00000024909	5.06237e-174	1.64932e-170	0.372899
86220	Pvalb	Nrxn1-225_ENSMUST00000197268	5.63289e-14	1.8352e-10	0.391289
86222	Pvalb	Nrxn1-215_ENSMUST00000173917	1.2243e-137	3.98879e-134	2.04795
86267	Pvalb	Prepl-201_ENSMUST00000072406	1.74765e-08	5.69385e-05	0.361929
86302	Pvalb	Mcfd2-201_ENSMUST00000024963	9.97501e-07	0.00324986	0.356668
86312	Pvalb	Hagh-202_ENSMUST00000118788	2.54348e-20	8.28665e-17	0.328842
86376	Pvalb	Mrpl28-201_ENSMUST00000025014	4.00337e-14	1.3043e-10	0.34457
86419	Pvalb	Cuta-201_ENSMUST00000025027	1.18235e-13	3.85208e-10	0.570574
86439	Pvalb	Nudt3-201_ENSMUST00000025050	5.60096e-18	1.82479e-14	0.534841
86451	Pvalb	Taf11-201_ENSMUST00000025057	1.31787e-11	4.29361e-08	0.488302
86503	Pvalb	Tmem178-201_ENSMUST00000025092	3.13341e-73	1.02087e-69	1.22864
86508	Pvalb	Cox7a2l-201_ENSMUST00000025095	4.1004e-55	1.33591e-51	0.569232
86514	Pvalb	Slc25a46-201_ENSMUST00000060396	2.17925e-35	7.09998e-32	0.773662
86528	Pvalb	Tpgs2-201_ENSMUST00000115817	5.79707e-19	1.88869e-15	0.529655
86608	Pvalb	Pfdn6-201_ENSMUST00000025163	9.57668e-08	0.000312008	0.15864
86643	Pvalb	Pfdn1-201_ENSMUST00000025204	4.37726e-26	1.42611e-22	0.230625
86647	Pvalb	Dnajc18-201_ENSMUST00000025208	3.18667e-10	1.03822e-06	0.269802
86654	Pvalb	Hspa9-201_ENSMUST00000025217	3.29421e-52	1.07325e-48	0.795532
86700	Pvalb	Csnk2b-201_ENSMUST00000025246	2.16077e-09	7.0398e-06	0.238968
86728	Pvalb	Atp6v1g2-201_ENSMUST00000068261	2.95637e-160	9.63185e-157	0.44623
86746	Pvalb	Npc1-201_ENSMUST00000025279	1.71378e-17	5.5835e-14	0.399447
86781	Pvalb	Gnl1-201_ENSMUST00000087200	1.63196e-32	5.31691e-29	0.834488
86795	Pvalb	Mrps18b-201_ENSMUST00000025305	2.21787e-12	7.22583e-09	0.563095
86812	Pvalb	Hdac3-201_ENSMUST00000043498	3.45449e-20	1.12547e-16	0.657446
86841	Pvalb	Ik-201_ENSMUST00000007042	1.00421e-08	3.27172e-05	0.391029
86875	Pvalb	Ppp2r2b-202_ENSMUST00000117687	8.48435e-115	2.7642e-111	1.95996
86899	Pvalb	Sec11c-201_ENSMUST00000025394	7.73656e-45	2.52057e-41	0.568491
86909	Pvalb	Gnal-202_ENSMUST00000076605	1.54099e-13	5.02055e-10	0.48513
86970	Pvalb	Rbfa-201_ENSMUST00000025462	3.5809e-16	1.16666e-12	0.631751
86978	Pvalb	Gm16286-202_ENSMUST00000125127	1.77084e-24	5.76939e-21	0.539946
86989	Pvalb	Csnk1a1-204_ENSMUST00000165123	3.54223e-10	1.15406e-06	0.314236
86996	Pvalb	Napg-201_ENSMUST00000025474	5.31429e-26	1.7314e-22	0.673183
87004	Pvalb	Nars-201_ENSMUST00000025483	2.88406e-93	9.39627e-90	0.586428
87102	Pvalb	Sdhaf2-201_ENSMUST00000025570	1.32062e-12	4.30258e-09	0.489515
87136	Pvalb	Prpf19-201_ENSMUST00000025642	3.97617e-16	1.29544e-12	0.516648
87145	Pvalb	Ddb1-201_ENSMUST00000025649	9.43311e-07	0.00307331	0.324365
87149	Pvalb	Syt7-202_ENSMUST00000076968	9.88654e-40	3.22103e-36	0.775089
87172	Pvalb	Otub1-201_ENSMUST00000025679	1.87683e-12	6.11473e-09	0.321179
87190	Pvalb	Ppp2r5b-201_ENSMUST00000025695	7.67318e-14	2.49992e-10	0.559988
87314	Pvalb	Mrpl21-201_ENSMUST00000025743	1.14147e-24	3.71891e-21	0.630201
87341	Pvalb	Eif1ad-201_ENSMUST00000025759	3.76108e-51	1.22536e-47	0.828516
87357	Pvalb	Aip-201_ENSMUST00000025767	2.18507e-08	7.11896e-05	0.305851
87400	Pvalb	Rab1b-201_ENSMUST00000025804	3.51963e-13	1.1467e-09	0.455742
87474	Pvalb	Fibp-205_ENSMUST00000225141	9.58508e-24	3.12282e-20	0.653245
87483	Pvalb	Drap1-209_ENSMUST00000136579	6.91015e-23	2.25133e-19	0.469417
87539	Pvalb	Rnaseh2c-201_ENSMUST00000025864	1.19168e-10	3.88249e-07	0.400023
87561	Pvalb	Arl2-201_ENSMUST00000025893	6.82231e-25	2.22271e-21	0.330934
87606	Pvalb	Prdx5-201_ENSMUST00000025904	3.97792e-142	1.29601e-138	0.468385
87607	Pvalb	Prdx5-203_ENSMUST00000149261	4.82779e-35	1.57289e-31	0.892957
87624	Pvalb	Bad-202_ENSMUST00000113423	9.69528e-47	3.15872e-43	1.04182
87628	Pvalb	Vegfb-202_ENSMUST00000130048	1.31796e-42	4.2939e-39	0.965749
87631	Pvalb	Stip1-201_ENSMUST00000025918	2.12961e-23	6.93826e-20	0.35501
87695	Pvalb	Prdx3-201_ENSMUST00000025961	4.69071e-50	1.52823e-46	0.801441
87735	Pvalb	Tm9sf3-201_ENSMUST00000025989	3.46318e-11	1.1283e-07	0.347878
87757	Pvalb	Trim8-201_ENSMUST00000026008	1.45465e-07	0.000473925	0.314998
87758	Pvalb	Arl3-201_ENSMUST00000026009	3.74514e-33	1.22017e-29	0.348639
87762	Pvalb	Fundc1-201_ENSMUST00000026016	3.71093e-31	1.20902e-27	0.69419
87832	Pvalb	Btbd1-201_ENSMUST00000026093	5.81899e-13	1.89583e-09	0.410815
87865	Pvalb	Pcyt2-201_ENSMUST00000026129	9.26635e-07	0.00301898	0.338339
87946	Pvalb	Gps1-202_ENSMUST00000116305	5.72983e-11	1.86678e-07	0.416806
87996	Pvalb	Fn3k-201_ENSMUST00000026175	5.68363e-42	1.85173e-38	0.932212
87999	Pvalb	Pi4k2a-201_ENSMUST00000066778	2.31955e-26	7.5571e-23	0.768475
88011	Pvalb	Cnnm1-201_ENSMUST00000165311	4.77393e-18	1.55535e-14	0.510165
88016	Pvalb	Got1-201_ENSMUST00000026196	1.14749e-234	3.73851e-231	1.30149
88050	Pvalb	Ndufb8-201_ENSMUST00000026222	8.33303e-220	2.7149e-216	0.525745
88058	Pvalb	Ndufb8-202_ENSMUST00000164543	7.70701e-58	2.51094e-54	0.791694
88062	Pvalb	Mrpl43-201_ENSMUST00000097715	3.7786e-24	1.23107e-20	0.461676
88080	Pvalb	Mgea5-201_ENSMUST00000026243	5.84545e-09	1.90445e-05	0.342593
88084	Pvalb	Kcnip2-202_ENSMUST00000079431	6.08649e-166	1.98298e-162	2.86693
88127	Pvalb	Bbs4-201_ENSMUST00000026265	4.35772e-13	1.41975e-09	0.537089
88152	Pvalb	Sacm1l-201_ENSMUST00000026270	2.06017e-30	6.71204e-27	0.814429
88246	Pvalb	Abhd6-202_ENSMUST00000166497	1.82785e-66	5.95513e-63	1.27596
88257	Pvalb	Sat1-201_ENSMUST00000026318	3.10658e-42	1.01213e-38	0.994867
88275	Pvalb	Rps24-205_ENSMUST00000223999	2.58155e-220	8.4107e-217	2.70558
88310	Pvalb	Ube3a-203_ENSMUST00000200758	2.28575e-06	0.00744699	0.253729
88330	Pvalb	Sbds-201_ENSMUST00000026387	3.98994e-07	0.00129992	0.249564
88404	Pvalb	Nabp2-201_ENSMUST00000026439	4.41957e-12	1.4399e-08	0.320832
88440	Pvalb	Atp5b-206_ENSMUST00000126751	2.0715e-87	6.74894e-84	0.46232
88444	Pvalb	Atp5b-201_ENSMUST00000026459	3.34414e-123	1.08952e-119	0.529208
88485	Pvalb	Ddit3-201_ENSMUST00000026475	2.60401e-99	8.48387e-96	1.43731
88495	Pvalb	Ttc4-201_ENSMUST00000026480	3.04974e-11	9.93606e-08	0.523067
88519	Pvalb	Hdhd2-206_ENSMUST00000145634	1.15716e-53	3.77004e-50	0.85024
88541	Pvalb	Atp5a1-201_ENSMUST00000026495	1.04514e-97	3.40508e-94	0.579425
88584	Pvalb	Echs1-201_ENSMUST00000026538	7.64864e-51	2.49193e-47	1.08624
88593	Pvalb	Fuom-201_ENSMUST00000026539	1.45037e-48	4.7253e-45	1.03235
88620	Pvalb	Adgra1-201_ENSMUST00000026548	3.54217e-16	1.15404e-12	0.52784
88622	Pvalb	Adgra1-203_ENSMUST00000137584	5.55232e-20	1.80895e-16	0.754644
88670	Pvalb	Sirt3-202_ENSMUST00000106048	2.82225e-124	9.19489e-121	1.66519
88698	Pvalb	Hras-205_ENSMUST00000128993	1.37684e-22	4.48575e-19	0.441581
88699	Pvalb	Hras-202_ENSMUST00000097957	1.40622e-17	4.58146e-14	0.293584
88852	Pvalb	Eif4a3-201_ENSMUST00000026667	9.80198e-13	3.19348e-09	0.467183
88919	Pvalb	Cct8-201_ENSMUST00000026704	1.19905e-18	3.90651e-15	0.284924
88961	Pvalb	Uqcrc1-201_ENSMUST00000026743	1.14128e-119	3.7183e-116	0.613426
89062	Pvalb	Mcrip2-201_ENSMUST00000026828	3.6166e-93	1.17829e-89	1.70896
89091	Pvalb	Gng13-201_ENSMUST00000115108	2.78327e-08	9.06788e-05	0.29895
89117	Pvalb	Hspa4l-208_ENSMUST00000204702	1.82266e-44	5.93822e-41	0.73049
89177	Pvalb	Gdap1-201_ENSMUST00000026879	1.56831e-06	0.00510954	0.290449
89187	Pvalb	Atp5c1-203_ENSMUST00000114897	1.55168e-207	5.05538e-204	0.558562
89284	Pvalb	Iscu-201_ENSMUST00000026937	3.8481e-121	1.25371e-117	0.625989
89334	Pvalb	Higd2a-201_ENSMUST00000026986	4.70668e-09	1.53344e-05	0.114056
89399	Pvalb	Gria4-203_ENSMUST00000163309	2.45169e-30	7.98761e-27	0.915287
89423	Pvalb	Lypla1-201_ENSMUST00000027036	5.01525e-46	1.63397e-42	1.10455
89486	Pvalb	Cops5-201_ENSMUST00000027050	2.62182e-07	0.000854189	0.281677
89537	Pvalb	Tmem70-203_ENSMUST00000177501	3.1027e-09	1.01086e-05	0.543014
89539	Pvalb	Tmem70-201_ENSMUST00000065373	5.49396e-28	1.78993e-24	0.781444
89603	Pvalb	Eef1b2-205_ENSMUST00000135877	2.03446e-11	6.62828e-08	0.36833
89610	Pvalb	Ndufs1-201_ENSMUST00000027111	3.01317e-49	9.81691e-46	1.15057
89629	Pvalb	Mob4-205_ENSMUST00000162364	3.6785e-13	1.19846e-09	0.335749
89631	Pvalb	Hspd1-201_ENSMUST00000027123	3.88407e-23	1.26543e-19	0.395542
89667	Pvalb	Lancl1-203_ENSMUST00000119559	1.15125e-80	3.75078e-77	0.496243
89668	Pvalb	Lancl1-202_ENSMUST00000113979	3.81539e-106	1.24305e-102	0.781032
89696	Pvalb	Carf-210_ENSMUST00000191232	3.62938e-07	0.00118245	0.183213
89757	Pvalb	Ndufb3-201_ENSMUST00000027193	8.55566e-30	2.78744e-26	0.166951
89842	Pvalb	Pdcl3-202_ENSMUST00000193073	2.41054e-08	7.85354e-05	0.388021
89943	Pvalb	Tmeff2-201_ENSMUST00000081851	3.35503e-49	1.09307e-45	1.29558
89956	Pvalb	Unc50-202_ENSMUST00000114925	2.16468e-10	7.05252e-07	0.431894
89977	Pvalb	Plekhb2-201_ENSMUST00000027297	2.80997e-13	9.15487e-10	0.391671
90024	Pvalb	Mff-205_ENSMUST00000160632	1.56785e-136	5.10806e-133	1.71559
90032	Pvalb	Mff-202_ENSMUST00000078332	1.59533e-26	5.19759e-23	0.459995
90042	Pvalb	Sdhaf4-201_ENSMUST00000027338	3.17042e-22	1.03292e-18	0.531561
90045	Pvalb	Smap1-205_ENSMUST00000141330	9.04023e-09	2.94531e-05	0.353927
90047	Pvalb	Smap1-201_ENSMUST00000027339	1.14359e-17	3.7258e-14	0.458077
90091	Pvalb	Cnot9-201_ENSMUST00000087215	2.59529e-06	0.00845546	0.24647
90095	Pvalb	Pnkd-201_ENSMUST00000027370	9.16858e-112	2.98712e-108	2.08938
90172	Pvalb	Tuba4a-201_ENSMUST00000079464	2.05961e-19	6.7102e-16	0.438077
90173	Pvalb	Tuba4a-202_ENSMUST00000186213	1.35882e-10	4.42704e-07	0.3345
90209	Pvalb	Dnpep-202_ENSMUST00000113605	1.00001e-31	3.25804e-28	0.909665
90305	Pvalb	Mrpl44-201_ENSMUST00000027464	1.26249e-24	4.11321e-21	0.818673
90323	Pvalb	Ndufa10-204_ENSMUST00000185466	3.28485e-92	1.0702e-88	0.760613
90324	Pvalb	Ndufa10-207_ENSMUST00000189503	1.58038e-77	5.14888e-74	0.708387
90329	Pvalb	Ndufa10-201_ENSMUST00000027478	2.2118e-103	7.20605e-100	0.718154
90355	Pvalb	Ppp1r7-203_ENSMUST00000185498	8.6893e-08	0.000283098	0.346902
90418	Pvalb	Lrrfip1-211_ENSMUST00000189505	4.25165e-13	1.38519e-09	0.493414
90562	Pvalb	Rgs2-201_ENSMUST00000027606	3.75684e-68	1.22398e-64	1.48822
90563	Pvalb	Rgs2-202_ENSMUST00000127206	8.06559e-103	2.62777e-99	1.49096
90575	Pvalb	Tsn-205_ENSMUST00000188882	5.91152e-08	0.000192597	0.266635
90578	Pvalb	Tsn-204_ENSMUST00000188512	1.03953e-08	3.38679e-05	0.268383
90588	Pvalb	Ptpn4-201_ENSMUST00000064091	2.09376e-10	6.82148e-07	0.335364
90606	Pvalb	Nek7-201_ENSMUST00000027642	0	2.22507e-308	3.17677
90607	Pvalb	Nek7-203_ENSMUST00000187407	7.63973e-234	2.48902e-230	3.09059
90629	Pvalb	Tmem9-201_ENSMUST00000063719	4.12447e-14	1.34375e-10	0.40351
90846	Pvalb	Cox20-201_ENSMUST00000027781	8.50615e-17	2.7713e-13	0.398857
90866	Pvalb	Srp9-201_ENSMUST00000027792	3.98413e-38	1.29803e-34	0.386847
90880	Pvalb	Fh1-201_ENSMUST00000027810	1.15158e-65	3.75185e-62	0.932651
90884	Pvalb	Fh1-205_ENSMUST00000176740	4.9916e-38	1.62626e-34	0.876045
90891	Pvalb	Dusp23-201_ENSMUST00000027826	1.68318e-38	5.4838e-35	0.80278
90954	Pvalb	Mpc2-203_ENSMUST00000138999	1.60566e-183	5.23124e-180	0.881129
90958	Pvalb	Mpc2-201_ENSMUST00000027853	1.07983e-230	3.51808e-227	0.759437
90975	Pvalb	Atp1b1-201_ENSMUST00000027863	3.32928e-181	1.08468e-177	0.529242
91028	Pvalb	Smyd2-201_ENSMUST00000027897	2.85758e-11	9.30999e-08	0.479289
91048	Pvalb	Eprs-201_ENSMUST00000046514	1.45722e-25	4.74763e-22	0.632595
91059	Pvalb	Bpnt1-201_ENSMUST00000027916	5.65137e-19	1.84122e-15	0.525186
91075	Pvalb	Lpgat1-201_ENSMUST00000110855	4.60036e-63	1.4988e-59	0.995256
91180	Pvalb	Phyh-201_ENSMUST00000027975	1.48046e-117	4.82334e-114	1.50719
91220	Pvalb	Mgst3-201_ENSMUST00000028005	1.46316e-174	4.76697e-171	1.01582
91371	Pvalb	Arpc5l-202_ENSMUST00000112862	2.19207e-54	7.14175e-51	0.496026
91387	Pvalb	Kif5c-201_ENSMUST00000028102	2.19904e-41	7.16447e-38	0.431036
91395	Pvalb	Mmadhc-201_ENSMUST00000102769	1.30965e-10	4.26684e-07	0.48473
91527	Pvalb	Stxbp1-202_ENSMUST00000077458	7.36894e-19	2.4008e-15	0.408002
91581	Pvalb	Ak1-202_ENSMUST00000113277	2.54558e-85	8.29349e-82	1.16285
91595	Pvalb	Ptges2-201_ENSMUST00000028162	1.91328e-42	6.23348e-39	0.754626
91596	Pvalb	Ptges2-203_ENSMUST00000130121	2.8337e-40	9.2322e-37	0.996329
91606	Pvalb	Kcnj3-202_ENSMUST00000112632	7.96215e-41	2.59407e-37	0.886691
91608	Pvalb	Dnm1-201_ENSMUST00000078352	1.38448e-100	4.51063e-97	1.34428
91635	Pvalb	Olfm1-203_ENSMUST00000102879	3.53034e-27	1.15019e-23	0.590557
91637	Pvalb	Olfm1-202_ENSMUST00000100244	5.771e-09	1.88019e-05	0.347067
91687	Pvalb	BC005624-201_ENSMUST00000028205	5.6276e-07	0.00183347	0.220755
91839	Pvalb	Rbm18-201_ENSMUST00000028251	4.81603e-28	1.56906e-24	0.788969
91844	Pvalb	Lhx6-204_ENSMUST00000112966	2.22063e-113	7.23481e-110	1.91343
91850	Pvalb	Ndufa8-201_ENSMUST00000070112	1.22359e-201	3.98646e-198	0.582571
91876	Pvalb	Strbp-201_ENSMUST00000028279	9.91546e-103	3.23046e-99	0.908519
91878	Pvalb	Strbp-203_ENSMUST00000135488	1.69621e-47	5.52625e-44	0.685566
91949	Pvalb	Nacc2-201_ENSMUST00000028300	4.21028e-119	1.37171e-115	1.61233
92127	Pvalb	Slc25a12-206_ENSMUST00000151937	1.84892e-17	6.0238e-14	0.393294
92133	Pvalb	Slc25a12-207_ENSMUST00000184169	1.85461e-12	6.04233e-09	0.505005
92139	Pvalb	Ube2e3-201_ENSMUST00000028398	6.42269e-27	2.09251e-23	0.528204
92202	Pvalb	Timm10-201_ENSMUST00000028470	4.50466e-48	1.46762e-44	0.665341
92234	Pvalb	Zc3h15-201_ENSMUST00000081591	2.51119e-07	0.000818144	0.325478
92237	Pvalb	Mtx2-202_ENSMUST00000129284	2.93005e-32	9.54609e-29	0.603674
92238	Pvalb	Mtx2-201_ENSMUST00000028511	1.34245e-34	4.37369e-31	0.49996
92262	Pvalb	Ola1-206_ENSMUST00000152608	1.90549e-22	6.20808e-19	0.646902
92289	Pvalb	Emc4-201_ENSMUST00000028551	1.37786e-13	4.48908e-10	0.153185
92293	Pvalb	Lpcat4-201_ENSMUST00000028554	2.17652e-78	7.09109e-75	1.25077
92308	Pvalb	Commd9-201_ENSMUST00000028584	7.07372e-20	2.30462e-16	0.728263
92347	Pvalb	Cstf3-206_ENSMUST00000137961	8.82182e-08	0.000287415	0.337191
92433	Pvalb	Dut-201_ENSMUST00000051605	3.51985e-13	1.14677e-09	0.436456
92469	Pvalb	Syt13-201_ENSMUST00000028648	2.7239e-20	8.87448e-17	0.570018
92526	Pvalb	Pdia3-201_ENSMUST00000028683	9.09604e-08	0.000296349	0.237751
92588	Pvalb	Snap25-201_ENSMUST00000028727	2.81275e-97	9.16395e-94	0.371511
92604	Pvalb	Mtch2-203_ENSMUST00000111468	5.79391e-17	1.88766e-13	0.41504
92606	Pvalb	Mtch2-201_ENSMUST00000057216	4.69408e-21	1.52933e-17	0.535291
92717	Pvalb	Chac1-201_ENSMUST00000028780	3.32908e-76	1.08461e-72	1.64982
92740	Pvalb	1700037H04Rik-202_ENSMUST00000103188	3.01156e-10	9.81165e-07	0.36784
92792	Pvalb	Pcna-201_ENSMUST00000028817	5.70055e-07	0.00185724	0.354258
92813	Pvalb	Chgb-201_ENSMUST00000028826	7.46223e-23	2.43119e-19	0.400757
92814	Pvalb	Spred1-201_ENSMUST00000028829	4.98253e-20	1.62331e-16	0.566953
92869	Pvalb	Mrps5-201_ENSMUST00000028852	1.59285e-17	5.1895e-14	0.450727
92882	Pvalb	Ndufaf5-201_ENSMUST00000044825	1.96902e-43	6.41505e-40	0.770269
92929	Pvalb	Idh3b-201_ENSMUST00000028892	7.96884e-85	2.59625e-81	0.532058
92956	Pvalb	Snx5-201_ENSMUST00000028909	1.14497e-16	3.73031e-13	0.64621
92991	Pvalb	Napb-201_ENSMUST00000028926	5.41685e-13	1.76481e-09	0.680354
93042	Pvalb	Pdrg1-201_ENSMUST00000028972	2.43421e-11	7.93064e-08	0.528709
93052	Pvalb	Mapre1-201_ENSMUST00000028981	1.65975e-07	0.000540746	0.279002
93073	Pvalb	Fam210b-201_ENSMUST00000028995	1.18935e-154	3.8749e-151	1.84057
93090	Pvalb	Tpd52-202_ENSMUST00000091354	4.31628e-86	1.40624e-82	1.5007
93116	Pvalb	Gnas-208_ENSMUST00000109087	5.75593e-11	1.87528e-07	0.13128
93138	Pvalb	Impa1-204_ENSMUST00000191670	3.79582e-49	1.23668e-45	0.962185
93140	Pvalb	Impa1-202_ENSMUST00000118410	3.36561e-65	1.09652e-61	1.08511
93223	Pvalb	Stmn3-201_ENSMUST00000103045	1.85738e-132	6.05136e-129	0.371931
93268	Pvalb	Armc1-201_ENSMUST00000029125	3.76652e-23	1.22713e-19	0.567023
93273	Pvalb	Map1lc3a-201_ENSMUST00000029128	2.91204e-23	9.48744e-20	0.200947
93275	Pvalb	Map1lc3a-203_ENSMUST00000154596	2.38154e-29	7.75907e-26	0.274454
93278	Pvalb	Ggt7-201_ENSMUST00000029131	3.38817e-23	1.10387e-19	0.655452
93382	Pvalb	1110008F13Rik-201_ENSMUST00000029165	1.01477e-31	3.30612e-28	0.513653
93493	Pvalb	Ndufb5-204_ENSMUST00000127477	1.05257e-176	3.42926e-173	0.792861
93499	Pvalb	Ndufb5-203_ENSMUST00000122290	4.4773e-135	1.4587e-131	0.590321
93567	Pvalb	Nceh1-201_ENSMUST00000046515	1.07053e-134	3.48777e-131	1.33853
93654	Pvalb	Ufm1-203_ENSMUST00000146598	1.74755e-22	5.69351e-19	0.531022
93827	Pvalb	Gmps-201_ENSMUST00000029405	5.62781e-16	1.83354e-12	0.377143
93836	Pvalb	Ssr3-201_ENSMUST00000029414	4.65714e-14	1.5173e-10	0.533245
93855	Pvalb	Serpini1-201_ENSMUST00000029423	2.12523e-08	6.92399e-05	0.352782
93857	Pvalb	Pdcd10-201_ENSMUST00000029424	4.08143e-32	1.32973e-28	0.735393
93859	Pvalb	Pdcd10-205_ENSMUST00000161137	3.15202e-27	1.02693e-23	0.557086
93918	Pvalb	Sec22b-201_ENSMUST00000029476	5.15489e-19	1.67946e-15	0.603348
93966	Pvalb	Ahcyl1-203_ENSMUST00000138091	1.60158e-21	5.21793e-18	0.73019
93967	Pvalb	Slc6a17-206_ENSMUST00000168211	7.34178e-38	2.39195e-34	0.686535
94042	Pvalb	Hax1-201_ENSMUST00000079724	1.19456e-47	3.89187e-44	0.778874
94045	Pvalb	Hax1-202_ENSMUST00000197432	3.46075e-14	1.12751e-10	0.493239
94065	Pvalb	Pmvk-201_ENSMUST00000029564	2.39445e-06	0.00780112	0.315089
94101	Pvalb	Extl2-201_ENSMUST00000029575	7.33422e-51	2.38949e-47	1.10776
94103	Pvalb	Extl2-203_ENSMUST00000106502	1.21279e-32	3.95126e-29	1.06293
94179	Pvalb	Gucy1b1-201_ENSMUST00000029635	2.20273e-22	7.17648e-19	0.840197
94199	Pvalb	Ppa2-201_ENSMUST00000029644	1.92581e-18	6.27429e-15	0.505063
94217	Pvalb	Glrb-201_ENSMUST00000029654	9.02458e-64	2.94021e-60	1.14964
94226	Pvalb	Aimp1-201_ENSMUST00000029663	5.47276e-10	1.78302e-06	0.328848
94362	Pvalb	Lamtor2-201_ENSMUST00000029698	1.78073e-26	5.80163e-23	0.322213
94398	Pvalb	Naxe-201_ENSMUST00000029708	5.13013e-24	1.6714e-20	0.462463
94443	Pvalb	Rnf115-201_ENSMUST00000029740	8.3681e-36	2.72633e-32	0.901192
94588	Pvalb	Adh5-201_ENSMUST00000005964	4.02308e-25	1.31072e-21	0.713552
94603	Pvalb	Rap1gds1-201_ENSMUST00000029796	3.30051e-08	0.000107531	0.363945
94636	Pvalb	Ppp3ca-201_ENSMUST00000056758	1.18147e-08	3.84924e-05	0.331222
94654	Pvalb	Cisd2-201_ENSMUST00000029815	8.70482e-39	2.83603e-35	0.643347
94773	Pvalb	Fam92a-202_ENSMUST00000108285	2.96824e-06	0.00967054	0.247221
94775	Pvalb	Tmem55a-201_ENSMUST00000029875	8.79818e-18	2.86645e-14	0.537681
94836	Pvalb	Sdcbp-202_ENSMUST00000103008	6.72562e-64	2.19121e-60	1.22227
94843	Pvalb	Tstd3-201_ENSMUST00000029915	7.11619e-98	2.31846e-94	1.63723
94865	Pvalb	Ndufaf4-202_ENSMUST00000146721	1.26294e-60	4.11465e-57	0.880828
94866	Pvalb	Ndufaf4-201_ENSMUST00000029925	1.79505e-34	5.84827e-31	0.65139
94877	Pvalb	Gtf2b-201_ENSMUST00000029938	2.76959e-15	9.02331e-12	0.576957
95142	Pvalb	Dnaja1-205_ENSMUST00000137246	3.94206e-18	1.28432e-14	0.460569
95167	Pvalb	Bag1-202_ENSMUST00000108089	1.22122e-08	3.97874e-05	0.541442
95256	Pvalb	Stoml2-206_ENSMUST00000135660	5.12766e-09	1.67059e-05	0.384385
95258	Pvalb	Stoml2-208_ENSMUST00000138030	8.00551e-28	2.6082e-24	0.772063
95262	Pvalb	Stoml2-211_ENSMUST00000153203	3.93468e-14	1.28192e-10	0.404889
95291	Pvalb	Tln1-202_ENSMUST00000123985	1.52446e-36	4.96668e-33	0.501823
95294	Pvalb	Creb3-201_ENSMUST00000102944	8.3877e-08	0.000273271	0.322848
95327	Pvalb	Hint2-201_ENSMUST00000030192	5.46526e-24	1.78058e-20	0.444018
95336	Pvalb	Clta-204_ENSMUST00000107849	1.81702e-45	5.91985e-42	1.00598
95365	Pvalb	Psip1-202_ENSMUST00000107214	3.51953e-07	0.00114666	0.278871
95370	Pvalb	Sh3gl2-201_ENSMUST00000030212	2.22067e-28	7.23494e-25	0.768649
95432	Pvalb	Sgip1-212_ENSMUST00000142430	4.52454e-07	0.0014741	0.160871
95467	Pvalb	Jak1-201_ENSMUST00000102781	1.2967e-12	4.22466e-09	0.347522
95509	Pvalb	Elavl4-211_ENSMUST00000153200	4.0432e-16	1.31728e-12	0.620623
95550	Pvalb	Rnf11-202_ENSMUST00000064167	2.95528e-27	9.62832e-24	0.560082
95552	Pvalb	Rnf11-201_ENSMUST00000030284	8.87149e-20	2.89033e-16	0.294075
95587	Pvalb	Txndc12-201_ENSMUST00000030296	4.82485e-39	1.57194e-35	0.852911
95594	Pvalb	Btf3l4-204_ENSMUST00000102742	1.87094e-65	6.09553e-62	0.849166
95664	Pvalb	Scp2-201_ENSMUST00000030340	1.88941e-25	6.15571e-22	0.63225
95669	Pvalb	Scp2-202_ENSMUST00000106701	6.82812e-87	2.2246e-83	1.05312
95670	Pvalb	Scp2-203_ENSMUST00000122878	1.00004e-48	3.25812e-45	0.914707
95688	Pvalb	Magoh-201_ENSMUST00000030348	6.56171e-12	2.13781e-08	0.40283
95705	Pvalb	Tmem59-201_ENSMUST00000030361	6.00387e-09	1.95606e-05	0.194289
95726	Pvalb	Mrpl37-201_ENSMUST00000030365	1.52514e-31	4.96889e-28	0.916554
95792	Pvalb	Ndufs5-201_ENSMUST00000030401	1.54851e-120	5.04504e-117	0.34471
95880	Pvalb	Rnf220-212_ENSMUST00000221654	1.7847e-07	0.000581456	0.348813
95898	Pvalb	Urod-201_ENSMUST00000030446	4.5827e-29	1.49304e-25	0.809978
95993	Pvalb	Cmpk1-201_ENSMUST00000030491	1.11831e-19	3.64345e-16	0.412774
96016	Pvalb	Capzb-204_ENSMUST00000102508	5.02478e-26	1.63707e-22	0.407902
96029	Pvalb	Pink1-201_ENSMUST00000030536	4.10012e-09	1.33582e-05	0.285132
96076	Pvalb	Fabp3-201_ENSMUST00000070532	4.47296e-112	1.45729e-108	0.486965
96085	Pvalb	Pef1-201_ENSMUST00000030563	6.3685e-20	2.07486e-16	0.722497
96172	Pvalb	Eif3i-201_ENSMUST00000102593	9.2304e-13	3.00726e-09	0.308856
96218	Pvalb	Yars-201_ENSMUST00000106054	5.32414e-26	1.7346e-22	0.665862
96273	Pvalb	Trappc3-201_ENSMUST00000030660	6.95515e-14	2.26599e-10	0.389492
96297	Pvalb	Mrps15-201_ENSMUST00000030675	9.94329e-08	0.000323952	0.279726
96372	Pvalb	Yrdc-201_ENSMUST00000102628	2.94064e-15	9.5806e-12	0.538294
96407	Pvalb	Sf3a3-201_ENSMUST00000030734	2.25961e-07	0.000736181	0.382659
96472	Pvalb	Kcnab2-201_ENSMUST00000030768	3.4251e-48	1.1159e-44	1.03538
96499	Pvalb	Acot7-202_ENSMUST00000075363	5.77975e-59	1.88304e-55	0.462546
96513	Pvalb	Rheb-201_ENSMUST00000030787	6.57651e-08	0.000214263	0.0982273
96523	Pvalb	Smarcd3-208_ENSMUST00000195943	3.19745e-18	1.04173e-14	0.678369
96535	Pvalb	Abcf2-201_ENSMUST00000030795	3.0716e-11	1.00073e-07	0.542259
96551	Pvalb	Tmub1-201_ENSMUST00000030799	1.12001e-12	3.64899e-09	0.546933
96595	Pvalb	Park7-201_ENSMUST00000030805	2.95096e-18	9.61424e-15	0.216119
96605	Pvalb	Cdk5-201_ENSMUST00000030814	3.29041e-14	1.07201e-10	0.300633
96634	Pvalb	Slc25a33-201_ENSMUST00000105686	1.47159e-46	4.79444e-43	0.961689
96640	Pvalb	Ctnnbip1-201_ENSMUST00000030839	3.29421e-27	1.07325e-23	0.695973
96654	Pvalb	Tomm7-201_ENSMUST00000030851	4.79624e-09	1.56262e-05	0.12526
96670	Pvalb	Fbxo44-208_ENSMUST00000167160	1.75941e-53	5.73215e-50	1.0781
96793	Pvalb	Prkcz-202_ENSMUST00000103178	6.10233e-12	1.98814e-08	0.428
96800	Pvalb	Gabrd-201_ENSMUST00000030925	0	2.22507e-308	3.68217
96853	Pvalb	Mrpl20-201_ENSMUST00000030942	2.40356e-06	0.0078308	0.11735
96909	Pvalb	Afap1-201_ENSMUST00000064571	1.28479e-46	4.18584e-43	0.791717
96993	Pvalb	Ppp2r2c-201_ENSMUST00000031003	8.81441e-12	2.87173e-08	0.409032
97014	Pvalb	Nsg1-201_ENSMUST00000031009	1.97068e-65	6.42048e-62	0.455091
97015	Pvalb	Nsg1-205_ENSMUST00000201415	6.4166e-45	2.09053e-41	0.575976
97120	Pvalb	Ociad1-201_ENSMUST00000031038	8.01658e-20	2.6118e-16	0.517794
97125	Pvalb	Ociad2-201_ENSMUST00000087195	1.54085e-81	5.0201e-78	1.48991
97135	Pvalb	Cgref1-201_ENSMUST00000031051	1.33179e-41	4.33896e-38	1.19378
97154	Pvalb	Mapre3-201_ENSMUST00000031058	4.04695e-36	1.3185e-32	0.704016
97160	Pvalb	Ppargc1a-203_ENSMUST00000132734	1.61147e-160	5.25016e-157	1.7812
97260	Pvalb	Grpel1-201_ENSMUST00000031099	4.29011e-17	1.39772e-13	0.269312
97266	Pvalb	Lias-202_ENSMUST00000122026	3.63731e-29	1.18504e-25	0.842597
97289	Pvalb	Ube2k-209_ENSMUST00000202601	1.29895e-06	0.00423199	0.279701
97351	Pvalb	Slc30a9-205_ENSMUST00000200734	2.65565e-36	8.65212e-33	0.592591
97354	Pvalb	Slc30a9-208_ENSMUST00000202770	2.33463e-37	7.60624e-34	0.602673
97355	Pvalb	Slc30a9-204_ENSMUST00000162372	4.06778e-40	1.32528e-36	0.501577
97483	Pvalb	Rufy3-201_ENSMUST00000031229	3.491e-53	1.13737e-49	0.875331
97494	Pvalb	Sparcl1-201_ENSMUST00000031249	1.36055e-237	4.43267e-234	2.50693
97498	Pvalb	Nudt9-201_ENSMUST00000031250	5.24539e-08	0.000170895	0.339613
97513	Pvalb	Coq2-201_ENSMUST00000031262	9.61686e-21	3.13317e-17	0.697973
97526	Pvalb	Cds1-201_ENSMUST00000031273	2.22789e-105	7.25846e-102	1.50248
97581	Pvalb	Wsb2-201_ENSMUST00000031309	2.31499e-10	7.54224e-07	0.446388
97624	Pvalb	Tmed2-201_ENSMUST00000060226	3.12566e-09	1.01834e-05	0.303577
97639	Pvalb	Rchy1-201_ENSMUST00000031345	1.72685e-16	5.62608e-13	0.601741
97640	Pvalb	Rchy1-204_ENSMUST00000169948	6.88951e-16	2.2446e-12	0.547087
97657	Pvalb	Arl6ip4-201_ENSMUST00000031351	1.24725e-19	4.06355e-16	0.567386
97664	Pvalb	G3bp2-209_ENSMUST00000202258	2.49374e-09	8.1246e-06	0.441456
97812	Pvalb	Psph-201_ENSMUST00000031399	7.27703e-55	2.37086e-51	0.820317
97876	Pvalb	Vps29-208_ENSMUST00000155671	1.79443e-08	5.84624e-05	0.35411
97880	Pvalb	Fam216a-201_ENSMUST00000031419	3.10302e-09	1.01096e-05	0.292623
97903	Pvalb	Atp2a2-203_ENSMUST00000179939	1.6866e-50	5.49495e-47	0.82189
97956	Pvalb	Rnf34-201_ENSMUST00000031434	6.24455e-40	2.03447e-36	0.81016
98032	Pvalb	Cit-213_ENSMUST00000145363	1.37767e-10	4.48845e-07	0.253694
98034	Pvalb	Cit-207_ENSMUST00000128702	2.45161e-33	7.98733e-30	0.61008
98037	Pvalb	Cit-215_ENSMUST00000147330	4.99895e-15	1.62866e-11	0.344045
98077	Pvalb	Cabp1-204_ENSMUST00000112113	2.68654e-123	8.75273e-120	1.35087
98132	Pvalb	Tmem106b-201_ENSMUST00000031556	3.22513e-07	0.00105075	0.298286
98157	Pvalb	Actb-207_ENSMUST00000167721	2.27131e-18	7.39994e-15	0.678986
98255	Pvalb	Pdap1-201_ENSMUST00000031627	2.2069e-10	7.19007e-07	0.173615
98279	Pvalb	Ndufa4-201_ENSMUST00000031637	2.82834e-70	9.21474e-67	0.660646
98280	Pvalb	Ndufa4-204_ENSMUST00000204714	1.71057e-151	5.57305e-148	0.385428
98281	Pvalb	Ndufa4-205_ENSMUST00000204978	2.7325e-94	8.9025e-91	0.272247
98299	Pvalb	Wasf3-201_ENSMUST00000016143	5.64196e-35	1.83815e-31	0.51013
98314	Pvalb	Polr1d-201_ENSMUST00000050970	8.30987e-31	2.70736e-27	0.71846
98343	Pvalb	Pomp-201_ENSMUST00000031654	2.16444e-09	7.05176e-06	0.0971988
98511	Pvalb	Pop7-201_ENSMUST00000031728	4.37461e-10	1.42525e-06	0.485427
98563	Pvalb	Asns-201_ENSMUST00000031766	4.73746e-129	1.54346e-125	1.08863
98598	Pvalb	Plxna4-201_ENSMUST00000115096	1.7928e-119	5.84094e-116	1.09081
98610	Pvalb	Ccdc136-206_ENSMUST00000145310	8.41959e-70	2.7431e-66	1.09677
98615	Pvalb	Ccdc136-205_ENSMUST00000143599	7.78211e-23	2.53541e-19	0.784721
98638	Pvalb	Hibadh-201_ENSMUST00000031788	2.81589e-51	9.17418e-48	1.13104
98643	Pvalb	Gars-201_ENSMUST00000003572	6.28023e-99	2.0461e-95	1.1678
98726	Pvalb	Gsdme-202_ENSMUST00000101405	2.83715e-44	9.24344e-41	0.718918
98765	Pvalb	Cbx3-201_ENSMUST00000031862	2.39816e-09	7.8132e-06	0.281666
98807	Pvalb	Ccdc184-201_ENSMUST00000031914	2.31873e-58	7.55443e-55	0.987593
98814	Pvalb	Ssbp1-203_ENSMUST00000117411	5.29697e-09	1.72575e-05	0.421307
98882	Pvalb	Nfu1-202_ENSMUST00000117583	5.02234e-14	1.63628e-10	0.372292
98921	Pvalb	Cct7-201_ENSMUST00000032078	6.59018e-07	0.00214708	0.153948
98985	Pvalb	Mrpl53-201_ENSMUST00000113938	8.96078e-23	2.91942e-19	0.390195
98989	Pvalb	Pole4-201_ENSMUST00000095786	2.10833e-15	6.86893e-12	0.522177
98990	Pvalb	Pole4-203_ENSMUST00000141138	9.67389e-18	3.15175e-14	0.628897
98995	Pvalb	Mrpl19-201_ENSMUST00000032124	2.68168e-23	8.7369e-20	0.46465
99019	Pvalb	Cnbp-201_ENSMUST00000032138	9.68596e-21	3.15569e-17	0.524407
99022	Pvalb	Cnbp-203_ENSMUST00000113619	7.2995e-13	2.37818e-09	0.283493
99031	Pvalb	Copg1-201_ENSMUST00000049966	4.85475e-16	1.58168e-12	0.553892
99032	Pvalb	Copg1-202_ENSMUST00000113607	7.90218e-24	2.57453e-20	0.615522
99037	Pvalb	Tmf1-201_ENSMUST00000095664	2.78856e-15	9.08512e-12	0.356393
99050	Pvalb	Uba3-201_ENSMUST00000089287	7.6557e-28	2.49423e-24	0.76612
99095	Pvalb	Ruvbl1-201_ENSMUST00000032165	3.85631e-14	1.25639e-10	0.568924
99120	Pvalb	Chchd6-201_ENSMUST00000032172	2.01816e-08	6.57516e-05	0.313058
99174	Pvalb	Itpr1-201_ENSMUST00000032192	1.79543e-31	5.84952e-28	0.786492
99196	Pvalb	Mlf2-201_ENSMUST00000032214	2.57939e-21	8.40367e-18	0.775025
99226	Pvalb	Cops7a-201_ENSMUST00000032220	2.02488e-21	6.59705e-18	0.40195
99247	Pvalb	Gabarapl1-201_ENSMUST00000032264	1.04321e-08	3.39877e-05	0.109234
99333	Pvalb	Fam234b-201_ENSMUST00000111915	7.25907e-24	2.36501e-20	0.743972
99340	Pvalb	Grin2b-205_ENSMUST00000152012	2.17793e-18	7.0957e-15	0.43296
99380	Pvalb	Strap-201_ENSMUST00000064910	1.13406e-12	3.69477e-09	0.392782
99435	Pvalb	Ldhb-201_ENSMUST00000032373	0	2.22507e-308	1.22993
99436	Pvalb	Ldhb-204_ENSMUST00000204433	8.64936e-178	2.81796e-174	2.1835
99474	Pvalb	Kras-201_ENSMUST00000032399	2.28104e-06	0.00743164	0.281363
99484	Pvalb	Bcat1-203_ENSMUST00000111742	4.25636e-66	1.38672e-62	1.25633
99511	Pvalb	Camk1-201_ENSMUST00000032409	4.77092e-36	1.55437e-32	0.589665
99552	Pvalb	Emc3-201_ENSMUST00000032425	2.06185e-24	6.7175e-21	0.780451
99560	Pvalb	Med21-201_ENSMUST00000032429	1.92299e-09	6.2651e-06	0.345042
99616	Pvalb	Slc6a1-201_ENSMUST00000032454	1.941e-56	6.32378e-53	0.530619
99671	Pvalb	Necap1-201_ENSMUST00000032477	3.1719e-15	1.0334e-11	0.379528
99687	Pvalb	Mrpl51-203_ENSMUST00000144380	8.50519e-28	2.77099e-24	0.533637
99688	Pvalb	Mrpl51-202_ENSMUST00000136804	3.60819e-29	1.17555e-25	0.424743
99689	Pvalb	Mrpl51-201_ENSMUST00000032485	2.13035e-23	6.94067e-20	0.31341
99692	Pvalb	Vamp1-201_ENSMUST00000032487	1.00644e-145	3.27898e-142	2.10454
99726	Pvalb	Fkbp4-201_ENSMUST00000032508	9.6389e-25	3.14035e-21	0.469942
99828	Pvalb	Rpl28-202_ENSMUST00000078432	1.18746e-10	3.86875e-07	0.149541
100086	Pvalb	Yif1b-203_ENSMUST00000108238	1.69259e-14	5.51446e-11	0.714033
100100	Pvalb	Psmd8-202_ENSMUST00000182328	1.88457e-23	6.13992e-20	0.443203
100108	Pvalb	Nfkbib-202_ENSMUST00000085851	3.58569e-11	1.16822e-07	0.452018
100121	Pvalb	Psmc4-201_ENSMUST00000032824	2.21241e-11	7.20803e-08	0.213231
100142	Pvalb	Mrps11-205_ENSMUST00000133553	8.24094e-24	2.6849e-20	0.715386
100144	Pvalb	Mrps11-201_ENSMUST00000032840	2.68144e-47	8.73612e-44	0.875429
100145	Pvalb	Mrpl46-201_ENSMUST00000032841	7.98964e-35	2.60303e-31	0.676144
100151	Pvalb	Tmem126b-201_ENSMUST00000032843	1.09159e-26	3.55641e-23	0.766452
100179	Pvalb	Me3-203_ENSMUST00000159167	7.65444e-261	2.49382e-257	2.41076
100181	Pvalb	Me3-206_ENSMUST00000160995	7.08642e-246	2.30875e-242	2.74801
100210	Pvalb	Ndufc2-201_ENSMUST00000032882	2.64919e-83	8.63107e-80	0.263291
100226	Pvalb	Coq7-201_ENSMUST00000032887	3.70274e-31	1.20635e-27	0.548682
100350	Pvalb	Aldoa-201_ENSMUST00000032934	1.02973e-63	3.35485e-60	0.22317
100365	Pvalb	Ppp4c-201_ENSMUST00000032936	1.02041e-12	3.32448e-09	0.473043
100381	Pvalb	Mrpl48-202_ENSMUST00000107053	3.24613e-09	1.05759e-05	0.366929
100383	Pvalb	Mrpl48-204_ENSMUST00000132888	2.92252e-15	9.52158e-12	0.448272
100484	Pvalb	Eif3c-201_ENSMUST00000032992	2.10068e-24	6.84401e-21	0.501423
100485	Pvalb	Eif3c-202_ENSMUST00000180459	2.60543e-21	8.48849e-18	0.681232
100612	Pvalb	Cox6a2-201_ENSMUST00000033049	0	2.22507e-308	4.74852
100670	Pvalb	Stx1b-201_ENSMUST00000106267	5.09612e-23	1.66032e-19	0.502613
100736	Pvalb	Lamtor1-201_ENSMUST00000033131	1.73532e-13	5.65366e-10	0.29899
100798	Pvalb	Ndufab1-205_ENSMUST00000130904	7.60585e-144	2.47799e-140	0.566302
100799	Pvalb	Ndufab1-208_ENSMUST00000146022	3.76497e-130	1.22663e-126	0.636679
100804	Pvalb	Ndufab1-206_ENSMUST00000139456	6.26329e-60	2.04058e-56	0.662165
100805	Pvalb	Ndufab1-203_ENSMUST00000123296	1.34995e-133	4.39815e-130	0.471507
100824	Pvalb	Mettl9-201_ENSMUST00000033163	4.53781e-08	0.000147842	0.365028
100831	Pvalb	Mrpl17-204_ENSMUST00000176498	1.02007e-06	0.00332339	0.318103
100854	Pvalb	Uqcrc2-201_ENSMUST00000033176	2.28152e-68	7.43319e-65	0.522941
100926	Pvalb	Oat-201_ENSMUST00000084500	3.11188e-10	1.01385e-06	0.491934
100998	Pvalb	Bccip-201_ENSMUST00000033282	1.73074e-21	5.63876e-18	0.450656
101082	Pvalb	Ndufb11-201_ENSMUST00000116621	6.49139e-145	2.1149e-141	0.451289
101091	Pvalb	Cdk16-201_ENSMUST00000033380	8.60734e-35	2.80427e-31	0.883408
101102	Pvalb	Glrx3-201_ENSMUST00000064404	4.96678e-19	1.61818e-15	0.307761
101318	Pvalb	Dynlt3-201_ENSMUST00000033519	3.80532e-76	1.23977e-72	0.960365
101329	Pvalb	Fundc2-201_ENSMUST00000033541	4.0333e-49	1.31405e-45	0.875349
101339	Pvalb	Brcc3-205_ENSMUST00000133781	9.70742e-23	3.16268e-19	0.711389
101340	Pvalb	Brcc3-202_ENSMUST00000114074	8.78405e-28	2.86184e-24	0.747631
101394	Pvalb	Cox7b-201_ENSMUST00000033582	9.66957e-229	3.15035e-225	0.537237
101395	Pvalb	Cox7b-203_ENSMUST00000155377	6.4669e-188	2.10692e-184	0.515981
101471	Pvalb	Pdha1-201_ENSMUST00000033662	4.06742e-57	1.32516e-53	0.945184
101726	Pvalb	Tceal6-201_ENSMUST00000033783	1.35539e-17	4.41587e-14	0.267681
101753	Pvalb	Tsc22d3-202_ENSMUST00000112995	4.1685e-80	1.3581e-76	1.28624
101804	Pvalb	Lamp1-201_ENSMUST00000033824	1.53254e-13	4.993e-10	0.343902
101806	Pvalb	Gas6-201_ENSMUST00000033828	2.2017e-27	7.17315e-24	0.883575
101814	Pvalb	Coprs-201_ENSMUST00000033839	2.71255e-51	8.8375e-48	0.571581
101909	Pvalb	Leprotl1-201_ENSMUST00000033910	4.80997e-10	1.56709e-06	0.446388
101955	Pvalb	Smim19-201_ENSMUST00000033935	8.55167e-31	2.78613e-27	0.815561
101956	Pvalb	Polb-201_ENSMUST00000033938	1.21952e-29	3.97319e-26	0.505739
102121	Pvalb	Vps37a-201_ENSMUST00000098817	1.67214e-12	5.44784e-09	0.386284
102156	Pvalb	Tmem184c-201_ENSMUST00000034030	4.88581e-25	1.5918e-21	0.831083
102226	Pvalb	Slc25a4-201_ENSMUST00000034049	4.73141e-235	1.54149e-231	0.460599
102232	Pvalb	Ufsp2-201_ENSMUST00000034051	2.66887e-44	8.69518e-41	1.09389
102296	Pvalb	Aktip-201_ENSMUST00000109609	4.03481e-19	1.31454e-15	0.688069
102298	Pvalb	Aktip-205_ENSMUST00000125257	1.1436e-33	3.72585e-30	0.709196
102320	Pvalb	Got2-201_ENSMUST00000034097	6.31746e-113	2.05823e-109	1.06874
102363	Pvalb	Dnaja2-201_ENSMUST00000034138	1.81032e-36	5.89801e-33	0.441583
102374	Pvalb	Tecr-201_ENSMUST00000019382	1.65859e-55	5.40369e-52	0.541744
102377	Pvalb	Tecr-214_ENSMUST00000212990	9.525e-70	3.10324e-66	0.248258
102383	Pvalb	Tecr-203_ENSMUST00000165740	2.03807e-36	6.64002e-33	0.220136
102457	Pvalb	Amfr-201_ENSMUST00000053766	2.9922e-13	9.74858e-10	0.421623
102479	Pvalb	Mt3-201_ENSMUST00000034211	1.83578e-07	0.000598098	0.12395
102486	Pvalb	Mt1-201_ENSMUST00000034215	7.93819e-112	2.58626e-108	1.64265
102495	Pvalb	Herpud1-205_ENSMUST00000161576	1.02115e-36	3.3269e-33	0.861231
102522	Pvalb	Arl2bp-201_ENSMUST00000034228	1.52846e-32	4.97973e-29	0.595531
102536	Pvalb	Ciapin1-201_ENSMUST00000034233	9.94362e-32	3.23963e-28	0.905509
102545	Pvalb	Coq9-201_ENSMUST00000034234	7.17774e-57	2.33851e-53	1.25333
102553	Pvalb	Polr2c-201_ENSMUST00000109521	1.12763e-19	3.67381e-16	0.273358
102580	Pvalb	Cfap20-201_ENSMUST00000034249	9.73409e-07	0.00317137	0.326881
102602	Pvalb	Map1lc3b-201_ENSMUST00000034270	3.76352e-81	1.22615e-77	0.487929
102605	Pvalb	Map1lc3b-205_ENSMUST00000181948	1.4311e-06	0.00466254	0.370463
102629	Pvalb	Cox4i1-201_ENSMUST00000034276	1.10246e-267	3.59183e-264	0.487757
102646	Pvalb	Babam1-201_ENSMUST00000002473	1.94325e-18	6.3311e-15	0.454999
102717	Pvalb	Rab3a-204_ENSMUST00000110093	6.79884e-81	2.21506e-77	0.404818
102721	Pvalb	Rab3a-201_ENSMUST00000034301	5.49222e-97	1.78936e-93	0.323158
102741	Pvalb	Lsm4-201_ENSMUST00000034311	5.90118e-58	1.9226e-54	0.726823
102811	Pvalb	Fam96b-201_ENSMUST00000093234	6.1643e-09	2.00833e-05	0.378173
102843	Pvalb	Psmb10-201_ENSMUST00000034369	2.47273e-45	8.05617e-42	1.00256
102845	Pvalb	Psmb10-205_ENSMUST00000212686	2.80477e-20	9.13795e-17	0.712413
102875	Pvalb	Vps4a-201_ENSMUST00000034388	5.80532e-10	1.89137e-06	0.397223
102986	Pvalb	Bcar1-201_ENSMUST00000166232	1.87121e-11	6.09639e-08	0.506886
102998	Pvalb	Aars-201_ENSMUST00000034441	3.18869e-25	1.03887e-21	0.575234
103064	Pvalb	Aplp2-202_ENSMUST00000079758	7.69379e-13	2.50664e-09	0.525549
103109	Pvalb	Ubash3b-201_ENSMUST00000044155	4.54497e-19	1.48075e-15	0.553045
103116	Pvalb	Clmp-201_ENSMUST00000034522	1.15118e-72	3.75055e-69	1.31251
103159	Pvalb	Srpr-201_ENSMUST00000034541	9.74836e-08	0.000317601	0.373282
103164	Pvalb	Abhd12-201_ENSMUST00000056149	9.32698e-23	3.03873e-19	0.631652
103170	Pvalb	Acat1-201_ENSMUST00000034547	2.92049e-10	9.51496e-07	0.316669
103177	Pvalb	Fdx1-201_ENSMUST00000034552	1.29505e-34	4.21928e-31	0.915887
103264	Pvalb	Arcn1-201_ENSMUST00000034607	1.2812e-06	0.00417414	0.306758
103281	Pvalb	Trappc4-201_ENSMUST00000034623	2.00511e-17	6.53266e-14	0.419167
103315	Pvalb	Fez1-201_ENSMUST00000034630	2.81188e-64	9.16111e-61	0.531998
103335	Pvalb	Tmem218-201_ENSMUST00000034632	7.04438e-39	2.29506e-35	0.907191
103371	Pvalb	Pin1-201_ENSMUST00000034689	3.75029e-15	1.22185e-11	0.199709
103429	Pvalb	Tmod2-208_ENSMUST00000215614	3.943e-09	1.28463e-05	0.444678
103440	Pvalb	Gnb5-206_ENSMUST00000215875	3.4079e-47	1.11029e-43	0.907897
103469	Pvalb	Rsl24d1-201_ENSMUST00000034738	1.24215e-06	0.00404692	0.314846
103494	Pvalb	Fam81a-201_ENSMUST00000034749	2.27662e-172	7.41723e-169	1.82157
103530	Pvalb	Rora-202_ENSMUST00000113624	1.08964e-72	3.55004e-69	1.50185
103599	Pvalb	Bckdhb-201_ENSMUST00000034801	1.56673e-07	0.000510441	0.513086
103601	Pvalb	Bckdhb-206_ENSMUST00000190637	5.59791e-18	1.8238e-14	0.690176
103625	Pvalb	Idh3a-204_ENSMUST00000215273	6.17243e-29	2.01098e-25	0.921671
103627	Pvalb	Idh3a-201_ENSMUST00000167866	1.44048e-85	4.69308e-82	1.26393
103628	Pvalb	Idh3a-203_ENSMUST00000214136	6.52006e-49	2.12424e-45	0.953946
103629	Pvalb	Idh3a-205_ENSMUST00000217484	1.74825e-65	5.69581e-62	1.11082
103654	Pvalb	Pkm-202_ENSMUST00000163694	7.8898e-80	2.5705e-76	0.66769
103655	Pvalb	Pkm-201_ENSMUST00000034834	1.17688e-122	3.83427e-119	0.529203
103694	Pvalb	Commd4-201_ENSMUST00000065358	4.89786e-10	1.59572e-06	0.338812
103714	Pvalb	Mpi-201_ENSMUST00000034856	2.86051e-20	9.31953e-17	0.808918
103717	Pvalb	Ube2q2-201_ENSMUST00000059555	1.5562e-06	0.00507009	0.320021
103742	Pvalb	Etfa-201_ENSMUST00000034866	5.60863e-91	1.82729e-87	1.23539
103770	Pvalb	Tmem30a-201_ENSMUST00000034878	6.0976e-35	1.9866e-31	0.884796
103779	Pvalb	Cox7a2-203_ENSMUST00000215933	7.07699e-118	2.30568e-114	0.484007
103781	Pvalb	Cox7a2-201_ENSMUST00000034881	2.33253e-171	7.59937e-168	0.446625
103799	Pvalb	Nptn-206_ENSMUST00000176557	7.02951e-14	2.29021e-10	0.166294
103863	Pvalb	Tpm1-209_ENSMUST00000113690	2.32505e-60	7.575e-57	0.854935
103904	Pvalb	Fam96a-201_ENSMUST00000034945	7.5342e-34	2.45464e-30	0.945684
103909	Pvalb	Snx1-201_ENSMUST00000034946	1.27902e-15	4.16704e-12	0.607016
103912	Pvalb	Ppib-202_ENSMUST00000213785	8.24177e-19	2.68517e-15	0.589042
103965	Pvalb	Snapc5-201_ENSMUST00000034965	6.41349e-18	2.08951e-14	0.460013
103977	Pvalb	2300009A05Rik-201_ENSMUST00000168665	4.84174e-87	1.57744e-83	1.58302
104105	Pvalb	Mrps22-201_ENSMUST00000035034	2.46545e-19	8.03245e-16	0.738131
104111	Pvalb	Faim-201_ENSMUST00000035038	1.7936e-12	5.84356e-09	0.366087
104112	Pvalb	Faim-202_ENSMUST00000112911	4.67452e-09	1.52296e-05	0.335046
104152	Pvalb	Map4-206_ENSMUST00000169851	4.12309e-26	1.3433e-22	0.538111
104160	Pvalb	Map4-204_ENSMUST00000164930	1.07025e-39	3.48689e-36	0.937405
104194	Pvalb	Cspg5-205_ENSMUST00000199736	6.76343e-10	2.20353e-06	0.300238
104300	Pvalb	Rpsa-206_ENSMUST00000217356	4.91118e-08	0.000160006	0.169827
104326	Pvalb	Ss18l2-203_ENSMUST00000214535	1.17194e-67	3.81819e-64	1.08464
104331	Pvalb	Ss18l2-201_ENSMUST00000035113	7.22415e-16	2.35363e-12	0.33769
104350	Pvalb	Cck-205_ENSMUST00000216176	3.20854e-108	1.04534e-104	2.54705
104353	Pvalb	Cck-201_ENSMUST00000035120	1.52783e-186	4.97767e-183	3.46523
104392	Pvalb	Rab6b-201_ENSMUST00000035155	1.94376e-29	6.33278e-26	0.368141
104416	Pvalb	Uba5-201_ENSMUST00000035166	2.6048e-11	8.48645e-08	0.484001
104500	Pvalb	Manf-205_ENSMUST00000160978	6.6416e-07	0.00216383	0.275018
104565	Pvalb	Bsn-202_ENSMUST00000124763	9.9371e-07	0.00323751	0.276383
104634	Pvalb	Nicn1-201_ENSMUST00000035227	1.20664e-06	0.00393122	0.273757
104665	Pvalb	Nt5m-201_ENSMUST00000102695	7.07617e-68	2.30542e-64	1.25046
104859	Pvalb	Srxn1-201_ENSMUST00000041500	6.64542e-35	2.16508e-31	0.908352
104890	Pvalb	Ank2-216_ENSMUST00000182588	2.72376e-27	8.87402e-24	0.478259
104923	Pvalb	2410131K14Rik-201_ENSMUST00000049138	6.49092e-44	2.11474e-40	0.84194
104954	Pvalb	Smap2-201_ENSMUST00000043200	3.02611e-31	9.85905e-28	0.532865
104973	Pvalb	Acsl3-201_ENSMUST00000035779	4.75042e-138	1.54769e-134	1.82844
104976	Pvalb	Acsl3-205_ENSMUST00000142704	8.04043e-123	2.61957e-119	1.95036
104987	Pvalb	Rangrf-201_ENSMUST00000038644	3.42501e-76	1.11587e-72	1.62914
105006	Pvalb	Atg12-201_ENSMUST00000035648	5.93864e-14	1.93481e-10	0.530184
105205	Pvalb	Pfkm-205_ENSMUST00000230445	3.22441e-42	1.05051e-38	0.977341
105356	Pvalb	Mzt1-201_ENSMUST00000042662	3.61184e-32	1.17674e-28	0.523911
105449	Pvalb	Kctd17-210_ENSMUST00000229290	3.8075e-72	1.24048e-68	1.43201
105450	Pvalb	Kctd17-209_ENSMUST00000166142	1.15237e-150	3.75443e-147	1.40584
105467	Pvalb	Mif-201_ENSMUST00000038169	2.01189e-101	6.55474e-98	0.387501
105511	Pvalb	Map2k4-201_ENSMUST00000046963	1.99047e-07	0.000648494	0.340897
105757	Pvalb	Gtf2a2-202_ENSMUST00000118198	1.98487e-16	6.4667e-13	0.437225
105766	Pvalb	Gtf2a2-204_ENSMUST00000119905	1.78458e-10	5.81415e-07	0.492464
105828	Pvalb	Tmem35a-201_ENSMUST00000037687	1.15776e-43	3.772e-40	1.11136
105846	Pvalb	Lgi3-203_ENSMUST00000226548	1.28706e-91	4.19323e-88	1.7207
105847	Pvalb	Lgi3-201_ENSMUST00000047331	6.48086e-156	2.11146e-152	2.24219
105855	Pvalb	Cplx1-201_ENSMUST00000046892	1.47986e-267	4.82138e-264	1.59672
105943	Pvalb	Acbd6-202_ENSMUST00000080138	2.98015e-11	9.70933e-08	0.402108
105944	Pvalb	Acbd6-201_ENSMUST00000035560	1.48374e-06	0.00483403	0.204551
106015	Pvalb	Gadd45gip1-201_ENSMUST00000036734	2.38634e-20	7.77468e-17	0.275676
106024	Pvalb	Mtss1l-201_ENSMUST00000052457	1.16931e-14	3.8096e-11	0.374783
106067	Pvalb	Asb13-201_ENSMUST00000042288	5.80733e-37	1.89203e-33	0.874407
106102	Pvalb	Ephx4-201_ENSMUST00000049146	1.82867e-302	5.95781e-299	3.16507
106121	Pvalb	Tcea1-201_ENSMUST00000081551	5.25747e-12	1.71288e-08	0.251409
106133	Pvalb	Mrpl15-206_ENSMUST00000156816	1.24997e-20	4.07242e-17	0.348974
106134	Pvalb	Mrpl15-201_ENSMUST00000045689	4.79401e-26	1.56189e-22	0.562232
106135	Pvalb	Mrpl15-202_ENSMUST00000115538	1.07732e-39	3.5099e-36	0.659675
106232	Pvalb	Ndufb7-201_ENSMUST00000036996	8.38742e-64	2.73262e-60	0.298948
106297	Pvalb	Kcnk1-201_ENSMUST00000046765	1.54007e-80	5.01755e-77	1.23771
106536	Pvalb	Nsf-202_ENSMUST00000103075	2.98319e-25	9.71923e-22	0.342081
106568	Pvalb	Chchd4-201_ENSMUST00000040835	8.47161e-17	2.76005e-13	0.404959
106659	Pvalb	Exosc4-201_ENSMUST00000059045	2.39292e-06	0.00779614	0.326294
106695	Pvalb	Nipsnap1-201_ENSMUST00000038570	4.23914e-10	1.38111e-06	0.466666
106749	Pvalb	Ina-201_ENSMUST00000037636	2.87449e-84	9.36509e-81	1.07185
106829	Pvalb	Gcsh-201_ENSMUST00000040484	1.67546e-52	5.45864e-49	1.04014
106841	Pvalb	Cops8-201_ENSMUST00000036153	2.32913e-09	7.5883e-06	0.359517
106879	Pvalb	Snx2-201_ENSMUST00000037850	9.45864e-10	3.08162e-06	0.4012
106950	Pvalb	Atp5h-201_ENSMUST00000043931	8.25072e-209	2.68808e-205	0.403886
106999	Pvalb	Myo5a-201_ENSMUST00000123128	3.12821e-39	1.01917e-35	0.588658
107140	Pvalb	Rnps1-203_ENSMUST00000163717	1.20668e-06	0.00393138	0.36622
107303	Pvalb	Rab24-201_ENSMUST00000035242	1.66165e-10	5.41365e-07	0.315011
107421	Pvalb	Nudt19-201_ENSMUST00000040962	3.60678e-62	1.17509e-58	0.768059
107423	Pvalb	Nudt19-203_ENSMUST00000142930	1.09847e-53	3.57883e-50	0.829812
107424	Pvalb	Mrpl34-201_ENSMUST00000048914	1.25499e-70	4.08877e-67	0.817464
107430	Pvalb	Sncb-201_ENSMUST00000036825	6.94055e-232	2.26123e-228	0.604882
107499	Pvalb	Mrpl54-201_ENSMUST00000046114	1.49128e-28	4.8586e-25	0.576141
107553	Pvalb	Eef2-201_ENSMUST00000047864	4.75462e-23	1.54905e-19	0.390991
107568	Pvalb	Zbtb7a-201_ENSMUST00000048128	1.5596e-28	5.08119e-25	0.442124
107584	Pvalb	Map2k2-202_ENSMUST00000105331	1.94677e-10	6.34257e-07	0.444722
107608	Pvalb	Anapc13-201_ENSMUST00000038673	4.75587e-12	1.54946e-08	0.485401
107610	Pvalb	Anapc13-204_ENSMUST00000190279	5.49362e-12	1.78982e-08	0.361106
107683	Pvalb	Arhgap5-201_ENSMUST00000110725	3.44414e-78	1.1221e-74	1.28396
107685	Pvalb	Arhgap5-204_ENSMUST00000219443	2.73589e-116	8.91353e-113	1.3403
107707	Pvalb	Ap2b1-201_ENSMUST00000018875	8.72542e-14	2.84274e-10	0.359287
107732	Pvalb	1110059E24Rik-201_ENSMUST00000038830	3.52586e-11	1.14873e-07	0.531144
107769	Pvalb	Tubg1-201_ENSMUST00000043680	2.32285e-20	7.56785e-17	0.728202
107906	Pvalb	Arx-201_ENSMUST00000046565	1.72867e-31	5.63199e-28	0.807199
107928	Pvalb	Nat14-204_ENSMUST00000207687	3.53033e-10	1.15018e-06	0.394902
107938	Pvalb	Cops4-201_ENSMUST00000045993	1.82696e-09	5.95224e-06	0.323239
108179	Pvalb	Eif1-203_ENSMUST00000139846	1.41009e-20	4.59409e-17	0.816774
108228	Pvalb	Tsen34-201_ENSMUST00000038521	4.86829e-43	1.58609e-39	1.02213
108366	Pvalb	Ndufa3-201_ENSMUST00000076657	1.54739e-121	5.0414e-118	0.494906
108370	Pvalb	Ndufa3-204_ENSMUST00000148403	2.48481e-139	8.09552e-136	0.456608
108436	Pvalb	Dync1li2-201_ENSMUST00000041769	1.43567e-23	4.67741e-20	0.623469
108456	Pvalb	R3hdm4-201_ENSMUST00000045628	2.23842e-06	0.00729277	0.340277
108463	Pvalb	Cep19-202_ENSMUST00000115168	9.39814e-44	3.06191e-40	0.950193
108534	Pvalb	Syt1-206_ENSMUST00000156979	3.26289e-35	1.06305e-31	0.855432
108537	Pvalb	Syt1-201_ENSMUST00000064054	1.53757e-06	0.00500941	0.177147
108551	Pvalb	Cox8a-201_ENSMUST00000039758	4.90785e-50	1.59898e-46	0.20801
108553	Pvalb	Rnf126-201_ENSMUST00000047203	5.19219e-08	0.000169162	0.294858
108607	Pvalb	Aldh5a1-201_ENSMUST00000037615	5.07052e-33	1.65198e-29	0.703839
108848	Pvalb	Rab3gap1-205_ENSMUST00000186865	3.03061e-11	9.87372e-08	0.241197
108895	Pvalb	Prickle1-201_ENSMUST00000048982	8.98062e-11	2.92589e-07	0.412814
108920	Pvalb	Fam69b-201_ENSMUST00000074240	1.24581e-42	4.05883e-39	0.675089
108925	Pvalb	Ankmy2-201_ENSMUST00000041640	1.02449e-06	0.0033378	0.350255
108937	Pvalb	Ndufa13-201_ENSMUST00000110167	4.3013e-56	1.40136e-52	0.214209
108963	Pvalb	Ube2r2-201_ENSMUST00000040008	2.14969e-10	7.00369e-07	0.314413
109004	Pvalb	Macrod1-201_ENSMUST00000040261	7.70602e-154	2.51062e-150	2.13917
109180	Pvalb	Gpi1-207_ENSMUST00000205870	4.10486e-09	1.33736e-05	0.242057
109182	Pvalb	Gpi1-201_ENSMUST00000038027	2.84612e-11	9.27266e-08	0.227377
109274	Pvalb	Rnf13-209_ENSMUST00000199041	2.17512e-10	7.08655e-07	0.488384
109282	Pvalb	Phpt1-201_ENSMUST00000039156	7.93609e-14	2.58558e-10	0.262998
109306	Pvalb	Cdc42ep3-201_ENSMUST00000068958	3.02332e-93	9.84999e-90	1.66298
109375	Pvalb	Ndrg4-203_ENSMUST00000080666	1.34714e-127	4.389e-124	0.67834
109379	Pvalb	Ndrg4-202_ENSMUST00000073139	2.193e-137	7.14481e-134	1.10206
109465	Pvalb	Etl4-220_ENSMUST00000156587	7.14668e-33	2.32839e-29	0.835887
109568	Pvalb	Cab39-202_ENSMUST00000113360	6.42108e-15	2.09199e-11	0.54877
109591	Pvalb	Ttll7-202_ENSMUST00000038090	4.40687e-67	1.43576e-63	1.33073
109592	Pvalb	Ttll7-201_ENSMUST00000037942	3.80352e-91	1.23919e-87	1.25957
109597	Pvalb	Cuedc2-201_ENSMUST00000051234	8.27304e-16	2.69536e-12	0.236453
109603	Pvalb	Cox6b1-201_ENSMUST00000075738	7.54054e-234	2.45671e-230	0.501246
109624	Pvalb	Decr2-201_ENSMUST00000040907	8.16336e-12	2.65962e-08	0.500341
109664	Pvalb	Fam135b-201_ENSMUST00000022953	1.68018e-123	5.47403e-120	1.07717
109734	Pvalb	Mrpl41-201_ENSMUST00000045604	2.57679e-07	0.000839517	0.119517
109742	Pvalb	Mrpl55-203_ENSMUST00000108785	1.26892e-10	4.13415e-07	0.502118
109873	Pvalb	Kif1bp-201_ENSMUST00000065887	1.11425e-13	3.63023e-10	0.542373
109997	Pvalb	Paip2-201_ENSMUST00000041314	8.14329e-68	2.65309e-64	0.353357
110010	Pvalb	Selenof-203_ENSMUST00000144859	9.71634e-13	3.16558e-09	0.369586
110011	Pvalb	Selenof-202_ENSMUST00000106211	2.52863e-14	8.23828e-11	0.252369
110013	Pvalb	Selenof-201_ENSMUST00000082437	5.4701e-15	1.78216e-11	0.367285
110049	Pvalb	Setd7-201_ENSMUST00000037141	2.78444e-08	9.0717e-05	0.275829
110096	Pvalb	Ddx1-201_ENSMUST00000071103	1.85276e-08	6.03631e-05	0.264977
110099	Pvalb	Ndufc1-201_ENSMUST00000038108	3.09223e-83	1.00745e-79	0.430219
110100	Pvalb	Ndufc1-203_ENSMUST00000145572	6.64538e-149	2.16506e-145	0.509356
110102	Pvalb	Ndufc1-204_ENSMUST00000193279	7.27809e-152	2.3712e-148	0.520095
110137	Pvalb	Rbm17-201_ENSMUST00000040314	3.97798e-09	1.29603e-05	0.435247
110288	Pvalb	Lsm1-204_ENSMUST00000211670	8.08939e-11	2.63552e-07	0.370528
110289	Pvalb	Lsm1-201_ENSMUST00000038421	2.76621e-25	9.0123e-22	0.427156
110302	Pvalb	Man1c1-201_ENSMUST00000038628	3.60178e-148	1.17346e-144	2.02868
110326	Pvalb	Larp1-203_ENSMUST00000178636	6.21395e-10	2.0245e-06	0.318338
110360	Pvalb	Actr1b-201_ENSMUST00000043951	4.78297e-23	1.55829e-19	0.489649
110494	Pvalb	Endod1-201_ENSMUST00000167549	3.81605e-24	1.24327e-20	0.684453
110626	Pvalb	Fam168b-201_ENSMUST00000047534	2.59534e-28	8.45563e-25	0.734814
110633	Pvalb	Arhgef4-201_ENSMUST00000047664	8.91371e-49	2.90409e-45	1.03829
110658	Pvalb	Mrpl47-201_ENSMUST00000043966	1.76651e-24	5.7553e-21	0.634804
110732	Pvalb	Nme1-203_ENSMUST00000135884	1.9634e-57	6.39677e-54	0.236242
110734	Pvalb	Nme1-201_ENSMUST00000021220	5.25135e-66	1.71089e-62	0.389379
110904	Pvalb	Cisd1-201_ENSMUST00000045887	1.624e-33	5.29098e-30	0.17455
110956	Pvalb	Mrps26-202_ENSMUST00000145614	1.69339e-07	0.000551705	0.199167
110957	Pvalb	Mrps26-201_ENSMUST00000046149	1.20897e-14	3.93882e-11	0.313988
110984	Pvalb	Slc32a1-201_ENSMUST00000045738	5.75648e-21	1.87546e-17	0.332832
110985	Pvalb	Mrpl23-201_ENSMUST00000038675	4.33254e-13	1.41154e-09	0.312901
111002	Pvalb	Apopt1-201_ENSMUST00000040519	4.55835e-11	1.48511e-07	0.448085
111071	Pvalb	Ppm1k-201_ENSMUST00000042766	1.0701e-09	3.48638e-06	0.32276
111098	Pvalb	Cpe-201_ENSMUST00000048967	1.0597e-08	3.45249e-05	0.115175
111130	Pvalb	Dusp8-201_ENSMUST00000039926	1.39272e-21	4.53748e-18	0.555192
111146	Pvalb	H2afz-201_ENSMUST00000041045	1.55901e-92	5.07926e-89	0.356479
111147	Pvalb	H2afz-207_ENSMUST00000174561	3.5042e-12	1.14167e-08	0.449575
111166	Pvalb	Bri3bp-201_ENSMUST00000049040	1.55867e-26	5.07815e-23	0.470871
111175	Pvalb	Ndufv1-202_ENSMUST00000128787	2.27933e-14	7.42607e-11	0.728581
111179	Pvalb	Ndufv1-207_ENSMUST00000134479	5.74988e-54	1.87331e-50	0.991397
111180	Pvalb	Ndufv1-201_ENSMUST00000042497	4.37194e-85	1.42438e-81	0.906593
111288	Pvalb	Ccdc92-201_ENSMUST00000036206	6.97674e-45	2.27302e-41	0.766645
111323	Pvalb	Slc24a2-203_ENSMUST00000107157	1.50897e-171	4.91623e-168	2.00079
111351	Pvalb	Acd-204_ENSMUST00000212650	3.73402e-18	1.21654e-14	0.627862
111387	Pvalb	Kcnj9-201_ENSMUST00000062387	3.2758e-51	1.06726e-47	1.02245
111401	Pvalb	Gcc2-210_ENSMUST00000162984	8.86123e-16	2.88699e-12	0.513249
111404	Pvalb	Gcc2-201_ENSMUST00000057659	6.40638e-32	2.0872e-28	0.726237
111423	Pvalb	Dexi-201_ENSMUST00000038281	3.46744e-155	1.12969e-151	1.36844
111443	Pvalb	Rnf144b-201_ENSMUST00000068891	7.48002e-98	2.43699e-94	1.14138
111461	Pvalb	Kcna6-201_ENSMUST00000040751	3.02891e-98	9.86818e-95	1.04447
111463	Pvalb	Kcna6-203_ENSMUST00000128137	3.38723e-160	1.10356e-156	1.63326
111600	Pvalb	Ttc39b-203_ENSMUST00000102823	9.21637e-92	3.00269e-88	1.26206
111912	Pvalb	Pcp4l1-201_ENSMUST00000111332	1.31171e-139	4.27356e-136	1.67481
111952	Pvalb	Mpp6-202_ENSMUST00000036236	2.84088e-61	9.25558e-58	1.31609
111960	Pvalb	Gpr162-201_ENSMUST00000046893	1.92315e-09	6.26564e-06	0.298424
111981	Pvalb	Higd1a-205_ENSMUST00000215007	1.0786e-19	3.51409e-16	0.464617
111983	Pvalb	Higd1a-206_ENSMUST00000215300	1.78541e-11	5.81688e-08	0.173936
112019	Pvalb	Srcin1-203_ENSMUST00000107596	9.48691e-37	3.09084e-33	0.489557
112030	Pvalb	Uqcrfs1-201_ENSMUST00000042834	1.29503e-131	4.21921e-128	0.597931
112058	Pvalb	Sv2a-201_ENSMUST00000035371	1.16535e-22	3.7967e-19	0.322444
112246	Pvalb	Fndc4-202_ENSMUST00000172435	2.29885e-12	7.48965e-09	0.416799
112283	Pvalb	Pptc7-201_ENSMUST00000053426	7.16872e-46	2.33557e-42	0.817566
112338	Pvalb	Med30-201_ENSMUST00000037115	1.35212e-06	0.00440522	0.319075
112352	Pvalb	Degs1-201_ENSMUST00000035295	1.46749e-37	4.78107e-34	0.82589
112431	Pvalb	Atp5j2-201_ENSMUST00000037056	1.18541e-109	3.86205e-106	0.381654
112435	Pvalb	Atp5j2-202_ENSMUST00000161741	1.22274e-129	3.98369e-126	0.401342
112502	Pvalb	Atp5l-201_ENSMUST00000043675	2.33323e-47	7.60166e-44	0.208775
112506	Pvalb	Bud31-207_ENSMUST00000162594	1.34801e-10	4.39181e-07	0.320304
112536	Pvalb	Shank1-203_ENSMUST00000107938	2.70367e-19	8.80856e-16	0.217486
112558	Pvalb	Abcf1-201_ENSMUST00000043757	6.43059e-07	0.00209509	0.300038
112677	Pvalb	Phb-204_ENSMUST00000125172	4.83194e-70	1.57425e-66	0.714221
112680	Pvalb	Phb-201_ENSMUST00000036374	9.89104e-45	3.2225e-41	0.923347
112733	Pvalb	A230050P20Rik-201_ENSMUST00000043911	7.73568e-26	2.52028e-22	0.567131
112737	Pvalb	Man2a2-202_ENSMUST00000205318	3.70858e-58	1.20826e-54	1.03603
112828	Pvalb	Ube2l3-201_ENSMUST00000090192	3.58397e-19	1.16766e-15	0.444544
112838	Pvalb	Rabggtb-201_ENSMUST00000089950	2.75704e-14	8.98242e-11	0.517499
113020	Pvalb	Cdc123-201_ENSMUST00000043864	1.80223e-07	0.000587168	0.215881
113025	Pvalb	Cdc123-208_ENSMUST00000152519	1.18427e-06	0.00385836	0.31409
113087	Pvalb	Cmc1-201_ENSMUST00000044220	2.51542e-21	8.19524e-18	0.691981
113134	Pvalb	AW209491-202_ENSMUST00000178289	4.87145e-18	1.58712e-14	0.67748
113209	Pvalb	Srrm2-205_ENSMUST00000186961	4.43309e-12	1.4443e-08	0.221611
113295	Pvalb	Lgi2-202_ENSMUST00000199942	2.1552e-111	7.02166e-108	1.35906
113305	Pvalb	Vstm2b-201_ENSMUST00000044705	2.30069e-51	7.49563e-48	0.948611
113306	Pvalb	Vstm2b-203_ENSMUST00000205845	2.68624e-119	8.75176e-116	1.54122
113323	Pvalb	Pcsk1n-201_ENSMUST00000041096	1.20087e-22	3.91243e-19	0.164335
113461	Pvalb	Prss23-204_ENSMUST00000207932	1.89571e-318	6.17622e-315	4.6981
113470	Pvalb	Cntnap2-206_ENSMUST00000207647	2.1027e-24	6.8506e-21	0.675931
113474	Pvalb	Cntnap2-202_ENSMUST00000114641	2.75505e-19	8.97594e-16	0.507006
113553	Pvalb	Micu3-201_ENSMUST00000068999	1.39648e-10	4.54972e-07	0.327034
113566	Pvalb	Tspyl4-201_ENSMUST00000047935	4.74577e-13	1.54617e-09	0.243924
113567	Pvalb	Tspyl4-202_ENSMUST00000213791	1.90981e-16	6.22215e-13	0.250721
113705	Pvalb	Rcan2-201_ENSMUST00000044792	4.76501e-37	1.55244e-33	0.914406
113718	Pvalb	Tmem246-201_ENSMUST00000042750	2.26035e-21	7.36422e-18	0.697764
113719	Pvalb	Stub1-201_ENSMUST00000044911	3.41161e-16	1.1115e-12	0.196375
113768	Pvalb	Mrpl12-201_ENSMUST00000043627	1.15277e-66	3.75572e-63	0.68319
113929	Pvalb	Prkrip1-204_ENSMUST00000151786	5.12066e-08	0.000166831	0.246468
113991	Pvalb	Ypel5-201_ENSMUST00000045174	5.78321e-44	1.88417e-40	0.447004
113992	Pvalb	Polr2j-201_ENSMUST00000041366	7.28621e-08	0.000237385	0.186216
114040	Pvalb	Gabbr2-201_ENSMUST00000107749	7.26479e-26	2.36687e-22	0.511871
114245	Pvalb	Ccdc32-201_ENSMUST00000036470	7.21189e-22	2.34963e-18	0.605741
114381	Pvalb	Ndufb10-201_ENSMUST00000045602	1.23597e-196	4.02681e-193	0.465109
114400	Pvalb	Flywch1-204_ENSMUST00000227120	9.84451e-24	3.20734e-20	0.539223
114416	Pvalb	Mrps35-202_ENSMUST00000123139	4.17546e-63	1.36036e-59	1.32998
114418	Pvalb	Mrps35-201_ENSMUST00000036111	1.02504e-63	3.33957e-60	0.953333
114443	Pvalb	Gpr176-201_ENSMUST00000039160	4.0822e-125	1.32998e-121	1.85169
114556	Pvalb	Fgfr1op2-203_ENSMUST00000067404	3.05463e-21	9.95197e-18	0.770198
114619	Pvalb	Mrps28-201_ENSMUST00000042148	4.98306e-30	1.62348e-26	0.735489
114633	Pvalb	Pacsin1-204_ENSMUST00000114873	9.9202e-52	3.232e-48	1.20454
114637	Pvalb	Pacsin1-211_ENSMUST00000232437	4.99818e-25	1.62841e-21	0.515057
114640	Pvalb	Pacsin1-207_ENSMUST00000231350	4.17638e-31	1.36066e-27	0.830689
114692	Pvalb	Nsmce4a-202_ENSMUST00000160289	4.03596e-20	1.31492e-16	0.52589
114758	Pvalb	Ppp1ca-201_ENSMUST00000046094	1.20696e-06	0.00393227	0.182111
114802	Pvalb	Slc25a28-201_ENSMUST00000046038	2.08992e-77	6.80896e-74	1.32759
114803	Pvalb	Dtx3-202_ENSMUST00000116229	7.43225e-10	2.42143e-06	0.40483
114805	Pvalb	Dtx3-201_ENSMUST00000038217	2.0873e-09	6.80043e-06	0.392946
114986	Pvalb	Tsfm-201_ENSMUST00000040560	2.70603e-25	8.81626e-22	0.675179
115053	Pvalb	1110051M20Rik-202_ENSMUST00000094835	1.28935e-10	4.2007e-07	0.419544
115146	Pvalb	Oaz2-206_ENSMUST00000153700	3.37542e-33	1.09971e-29	0.795525
115267	Pvalb	Kcna2-201_ENSMUST00000038695	2.05919e-111	6.70884e-108	1.15125
115299	Pvalb	Rnf167-201_ENSMUST00000037534	7.77837e-16	2.53419e-12	0.516493
115500	Pvalb	Atp1a3-201_ENSMUST00000080882	7.77296e-51	2.53243e-47	0.468993
115622	Pvalb	Map7d2-203_ENSMUST00000112471	5.25432e-96	1.71186e-92	0.763922
115629	Pvalb	Ghitm-201_ENSMUST00000042564	1.73908e-85	5.66593e-82	0.721999
115630	Pvalb	Ghitm-202_ENSMUST00000165649	1.71498e-39	5.58741e-36	0.906246
115634	Pvalb	Gm17018-201_ENSMUST00000047057	7.48658e-11	2.43913e-07	0.323683
115749	Pvalb	Rpusd1-201_ENSMUST00000047273	1.96192e-06	0.00639194	0.375701
115799	Pvalb	Ublcp1-201_ENSMUST00000102795	1.09037e-51	3.55243e-48	1.24348
115854	Pvalb	Ttc1-201_ENSMUST00000048578	1.88263e-30	6.13359e-27	0.895495
116211	Pvalb	Fam104a-201_ENSMUST00000120194	2.42054e-60	7.88611e-57	0.677379
116230	Pvalb	Ddx24-201_ENSMUST00000044923	2.81118e-14	9.15883e-11	0.487387
116254	Pvalb	Rragb-201_ENSMUST00000039720	2.57641e-27	8.39394e-24	0.600797
116292	Pvalb	Cox6a1-201_ENSMUST00000040154	4.94751e-227	1.6119e-223	0.463957
116309	Pvalb	Gm20604-201_ENSMUST00000174651	8.85727e-08	0.00028857	0.302003
116333	Pvalb	Coro2b-201_ENSMUST00000048043	5.00589e-58	1.63092e-54	0.987492
116339	Pvalb	Coq5-201_ENSMUST00000040421	2.48307e-18	8.08986e-15	0.683811
116415	Pvalb	Phlda3-201_ENSMUST00000038945	2.4446e-70	7.96451e-67	1.40349
116479	Pvalb	Ndufa7-201_ENSMUST00000048249	1.6266e-07	0.000529946	0.0834236
116606	Pvalb	Elmod1-201_ENSMUST00000048409	2.06909e-18	6.74109e-15	0.494429
116737	Pvalb	Inpp5f-208_ENSMUST00000151237	1.19314e-13	3.88726e-10	0.35735
116764	Pvalb	Ppig-206_ENSMUST00000134424	5.51646e-10	1.79726e-06	0.401372
116797	Pvalb	Bend6-202_ENSMUST00000115161	1.49295e-27	4.86402e-24	1.01053
116799	Pvalb	Bend6-201_ENSMUST00000062289	2.3951e-74	7.80322e-71	1.22292
116821	Pvalb	Chchd7-201_ENSMUST00000041122	8.99347e-40	2.93007e-36	1.06901
117032	Pvalb	Smim12-201_ENSMUST00000142029	5.74239e-27	1.87087e-23	0.571479
117054	Pvalb	Crtac1-201_ENSMUST00000048630	1.84788e-76	6.02039e-73	1.68763
117060	Pvalb	Atf4-201_ENSMUST00000109605	1.61868e-33	5.27366e-30	0.407638
117182	Pvalb	Sdhaf3-201_ENSMUST00000040826	2.7476e-32	8.95168e-29	0.738211
117283	Pvalb	Dhrs7b-201_ENSMUST00000042281	8.97246e-16	2.92323e-12	0.607603
117441	Pvalb	Ypel3-201_ENSMUST00000038614	4.76181e-11	1.5514e-07	0.123065
117516	Pvalb	Wdr74-201_ENSMUST00000049424	9.6877e-11	3.15625e-07	0.504623
117524	Pvalb	Sgtb-201_ENSMUST00000044385	1.32983e-33	4.33259e-30	0.928027
117536	Pvalb	Krtcap2-204_ENSMUST00000168900	2.2235e-14	7.24417e-11	0.309995
117617	Pvalb	Alkbh6-201_ENSMUST00000060834	7.02442e-15	2.28856e-11	0.496971
117749	Pvalb	Pyurf-201_ENSMUST00000053386	2.19024e-107	7.13579e-104	1.33865
117796	Pvalb	Tmem11-201_ENSMUST00000062677	8.93853e-34	2.91217e-30	0.641773
117875	Pvalb	Chd3os-201_ENSMUST00000129321	4.46353e-42	1.45422e-38	0.400099
117877	Pvalb	Chd3os-203_ENSMUST00000218008	1.185e-48	3.86073e-45	0.856551
117884	Pvalb	Pgp-201_ENSMUST00000053024	3.70258e-29	1.2063e-25	0.552851
117930	Pvalb	Zc2hc1a-201_ENSMUST00000051064	9.15188e-40	2.98168e-36	0.918151
117976	Pvalb	Diras1-201_ENSMUST00000055125	2.90824e-36	9.47503e-33	0.765461
118000	Pvalb	Ptpn11-202_ENSMUST00000100770	1.43449e-10	4.67358e-07	0.468569
118017	Pvalb	Lysmd4-208_ENSMUST00000208698	5.14794e-31	1.6772e-27	0.957513
118151	Pvalb	Rell2-201_ENSMUST00000070709	1.19829e-73	3.90404e-70	1.61719
118183	Pvalb	Gpr22-201_ENSMUST00000057783	1.80901e-34	5.89375e-31	0.801025
118188	Pvalb	Fam19a2-203_ENSMUST00000219723	6.93311e-171	2.25881e-167	2.20384
118204	Pvalb	2900011O08Rik-201_ENSMUST00000056521	1.4016e-31	4.5664e-28	0.513075
118252	Pvalb	Grsf1-202_ENSMUST00000113234	5.66712e-42	1.84635e-38	1.10408
118277	Pvalb	Osbpl1a-208_ENSMUST00000121888	3.62713e-209	1.18172e-205	2.46469
118366	Pvalb	Sptssa-201_ENSMUST00000056228	2.7073e-21	8.82037e-18	0.752063
118433	Pvalb	Bod1-201_ENSMUST00000058060	1.9318e-08	6.29381e-05	0.254365
118462	Pvalb	Acp1-202_ENSMUST00000074038	3.98076e-11	1.29693e-07	0.317067
118464	Pvalb	Acp1-205_ENSMUST00000219697	3.40853e-11	1.1105e-07	0.454289
118472	Pvalb	Smim7-203_ENSMUST00000167290	9.33951e-08	0.000304281	0.301115
118484	Pvalb	Rnf208-203_ENSMUST00000154498	7.68606e-28	2.50412e-24	0.547662
118486	Pvalb	Rnf208-201_ENSMUST00000060818	6.96855e-27	2.27035e-23	0.553201
118499	Pvalb	Csrnp3-204_ENSMUST00000122912	1.7508e-26	5.7041e-23	0.590457
118530	Pvalb	Gemin7-201_ENSMUST00000051364	1.69467e-06	0.00552123	0.236692
118536	Pvalb	Slc38a6-208_ENSMUST00000153941	1.2656e-12	4.12333e-09	0.369782
118542	Pvalb	Gskip-201_ENSMUST00000051934	2.42808e-20	7.91068e-17	0.658809
118585	Pvalb	Isca1-201_ENSMUST00000057115	1.24173e-79	4.04556e-76	0.878068
118633	Pvalb	Uqcrq-201_ENSMUST00000061326	4.01768e-152	1.30896e-148	0.431055
118634	Pvalb	Uqcrq-204_ENSMUST00000156503	1.18086e-139	3.84725e-136	0.418787
118635	Pvalb	Uqcrq-203_ENSMUST00000109021	2.2571e-173	7.35363e-170	0.447863
118710	Pvalb	Prkce-202_ENSMUST00000097275	1.19654e-12	3.89831e-09	0.329979
118816	Pvalb	Bola3-207_ENSMUST00000136501	5.32287e-71	1.73419e-67	0.881892
118819	Pvalb	Bola3-203_ENSMUST00000122216	1.35706e-71	4.4213e-68	1.03604
118830	Pvalb	Cirbp-202_ENSMUST00000105365	2.2217e-17	7.2383e-14	0.408227
118846	Pvalb	Nudt18-203_ENSMUST00000228768	1.36411e-14	4.44428e-11	0.573949
118905	Pvalb	Fahd1-201_ENSMUST00000049642	6.94875e-58	2.2639e-54	1.32372
118956	Pvalb	Hnrnph2-203_ENSMUST00000074950	2.63299e-12	8.57827e-09	0.547958
118959	Pvalb	Tmem60-201_ENSMUST00000115259	7.16834e-07	0.00233544	0.282653
118965	Pvalb	Cox19-206_ENSMUST00000197520	2.80466e-06	0.00913758	0.353137
119032	Pvalb	Esf1-201_ENSMUST00000046030	3.23764e-11	1.05482e-07	0.332877
119073	Pvalb	Mfsd5-201_ENSMUST00000051341	2.60399e-19	8.4838e-16	0.714092
119113	Pvalb	Ifitm10-201_ENSMUST00000059223	1.56971e-59	5.11412e-56	0.729434
119116	Pvalb	Ifitm10-202_ENSMUST00000084412	4.41146e-180	1.43725e-176	2.14749
119170	Pvalb	Mrps12-201_ENSMUST00000056078	8.64469e-07	0.00281644	0.193934
119333	Pvalb	Nxph1-202_ENSMUST00000160300	1.48924e-151	4.85193e-148	2.50048
119407	Pvalb	Slc25a23-201_ENSMUST00000040280	5.18649e-13	1.68976e-09	0.407731
119455	Pvalb	Ppm1e-201_ENSMUST00000055438	4.07153e-21	1.32651e-17	0.501825
119468	Pvalb	Cox17-201_ENSMUST00000050273	1.26838e-36	4.13239e-33	0.221112
119584	Pvalb	Mapk10-212_ENSMUST00000170792	3.32035e-07	0.00108177	0.412281
119589	Pvalb	Mapk10-209_ENSMUST00000141573	6.09875e-13	1.98697e-09	0.529443
119618	Pvalb	Cystm1-201_ENSMUST00000050584	8.41989e-25	2.7432e-21	0.338205
119629	Pvalb	Mrps7-201_ENSMUST00000058109	3.19262e-09	1.04015e-05	0.301602
119697	Pvalb	Fbl-201_ENSMUST00000042405	8.65933e-07	0.00282121	0.361331
[truncated: 2,361 more rows]
