# Supplementary material for: Isoform cell-type specificity in the mouse primary motor cortex
Source: Nature. 2021 Oct 6;598(7879):195–9. doi: 10.1038/s41586-021-03969-3 (PMC8494650; doi:10.1038/s41586-021-03969-3)
Supplement: Supplementary file 9 — Cluster-level differential analysis with non-constant gene [file 41586_2021_3969_MOESM9_ESM.xlsx]

## Sheet: Sheet 1 - ST06_all_clusters_DE_
ST06_all_clusters_DE_isoform_only
	index	name	p_raw	p_corr	es	index_name
212	L2/3 IT Cdh13 Sla	Rpl7-201_ENSMUST00000058437	7.03843e-07	0.00375782	0.17245	L2/3 IT Cdh13 Sla_Rpl7
634	L2/3 IT Cdh13 Sla	Pantr1-209_ENSMUST00000181725	1.64733e-08	8.79511e-05	0.63641	L2/3 IT Cdh13 Sla_Pantr1
1291	L2/3 IT Cdh13 Sla	Rpl37a-201_ENSMUST00000059980	2.17785e-12	1.16275e-08	0.181188	L2/3 IT Cdh13 Sla_Rpl37a
1305	L2/3 IT Cdh13 Sla	Arpc2-203_ENSMUST00000113820	1.8863e-12	1.00709e-08	0.228692	L2/3 IT Cdh13 Sla_Arpc2
1615	L2/3 IT Cdh13 Sla	Mff-209_ENSMUST00000160972	7.30313e-10	3.89914e-06	0.466375	L2/3 IT Cdh13 Sla_Mff
1712	L2/3 IT Cdh13 Sla	Ptma-201_ENSMUST00000045897	1.56561e-21	8.35881e-18	0.340535	L2/3 IT Cdh13 Sla_Ptma
1836	L2/3 IT Cdh13 Sla	Ramp1-201_ENSMUST00000097648	1.26655e-06	0.00676211	0.226419	L2/3 IT Cdh13 Sla_Ramp1
1938	L2/3 IT Cdh13 Sla	Ppp1r7-201_ENSMUST00000027494	4.61229e-07	0.0024625	0.246452	L2/3 IT Cdh13 Sla_Ppp1r7
2195	L2/3 IT Cdh13 Sla	Lypd1-202_ENSMUST00000159417	4.63234e-08	0.000247321	0.5147	L2/3 IT Cdh13 Sla_Lypd1
2515	L2/3 IT Cdh13 Sla	Nav1-201_ENSMUST00000040599	1.24355e-07	0.000663934	0.496229	L2/3 IT Cdh13 Sla_Nav1
2707	L2/3 IT Cdh13 Sla	Arpc5-201_ENSMUST00000077755	5.22565e-15	2.78997e-11	0.374096	L2/3 IT Cdh13 Sla_Arpc5
2762	L2/3 IT Cdh13 Sla	Cacna1e-203_ENSMUST00000187541	5.03633e-10	2.6889e-06	0.36992	L2/3 IT Cdh13 Sla_Cacna1e
3066	L2/3 IT Cdh13 Sla	Mpc2-201_ENSMUST00000027853	8.22935e-09	4.39365e-05	0.161585	L2/3 IT Cdh13 Sla_Mpc2
3069	L2/3 IT Cdh13 Sla	Mpc2-203_ENSMUST00000138999	2.95984e-07	0.00158026	0.166663	L2/3 IT Cdh13 Sla_Mpc2
3306	L2/3 IT Cdh13 Sla	Pea15a-201_ENSMUST00000013842	6.15452e-37	3.2859e-33	0.660781	L2/3 IT Cdh13 Sla_Pea15a
3530	L2/3 IT Cdh13 Sla	H3f3a-205_ENSMUST00000161308	4.1718e-14	2.22733e-10	0.260077	L2/3 IT Cdh13 Sla_H3f3a
3531	L2/3 IT Cdh13 Sla	H3f3a-201_ENSMUST00000081026	1.57552e-18	8.41171e-15	0.260658	L2/3 IT Cdh13 Sla_H3f3a
3533	L2/3 IT Cdh13 Sla	H3f3a-204_ENSMUST00000159789	1.97794e-19	1.05602e-15	0.298467	L2/3 IT Cdh13 Sla_H3f3a
3963	L2/3 IT Cdh13 Sla	Sec61a2-210_ENSMUST00000194565	5.24018e-07	0.00279773	0.597877	L2/3 IT Cdh13 Sla_Sec61a2
7547	L2/3 IT Cdh13 Sla	Prnp-201_ENSMUST00000091288	2.82311e-15	1.50726e-11	0.307331	L2/3 IT Cdh13 Sla_Prnp
8094	L2/3 IT Cdh13 Sla	Trpc4ap-205_ENSMUST00000140370	1.45642e-11	7.77581e-08	0.992778	L2/3 IT Cdh13 Sla_Trpc4ap
8408	L2/3 IT Cdh13 Sla	Pkig-201_ENSMUST00000064703	1.2188e-12	6.50718e-09	0.27069	L2/3 IT Cdh13 Sla_Pkig
8411	L2/3 IT Cdh13 Sla	Pkig-204_ENSMUST00000126182	2.17731e-07	0.00116247	0.516146	L2/3 IT Cdh13 Sla_Pkig
8415	L2/3 IT Cdh13 Sla	Ywhab-201_ENSMUST00000018470	6.45529e-12	3.44648e-08	0.173249	L2/3 IT Cdh13 Sla_Ywhab
8967	L2/3 IT Cdh13 Sla	Ppdpf-202_ENSMUST00000108841	5.12184e-11	2.73455e-07	0.484976	L2/3 IT Cdh13 Sla_Ppdpf
9200	L2/3 IT Cdh13 Sla	Pqbp1-201_ENSMUST00000033497	9.69102e-08	0.000517404	0.223462	L2/3 IT Cdh13 Sla_Pqbp1
10062	L2/3 IT Cdh13 Sla	Apoo-204_ENSMUST00000113898	1.18465e-07	0.000632483	0.192764	L2/3 IT Cdh13 Sla_Apoo
10064	L2/3 IT Cdh13 Sla	Apoo-202_ENSMUST00000113896	2.33468e-07	0.00124649	0.183559	L2/3 IT Cdh13 Sla_Apoo
10314	L2/3 IT Cdh13 Sla	Sh3bgrl-201_ENSMUST00000033598	2.24296e-09	1.19751e-05	0.503574	L2/3 IT Cdh13 Sla_Sh3bgrl
10361	L2/3 IT Cdh13 Sla	Tspan6-201_ENSMUST00000087557	5.03137e-23	2.68625e-19	1.58692	L2/3 IT Cdh13 Sla_Tspan6
10996	L2/3 IT Cdh13 Sla	Fabp5-201_ENSMUST00000029046	2.81073e-09	1.50065e-05	0.268723	L2/3 IT Cdh13 Sla_Fabp5
11686	L2/3 IT Cdh13 Sla	Pfn2-201_ENSMUST00000066882	9.50567e-08	0.000507508	0.255073	L2/3 IT Cdh13 Sla_Pfn2
13187	L2/3 IT Cdh13 Sla	Gstm5-201_ENSMUST00000004134	1.45336e-09	7.7595e-06	0.233837	L2/3 IT Cdh13 Sla_Gstm5
13192	L2/3 IT Cdh13 Sla	Gstm5-204_ENSMUST00000169365	1.05622e-08	5.63916e-05	0.345044	L2/3 IT Cdh13 Sla_Gstm5
13359	L2/3 IT Cdh13 Sla	Extl2-203_ENSMUST00000106502	3.9184e-09	2.09203e-05	0.507282	L2/3 IT Cdh13 Sla_Extl2
13363	L2/3 IT Cdh13 Sla	Gpr88-201_ENSMUST00000090473	1.73737e-08	9.2758e-05	0.68246	L2/3 IT Cdh13 Sla_Gpr88
13407	L2/3 IT Cdh13 Sla	Palmd-201_ENSMUST00000040097	6.84346e-07	0.00365372	0.573744	L2/3 IT Cdh13 Sla_Palmd
14138	L2/3 IT Cdh13 Sla	Negr1-202_ENSMUST00000074015	9.12978e-07	0.00487439	0.353617	L2/3 IT Cdh13 Sla_Negr1
15185	L2/3 IT Cdh13 Sla	Gng10-201_ENSMUST00000041160	1.1838e-17	6.32031e-14	0.376661	L2/3 IT Cdh13 Sla_Gng10
16048	L2/3 IT Cdh13 Sla	Prdx1-204_ENSMUST00000135573	9.83368e-07	0.0052502	0.212419	L2/3 IT Cdh13 Sla_Prdx1
16148	L2/3 IT Cdh13 Sla	Atp6v0b-206_ENSMUST00000147845	1.59933e-07	0.000853882	0.280667	L2/3 IT Cdh13 Sla_Atp6v0b
16220	L2/3 IT Cdh13 Sla	Ybx1-202_ENSMUST00000127737	3.93281e-08	0.000209973	0.485935	L2/3 IT Cdh13 Sla_Ybx1
16223	L2/3 IT Cdh13 Sla	Ybx1-203_ENSMUST00000139897	7.63237e-11	4.07492e-07	0.571987	L2/3 IT Cdh13 Sla_Ybx1
16483	L2/3 IT Cdh13 Sla	Psmb2-201_ENSMUST00000030642	6.39844e-22	3.41613e-18	0.299088	L2/3 IT Cdh13 Sla_Psmb2
16486	L2/3 IT Cdh13 Sla	Ncdn-201_ENSMUST00000030637	1.22487e-14	6.53959e-11	0.480673	L2/3 IT Cdh13 Sla_Ncdn
16960	L2/3 IT Cdh13 Sla	Stmn1-201_ENSMUST00000030636	4.19428e-08	0.000223932	0.182079	L2/3 IT Cdh13 Sla_Stmn1
17112	L2/3 IT Cdh13 Sla	Cdc42-201_ENSMUST00000030417	2.46476e-11	1.31593e-07	0.15731	L2/3 IT Cdh13 Sla_Cdc42
17620	L2/3 IT Cdh13 Sla	Acot7-202_ENSMUST00000075363	5.6937e-08	0.000303987	0.172025	L2/3 IT Cdh13 Sla_Acot7
17803	L2/3 IT Cdh13 Sla	Ssu72-201_ENSMUST00000030905	1.69231e-06	0.00903525	0.126975	L2/3 IT Cdh13 Sla_Ssu72
18046	L2/3 IT Cdh13 Sla	Sri-201_ENSMUST00000003245	7.4633e-08	0.000398466	0.301511	L2/3 IT Cdh13 Sla_Sri
18573	L2/3 IT Cdh13 Sla	Slc30a3-201_ENSMUST00000031037	9.30445e-28	4.96765e-24	0.964392	L2/3 IT Cdh13 Sla_Slc30a3
19011	L2/3 IT Cdh13 Sla	Crmp1-202_ENSMUST00000114158	3.27016e-07	0.00174594	0.665306	L2/3 IT Cdh13 Sla_Crmp1
19327	L2/3 IT Cdh13 Sla	Rpl9-201_ENSMUST00000057885	1.27403e-06	0.00680205	0.135562	L2/3 IT Cdh13 Sla_Rpl9
19407	L2/3 IT Cdh13 Sla	Uchl1-202_ENSMUST00000176015	1.25897e-08	6.72162e-05	0.12356	L2/3 IT Cdh13 Sla_Uchl1
20169	L2/3 IT Cdh13 Sla	Fam69a-201_ENSMUST00000031198	3.91148e-08	0.000208834	0.447813	L2/3 IT Cdh13 Sla_Fam69a
20380	L2/3 IT Cdh13 Sla	Miat-201_ENSMUST00000181535	4.29975e-07	0.00229564	0.425659	L2/3 IT Cdh13 Sla_Miat
20561	L2/3 IT Cdh13 Sla	Dynll1-201_ENSMUST00000009157	1.99129e-10	1.06315e-06	0.177547	L2/3 IT Cdh13 Sla_Dynll1
20563	L2/3 IT Cdh13 Sla	Dynll1-203_ENSMUST00000123292	1.70923e-13	9.1256e-10	0.164513	L2/3 IT Cdh13 Sla_Dynll1
20564	L2/3 IT Cdh13 Sla	Dynll1-202_ENSMUST00000112090	3.62245e-12	1.93402e-08	0.16562	L2/3 IT Cdh13 Sla_Dynll1
20566	L2/3 IT Cdh13 Sla	Dynll1-204_ENSMUST00000125959	8.40068e-07	0.00448512	0.175163	L2/3 IT Cdh13 Sla_Dynll1
20642	L2/3 IT Cdh13 Sla	Pebp1-201_ENSMUST00000036951	1.27804e-06	0.00682345	0.108942	L2/3 IT Cdh13 Sla_Pebp1
20882	L2/3 IT Cdh13 Sla	Arpc3-202_ENSMUST00000102525	4.6267e-11	2.4702e-07	0.183239	L2/3 IT Cdh13 Sla_Arpc3
20887	L2/3 IT Cdh13 Sla	Arpc3-203_ENSMUST00000111713	8.51375e-08	0.000454549	0.178193	L2/3 IT Cdh13 Sla_Arpc3
21961	L2/3 IT Cdh13 Sla	Mmd2-201_ENSMUST00000037048	5.77484e-38	3.08319e-34	1.52598	L2/3 IT Cdh13 Sla_Mmd2
21980	L2/3 IT Cdh13 Sla	Actb-201_ENSMUST00000100497	8.36152e-08	0.000446421	0.132546	L2/3 IT Cdh13 Sla_Actb
22127	L2/3 IT Cdh13 Sla	Arpc1a-201_ENSMUST00000031625	9.50689e-17	5.07573e-13	0.302668	L2/3 IT Cdh13 Sla_Arpc1a
23476	L2/3 IT Cdh13 Sla	Snca-202_ENSMUST00000163779	5.61005e-13	2.99521e-09	0.333735	L2/3 IT Cdh13 Sla_Snca
23477	L2/3 IT Cdh13 Sla	Snca-201_ENSMUST00000114268	4.55747e-13	2.43323e-09	0.264357	L2/3 IT Cdh13 Sla_Snca
24308	L2/3 IT Cdh13 Sla	Mrps25-201_ENSMUST00000014695	3.98263e-07	0.00212633	0.289799	L2/3 IT Cdh13 Sla_Mrps25
24344	L2/3 IT Cdh13 Sla	Fam19a1-202_ENSMUST00000122120	7.8551e-11	4.19384e-07	0.675229	L2/3 IT Cdh13 Sla_Fam19a1
24345	L2/3 IT Cdh13 Sla	Fam19a1-203_ENSMUST00000125951	5.15787e-10	2.75379e-06	1.13289	L2/3 IT Cdh13 Sla_Fam19a1
24346	L2/3 IT Cdh13 Sla	Fam19a1-204_ENSMUST00000129844	6.00966e-11	3.20856e-07	0.92544	L2/3 IT Cdh13 Sla_Fam19a1
24479	L2/3 IT Cdh13 Sla	Bhlhe40-201_ENSMUST00000032194	7.7256e-08	0.00041247	0.446084	L2/3 IT Cdh13 Sla_Bhlhe40
24721	L2/3 IT Cdh13 Sla	Rpl32-201_ENSMUST00000081840	1.44613e-09	7.72087e-06	0.194241	L2/3 IT Cdh13 Sla_Rpl32
24825	L2/3 IT Cdh13 Sla	Rasgef1a-201_ENSMUST00000164960	1.27667e-06	0.00681612	0.267266	L2/3 IT Cdh13 Sla_Rasgef1a
25359	L2/3 IT Cdh13 Sla	Grin2b-201_ENSMUST00000053880	2.4493e-08	0.000130768	0.228949	L2/3 IT Cdh13 Sla_Grin2b
25361	L2/3 IT Cdh13 Sla	Grin2b-205_ENSMUST00000152012	6.95935e-10	3.71559e-06	0.323289	L2/3 IT Cdh13 Sla_Grin2b
25362	L2/3 IT Cdh13 Sla	Grin2b-206_ENSMUST00000188999	1.58403e-14	8.45713e-11	0.471777	L2/3 IT Cdh13 Sla_Grin2b
25365	L2/3 IT Cdh13 Sla	Grin2b-207_ENSMUST00000198283	3.32991e-22	1.77784e-18	0.296969	L2/3 IT Cdh13 Sla_Grin2b
25720	L2/3 IT Cdh13 Sla	Prkcg-201_ENSMUST00000100301	1.12143e-16	5.9873e-13	0.683492	L2/3 IT Cdh13 Sla_Prkcg
25783	L2/3 IT Cdh13 Sla	Rps9-201_ENSMUST00000006496	2.44981e-10	1.30795e-06	0.17701	L2/3 IT Cdh13 Sla_Rps9
25914	L2/3 IT Cdh13 Sla	Nat14-204_ENSMUST00000207687	1.30431e-09	6.96372e-06	0.285364	L2/3 IT Cdh13 Sla_Nat14
26283	L2/3 IT Cdh13 Sla	Snrpd2-201_ENSMUST00000049294	1.24471e-10	6.64549e-07	0.2085	L2/3 IT Cdh13 Sla_Snrpd2
26456	L2/3 IT Cdh13 Sla	Rps19-210_ENSMUST00000156372	9.77534e-07	0.00521906	0.172084	L2/3 IT Cdh13 Sla_Rps19
26852	L2/3 IT Cdh13 Sla	Spint2-202_ENSMUST00000108236	9.58685e-09	5.11842e-05	0.557445	L2/3 IT Cdh13 Sla_Spint2
27291	L2/3 IT Cdh13 Sla	Vstm2b-201_ENSMUST00000044705	7.55639e-19	4.03436e-15	0.89241	L2/3 IT Cdh13 Sla_Vstm2b
27292	L2/3 IT Cdh13 Sla	Vstm2b-203_ENSMUST00000205845	9.718e-22	5.18844e-18	1.13824	L2/3 IT Cdh13 Sla_Vstm2b
27740	L2/3 IT Cdh13 Sla	Ftl1-205_ENSMUST00000211500	1.32805e-06	0.00709047	0.688252	L2/3 IT Cdh13 Sla_Ftl1
27796	L2/3 IT Cdh13 Sla	Rpl18-201_ENSMUST00000072503	4.90663e-08	0.000261965	0.195981	L2/3 IT Cdh13 Sla_Rpl18
27818	L2/3 IT Cdh13 Sla	Cyth2-204_ENSMUST00000210137	4.80762e-09	2.56679e-05	0.317149	L2/3 IT Cdh13 Sla_Cyth2
28510	L2/3 IT Cdh13 Sla	Sh3gl3-201_ENSMUST00000032874	4.50808e-08	0.000240686	0.617887	L2/3 IT Cdh13 Sla_Sh3gl3
28540	L2/3 IT Cdh13 Sla	Abhd17c-201_ENSMUST00000117085	1.62263e-07	0.00086632	0.78086	L2/3 IT Cdh13 Sla_Abhd17c
28571	L2/3 IT Cdh13 Sla	Grm5-202_ENSMUST00000125009	4.85968e-12	2.59458e-08	0.390467	L2/3 IT Cdh13 Sla_Grm5
28572	L2/3 IT Cdh13 Sla	Grm5-205_ENSMUST00000208776	2.52911e-07	0.00135029	0.421527	L2/3 IT Cdh13 Sla_Grm5
28830	L2/3 IT Cdh13 Sla	Rps3-201_ENSMUST00000032998	9.24978e-11	4.93846e-07	0.170036	L2/3 IT Cdh13 Sla_Rps3
28856	L2/3 IT Cdh13 Sla	Rnf169-201_ENSMUST00000080817	2.25191e-07	0.0012023	0.423797	L2/3 IT Cdh13 Sla_Rnf169
29402	L2/3 IT Cdh13 Sla	Psma1-201_ENSMUST00000033008	4.72256e-08	0.000252137	0.145273	L2/3 IT Cdh13 Sla_Psma1
29438	L2/3 IT Cdh13 Sla	Rps13-201_ENSMUST00000170953	6.54488e-11	3.49431e-07	0.216079	L2/3 IT Cdh13 Sla_Rps13
29463	L2/3 IT Cdh13 Sla	Rps15a-201_ENSMUST00000106588	2.12245e-10	1.13317e-06	0.281871	L2/3 IT Cdh13 Sla_Rps15a
30437	L2/3 IT Cdh13 Sla	Tubgcp2-204_ENSMUST00000210224	6.57915e-17	3.51261e-13	0.87689	L2/3 IT Cdh13 Sla_Tubgcp2
30450	L2/3 IT Cdh13 Sla	Caly-201_ENSMUST00000026541	1.83625e-10	9.80371e-07	0.497403	L2/3 IT Cdh13 Sla_Caly
30635	L2/3 IT Cdh13 Sla	Rplp2-201_ENSMUST00000084434	8.36527e-07	0.00446622	0.143465	L2/3 IT Cdh13 Sla_Rplp2
30638	L2/3 IT Cdh13 Sla	Rplp2-203_ENSMUST00000106004	1.93674e-08	0.000103402	0.263495	L2/3 IT Cdh13 Sla_Rplp2
30718	L2/3 IT Cdh13 Sla	Mrpl23-201_ENSMUST00000038675	1.51915e-06	0.00811075	0.297652	L2/3 IT Cdh13 Sla_Mrpl23
31270	L2/3 IT Cdh13 Sla	Tpd52l1-201_ENSMUST00000000305	8.26825e-07	0.00441442	0.64666	L2/3 IT Cdh13 Sla_Tpd52l1
31314	L2/3 IT Cdh13 Sla	Hdac2-201_ENSMUST00000019911	4.70563e-07	0.00251234	0.248544	L2/3 IT Cdh13 Sla_Hdac2
31402	L2/3 IT Cdh13 Sla	Wasf1-201_ENSMUST00000019975	8.07522e-08	0.000431136	0.722326	L2/3 IT Cdh13 Sla_Wasf1
32013	L2/3 IT Cdh13 Sla	Mif-201_ENSMUST00000038169	3.33667e-12	1.78145e-08	0.200421	L2/3 IT Cdh13 Sla_Mif
32647	L2/3 IT Cdh13 Sla	Aes-201_ENSMUST00000002518	7.71498e-11	4.11903e-07	0.21126	L2/3 IT Cdh13 Sla_Aes
33037	L2/3 IT Cdh13 Sla	Metap2-210_ENSMUST00000181217	4.11263e-07	0.00219573	0.502429	L2/3 IT Cdh13 Sla_Metap2
33648	L2/3 IT Cdh13 Sla	Naca-201_ENSMUST00000073868	6.95606e-12	3.71384e-08	0.178789	L2/3 IT Cdh13 Sla_Naca
33700	L2/3 IT Cdh13 Sla	Cnpy2-201_ENSMUST00000026446	3.42166e-08	0.000182683	0.31117	L2/3 IT Cdh13 Sla_Cnpy2
33734	L2/3 IT Cdh13 Sla	Myl6-201_ENSMUST00000164181	3.799e-07	0.00202828	0.111455	L2/3 IT Cdh13 Sla_Myl6
35468	L2/3 IT Cdh13 Sla	Scoc-202_ENSMUST00000167525	7.65496e-12	4.08698e-08	0.252221	L2/3 IT Cdh13 Sla_Scoc
35491	L2/3 IT Cdh13 Sla	Dnajb1-201_ENSMUST00000005620	4.19448e-07	0.00223944	0.426015	L2/3 IT Cdh13 Sla_Dnajb1
35639	L2/3 IT Cdh13 Sla	Prdx2-201_ENSMUST00000005292	8.27414e-07	0.00441756	0.209585	L2/3 IT Cdh13 Sla_Prdx2
35644	L2/3 IT Cdh13 Sla	Prdx2-208_ENSMUST00000164807	1.84522e-07	0.000985161	0.179711	L2/3 IT Cdh13 Sla_Prdx2
35686	L2/3 IT Cdh13 Sla	Wdr83os-201_ENSMUST00000079764	1.33953e-10	7.15175e-07	0.341843	L2/3 IT Cdh13 Sla_Wdr83os
36409	L2/3 IT Cdh13 Sla	Il34-201_ENSMUST00000076846	1.8929e-07	0.00101062	0.605111	L2/3 IT Cdh13 Sla_Il34
36555	L2/3 IT Cdh13 Sla	Hsbp1-201_ENSMUST00000034300	2.81075e-18	1.50066e-14	0.199403	L2/3 IT Cdh13 Sla_Hsbp1
36756	L2/3 IT Cdh13 Sla	Rpl13-201_ENSMUST00000000756	6.08953e-15	3.2512e-11	0.235096	L2/3 IT Cdh13 Sla_Rpl13
36917	L2/3 IT Cdh13 Sla	Tomm20-202_ENSMUST00000212771	2.3425e-08	0.000125066	0.206471	L2/3 IT Cdh13 Sla_Tomm20
37371	L2/3 IT Cdh13 Sla	Rps24-202_ENSMUST00000169826	7.21192e-08	0.000385044	0.239139	L2/3 IT Cdh13 Sla_Rps24
37433	L2/3 IT Cdh13 Sla	Arf4-201_ENSMUST00000022429	1.83118e-11	9.77669e-08	0.2572	L2/3 IT Cdh13 Sla_Arf4
37437	L2/3 IT Cdh13 Sla	Arf4-202_ENSMUST00000112318	5.33916e-12	2.85058e-08	0.289732	L2/3 IT Cdh13 Sla_Arf4
38082	L2/3 IT Cdh13 Sla	Hnrnpc-207_ENSMUST00000227536	4.65832e-07	0.00248708	0.385839	L2/3 IT Cdh13 Sla_Hnrnpc
38258	L2/3 IT Cdh13 Sla	Jph4-201_ENSMUST00000022819	1.27557e-09	6.81026e-06	0.350744	L2/3 IT Cdh13 Sla_Jph4
38282	L2/3 IT Cdh13 Sla	Cpne6-202_ENSMUST00000163767	3.8129e-08	0.000203571	0.446312	L2/3 IT Cdh13 Sla_Cpne6
38328	L2/3 IT Cdh13 Sla	Psme2-208_ENSMUST00000161807	3.51975e-07	0.00187919	0.456878	L2/3 IT Cdh13 Sla_Psme2
38584	L2/3 IT Cdh13 Sla	Fam124a-201_ENSMUST00000039064	6.41204e-10	3.42339e-06	0.797936	L2/3 IT Cdh13 Sla_Fam124a
39047	L2/3 IT Cdh13 Sla	Uchl3-201_ENSMUST00000002289	1.67317e-19	8.93304e-16	0.356556	L2/3 IT Cdh13 Sla_Uchl3
39923	L2/3 IT Cdh13 Sla	Fez1-201_ENSMUST00000034630	3.84938e-09	2.05518e-05	0.184649	L2/3 IT Cdh13 Sla_Fez1
40268	L2/3 IT Cdh13 Sla	Dscaml1-201_ENSMUST00000034592	6.07241e-07	0.00324206	0.458907	L2/3 IT Cdh13 Sla_Dscaml1
40354	L2/3 IT Cdh13 Sla	Rexo2-201_ENSMUST00000034524	1.13928e-13	6.08259e-10	0.460044	L2/3 IT Cdh13 Sla_Rexo2
40387	L2/3 IT Cdh13 Sla	Ncam1-204_ENSMUST00000193547	3.00274e-08	0.000160316	0.48707	L2/3 IT Cdh13 Sla_Ncam1
40396	L2/3 IT Cdh13 Sla	Pts-201_ENSMUST00000034570	1.55853e-16	8.321e-13	0.921425	L2/3 IT Cdh13 Sla_Pts
41444	L2/3 IT Cdh13 Sla	Gsta4-201_ENSMUST00000034903	7.19744e-40	3.84271e-36	0.921816	L2/3 IT Cdh13 Sla_Gsta4
41451	L2/3 IT Cdh13 Sla	Eef1a1-201_ENSMUST00000042235	5.25709e-09	2.80676e-05	0.162125	L2/3 IT Cdh13 Sla_Eef1a1
43225	L2/3 IT Cdh13 Sla	Mtfp1-201_ENSMUST00000004868	1.38299e-12	7.38379e-09	0.383989	L2/3 IT Cdh13 Sla_Mtfp1
43414	L2/3 IT Cdh13 Sla	Ramp3-201_ENSMUST00000045374	2.94676e-17	1.57327e-13	1.0984	L2/3 IT Cdh13 Sla_Ramp3
43456	L2/3 IT Cdh13 Sla	Vstm2a-201_ENSMUST00000109645	3.98602e-13	2.12813e-09	0.699804	L2/3 IT Cdh13 Sla_Vstm2a
43475	L2/3 IT Cdh13 Sla	Cnrip1-201_ENSMUST00000058159	1.89086e-08	0.000100953	0.2314	L2/3 IT Cdh13 Sla_Cnrip1
43552	L2/3 IT Cdh13 Sla	Commd1-204_ENSMUST00000159081	1.1501e-09	6.14036e-06	0.315898	L2/3 IT Cdh13 Sla_Commd1
43553	L2/3 IT Cdh13 Sla	Commd1-202_ENSMUST00000071068	9.29777e-07	0.00496408	0.338894	L2/3 IT Cdh13 Sla_Commd1
43625	L2/3 IT Cdh13 Sla	Bcl11a-204_ENSMUST00000118955	2.02694e-19	1.08219e-15	0.499347	L2/3 IT Cdh13 Sla_Bcl11a
43738	L2/3 IT Cdh13 Sla	Nsg2-201_ENSMUST00000020537	1.02535e-07	0.000547432	0.190915	L2/3 IT Cdh13 Sla_Nsg2
43785	L2/3 IT Cdh13 Sla	Npm1-202_ENSMUST00000093201	1.35859e-09	7.25353e-06	0.241011	L2/3 IT Cdh13 Sla_Npm1
44258	L2/3 IT Cdh13 Sla	Gria1-201_ENSMUST00000036315	2.23327e-17	1.19234e-13	0.948614	L2/3 IT Cdh13 Sla_Gria1
44796	L2/3 IT Cdh13 Sla	Eif4a1-213_ENSMUST00000163666	2.21568e-13	1.18295e-09	0.266884	L2/3 IT Cdh13 Sla_Eif4a1
44858	L2/3 IT Cdh13 Sla	Eif5a-210_ENSMUST00000108613	1.00642e-06	0.0053733	0.109608	L2/3 IT Cdh13 Sla_Eif5a
44883	L2/3 IT Cdh13 Sla	Gabarap-201_ENSMUST00000018711	6.4463e-08	0.000344168	0.199782	L2/3 IT Cdh13 Sla_Gabarap
44884	L2/3 IT Cdh13 Sla	Gabarap-202_ENSMUST00000108592	3.94872e-10	2.10822e-06	0.242107	L2/3 IT Cdh13 Sla_Gabarap
44885	L2/3 IT Cdh13 Sla	Gabarap-204_ENSMUST00000144443	5.88384e-08	0.000314138	0.192894	L2/3 IT Cdh13 Sla_Gabarap
45000	L2/3 IT Cdh13 Sla	Pfn1-201_ENSMUST00000018437	6.38611e-12	3.40954e-08	0.208912	L2/3 IT Cdh13 Sla_Pfn1
45010	L2/3 IT Cdh13 Sla	Spag7-201_ENSMUST00000018431	5.50424e-08	0.000293871	0.201769	L2/3 IT Cdh13 Sla_Spag7
45065	L2/3 IT Cdh13 Sla	C1qbp-201_ENSMUST00000078528	1.30267e-06	0.00695494	0.198747	L2/3 IT Cdh13 Sla_C1qbp
45267	L2/3 IT Cdh13 Sla	Ywhae-201_ENSMUST00000067664	2.48041e-17	1.32429e-13	0.136079	L2/3 IT Cdh13 Sla_Ywhae
46054	L2/3 IT Cdh13 Sla	Atp5g1-201_ENSMUST00000090541	1.11189e-08	5.9364e-05	0.153295	L2/3 IT Cdh13 Sla_Atp5g1
46251	L2/3 IT Cdh13 Sla	Thra-201_ENSMUST00000064187	2.43861e-17	1.30198e-13	0.490163	L2/3 IT Cdh13 Sla_Thra
46805	L2/3 IT Cdh13 Sla	Limd2-201_ENSMUST00000045923	4.51264e-27	2.4093e-23	0.651727	L2/3 IT Cdh13 Sla_Limd2
46806	L2/3 IT Cdh13 Sla	Limd2-204_ENSMUST00000138094	9.73434e-19	5.19716e-15	0.69515	L2/3 IT Cdh13 Sla_Limd2
46807	L2/3 IT Cdh13 Sla	Limd2-202_ENSMUST00000064545	1.50989e-22	8.06129e-19	0.798762	L2/3 IT Cdh13 Sla_Limd2
47058	L2/3 IT Cdh13 Sla	Jpt1-201_ENSMUST00000021083	3.4714e-09	1.85338e-05	0.23418	L2/3 IT Cdh13 Sla_Jpt1
47066	L2/3 IT Cdh13 Sla	Sumo2-201_ENSMUST00000021084	6.53568e-08	0.00034894	0.200636	L2/3 IT Cdh13 Sla_Sumo2
47134	L2/3 IT Cdh13 Sla	H3f3b-201_ENSMUST00000016703	4.02234e-14	2.14753e-10	0.236901	L2/3 IT Cdh13 Sla_H3f3b
47311	L2/3 IT Cdh13 Sla	Timp2-201_ENSMUST00000017610	2.20554e-08	0.000117754	0.606851	L2/3 IT Cdh13 Sla_Timp2
47384	L2/3 IT Cdh13 Sla	Baiap2-202_ENSMUST00000075180	1.61303e-09	8.61194e-06	0.36727	L2/3 IT Cdh13 Sla_Baiap2
47385	L2/3 IT Cdh13 Sla	Baiap2-203_ENSMUST00000103021	3.73532e-08	0.000199429	0.518268	L2/3 IT Cdh13 Sla_Baiap2
47426	L2/3 IT Cdh13 Sla	Actg1-202_ENSMUST00000071555	3.99666e-08	0.000213381	0.195289	L2/3 IT Cdh13 Sla_Actg1
47427	L2/3 IT Cdh13 Sla	Actg1-204_ENSMUST00000106215	8.12776e-12	4.33941e-08	0.234332	L2/3 IT Cdh13 Sla_Actg1
48732	L2/3 IT Cdh13 Sla	Spock1-202_ENSMUST00000185502	6.0119e-07	0.00320976	0.369972	L2/3 IT Cdh13 Sla_Spock1
48875	L2/3 IT Cdh13 Sla	Dapk1-201_ENSMUST00000044083	2.81489e-07	0.00150287	0.409909	L2/3 IT Cdh13 Sla_Dapk1
49672	L2/3 IT Cdh13 Sla	Btf3-205_ENSMUST00000152704	6.20153e-14	3.311e-10	0.236311	L2/3 IT Cdh13 Sla_Btf3
50190	L2/3 IT Cdh13 Sla	Fkbp1b-201_ENSMUST00000020964	2.63712e-08	0.000140796	0.508201	L2/3 IT Cdh13 Sla_Fkbp1b
50361	L2/3 IT Cdh13 Sla	Ywhaq-202_ENSMUST00000135088	2.07521e-08	0.000110795	0.282768	L2/3 IT Cdh13 Sla_Ywhaq
50428	L2/3 IT Cdh13 Sla	Rps7-201_ENSMUST00000074267	1.61015e-08	8.59657e-05	0.209305	L2/3 IT Cdh13 Sla_Rps7
50430	L2/3 IT Cdh13 Sla	Rps7-205_ENSMUST00000222808	4.5285e-09	2.41776e-05	0.208768	L2/3 IT Cdh13 Sla_Rps7
50581	L2/3 IT Cdh13 Sla	Tspan13-201_ENSMUST00000020896	1.92301e-21	1.02669e-17	0.3022	L2/3 IT Cdh13 Sla_Tspan13
50796	L2/3 IT Cdh13 Sla	Psma6-201_ENSMUST00000021412	1.74966e-06	0.00934143	0.122754	L2/3 IT Cdh13 Sla_Psma6
50846	L2/3 IT Cdh13 Sla	Pnn-201_ENSMUST00000021381	1.60679e-06	0.00857863	0.279923	L2/3 IT Cdh13 Sla_Pnn
51137	L2/3 IT Cdh13 Sla	Dbpht2-202_ENSMUST00000221311	4.55114e-09	2.42985e-05	0.454261	L2/3 IT Cdh13 Sla_Dbpht2
51268	L2/3 IT Cdh13 Sla	Erh-201_ENSMUST00000021559	1.99835e-07	0.00106692	0.131119	L2/3 IT Cdh13 Sla_Erh
51798	L2/3 IT Cdh13 Sla	Calm1-202_ENSMUST00000110082	6.51068e-08	0.000347605	0.0681679	L2/3 IT Cdh13 Sla_Calm1
52035	L2/3 IT Cdh13 Sla	Meg3-202_ENSMUST00000126289	2.33236e-12	1.24525e-08	0.623302	L2/3 IT Cdh13 Sla_Meg3
52446	L2/3 IT Cdh13 Sla	Sub1-201_ENSMUST00000022816	1.6129e-08	8.61128e-05	0.160963	L2/3 IT Cdh13 Sla_Sub1
52447	L2/3 IT Cdh13 Sla	Sub1-202_ENSMUST00000110504	1.14431e-24	6.10948e-21	0.2585	L2/3 IT Cdh13 Sla_Sub1
52448	L2/3 IT Cdh13 Sla	Sub1-203_ENSMUST00000129533	4.11251e-12	2.19567e-08	0.505527	L2/3 IT Cdh13 Sla_Sub1
52684	L2/3 IT Cdh13 Sla	Ywhaz-201_ENSMUST00000022894	3.0535e-07	0.00163027	0.123185	L2/3 IT Cdh13 Sla_Ywhaz
52693	L2/3 IT Cdh13 Sla	Zfp706-202_ENSMUST00000226257	8.34055e-11	4.45302e-07	0.254171	L2/3 IT Cdh13 Sla_Zfp706
52695	L2/3 IT Cdh13 Sla	Zfp706-204_ENSMUST00000226671	7.89135e-08	0.000421319	0.504973	L2/3 IT Cdh13 Sla_Zfp706
52822	L2/3 IT Cdh13 Sla	Emc2-201_ENSMUST00000022962	1.85641e-06	0.00991137	0.200106	L2/3 IT Cdh13 Sla_Emc2
52836	L2/3 IT Cdh13 Sla	Eny2-204_ENSMUST00000226827	7.70987e-07	0.0041163	0.303761	L2/3 IT Cdh13 Sla_Eny2
52957	L2/3 IT Cdh13 Sla	Tmem65-201_ENSMUST00000072113	2.70368e-08	0.000144349	0.687465	L2/3 IT Cdh13 Sla_Tmem65
53161	L2/3 IT Cdh13 Sla	Ly6e-213_ENSMUST00000191127	8.55299e-08	0.000456644	0.660914	L2/3 IT Cdh13 Sla_Ly6e
53180	L2/3 IT Cdh13 Sla	Ly6h-204_ENSMUST00000127095	2.60677e-22	1.39175e-18	0.64819	L2/3 IT Cdh13 Sla_Ly6h
53182	L2/3 IT Cdh13 Sla	Ly6h-201_ENSMUST00000023241	4.1291e-28	2.20453e-24	0.481889	L2/3 IT Cdh13 Sla_Ly6h
53183	L2/3 IT Cdh13 Sla	Ly6h-206_ENSMUST00000156032	4.8388e-07	0.00258344	0.586617	L2/3 IT Cdh13 Sla_Ly6h
53185	L2/3 IT Cdh13 Sla	Ly6h-208_ENSMUST00000228961	1.47431e-06	0.00787135	0.409338	L2/3 IT Cdh13 Sla_Ly6h
53730	L2/3 IT Cdh13 Sla	Rpl3-201_ENSMUST00000081650	1.38247e-08	7.381e-05	0.16826	L2/3 IT Cdh13 Sla_Rpl3
53889	L2/3 IT Cdh13 Sla	Pmm1-201_ENSMUST00000023112	1.62184e-06	0.00865901	0.160555	L2/3 IT Cdh13 Sla_Pmm1
54237	L2/3 IT Cdh13 Sla	Cpne8-201_ENSMUST00000014777	1.02655e-09	5.48074e-06	0.75477	L2/3 IT Cdh13 Sla_Cpne8
54955	L2/3 IT Cdh13 Sla	Rogdi-207_ENSMUST00000202281	1.01317e-10	5.40931e-07	0.285676	L2/3 IT Cdh13 Sla_Rogdi
54963	L2/3 IT Cdh13 Sla	Rogdi-205_ENSMUST00000201651	1.64684e-07	0.000879249	0.362538	L2/3 IT Cdh13 Sla_Rogdi
54991	L2/3 IT Cdh13 Sla	Rbfox1-205_ENSMUST00000230658	4.66214e-20	2.48912e-16	1.30839	L2/3 IT Cdh13 Sla_Rbfox1
55281	L2/3 IT Cdh13 Sla	Mapk1-201_ENSMUST00000069107	3.87486e-18	2.06879e-14	0.340359	L2/3 IT Cdh13 Sla_Mapk1
56300	L2/3 IT Cdh13 Sla	Lsamp-207_ENSMUST00000189229	5.25543e-11	2.80588e-07	0.929946	L2/3 IT Cdh13 Sla_Lsamp
56310	L2/3 IT Cdh13 Sla	Gap43-201_ENSMUST00000102817	3.86061e-15	2.06118e-11	0.375812	L2/3 IT Cdh13 Sla_Gap43
56317	L2/3 IT Cdh13 Sla	Zbtb20-204_ENSMUST00000114694	1.30176e-28	6.95008e-25	1.00856	L2/3 IT Cdh13 Sla_Zbtb20
56488	L2/3 IT Cdh13 Sla	Rpl24-201_ENSMUST00000023269	1.37817e-06	0.00735807	0.156618	L2/3 IT Cdh13 Sla_Rpl24
57100	L2/3 IT Cdh13 Sla	Tiam2-206_ENSMUST00000226913	1.3561e-07	0.000724019	0.709903	L2/3 IT Cdh13 Sla_Tiam2
57612	L2/3 IT Cdh13 Sla	Rps2-208_ENSMUST00000170715	2.27236e-08	0.000121321	0.218075	L2/3 IT Cdh13 Sla_Rps2
57990	L2/3 IT Cdh13 Sla	Rpl10a-201_ENSMUST00000042334	1.8686e-06	0.00997647	0.208449	L2/3 IT Cdh13 Sla_Rpl10a
58263	L2/3 IT Cdh13 Sla	Rps28-205_ENSMUST00000173844	7.05499e-07	0.00376666	0.193097	L2/3 IT Cdh13 Sla_Rps28
58359	L2/3 IT Cdh13 Sla	H2-DMa-201_ENSMUST00000042121	4.78416e-07	0.00255426	0.63159	L2/3 IT Cdh13 Sla_H2-DMa
58385	L2/3 IT Cdh13 Sla	Rnf5-201_ENSMUST00000015622	4.83313e-07	0.00258041	0.242172	L2/3 IT Cdh13 Sla_Rnf5
58406	L2/3 IT Cdh13 Sla	Prrt1-201_ENSMUST00000015620	7.99241e-09	4.26715e-05	0.253264	L2/3 IT Cdh13 Sla_Prrt1
58539	L2/3 IT Cdh13 Sla	Atp6v1g2-201_ENSMUST00000068261	7.04218e-14	3.75982e-10	0.168143	L2/3 IT Cdh13 Sla_Atp6v1g2
58594	L2/3 IT Cdh13 Sla	Tubb5-201_ENSMUST00000001566	1.41294e-10	7.54367e-07	0.223189	L2/3 IT Cdh13 Sla_Tubb5
58817	L2/3 IT Cdh13 Sla	Rsph9-201_ENSMUST00000024762	2.57871e-19	1.37677e-15	1.09634	L2/3 IT Cdh13 Sla_Rsph9
59719	L2/3 IT Cdh13 Sla	Celf4-202_ENSMUST00000115816	2.41898e-07	0.00129149	0.276504	L2/3 IT Cdh13 Sla_Celf4
59848	L2/3 IT Cdh13 Sla	Paip2-201_ENSMUST00000041314	8.66865e-10	4.62819e-06	0.232386	L2/3 IT Cdh13 Sla_Paip2
60119	L2/3 IT Cdh13 Sla	Rps14-201_ENSMUST00000025511	2.55901e-08	0.000136626	0.17237	L2/3 IT Cdh13 Sla_Rps14
60220	L2/3 IT Cdh13 Sla	Sec11c-201_ENSMUST00000025394	8.19328e-07	0.00437439	0.181761	L2/3 IT Cdh13 Sla_Sec11c
60720	L2/3 IT Cdh13 Sla	Drap1-209_ENSMUST00000136579	1.62665e-10	8.68469e-07	0.503884	L2/3 IT Cdh13 Sla_Drap1
60933	L2/3 IT Cdh13 Sla	Prdx5-203_ENSMUST00000149261	2.64117e-10	1.41012e-06	0.371783	L2/3 IT Cdh13 Sla_Prdx5
61295	L2/3 IT Cdh13 Sla	Rfx3-202_ENSMUST00000165566	1.98723e-09	1.06098e-05	0.666363	L2/3 IT Cdh13 Sla_Rfx3
61738	L2/3 IT Cdh13 Sla	Stn1-208_ENSMUST00000182873	1.70959e-07	0.000912752	0.773744	L2/3 IT Cdh13 Sla_Stn1
61748	L2/3 IT Cdh13 Sla	Gsto1-201_ENSMUST00000026050	7.69308e-16	4.10733e-12	0.487492	L2/3 IT Cdh13 Sla_Gsto1
61892	L2/3 IT Macc1	Rgs20-201_ENSMUST00000002533	1.32145e-34	8.06083e-31	0.94822	L2/3 IT Macc1_Rgs20
61902	L2/3 IT Macc1	Atp6v1h-204_ENSMUST00000192698	2.20316e-09	1.34393e-05	0.18227	L2/3 IT Macc1_Atp6v1h
62507	L2/3 IT Macc1	Pantr1-209_ENSMUST00000181725	1.27814e-07	0.000779667	0.662753	L2/3 IT Macc1_Pantr1
62509	L2/3 IT Macc1	Pantr1-207_ENSMUST00000181593	8.0187e-12	4.8914e-08	0.698635	L2/3 IT Macc1_Pantr1
62612	L2/3 IT Macc1	Tmeff2-201_ENSMUST00000081851	1.13002e-14	6.89313e-11	0.673085	L2/3 IT Macc1_Tmeff2
62766	L2/3 IT Macc1	Satb2-202_ENSMUST00000114415	1.39178e-06	0.00848986	0.337105	L2/3 IT Macc1_Satb2
63340	L2/3 IT Macc1	Resp18-201_ENSMUST00000039534	8.3057e-10	5.06648e-06	1.06237	L2/3 IT Macc1_Resp18
63454	L2/3 IT Macc1	Serpine2-201_ENSMUST00000027467	1.28009e-13	7.80853e-10	1.17708	L2/3 IT Macc1_Serpine2
63841	L2/3 IT Macc1	Bok-201_ENSMUST00000027499	5.90868e-36	3.60429e-32	2.22742	L2/3 IT Macc1_Bok
64105	L2/3 IT Macc1	R3hdm1-201_ENSMUST00000036288	1.86944e-10	1.14036e-06	0.309141	L2/3 IT Macc1_R3hdm1
64108	L2/3 IT Macc1	R3hdm1-206_ENSMUST00000187557	5.55983e-07	0.0033915	0.342868	L2/3 IT Macc1_R3hdm1
64109	L2/3 IT Macc1	R3hdm1-211_ENSMUST00000189317	1.07511e-08	6.55814e-05	0.468645	L2/3 IT Macc1_R3hdm1
64492	L2/3 IT Macc1	Brinp3-201_ENSMUST00000074622	6.29829e-23	3.84196e-19	1.30042	L2/3 IT Macc1_Brinp3
65008	L2/3 IT Macc1	Rgs4-201_ENSMUST00000027991	1.3681e-53	8.34542e-50	0.931078	L2/3 IT Macc1_Rgs4
66988	L2/3 IT Macc1	Dnm1-201_ENSMUST00000078352	2.36175e-07	0.00144067	0.775359	L2/3 IT Macc1_Dnm1
67016	L2/3 IT Macc1	1110008P14Rik-202_ENSMUST00000146423	1.43229e-07	0.000873697	0.564288	L2/3 IT Macc1_1110008P14Rik
67017	L2/3 IT Macc1	1110008P14Rik-201_ENSMUST00000048792	1.2257e-24	7.47675e-21	0.481852	L2/3 IT Macc1_1110008P14Rik
67489	L2/3 IT Macc1	Cacnb4-206_ENSMUST00000178799	9.26454e-11	5.65137e-07	0.818377	L2/3 IT Macc1_Cacnb4
67601	L2/3 IT Macc1	Cd302-202_ENSMUST00000074606	4.24442e-09	2.5891e-05	0.473308	L2/3 IT Macc1_Cd302
68469	L2/3 IT Macc1	Slc1a2-202_ENSMUST00000080210	9.49591e-30	5.79251e-26	0.629153	L2/3 IT Macc1_Slc1a2
68641	L2/3 IT Macc1	Emc4-201_ENSMUST00000028551	4.30892e-18	2.62844e-14	0.203111	L2/3 IT Macc1_Emc4
69507	L2/3 IT Macc1	Lamp5-201_ENSMUST00000057503	2.80045e-07	0.00170827	0.262856	L2/3 IT Macc1_Lamp5
69510	L2/3 IT Macc1	Lamp5-202_ENSMUST00000123436	2.12546e-07	0.00129653	0.253552	L2/3 IT Macc1_Lamp5
69598	L2/3 IT Macc1	Ovol2-201_ENSMUST00000037423	1.79331e-26	1.09392e-22	1.73595	L2/3 IT Macc1_Ovol2
69680	L2/3 IT Macc1	Syndig1-202_ENSMUST00000109935	4.27799e-08	0.000260957	0.441103	L2/3 IT Macc1_Syndig1
69917	L2/3 IT Macc1	Map1lc3a-201_ENSMUST00000029128	1.03591e-15	6.31906e-12	0.222644	L2/3 IT Macc1_Map1lc3a
69919	L2/3 IT Macc1	Map1lc3a-203_ENSMUST00000154596	6.01585e-11	3.66967e-07	0.157084	L2/3 IT Macc1_Map1lc3a
70238	L2/3 IT Macc1	Ptprt-204_ENSMUST00000109445	5.28428e-07	0.00322341	0.461591	L2/3 IT Macc1_Ptprt
71162	L2/3 IT Macc1	Atp6ap2-201_ENSMUST00000033313	1.11716e-07	0.000681469	0.146695	L2/3 IT Macc1_Atp6ap2
71301	L2/3 IT Macc1	Slc25a5-201_ENSMUST00000016463	1.71518e-07	0.00104626	0.140514	L2/3 IT Macc1_Slc25a5
72888	L2/3 IT Macc1	Ralyl-206_ENSMUST00000193117	1.24607e-07	0.000760102	0.367925	L2/3 IT Macc1_Ralyl
73068	L2/3 IT Macc1	Zmat3-201_ENSMUST00000029199	6.4027e-09	3.90565e-05	0.485898	L2/3 IT Macc1_Zmat3
73223	L2/3 IT Macc1	Anxa5-201_ENSMUST00000029266	1.08014e-12	6.58888e-09	1.03545	L2/3 IT Macc1_Anxa5
73393	L2/3 IT Macc1	Pcdh10-202_ENSMUST00000170695	2.46665e-15	1.50465e-11	0.810321	L2/3 IT Macc1_Pcdh10
73606	L2/3 IT Macc1	Mbnl1-201_ENSMUST00000099087	1.80392e-07	0.00110039	0.599421	L2/3 IT Macc1_Mbnl1
73738	L2/3 IT Macc1	Ppm1l-201_ENSMUST00000029355	1.97514e-11	1.20484e-07	0.630445	L2/3 IT Macc1_Ppm1l
73762	L2/3 IT Macc1	Serpini1-201_ENSMUST00000029423	4.86395e-15	2.96701e-11	0.480249	L2/3 IT Macc1_Serpini1
74670	L2/3 IT Macc1	Plekho1-202_ENSMUST00000123006	8.19673e-12	5.00001e-08	0.645928	L2/3 IT Macc1_Plekho1
74671	L2/3 IT Macc1	Plekho1-203_ENSMUST00000130043	2.9257e-07	0.00178468	0.552024	L2/3 IT Macc1_Plekho1
74812	L2/3 IT Macc1	Atp1a1-201_ENSMUST00000036493	7.32449e-19	4.46794e-15	0.309527	L2/3 IT Macc1_Atp1a1
75014	L2/3 IT Macc1	Kcna2-201_ENSMUST00000038695	2.47871e-14	1.51201e-10	0.60575	L2/3 IT Macc1_Kcna2
75641	L2/3 IT Macc1	Ddit4l-201_ENSMUST00000053855	8.32844e-25	5.08035e-21	1.69522	L2/3 IT Macc1_Ddit4l
75704	L2/3 IT Macc1	Rap1gds1-201_ENSMUST00000029796	2.5262e-08	0.000154098	0.556793	L2/3 IT Macc1_Rap1gds1
75743	L2/3 IT Macc1	Lmo4-203_ENSMUST00000121796	8.77612e-26	5.35343e-22	0.828511	L2/3 IT Macc1_Lmo4
75744	L2/3 IT Macc1	Lmo4-201_ENSMUST00000120539	5.787e-23	3.53007e-19	0.438474	L2/3 IT Macc1_Lmo4
76168	L2/3 IT Macc1	Asph-217_ENSMUST00000146441	1.05396e-07	0.000642918	0.47594	L2/3 IT Macc1_Asph
76243	L2/3 IT Macc1	Runx1t1-201_ENSMUST00000006761	1.39542e-06	0.00851203	0.377678	L2/3 IT Macc1_Runx1t1
76256	L2/3 IT Macc1	Calb1-201_ENSMUST00000029876	2.46575e-08	0.000150411	0.254448	L2/3 IT Macc1_Calb1
76477	L2/3 IT Macc1	Tmem215-201_ENSMUST00000049655	1.85266e-10	1.13012e-06	0.657528	L2/3 IT Macc1_Tmem215
76478	L2/3 IT Macc1	Tmem215-202_ENSMUST00000179526	8.10908e-18	4.94654e-14	1.00165	L2/3 IT Macc1_Tmem215
76547	L2/3 IT Macc1	Cntfr-201_ENSMUST00000064443	1.50894e-18	9.20454e-15	0.593908	L2/3 IT Macc1_Cntfr
76550	L2/3 IT Macc1	Dctn3-201_ENSMUST00000030158	1.00811e-11	6.14949e-08	0.147887	L2/3 IT Macc1_Dctn3
76567	L2/3 IT Macc1	Galt-203_ENSMUST00000130698	4.95872e-11	3.02482e-07	0.566446	L2/3 IT Macc1_Galt
76583	L2/3 IT Macc1	Ccl27a-205_ENSMUST00000108036	1.15301e-10	7.03335e-07	0.57838	L2/3 IT Macc1_Ccl27a
77015	L2/3 IT Macc1	Frrs1l-201_ENSMUST00000053681	1.26676e-10	7.72725e-07	0.317275	L2/3 IT Macc1_Frrs1l
77028	L2/3 IT Macc1	Palm2-201_ENSMUST00000102904	1.07474e-07	0.000655594	0.625678	L2/3 IT Macc1_Palm2
77194	L2/3 IT Macc1	Ptprd-209_ENSMUST00000138955	2.78751e-11	1.70038e-07	0.761702	L2/3 IT Macc1_Ptprd
77198	L2/3 IT Macc1	Ptprd-208_ENSMUST00000134604	2.9102e-11	1.77522e-07	0.568059	L2/3 IT Macc1_Ptprd
78042	L2/3 IT Macc1	Ptprf-201_ENSMUST00000049074	9.40773e-08	0.000573871	0.449096	L2/3 IT Macc1_Ptprf
78170	L2/3 IT Macc1	Rims3-202_ENSMUST00000106283	6.24458e-07	0.0038092	0.55867	L2/3 IT Macc1_Rims3
78186	L2/3 IT Macc1	Ppt1-201_ENSMUST00000030412	1.93586e-07	0.00118088	0.302621	L2/3 IT Macc1_Ppt1
78441	L2/3 IT Macc1	Hpca-204_ENSMUST00000116444	7.40904e-11	4.51951e-07	0.818226	L2/3 IT Macc1_Hpca
78442	L2/3 IT Macc1	Hpca-201_ENSMUST00000030572	3.03618e-24	1.85207e-20	0.295232	L2/3 IT Macc1_Hpca
78530	L2/3 IT Macc1	Ccdc28b-201_ENSMUST00000030586	5.40953e-07	0.00329981	0.538824	L2/3 IT Macc1_Ccdc28b
78833	L2/3 IT Macc1	Stmn1-201_ENSMUST00000030636	5.73453e-11	3.49806e-07	0.186308	L2/3 IT Macc1_Stmn1
78965	L2/3 IT Macc1	Luzp1-204_ENSMUST00000129230	8.93771e-07	0.005452	0.457235	L2/3 IT Macc1_Luzp1
79587	L2/3 IT Macc1	Fam213b-201_ENSMUST00000030935	2.74955e-17	1.67722e-13	0.428169	L2/3 IT Macc1_Fam213b
80187	L2/3 IT Macc1	Cdk5-201_ENSMUST00000030814	9.9368e-12	6.06145e-08	0.230747	L2/3 IT Macc1_Cdk5
80634	L2/3 IT Macc1	Ywhah-201_ENSMUST00000019109	1.0469e-11	6.38612e-08	0.113788	L2/3 IT Macc1_Ywhah
80921	L2/3 IT Macc1	Tmem128-201_ENSMUST00000087511	7.59613e-08	0.000463364	0.433784	L2/3 IT Macc1_Tmem128
81145	L2/3 IT Macc1	Arap2-201_ENSMUST00000076623	5.10132e-08	0.000311181	0.656744	L2/3 IT Macc1_Arap2
81768	L2/3 IT Macc1	Prdm8-202_ENSMUST00000210477	3.10403e-11	1.89346e-07	0.680398	L2/3 IT Macc1_Prdm8
81885	L2/3 IT Macc1	Cds1-201_ENSMUST00000031273	4.14202e-21	2.52663e-17	0.824638	L2/3 IT Macc1_Cds1
81924	L2/3 IT Macc1	Sparcl1-201_ENSMUST00000031249	6.95464e-07	0.00424233	0.252192	L2/3 IT Macc1_Sparcl1
82003	L2/3 IT Macc1	A830010M20Rik-201_ENSMUST00000060553	7.71222e-07	0.00470446	0.572849	L2/3 IT Macc1_A830010M20Rik
82200	L2/3 IT Macc1	Galnt9-202_ENSMUST00000165856	7.367e-09	4.49387e-05	0.636277	L2/3 IT Macc1_Galnt9
82570	L2/3 IT Macc1	Plbd2-203_ENSMUST00000151361	2.53482e-07	0.00154624	0.498649	L2/3 IT Macc1_Plbd2
82598	L2/3 IT Macc1	Rph3a-201_ENSMUST00000079204	3.03661e-12	1.85234e-08	0.783069	L2/3 IT Macc1_Rph3a
82990	L2/3 IT Macc1	Cdk2ap1-201_ENSMUST00000031341	1.56044e-07	0.000951868	0.23114	L2/3 IT Macc1_Cdk2ap1
84339	L2/3 IT Macc1	Sdhaf3-201_ENSMUST00000040826	1.6315e-07	0.000995216	0.371502	L2/3 IT Macc1_Sdhaf3
84610	L2/3 IT Macc1	Ccdc136-206_ENSMUST00000145310	2.84497e-18	1.73543e-14	1.15772	L2/3 IT Macc1_Ccdc136
85209	L2/3 IT Macc1	Hibadh-201_ENSMUST00000031788	3.6336e-10	2.21649e-06	0.73715	L2/3 IT Macc1_Hibadh
85214	L2/3 IT Macc1	Tax1bp1-201_ENSMUST00000080723	1.26229e-06	0.00769995	0.279128	L2/3 IT Macc1_Tax1bp1
85292	L2/3 IT Macc1	Nt5c3-202_ENSMUST00000101367	6.87749e-16	4.19527e-12	0.782671	L2/3 IT Macc1_Nt5c3
85294	L2/3 IT Macc1	Nt5c3-208_ENSMUST00000152447	6.66523e-15	4.06579e-11	0.565906	L2/3 IT Macc1_Nt5c3
85341	L2/3 IT Macc1	Nap1l5-201_ENSMUST00000059539	9.71353e-07	0.00592525	0.195814	L2/3 IT Macc1_Nap1l5
85560	L2/3 IT Macc1	Tmsb10-203_ENSMUST00000114050	4.20009e-07	0.00256206	0.409516	L2/3 IT Macc1_Tmsb10
85802	L2/3 IT Macc1	Pradc1-201_ENSMUST00000032080	5.02627e-12	3.06603e-08	0.566212	L2/3 IT Macc1_Pradc1
86043	L2/3 IT Macc1	Mgll-202_ENSMUST00000113581	6.51697e-07	0.00397535	0.559861	L2/3 IT Macc1_Mgll
86246	L2/3 IT Macc1	Foxp1-204_ENSMUST00000113322	1.1221e-12	6.84479e-09	1.00875	L2/3 IT Macc1_Foxp1
86250	L2/3 IT Macc1	Foxp1-225_ENSMUST00000177229	6.82839e-25	4.16532e-21	1.5711	L2/3 IT Macc1_Foxp1
86443	L2/3 IT Macc1	Camk1-201_ENSMUST00000032409	2.42457e-07	0.00147899	0.354237	L2/3 IT Macc1_Camk1
86516	L2/3 IT Macc1	Atp2b2-203_ENSMUST00000101045	1.1141e-07	0.0006796	0.36917	L2/3 IT Macc1_Atp2b2
87362	L2/3 IT Macc1	Cmas-201_ENSMUST00000032419	4.91511e-07	0.00299822	0.216309	L2/3 IT Macc1_Cmas
87447	L2/3 IT Macc1	Fgfr1op2-203_ENSMUST00000067404	1.42824e-06	0.00871223	0.259077	L2/3 IT Macc1_Fgfr1op2
88009	L2/3 IT Macc1	Napa-201_ENSMUST00000006181	3.57847e-17	2.18287e-13	0.225579	L2/3 IT Macc1_Napa
88808	L2/3 IT Macc1	Tbcb-201_ENSMUST00000006254	3.95363e-07	0.00241171	0.168871	L2/3 IT Macc1_Tbcb
88969	L2/3 IT Macc1	Fxyd7-202_ENSMUST00000206341	6.56462e-11	4.00442e-07	0.543279	L2/3 IT Macc1_Fxyd7
88970	L2/3 IT Macc1	Fxyd7-201_ENSMUST00000073892	9.96159e-18	6.07657e-14	0.554085	L2/3 IT Macc1_Fxyd7
88987	L2/3 IT Macc1	Scn1b-203_ENSMUST00000211945	4.3057e-09	2.62648e-05	0.393586	L2/3 IT Macc1_Scn1b
88988	L2/3 IT Macc1	Scn1b-201_ENSMUST00000098548	1.49566e-15	9.12354e-12	0.398262	L2/3 IT Macc1_Scn1b
89121	L2/3 IT Macc1	Tshz3-201_ENSMUST00000021641	8.08643e-12	4.93272e-08	0.673061	L2/3 IT Macc1_Tshz3
89577	L2/3 IT Macc1	Lin7b-201_ENSMUST00000003971	2.04634e-09	1.24827e-05	0.192538	L2/3 IT Macc1_Lin7b
89904	L2/3 IT Macc1	Gabra5-201_ENSMUST00000068456	1.94595e-14	1.18703e-10	0.978071	L2/3 IT Macc1_Gabra5
89935	L2/3 IT Macc1	Snrpn-201_ENSMUST00000059305	1.15877e-20	7.06848e-17	0.16177	L2/3 IT Macc1_Snrpn
90013	L2/3 IT Macc1	Selenos-201_ENSMUST00000101801	6.37971e-07	0.00389162	0.228458	L2/3 IT Macc1_Selenos
90512	L2/3 IT Macc1	Sytl2-219_ENSMUST00000209188	5.88345e-40	3.58891e-36	1.29503	L2/3 IT Macc1_Sytl2
90745	L2/3 IT Macc1	Pgm2l1-202_ENSMUST00000084935	7.40599e-07	0.00451765	0.233188	L2/3 IT Macc1_Pgm2l1
91233	L2/3 IT Macc1	Mical2-205_ENSMUST00000144509	3.90097e-09	2.37959e-05	0.260607	L2/3 IT Macc1_Mical2
91249	L2/3 IT Macc1	Btbd10-202_ENSMUST00000117577	2.64245e-09	1.61189e-05	0.543516	L2/3 IT Macc1_Btbd10
91371	L2/3 IT Macc1	Gde1-201_ENSMUST00000038791	9.81163e-13	5.98509e-09	0.190311	L2/3 IT Macc1_Gde1
92256	L2/3 IT Macc1	Bnip3-201_ENSMUST00000106112	1.02464e-12	6.25031e-09	0.198194	L2/3 IT Macc1_Bnip3
92295	L2/3 IT Macc1	Adgra1-201_ENSMUST00000026548	9.6973e-09	5.91535e-05	0.597997	L2/3 IT Macc1_Adgra1
92718	L2/3 IT Macc1	Syne1-207_ENSMUST00000215887	2.89558e-08	0.00017663	0.652927	L2/3 IT Macc1_Syne1
92846	L2/3 IT Macc1	Aig1-205_ENSMUST00000162610	9.07475e-08	0.00055356	0.310189	L2/3 IT Macc1_Aig1
92853	L2/3 IT Macc1	Hivep2-204_ENSMUST00000187083	4.0006e-08	0.000244036	0.244896	L2/3 IT Macc1_Hivep2
93044	L2/3 IT Macc1	Akap7-203_ENSMUST00000100012	5.54982e-15	3.38539e-11	1.14621	L2/3 IT Macc1_Akap7
93064	L2/3 IT Macc1	Tmem200a-203_ENSMUST00000218232	1.09523e-21	6.68093e-18	1.36117	L2/3 IT Macc1_Tmem200a
93143	L2/3 IT Macc1	Tpd52l1-201_ENSMUST00000000305	9.75662e-33	5.95154e-29	1.27049	L2/3 IT Macc1_Tpd52l1
93144	L2/3 IT Macc1	Tpd52l1-204_ENSMUST00000214644	3.21352e-12	1.96025e-08	1.11546	L2/3 IT Macc1_Tpd52l1
93146	L2/3 IT Macc1	Tpd52l1-202_ENSMUST00000213528	1.9139e-39	1.16748e-35	1.24119	L2/3 IT Macc1_Tpd52l1
94158	L2/3 IT Macc1	Polr2e-201_ENSMUST00000004786	5.04947e-07	0.00308018	0.173327	L2/3 IT Macc1_Polr2e
94611	L2/3 IT Macc1	Glt8d2-201_ENSMUST00000020485	2.37218e-25	1.44703e-21	1.5478	L2/3 IT Macc1_Glt8d2
94619	L2/3 IT Macc1	Hcfc2-201_ENSMUST00000020478	4.55444e-11	2.77821e-07	0.705915	L2/3 IT Macc1_Hcfc2
94621	L2/3 IT Macc1	Hcfc2-202_ENSMUST00000160681	1.45668e-08	8.88575e-05	0.615577	L2/3 IT Macc1_Hcfc2
95003	L2/3 IT Macc1	Dusp6-201_ENSMUST00000020118	5.83151e-13	3.55722e-09	0.764123	L2/3 IT Macc1_Dusp6
95097	L2/3 IT Macc1	Syt1-206_ENSMUST00000156979	1.01402e-06	0.00618554	0.449112	L2/3 IT Macc1_Syt1
95132	L2/3 IT Macc1	Nap1l1-205_ENSMUST00000219143	2.11614e-08	0.000129084	0.197305	L2/3 IT Macc1_Nap1l1
95136	L2/3 IT Macc1	Phlda1-201_ENSMUST00000164773	7.85698e-13	4.79276e-09	0.772777	L2/3 IT Macc1_Phlda1
96391	L2/3 IT Macc1	Tusc3-203_ENSMUST00000209440	2.95641e-11	1.80341e-07	0.158476	L2/3 IT Macc1_Tusc3
96397	L2/3 IT Macc1	Micu3-201_ENSMUST00000068999	1.74716e-08	0.000106577	0.40326	L2/3 IT Macc1_Micu3
96400	L2/3 IT Macc1	Zdhhc2-201_ENSMUST00000049389	5.70411e-23	3.47951e-19	1.37641	L2/3 IT Macc1_Zdhhc2
96914	L2/3 IT Macc1	Tmem59l-201_ENSMUST00000045286	5.64146e-09	3.44129e-05	0.150822	L2/3 IT Macc1_Tmem59l
96992	L2/3 IT Macc1	Rab3a-204_ENSMUST00000110093	1.47407e-13	8.99181e-10	0.196018	L2/3 IT Macc1_Rab3a
96994	L2/3 IT Macc1	Rab3a-201_ENSMUST00000034301	1.16867e-14	7.1289e-11	0.154887	L2/3 IT Macc1_Rab3a
97026	L2/3 IT Macc1	Ccdc124-201_ENSMUST00000007865	1.06402e-09	6.49053e-06	0.1791	L2/3 IT Macc1_Ccdc124
97240	L2/3 IT Macc1	Rasd2-202_ENSMUST00000139848	2.2197e-12	1.35402e-08	0.849419	L2/3 IT Macc1_Rasd2
97457	L2/3 IT Macc1	Nfix-204_ENSMUST00000109764	4.81997e-10	2.94018e-06	0.332893	L2/3 IT Macc1_Nfix
97462	L2/3 IT Macc1	Nfix-205_ENSMUST00000126806	7.76762e-08	0.000473825	0.590454	L2/3 IT Macc1_Nfix
97678	L2/3 IT Macc1	Chd9-206_ENSMUST00000209474	1.20519e-17	7.35166e-14	0.443302	L2/3 IT Macc1_Chd9
98396	L2/3 IT Macc1	Cmc2-205_ENSMUST00000148235	5.4727e-08	0.000333835	0.621359	L2/3 IT Macc1_Cmc2
98407	L2/3 IT Macc1	Gcsh-201_ENSMUST00000040484	7.94435e-10	4.84605e-06	0.545584	L2/3 IT Macc1_Gcsh
98785	L2/3 IT Macc1	Kcnk1-201_ENSMUST00000046765	2.96917e-07	0.00181119	0.321655	L2/3 IT Macc1_Kcnk1
99006	L2/3 IT Macc1	Nkiras1-202_ENSMUST00000132374	6.84039e-10	4.17264e-06	0.192958	L2/3 IT Macc1_Nkiras1
99010	L2/3 IT Macc1	Nkiras1-201_ENSMUST00000022294	2.82496e-09	1.72322e-05	0.154088	L2/3 IT Macc1_Nkiras1
99176	L2/3 IT Macc1	Adk-207_ENSMUST00000224069	9.40911e-07	0.00573956	0.518884	L2/3 IT Macc1_Adk
99344	L2/3 IT Macc1	Cacna2d3-201_ENSMUST00000022567	4.51654e-46	2.75509e-42	1.1529	L2/3 IT Macc1_Cacna2d3
99348	L2/3 IT Macc1	Cacna2d3-209_ENSMUST00000226048	1.79414e-18	1.09443e-14	1.31728	L2/3 IT Macc1_Cacna2d3
99746	L2/3 IT Macc1	Cnih1-202_ENSMUST00000146629	2.04692e-07	0.00124862	0.288082	L2/3 IT Macc1_Cnih1
100468	L2/3 IT Macc1	Ctsb-201_ENSMUST00000006235	3.01102e-09	1.83672e-05	0.201822	L2/3 IT Macc1_Ctsb
100470	L2/3 IT Macc1	Ctsb-202_ENSMUST00000225540	1.14804e-08	7.00302e-05	0.227653	L2/3 IT Macc1_Ctsb
100512	L2/3 IT Macc1	Extl3-201_ENSMUST00000022550	1.61569e-08	9.85569e-05	0.496504	L2/3 IT Macc1_Extl3
100738	L2/3 IT Macc1	Itm2b-201_ENSMUST00000022704	4.01163e-09	2.44709e-05	0.124312	L2/3 IT Macc1_Itm2b
100859	L2/3 IT Macc1	Pcdh17-201_ENSMUST00000071370	4.51049e-08	0.00027514	0.463982	L2/3 IT Macc1_Pcdh17
100877	L2/3 IT Macc1	Pcdh9-204_ENSMUST00000193901	8.21597e-32	5.01174e-28	1.10247	L2/3 IT Macc1_Pcdh9
101130	L2/3 IT Macc1	Gria4-203_ENSMUST00000163309	7.92831e-08	0.000483627	0.604756	L2/3 IT Macc1_Gria4
101370	L2/3 IT Macc1	Olfm2-204_ENSMUST00000217198	2.50324e-27	1.52698e-23	0.518047	L2/3 IT Macc1_Olfm2
101616	L2/3 IT Macc1	Sept7-202_ENSMUST00000165594	4.31924e-34	2.63473e-30	0.333025	L2/3 IT Macc1_Sept7
101620	L2/3 IT Macc1	Sept7-210_ENSMUST00000217598	1.82401e-08	0.000111265	0.379782	L2/3 IT Macc1_Sept7
101844	L2/3 IT Macc1	Nrgn-201_ENSMUST00000065668	9.93046e-48	6.05758e-44	0.447834	L2/3 IT Macc1_Nrgn
101912	L2/3 IT Macc1	Sorl1-201_ENSMUST00000060989	5.36394e-08	0.0003272	0.327288	L2/3 IT Macc1_Sorl1
102366	L2/3 IT Macc1	Arhgap20-201_ENSMUST00000065496	6.88462e-08	0.000419962	0.555147	L2/3 IT Macc1_Arhgap20
102382	L2/3 IT Macc1	AI593442-203_ENSMUST00000213937	5.19137e-10	3.16673e-06	1.00483	L2/3 IT Macc1_AI593442
102636	L2/3 IT Macc1	Sema7a-201_ENSMUST00000043059	1.12719e-07	0.000687583	0.495227	L2/3 IT Macc1_Sema7a
103638	L2/3 IT Macc1	Atp1b3-201_ENSMUST00000034983	4.04382e-07	0.00246673	0.431035	L2/3 IT Macc1_Atp1b3
104474	L2/3 IT Macc1	Cspg5-201_ENSMUST00000035058	8.742e-12	5.33262e-08	0.625477	L2/3 IT Macc1_Cspg5
104478	L2/3 IT Macc1	Cspg5-205_ENSMUST00000199736	3.28879e-19	2.00616e-15	0.702355	L2/3 IT Macc1_Cspg5
104796	L2/3 IT Macc1	Cck-205_ENSMUST00000216176	1.42817e-07	0.000871184	0.249068	L2/3 IT Macc1_Cck
104798	L2/3 IT Macc1	Cck-201_ENSMUST00000035120	8.22054e-16	5.01453e-12	0.200358	L2/3 IT Macc1_Cck
105264	L2/3 IT Macc1	Ppia-201_ENSMUST00000090749	1.30572e-09	7.96489e-06	0.116245	L2/3 IT Macc1_Ppia
105407	L2/3 IT Macc1	Mdh1-201_ENSMUST00000102874	9.67678e-09	5.90283e-05	0.0982696	L2/3 IT Macc1_Mdh1
105410	L2/3 IT Macc1	Mdh1-202_ENSMUST00000125302	1.63187e-07	0.000995444	0.119829	L2/3 IT Macc1_Mdh1
105690	L2/3 IT Macc1	Mat2b-201_ENSMUST00000040167	4.59293e-31	2.80169e-27	0.439629	L2/3 IT Macc1_Mat2b
105701	L2/3 IT Macc1	Ccng1-201_ENSMUST00000020576	1.69757e-10	1.03552e-06	0.77121	L2/3 IT Macc1_Ccng1
105704	L2/3 IT Macc1	Gabrg2-202_ENSMUST00000070735	1.91664e-09	1.16915e-05	0.372975	L2/3 IT Macc1_Gabrg2
105707	L2/3 IT Macc1	Gabra1-205_ENSMUST00000205546	1.05152e-25	6.4143e-22	0.526671	L2/3 IT Macc1_Gabra1
105708	L2/3 IT Macc1	Gabra1-201_ENSMUST00000020707	1.73734e-16	1.05978e-12	0.657214	L2/3 IT Macc1_Gabra1
105712	L2/3 IT Macc1	Gabra1-202_ENSMUST00000132971	5.49592e-15	3.35251e-11	0.74124	L2/3 IT Macc1_Gabra1
105719	L2/3 IT Macc1	Pttg1-202_ENSMUST00000020687	1.35753e-11	8.28094e-08	0.441396	L2/3 IT Macc1_Pttg1
106025	L2/3 IT Macc1	Sept8-204_ENSMUST00000121334	3.91405e-07	0.00238757	0.256379	L2/3 IT Macc1_Sept8
106209	L2/3 IT Macc1	Snap47-201_ENSMUST00000010038	9.8099e-07	0.00598404	0.142213	L2/3 IT Macc1_Snap47
106646	L2/3 IT Macc1	Atp1b2-201_ENSMUST00000047889	2.12424e-29	1.29579e-25	1.2488	L2/3 IT Macc1_Atp1b2
107533	L2/3 IT Macc1	Dusp14-205_ENSMUST00000164891	6.78154e-07	0.00413674	0.495681	L2/3 IT Macc1_Dusp14
107680	L2/3 IT Macc1	Sept4-205_ENSMUST00000107962	7.57853e-10	4.6229e-06	0.768633	L2/3 IT Macc1_Sept4
107774	L2/3 IT Macc1	Hlf-201_ENSMUST00000004051	3.88749e-11	2.37137e-07	0.566694	L2/3 IT Macc1_Hlf
109254	L2/3 IT Macc1	Chmp6-201_ENSMUST00000026434	2.09647e-08	0.000127884	0.49811	L2/3 IT Macc1_Chmp6
109414	L2/3 IT Macc1	Cenpx-202_ENSMUST00000055424	1.32477e-06	0.00808109	0.526664	L2/3 IT Macc1_Cenpx
109926	L2/3 IT Macc1	Nrsn1-201_ENSMUST00000057866	1.67371e-33	1.02096e-29	0.745563	L2/3 IT Macc1_Nrsn1
110063	L2/3 IT Macc1	Nrn1-201_ENSMUST00000037623	1.18194e-28	7.20983e-25	0.523343	L2/3 IT Macc1_Nrn1
110473	L2/3 IT Macc1	Tspan17-206_ENSMUST00000145574	1.9264e-14	1.1751e-10	1.08828	L2/3 IT Macc1_Tspan17
110799	L2/3 IT Macc1	2010111I01Rik-224_ENSMUST00000222929	4.27641e-10	2.60861e-06	0.834214	L2/3 IT Macc1_2010111I01Rik
110866	L2/3 IT Macc1	Ctsl-201_ENSMUST00000021933	1.44595e-08	8.82031e-05	0.286517	L2/3 IT Macc1_Ctsl
111159	L2/3 IT Macc1	Ell2-201_ENSMUST00000001583	3.46497e-13	2.11363e-09	0.790714	L2/3 IT Macc1_Ell2
111402	L2/3 IT Macc1	Fam151b-202_ENSMUST00000225299	1.50172e-09	9.16047e-06	0.763089	L2/3 IT Macc1_Fam151b
111785	L2/3 IT Macc1	Rab3c-201_ENSMUST00000167824	8.14792e-07	0.00497023	0.479391	L2/3 IT Macc1_Rab3c
111786	L2/3 IT Macc1	Rab3c-202_ENSMUST00000223922	2.8513e-09	1.7393e-05	0.713626	L2/3 IT Macc1_Rab3c
111787	L2/3 IT Macc1	Rab3c-203_ENSMUST00000224180	4.61772e-12	2.81681e-08	0.700076	L2/3 IT Macc1_Rab3c
111890	L2/3 IT Macc1	Emb-201_ENSMUST00000022242	3.24272e-12	1.97806e-08	0.87424	L2/3 IT Macc1_Emb
112071	L2/3 IT Macc1	Ubxn2a-201_ENSMUST00000020962	6.44798e-07	0.00393327	0.576154	L2/3 IT Macc1_Ubxn2a
112155	L2/3 IT Macc1	Trib2-201_ENSMUST00000020922	4.56478e-09	2.78451e-05	0.686919	L2/3 IT Macc1_Trib2
112439	L2/3 IT Macc1	Hdac9-201_ENSMUST00000110819	8.61822e-11	5.25711e-07	0.7783	L2/3 IT Macc1_Hdac9
112565	L2/3 IT Macc1	Nova1-201_ENSMUST00000021438	1.73167e-07	0.00105632	0.360545	L2/3 IT Macc1_Nova1
112588	L2/3 IT Macc1	Coch-201_ENSMUST00000085412	7.26166e-11	4.42961e-07	1.08349	L2/3 IT Macc1_Coch
113101	L2/3 IT Macc1	Vti1b-201_ENSMUST00000055262	3.48091e-08	0.000212336	0.143489	L2/3 IT Macc1_Vti1b
113102	L2/3 IT Macc1	Vti1b-203_ENSMUST00000162789	3.19724e-09	1.95031e-05	0.16058	L2/3 IT Macc1_Vti1b
113450	L2/3 IT Macc1	Jdp2-203_ENSMUST00000177587	1.52514e-07	0.000930338	0.482484	L2/3 IT Macc1_Jdp2
113746	L2/3 IT Macc1	Chga-201_ENSMUST00000021610	2.69661e-09	1.64493e-05	0.502576	L2/3 IT Macc1_Chga
113939	L2/3 IT Macc1	Hsp90aa1-202_ENSMUST00000094361	1.0223e-07	0.000623602	0.126276	L2/3 IT Macc1_Hsp90aa1
114027	L2/3 IT Macc1	Ckb-204_ENSMUST00000222705	2.13271e-16	1.30095e-12	0.603935	L2/3 IT Macc1_Ckb
114028	L2/3 IT Macc1	Ckb-201_ENSMUST00000001304	5.11174e-20	3.11816e-16	0.256019	L2/3 IT Macc1_Ckb
114035	L2/3 IT Macc1	Bag5-201_ENSMUST00000054636	1.06192e-07	0.00064777	0.316043	L2/3 IT Macc1_Bag5
114198	L2/3 IT Macc1	Tmem196-203_ENSMUST00000184069	6.75803e-08	0.00041224	0.52092	L2/3 IT Macc1_Tmem196
114286	L2/3 IT Macc1	Dnajc21-201_ENSMUST00000136591	4.48702e-27	2.73708e-23	0.807094	L2/3 IT Macc1_Dnajc21
114357	L2/3 IT Macc1	Cdh6-201_ENSMUST00000036439	4.70422e-11	2.86958e-07	0.657392	L2/3 IT Macc1_Cdh6
114361	L2/3 IT Macc1	Cdh10-202_ENSMUST00000166873	1.36249e-10	8.3112e-07	0.882179	L2/3 IT Macc1_Cdh10
114367	L2/3 IT Macc1	AC124561.1-201_ENSMUST00000227439	7.92152e-28	4.83213e-24	1.09591	L2/3 IT Macc1_AC124561.1
114369	L2/3 IT Macc1	Cdh12-202_ENSMUST00000226407	9.89288e-14	6.03465e-10	0.86542	L2/3 IT Macc1_Cdh12
114370	L2/3 IT Macc1	Cdh12-203_ENSMUST00000227496	8.69172e-10	5.30195e-06	0.680371	L2/3 IT Macc1_Cdh12
114669	L2/3 IT Macc1	Oxr1-204_ENSMUST00000110297	4.62047e-07	0.00281849	0.871125	L2/3 IT Macc1_Oxr1
114767	L2/3 IT Macc1	Enpp2-201_ENSMUST00000041591	4.20479e-18	2.56492e-14	0.554643	L2/3 IT Macc1_Enpp2
114771	L2/3 IT Macc1	Enpp2-207_ENSMUST00000227483	5.82684e-07	0.00355437	0.494371	L2/3 IT Macc1_Enpp2
114901	L2/3 IT Macc1	Asap1-213_ENSMUST00000176821	2.27765e-07	0.00138937	0.665691	L2/3 IT Macc1_Asap1
114959	L2/3 IT Macc1	Khdrbs3-204_ENSMUST00000229683	9.66518e-16	5.89576e-12	0.959305	L2/3 IT Macc1_Khdrbs3
114960	L2/3 IT Macc1	Khdrbs3-206_ENSMUST00000230847	2.48509e-17	1.5159e-13	0.449885	L2/3 IT Macc1_Khdrbs3
114963	L2/3 IT Macc1	Khdrbs3-205_ENSMUST00000230073	1.36518e-17	8.3276e-14	0.649461	L2/3 IT Macc1_Khdrbs3
115001	L2/3 IT Macc1	Ptp4a3-207_ENSMUST00000230177	8.98242e-07	0.00547928	0.440941	L2/3 IT Macc1_Ptp4a3
115018	L2/3 IT Macc1	Arc-201_ENSMUST00000023268	8.46762e-08	0.000516525	0.872101	L2/3 IT Macc1_Arc
115020	L2/3 IT Macc1	Lynx1-201_ENSMUST00000023259	1.25551e-10	7.65858e-07	0.722174	L2/3 IT Macc1_Lynx1
115027	L2/3 IT Macc1	Ly6e-201_ENSMUST00000051698	4.32044e-12	2.63547e-08	0.898079	L2/3 IT Macc1_Ly6e
115029	L2/3 IT Macc1	Ly6e-211_ENSMUST00000189186	1.08118e-17	6.59517e-14	1.00964	L2/3 IT Macc1_Ly6e
115035	L2/3 IT Macc1	Ly6e-215_ENSMUST00000191436	2.05084e-22	1.25101e-18	0.395513	L2/3 IT Macc1_Ly6e
115885	L2/3 IT Macc1	Ttll1-201_ENSMUST00000016897	1.83225e-08	0.000111768	0.577171	L2/3 IT Macc1_Ttll1
115913	L2/3 IT Macc1	Sult4a1-201_ENSMUST00000082365	5.16864e-14	3.15287e-10	0.429816	L2/3 IT Macc1_Sult4a1
116021	L2/3 IT Macc1	Mapk11-201_ENSMUST00000088823	3.21692e-09	1.96232e-05	0.5159	L2/3 IT Macc1_Mapk11
116119	L2/3 IT Macc1	Abcd2-201_ENSMUST00000069511	1.08478e-07	0.000661716	0.623273	L2/3 IT Macc1_Abcd2
116214	L2/3 IT Macc1	Slc48a1-201_ENSMUST00000117892	3.84802e-12	2.34729e-08	0.295465	L2/3 IT Macc1_Slc48a1
117772	L2/3 IT Macc1	Hrasls-201_ENSMUST00000089824	5.69189e-10	3.47205e-06	0.783246	L2/3 IT Macc1_Hrasls
117773	L2/3 IT Macc1	Hrasls-204_ENSMUST00000162747	7.22734e-07	0.00440868	0.675995	L2/3 IT Macc1_Hrasls
117879	L2/3 IT Macc1	Cep19-202_ENSMUST00000115168	2.13076e-08	0.000129976	0.278536	L2/3 IT Macc1_Cep19
118001	L2/3 IT Macc1	Kalrn-206_ENSMUST00000114954	8.2797e-11	5.05062e-07	0.554339	L2/3 IT Macc1_Kalrn
118500	L2/3 IT Macc1	Cadm2-201_ENSMUST00000114292	7.18327e-13	4.3818e-09	0.272681	L2/3 IT Macc1_Cadm2
119715	L2/3 IT Macc1	Arhgdig-201_ENSMUST00000025019	7.48872e-14	4.56812e-10	0.337903	L2/3 IT Macc1_Arhgdig
119765	L2/3 IT Macc1	Cuta-201_ENSMUST00000025027	5.97854e-11	3.64691e-07	0.611878	L2/3 IT Macc1_Cuta
119766	L2/3 IT Macc1	Cuta-202_ENSMUST00000114935	1.1585e-14	7.06685e-11	0.434959	L2/3 IT Macc1_Cuta
119796	L2/3 IT Macc1	AI413582-204_ENSMUST00000154473	2.29545e-07	0.00140023	0.368157	L2/3 IT Macc1_AI413582
119801	L2/3 IT Macc1	AI413582-208_ENSMUST00000232203	1.08907e-06	0.00664332	0.561011	L2/3 IT Macc1_AI413582
120619	L2/3 IT Macc1	Enpp5-201_ENSMUST00000024756	1.28724e-06	0.00785216	0.329743	L2/3 IT Macc1_Enpp5
120977	L2/3 IT Macc1	Efna5-201_ENSMUST00000076840	6.35877e-10	3.87885e-06	0.63818	L2/3 IT Macc1_Efna5
121165	L2/3 IT Macc1	Fez2-202_ENSMUST00000112487	5.55515e-12	3.38864e-08	1.05437	L2/3 IT Macc1_Fez2
121257	L2/3 IT Macc1	Calm2-201_ENSMUST00000040440	7.14084e-12	4.35592e-08	0.115733	L2/3 IT Macc1_Calm2
121280	L2/3 IT Macc1	Nrxn1-225_ENSMUST00000197268	2.20012e-08	0.000134207	0.223464	L2/3 IT Macc1_Nrxn1
121281	L2/3 IT Macc1	Nrxn1-204_ENSMUST00000159778	1.21581e-06	0.00741647	0.40068	L2/3 IT Macc1_Nrxn1
121284	L2/3 IT Macc1	Nrxn1-213_ENSMUST00000172466	7.10329e-11	4.33301e-07	0.704646	L2/3 IT Macc1_Nrxn1
121285	L2/3 IT Macc1	Nrxn1-223_ENSMUST00000197104	9.24264e-10	5.63801e-06	0.676932	L2/3 IT Macc1_Nrxn1
121497	L2/3 IT Macc1	Osbpl1a-208_ENSMUST00000121888	5.28929e-12	3.22647e-08	0.598705	L2/3 IT Macc1_Osbpl1a
121498	L2/3 IT Macc1	Osbpl1a-203_ENSMUST00000118313	6.6753e-08	0.000407193	0.585555	L2/3 IT Macc1_Osbpl1a
121501	L2/3 IT Macc1	Osbpl1a-204_ENSMUST00000119043	1.02426e-23	6.248e-20	0.631062	L2/3 IT Macc1_Osbpl1a
121692	L2/3 IT Macc1	Egr1-201_ENSMUST00000064795	6.52587e-09	3.98078e-05	0.424262	L2/3 IT Macc1_Egr1
121693	L2/3 IT Macc1	Egr1-202_ENSMUST00000165033	2.5114e-11	1.53196e-07	0.534104	L2/3 IT Macc1_Egr1
121869	L2/3 IT Macc1	Nr3c1-204_ENSMUST00000115571	3.53514e-08	0.000215644	0.74963	L2/3 IT Macc1_Nr3c1
121895	L2/3 IT Macc1	A930012L18Rik-201_ENSMUST00000181094	1.23757e-14	7.54919e-11	0.775707	L2/3 IT Macc1_A930012L18Rik
121914	L2/3 IT Macc1	Eif1a-202_ENSMUST00000168382	4.70821e-07	0.00287201	0.342897	L2/3 IT Macc1_Eif1a
121918	L2/3 IT Macc1	Ap3s1-202_ENSMUST00000224622	2.75732e-07	0.00168196	0.336835	L2/3 IT Macc1_Ap3s1
122057	L2/3 IT Macc1	St8sia3-201_ENSMUST00000025477	6.23577e-12	3.80382e-08	0.348949	L2/3 IT Macc1_St8sia3
122058	L2/3 IT Macc1	St8sia3-204_ENSMUST00000139622	1.23156e-08	7.51254e-05	0.506118	L2/3 IT Macc1_St8sia3
122361	L2/3 IT Macc1	Cbln2-204_ENSMUST00000169470	5.08117e-07	0.00309952	0.757626	L2/3 IT Macc1_Cbln2
123197	L2/3 IT Macc1	Ak3-201_ENSMUST00000025696	3.21274e-09	1.95977e-05	0.762386	L2/3 IT Macc1_Ak3
123428	L2/3 IT Macc1	Avpi1-201_ENSMUST00000018965	5.25983e-07	0.00320849	0.334263	L2/3 IT Macc1_Avpi1
124168	L2/3 IT S100a6	Arhgef4-205_ENSMUST00000160855	1.2123e-10	6.39248e-07	0.653626	L2/3 IT S100a6_Arhgef4
125310	L2/3 IT S100a6	Scg2-202_ENSMUST00000185234	1.76422e-31	9.30271e-28	1.95616	L2/3 IT S100a6_Scg2
125311	L2/3 IT S100a6	Scg2-201_ENSMUST00000049972	4.70254e-31	2.47965e-27	1.83619	L2/3 IT S100a6_Scg2
125896	L2/3 IT S100a6	Dbi-201_ENSMUST00000027634	7.21721e-09	3.80563e-05	0.296485	L2/3 IT S100a6_Dbi
126266	L2/3 IT S100a6	Phlda3-201_ENSMUST00000038945	4.04885e-09	2.13496e-05	0.692269	L2/3 IT S100a6_Phlda3
126357	L2/3 IT S100a6	Rgs2-202_ENSMUST00000127206	8.88875e-15	4.68704e-11	0.653852	L2/3 IT S100a6_Rgs2
126358	L2/3 IT S100a6	Rgs2-201_ENSMUST00000027606	2.08885e-08	0.000110145	0.652372	L2/3 IT S100a6_Rgs2
128484	L2/3 IT S100a6	Olfm1-205_ENSMUST00000152415	6.0215e-27	3.17514e-23	0.448596	L2/3 IT S100a6_Olfm1
128890	L2/3 IT S100a6	1110008P14Rik-201_ENSMUST00000048792	5.98938e-09	3.1582e-05	0.281589	L2/3 IT S100a6_1110008P14Rik
129408	L2/3 IT S100a6	Acvr1c-201_ENSMUST00000028178	2.35472e-14	1.24164e-10	0.61331	L2/3 IT S100a6_Acvr1c
130248	L2/3 IT S100a6	Mapk8ip1-201_ENSMUST00000050312	9.93016e-08	0.000523618	0.372526	L2/3 IT S100a6_Mapk8ip1
130585	L2/3 IT S100a6	Rasgrp1-207_ENSMUST00000178884	1.77945e-06	0.00938302	0.457361	L2/3 IT S100a6_Rasgrp1
130695	L2/3 IT S100a6	Pla2g4b-205_ENSMUST00000143794	3.60995e-15	1.90353e-11	0.780626	L2/3 IT S100a6_Pla2g4b
131405	L2/3 IT S100a6	Btbd3-201_ENSMUST00000075410	7.98426e-07	0.0042101	0.479391	L2/3 IT S100a6_Btbd3
131636	L2/3 IT S100a6	Srxn1-201_ENSMUST00000041500	5.10852e-15	2.69372e-11	0.824154	L2/3 IT S100a6_Srxn1
131687	L2/3 IT S100a6	Pdrg1-201_ENSMUST00000028972	6.16526e-10	3.25094e-06	0.411487	L2/3 IT S100a6_Pdrg1
131746	L2/3 IT S100a6	Necab3-201_ENSMUST00000000895	1.04955e-10	5.53429e-07	0.571362	L2/3 IT S100a6_Necab3
132254	L2/3 IT S100a6	Cdh22-201_ENSMUST00000065438	1.05727e-06	0.00557499	0.518718	L2/3 IT S100a6_Cdh22
132477	L2/3 IT S100a6	Gnas-208_ENSMUST00000109087	1.34354e-06	0.00708449	0.128987	L2/3 IT S100a6_Gnas
133403	L2/3 IT S100a6	C230004F18Rik-206_ENSMUST00000231449	8.66769e-10	4.57047e-06	0.577768	L2/3 IT S100a6_C230004F18Rik
134216	L2/3 IT S100a6	Bex3-201_ENSMUST00000053540	9.09062e-08	0.000479348	0.162158	L2/3 IT S100a6_Bex3
134472	L2/3 IT S100a6	Shroom2-204_ENSMUST00000137217	1.29984e-07	0.000685405	0.521481	L2/3 IT S100a6_Shroom2
136286	L2/3 IT S100a6	S100a6-201_ENSMUST00000001051	1.89299e-26	9.98173e-23	1.60576	L2/3 IT S100a6_S100a6
136288	L2/3 IT S100a6	S100a6-203_ENSMUST00000198128	4.86681e-26	2.56627e-22	1.66197	L2/3 IT S100a6_S100a6
136292	L2/3 IT S100a6	S100a10-201_ENSMUST00000045756	3.75764e-12	1.9814e-08	1.25253	L2/3 IT S100a6_S100a10
137516	L2/3 IT S100a6	H2afz-201_ENSMUST00000041045	5.32522e-12	2.80799e-08	0.167495	L2/3 IT S100a6_H2afz
137986	L2/3 IT S100a6	Penk-201_ENSMUST00000070375	1.73337e-62	9.14008e-59	3.20701	L2/3 IT S100a6_Penk
137987	L2/3 IT S100a6	Penk-202_ENSMUST00000133567	1.08218e-62	5.70636e-59	3.00969	L2/3 IT S100a6_Penk
137999	L2/3 IT S100a6	Sdcbp-202_ENSMUST00000103008	1.32578e-06	0.00699083	0.154708	L2/3 IT S100a6_Sdcbp
139175	L2/3 IT S100a6	Slc24a2-203_ENSMUST00000107157	3.69524e-07	0.0019485	0.540737	L2/3 IT S100a6_Slc24a2
139331	L2/3 IT S100a6	Jak1-201_ENSMUST00000102781	2.19762e-09	1.1588e-05	0.373927	L2/3 IT S100a6_Jak1
139374	L2/3 IT S100a6	Sgip1-212_ENSMUST00000142430	8.31256e-11	4.38322e-07	0.334509	L2/3 IT S100a6_Sgip1
139542	L2/3 IT S100a6	Scp2-203_ENSMUST00000122878	3.84175e-09	2.02575e-05	0.414451	L2/3 IT S100a6_Scp2
139543	L2/3 IT S100a6	Scp2-202_ENSMUST00000106701	2.32914e-12	1.22816e-08	0.549049	L2/3 IT S100a6_Scp2
139725	L2/3 IT S100a6	Uqcrh-202_ENSMUST00000078676	1.79448e-09	9.46228e-06	0.160852	L2/3 IT S100a6_Uqcrh
140079	L2/3 IT S100a6	Hpcal4-201_ENSMUST00000059667	1.1273e-11	5.94423e-08	0.269487	L2/3 IT S100a6_Hpcal4
140617	L2/3 IT S100a6	Trnp1-202_ENSMUST00000125541	3.35413e-09	1.76863e-05	0.58419	L2/3 IT S100a6_Trnp1
140618	L2/3 IT S100a6	Trnp1-201_ENSMUST00000123169	9.82423e-09	5.18031e-05	0.644372	L2/3 IT S100a6_Trnp1
140680	L2/3 IT S100a6	Sh3bgrl3-201_ENSMUST00000030651	1.61151e-26	8.49748e-23	0.394828	L2/3 IT S100a6_Sh3bgrl3
140914	L2/3 IT S100a6	Sh2d5-202_ENSMUST00000105824	1.17934e-06	0.00621866	0.47497	L2/3 IT S100a6_Sh2d5
142675	L2/3 IT S100a6	Lrpap1-201_ENSMUST00000030986	8.67806e-07	0.00457594	0.240976	L2/3 IT S100a6_Lrpap1
142738	L2/3 IT S100a6	Wfs1-202_ENSMUST00000166339	6.19437e-09	3.26629e-05	0.733311	L2/3 IT S100a6_Wfs1
143227	L2/3 IT S100a6	Gabra2-203_ENSMUST00000197284	1.02997e-06	0.00543106	0.365524	L2/3 IT S100a6_Gabra2
144285	L2/3 IT S100a6	Cabp1-204_ENSMUST00000112113	8.89675e-11	4.69126e-07	0.326016	L2/3 IT S100a6_Cabp1
144413	L2/3 IT S100a6	Tesc-201_ENSMUST00000031304	5.78377e-13	3.04978e-09	0.307319	L2/3 IT S100a6_Tesc
145119	L2/3 IT S100a6	Caln1-201_ENSMUST00000086029	2.29557e-08	0.000121045	0.623188	L2/3 IT S100a6_Caln1
145125	L2/3 IT S100a6	Caln1-203_ENSMUST00000111288	2.30771e-09	1.21685e-05	0.342957	L2/3 IT S100a6_Caln1
145388	L2/3 IT S100a6	Vgf-204_ENSMUST00000190827	1.59655e-10	8.4186e-07	0.68546	L2/3 IT S100a6_Vgf
145391	L2/3 IT S100a6	Ap1s1-201_ENSMUST00000111080	1.17433e-18	6.19227e-15	0.278165	L2/3 IT S100a6_Ap1s1
146407	L2/3 IT S100a6	Ndufa5-202_ENSMUST00000118558	8.33352e-11	4.39426e-07	0.702831	L2/3 IT S100a6_Ndufa5
146409	L2/3 IT S100a6	Ndufa5-204_ENSMUST00000141274	9.44748e-08	0.000498166	0.133624	L2/3 IT S100a6_Ndufa5
147433	L2/3 IT S100a6	Tmsb10-203_ENSMUST00000114050	4.58742e-19	2.41895e-15	0.906554	L2/3 IT S100a6_Tmsb10
148296	L2/3 IT S100a6	Cpne9-204_ENSMUST00000130191	9.36528e-07	0.00493831	0.625969	L2/3 IT S100a6_Cpne9
150842	L2/3 IT S100a6	Fxyd7-202_ENSMUST00000206341	3.74084e-08	0.000197254	0.501434	L2/3 IT S100a6_Fxyd7
150843	L2/3 IT S100a6	Fxyd7-201_ENSMUST00000073892	2.78067e-08	0.000146625	0.45652	L2/3 IT S100a6_Fxyd7
150860	L2/3 IT S100a6	Scn1b-203_ENSMUST00000211945	9.54085e-08	0.000503089	0.411906	L2/3 IT S100a6_Scn1b
150861	L2/3 IT S100a6	Scn1b-201_ENSMUST00000098548	2.22921e-09	1.17546e-05	0.304393	L2/3 IT S100a6_Scn1b
150862	L2/3 IT S100a6	Scn1b-202_ENSMUST00000211923	9.01195e-08	0.0004752	0.448458	L2/3 IT S100a6_Scn1b
153395	L2/3 IT S100a6	Prkcb-208_ENSMUST00000206495	1.21473e-06	0.00640525	0.231218	L2/3 IT S100a6_Prkcb
153583	L2/3 IT S100a6	Ypel3-201_ENSMUST00000038614	1.09214e-06	0.00575885	0.126195	L2/3 IT S100a6_Ypel3
153603	L2/3 IT S100a6	Aldoa-201_ENSMUST00000032934	6.00565e-16	3.16678e-12	0.18212	L2/3 IT S100a6_Aldoa
153604	L2/3 IT S100a6	Aldoa-203_ENSMUST00000106348	2.19211e-07	0.0011559	0.269909	L2/3 IT S100a6_Aldoa
153609	L2/3 IT S100a6	Aldoa-210_ENSMUST00000151137	9.18503e-09	4.84327e-05	0.654216	L2/3 IT S100a6_Aldoa
154450	L2/3 IT S100a6	Ifitm10-202_ENSMUST00000084412	1.5239e-06	0.00803552	0.620621	L2/3 IT S100a6_Ifitm10
154605	L2/3 IT S100a6	Ipcef1-203_ENSMUST00000105617	1.84003e-10	9.70247e-07	0.613365	L2/3 IT S100a6_Ipcef1
155684	L2/3 IT S100a6	Zwint-201_ENSMUST00000020081	1.15221e-26	6.0756e-23	0.270589	L2/3 IT S100a6_Zwint
155775	L2/3 IT S100a6	Chchd10-201_ENSMUST00000058906	4.53698e-08	0.000239235	0.135287	L2/3 IT S100a6_Chchd10
155776	L2/3 IT S100a6	Chchd10-202_ENSMUST00000219435	1.92024e-08	0.000101254	0.139476	L2/3 IT S100a6_Chchd10
156235	L2/3 IT S100a6	Gadd45b-201_ENSMUST00000015456	1.28493e-08	6.77541e-05	0.730689	L2/3 IT S100a6_Gadd45b
156643	L2/3 IT S100a6	Arl1-202_ENSMUST00000116234	2.36746e-07	0.00124836	0.146442	L2/3 IT S100a6_Arl1
159640	L2/3 IT S100a6	Mt1-201_ENSMUST00000034215	6.49565e-11	3.42515e-07	0.824535	L2/3 IT S100a6_Mt1
159988	L2/3 IT S100a6	Psmb10-203_ENSMUST00000212332	1.89464e-06	0.00999043	0.498507	L2/3 IT S100a6_Psmb10
159990	L2/3 IT S100a6	Psmb10-201_ENSMUST00000034369	3.42962e-07	0.00180844	0.370741	L2/3 IT S100a6_Psmb10
160047	L2/3 IT S100a6	Sntb2-203_ENSMUST00000212524	1.04918e-10	5.53232e-07	0.482325	L2/3 IT S100a6_Sntb2
160641	L2/3 IT S100a6	Tsnax-201_ENSMUST00000075896	1.01874e-08	5.37181e-05	0.413583	L2/3 IT S100a6_Tsnax
161132	L2/3 IT S100a6	Zmiz1-208_ENSMUST00000162645	9.69721e-08	0.000511334	0.461594	L2/3 IT S100a6_Zmiz1
161209	L2/3 IT S100a6	Erc2-213_ENSMUST00000211684	1.00359e-08	5.29195e-05	0.752872	L2/3 IT S100a6_Erc2
161210	L2/3 IT S100a6	Erc2-208_ENSMUST00000210924	5.30793e-07	0.00279887	0.480909	L2/3 IT S100a6_Erc2
161211	L2/3 IT S100a6	Erc2-207_ENSMUST00000210524	2.57895e-09	1.35988e-05	0.624871	L2/3 IT S100a6_Erc2
162656	L2/3 IT S100a6	Tpt1-201_ENSMUST00000110894	4.9451e-07	0.00260755	0.122195	L2/3 IT S100a6_Tpt1
162661	L2/3 IT S100a6	Tpt1-204_ENSMUST00000134040	5.79343e-11	3.05487e-07	0.153395	L2/3 IT S100a6_Tpt1
162787	L2/3 IT S100a6	Klf12-203_ENSMUST00000226544	6.56342e-09	3.46089e-05	0.398714	L2/3 IT S100a6_Klf12
163535	L2/3 IT S100a6	Igsf9b-204_ENSMUST00000214357	1.80587e-18	9.52234e-15	0.677619	L2/3 IT S100a6_Igsf9b
164864	L2/3 IT S100a6	Tpm1-216_ENSMUST00000113707	1.0457e-21	5.51397e-18	0.96576	L2/3 IT S100a6_Tpm1
164866	L2/3 IT S100a6	Tpm1-209_ENSMUST00000113690	8.7581e-10	4.61815e-06	0.221607	L2/3 IT S100a6_Tpm1
164871	L2/3 IT S100a6	Tpm1-210_ENSMUST00000113693	1.89784e-20	1.00073e-16	1.17963	L2/3 IT S100a6_Tpm1
164873	L2/3 IT S100a6	Tpm1-205_ENSMUST00000113685	1.12121e-09	5.91213e-06	0.600074	L2/3 IT S100a6_Tpm1
165138	L2/3 IT S100a6	Scg3-202_ENSMUST00000213324	1.25355e-07	0.000660997	0.511989	L2/3 IT S100a6_Scg3
167035	L2/3 IT S100a6	Rasl10a-201_ENSMUST00000037218	2.39808e-08	0.000126451	0.455294	L2/3 IT S100a6_Rasl10a
168493	L2/3 IT S100a6	Chd3os-201_ENSMUST00000129321	1.11423e-07	0.000587533	0.246924	L2/3 IT S100a6_Chd3os
170026	L2/3 IT S100a6	Igfbp4-201_ENSMUST00000017637	1.80206e-06	0.00950224	0.387421	L2/3 IT S100a6_Igfbp4
172349	L2/3 IT S100a6	Unc5a-202_ENSMUST00000109994	1.64551e-06	0.0086768	0.448464	L2/3 IT S100a6_Unc5a
172414	L2/3 IT S100a6	Pdlim7-202_ENSMUST00000069929	1.50832e-16	7.95335e-13	0.350435	L2/3 IT S100a6_Pdlim7
172592	L2/3 IT S100a6	Isca1-201_ENSMUST00000057115	1.30338e-08	6.87275e-05	0.184751	L2/3 IT S100a6_Isca1
173522	L2/3 IT S100a6	Pik3r1-201_ENSMUST00000035532	4.76259e-08	0.000251131	0.573231	L2/3 IT S100a6_Pik3r1
174155	L2/3 IT S100a6	Id2-201_ENSMUST00000020974	8.073e-12	4.25689e-08	0.449678	L2/3 IT S100a6_Id2
174350	L2/3 IT S100a6	Dgkb-205_ENSMUST00000221176	7.91119e-07	0.00417157	0.550836	L2/3 IT S100a6_Dgkb
174353	L2/3 IT S100a6	Dgkb-201_ENSMUST00000040500	7.16471e-12	3.77795e-08	0.445081	L2/3 IT S100a6_Dgkb
174432	L2/3 IT S100a6	Stxbp6-201_ENSMUST00000053768	6.90443e-16	3.64071e-12	0.866644	L2/3 IT S100a6_Stxbp6
175436	L2/3 IT S100a6	Nrxn3-205_ENSMUST00000163134	1.43929e-18	7.58937e-15	0.754374	L2/3 IT S100a6_Nrxn3
175938	L2/3 IT S100a6	2010107E04Rik-201_ENSMUST00000021719	1.26069e-08	6.64762e-05	0.136791	L2/3 IT S100a6_2010107E04Rik
175949	L2/3 IT S100a6	Inf2-203_ENSMUST00000222275	2.30396e-08	0.000121488	0.5684	L2/3 IT S100a6_Inf2
178567	L2/3 IT S100a6	Ppp1r1a-201_ENSMUST00000023133	2.03477e-19	1.07293e-15	0.418624	L2/3 IT S100a6_Ppp1r1a
178568	L2/3 IT S100a6	Ppp1r1a-202_ENSMUST00000228813	5.57136e-14	2.93778e-10	0.418282	L2/3 IT S100a6_Ppp1r1a
180093	L2/3 IT S100a6	Atp6v1a-202_ENSMUST00000114666	2.15561e-08	0.000113665	0.241134	L2/3 IT S100a6_Atp6v1a
180194	L2/3 IT S100a6	Cd47-205_ENSMUST00000229206	2.83475e-08	0.000149476	0.224798	L2/3 IT S100a6_Cd47
180197	L2/3 IT S100a6	Cd47-201_ENSMUST00000084838	1.46778e-08	7.73959e-05	0.202544	L2/3 IT S100a6_Cd47
180450	L2/3 IT S100a6	Atp5j-208_ENSMUST00000146103	3.30811e-10	1.74437e-06	0.157928	L2/3 IT S100a6_Atp5j
181802	L2/3 IT S100a6	Cpne5-201_ENSMUST00000024805	5.27843e-20	2.78332e-16	0.786114	L2/3 IT S100a6_Cpne5
181805	L2/3 IT S100a6	Cpne5-205_ENSMUST00000137727	1.34203e-14	7.07651e-11	0.873104	L2/3 IT S100a6_Cpne5
182412	L2/3 IT S100a6	H2-T23-201_ENSMUST00000102678	2.38993e-19	1.26021e-15	0.908247	L2/3 IT S100a6_H2-T23
183421	L2/3 IT S100a6	Dtna-206_ENSMUST00000221880	1.16025e-11	6.118e-08	0.729829	L2/3 IT S100a6_Dtna
184379	L2/3 IT S100a6	Syt12-201_ENSMUST00000059295	1.27444e-06	0.00672014	0.573224	L2/3 IT S100a6_Syt12
275	L5 NP Slc17a8	Tmem14a-202_ENSMUST00000027065	1.36975e-06	0.00507081	0.675988	L5 NP Slc17a8_Tmem14a
893	L5 NP Slc17a8	Satb2-202_ENSMUST00000114415	1.43753e-35	5.32174e-32	2.14657	L5 NP Slc17a8_Satb2
896	L5 NP Slc17a8	Satb2-204_ENSMUST00000177282	1.95091e-28	7.22225e-25	1.73327	L5 NP Slc17a8_Satb2
1313	L5 NP Slc17a8	Pnkd-204_ENSMUST00000113805	2.59547e-06	0.00960842	1.02255	L5 NP Slc17a8_Pnkd
2204	L5 NP Slc17a8	Tmem163-203_ENSMUST00000160616	2.28292e-62	8.45138e-59	3.59156	L5 NP Slc17a8_Tmem163
3135	L5 NP Slc17a8	Rgs4-201_ENSMUST00000027991	5.05738e-09	1.87224e-05	1.05094	L5 NP Slc17a8_Rgs4
3320	L5 NP Slc17a8	Kcnj9-201_ENSMUST00000062387	1.02226e-06	0.00378439	0.985622	L5 NP Slc17a8_Kcnj9
3564	L5 NP Slc17a8	Cnih3-201_ENSMUST00000027795	9.34436e-15	3.45928e-11	2.03754	L5 NP Slc17a8_Cnih3
3704	L5 NP Slc17a8	Kcnk2-202_ENSMUST00000110920	3.23286e-07	0.00119681	1.09765	L5 NP Slc17a8_Kcnk2
4741	L5 NP Slc17a8	Olfm1-203_ENSMUST00000102879	4.15188e-08	0.000153703	0.232298	L5 NP Slc17a8_Olfm1
5651	L5 NP Slc17a8	Kcnj3-202_ENSMUST00000112632	1.26561e-08	4.6853e-05	1.108	L5 NP Slc17a8_Kcnj3
5728	L5 NP Slc17a8	Cd302-202_ENSMUST00000074606	3.5791e-09	1.32498e-05	1.78116	L5 NP Slc17a8_Cd302
6055	L5 NP Slc17a8	Chn1-202_ENSMUST00000102677	3.1524e-07	0.00116702	0.35405	L5 NP Slc17a8_Chn1
6056	L5 NP Slc17a8	Chn1-215_ENSMUST00000231013	4.2794e-10	1.58423e-06	0.282955	L5 NP Slc17a8_Chn1
6516	L5 NP Slc17a8	Trp53i11-202_ENSMUST00000111266	2.31429e-07	0.000856752	1.32215	L5 NP Slc17a8_Trp53i11
6518	L5 NP Slc17a8	Trp53i11-201_ENSMUST00000090554	3.76376e-09	1.39334e-05	1.5367	L5 NP Slc17a8_Trp53i11
6572	L5 NP Slc17a8	Lrrc4c-201_ENSMUST00000059049	1.39246e-12	5.15487e-09	1.37158	L5 NP Slc17a8_Lrrc4c
6593	L5 NP Slc17a8	Pamr1-201_ENSMUST00000028612	5.76022e-07	0.00213243	0.979445	L5 NP Slc17a8_Pamr1
7644	L5 NP Slc17a8	Snap25-201_ENSMUST00000028727	6.25665e-18	2.31621e-14	0.483643	L5 NP Slc17a8_Snap25
9443	L5 NP Slc17a8	Sept6-202_ENSMUST00000060474	1.30134e-09	4.81756e-06	1.33862	L5 NP Slc17a8_Sept6
10971	L5 NP Slc17a8	Stmn2-201_ENSMUST00000029002	2.42324e-06	0.00897084	0.362772	L5 NP Slc17a8_Stmn2
10996	L5 NP Slc17a8	Fabp5-201_ENSMUST00000029046	2.70984e-07	0.00100318	0.412416	L5 NP Slc17a8_Fabp5
11865	L5 NP Slc17a8	Ppm1l-201_ENSMUST00000029355	4.86236e-08	0.000180005	0.897536	L5 NP Slc17a8_Ppm1l
12256	L5 NP Slc17a8	Fdps-201_ENSMUST00000081848	2.3858e-10	8.83223e-07	0.478906	L5 NP Slc17a8_Fdps
13831	L5 NP Slc17a8	Rap1gds1-201_ENSMUST00000029796	5.67494e-11	2.10086e-07	0.765576	L5 NP Slc17a8_Rap1gds1
13878	L5 NP Slc17a8	Hs2st1-201_ENSMUST00000043325	3.32482e-10	1.23085e-06	1.25067	L5 NP Slc17a8_Hs2st1
13882	L5 NP Slc17a8	Selenof-201_ENSMUST00000082437	2.03225e-09	7.5234e-06	0.566861	L5 NP Slc17a8_Selenof
14100	L5 NP Slc17a8	Acadm-201_ENSMUST00000072697	3.1736e-07	0.00117487	1.29668	L5 NP Slc17a8_Acadm
14198	L5 NP Slc17a8	Wls-201_ENSMUST00000068952	1.83626e-15	6.79783e-12	1.84669	L5 NP Slc17a8_Wls
14202	L5 NP Slc17a8	Wls-206_ENSMUST00000200191	4.97171e-14	1.84053e-10	2.10411	L5 NP Slc17a8_Wls
14657	L5 NP Slc17a8	Kif24-204_ENSMUST00000131532	2.46499e-12	9.12539e-09	0.959212	L5 NP Slc17a8_Kif24
15009	L5 NP Slc17a8	Gabbr2-201_ENSMUST00000107749	8.4295e-43	3.1206e-39	1.99698	L5 NP Slc17a8_Gabbr2
15142	L5 NP Slc17a8	Frrs1l-201_ENSMUST00000053681	2.53695e-11	9.39178e-08	0.968087	L5 NP Slc17a8_Frrs1l
15187	L5 NP Slc17a8	Ugcg-201_ENSMUST00000030074	1.71899e-06	0.0063637	0.659163	L5 NP Slc17a8_Ugcg
15429	L5 NP Slc17a8	Slc24a2-203_ENSMUST00000107157	8.4667e-15	3.13437e-11	1.48873	L5 NP Slc17a8_Slc24a2
17461	L5 NP Slc17a8	Casz1-202_ENSMUST00000122222	3.28838e-07	0.00121736	0.640997	L5 NP Slc17a8_Casz1
18129	L5 NP Slc17a8	Sema3e-201_ENSMUST00000073957	5.76073e-46	2.13262e-42	2.56328	L5 NP Slc17a8_Sema3e
18761	L5 NP Slc17a8	Ywhah-201_ENSMUST00000019109	4.51465e-08	0.000167132	0.168153	L5 NP Slc17a8_Ywhah
19025	L5 NP Slc17a8	Nsg1-201_ENSMUST00000031009	1.3795e-11	5.1069e-08	0.453972	L5 NP Slc17a8_Nsg1
19027	L5 NP Slc17a8	Nsg1-205_ENSMUST00000201415	4.47492e-09	1.65661e-05	0.585261	L5 NP Slc17a8_Nsg1
19487	L5 NP Slc17a8	Gabra4-201_ENSMUST00000031121	2.57539e-11	9.53411e-08	1.70827	L5 NP Slc17a8_Gabra4
19493	L5 NP Slc17a8	Gabrb1-201_ENSMUST00000031122	7.3995e-09	2.73929e-05	0.525153	L5 NP Slc17a8_Gabrb1
20122	L5 NP Slc17a8	Ephx4-201_ENSMUST00000049146	7.24072e-10	2.68052e-06	0.458686	L5 NP Slc17a8_Ephx4
20150	L5 NP Slc17a8	Evi5-201_ENSMUST00000112642	1.65161e-07	0.000611424	0.989074	L5 NP Slc17a8_Evi5
20539	L5 NP Slc17a8	Cabp1-204_ENSMUST00000112113	1.22155e-07	0.000452219	0.976973	L5 NP Slc17a8_Cabp1
22473	L5 NP Slc17a8	Asns-201_ENSMUST00000031766	1.69355e-06	0.00626951	0.423184	L5 NP Slc17a8_Asns
22510	L5 NP Slc17a8	Nxph1-202_ENSMUST00000160300	9.11415e-20	3.37406e-16	2.82033	L5 NP Slc17a8_Nxph1
22511	L5 NP Slc17a8	Nxph1-201_ENSMUST00000060369	8.25372e-19	3.05553e-15	2.93064	L5 NP Slc17a8_Nxph1
23360	L5 NP Slc17a8	Chn2-202_ENSMUST00000067741	3.22399e-10	1.19352e-06	1.55788	L5 NP Slc17a8_Chn2
24373	L5 NP Slc17a8	Foxp1-204_ENSMUST00000113322	2.21331e-06	0.00819366	1.00166	L5 NP Slc17a8_Foxp1
24643	L5 NP Slc17a8	Atp2b2-203_ENSMUST00000101045	1.78159e-06	0.00659546	0.875684	L5 NP Slc17a8_Atp2b2
25720	L5 NP Slc17a8	Prkcg-201_ENSMUST00000100301	2.94245e-08	0.000108929	1.14192	L5 NP Slc17a8_Prkcg
26225	L5 NP Slc17a8	Calm3-201_ENSMUST00000019514	2.38379e-08	8.82478e-05	0.307359	L5 NP Slc17a8_Calm3
27248	L5 NP Slc17a8	Tshz3-201_ENSMUST00000021641	8.42884e-07	0.00312036	0.853162	L5 NP Slc17a8_Tshz3
28062	L5 NP Slc17a8	Snrpn-201_ENSMUST00000059305	3.52175e-12	1.30375e-08	0.159954	L5 NP Slc17a8_Snrpn
29498	L5 NP Slc17a8	Gde1-201_ENSMUST00000038791	3.6693e-09	1.35837e-05	0.369959	L5 NP Slc17a8_Gde1
29559	L5 NP Slc17a8	Tmem159-201_ENSMUST00000033210	5.0874e-08	0.000188335	0.82046	L5 NP Slc17a8_Tmem159
29941	L5 NP Slc17a8	Prrt2-201_ENSMUST00000159916	3.34724e-07	0.00123915	0.742153	L5 NP Slc17a8_Prrt2
30383	L5 NP Slc17a8	Bnip3-201_ENSMUST00000106112	2.36034e-10	8.73796e-07	0.324377	L5 NP Slc17a8_Bnip3
30422	L5 NP Slc17a8	Adgra1-201_ENSMUST00000026548	4.29601e-09	1.59038e-05	0.981318	L5 NP Slc17a8_Adgra1
30852	L5 NP Slc17a8	Rgs17-204_ENSMUST00000131996	1.03386e-13	3.82734e-10	1.33848	L5 NP Slc17a8_Rgs17
30854	L5 NP Slc17a8	Rgs17-203_ENSMUST00000117676	1.55116e-11	5.74238e-08	1.25336	L5 NP Slc17a8_Rgs17
31590	L5 NP Slc17a8	Serinc1-201_ENSMUST00000020027	1.88484e-06	0.00697767	0.279628	L5 NP Slc17a8_Serinc1
33222	L5 NP Slc17a8	Syt1-201_ENSMUST00000064054	3.71815e-17	1.37646e-13	0.782066	L5 NP Slc17a8_Syt1
33227	L5 NP Slc17a8	Nav3-201_ENSMUST00000032719	3.01421e-07	0.00111586	0.875739	L5 NP Slc17a8_Nav3
33259	L5 NP Slc17a8	Nap1l1-205_ENSMUST00000219143	8.12919e-08	0.000300942	0.412149	L5 NP Slc17a8_Nap1l1
33282	L5 NP Slc17a8	Trhde-203_ENSMUST00000152702	3.27627e-54	1.21288e-50	1.79433	L5 NP Slc17a8_Trhde
34900	L5 NP Slc17a8	Lzts1-204_ENSMUST00000185176	4.19383e-22	1.55256e-18	1.09335	L5 NP Slc17a8_Lzts1
35468	L5 NP Slc17a8	Scoc-202_ENSMUST00000167525	1.13025e-07	0.000418417	0.202677	L5 NP Slc17a8_Scoc
36825	L5 NP Slc17a8	Tubb3-201_ENSMUST00000071134	3.0111e-08	0.000111471	0.479712	L5 NP Slc17a8_Tubb3
37158	L5 NP Slc17a8	Gng2-204_ENSMUST00000160013	1.54743e-06	0.0057286	0.614236	L5 NP Slc17a8_Gng2
38282	L5 NP Slc17a8	Cpne6-202_ENSMUST00000163767	5.84833e-07	0.00216505	1.12305	L5 NP Slc17a8_Cpne6
39004	L5 NP Slc17a8	Pcdh9-204_ENSMUST00000193901	1.26408e-09	4.67962e-06	1.16847	L5 NP Slc17a8_Pcdh9
39011	L5 NP Slc17a8	Mzt1-201_ENSMUST00000042662	7.94119e-07	0.00293983	0.793322	L5 NP Slc17a8_Mzt1
39068	L5 NP Slc17a8	Fbxl3-206_ENSMUST00000145693	9.48069e-08	0.000350975	1.18599	L5 NP Slc17a8_Fbxl3
39735	L5 NP Slc17a8	Dpy19l1-203_ENSMUST00000142064	2.80716e-09	1.03921e-05	1.28058	L5 NP Slc17a8_Dpy19l1
39743	L5 NP Slc17a8	Sept7-202_ENSMUST00000165594	1.11984e-09	4.14563e-06	0.298147	L5 NP Slc17a8_Sept7
39971	L5 NP Slc17a8	Nrgn-201_ENSMUST00000065668	1.46393e-11	5.41948e-08	0.477308	L5 NP Slc17a8_Nrgn
40039	L5 NP Slc17a8	Sorl1-201_ENSMUST00000060989	2.09182e-21	7.74392e-18	1.55924	L5 NP Slc17a8_Sorl1
40509	L5 NP Slc17a8	AI593442-203_ENSMUST00000213937	1.79838e-14	6.65761e-11	1.80261	L5 NP Slc17a8_AI593442
41466	L5 NP Slc17a8	Col12a1-203_ENSMUST00000122827	3.27826e-11	1.21361e-07	1.41392	L5 NP Slc17a8_Col12a1
41467	L5 NP Slc17a8	Col12a1-205_ENSMUST00000141667	2.27902e-10	8.43694e-07	1.63801	L5 NP Slc17a8_Col12a1
41805	L5 NP Slc17a8	Clstn2-201_ENSMUST00000035027	3.41192e-22	1.26309e-18	1.888	L5 NP Slc17a8_Clstn2
42605	L5 NP Slc17a8	Cspg5-205_ENSMUST00000199736	3.64422e-08	0.000134909	0.860599	L5 NP Slc17a8_Cspg5
43531	L5 NP Slc17a8	Ugp2-201_ENSMUST00000060895	2.26793e-08	8.39588e-05	1.48661	L5 NP Slc17a8_Ugp2
43534	L5 NP Slc17a8	Mdh1-201_ENSMUST00000102874	2.27624e-26	8.42665e-23	0.3152	L5 NP Slc17a8_Mdh1
43537	L5 NP Slc17a8	Mdh1-202_ENSMUST00000125302	5.64422e-11	2.08949e-07	0.233113	L5 NP Slc17a8_Mdh1
45345	L5 NP Slc17a8	Coro6-204_ENSMUST00000102493	4.66931e-07	0.00172858	0.953872	L5 NP Slc17a8_Coro6
45775	L5 NP Slc17a8	Vmp1-201_ENSMUST00000018315	5.68972e-08	0.000210633	0.397389	L5 NP Slc17a8_Vmp1
45800	L5 NP Slc17a8	Ppm1e-201_ENSMUST00000055438	1.11329e-09	4.12138e-06	1.03286	L5 NP Slc17a8_Ppm1e
45807	L5 NP Slc17a8	Sept4-205_ENSMUST00000107962	6.10279e-09	2.25925e-05	1.20549	L5 NP Slc17a8_Sept4
45901	L5 NP Slc17a8	Hlf-201_ENSMUST00000004051	1.11444e-14	4.12565e-11	1.21934	L5 NP Slc17a8_Hlf
46169	L5 NP Slc17a8	Lasp1-201_ENSMUST00000043843	3.56483e-09	1.3197e-05	1.31311	L5 NP Slc17a8_Lasp1
46636	L5 NP Slc17a8	Adam11-202_ENSMUST00000103081	3.43594e-08	0.000127199	1.00005	L5 NP Slc17a8_Adam11
46756	L5 NP Slc17a8	Myl4-203_ENSMUST00000106957	4.04139e-08	0.000149612	1.75088	L5 NP Slc17a8_Myl4
46758	L5 NP Slc17a8	Myl4-202_ENSMUST00000106956	2.04907e-06	0.00758567	1.05459	L5 NP Slc17a8_Myl4
46759	L5 NP Slc17a8	Myl4-204_ENSMUST00000123074	1.40345e-08	5.19558e-05	1.17708	L5 NP Slc17a8_Myl4
46904	L5 NP Slc17a8	Prkca-201_ENSMUST00000059595	1.0924e-06	0.00404405	0.629644	L5 NP Slc17a8_Prkca
48190	L5 NP Slc17a8	Nrn1-201_ENSMUST00000037623	9.02624e-11	3.34151e-07	0.945784	L5 NP Slc17a8_Nrn1
48363	L5 NP Slc17a8	Atxn1-201_ENSMUST00000091628	3.64798e-11	1.35048e-07	0.751317	L5 NP Slc17a8_Atxn1
49912	L5 NP Slc17a8	Rab3c-201_ENSMUST00000167824	4.1399e-26	1.53259e-22	2.25809	L5 NP Slc17a8_Rab3c
49913	L5 NP Slc17a8	Rab3c-202_ENSMUST00000223922	8.97578e-18	3.32283e-14	2.49493	L5 NP Slc17a8_Rab3c
49914	L5 NP Slc17a8	Rab3c-203_ENSMUST00000224180	2.31481e-11	8.56943e-08	1.62824	L5 NP Slc17a8_Rab3c
50052	L5 NP Slc17a8	Hmgcs1-201_ENSMUST00000179869	1.25316e-06	0.00463919	0.88079	L5 NP Slc17a8_Hmgcs1
50612	L5 NP Slc17a8	Etv1-201_ENSMUST00000095767	1.40796e-08	5.21227e-05	0.905364	L5 NP Slc17a8_Etv1
51798	L5 NP Slc17a8	Calm1-202_ENSMUST00000110082	2.69874e-08	9.99075e-05	0.127632	L5 NP Slc17a8_Calm1
52155	L5 NP Slc17a8	Ckb-201_ENSMUST00000001304	3.99516e-07	0.00147901	0.201614	L5 NP Slc17a8_Ckb
52957	L5 NP Slc17a8	Tmem65-201_ENSMUST00000072113	2.13673e-07	0.000791019	0.670998	L5 NP Slc17a8_Tmem65
53038	L5 NP Slc17a8	Efr3a-201_ENSMUST00000015146	4.75577e-19	1.76059e-15	0.673805	L5 NP Slc17a8_Efr3a
53750	L5 NP Slc17a8	Atf4-201_ENSMUST00000109605	8.41587e-07	0.00311555	0.757727	L5 NP Slc17a8_Atf4
54100	L5 NP Slc17a8	Fam19a5-202_ENSMUST00000230414	8.3827e-09	3.10328e-05	1.52077	L5 NP Slc17a8_Fam19a5
54249	L5 NP Slc17a8	Slc2a13-202_ENSMUST00000109283	5.91547e-08	0.000218991	1.08897	L5 NP Slc17a8_Slc2a13
56536	L5 NP Slc17a8	Tbc1d23-201_ENSMUST00000023431	3.55939e-11	1.31769e-07	1.40781	L5 NP Slc17a8_Tbc1d23
57191	L5 NP Slc17a8	Mpc1-208_ENSMUST00000155364	3.42965e-07	0.00126966	0.272223	L5 NP Slc17a8_Mpc1
58069	L5 NP Slc17a8	Mtch1-201_ENSMUST00000095427	2.35451e-08	8.7164e-05	0.533773	L5 NP Slc17a8_Mtch1
59457	L5 NP Slc17a8	Gm47283-204_ENSMUST00000179483	1.37828e-06	0.0051024	1.15822	L5 NP Slc17a8_Gm47283
61163	L5 NP Slc17a8	Tle4-201_ENSMUST00000052011	5.04951e-09	1.86933e-05	1.11606	L5 NP Slc17a8_Tle4
61221	L5 NP Slc17a8	Gda-201_ENSMUST00000087600	2.03234e-17	7.52373e-14	1.75559	L5 NP Slc17a8_Gda
63058	L6 NP Trh	D630023F18Rik-202_ENSMUST00000148020	1.04392e-13	3.85831e-10	2.03047	L6 NP Trh_D630023F18Rik
63340	L6 NP Trh	Resp18-201_ENSMUST00000039534	2.21899e-28	8.2014e-25	3.31506	L6 NP Trh_Resp18
63437	L6 NP Trh	Scg2-202_ENSMUST00000185234	5.60768e-28	2.0726e-24	3.05524	L6 NP Trh_Scg2
63438	L6 NP Trh	Scg2-201_ENSMUST00000049972	9.45503e-31	3.49458e-27	2.45824	L6 NP Trh_Scg2
63512	L6 NP Trh	Pid1-201_ENSMUST00000168574	1.35571e-06	0.00501071	1.01883	L6 NP Trh_Pid1
63585	L6 NP Trh	Ptma-201_ENSMUST00000045897	2.81291e-09	1.03965e-05	0.367709	L6 NP Trh_Ptma
63709	L6 NP Trh	Ramp1-201_ENSMUST00000097648	1.27062e-40	4.69622e-37	3.17078	L6 NP Trh_Ramp1
64068	L6 NP Trh	Lypd1-202_ENSMUST00000159417	1.09977e-33	4.06474e-30	1.98304	L6 NP Trh_Lypd1
64069	L6 NP Trh	Lypd1-205_ENSMUST00000162899	1.01782e-24	3.76185e-21	2.42032	L6 NP Trh_Lypd1
64070	L6 NP Trh	Lypd1-201_ENSMUST00000027582	1.25303e-13	4.63121e-10	2.11165	L6 NP Trh_Lypd1
65121	L6 NP Trh	Pfdn2-201_ENSMUST00000006579	8.08729e-08	0.000298906	0.484176	L6 NP Trh_Pfdn2
66611	L6 NP Trh	Olfm1-205_ENSMUST00000152415	1.23578e-28	4.56746e-25	1.26204	L6 NP Trh_Olfm1
67017	L6 NP Trh	1110008P14Rik-201_ENSMUST00000048792	1.70126e-08	6.28785e-05	0.399061	L6 NP Trh_1110008P14Rik
67935	L6 NP Trh	Chn1-208_ENSMUST00000154258	1.1993e-06	0.00443263	0.836946	L6 NP Trh_Chn1
69368	L6 NP Trh	1700037H04Rik-207_ENSMUST00000184535	2.57088e-06	0.00950197	0.676098	L6 NP Trh_1700037H04Rik
70113	L6 NP Trh	Sla2-202_ENSMUST00000109561	2.24658e-06	0.00830337	1.12411	L6 NP Trh_Sla2
70281	L6 NP Trh	Pkig-201_ENSMUST00000064703	1.8719e-06	0.00691855	0.479029	L6 NP Trh_Pkig
70437	L6 NP Trh	Sulf2-201_ENSMUST00000088086	3.08024e-21	1.13846e-17	1.89626	L6 NP Trh_Sulf2
70440	L6 NP Trh	Sulf2-205_ENSMUST00000139266	1.99195e-19	7.36225e-16	1.86407	L6 NP Trh_Sulf2
71290	L6 NP Trh	Zcchc12-204_ENSMUST00000115258	9.53382e-15	3.5237e-11	1.89545	L6 NP Trh_Zcchc12
71291	L6 NP Trh	Zcchc12-201_ENSMUST00000048067	1.07285e-21	3.96524e-18	2.50468	L6 NP Trh_Zcchc12
71722	L6 NP Trh	Rpl10-201_ENSMUST00000008826	1.43339e-08	5.29779e-05	0.463875	L6 NP Trh_Rpl10
72334	L6 NP Trh	Bex1-201_ENSMUST00000058125	8.9854e-10	3.321e-06	0.260648	L6 NP Trh_Bex1
72345	L6 NP Trh	Bex3-203_ENSMUST00000113113	1.91166e-15	7.06549e-12	0.341435	L6 NP Trh_Bex3
72350	L6 NP Trh	Tceal3-201_ENSMUST00000060904	1.10896e-06	0.00409872	0.242208	L6 NP Trh_Tceal3
72608	L6 NP Trh	Nbdy-204_ENSMUST00000185492	6.86439e-07	0.00253708	0.452693	L6 NP Trh_Nbdy
72796	L6 NP Trh	Tmsb4x-201_ENSMUST00000112172	1.69735e-20	6.27342e-17	0.488246	L6 NP Trh_Tmsb4x
74858	L6 NP Trh	Bcas2-201_ENSMUST00000005830	6.0178e-07	0.00222418	0.282512	L6 NP Trh_Bcas2
75945	L6 NP Trh	Ak5-201_ENSMUST00000045262	6.47028e-35	2.39142e-31	3.15932	L6 NP Trh_Ak5
77300	L6 NP Trh	Acer2-203_ENSMUST00000128712	1.3686e-26	5.05834e-23	1.95677	L6 NP Trh_Acer2
77301	L6 NP Trh	Acer2-204_ENSMUST00000135874	1.44934e-29	5.35674e-26	2.11479	L6 NP Trh_Acer2
77725	L6 NP Trh	Rab3b-202_ENSMUST00000106650	5.49656e-65	2.03153e-61	2.69892	L6 NP Trh_Rab3b
77726	L6 NP Trh	Rab3b-203_ENSMUST00000106651	1.5356e-54	5.67559e-51	2.9781	L6 NP Trh_Rab3b
77727	L6 NP Trh	Rab3b-201_ENSMUST00000003502	9.401e-55	3.47461e-51	3.99635	L6 NP Trh_Rab3b
77852	L6 NP Trh	Uqcrh-202_ENSMUST00000078676	1.97305e-08	7.29239e-05	0.2434	L6 NP Trh_Uqcrh
78442	L6 NP Trh	Hpca-201_ENSMUST00000030572	3.18783e-14	1.17822e-10	0.967872	L6 NP Trh_Hpca
78583	L6 NP Trh	Pef1-201_ENSMUST00000030563	6.75641e-08	0.000249717	0.720851	L6 NP Trh_Pef1
78680	L6 NP Trh	Atpif1-201_ENSMUST00000067496	5.0539e-15	1.86792e-11	0.346839	L6 NP Trh_Atpif1
78807	L6 NP Trh	Sh3bgrl3-201_ENSMUST00000030651	3.61115e-07	0.00133468	0.286601	L6 NP Trh_Sh3bgrl3
81053	L6 NP Trh	Kcnip4-201_ENSMUST00000087395	3.3768e-11	1.24806e-07	1.21599	L6 NP Trh_Kcnip4
81137	L6 NP Trh	Pcdh7-203_ENSMUST00000191837	6.27606e-16	2.31963e-12	0.95654	L6 NP Trh_Pcdh7
81145	L6 NP Trh	Arap2-201_ENSMUST00000076623	3.06859e-13	1.13415e-09	1.31696	L6 NP Trh_Arap2
81278	L6 NP Trh	Uchl1-201_ENSMUST00000031131	1.08004e-06	0.00399181	0.188759	L6 NP Trh_Uchl1
82320	L6 NP Trh	Iscu-201_ENSMUST00000026937	1.64672e-06	0.00608629	0.250266	L6 NP Trh_Iscu
82397	L6 NP Trh	2210016L21Rik-201_ENSMUST00000031538	2.2552e-06	0.00833523	0.285721	L6 NP Trh_2210016L21Rik
83982	L6 NP Trh	Tmem130-201_ENSMUST00000061446	4.52443e-10	1.67223e-06	1.1778	L6 NP Trh_Tmem130
84535	L6 NP Trh	Ndufa5-201_ENSMUST00000023851	1.89084e-07	0.000698855	0.268678	L6 NP Trh_Ndufa5
84536	L6 NP Trh	Ndufa5-204_ENSMUST00000141274	9.36672e-20	3.46194e-16	0.426996	L6 NP Trh_Ndufa5
84848	L6 NP Trh	Chrm2-202_ENSMUST00000172278	9.96981e-20	3.68484e-16	2.02762	L6 NP Trh_Chrm2
86293	L6 NP Trh	Cntn3-201_ENSMUST00000032159	2.5559e-06	0.0094466	0.903933	L6 NP Trh_Cntn3
86304	L6 NP Trh	Cntn6-201_ENSMUST00000089215	9.60031e-21	3.54828e-17	2.2225	L6 NP Trh_Cntn6
87731	L6 NP Trh	Syt5-201_ENSMUST00000065957	2.00724e-06	0.00741875	0.297809	L6 NP Trh_Syt5
88325	L6 NP Trh	Rps19-205_ENSMUST00000129847	8.19592e-07	0.00302921	0.931186	L6 NP Trh_Rps19
88347	L6 NP Trh	Rabac1-201_ENSMUST00000076961	1.9727e-11	7.29109e-08	0.280961	L6 NP Trh_Rabac1
88725	L6 NP Trh	Spint2-202_ENSMUST00000108236	1.23861e-12	4.57789e-09	1.76849	L6 NP Trh_Spint2
90383	L6 NP Trh	Sh3gl3-201_ENSMUST00000032874	1.11226e-13	4.1109e-10	1.08546	L6 NP Trh_Sh3gl3
90401	L6 NP Trh	Stard5-201_ENSMUST00000075418	1.45108e-14	5.3632e-11	1.8729	L6 NP Trh_Stard5
90402	L6 NP Trh	Stard5-204_ENSMUST00000146469	2.04804e-10	7.56956e-07	1.31437	L6 NP Trh_Stard5
90599	L6 NP Trh	Ndufc2-201_ENSMUST00000032882	5.8755e-10	2.17158e-06	0.282534	L6 NP Trh_Ndufc2
91522	L6 NP Trh	Prkcb-208_ENSMUST00000206495	2.53079e-08	9.35379e-05	1.33235	L6 NP Trh_Prkcb
92967	L6 NP Trh	Ahi1-201_ENSMUST00000105525	2.60847e-06	0.0096409	0.351322	L6 NP Trh_Ahi1
93029	L6 NP Trh	Ctgf-201_ENSMUST00000020171	4.51317e-15	1.66807e-11	1.68546	L6 NP Trh_Ctgf
93143	L6 NP Trh	Tpd52l1-201_ENSMUST00000000305	8.25931e-13	3.05264e-09	1.70123	L6 NP Trh_Tpd52l1
93146	L6 NP Trh	Tpd52l1-202_ENSMUST00000213528	1.08875e-13	4.02402e-10	1.61579	L6 NP Trh_Tpd52l1
93292	L6 NP Trh	Cd164-201_ENSMUST00000019962	3.82315e-08	0.000141304	1.23615	L6 NP Trh_Cd164
93811	L6 NP Trh	Zwint-201_ENSMUST00000020081	6.20097e-22	2.29188e-18	0.369965	L6 NP Trh_Zwint
94653	L6 NP Trh	1500009L16Rik-201_ENSMUST00000150459	1.0785e-08	3.98614e-05	1.41632	L6 NP Trh_1500009L16Rik
95521	L6 NP Trh	Naca-201_ENSMUST00000073868	2.03786e-09	7.53193e-06	0.23772	L6 NP Trh_Naca
95607	L6 NP Trh	Myl6-201_ENSMUST00000164181	4.61977e-12	1.70747e-08	0.31092	L6 NP Trh_Myl6
95632	L6 NP Trh	Rpl41-201_ENSMUST00000176010	1.54007e-06	0.00569211	0.259794	L6 NP Trh_Rpl41
96304	L6 NP Trh	Dusp26-203_ENSMUST00000161713	1.36988e-09	5.06309e-06	1.03096	L6 NP Trh_Dusp26
97678	L6 NP Trh	Chd9-206_ENSMUST00000209474	4.78088e-13	1.76701e-09	1.01031	L6 NP Trh_Chd9
97762	L6 NP Trh	Mt3-201_ENSMUST00000034211	4.21409e-10	1.55753e-06	0.298195	L6 NP Trh_Mt3
97767	L6 NP Trh	Mt1-201_ENSMUST00000034215	2.45654e-07	0.000907939	1.16552	L6 NP Trh_Mt1
98358	L6 NP Trh	Gabarapl2-203_ENSMUST00000133628	8.96473e-07	0.00331336	0.199583	L6 NP Trh_Gabarapl2
99169	L6 NP Trh	Adk-201_ENSMUST00000045376	1.18612e-07	0.000438388	1.18118	L6 NP Trh_Adk
99176	L6 NP Trh	Adk-207_ENSMUST00000224069	1.67789e-13	6.20149e-10	1.89301	L6 NP Trh_Adk
100556	L6 NP Trh	Stmn4-201_ENSMUST00000074523	4.40383e-12	1.62766e-08	0.558583	L6 NP Trh_Stmn4
100783	L6 NP Trh	Tpt1-201_ENSMUST00000110894	1.82674e-11	6.75164e-08	0.281598	L6 NP Trh_Tpt1
100788	L6 NP Trh	Tpt1-204_ENSMUST00000134040	3.2428e-12	1.19854e-08	0.298278	L6 NP Trh_Tpt1
100825	L6 NP Trh	Dgkh-202_ENSMUST00000226342	6.96446e-13	2.57407e-09	0.894487	L6 NP Trh_Dgkh
100859	L6 NP Trh	Pcdh17-201_ENSMUST00000071370	8.30252e-07	0.00306861	0.496113	L6 NP Trh_Pcdh17
102479	L6 NP Trh	Rcn2-201_ENSMUST00000114276	1.12031e-14	4.14066e-11	0.601114	L6 NP Trh_Rcn2
102576	L6 NP Trh	Cox5a-201_ENSMUST00000000090	1.73483e-08	6.41192e-05	0.193539	L6 NP Trh_Cox5a
102947	L6 NP Trh	Ppib-201_ENSMUST00000034947	6.1662e-07	0.00227903	0.570563	L6 NP Trh_Ppib
103437	L6 NP Trh	Tpbg-202_ENSMUST00000098500	1.74212e-06	0.00643888	1.05845	L6 NP Trh_Tpbg
103549	L6 NP Trh	Rasgrf1-202_ENSMUST00000034912	2.77682e-09	1.02631e-05	1.24616	L6 NP Trh_Rasgrf1
104522	L6 NP Trh	Ccdc12-210_ENSMUST00000200550	3.41384e-09	1.26175e-05	0.707276	L6 NP Trh_Ccdc12
104760	L6 NP Trh	Rpl14-201_ENSMUST00000165532	2.2485e-06	0.00831047	0.230191	L6 NP Trh_Rpl14
105668	L6 NP Trh	Kcnip1-202_ENSMUST00000101368	2.30003e-13	8.5009e-10	1.30429	L6 NP Trh_Kcnip1
105669	L6 NP Trh	Kcnip1-201_ENSMUST00000065970	1.20326e-13	4.44726e-10	1.74846	L6 NP Trh_Kcnip1
105670	L6 NP Trh	Kcnip1-203_ENSMUST00000109340	1.46966e-08	5.43187e-05	1.17091	L6 NP Trh_Kcnip1
108124	L6 NP Trh	Thra-201_ENSMUST00000064187	3.2037e-07	0.00118409	0.530076	L6 NP Trh_Thra
108573	L6 NP Trh	Fmnl1-201_ENSMUST00000021322	5.38087e-13	1.98877e-09	1.59024	L6 NP Trh_Fmnl1
109421	L6 NP Trh	Rac3-201_ENSMUST00000018156	1.88652e-07	0.000697258	1.07137	L6 NP Trh_Rac3
110897	L6 NP Trh	Uqcrb-201_ENSMUST00000021993	3.17875e-12	1.17487e-08	0.286029	L6 NP Trh_Uqcrb
111026	L6 NP Trh	1700001L19Rik-201_ENSMUST00000022007	3.39406e-11	1.25444e-07	1.45178	L6 NP Trh_1700001L19Rik
112637	L6 NP Trh	Snx6-205_ENSMUST00000219302	4.18201e-13	1.54567e-09	0.880879	L6 NP Trh_Snx6
112807	L6 NP Trh	Rps29-201_ENSMUST00000037023	5.83117e-07	0.0021552	0.222922	L6 NP Trh_Rps29
113089	L6 NP Trh	Atp6v1d-202_ENSMUST00000219316	3.41167e-07	0.00126095	0.191319	L6 NP Trh_Atp6v1d
113494	L6 NP Trh	Zdhhc22-202_ENSMUST00000222543	8.79252e-20	3.24972e-16	1.49168	L6 NP Trh_Zdhhc22
114219	L6 NP Trh	Plcxd3-201_ENSMUST00000061925	1.8542e-10	6.85312e-07	1.6615	L6 NP Trh_Plcxd3
114222	L6 NP Trh	Rpl37-204_ENSMUST00000227463	1.4094e-06	0.00520915	0.347642	L6 NP Trh_Rpl37
114320	L6 NP Trh	Sub1-202_ENSMUST00000110504	4.04974e-21	1.49678e-17	0.485757	L6 NP Trh_Sub1
114321	L6 NP Trh	Sub1-203_ENSMUST00000129533	4.80512e-08	0.000177597	1.29515	L6 NP Trh_Sub1
114464	L6 NP Trh	Sema5a-201_ENSMUST00000067458	1.50987e-10	5.5805e-07	1.1739	L6 NP Trh_Sema5a
114527	L6 NP Trh	Cox6c-201_ENSMUST00000014457	2.48759e-06	0.00919412	0.179438	L6 NP Trh_Cox6c
114576	L6 NP Trh	Ncald-204_ENSMUST00000120746	4.35123e-10	1.60822e-06	0.692764	L6 NP Trh_Ncald
114577	L6 NP Trh	Ncald-203_ENSMUST00000119730	7.10504e-08	0.000262602	0.571545	L6 NP Trh_Ncald
114838	L6 NP Trh	Tatdn1-205_ENSMUST00000226835	1.0478e-07	0.000387267	0.558136	L6 NP Trh_Tatdn1
115055	L6 NP Trh	Ly6h-201_ENSMUST00000023241	2.22672e-06	0.00822994	0.287717	L6 NP Trh_Ly6h
115757	L6 NP Trh	Csdc2-201_ENSMUST00000038757	9.89312e-22	3.6565e-18	2.22722	L6 NP Trh_Csdc2
116800	L6 NP Trh	Ubald1-201_ENSMUST00000037843	2.4775e-09	9.15684e-06	0.548835	L6 NP Trh_Ubald1
116828	L6 NP Trh	Rogdi-207_ENSMUST00000202281	1.45881e-19	5.39177e-16	0.577192	L6 NP Trh_Rogdi
116829	L6 NP Trh	Rogdi-201_ENSMUST00000023191	9.0344e-08	0.000333911	1.008	L6 NP Trh_Rogdi
116911	L6 NP Trh	Tekt5-201_ENSMUST00000043415	1.12599e-17	4.16165e-14	2.20557	L6 NP Trh_Tekt5
117061	L6 NP Trh	2900011O08Rik-201_ENSMUST00000056521	3.09331e-07	0.00114329	0.366332	L6 NP Trh_2900011O08Rik
118133	L6 NP Trh	Cox17-201_ENSMUST00000050273	1.55737e-06	0.00575603	0.226368	L6 NP Trh_Cox17
118576	L6 NP Trh	Atp5j-201_ENSMUST00000023608	1.55486e-06	0.00574675	0.170957	L6 NP Trh_Atp5j
118577	L6 NP Trh	Atp5j-208_ENSMUST00000146103	6.8333e-07	0.00252559	0.213519	L6 NP Trh_Atp5j
119152	L6 NP Trh	Afdn-211_ENSMUST00000139347	6.48243e-13	2.39591e-09	1.48417	L6 NP Trh_Afdn
119153	L6 NP Trh	Afdn-215_ENSMUST00000156591	6.11296e-22	2.25935e-18	1.58895	L6 NP Trh_Afdn
120358	L6 NP Trh	Ly6g6e-201_ENSMUST00000013910	5.65546e-33	2.09026e-29	3.48335	L6 NP Trh_Ly6g6e
120484	L6 NP Trh	2310061I04Rik-204_ENSMUST00000148721	1.65885e-09	6.1311e-06	1.22286	L6 NP Trh_2310061I04Rik
120854	L6 NP Trh	Satb1-213_ENSMUST00000169480	3.47953e-12	1.28603e-08	1.39003	L6 NP Trh_Satb1
120977	L6 NP Trh	Efna5-201_ENSMUST00000076840	7.9716e-10	2.94631e-06	1.02016	L6 NP Trh_Efna5
121073	L6 NP Trh	Myl12b-201_ENSMUST00000038446	3.60705e-09	1.33316e-05	0.163139	L6 NP Trh_Myl12b
121741	L6 NP Trh	Cystm1-201_ENSMUST00000050584	1.15725e-07	0.00042772	0.416566	L6 NP Trh_Cystm1
122358	L6 NP Trh	Cbln2-201_ENSMUST00000068423	5.39933e-24	1.99559e-20	2.18736	L6 NP Trh_Cbln2
122361	L6 NP Trh	Cbln2-204_ENSMUST00000169470	1.84355e-24	6.81376e-21	2.01443	L6 NP Trh_Cbln2
123254	L6 NP Trh	Pten-201_ENSMUST00000013807	2.72232e-07	0.00100617	0.388565	L6 NP Trh_Pten
1565	L6 CT Gpr139	Scg2-201_ENSMUST00000049972	1.54691e-08	8.62556e-05	1.57106	L6 CT Gpr139_Scg2
1646	L6 CT Gpr139	Dner-201_ENSMUST00000049126	2.31818e-07	0.00129262	2.20272	L6 CT Gpr139_Dner
1968	L6 CT Gpr139	Bok-201_ENSMUST00000027499	2.32504e-07	0.00129644	2.19489	L6 CT Gpr139_Bok
2084	L6 CT Gpr139	Kdsr-201_ENSMUST00000010049	6.19079e-07	0.00345199	0.92905	L6 CT Gpr139_Kdsr
2150	L6 CT Gpr139	Dbi-201_ENSMUST00000027634	9.4817e-08	0.000528699	0.726473	L6 CT Gpr139_Dbi
2447	L6 CT Gpr139	Cyb5r1-201_ENSMUST00000027726	8.20873e-17	4.57719e-13	2.64271	L6 CT Gpr139_Cyb5r1
2757	L6 CT Gpr139	Glul-201_ENSMUST00000086199	5.85283e-10	3.26354e-06	1.03741	L6 CT Gpr139_Glul
2758	L6 CT Gpr139	Glul-202_ENSMUST00000139476	3.47868e-09	1.93971e-05	1.19228	L6 CT Gpr139_Glul
2865	L6 CT Gpr139	Brinp2-201_ENSMUST00000004133	3.72119e-07	0.00207493	1.33832	L6 CT Gpr139_Brinp2
3045	L6 CT Gpr139	Atp1b1-201_ENSMUST00000027863	1.62199e-11	9.0442e-08	0.441577	L6 CT Gpr139_Atp1b1
3079	L6 CT Gpr139	Creg1-202_ENSMUST00000111432	1.79925e-08	0.000100326	1.51091	L6 CT Gpr139_Creg1
3135	L6 CT Gpr139	Rgs4-201_ENSMUST00000027991	3.83812e-08	0.000214013	0.91072	L6 CT Gpr139_Rgs4
3338	L6 CT Gpr139	Cadm3-202_ENSMUST00000111220	1.50516e-06	0.00839275	0.947763	L6 CT Gpr139_Cadm3
3531	L6 CT Gpr139	H3f3a-201_ENSMUST00000081026	1.50294e-07	0.00083804	0.38872	L6 CT Gpr139_H3f3a
3585	L6 CT Gpr139	Srp9-201_ENSMUST00000027792	1.19453e-06	0.00666071	0.262288	L6 CT Gpr139_Srp9
3954	L6 CT Gpr139	Sec61a2-202_ENSMUST00000102981	1.03164e-07	0.000575242	0.627082	L6 CT Gpr139_Sec61a2
4217	L6 CT Gpr139	Msrb2-201_ENSMUST00000023856	9.32872e-07	0.00520169	0.911902	L6 CT Gpr139_Msrb2
5178	L6 CT Gpr139	Ak1-202_ENSMUST00000113277	8.37699e-09	4.67101e-05	0.556954	L6 CT Gpr139_Ak1
5316	L6 CT Gpr139	Psmd5-201_ENSMUST00000028225	4.68118e-09	2.61023e-05	1.08098	L6 CT Gpr139_Psmd5
6257	L6 CT Gpr139	Selenoh-203_ENSMUST00000117299	2.28284e-07	0.00127291	1.10893	L6 CT Gpr139_Selenoh
6846	L6 CT Gpr139	Srp14-201_ENSMUST00000009693	4.11459e-09	2.2943e-05	0.56357	L6 CT Gpr139_Srp14
7282	L6 CT Gpr139	Blvra-201_ENSMUST00000002064	2.04571e-10	1.14069e-06	0.852795	L6 CT Gpr139_Blvra
7890	L6 CT Gpr139	Srxn1-201_ENSMUST00000041500	9.30662e-08	0.000518937	1.13751	L6 CT Gpr139_Srxn1
8286	L6 CT Gpr139	Nnat-205_ENSMUST00000153739	4.60312e-10	2.5667e-06	4.22246	L6 CT Gpr139_Nnat
8745	L6 CT Gpr139	Prelid3b-201_ENSMUST00000016401	1.64258e-06	0.00915901	0.512261	L6 CT Gpr139_Prelid3b
9060	L6 CT Gpr139	Tcea2-206_ENSMUST00000129686	5.76559e-07	0.00321489	1.25685	L6 CT Gpr139_Tcea2
9065	L6 CT Gpr139	Tcea2-208_ENSMUST00000136145	3.36012e-07	0.0018736	1.3087	L6 CT Gpr139_Tcea2
9289	L6 CT Gpr139	Atp6ap2-201_ENSMUST00000033313	1.43817e-07	0.000801921	0.407379	L6 CT Gpr139_Atp6ap2
9886	L6 CT Gpr139	Atp6ap1-201_ENSMUST00000019231	4.41481e-10	2.4617e-06	0.577639	L6 CT Gpr139_Atp6ap1
10971	L6 CT Gpr139	Stmn2-201_ENSMUST00000029002	1.60821e-06	0.0089674	0.3455	L6 CT Gpr139_Stmn2
11780	L6 CT Gpr139	Ssr3-201_ENSMUST00000029414	5.26116e-08	0.000293362	0.889128	L6 CT Gpr139_Ssr3
12846	L6 CT Gpr139	Ankrd35-202_ENSMUST00000122960	1.06915e-08	5.96157e-05	2.07936	L6 CT Gpr139_Ankrd35
13152	L6 CT Gpr139	Slc6a17-206_ENSMUST00000168211	1.29267e-06	0.00720795	1.06712	L6 CT Gpr139_Slc6a17
14083	L6 CT Gpr139	St6galnac5-201_ENSMUST00000044278	9.60978e-07	0.00535842	1.42839	L6 CT Gpr139_St6galnac5
14300	L6 CT Gpr139	2610301B20Rik-201_ENSMUST00000080517	9.85412e-09	5.49466e-05	0.824322	L6 CT Gpr139_2610301B20Rik
14537	L6 CT Gpr139	Cnr1-202_ENSMUST00000084736	3.85984e-08	0.000215224	1.85871	L6 CT Gpr139_Cnr1
15706	L6 CT Gpr139	Ssbp3-201_ENSMUST00000030367	2.00489e-07	0.00111793	0.981232	L6 CT Gpr139_Ssbp3
15716	L6 CT Gpr139	Ssbp3-208_ENSMUST00000133827	5.65329e-07	0.00315228	1.78713	L6 CT Gpr139_Ssbp3
16140	L6 CT Gpr139	Atp6v0b-201_ENSMUST00000036380	1.54541e-06	0.00861721	0.234499	L6 CT Gpr139_Atp6v0b
16333	L6 CT Gpr139	Hpcal4-201_ENSMUST00000059667	6.16705e-08	0.000343875	0.461623	L6 CT Gpr139_Hpcal4
16363	L6 CT Gpr139	Akirin1-201_ENSMUST00000102636	9.06651e-07	0.00505549	0.731959	L6 CT Gpr139_Akirin1
16706	L6 CT Gpr139	Col16a1-210_ENSMUST00000143577	2.14989e-07	0.00119878	1.47083	L6 CT Gpr139_Col16a1
16708	L6 CT Gpr139	Col16a1-207_ENSMUST00000135675	2.73907e-08	0.000152731	1.528	L6 CT Gpr139_Col16a1
16871	L6 CT Gpr139	Trnp1-202_ENSMUST00000125541	5.56896e-15	3.10525e-11	1.66164	L6 CT Gpr139_Trnp1
16872	L6 CT Gpr139	Trnp1-201_ENSMUST00000123169	1.05362e-19	5.875e-16	1.84411	L6 CT Gpr139_Trnp1
17406	L6 CT Gpr139	Fbxo44-208_ENSMUST00000167160	7.74578e-08	0.000431905	1.00134	L6 CT Gpr139_Fbxo44
17407	L6 CT Gpr139	Fbxo44-201_ENSMUST00000057907	1.08491e-07	0.000604948	1.22718	L6 CT Gpr139_Fbxo44
17620	L6 CT Gpr139	Acot7-202_ENSMUST00000075363	4.42792e-10	2.46901e-06	0.562607	L6 CT Gpr139_Acot7
17669	L6 CT Gpr139	Ajap1-201_ENSMUST00000105646	1.55819e-06	0.00868845	1.60986	L6 CT Gpr139_Ajap1
17830	L6 CT Gpr139	Ccnl2-205_ENSMUST00000139066	3.12809e-07	0.00174422	0.867184	L6 CT Gpr139_Ccnl2
18929	L6 CT Gpr139	Lrpap1-201_ENSMUST00000030986	2.65177e-08	0.000147863	0.662611	L6 CT Gpr139_Lrpap1
19131	L6 CT Gpr139	Qdpr-201_ENSMUST00000015950	2.76547e-07	0.00154203	0.598652	L6 CT Gpr139_Qdpr
20468	L6 CT Gpr139	Svop-201_ENSMUST00000058472	1.88149e-07	0.00104912	0.951067	L6 CT Gpr139_Svop
20667	L6 CT Gpr139	Tesc-201_ENSMUST00000031304	7.40303e-07	0.00412793	0.692949	L6 CT Gpr139_Tesc
22710	L6 CT Gpr139	Rbm28-201_ENSMUST00000007993	1.93649e-08	0.000107979	0.756372	L6 CT Gpr139_Rbm28
23594	L6 CT Gpr139	Reep1-201_ENSMUST00000121469	4.71593e-13	2.6296e-09	0.872188	L6 CT Gpr139_Reep1
24607	L6 CT Gpr139	Creld1-201_ENSMUST00000032422	2.69962e-08	0.000150531	0.96567	L6 CT Gpr139_Creld1
24618	L6 CT Gpr139	Emc3-201_ENSMUST00000032425	7.40285e-08	0.000412783	0.605981	L6 CT Gpr139_Emc3
24686	L6 CT Gpr139	Syn2-206_ENSMUST00000204617	1.88882e-08	0.000105321	1.0931	L6 CT Gpr139_Syn2
25618	L6 CT Gpr139	Ccdc91-201_ENSMUST00000032441	1.26957e-06	0.00707915	1.1578	L6 CT Gpr139_Ccdc91
26333	L6 CT Gpr139	Gemin7-202_ENSMUST00000117222	5.14667e-07	0.00286978	0.924229	L6 CT Gpr139_Gemin7
26334	L6 CT Gpr139	Gemin7-201_ENSMUST00000051364	8.18974e-13	4.5666e-09	0.805232	L6 CT Gpr139_Gemin7
27148	L6 CT Gpr139	Gpi1-206_ENSMUST00000205865	1.08551e-06	0.00605278	0.671645	L6 CT Gpr139_Gpi1
27736	L6 CT Gpr139	Ftl1-201_ENSMUST00000094434	3.41163e-07	0.00190232	0.478832	L6 CT Gpr139_Ftl1
28737	L6 CT Gpr139	Aamdc-214_ENSMUST00000178078	1.10811e-06	0.00617879	1.59589	L6 CT Gpr139_Aamdc
28842	L6 CT Gpr139	Gm10605-202_ENSMUST00000183019	1.91355e-09	1.067e-05	2.67029	L6 CT Gpr139_Gm10605
29395	L6 CT Gpr139	Spon1-201_ENSMUST00000046687	8.44336e-09	4.70802e-05	1.10849	L6 CT Gpr139_Spon1
29498	L6 CT Gpr139	Gde1-201_ENSMUST00000038791	4.48317e-08	0.000249982	0.353302	L6 CT Gpr139_Gde1
30617	L6 CT Gpr139	Slc25a22-203_ENSMUST00000106007	1.40858e-08	7.85426e-05	1.02264	L6 CT Gpr139_Slc25a22
30710	L6 CT Gpr139	Ctsd-201_ENSMUST00000066401	3.77382e-08	0.000210428	0.824736	L6 CT Gpr139_Ctsd
30714	L6 CT Gpr139	Lsp1-211_ENSMUST00000149521	1.15338e-14	6.43124e-11	3.04795	L6 CT Gpr139_Lsp1
30715	L6 CT Gpr139	Lsp1-209_ENSMUST00000140626	1.1785e-12	6.57129e-09	2.57974	L6 CT Gpr139_Lsp1
31003	L6 CT Gpr139	Cited2-201_ENSMUST00000038107	1.34522e-06	0.00750097	1.59381	L6 CT Gpr139_Cited2
31029	L6 CT Gpr139	Ccdc28a-202_ENSMUST00000080860	3.17673e-11	1.77135e-07	0.820238	L6 CT Gpr139_Ccdc28a
31240	L6 CT Gpr139	Rspo3-201_ENSMUST00000092623	8.48412e-12	4.73075e-08	2.04378	L6 CT Gpr139_Rspo3
31938	L6 CT Gpr139	Zwint-201_ENSMUST00000020081	3.99169e-13	2.22577e-09	0.473446	L6 CT Gpr139_Zwint
31976	L6 CT Gpr139	Upb1-201_ENSMUST00000039925	6.58626e-09	3.6725e-05	2.10399	L6 CT Gpr139_Upb1
32001	L6 CT Gpr139	Ddt-201_ENSMUST00000001716	1.36759e-06	0.00762567	1.05531	L6 CT Gpr139_Ddt
32013	L6 CT Gpr139	Mif-201_ENSMUST00000038169	1.62775e-10	9.07636e-07	0.672395	L6 CT Gpr139_Mif
32113	L6 CT Gpr139	Ube2g2-204_ENSMUST00000174510	8.3515e-08	0.00046568	1.18632	L6 CT Gpr139_Ube2g2
32647	L6 CT Gpr139	Aes-201_ENSMUST00000002518	2.24499e-07	0.00125181	0.356955	L6 CT Gpr139_Aes
32780	L6 CT Gpr139	1500009L16Rik-201_ENSMUST00000150459	9.15497e-10	5.10481e-06	3.05673	L6 CT Gpr139_1500009L16Rik
33023	L6 CT Gpr139	Lta4h-201_ENSMUST00000016033	1.5284e-08	8.52233e-05	1.22292	L6 CT Gpr139_Lta4h
33221	L6 CT Gpr139	Syt1-202_ENSMUST00000105276	1.12631e-07	0.000628031	1.02224	L6 CT Gpr139_Syt1
33538	L6 CT Gpr139	Os9-201_ENSMUST00000080975	3.35708e-07	0.00187191	0.893826	L6 CT Gpr139_Os9
34138	L6 CT Gpr139	Coprs-201_ENSMUST00000033839	4.12473e-09	2.29995e-05	0.816253	L6 CT Gpr139_Coprs
34820	L6 CT Gpr139	Spock3-204_ENSMUST00000119068	5.78416e-07	0.00322525	1.98978	L6 CT Gpr139_Spock3
34822	L6 CT Gpr139	Cpe-201_ENSMUST00000048967	6.08925e-12	3.39536e-08	0.745107	L6 CT Gpr139_Cpe
35121	L6 CT Gpr139	Rab3a-201_ENSMUST00000034301	9.58251e-08	0.000534321	0.288379	L6 CT Gpr139_Rab3a
35122	L6 CT Gpr139	Rab3a-202_ENSMUST00000110090	8.78484e-12	4.89843e-08	1.58303	L6 CT Gpr139_Rab3a
35894	L6 CT Gpr139	Mt1-201_ENSMUST00000034215	3.89793e-18	2.17349e-14	1.73992	L6 CT Gpr139_Mt1
36650	L6 CT Gpr139	Map1lc3b-201_ENSMUST00000034270	5.1414e-08	0.000286685	0.454904	L6 CT Gpr139_Map1lc3b
36989	L6 CT Gpr139	Kctd6-201_ENSMUST00000022272	1.0583e-06	0.0059011	1.52859	L6 CT Gpr139_Kctd6
37582	L6 CT Gpr139	Smim4-202_ENSMUST00000064032	1.39715e-07	0.000779053	1.16862	L6 CT Gpr139_Smim4
37583	L6 CT Gpr139	Smim4-201_ENSMUST00000049732	9.02915e-10	5.03465e-06	1.17354	L6 CT Gpr139_Smim4
38076	L6 CT Gpr139	Hnrnpc-201_ENSMUST00000111610	8.53558e-08	0.000475944	0.579683	L6 CT Gpr139_Hnrnpc
38659	L6 CT Gpr139	Clu-201_ENSMUST00000022616	4.41354e-08	0.000246099	0.622769	L6 CT Gpr139_Clu
39697	L6 CT Gpr139	Pigyl-201_ENSMUST00000123680	3.28378e-07	0.00183104	0.4555	L6 CT Gpr139_Pigyl
39864	L6 CT Gpr139	Dcps-201_ENSMUST00000034539	3.37586e-07	0.00188238	1.27525	L6 CT Gpr139_Dcps
40612	L6 CT Gpr139	Tspan3-201_ENSMUST00000034876	7.4284e-08	0.000414208	0.385625	L6 CT Gpr139_Tspan3
41530	L6 CT Gpr139	Hmgn3-201_ENSMUST00000161796	7.75757e-08	0.000432562	0.766391	L6 CT Gpr139_Hmgn3
41531	L6 CT Gpr139	Hmgn3-202_ENSMUST00000162246	6.32209e-07	0.0035252	0.80401	L6 CT Gpr139_Hmgn3
41532	L6 CT Gpr139	Hmgn3-208_ENSMUST00000190580	4.1102e-08	0.000229185	1.4265	L6 CT Gpr139_Hmgn3
41765	L6 CT Gpr139	Atp1b3-201_ENSMUST00000034983	9.6958e-09	5.40638e-05	1.02206	L6 CT Gpr139_Atp1b3
42886	L6 CT Gpr139	Eif1b-201_ENSMUST00000007139	6.76785e-08	0.000377375	0.660561	L6 CT Gpr139_Eif1b
42980	L6 CT Gpr139	Higd1a-205_ENSMUST00000215007	1.38018e-09	7.69588e-06	0.707429	L6 CT Gpr139_Higd1a
42981	L6 CT Gpr139	Higd1a-201_ENSMUST00000060251	5.59558e-07	0.0031201	0.682786	L6 CT Gpr139_Higd1a
43225	L6 CT Gpr139	Mtfp1-201_ENSMUST00000004868	2.22252e-07	0.00123928	0.995254	L6 CT Gpr139_Mtfp1
43479	L6 CT Gpr139	Pno1-201_ENSMUST00000020317	3.19246e-08	0.000178012	0.963043	L6 CT Gpr139_Pno1
44080	L6 CT Gpr139	0610009B22Rik-201_ENSMUST00000007921	7.28309e-08	0.000406105	0.608462	L6 CT Gpr139_0610009B22Rik
44231	L6 CT Gpr139	Hint1-201_ENSMUST00000020504	7.77118e-07	0.00433321	0.356749	L6 CT Gpr139_Hint1
44330	L6 CT Gpr139	Mrpl55-203_ENSMUST00000108785	1.70095e-07	0.000948451	0.706506	L6 CT Gpr139_Mrpl55
44376	L6 CT Gpr139	Nt5m-201_ENSMUST00000102695	8.47373e-08	0.000472495	0.970247	L6 CT Gpr139_Nt5m
44883	L6 CT Gpr139	Gabarap-201_ENSMUST00000018711	5.4993e-10	3.06641e-06	0.544449	L6 CT Gpr139_Gabarap
44884	L6 CT Gpr139	Gabarap-202_ENSMUST00000108592	5.20134e-10	2.90027e-06	0.584784	L6 CT Gpr139_Gabarap
44885	L6 CT Gpr139	Gabarap-204_ENSMUST00000144443	2.47678e-07	0.00138105	0.514359	L6 CT Gpr139_Gabarap
45432	L6 CT Gpr139	Sdf2-201_ENSMUST00000002133	7.94215e-07	0.00442854	0.531089	L6 CT Gpr139_Sdf2
45468	L6 CT Gpr139	Sebox-201_ENSMUST00000001130	2.58812e-07	0.00144314	2.10525	L6 CT Gpr139_Sebox
46147	L6 CT Gpr139	Cisd3-201_ENSMUST00000107583	6.06764e-08	0.000338332	0.844643	L6 CT Gpr139_Cisd3
46182	L6 CT Gpr139	Plxdc1-201_ENSMUST00000017561	2.09938e-07	0.00117061	1.38327	L6 CT Gpr139_Plxdc1
46254	L6 CT Gpr139	Nr1d1-201_ENSMUST00000064941	1.97366e-08	0.000110051	1.43556	L6 CT Gpr139_Nr1d1
46404	L6 CT Gpr139	Mlx-202_ENSMUST00000107302	1.02358e-07	0.000570746	1.08319	L6 CT Gpr139_Mlx
46602	L6 CT Gpr139	Slc25a39-201_ENSMUST00000018821	5.29328e-14	2.95154e-10	1.2687	L6 CT Gpr139_Slc25a39
46718	L6 CT Gpr139	Nsf-202_ENSMUST00000103075	4.14256e-10	2.30989e-06	0.87878	L6 CT Gpr139_Nsf
46791	L6 CT Gpr139	Cyb561-201_ENSMUST00000019734	1.34426e-16	7.49562e-13	1.6353	L6 CT Gpr139_Cyb561
46807	L6 CT Gpr139	Limd2-202_ENSMUST00000064545	6.22967e-07	0.00347366	0.762081	L6 CT Gpr139_Limd2
47143	L6 CT Gpr139	Wbp2-201_ENSMUST00000074628	1.60151e-09	8.93005e-06	0.406382	L6 CT Gpr139_Wbp2
47311	L6 CT Gpr139	Timp2-201_ENSMUST00000017610	1.43961e-15	8.02727e-12	3.11025	L6 CT Gpr139_Timp2
48053	L6 CT Gpr139	Nrsn1-201_ENSMUST00000057866	7.77157e-11	4.33343e-07	1.16566	L6 CT Gpr139_Nrsn1
48436	L6 CT Gpr139	Ninj1-201_ENSMUST00000049022	1.22396e-08	6.82479e-05	2.21797	L6 CT Gpr139_Ninj1
48545	L6 CT Gpr139	4833439L19Rik-201_ENSMUST00000026989	4.4795e-09	2.49777e-05	0.787	L6 CT Gpr139_4833439L19Rik
48557	L6 CT Gpr139	Nop16-201_ENSMUST00000026987	2.16268e-07	0.00120591	0.514516	L6 CT Gpr139_Nop16
48655	L6 CT Gpr139	Dbn1-201_ENSMUST00000021950	3.04788e-07	0.0016995	1.02929	L6 CT Gpr139_Dbn1
48668	L6 CT Gpr139	Pdlim7-202_ENSMUST00000069929	3.12353e-10	1.74168e-06	0.611836	L6 CT Gpr139_Pdlim7
50326	L6 CT Gpr139	Hpcal1-201_ENSMUST00000071858	6.14179e-08	0.000342466	3.42823	L6 CT Gpr139_Hpcal1
51988	L6 CT Gpr139	Cyp46a1-201_ENSMUST00000021684	1.27437e-14	7.1059e-11	1.35917	L6 CT Gpr139_Cyp46a1
52494	L6 CT Gpr139	AC124561.1-201_ENSMUST00000227439	6.31397e-09	3.52067e-05	1.77283	L6 CT Gpr139_AC124561.1
53147	L6 CT Gpr139	Lynx1-201_ENSMUST00000023259	6.34505e-07	0.003538	0.577123	L6 CT Gpr139_Lynx1
53161	L6 CT Gpr139	Ly6e-213_ENSMUST00000191127	1.4208e-22	7.92235e-19	1.6808	L6 CT Gpr139_Ly6e
53180	L6 CT Gpr139	Ly6h-204_ENSMUST00000127095	6.46579e-07	0.00360532	0.740173	L6 CT Gpr139_Ly6h
53319	L6 CT Gpr139	Maf1-201_ENSMUST00000023212	1.60507e-10	8.94985e-07	0.864144	L6 CT Gpr139_Maf1
53497	L6 CT Gpr139	Commd5-201_ENSMUST00000068407	7.93287e-07	0.00442337	0.769541	L6 CT Gpr139_Commd5
53549	L6 CT Gpr139	Ift27-201_ENSMUST00000016781	3.21056e-09	1.79021e-05	0.953576	L6 CT Gpr139_Ift27
53937	L6 CT Gpr139	1500009C09Rik-202_ENSMUST00000143238	3.50282e-08	0.000195317	1.2174	L6 CT Gpr139_1500009C09Rik
54036	L6 CT Gpr139	Efcab6-205_ENSMUST00000144169	2.98197e-10	1.66275e-06	2.49479	L6 CT Gpr139_Efcab6
54298	L6 CT Gpr139	Nell2-202_ENSMUST00000166170	8.28145e-09	4.61774e-05	0.930161	L6 CT Gpr139_Nell2
54368	L6 CT Gpr139	Pfkm-205_ENSMUST00000230445	3.08206e-16	1.71856e-12	0.970456	L6 CT Gpr139_Pfkm
54632	L6 CT Gpr139	AC163018.1-201_ENSMUST00000229584	6.80986e-09	3.79718e-05	2.90471	L6 CT Gpr139_AC163018.1
54637	L6 CT Gpr139	AC163018.1-203_ENSMUST00000229658	8.51684e-08	0.000474899	2.18454	L6 CT Gpr139_AC163018.1
54955	L6 CT Gpr139	Rogdi-207_ENSMUST00000202281	1.11402e-08	6.21175e-05	0.408575	L6 CT Gpr139_Rogdi
55338	L6 CT Gpr139	Tmem191c-202_ENSMUST00000231322	3.93897e-07	0.00219637	0.864234	L6 CT Gpr139_Tmem191c
55755	L6 CT Gpr139	Chrd-201_ENSMUST00000007171	1.15866e-06	0.00646068	1.75022	L6 CT Gpr139_Chrd
56347	L6 CT Gpr139	Atp6v1a-202_ENSMUST00000114666	3.25207e-07	0.00181336	0.465682	L6 CT Gpr139_Atp6v1a
56805	L6 CT Gpr139	1110004E09Rik-201_ENSMUST00000023694	3.01e-09	1.67838e-05	0.803728	L6 CT Gpr139_1110004E09Rik
57028	L6 CT Gpr139	Kcnj6-201_ENSMUST00000095873	2.55224e-08	0.000142313	1.20072	L6 CT Gpr139_Kcnj6
57515	L6 CT Gpr139	Atp6v0c-201_ENSMUST00000024932	1.63144e-07	0.00090969	0.255838	L6 CT Gpr139_Atp6v0c
58098	L6 CT Gpr139	Mdga1-208_ENSMUST00000171691	3.66864e-09	2.04564e-05	1.57155	L6 CT Gpr139_Mdga1
58547	L6 CT Gpr139	H2-D1-202_ENSMUST00000172785	6.5242e-07	0.00363789	1.14592	L6 CT Gpr139_H2-D1
59097	L6 CT Gpr139	Trip10-207_ENSMUST00000224947	6.41694e-07	0.00357808	1.79154	L6 CT Gpr139_Trip10
59135	L6 CT Gpr139	Ankrd12-208_ENSMUST00000150766	5.85409e-07	0.00326424	0.715301	L6 CT Gpr139_Ankrd12
60720	L6 CT Gpr139	Drap1-209_ENSMUST00000136579	6.27346e-07	0.00349808	0.780281	L6 CT Gpr139_Drap1
60931	L6 CT Gpr139	Prdx5-202_ENSMUST00000145300	1.72224e-07	0.000960324	0.89373	L6 CT Gpr139_Prdx5
60932	L6 CT Gpr139	Prdx5-201_ENSMUST00000025904	6.5457e-10	3.64988e-06	0.742255	L6 CT Gpr139_Prdx5
60933	L6 CT Gpr139	Prdx5-203_ENSMUST00000149261	1.01188e-12	5.64224e-09	1.50173	L6 CT Gpr139_Prdx5
60934	L6 CT Gpr139	Prdx5-204_ENSMUST00000173091	7.80348e-07	0.00435122	1.88113	L6 CT Gpr139_Prdx5
61635	L6 CT Gpr139	Kazald1-201_ENSMUST00000026234	1.81621e-14	1.01272e-10	2.68576	L6 CT Gpr139_Kazald1
61892	L6 CT Grp_1	Rgs20-201_ENSMUST00000002533	5.15069e-28	2.11178e-24	1.63656	L6 CT Grp_1_Rgs20
62170	L6 CT Grp_1	Ogfrl1-201_ENSMUST00000027343	8.93803e-12	3.66459e-08	0.361144	L6 CT Grp_1_Ogfrl1
62172	L6 CT Grp_1	Ogfrl1-203_ENSMUST00000188677	5.01006e-07	0.00205413	0.376057	L6 CT Grp_1_Ogfrl1
63124	L6 CT Grp_1	Lancl1-203_ENSMUST00000119559	2.10759e-06	0.00864111	0.18392	L6 CT Grp_1_Lancl1
63178	L6 CT Grp_1	Arpc2-203_ENSMUST00000113820	1.93788e-09	7.9453e-06	0.248016	L6 CT Grp_1_Arpc2
63179	L6 CT Grp_1	Arpc2-201_ENSMUST00000006467	1.26272e-08	5.17715e-05	0.368514	L6 CT Grp_1_Arpc2
63707	L6 CT Grp_1	Ramp1-202_ENSMUST00000165855	7.19276e-07	0.00294903	0.611733	L6 CT Grp_1_Ramp1
63709	L6 CT Grp_1	Ramp1-201_ENSMUST00000097648	2.64575e-12	1.08476e-08	1.02065	L6 CT Grp_1_Ramp1
65582	L6 CT Grp_1	A430027H14Rik-201_ENSMUST00000191809	4.08599e-19	1.67526e-15	1.21101	L6 CT Grp_1_A430027H14Rik
65736	L6 CT Grp_1	Nmt2-201_ENSMUST00000081932	1.25424e-08	5.14239e-05	0.45112	L6 CT Grp_1_Nmt2
66338	L6 CT Grp_1	Npdc1-207_ENSMUST00000133409	6.74148e-07	0.00276401	0.288211	L6 CT Grp_1_Npdc1
68629	L6 CT Grp_1	Lpcat4-201_ENSMUST00000028554	5.1363e-08	0.000210588	0.374665	L6 CT Grp_1_Lpcat4
68822	L6 CT Grp_1	Pla2g4b-205_ENSMUST00000143794	1.05146e-06	0.004311	0.637519	L6 CT Grp_1_Pla2g4b
69420	L6 CT Grp_1	Prnp-201_ENSMUST00000091288	2.1269e-06	0.0087203	0.172927	L6 CT Grp_1_Prnp
69574	L6 CT Grp_1	Pcsk2-201_ENSMUST00000028905	1.40276e-06	0.0057513	0.229995	L6 CT Grp_1_Pcsk2
69735	L6 CT Grp_1	Fkbp1a-201_ENSMUST00000044011	4.2044e-19	1.72381e-15	0.196498	L6 CT Grp_1_Fkbp1a
70579	L6 CT Grp_1	Pmepa1-201_ENSMUST00000036248	1.59677e-06	0.00654674	0.470991	L6 CT Grp_1_Pmepa1
71152	L6 CT Grp_1	Tspan7-201_ENSMUST00000076354	2.79843e-12	1.14736e-08	0.172443	L6 CT Grp_1_Tspan7
72733	L6 CT Grp_1	Ap1s2-202_ENSMUST00000069041	5.85008e-08	0.000239853	0.800917	L6 CT Grp_1_Ap1s2
72734	L6 CT Grp_1	Ap1s2-201_ENSMUST00000033734	3.52888e-08	0.000144684	1.02023	L6 CT Grp_1_Ap1s2
74812	L6 CT Grp_1	Atp1a1-201_ENSMUST00000036493	5.01325e-17	2.05543e-13	0.505572	L6 CT Grp_1_Atp1a1
75631	L6 CT Grp_1	Ppp3ca-202_ENSMUST00000070198	8.63836e-17	3.54173e-13	0.351305	L6 CT Grp_1_Ppp3ca
75632	L6 CT Grp_1	Ppp3ca-201_ENSMUST00000056758	2.92422e-12	1.19893e-08	0.509576	L6 CT Grp_1_Ppp3ca
75789	L6 CT Grp_1	Ddah1-201_ENSMUST00000029845	1.43757e-06	0.00589404	0.680099	L6 CT Grp_1_Ddah1
76253	L6 CT Grp_1	Necab1-201_ENSMUST00000041606	3.26585e-16	1.339e-12	1.31262	L6 CT Grp_1_Necab1
76547	L6 CT Grp_1	Cntfr-201_ENSMUST00000064443	4.7584e-10	1.95094e-06	0.635929	L6 CT Grp_1_Cntfr
76580	L6 CT Grp_1	Ccl27a-204_ENSMUST00000108035	6.4833e-09	2.65815e-05	0.974623	L6 CT Grp_1_Ccl27a
76581	L6 CT Grp_1	Ccl27a-212_ENSMUST00000138337	3.39293e-09	1.3911e-05	0.956399	L6 CT Grp_1_Ccl27a
76583	L6 CT Grp_1	Ccl27a-205_ENSMUST00000108036	5.67663e-17	2.32742e-13	0.811723	L6 CT Grp_1_Ccl27a
76593	L6 CT Grp_1	Ccl27a-219_ENSMUST00000173865	3.52509e-08	0.000144529	0.825185	L6 CT Grp_1_Ccl27a
76601	L6 CT Grp_1	Gm20878-206_ENSMUST00000153997	3.05514e-12	1.25261e-08	1.13411	L6 CT Grp_1_Gm20878
76606	L6 CT Grp_1	Gm3892-202_ENSMUST00000178043	9.66322e-11	3.96192e-07	0.558786	L6 CT Grp_1_Gm3892
76608	L6 CT Grp_1	Gm13306-203_ENSMUST00000131704	1.42185e-15	5.82957e-12	1.93484	L6 CT Grp_1_Gm13306
76610	L6 CT Grp_1	Gm13306-202_ENSMUST00000108018	1.01415e-12	4.15802e-09	1.57377	L6 CT Grp_1_Gm13306
77221	L6 CT Grp_1	Nfib-202_ENSMUST00000064770	7.64398e-08	0.000313403	0.596953	L6 CT Grp_1_Nfib
77402	L6 CT Grp_1	Nfia-204_ENSMUST00000107057	5.92411e-11	2.42889e-07	0.589885	L6 CT Grp_1_Nfia
78442	L6 CT Grp_1	Hpca-201_ENSMUST00000030572	2.62926e-11	1.078e-07	0.535092	L6 CT Grp_1_Hpca
80921	L6 CT Grp_1	Tmem128-201_ENSMUST00000087511	1.3297e-06	0.00545177	0.603764	L6 CT Grp_1_Tmem128
81218	L6 CT Grp_1	Smim14-202_ENSMUST00000121661	3.81766e-10	1.56524e-06	0.237071	L6 CT Grp_1_Smim14
81731	L6 CT Grp_1	Sept11-203_ENSMUST00000201421	9.13714e-09	3.74623e-05	0.68931	L6 CT Grp_1_Sept11
83350	L6 CT Grp_1	Stx1a-201_ENSMUST00000005509	2.48539e-07	0.00101901	0.377841	L6 CT Grp_1_Stx1a
83834	L6 CT Grp_1	Mmd2-201_ENSMUST00000037048	1.12656e-06	0.00461891	0.854357	L6 CT Grp_1_Mmd2
83853	L6 CT Grp_1	Actb-201_ENSMUST00000100497	1.34953e-09	5.53305e-06	0.154149	L6 CT Grp_1_Actb
84513	L6 CT Grp_1	Fam3c-201_ENSMUST00000081288	2.54317e-08	0.00010427	0.808806	L6 CT Grp_1_Fam3c
87238	L6 CT Grp_1	Grin2b-207_ENSMUST00000198283	1.73774e-06	0.00712472	0.171084	L6 CT Grp_1_Grin2b
88678	L6 CT Grp_1	Actn4-201_ENSMUST00000068045	5.06799e-07	0.00207788	0.586918	L6 CT Grp_1_Actn4
89695	L6 CT Grp_1	Cyth2-209_ENSMUST00000223361	1.81362e-06	0.00743585	0.229349	L6 CT Grp_1_Cyth2
89956	L6 CT Grp_1	Klf13-201_ENSMUST00000063694	4.90026e-08	0.000200911	0.316603	L6 CT Grp_1_Klf13
90461	L6 CT Grp_1	Prss23-204_ENSMUST00000207932	1.50661e-08	6.1771e-05	1.01583	L6 CT Grp_1_Prss23
90472	L6 CT Grp_1	Me3-206_ENSMUST00000160995	1.08307e-07	0.000444058	0.799254	L6 CT Grp_1_Me3
91522	L6 CT Grp_1	Prkcb-208_ENSMUST00000206495	1.70884e-06	0.00700626	0.286453	L6 CT Grp_1_Prkcb
92436	L6 CT Grp_1	Hras-202_ENSMUST00000097957	3.96483e-12	1.62558e-08	0.24409	L6 CT Grp_1_Hras
92732	L6 CT Grp_1	Ipcef1-203_ENSMUST00000105617	2.65496e-10	1.08853e-06	0.69926	L6 CT Grp_1_Ipcef1
92853	L6 CT Grp_1	Hivep2-204_ENSMUST00000187083	4.48357e-07	0.00183826	0.240494	L6 CT Grp_1_Hivep2
93322	L6 CT Grp_1	Snx3-201_ENSMUST00000019939	2.09708e-07	0.000859801	0.130343	L6 CT Grp_1_Snx3
94987	L6 CT Grp_1	Atp2b1-207_ENSMUST00000219557	1.32604e-07	0.000543676	0.259791	L6 CT Grp_1_Atp2b1
96391	L6 CT Grp_1	Tusc3-203_ENSMUST00000209440	1.92231e-10	7.88147e-07	0.186506	L6 CT Grp_1_Tusc3
100051	L6 CT Grp_1	Psmb5-201_ENSMUST00000022803	4.57679e-10	1.87649e-06	0.153511	L6 CT Grp_1_Psmb5
100131	L6 CT Grp_1	Jph4-201_ENSMUST00000022819	9.83954e-07	0.00403421	0.419416	L6 CT Grp_1_Jph4
100641	L6 CT Grp_1	Egr3-202_ENSMUST00000223747	9.58459e-11	3.92968e-07	0.994024	L6 CT Grp_1_Egr3
101616	L6 CT Grp_1	Sept7-202_ENSMUST00000165594	1.67648e-06	0.00687356	0.158227	L6 CT Grp_1_Sept7
101844	L6 CT Grp_1	Nrgn-201_ENSMUST00000065668	4.85999e-18	1.9926e-14	0.609507	L6 CT Grp_1_Nrgn
102318	L6 CT Grp_1	Cryab-201_ENSMUST00000034562	7.71781e-30	3.1643e-26	2.81792	L6 CT Grp_1_Cryab
102320	L6 CT Grp_1	Cryab-205_ENSMUST00000216755	7.88079e-35	3.23112e-31	2.53081	L6 CT Grp_1_Cryab
102321	L6 CT Grp_1	Cryab-204_ENSMUST00000216393	6.25564e-31	2.56481e-27	2.36386	L6 CT Grp_1_Cryab
102674	L6 CT Grp_1	Nptn-206_ENSMUST00000176557	3.23156e-08	0.000132494	0.1388	L6 CT Grp_1_Nptn
103203	L6 CT Grp_1	Arpp19-202_ENSMUST00000164467	1.16216e-08	4.76484e-05	0.609461	L6 CT Grp_1_Arpp19
103208	L6 CT Grp_1	Arpp19-211_ENSMUST00000170310	2.66654e-16	1.09328e-12	0.470762	L6 CT Grp_1_Arpp19
103209	L6 CT Grp_1	Arpp19-203_ENSMUST00000166549	1.96242e-24	8.04591e-21	0.575392	L6 CT Grp_1_Arpp19
104798	L6 CT Grp_1	Cck-201_ENSMUST00000035120	3.09473e-07	0.00126884	1.22707	L6 CT Grp_1_Cck
104903	L6 CT Grp_1	9530059O14Rik-203_ENSMUST00000181719	1.16688e-06	0.00478419	0.629999	L6 CT Grp_1_9530059O14Rik
105162	L6 CT Grp_1	Rasl10a-201_ENSMUST00000037218	6.43588e-08	0.000263871	1.14071	L6 CT Grp_1_Rasl10a
105349	L6 CT Grp_1	Ppp3r1-201_ENSMUST00000102880	1.06604e-07	0.000437076	0.180791	L6 CT Grp_1_Ppp3r1
105569	L6 CT Grp_1	Rtn4-201_ENSMUST00000060992	4.46951e-09	1.8325e-05	0.206037	L6 CT Grp_1_Rtn4
108088	L6 CT Grp_1	Ppp1r1b-201_ENSMUST00000078694	3.75756e-09	1.5406e-05	0.836681	L6 CT Grp_1_Ppp1r1b
108091	L6 CT Grp_1	Ppp1r1b-202_ENSMUST00000132443	2.48494e-08	0.000101883	0.777534	L6 CT Grp_1_Ppp1r1b
108153	L6 CT Grp_1	Igfbp4-201_ENSMUST00000017637	3.83154e-08	0.000157093	0.873707	L6 CT Grp_1_Igfbp4
108156	L6 CT Grp_1	Igfbp4-203_ENSMUST00000130530	5.07198e-08	0.000207951	1.05293	L6 CT Grp_1_Igfbp4
108631	L6 CT Grp_1	Myl4-202_ENSMUST00000106956	3.37024e-11	1.3818e-07	1.65049	L6 CT Grp_1_Myl4
108632	L6 CT Grp_1	Myl4-204_ENSMUST00000123074	7.5904e-08	0.000311206	1.08179	L6 CT Grp_1_Myl4
109483	L6 CT Grp_1	Rab40b-201_ENSMUST00000106107	6.87174e-12	2.81742e-08	1.15879	L6 CT Grp_1_Rab40b
109644	L6 CT Grp_1	Chrm3-204_ENSMUST00000223242	4.1262e-10	1.69174e-06	0.623875	L6 CT Grp_1_Chrm3
110249	L6 CT Grp_1	Cap2-201_ENSMUST00000021802	1.38498e-07	0.000567842	0.584708	L6 CT Grp_1_Cap2
111046	L6 CT Grp_1	Med10-201_ENSMUST00000022089	5.76496e-11	2.36363e-07	0.31069	L6 CT Grp_1_Med10
111424	L6 CT Grp_1	Homer1-204_ENSMUST00000102752	1.21681e-11	4.98892e-08	1.00067	L6 CT Grp_1_Homer1
113101	L6 CT Grp_1	Vti1b-201_ENSMUST00000055262	8.3793e-16	3.43551e-12	0.284072	L6 CT Grp_1_Vti1b
113102	L6 CT Grp_1	Vti1b-203_ENSMUST00000162789	7.31356e-18	2.99856e-14	0.294198	L6 CT Grp_1_Vti1b
113671	L6 CT Grp_1	Calm1-202_ENSMUST00000110082	9.58761e-10	3.93092e-06	0.0937626	L6 CT Grp_1_Calm1
114028	L6 CT Grp_1	Ckb-201_ENSMUST00000001304	3.44601e-12	1.41287e-08	0.273066	L6 CT Grp_1_Ckb
114148	L6 CT Grp_1	Ighm-201_ENSMUST00000103426	2.40248e-09	9.85016e-06	1.62083	L6 CT Grp_1_Ighm
114319	L6 CT Grp_1	Sub1-201_ENSMUST00000022816	6.98132e-09	2.86234e-05	0.22428	L6 CT Grp_1_Sub1
114320	L6 CT Grp_1	Sub1-202_ENSMUST00000110504	2.76078e-23	1.13192e-19	0.276138	L6 CT Grp_1_Sub1
116694	L6 CT Grp_1	Ppp1r1a-201_ENSMUST00000023133	5.81989e-17	2.38615e-13	1.14047	L6 CT Grp_1_Ppp1r1a
116695	L6 CT Grp_1	Ppp1r1a-202_ENSMUST00000228813	2.07726e-17	8.51678e-14	1.04818	L6 CT Grp_1_Ppp1r1a
116866	L6 CT Grp_1	Rbfox1-201_ENSMUST00000056416	3.24895e-11	1.33207e-07	0.575921	L6 CT Grp_1_Rbfox1
116904	L6 CT Grp_1	Grin2a-206_ENSMUST00000199708	3.69845e-07	0.00151637	0.489096	L6 CT Grp_1_Grin2a
117008	L6 CT Grp_1	Mkl2-204_ENSMUST00000149359	3.24556e-09	1.33068e-05	0.283578	L6 CT Grp_1_Mkl2
117607	L6 CT Grp_1	Fam131a-201_ENSMUST00000056518	1.90185e-07	0.000779759	0.610114	L6 CT Grp_1_Fam131a
117768	L6 CT Grp_1	Fgf12-205_ENSMUST00000232352	3.46074e-07	0.0014189	0.331897	L6 CT Grp_1_Fgf12
118183	L6 CT Grp_1	Gap43-201_ENSMUST00000102817	9.63065e-26	3.94857e-22	0.673322	L6 CT Grp_1_Gap43
119774	L6 CT Grp_1	Uqcc2-201_ENSMUST00000025045	2.57719e-08	0.000105665	0.164737	L6 CT Grp_1_Uqcc2
120539	L6 CT Grp_1	H2-T23-201_ENSMUST00000102678	4.82373e-07	0.00197773	0.593274	L6 CT Grp_1_H2-T23
121068	L6 CT Grp_1	Dlgap1-211_ENSMUST00000148486	1.01672e-06	0.00416854	0.384292	L6 CT Grp_1_Dlgap1
121257	L6 CT Grp_1	Calm2-201_ENSMUST00000040440	6.23781e-21	2.5575e-17	0.240841	L6 CT Grp_1_Calm2
121516	L6 CT Grp_1	Kctd1-201_ENSMUST00000025992	4.71611e-08	0.00019336	0.696716	L6 CT Grp_1_Kctd1
122093	L6 CT Grp_1	Sec11c-201_ENSMUST00000025394	2.28224e-08	9.3572e-05	0.259398	L6 CT Grp_1_Sec11c
122108	L6 CT Grp_1	Gnal-202_ENSMUST00000076605	4.7389e-14	1.94295e-10	0.955148	L6 CT Grp_1_Gnal
122982	L6 CT Grp_1	Syt7-202_ENSMUST00000076968	3.824e-12	1.56784e-08	0.785529	L6 CT Grp_1_Syt7
123742	L6 CT Grp_1	Ccl27-205_ENSMUST00000179871	3.79176e-08	0.000155462	1.16634	L6 CT Grp_1_Ccl27
125385	L6 CT Grp_2	Pid1-201_ENSMUST00000168574	9.0168e-07	0.00430101	1.72085	L6 CT Grp_2_Pid1
126453	L6 CT Grp_2	Arpc5-201_ENSMUST00000077755	3.80905e-07	0.00181692	0.480541	L6 CT Grp_2_Arpc5
126503	L6 CT Grp_2	Glul-201_ENSMUST00000086199	5.17066e-12	2.4664e-08	1.23153	L6 CT Grp_2_Glul
126504	L6 CT Grp_2	Glul-202_ENSMUST00000139476	5.48052e-11	2.61421e-07	1.30885	L6 CT Grp_2_Glul
127052	L6 CT Grp_2	Pea15a-201_ENSMUST00000013842	2.57396e-09	1.22778e-05	0.734352	L6 CT Grp_2_Pea15a
128142	L6 CT Grp_2	Tubb4b-201_ENSMUST00000043584	6.07529e-08	0.000289791	0.305732	L6 CT Grp_2_Tubb4b
129233	L6 CT Grp_2	Lrp1b-203_ENSMUST00000133104	1.97886e-06	0.00943918	0.882695	L6 CT Grp_2_Lrp1b
133066	L6 CT Grp_2	Fundc1-201_ENSMUST00000026016	2.93659e-08	0.000140075	0.855977	L6 CT Grp_2_Fundc1
133703	L6 CT Grp_2	Mpp1-201_ENSMUST00000033775	5.77459e-07	0.00275448	0.898196	L6 CT Grp_2_Mpp1
134479	L6 CT Grp_2	Nbdy-201_ENSMUST00000140575	1.68939e-09	8.05839e-06	0.638938	L6 CT Grp_2_Nbdy
134717	L6 CT Grp_2	Stmn2-201_ENSMUST00000029002	6.77356e-09	3.23099e-05	0.34081	L6 CT Grp_2_Stmn2
135432	L6 CT Grp_2	Pfn2-201_ENSMUST00000066882	2.09102e-06	0.00997418	0.494633	L6 CT Grp_2_Pfn2
136076	L6 CT Grp_2	Dpm3-202_ENSMUST00000107462	3.50113e-13	1.67004e-09	2.74052	L6 CT Grp_2_Dpm3
136128	L6 CT Grp_2	Pmvk-201_ENSMUST00000029564	6.35873e-07	0.00303311	0.781537	L6 CT Grp_2_Pmvk
139452	L6 CT Grp_2	Ssbp3-201_ENSMUST00000030367	3.83878e-07	0.0018311	1.03926	L6 CT Grp_2_Ssbp3
139600	L6 CT Grp_2	Rab3b-201_ENSMUST00000003502	2.93225e-08	0.000139868	1.50515	L6 CT Grp_2_Rab3b
140079	L6 CT Grp_2	Hpcal4-201_ENSMUST00000059667	5.12429e-07	0.00244429	0.493387	L6 CT Grp_2_Hpcal4
140617	L6 CT Grp_2	Trnp1-202_ENSMUST00000125541	2.81511e-07	0.00134281	0.764328	L6 CT Grp_2_Trnp1
140618	L6 CT Grp_2	Trnp1-201_ENSMUST00000123169	1.44598e-07	0.000689733	0.823458	L6 CT Grp_2_Trnp1
140936	L6 CT Grp_2	Nbl1-201_ENSMUST00000042844	1.2817e-08	6.11369e-05	2.28585	L6 CT Grp_2_Nbl1
141366	L6 CT Grp_2	Acot7-202_ENSMUST00000075363	1.13562e-07	0.000541689	0.386544	L6 CT Grp_2_Acot7
143151	L6 CT Grp_2	Uchl1-201_ENSMUST00000031131	2.63791e-09	1.25828e-05	0.334996	L6 CT Grp_2_Uchl1
143153	L6 CT Grp_2	Uchl1-202_ENSMUST00000176015	2.17467e-09	1.03732e-05	0.335622	L6 CT Grp_2_Uchl1
147223	L6 CT Grp_2	Snca-201_ENSMUST00000114268	6.0619e-10	2.89153e-06	0.30935	L6 CT Grp_2_Snca
147433	L6 CT Grp_2	Tmsb10-203_ENSMUST00000114050	1.3701e-11	6.53539e-08	0.744372	L6 CT Grp_2_Tmsb10
147434	L6 CT Grp_2	Tmsb10-202_ENSMUST00000114049	1.6349e-08	7.79849e-05	1.26877	L6 CT Grp_2_Tmsb10
147436	L6 CT Grp_2	Tmsb10-204_ENSMUST00000144337	8.92624e-07	0.00425782	1.61357	L6 CT Grp_2_Tmsb10
148367	L6 CT Grp_2	Fancd2-201_ENSMUST00000036340	6.66242e-11	3.17797e-07	1.40482	L6 CT Grp_2_Fancd2
148371	L6 CT Grp_2	Fancd2-204_ENSMUST00000124262	1.57152e-07	0.000749616	1.02241	L6 CT Grp_2_Fancd2
150480	L6 CT Grp_2	Paf1-201_ENSMUST00000003529	4.42046e-07	0.00210856	0.654301	L6 CT Grp_2_Paf1
151777	L6 CT Grp_2	Gabra5-201_ENSMUST00000068456	1.32911e-08	6.33987e-05	1.08702	L6 CT Grp_2_Gabra5
151778	L6 CT Grp_2	Gabra5-202_ENSMUST00000206382	1.40051e-06	0.00668043	1.43723	L6 CT Grp_2_Gabra5
152102	L6 CT Grp_2	Ngrn-201_ENSMUST00000117989	3.05998e-08	0.000145961	0.790948	L6 CT Grp_2_Ngrn
153141	L6 CT Grp_2	Spon1-201_ENSMUST00000046687	1.61464e-18	7.70183e-15	1.55978	L6 CT Grp_2_Spon1
155684	L6 CT Grp_2	Zwint-201_ENSMUST00000020081	5.18726e-09	2.47433e-05	0.343468	L6 CT Grp_2_Zwint
155735	L6 CT Grp_2	Susd2-202_ENSMUST00000095541	4.42669e-07	0.00211153	2.10746	L6 CT Grp_2_Susd2
156393	L6 CT Grp_2	Aes-201_ENSMUST00000002518	9.92956e-07	0.0047364	0.279994	L6 CT Grp_2_Aes
159917	L6 CT Grp_2	Tppp3-201_ENSMUST00000014990	6.64209e-08	0.000316828	2.42998	L6 CT Grp_2_Tppp3
160244	L6 CT Grp_2	Cntnap4-201_ENSMUST00000034225	1.20416e-08	5.74383e-05	2.07802	L6 CT Grp_2_Cntnap4
160294	L6 CT Grp_2	Cdh13-201_ENSMUST00000117160	1.35169e-08	6.44758e-05	1.71894	L6 CT Grp_2_Cdh13
160955	L6 CT Grp_2	Anxa7-202_ENSMUST00000100844	2.7438e-11	1.30879e-07	1.18776	L6 CT Grp_2_Anxa7
164003	L6 CT Grp_2	Fxyd6-201_ENSMUST00000085939	3.01188e-08	0.000143667	0.881283	L6 CT Grp_2_Fxyd6
164004	L6 CT Grp_2	Fxyd6-203_ENSMUST00000217381	2.17025e-08	0.000103521	0.66706	L6 CT Grp_2_Fxyd6
164100	L6 CT Grp_2	Rexo2-201_ENSMUST00000034524	8.06225e-07	0.00384569	0.39693	L6 CT Grp_2_Rexo2
164105	L6 CT Grp_2	Rexo2-202_ENSMUST00000213508	2.7004e-07	0.00128809	0.888301	L6 CT Grp_2_Rexo2
167035	L6 CT Grp_2	Rasl10a-201_ENSMUST00000037218	2.78165e-07	0.00132685	0.608963	L6 CT Grp_2_Rasl10a
167202	L6 CT Grp_2	Vstm2a-201_ENSMUST00000109645	2.35556e-10	1.1236e-06	1.47134	L6 CT Grp_2_Vstm2a
168486	L6 CT Grp_2	Trappc1-202_ENSMUST00000102601	2.21351e-07	0.00105584	0.974274	L6 CT Grp_2_Trappc1
168630	L6 CT Grp_2	Gabarap-202_ENSMUST00000108592	8.83917e-07	0.00421628	0.396272	L6 CT Grp_2_Gabarap
168631	L6 CT Grp_2	Gabarap-204_ENSMUST00000144443	1.34449e-06	0.0064132	0.446628	L6 CT Grp_2_Gabarap
169214	L6 CT Grp_2	Sebox-201_ENSMUST00000001130	5.14054e-23	2.45204e-19	2.42162	L6 CT Grp_2_Sebox
169893	L6 CT Grp_2	Cisd3-201_ENSMUST00000107583	5.99229e-07	0.00285832	0.649159	L6 CT Grp_2_Cisd3
169964	L6 CT Grp_2	Ppp1r1b-202_ENSMUST00000132443	1.08266e-06	0.00516431	0.499212	L6 CT Grp_2_Ppp1r1b
170552	L6 CT Grp_2	Limd2-204_ENSMUST00000138094	1.68529e-07	0.000803882	0.810022	L6 CT Grp_2_Limd2
170895	L6 CT Grp_2	Mrpl38-201_ENSMUST00000106439	1.85909e-07	0.000886787	0.775728	L6 CT Grp_2_Mrpl38
173041	L6 CT Grp_2	Glrx-201_ENSMUST00000022082	7.12099e-07	0.00339671	0.695553	L6 CT Grp_2_Glrx
174201	L6 CT Grp_2	Myt1l-202_ENSMUST00000049784	2.76597e-09	1.31937e-05	0.513063	L6 CT Grp_2_Myt1l
175666	L6 CT Grp_2	Ifi27-205_ENSMUST00000085065	2.11544e-10	1.00906e-06	0.918208	L6 CT Grp_2_Ifi27
176020	L6 CT Grp_2	Ighm-202_ENSMUST00000177715	5.16619e-11	2.46427e-07	1.25055	L6 CT Grp_2_Ighm
176021	L6 CT Grp_2	Ighm-201_ENSMUST00000103426	8.65609e-13	4.12895e-09	1.30376	L6 CT Grp_2_Ighm
176907	L6 CT Grp_2	Ly6e-213_ENSMUST00000191127	3.37076e-07	0.00160785	1.40451	L6 CT Grp_2_Ly6e
178185	L6 CT Grp_2	Tuba1b-201_ENSMUST00000077577	1.20553e-08	5.75039e-05	0.380116	L6 CT Grp_2_Tuba1b
180197	L6 CT Grp_2	Cd47-201_ENSMUST00000084838	1.33197e-06	0.00635348	0.253605	L6 CT Grp_2_Cd47
182272	L6 CT Grp_2	Aif1-205_ENSMUST00000173281	6.00321e-07	0.00286353	1.84344	L6 CT Grp_2_Aif1
183510	L6 CT Grp_2	Nrep-203_ENSMUST00000171533	2.56545e-11	1.22372e-07	1.76561	L6 CT Grp_2_Nrep
184679	L6 CT Grp_2	Prdx5-203_ENSMUST00000149261	9.30814e-12	4.43998e-08	0.920794	L6 CT Grp_2_Prdx5
184814	L6 CT Grp_2	1810009A15Rik-201_ENSMUST00000096251	1.8424e-06	0.00878824	0.701711	L6 CT Grp_2_1810009A15Rik
185261	L6 CT Grp_2	Blnk-202_ENSMUST00000117695	9.70705e-16	4.63026e-12	2.17301	L6 CT Grp_2_Blnk
185262	L6 CT Grp_2	Blnk-201_ENSMUST00000054769	4.61148e-15	2.19968e-11	2.17998	L6 CT Grp_2_Blnk
186257	L6 CT Nxph2_1	Pantr1-212_ENSMUST00000188153	1.54134e-63	6.19774e-60	3.0405	L6 CT Nxph2_1_Pantr1
187331	L6 CT Nxph2_1	Ptma-201_ENSMUST00000045897	3.65677e-08	0.000147039	0.304357	L6 CT Nxph2_1_Ptma
188750	L6 CT Nxph2_1	Pbx1-205_ENSMUST00000176540	2.08302e-08	8.37584e-05	0.460389	L6 CT Nxph2_1_Pbx1
188754	L6 CT Nxph2_1	Rgs4-201_ENSMUST00000027991	3.16688e-14	1.2734e-10	0.909227	L6 CT Nxph2_1_Rgs4
192191	L6 CT Nxph2_1	Lrrc4c-201_ENSMUST00000059049	2.40562e-10	9.673e-07	0.689018	L6 CT Nxph2_1_Lrrc4c
192520	L6 CT Nxph2_1	1700020I14Rik-202_ENSMUST00000153581	2.93663e-09	1.18082e-05	0.460484	L6 CT Nxph2_1_1700020I14Rik
193371	L6 CT Nxph2_1	Dtd1-201_ENSMUST00000028917	3.3666e-07	0.00135371	0.258912	L6 CT Nxph2_1_Dtd1
194183	L6 CT Nxph2_1	Sulf2-201_ENSMUST00000088086	7.46208e-10	3.0005e-06	1.02443	L6 CT Nxph2_1_Sulf2
197508	L6 CT Nxph2_1	Serpini1-201_ENSMUST00000029423	2.91703e-11	1.17294e-07	0.942131	L6 CT Nxph2_1_Serpini1
199489	L6 CT Nxph2_1	Lmo4-203_ENSMUST00000121796	4.66795e-23	1.87698e-19	0.820326	L6 CT Nxph2_1_Lmo4
199490	L6 CT Nxph2_1	Lmo4-201_ENSMUST00000120539	7.39786e-08	0.000297468	0.327341	L6 CT Nxph2_1_Lmo4
202579	L6 CT Nxph2_1	Stmn1-201_ENSMUST00000030636	9.70826e-13	3.90369e-09	0.211817	L6 CT Nxph2_1_Stmn1
204738	L6 CT Nxph2_1	Ldb2-201_ENSMUST00000070748	1.21246e-08	4.87531e-05	1.17567	L6 CT Nxph2_1_Ldb2
204742	L6 CT Nxph2_1	Ldb2-203_ENSMUST00000198894	5.03096e-11	2.02295e-07	1.19271	L6 CT Nxph2_1_Ldb2
206166	L6 CT Nxph2_1	Pop5-202_ENSMUST00000128830	2.37538e-07	0.00095514	0.455186	L6 CT Nxph2_1_Pop5
208596	L6 CT Nxph2_1	Ptn-201_ENSMUST00000101534	1.48477e-14	5.97028e-11	1.65467	L6 CT Nxph2_1_Ptn
209038	L6 CT Nxph2_1	Nt5c3-202_ENSMUST00000101367	4.13968e-08	0.000166457	0.59241	L6 CT Nxph2_1_Nt5c3
209081	L6 CT Nxph2_1	Herc3-202_ENSMUST00000041401	2.41872e-06	0.00972566	0.65305	L6 CT Nxph2_1_Herc3
209087	L6 CT Nxph2_1	Nap1l5-201_ENSMUST00000059539	3.74044e-08	0.000150403	0.65972	L6 CT Nxph2_1_Nap1l5
210044	L6 CT Nxph2_1	Chl1-201_ENSMUST00000066905	1.04286e-08	4.19332e-05	0.748426	L6 CT Nxph2_1_Chl1
210240	L6 CT Nxph2_1	Fancd2-201_ENSMUST00000036340	4.48579e-14	1.80374e-10	1.41341	L6 CT Nxph2_1_Fancd2
210244	L6 CT Nxph2_1	Fancd2-204_ENSMUST00000124262	6.83654e-09	2.74897e-05	1.12723	L6 CT Nxph2_1_Fancd2
213975	L6 CT Nxph2_1	Ngrn-201_ENSMUST00000117989	7.47797e-09	3.00689e-05	0.720724	L6 CT Nxph2_1_Ngrn
214390	L6 CT Nxph2_1	Pak1-201_ENSMUST00000033040	6.3167e-22	2.53994e-18	0.850793	L6 CT Nxph2_1_Pak1
214491	L6 CT Nxph2_1	Pgm2l1-202_ENSMUST00000084935	1.00422e-08	4.03798e-05	0.302351	L6 CT Nxph2_1_Pgm2l1
214857	L6 CT Nxph2_1	Lmo1-201_ENSMUST00000036992	3.50372e-19	1.40885e-15	1.60515	L6 CT Nxph2_1_Lmo1
214858	L6 CT Nxph2_1	Lmo1-202_ENSMUST00000207178	2.50346e-13	1.00664e-09	1.2326	L6 CT Nxph2_1_Lmo1
214883	L6 CT Nxph2_1	Nrip3-201_ENSMUST00000033331	1.47637e-06	0.0059365	0.754383	L6 CT Nxph2_1_Nrip3
215014	L6 CT Nxph2_1	Spon1-201_ENSMUST00000046687	1.11316e-28	4.47602e-25	1.14784	L6 CT Nxph2_1_Spon1
216041	L6 CT Nxph2_1	Adgra1-201_ENSMUST00000026548	1.2789e-17	5.14247e-14	0.884082	L6 CT Nxph2_1_Adgra1
216042	L6 CT Nxph2_1	Adgra1-203_ENSMUST00000137584	1.51088e-07	0.000607527	0.690953	L6 CT Nxph2_1_Adgra1
216531	L6 CT Nxph2_1	Samd5-201_ENSMUST00000100070	1.15519e-07	0.000464502	0.714332	L6 CT Nxph2_1_Samd5
216629	L6 CT Nxph2_1	Abracl-201_ENSMUST00000020002	3.44999e-07	0.00138724	0.411474	L6 CT Nxph2_1_Abracl
216922	L6 CT Nxph2_1	Tspyl4-202_ENSMUST00000213791	7.36887e-07	0.00296302	0.428176	L6 CT Nxph2_1_Tspyl4
217537	L6 CT Nxph2_1	Phyhipl-201_ENSMUST00000046513	6.29772e-08	0.000253232	0.288587	L6 CT Nxph2_1_Phyhipl
217538	L6 CT Nxph2_1	Phyhipl-206_ENSMUST00000162251	1.29896e-07	0.000522312	0.289541	L6 CT Nxph2_1_Phyhipl
218082	L6 CT Nxph2_1	Oaz1-205_ENSMUST00000179620	1.20332e-08	4.83853e-05	0.186879	L6 CT Nxph2_1_Oaz1
218934	L6 CT Nxph2_1	Kcnmb4-201_ENSMUST00000068233	2.0619e-08	8.29092e-05	0.725833	L6 CT Nxph2_1_Kcnmb4
220047	L6 CT Nxph2_1	Dusp26-201_ENSMUST00000036631	8.0669e-07	0.0032437	0.736372	L6 CT Nxph2_1_Dusp26
221709	L6 CT Nxph2_1	Dync1li2-201_ENSMUST00000041769	9.26625e-08	0.000372596	0.461291	L6 CT Nxph2_1_Dync1li2
222533	L6 CT Nxph2_1	Coa6-201_ENSMUST00000059093	7.39819e-07	0.00297481	0.462162	L6 CT Nxph2_1_Coa6
224339	L6 CT Nxph2_1	Nefm-201_ENSMUST00000022638	6.57125e-07	0.0026423	1.06811	L6 CT Nxph2_1_Nefm
224605	L6 CT Nxph2_1	Pcdh17-201_ENSMUST00000071370	6.59731e-18	2.65278e-14	1.00908	L6 CT Nxph2_1_Pcdh17
225432	L6 CT Nxph2_1	Ntm-209_ENSMUST00000151977	1.12055e-32	4.50572e-29	2.64051	L6 CT Nxph2_1_Ntm
227206	L6 CT Nxph2_1	Rwdd2a-201_ENSMUST00000034988	1.34806e-07	0.000542055	0.666191	L6 CT Nxph2_1_Rwdd2a
228140	L6 CT Nxph2_1	Shisa5-203_ENSMUST00000154184	2.26409e-08	9.10392e-05	0.635987	L6 CT Nxph2_1_Shisa5
228505	L6 CT Nxph2_1	Eif1b-201_ENSMUST00000007139	4.26425e-12	1.71465e-08	0.377012	L6 CT Nxph2_1_Eif1b
230366	L6 CT Nxph2_1	Chd3os-201_ENSMUST00000129321	1.47439e-21	5.92852e-18	0.573014	L6 CT Nxph2_1_Chd3os
235395	L6 CT Nxph2_1	Pik3r1-201_ENSMUST00000035532	2.2496e-11	9.04562e-08	0.785566	L6 CT Nxph2_1_Pik3r1
236525	L6 CT Nxph2_1	Fkbp3-206_ENSMUST00000221608	2.78091e-08	0.00011182	0.32897	L6 CT Nxph2_1_Fkbp3
236531	L6 CT Nxph2_1	Fkbp3-207_ENSMUST00000221706	4.07186e-07	0.00163729	0.260385	L6 CT Nxph2_1_Fkbp3
238210	L6 CT Nxph2_1	Sema5a-201_ENSMUST00000067458	1.8382e-11	7.39142e-08	0.73666	L6 CT Nxph2_1_Sema5a
238415	L6 CT Nxph2_1	Oxr1-204_ENSMUST00000110297	5.02246e-09	2.01953e-05	1.30483	L6 CT Nxph2_1_Oxr1
238526	L6 CT Nxph2_1	Deptor-202_ENSMUST00000096433	1.987e-06	0.00798972	0.811011	L6 CT Nxph2_1_Deptor
239420	L6 CT Nxph2_1	St13-205_ENSMUST00000172107	1.4811e-06	0.0059555	0.39208	L6 CT Nxph2_1_St13
242061	L6 CT Nxph2_1	Ift57-201_ENSMUST00000046777	5.28234e-10	2.12403e-06	0.475523	L6 CT Nxph2_1_Ift57
242062	L6 CT Nxph2_1	Ift57-204_ENSMUST00000142682	9.8816e-14	3.97339e-10	0.576487	L6 CT Nxph2_1_Ift57
242310	L6 CT Nxph2_1	Ncam2-202_ENSMUST00000067602	6.67852e-11	2.68543e-07	0.944823	L6 CT Nxph2_1_Ncam2
242540	L6 CT Nxph2_1	Atp5o-201_ENSMUST00000023677	3.50542e-08	0.000140953	0.199455	L6 CT Nxph2_1_Atp5o
242546	L6 CT Nxph2_1	Mrps6-201_ENSMUST00000047429	7.24272e-07	0.0029123	0.401875	L6 CT Nxph2_1_Mrps6
242620	L6 CT Nxph2_1	Ttc3-230_ENSMUST00000231569	3.27444e-08	0.000131665	0.321162	L6 CT Nxph2_1_Ttc3
245383	L6 CT Nxph2_1	Nrep-203_ENSMUST00000171533	4.7248e-11	1.89984e-07	1.43935	L6 CT Nxph2_1_Nrep
245714	L6 CT Nxph2_1	A730017C20Rik-201_ENSMUST00000058633	2.84421e-08	0.000114366	0.89156	L6 CT Nxph2_1_A730017C20Rik
246677	L6 CT Nxph2_1	Bscl2-206_ENSMUST00000160556	2.6465e-09	1.06416e-05	0.4459	L6 CT Nxph2_1_Bscl2
250012	L6 CT Nxph2_2	Phlda3-201_ENSMUST00000038945	1.17626e-10	3.52526e-07	3.11688	L6 CT Nxph2_2_Phlda3
250623	L6 CT Nxph2_2	Pbx1-205_ENSMUST00000176540	3.37754e-07	0.00101225	1.15601	L6 CT Nxph2_2_Pbx1
254880	L6 CT Nxph2_2	Nop56-202_ENSMUST00000103198	1.13954e-06	0.00341519	0.690752	L6 CT Nxph2_2_Nop56
255138	L6 CT Nxph2_2	Snap25-202_ENSMUST00000110098	6.91995e-08	0.000207391	1.80996	L6 CT Nxph2_2_Snap25
259381	L6 CT Nxph2_2	Serpini1-201_ENSMUST00000029423	9.71935e-08	0.000291289	2.12475	L6 CT Nxph2_2_Serpini1
261362	L6 CT Nxph2_2	Lmo4-203_ENSMUST00000121796	8.50894e-07	0.00255013	1.30231	L6 CT Nxph2_2_Lmo4
263298	L6 CT Nxph2_2	Echdc2-210_ENSMUST00000133049	1.10428e-09	3.30954e-06	3.0889	L6 CT Nxph2_2_Echdc2
268609	L6 CT Nxph2_2	Cdk2ap1-201_ENSMUST00000031341	2.69459e-07	0.000807568	1.56293	L6 CT Nxph2_2_Cdk2ap1
270469	L6 CT Nxph2_2	Ptn-201_ENSMUST00000101534	4.00627e-09	1.20068e-05	2.96448	L6 CT Nxph2_2_Ptn
274192	L6 CT Nxph2_2	Psmc4-205_ENSMUST00000138512	5.94722e-07	0.00178238	1.32744	L6 CT Nxph2_2_Psmc4
276730	L6 CT Nxph2_2	Lmo1-201_ENSMUST00000036992	1.28757e-09	3.85885e-06	2.65761	L6 CT Nxph2_2_Lmo1
276731	L6 CT Nxph2_2	Lmo1-202_ENSMUST00000207178	8.00741e-07	0.00239982	2.12509	L6 CT Nxph2_2_Lmo1
280761	L6 CT Nxph2_2	Glipr1-201_ENSMUST00000074805	8.06588e-07	0.00241734	4.47184	L6 CT Nxph2_2_Glipr1
281249	L6 CT Nxph2_2	Rpl41-206_ENSMUST00000177163	2.59363e-06	0.0077731	0.492288	L6 CT Nxph2_2_Rpl41
287305	L6 CT Nxph2_2	Ntm-209_ENSMUST00000151977	2.40782e-07	0.000721624	2.54155	L6 CT Nxph2_2_Ntm
293393	L6 CT Nxph2_2	Hlf-201_ENSMUST00000004051	6.40301e-10	1.91898e-06	1.10438	L6 CT Nxph2_2_Hlf
302297	L6 CT Nxph2_2	Hnrnpa1-202_ENSMUST00000087351	2.99211e-06	0.00896737	0.846929	L6 CT Nxph2_2_Hnrnpa1
24	L6 IT Sulf_1	Atp6v1h-201_ENSMUST00000044369	2.77423e-07	0.00170033	0.222518	L6 IT Sulf_1_Atp6v1h
29	L6 IT Sulf_1	Atp6v1h-204_ENSMUST00000192698	1.07204e-08	6.57052e-05	0.209789	L6 IT Sulf_1_Atp6v1h
54	L6 IT Sulf_1	Pcmtd1-201_ENSMUST00000061280	5.96395e-08	0.00036553	0.446533	L6 IT Sulf_1_Pcmtd1
228	L6 IT Sulf_1	Stau2-214_ENSMUST00000162007	2.33703e-07	0.00143237	0.812763	L6 IT Sulf_1_Stau2
241	L6 IT Sulf_1	Eloc-208_ENSMUST00000188641	1.3796e-06	0.00845557	0.256904	L6 IT Sulf_1_Eloc
276	L6 IT Sulf_1	Tmem14a-201_ENSMUST00000027064	1.46494e-09	8.97862e-06	0.808689	L6 IT Sulf_1_Tmem14a
637	L6 IT Sulf_1	Pantr1-206_ENSMUST00000180689	5.48168e-09	3.35972e-05	1.11377	L6 IT Sulf_1_Pantr1
638	L6 IT Sulf_1	Pantr1-212_ENSMUST00000188153	2.03935e-30	1.24992e-26	2.10593	L6 IT Sulf_1_Pantr1
873	L6 IT Sulf_1	Coq10b-201_ENSMUST00000027125	5.76242e-08	0.000353178	0.514795	L6 IT Sulf_1_Coq10b
880	L6 IT Sulf_1	Mob4-202_ENSMUST00000159311	9.52951e-07	0.00584064	0.511309	L6 IT Sulf_1_Mob4
939	L6 IT Sulf_1	Bzw1-201_ENSMUST00000050552	3.77331e-07	0.00231266	0.378852	L6 IT Sulf_1_Bzw1
1539	L6 IT Sulf_1	Epha4-201_ENSMUST00000027451	1.18722e-10	7.27649e-07	1.08976	L6 IT Sulf_1_Epha4
1620	L6 IT Sulf_1	Mff-205_ENSMUST00000160632	1.67923e-12	1.0292e-08	0.990969	L6 IT Sulf_1_Mff
1758	L6 IT Sulf_1	Ngef-201_ENSMUST00000027477	5.20231e-08	0.000318849	0.399734	L6 IT Sulf_1_Ngef
2232	L6 IT Sulf_1	R3hdm1-201_ENSMUST00000036288	4.56348e-07	0.00279696	0.444303	L6 IT Sulf_1_R3hdm1
2234	L6 IT Sulf_1	R3hdm1-205_ENSMUST00000187023	4.5979e-11	2.81805e-07	0.770781	L6 IT Sulf_1_R3hdm1
2235	L6 IT Sulf_1	R3hdm1-206_ENSMUST00000187557	1.85332e-09	1.1359e-05	0.690195	L6 IT Sulf_1_R3hdm1
2358	L6 IT Sulf_1	Nfasc-202_ENSMUST00000094569	1.39908e-07	0.000857494	0.510062	L6 IT Sulf_1_Nfasc
2504	L6 IT Sulf_1	Ipo9-201_ENSMUST00000041023	2.5034e-10	1.53433e-06	0.824182	L6 IT Sulf_1_Ipo9
3016	L6 IT Sulf_1	Kifap3-202_ENSMUST00000077642	4.49783e-08	0.000275672	0.500206	L6 IT Sulf_1_Kifap3
3045	L6 IT Sulf_1	Atp1b1-201_ENSMUST00000027863	3.68235e-08	0.000225691	0.17377	L6 IT Sulf_1_Atp1b1
3135	L6 IT Sulf_1	Rgs4-201_ENSMUST00000027991	5.91151e-42	3.62317e-38	2.96944	L6 IT Sulf_1_Rgs4
3167	L6 IT Sulf_1	Atf6-201_ENSMUST00000027974	5.86793e-11	3.59645e-07	0.579876	L6 IT Sulf_1_Atf6
3273	L6 IT Sulf_1	Ncstn-201_ENSMUST00000003550	4.82071e-08	0.000295461	0.942697	L6 IT Sulf_1_Ncstn
3588	L6 IT Sulf_1	Degs1-201_ENSMUST00000035295	1.37248e-06	0.00841191	0.369233	L6 IT Sulf_1_Degs1
3769	L6 IT Sulf_1	Lpgat1-201_ENSMUST00000110855	2.48474e-16	1.5229e-12	0.738778	L6 IT Sulf_1_Lpgat1
3999	L6 IT Sulf_1	Celf2-215_ENSMUST00000182037	7.5923e-08	0.000465332	0.937166	L6 IT Sulf_1_Celf2
4610	L6 IT Sulf_1	Pmpca-201_ENSMUST00000076431	1.06101e-09	6.50293e-06	0.729002	L6 IT Sulf_1_Pmpca
5115	L6 IT Sulf_1	Dnm1-201_ENSMUST00000078352	2.44894e-07	0.00150095	0.69357	L6 IT Sulf_1_Dnm1
5144	L6 IT Sulf_1	1110008P14Rik-201_ENSMUST00000048792	3.02337e-10	1.85302e-06	0.338595	L6 IT Sulf_1_1110008P14Rik
5307	L6 IT Sulf_1	Fbxw2-206_ENSMUST00000113080	3.72196e-07	0.00228119	0.630955	L6 IT Sulf_1_Fbxw2
5310	L6 IT Sulf_1	Fbxw2-208_ENSMUST00000131534	4.41486e-08	0.000270587	0.823367	L6 IT Sulf_1_Fbxw2
5408	L6 IT Sulf_1	Strbp-201_ENSMUST00000028279	2.52321e-07	0.00154648	0.354439	L6 IT Sulf_1_Strbp
5651	L6 IT Sulf_1	Kcnj3-202_ENSMUST00000112632	7.03406e-07	0.00431117	0.579127	L6 IT Sulf_1_Kcnj3
5728	L6 IT Sulf_1	Cd302-202_ENSMUST00000074606	5.01178e-30	3.07172e-26	2.84636	L6 IT Sulf_1_Cd302
5781	L6 IT Sulf_1	Kcnh7-201_ENSMUST00000075052	4.26783e-21	2.61575e-17	1.01235	L6 IT Sulf_1_Kcnh7
6053	L6 IT Sulf_1	Chn1-203_ENSMUST00000112024	2.03101e-07	0.00124481	0.339819	L6 IT Sulf_1_Chn1
6054	L6 IT Sulf_1	Chn1-210_ENSMUST00000180045	2.03101e-07	0.00124481	0.339819	L6 IT Sulf_1_Chn1
6055	L6 IT Sulf_1	Chn1-202_ENSMUST00000102677	9.71102e-11	5.95189e-07	0.31966	L6 IT Sulf_1_Chn1
6056	L6 IT Sulf_1	Chn1-215_ENSMUST00000231013	3.9687e-11	2.43242e-07	0.255544	L6 IT Sulf_1_Chn1
6090	L6 IT Sulf_1	Lnpk-201_ENSMUST00000064503	3.29355e-12	2.01861e-08	1.0925	L6 IT Sulf_1_Lnpk
6206	L6 IT Sulf_1	Frzb-201_ENSMUST00000028389	2.59346e-14	1.58953e-10	1.49657	L6 IT Sulf_1_Frzb
6572	L6 IT Sulf_1	Lrrc4c-201_ENSMUST00000059049	6.55104e-13	4.01513e-09	0.708083	L6 IT Sulf_1_Lrrc4c
6596	L6 IT Sulf_1	Slc1a2-202_ENSMUST00000080210	6.25881e-18	3.83603e-14	0.785097	L6 IT Sulf_1_Slc1a2
6611	L6 IT Sulf_1	Pdhx-201_ENSMUST00000011058	4.19216e-07	0.00256937	0.541417	L6 IT Sulf_1_Pdhx
6768	L6 IT Sulf_1	Emc4-201_ENSMUST00000028551	2.16556e-12	1.32727e-08	0.244446	L6 IT Sulf_1_Emc4
7241	L6 IT Sulf_1	Galk2-202_ENSMUST00000094604	6.74523e-10	4.13415e-06	1.01351	L6 IT Sulf_1_Galk2
7297	L6 IT Sulf_1	Tmem127-201_ENSMUST00000035871	1.06994e-06	0.00655766	0.594339	L6 IT Sulf_1_Tmem127
7350	L6 IT Sulf_1	Ttl-201_ENSMUST00000035812	1.36644e-07	0.000837492	0.696534	L6 IT Sulf_1_Ttl
7581	L6 IT Sulf_1	Gpcpd1-202_ENSMUST00000060955	2.66026e-08	0.000163048	1.0185	L6 IT Sulf_1_Gpcpd1
7612	L6 IT Sulf_1	Plcb1-202_ENSMUST00000110116	7.71564e-08	0.000472892	0.647388	L6 IT Sulf_1_Plcb1
7644	L6 IT Sulf_1	Snap25-201_ENSMUST00000028727	9.25292e-14	5.67111e-10	0.406744	L6 IT Sulf_1_Snap25
7801	L6 IT Sulf_1	Napb-201_ENSMUST00000028926	2.479e-10	1.51938e-06	0.62585	L6 IT Sulf_1_Napb
7807	L6 IT Sulf_1	Syndig1-202_ENSMUST00000109935	2.75853e-15	1.69071e-11	0.765516	L6 IT Sulf_1_Syndig1
7890	L6 IT Sulf_1	Srxn1-201_ENSMUST00000041500	1.06916e-06	0.0065529	0.718837	L6 IT Sulf_1_Srxn1
8000	L6 IT Sulf_1	Necab3-201_ENSMUST00000000895	6.79657e-07	0.00416562	0.387117	L6 IT Sulf_1_Necab3
8609	L6 IT Sulf_1	Kcnb1-204_ENSMUST00000207917	1.08496e-08	6.64971e-05	0.520292	L6 IT Sulf_1_Kcnb1
8745	L6 IT Sulf_1	Prelid3b-201_ENSMUST00000016401	2.95735e-08	0.000181256	0.331871	L6 IT Sulf_1_Prelid3b
9233	L6 IT Sulf_1	Rbm3-202_ENSMUST00000115615	2.17746e-08	0.000133457	0.707691	L6 IT Sulf_1_Rbm3
9235	L6 IT Sulf_1	Rbm3-203_ENSMUST00000115616	3.06799e-07	0.00188037	0.579334	L6 IT Sulf_1_Rbm3
9264	L6 IT Sulf_1	Dynlt3-201_ENSMUST00000033519	8.65985e-09	5.30762e-05	0.275871	L6 IT Sulf_1_Dynlt3
9428	L6 IT Sulf_1	Slc25a5-201_ENSMUST00000016463	1.95084e-19	1.19567e-15	0.314578	L6 IT Sulf_1_Slc25a5
9435	L6 IT Sulf_1	Ube2a-201_ENSMUST00000016452	4.03344e-07	0.00247209	0.3564	L6 IT Sulf_1_Ube2a
9443	L6 IT Sulf_1	Sept6-202_ENSMUST00000060474	2.1023e-18	1.2885e-14	1.48862	L6 IT Sulf_1_Sept6
9657	L6 IT Sulf_1	C230004F18Rik-206_ENSMUST00000231449	1.31835e-14	8.08015e-11	0.895892	L6 IT Sulf_1_C230004F18Rik
9659	L6 IT Sulf_1	C230004F18Rik-207_ENSMUST00000232057	1.28589e-11	7.88123e-08	1.07531	L6 IT Sulf_1_C230004F18Rik
9970	L6 IT Sulf_1	Fundc2-201_ENSMUST00000033541	2.39115e-08	0.000146553	0.495608	L6 IT Sulf_1_Fundc2
10370	L6 IT Sulf_1	Cstf2-201_ENSMUST00000033609	1.34375e-09	8.23586e-06	0.694452	L6 IT Sulf_1_Cstf2
10750	L6 IT Sulf_1	Acot9-201_ENSMUST00000026324	1.5525e-09	9.51525e-06	0.755853	L6 IT Sulf_1_Acot9
10860	L6 IT Sulf_1	Ap1s2-202_ENSMUST00000069041	4.5671e-16	2.79918e-12	1.35041	L6 IT Sulf_1_Ap1s2
10861	L6 IT Sulf_1	Ap1s2-201_ENSMUST00000033734	9.99028e-14	6.12304e-10	1.51798	L6 IT Sulf_1_Ap1s2
10971	L6 IT Sulf_1	Stmn2-201_ENSMUST00000029002	5.51118e-09	3.3778e-05	0.211386	L6 IT Sulf_1_Stmn2
10981	L6 IT Sulf_1	Tpd52-202_ENSMUST00000091354	9.97693e-08	0.000611486	0.342847	L6 IT Sulf_1_Tpd52
10996	L6 IT Sulf_1	Fabp5-201_ENSMUST00000029046	1.03249e-09	6.32813e-06	0.368532	L6 IT Sulf_1_Fabp5
10999	L6 IT Sulf_1	Impa1-202_ENSMUST00000118410	1.37288e-07	0.00084144	0.321654	L6 IT Sulf_1_Impa1
11015	L6 IT Sulf_1	Ralyl-206_ENSMUST00000193117	3.90769e-08	0.000239502	0.809558	L6 IT Sulf_1_Ralyl
11350	L6 IT Sulf_1	Anxa5-201_ENSMUST00000029266	1.31114e-09	8.03597e-06	1.30301	L6 IT Sulf_1_Anxa5
11520	L6 IT Sulf_1	Pcdh10-202_ENSMUST00000170695	4.90183e-07	0.00300433	0.630818	L6 IT Sulf_1_Pcdh10
11651	L6 IT Sulf_1	Dclk1-202_ENSMUST00000070418	1.91523e-08	0.000117385	0.503505	L6 IT Sulf_1_Dclk1
11655	L6 IT Sulf_1	Dclk1-208_ENSMUST00000198437	1.2812e-08	7.85246e-05	1.35041	L6 IT Sulf_1_Dclk1
11687	L6 IT Sulf_1	Pfn2-202_ENSMUST00000119344	1.36169e-10	8.34581e-07	0.24752	L6 IT Sulf_1_Pfn2
11822	L6 IT Sulf_1	Lxn-201_ENSMUST00000058981	1.71383e-15	1.05041e-11	1.17956	L6 IT Sulf_1_Lxn
11865	L6 IT Sulf_1	Ppm1l-201_ENSMUST00000029355	5.69099e-11	3.48801e-07	0.780525	L6 IT Sulf_1_Ppm1l
12546	L6 IT Sulf_1	S100a10-201_ENSMUST00000045756	2.06286e-25	1.26433e-21	2.20498	L6 IT Sulf_1_S100a10
13091	L6 IT Sulf_1	Fam212b-201_ENSMUST00000066610	2.90419e-11	1.77998e-07	0.54277	L6 IT Sulf_1_Fam212b
13100	L6 IT Sulf_1	Atp5f1-203_ENSMUST00000133320	6.47541e-08	0.000396878	0.151112	L6 IT Sulf_1_Atp5f1
13141	L6 IT Sulf_1	Kcna2-201_ENSMUST00000038695	1.22829e-13	7.52818e-10	0.787823	L6 IT Sulf_1_Kcna2
13254	L6 IT Sulf_1	Sars-202_ENSMUST00000102625	2.34484e-08	0.000143715	0.261304	L6 IT Sulf_1_Sars
13598	L6 IT Sulf_1	Ap1ar-210_ENSMUST00000200409	2.91787e-09	1.78836e-05	0.595625	L6 IT Sulf_1_Ap1ar
13821	L6 IT Sulf_1	Tspan5-207_ENSMUST00000142890	3.22758e-14	1.97818e-10	0.572234	L6 IT Sulf_1_Tspan5
13828	L6 IT Sulf_1	Tspan5-203_ENSMUST00000121826	8.33584e-09	5.10904e-05	0.811205	L6 IT Sulf_1_Tspan5
13929	L6 IT Sulf_1	Ssx2ip-204_ENSMUST00000106153	7.95256e-09	4.87413e-05	1.02585	L6 IT Sulf_1_Ssx2ip
14408	L6 IT Sulf_1	Wwp1-202_ENSMUST00000108246	1.04485e-06	0.00640388	0.568406	L6 IT Sulf_1_Wwp1
14674	L6 IT Sulf_1	Cntfr-201_ENSMUST00000064443	5.86712e-27	3.59596e-23	1.3298	L6 IT Sulf_1_Cntfr
14708	L6 IT Sulf_1	Ccl27a-212_ENSMUST00000138337	5.57162e-13	3.41485e-09	1.36691	L6 IT Sulf_1_Ccl27a
14710	L6 IT Sulf_1	Ccl27a-205_ENSMUST00000108036	1.8151e-16	1.11248e-12	1.32438	L6 IT Sulf_1_Ccl27a
14733	L6 IT Sulf_1	Gm3892-202_ENSMUST00000178043	2.85927e-25	1.75245e-21	0.919272	L6 IT Sulf_1_Gm3892
14944	L6 IT Sulf_1	Tomm5-204_ENSMUST00000107810	1.08396e-06	0.0066436	0.187883	L6 IT Sulf_1_Tomm5
15057	L6 IT Sulf_1	Tmeff1-201_ENSMUST00000030032	8.1868e-11	5.01769e-07	0.651912	L6 IT Sulf_1_Tmeff1
15187	L6 IT Sulf_1	Ugcg-201_ENSMUST00000030074	8.70523e-12	5.33544e-08	0.563959	L6 IT Sulf_1_Ugcg
15216	L6 IT Sulf_1	Inip-203_ENSMUST00000128548	1.00169e-06	0.00613937	0.816691	L6 IT Sulf_1_Inip
15283	L6 IT Sulf_1	Brinp1-201_ENSMUST00000030036	2.3606e-14	1.44681e-10	0.874734	L6 IT Sulf_1_Brinp1
15364	L6 IT Sulf_1	Ttc39b-203_ENSMUST00000102823	6.80505e-08	0.000417081	0.664491	L6 IT Sulf_1_Ttc39b
15844	L6 IT Sulf_1	Btf3l4-204_ENSMUST00000102742	1.258e-08	7.71027e-05	0.338325	L6 IT Sulf_1_Btf3l4
15907	L6 IT Sulf_1	Elavl4-202_ENSMUST00000102723	5.28397e-07	0.00323854	0.633602	L6 IT Sulf_1_Elavl4
16960	L6 IT Sulf_1	Stmn1-201_ENSMUST00000030636	1.09242e-08	6.69545e-05	0.243226	L6 IT Sulf_1_Stmn1
17090	L6 IT Sulf_1	Luzp1-203_ENSMUST00000105849	7.15579e-07	0.00438579	0.546539	L6 IT Sulf_1_Luzp1
17092	L6 IT Sulf_1	Luzp1-204_ENSMUST00000129230	3.53466e-12	2.16639e-08	0.953706	L6 IT Sulf_1_Luzp1
17406	L6 IT Sulf_1	Fbxo44-208_ENSMUST00000167160	3.19882e-12	1.96055e-08	0.768372	L6 IT Sulf_1_Fbxo44
17407	L6 IT Sulf_1	Fbxo44-201_ENSMUST00000057907	5.57199e-08	0.000341507	0.796358	L6 IT Sulf_1_Fbxo44
17409	L6 IT Sulf_1	Fbxo44-202_ENSMUST00000105705	1.24865e-07	0.000765299	0.672464	L6 IT Sulf_1_Fbxo44
18929	L6 IT Sulf_1	Lrpap1-201_ENSMUST00000030986	1.07318e-07	0.00065775	0.346236	L6 IT Sulf_1_Lrpap1
19262	L6 IT Sulf_1	Stim2-203_ENSMUST00000201198	1.81167e-07	0.00111037	0.747407	L6 IT Sulf_1_Stim2
19481	L6 IT Sulf_1	Gabra2-203_ENSMUST00000197284	2.54989e-07	0.00156283	0.618739	L6 IT Sulf_1_Gabra2
20012	L6 IT Sulf_1	Cds1-201_ENSMUST00000031273	5.37167e-10	3.2923e-06	0.736034	L6 IT Sulf_1_Cds1
20028	L6 IT Sulf_1	Mapk10-212_ENSMUST00000170792	1.98587e-14	1.21714e-10	0.609059	L6 IT Sulf_1_Mapk10
20032	L6 IT Sulf_1	Mapk10-209_ENSMUST00000141573	6.66539e-10	4.08522e-06	0.538649	L6 IT Sulf_1_Mapk10
20122	L6 IT Sulf_1	Ephx4-201_ENSMUST00000049146	2.77897e-11	1.70323e-07	0.273562	L6 IT Sulf_1_Ephx4
20128	L6 IT Sulf_1	A830010M20Rik-203_ENSMUST00000100951	8.70729e-08	0.00053367	0.531812	L6 IT Sulf_1_A830010M20Rik
20215	L6 IT Sulf_1	Cplx1-201_ENSMUST00000046892	2.03309e-16	1.24608e-12	0.764985	L6 IT Sulf_1_Cplx1
20410	L6 IT Sulf_1	Asphd2-201_ENSMUST00000031291	1.68424e-07	0.00103227	0.443266	L6 IT Sulf_1_Asphd2
20539	L6 IT Sulf_1	Cabp1-204_ENSMUST00000112113	6.55641e-18	4.01842e-14	0.770218	L6 IT Sulf_1_Cabp1
20541	L6 IT Sulf_1	Cabp1-203_ENSMUST00000112112	3.69046e-12	2.26188e-08	0.984799	L6 IT Sulf_1_Cabp1
20544	L6 IT Sulf_1	Pop5-201_ENSMUST00000081497	6.31028e-11	3.86757e-07	0.385549	L6 IT Sulf_1_Pop5
20545	L6 IT Sulf_1	Pop5-206_ENSMUST00000154800	2.40367e-10	1.47321e-06	0.933354	L6 IT Sulf_1_Pop5
20547	L6 IT Sulf_1	Pop5-202_ENSMUST00000128830	1.81038e-14	1.10958e-10	0.538383	L6 IT Sulf_1_Pop5
20549	L6 IT Sulf_1	Pop5-204_ENSMUST00000140083	4.33754e-08	0.000265848	0.389715	L6 IT Sulf_1_Pop5
20608	L6 IT Sulf_1	Cit-215_ENSMUST00000147330	1.22902e-06	0.00753266	0.444378	L6 IT Sulf_1_Cit
20611	L6 IT Sulf_1	Cit-207_ENSMUST00000128702	3.67398e-08	0.000225178	0.660944	L6 IT Sulf_1_Cit
20612	L6 IT Sulf_1	Cit-213_ENSMUST00000145363	2.6948e-08	0.000165164	0.439264	L6 IT Sulf_1_Cit
20725	L6 IT Sulf_1	Rph3a-201_ENSMUST00000079204	6.11505e-26	3.74791e-22	1.45741	L6 IT Sulf_1_Rph3a
20856	L6 IT Sulf_1	Tctn1-201_ENSMUST00000111738	2.7927e-10	1.71165e-06	0.518221	L6 IT Sulf_1_Tctn1
20860	L6 IT Sulf_1	Pptc7-201_ENSMUST00000053426	2.58383e-07	0.00158363	0.543689	L6 IT Sulf_1_Pptc7
20923	L6 IT Sulf_1	Camkk2-201_ENSMUST00000111668	2.08961e-07	0.00128072	0.557993	L6 IT Sulf_1_Camkk2
21117	L6 IT Sulf_1	Cdk2ap1-201_ENSMUST00000031341	1.55621e-22	9.53804e-19	1.10196	L6 IT Sulf_1_Cdk2ap1
21301	L6 IT Sulf_1	Psph-201_ENSMUST00000031399	5.08171e-08	0.000311458	0.530986	L6 IT Sulf_1_Psph
21642	L6 IT Sulf_1	Vgf-204_ENSMUST00000190827	2.58586e-07	0.00158487	0.828111	L6 IT Sulf_1_Vgf
21845	L6 IT Sulf_1	Prkar1b-204_ENSMUST00000129851	9.13202e-09	5.59702e-05	0.947792	L6 IT Sulf_1_Prkar1b
22428	L6 IT Sulf_1	Sgce-201_ENSMUST00000004750	1.22414e-10	7.50275e-07	0.830533	L6 IT Sulf_1_Sgce
22439	L6 IT Sulf_1	Ppp1r9a-201_ENSMUST00000035813	2.94046e-08	0.000180221	0.370456	L6 IT Sulf_1_Ppp1r9a
22925	L6 IT Sulf_1	Bpgm-201_ENSMUST00000045372	1.05066e-09	6.4395e-06	0.785226	L6 IT Sulf_1_Bpgm
22977	L6 IT Sulf_1	Ptn-201_ENSMUST00000101534	1.14205e-27	6.99965e-24	1.07368	L6 IT Sulf_1_Ptn
23419	L6 IT Sulf_1	Nt5c3-202_ENSMUST00000101367	1.56802e-21	9.61042e-18	1.11313	L6 IT Sulf_1_Nt5c3
23541	L6 IT Sulf_1	Serbp1-207_ENSMUST00000203436	1.46788e-13	8.99661e-10	0.371636	L6 IT Sulf_1_Serbp1
23687	L6 IT Sulf_1	Tmsb10-203_ENSMUST00000114050	1.28858e-09	7.89769e-06	0.444008	L6 IT Sulf_1_Tmsb10
23727	L6 IT Sulf_1	Pole4-201_ENSMUST00000095786	8.33211e-18	5.10675e-14	0.810782	L6 IT Sulf_1_Pole4
23728	L6 IT Sulf_1	Pole4-203_ENSMUST00000141138	8.82263e-12	5.40739e-08	0.717645	L6 IT Sulf_1_Pole4
23989	L6 IT Sulf_1	Pcyox1-201_ENSMUST00000032065	2.72003e-07	0.00166711	0.647669	L6 IT Sulf_1_Pcyox1
24049	L6 IT Sulf_1	Gmcl1-201_ENSMUST00000001185	9.50814e-08	0.000582754	0.69487	L6 IT Sulf_1_Gmcl1
24133	L6 IT Sulf_1	Rab7-205_ENSMUST00000113600	1.27683e-06	0.0078257	0.209769	L6 IT Sulf_1_Rab7
24168	L6 IT Sulf_1	Mgll-203_ENSMUST00000113582	1.66085e-12	1.01794e-08	1.22086	L6 IT Sulf_1_Mgll
24170	L6 IT Sulf_1	Mgll-202_ENSMUST00000113581	1.20506e-08	7.3858e-05	0.983058	L6 IT Sulf_1_Mgll
24373	L6 IT Sulf_1	Foxp1-204_ENSMUST00000113322	1.05709e-08	6.47892e-05	1.00827	L6 IT Sulf_1_Foxp1
24479	L6 IT Sulf_1	Bhlhe40-201_ENSMUST00000032194	4.09117e-13	2.50748e-09	1.59562	L6 IT Sulf_1_Bhlhe40
24548	L6 IT Sulf_1	Cpne9-201_ENSMUST00000041203	2.76679e-12	1.69577e-08	1.23043	L6 IT Sulf_1_Cpne9
24550	L6 IT Sulf_1	Cpne9-204_ENSMUST00000130191	1.09645e-30	6.72012e-27	1.67582	L6 IT Sulf_1_Cpne9
24643	L6 IT Sulf_1	Atp2b2-203_ENSMUST00000101045	5.47256e-16	3.35413e-12	0.880153	L6 IT Sulf_1_Atp2b2
25057	L6 IT Sulf_1	Tpi1-205_ENSMUST00000172132	1.48375e-10	9.09391e-07	0.177659	L6 IT Sulf_1_Tpi1
25097	L6 IT Sulf_1	Cops7a-201_ENSMUST00000032220	7.0572e-07	0.00432536	0.237514	L6 IT Sulf_1_Cops7a
25300	L6 IT Sulf_1	Smim10l1-201_ENSMUST00000100864	1.31491e-12	8.05911e-09	0.606643	L6 IT Sulf_1_Smim10l1
25352	L6 IT Sulf_1	Fam234b-201_ENSMUST00000111915	5.90743e-14	3.62066e-10	0.58929	L6 IT Sulf_1_Fam234b
25424	L6 IT Sulf_1	Lmo3-206_ENSMUST00000163024	2.74684e-08	0.000168354	0.943119	L6 IT Sulf_1_Lmo3
25484	L6 IT Sulf_1	Ldhb-201_ENSMUST00000032373	8.95921e-07	0.0054911	0.193582	L6 IT Sulf_1_Ldhb
25574	L6 IT Sulf_1	Fgfr1op2-203_ENSMUST00000067404	4.60703e-07	0.00282365	0.381363	L6 IT Sulf_1_Fgfr1op2
26640	L6 IT Sulf_1	Pld3-201_ENSMUST00000117095	4.55838e-09	2.79383e-05	0.334044	L6 IT Sulf_1_Pld3
26699	L6 IT Sulf_1	Psmc4-201_ENSMUST00000032824	1.14681e-06	0.00702881	0.165295	L6 IT Sulf_1_Psmc4
27114	L6 IT Sulf_1	Scn1b-203_ENSMUST00000211945	9.98185e-09	6.11787e-05	0.485122	L6 IT Sulf_1_Scn1b
27115	L6 IT Sulf_1	Scn1b-201_ENSMUST00000098548	3.49666e-07	0.0021431	0.41128	L6 IT Sulf_1_Scn1b
27116	L6 IT Sulf_1	Scn1b-202_ENSMUST00000211923	3.19604e-11	1.95885e-07	0.710473	L6 IT Sulf_1_Scn1b
27675	L6 IT Sulf_1	Ccdc155-201_ENSMUST00000121017	5.71832e-07	0.00350476	0.729736	L6 IT Sulf_1_Ccdc155
27704	L6 IT Sulf_1	Lin7b-201_ENSMUST00000003971	3.27256e-10	2.00575e-06	0.272859	L6 IT Sulf_1_Lin7b
27782	L6 IT Sulf_1	Car11-201_ENSMUST00000003360	5.13312e-07	0.00314609	0.331901	L6 IT Sulf_1_Car11
28062	L6 IT Sulf_1	Snrpn-201_ENSMUST00000059305	4.50427e-21	2.76067e-17	0.313387	L6 IT Sulf_1_Snrpn
28175	L6 IT Sulf_1	Lysmd4-208_ENSMUST00000208698	4.80556e-08	0.000294533	0.900148	L6 IT Sulf_1_Lysmd4
28771	L6 IT Sulf_1	Pak1-201_ENSMUST00000033040	5.96955e-07	0.00365874	0.613895	L6 IT Sulf_1_Pak1
28880	L6 IT Sulf_1	Ppme1-201_ENSMUST00000032963	5.52017e-11	3.38331e-07	0.506545	L6 IT Sulf_1_Ppme1
29335	L6 IT Sulf_1	Eif4g2-213_ENSMUST00000162415	7.6775e-07	0.00470554	0.395825	L6 IT Sulf_1_Eif4g2
29376	L6 IT Sulf_1	Btbd10-202_ENSMUST00000117577	2.56944e-12	1.57481e-08	0.740723	L6 IT Sulf_1_Btbd10
29649	L6 IT Sulf_1	Prkcb-208_ENSMUST00000206495	4.31775e-10	2.64635e-06	0.304433	L6 IT Sulf_1_Prkcb
30081	L6 IT Sulf_1	Stx1b-201_ENSMUST00000106267	6.17127e-08	0.000378237	0.389135	L6 IT Sulf_1_Stx1b
30176	L6 IT Sulf_1	Inpp5f-208_ENSMUST00000151237	8.38109e-08	0.000513677	0.88775	L6 IT Sulf_1_Inpp5f
30383	L6 IT Sulf_1	Bnip3-201_ENSMUST00000106112	3.60082e-09	2.20694e-05	0.250562	L6 IT Sulf_1_Bnip3
30845	L6 IT Sulf_1	Syne1-207_ENSMUST00000215887	2.49175e-09	1.5272e-05	0.956792	L6 IT Sulf_1_Syne1
31010	L6 IT Sulf_1	Abracl-201_ENSMUST00000020002	1.14585e-10	7.02289e-07	0.994582	L6 IT Sulf_1_Abracl
31479	L6 IT Sulf_1	1700021F05Rik-202_ENSMUST00000147196	4.12614e-07	0.00252891	0.294329	L6 IT Sulf_1_1700021F05Rik
31919	L6 IT Sulf_1	Phyhipl-206_ENSMUST00000162251	1.25185e-09	7.67258e-06	0.367715	L6 IT Sulf_1_Phyhipl
31929	L6 IT Sulf_1	Ube2d1-201_ENSMUST00000020085	1.50052e-07	0.000919667	0.382189	L6 IT Sulf_1_Ube2d1
32746	L6 IT Sulf_1	Hcfc2-201_ENSMUST00000020478	4.59267e-07	0.00281485	0.740585	L6 IT Sulf_1_Hcfc2
32780	L6 IT Sulf_1	1500009L16Rik-201_ENSMUST00000150459	3.2016e-20	1.96226e-16	2.49437	L6 IT Sulf_1_1500009L16Rik
33130	L6 IT Sulf_1	Dusp6-201_ENSMUST00000020118	3.4498e-07	0.00211438	0.894969	L6 IT Sulf_1_Dusp6
33209	L6 IT Sulf_1	Lin7a-201_ENSMUST00000020057	2.81327e-07	0.00172425	0.743462	L6 IT Sulf_1_Lin7a
33224	L6 IT Sulf_1	Syt1-206_ENSMUST00000156979	4.52637e-09	2.77421e-05	0.832554	L6 IT Sulf_1_Syt1
33240	L6 IT Sulf_1	Zdhhc17-201_ENSMUST00000041723	1.67119e-07	0.00102427	0.612388	L6 IT Sulf_1_Zdhhc17
33357	L6 IT Sulf_1	Yeats4-201_ENSMUST00000020382	8.31172e-13	5.09425e-09	0.589818	L6 IT Sulf_1_Yeats4
35493	L6 IT Sulf_1	Gipc1-201_ENSMUST00000019577	3.42542e-09	2.09944e-05	0.485651	L6 IT Sulf_1_Gipc1
36017	L6 IT Sulf_1	Ndrg4-201_ENSMUST00000041318	5.68954e-10	3.48712e-06	1.18573	L6 IT Sulf_1_Ndrg4
36020	L6 IT Sulf_1	Ndrg4-203_ENSMUST00000080666	5.22211e-09	3.20063e-05	0.323185	L6 IT Sulf_1_Ndrg4
36825	L6 IT Sulf_1	Tubb3-201_ENSMUST00000071134	7.43638e-12	4.55776e-08	0.395853	L6 IT Sulf_1_Tubb3
36895	L6 IT Sulf_1	Tsnax-201_ENSMUST00000075896	1.90151e-10	1.16543e-06	0.64341	L6 IT Sulf_1_Tsnax
36902	L6 IT Sulf_1	Ntpcr-201_ENSMUST00000034313	1.07922e-08	6.61455e-05	0.546864	L6 IT Sulf_1_Ntpcr
37123	L6 IT Sulf_1	Nr1d2-201_ENSMUST00000090543	7.28032e-07	0.00446211	0.758326	L6 IT Sulf_1_Nr1d2
37375	L6 IT Sulf_1	Rps24-205_ENSMUST00000223999	1.06663e-12	6.53736e-09	1.19657	L6 IT Sulf_1_Rps24
37471	L6 IT Sulf_1	Cacna2d3-201_ENSMUST00000022567	3.23089e-10	1.98021e-06	0.682468	L6 IT Sulf_1_Cacna2d3
37871	L6 IT Sulf_1	Cnih1-201_ENSMUST00000015903	3.09525e-07	0.00189708	0.177761	L6 IT Sulf_1_Cnih1
38504	L6 IT Sulf_1	Fgf9-203_ENSMUST00000165526	1.23545e-10	7.5721e-07	0.980968	L6 IT Sulf_1_Fgf9
38639	L6 IT Sulf_1	Extl3-201_ENSMUST00000022550	1.71249e-09	1.04958e-05	0.687468	L6 IT Sulf_1_Extl3
38720	L6 IT Sulf_1	Nefm-201_ENSMUST00000022638	5.52342e-23	3.38531e-19	1.99657	L6 IT Sulf_1_Nefm
39096	L6 IT Sulf_1	Ndfip2-206_ENSMUST00000181969	3.09382e-11	1.89621e-07	0.360495	L6 IT Sulf_1_Ndfip2
39101	L6 IT Sulf_1	Ndfip2-203_ENSMUST00000149358	1.3422e-06	0.00822635	0.623934	L6 IT Sulf_1_Ndfip2
39428	L6 IT Sulf_1	Chordc1-208_ENSMUST00000217031	5.89608e-07	0.00361371	0.471217	L6 IT Sulf_1_Chordc1
39743	L6 IT Sulf_1	Sept7-202_ENSMUST00000165594	1.3621e-09	8.34833e-06	0.22169	L6 IT Sulf_1_Sept7
39789	L6 IT Sulf_1	Igsf9b-204_ENSMUST00000214357	4.87813e-08	0.000298981	0.542319	L6 IT Sulf_1_Igsf9b
39971	L6 IT Sulf_1	Nrgn-201_ENSMUST00000065668	6.34858e-08	0.000389105	0.203018	L6 IT Sulf_1_Nrgn
40016	L6 IT Sulf_1	Clmp-201_ENSMUST00000034522	3.45496e-11	2.11755e-07	0.942224	L6 IT Sulf_1_Clmp
40039	L6 IT Sulf_1	Sorl1-201_ENSMUST00000060989	6.86645e-07	0.00420845	0.460977	L6 IT Sulf_1_Sorl1
40217	L6 IT Sulf_1	Tmem25-201_ENSMUST00000002100	4.07248e-09	2.49602e-05	1.04294	L6 IT Sulf_1_Tmem25
40254	L6 IT Sulf_1	Scn2b-201_ENSMUST00000093855	1.09842e-10	6.73219e-07	0.494112	L6 IT Sulf_1_Scn2b
40540	L6 IT Sulf_1	Elmod1-202_ENSMUST00000166580	1.82378e-07	0.0011178	0.517896	L6 IT Sulf_1_Elmod1
40541	L6 IT Sulf_1	Elmod1-201_ENSMUST00000048409	1.92534e-08	0.000118004	0.386875	L6 IT Sulf_1_Elmod1
40737	L6 IT Sulf_1	Clk3-201_ENSMUST00000065330	1.14831e-08	7.03802e-05	0.725984	L6 IT Sulf_1_Clk3
41185	L6 IT Sulf_1	Fam81a-201_ENSMUST00000034749	5.98477e-07	0.00366807	0.342437	L6 IT Sulf_1_Fam81a
41327	L6 IT Sulf_1	Arpp19-209_ENSMUST00000169492	2.84835e-09	1.74575e-05	1.14709	L6 IT Sulf_1_Arpp19
41358	L6 IT Sulf_1	Gnb5-206_ENSMUST00000215875	5.55201e-11	3.40283e-07	0.443452	L6 IT Sulf_1_Gnb5
41411	L6 IT Sulf_1	Mlip-212_ENSMUST00000184848	7.87634e-23	4.82741e-19	1.87481	L6 IT Sulf_1_Mlip
41429	L6 IT Sulf_1	Fbxo9-202_ENSMUST00000085311	1.78514e-07	0.00109411	0.622812	L6 IT Sulf_1_Fbxo9
41430	L6 IT Sulf_1	Fbxo9-201_ENSMUST00000001402	1.60104e-07	0.00098128	0.478592	L6 IT Sulf_1_Fbxo9
41459	L6 IT Sulf_1	Slc17a5-201_ENSMUST00000052441	1.43244e-06	0.00877943	0.734782	L6 IT Sulf_1_Slc17a5
41547	L6 IT Sulf_1	Elovl4-201_ENSMUST00000034796	2.40055e-07	0.0014713	0.54046	L6 IT Sulf_1_Elovl4
41607	L6 IT Sulf_1	Cyb5r4-201_ENSMUST00000168529	8.63876e-14	5.29469e-10	0.740067	L6 IT Sulf_1_Cyb5r4
41818	L6 IT Sulf_1	Faim-201_ENSMUST00000035038	2.34452e-14	1.43696e-10	0.668339	L6 IT Sulf_1_Faim
41819	L6 IT Sulf_1	Faim-202_ENSMUST00000112911	1.60882e-13	9.86048e-10	0.677043	L6 IT Sulf_1_Faim
41922	L6 IT Sulf_1	Rab6b-201_ENSMUST00000035155	5.88938e-12	3.6096e-08	0.363512	L6 IT Sulf_1_Rab6b
42213	L6 IT Sulf_1	Tusc2-201_ENSMUST00000010198	4.58578e-08	0.000281062	0.257516	L6 IT Sulf_1_Tusc2
42700	L6 IT Sulf_1	Arpp21-218_ENSMUST00000161467	7.18207e-09	4.40189e-05	1.14486	L6 IT Sulf_1_Arpp21
42701	L6 IT Sulf_1	Arpp21-206_ENSMUST00000159220	4.64173e-11	2.84492e-07	1.82488	L6 IT Sulf_1_Arpp21
42797	L6 IT Sulf_1	Cmc1-201_ENSMUST00000044220	7.3029e-10	4.47595e-06	0.730163	L6 IT Sulf_1_Cmc1
43030	L6 IT Sulf_1	9530059O14Rik-203_ENSMUST00000181719	6.40157e-07	0.00392352	0.65335	L6 IT Sulf_1_9530059O14Rik
43489	L6 IT Sulf_1	Spred2-202_ENSMUST00000093299	4.27248e-08	0.00026186	0.652604	L6 IT Sulf_1_Spred2
43534	L6 IT Sulf_1	Mdh1-201_ENSMUST00000102874	2.2656e-14	1.38859e-10	0.180996	L6 IT Sulf_1_Mdh1
43537	L6 IT Sulf_1	Mdh1-202_ENSMUST00000125302	2.93895e-07	0.00180128	0.170593	L6 IT Sulf_1_Mdh1
43807	L6 IT Sulf_1	Wwc1-201_ENSMUST00000018993	2.18519e-11	1.3393e-07	1.02853	L6 IT Sulf_1_Wwc1
43817	L6 IT Sulf_1	Mat2b-201_ENSMUST00000040167	8.49247e-07	0.00520504	0.240263	L6 IT Sulf_1_Mat2b
43828	L6 IT Sulf_1	Ccng1-201_ENSMUST00000020576	2.00583e-07	0.00122937	0.910776	L6 IT Sulf_1_Ccng1
43830	L6 IT Sulf_1	Gabrg2-201_ENSMUST00000070725	6.80747e-14	4.1723e-10	0.630313	L6 IT Sulf_1_Gabrg2
43831	L6 IT Sulf_1	Gabrg2-202_ENSMUST00000070735	1.21448e-09	7.44354e-06	0.467169	L6 IT Sulf_1_Gabrg2
43834	L6 IT Sulf_1	Gabra1-205_ENSMUST00000205546	3.81469e-22	2.33802e-18	0.840103	L6 IT Sulf_1_Gabra1
43835	L6 IT Sulf_1	Gabra1-201_ENSMUST00000020707	1.00172e-14	6.13957e-11	0.825336	L6 IT Sulf_1_Gabra1
43839	L6 IT Sulf_1	Gabra1-202_ENSMUST00000132971	6.10538e-12	3.74199e-08	0.936693	L6 IT Sulf_1_Gabra1
43841	L6 IT Sulf_1	Gabrb2-201_ENSMUST00000007797	2.44943e-07	0.00150126	0.791193	L6 IT Sulf_1_Gabrb2
43875	L6 IT Sulf_1	Ublcp1-201_ENSMUST00000102795	1.87767e-07	0.00115082	0.561335	L6 IT Sulf_1_Ublcp1
44243	L6 IT Sulf_1	Anxa6-202_ENSMUST00000108883	8.60485e-09	5.27392e-05	1.23058	L6 IT Sulf_1_Anxa6
44668	L6 IT Sulf_1	Myh10-206_ENSMUST00000139059	6.22811e-07	0.00381721	0.673903	L6 IT Sulf_1_Myh10
45482	L6 IT Sulf_1	Ift20-203_ENSMUST00000128788	1.42063e-14	8.70701e-11	0.440636	L6 IT Sulf_1_Ift20
45487	L6 IT Sulf_1	Nlk-201_ENSMUST00000142739	1.47444e-25	9.03685e-22	1.05479	L6 IT Sulf_1_Nlk
45660	L6 IT Sulf_1	Dusp14-205_ENSMUST00000164891	6.42114e-07	0.00393551	0.988852	L6 IT Sulf_1_Dusp14
45775	L6 IT Sulf_1	Vmp1-201_ENSMUST00000018315	2.96275e-11	1.81587e-07	0.397787	L6 IT Sulf_1_Vmp1
45776	L6 IT Sulf_1	Vmp1-202_ENSMUST00000123590	1.27855e-11	7.83621e-08	0.477493	L6 IT Sulf_1_Vmp1
46176	L6 IT Sulf_1	B230217C12Rik-201_ENSMUST00000054783	1.31031e-08	8.03087e-05	0.764886	L6 IT Sulf_1_B230217C12Rik
46177	L6 IT Sulf_1	B230217C12Rik-202_ENSMUST00000155954	1.65552e-07	0.00101467	0.644573	L6 IT Sulf_1_B230217C12Rik
46530	L6 IT Sulf_1	Mpp3-201_ENSMUST00000062801	1.61305e-09	9.88637e-06	0.945003	L6 IT Sulf_1_Mpp3
46592	L6 IT Sulf_1	Rundc3a-202_ENSMUST00000107102	5.89655e-08	0.000361399	0.745366	L6 IT Sulf_1_Rundc3a
46973	L6 IT Sulf_1	Sstr2-203_ENSMUST00000146390	1.50698e-11	9.23627e-08	0.997806	L6 IT Sulf_1_Sstr2
47655	L6 IT Sulf_1	Asb13-201_ENSMUST00000042288	6.76584e-07	0.00414678	0.685214	L6 IT Sulf_1_Asb13
47920	L6 IT Sulf_1	Yae1d1-204_ENSMUST00000222796	7.96472e-07	0.00488158	0.41122	L6 IT Sulf_1_Yae1d1
47957	L6 IT Sulf_1	Elmo1-201_ENSMUST00000072519	1.54875e-19	9.4923e-16	1.01613	L6 IT Sulf_1_Elmo1
47959	L6 IT Sulf_1	Elmo1-203_ENSMUST00000180767	3.41318e-12	2.09194e-08	0.765093	L6 IT Sulf_1_Elmo1
48053	L6 IT Sulf_1	Nrsn1-201_ENSMUST00000057866	2.33678e-08	0.000143221	0.654398	L6 IT Sulf_1_Nrsn1
48350	L6 IT Sulf_1	Dtnbp1-204_ENSMUST00000221393	5.78177e-14	3.54364e-10	1.39517	L6 IT Sulf_1_Dtnbp1
48363	L6 IT Sulf_1	Atxn1-201_ENSMUST00000091628	1.57763e-06	0.00966928	0.456211	L6 IT Sulf_1_Atxn1
48600	L6 IT Sulf_1	Tspan17-206_ENSMUST00000145574	3.66064e-07	0.0022436	0.862173	L6 IT Sulf_1_Tspan17
48732	L6 IT Sulf_1	Spock1-202_ENSMUST00000185502	1.0111e-06	0.00619706	0.512267	L6 IT Sulf_1_Spock1
48739	L6 IT Sulf_1	Idnk-201_ENSMUST00000051490	8.3434e-10	5.11367e-06	0.824194	L6 IT Sulf_1_Idnk
49286	L6 IT Sulf_1	Ell2-201_ENSMUST00000001583	6.71204e-11	4.11381e-07	0.907867	L6 IT Sulf_1_Ell2
49295	L6 IT Sulf_1	Glrx-201_ENSMUST00000022082	7.89732e-09	4.84027e-05	0.878061	L6 IT Sulf_1_Glrx
49551	L6 IT Sulf_1	Homer1-204_ENSMUST00000102752	3.56587e-08	0.000218552	0.854364	L6 IT Sulf_1_Homer1
50017	L6 IT Sulf_1	Emb-201_ENSMUST00000022242	8.78178e-09	5.38235e-05	1.08365	L6 IT Sulf_1_Emb
50190	L6 IT Sulf_1	Fkbp1b-201_ENSMUST00000020964	1.89284e-11	1.16012e-07	0.978955	L6 IT Sulf_1_Fkbp1b
50198	L6 IT Sulf_1	Ubxn2a-201_ENSMUST00000020962	2.43874e-09	1.49471e-05	0.832677	L6 IT Sulf_1_Ubxn2a
50265	L6 IT Sulf_1	Vsnl1-201_ENSMUST00000072299	5.95889e-08	0.00036522	0.207111	L6 IT Sulf_1_Vsnl1
50280	L6 IT Sulf_1	Fam84a-201_ENSMUST00000020926	6.00959e-12	3.68328e-08	1.03	L6 IT Sulf_1_Fam84a
50372	L6 IT Sulf_1	2410018L13Rik-203_ENSMUST00000135421	1.73737e-09	1.06484e-05	0.780683	L6 IT Sulf_1_2410018L13Rik
50666	L6 IT Sulf_1	Pnpla8-204_ENSMUST00000143771	3.42044e-07	0.00209639	0.592786	L6 IT Sulf_1_Pnpla8
50912	L6 IT Sulf_1	Fkbp3-207_ENSMUST00000221706	8.91526e-07	0.00546416	0.28691	L6 IT Sulf_1_Fkbp3
51020	L6 IT Sulf_1	Trim9-207_ENSMUST00000221306	3.97795e-07	0.00243809	0.876549	L6 IT Sulf_1_Trim9
51160	L6 IT Sulf_1	Akap5-201_ENSMUST00000095610	7.4143e-07	0.00454423	0.412509	L6 IT Sulf_1_Akap5
51577	L6 IT Sulf_1	Jdp2-203_ENSMUST00000177587	9.09449e-30	5.57402e-26	1.32605	L6 IT Sulf_1_Jdp2
51690	L6 IT Sulf_1	Nrxn3-205_ENSMUST00000163134	1.42409e-06	0.00872823	0.461909	L6 IT Sulf_1_Nrxn3
51715	L6 IT Sulf_1	Flrt2-201_ENSMUST00000057324	8.88229e-13	5.44395e-09	1.02865	L6 IT Sulf_1_Flrt2
52051	L6 IT Sulf_1	Ppp2r5c-203_ENSMUST00000220509	1.05559e-06	0.00646968	0.605738	L6 IT Sulf_1_Ppp2r5c
52154	L6 IT Sulf_1	Ckb-204_ENSMUST00000222705	2.40696e-07	0.00147522	0.59197	L6 IT Sulf_1_Ckb
52155	L6 IT Sulf_1	Ckb-201_ENSMUST00000001304	5.77526e-10	3.53966e-06	0.274474	L6 IT Sulf_1_Ckb
52203	L6 IT Sulf_1	Inf2-203_ENSMUST00000222275	1.14915e-19	7.04314e-16	1.03534	L6 IT Sulf_1_Inf2
52325	L6 IT Sulf_1	Tmem196-203_ENSMUST00000184069	4.79739e-27	2.94032e-23	1.8033	L6 IT Sulf_1_Tmem196
52611	L6 IT Sulf_1	Laptm4b-201_ENSMUST00000022867	2.08777e-15	1.2796e-11	0.805938	L6 IT Sulf_1_Laptm4b
52796	L6 IT Sulf_1	Oxr1-204_ENSMUST00000110297	1.17479e-08	7.20027e-05	1.29916	L6 IT Sulf_1_Oxr1
52857	L6 IT Sulf_1	Kcnv1-201_ENSMUST00000022967	1.70267e-12	1.04356e-08	0.672686	L6 IT Sulf_1_Kcnv1
52894	L6 IT Sulf_1	Enpp2-201_ENSMUST00000041591	1.08347e-12	6.64061e-09	1.34079	L6 IT Sulf_1_Enpp2
53011	L6 IT Sulf_1	Fam49b-204_ENSMUST00000226675	2.5541e-09	1.56541e-05	0.866849	L6 IT Sulf_1_Fam49b
53051	L6 IT Sulf_1	Kcnq3-201_ENSMUST00000070256	1.13248e-06	0.00694098	0.493453	L6 IT Sulf_1_Kcnq3
53145	L6 IT Sulf_1	Arc-201_ENSMUST00000023268	6.93171e-07	0.00424844	0.935895	L6 IT Sulf_1_Arc
53147	L6 IT Sulf_1	Lynx1-201_ENSMUST00000023259	2.46479e-24	1.51067e-20	1.21371	L6 IT Sulf_1_Lynx1
53158	L6 IT Sulf_1	Ly6e-212_ENSMUST00000190810	1.37664e-08	8.43744e-05	1.08486	L6 IT Sulf_1_Ly6e
53750	L6 IT Sulf_1	Atf4-201_ENSMUST00000109605	4.55316e-07	0.00279063	0.393352	L6 IT Sulf_1_Atf4
54246	L6 IT Sulf_1	Abcd2-201_ENSMUST00000069511	3.30217e-11	2.0239e-07	1.0527	L6 IT Sulf_1_Abcd2
54269	L6 IT Sulf_1	Yaf2-202_ENSMUST00000133736	1.26913e-09	7.77852e-06	0.314112	L6 IT Sulf_1_Yaf2
54623	L6 IT Sulf_1	A330009N23Rik-201_ENSMUST00000180639	2.22365e-08	0.000136288	0.951735	L6 IT Sulf_1_A330009N23Rik
54821	L6 IT Sulf_1	Ppp1r1a-201_ENSMUST00000023133	1.23647e-08	7.57832e-05	0.369316	L6 IT Sulf_1_Ppp1r1a
54822	L6 IT Sulf_1	Ppp1r1a-202_ENSMUST00000228813	8.74225e-09	5.35812e-05	0.367129	L6 IT Sulf_1_Ppp1r1a
54996	L6 IT Sulf_1	Rbfox1-208_ENSMUST00000231194	1.804e-25	1.10567e-21	2.36057	L6 IT Sulf_1_Rbfox1
55031	L6 IT Sulf_1	Grin2a-206_ENSMUST00000199708	8.00981e-07	0.00490922	0.301272	L6 IT Sulf_1_Grin2a
55574	L6 IT Sulf_1	Sept5-201_ENSMUST00000096987	3.47378e-08	0.000212908	0.387693	L6 IT Sulf_1_Sept5
56474	L6 IT Sulf_1	Alcam-201_ENSMUST00000023312	3.24894e-36	1.99128e-32	1.27147	L6 IT Sulf_1_Alcam
57191	L6 IT Sulf_1	Mpc1-208_ENSMUST00000155364	4.30556e-15	2.63888e-11	0.329417	L6 IT Sulf_1_Mpc1
57197	L6 IT Sulf_1	Mpc1-203_ENSMUST00000130559	2.06753e-09	1.26719e-05	0.478586	L6 IT Sulf_1_Mpc1
57842	L6 IT Sulf_1	Arhgdig-201_ENSMUST00000025019	9.52077e-09	5.83528e-05	0.281035	L6 IT Sulf_1_Arhgdig
57893	L6 IT Sulf_1	Cuta-202_ENSMUST00000114935	1.88262e-14	1.15386e-10	0.590905	L6 IT Sulf_1_Cuta
58503	L6 IT Sulf_1	Csnk2b-208_ENSMUST00000174306	1.00311e-06	0.00614805	0.253277	L6 IT Sulf_1_Csnk2b
58547	L6 IT Sulf_1	H2-D1-202_ENSMUST00000172785	2.98229e-09	1.82784e-05	1.0773	L6 IT Sulf_1_H2-D1
59340	L6 IT Sulf_1	Cox7a2l-201_ENSMUST00000025095	1.10093e-07	0.000674757	0.224395	L6 IT Sulf_1_Cox7a2l
59384	L6 IT Sulf_1	Calm2-201_ENSMUST00000040440	1.91588e-10	1.17424e-06	0.184623	L6 IT Sulf_1_Calm2
59425	L6 IT Sulf_1	Gm1976-202_ENSMUST00000182639	1.80552e-25	1.1066e-21	1.0948	L6 IT Sulf_1_Gm1976
59624	L6 IT Sulf_1	Osbpl1a-208_ENSMUST00000121888	1.37538e-09	8.42972e-06	0.845021	L6 IT Sulf_1_Osbpl1a
59625	L6 IT Sulf_1	Osbpl1a-203_ENSMUST00000118313	5.18344e-07	0.00317693	0.862625	L6 IT Sulf_1_Osbpl1a
59628	L6 IT Sulf_1	Osbpl1a-204_ENSMUST00000119043	1.08934e-11	6.67654e-08	1.25854	L6 IT Sulf_1_Osbpl1a
59643	L6 IT Sulf_1	Kctd1-201_ENSMUST00000025992	2.0883e-17	1.27992e-13	0.924861	L6 IT Sulf_1_Kctd1
59952	L6 IT Sulf_1	Rell2-201_ENSMUST00000070709	1.02375e-08	6.27456e-05	1.0464	L6 IT Sulf_1_Rell2
60184	L6 IT Sulf_1	St8sia3-201_ENSMUST00000025477	1.79885e-12	1.10252e-08	0.492571	L6 IT Sulf_1_St8sia3
60356	L6 IT Sulf_1	Mapk4-201_ENSMUST00000091851	2.17971e-18	1.33595e-14	0.928825	L6 IT Sulf_1_Mapk4
60424	L6 IT Sulf_1	Gm16286-202_ENSMUST00000125127	1.02938e-08	6.30906e-05	0.337185	L6 IT Sulf_1_Gm16286
60483	L6 IT Sulf_1	Cyb5a-205_ENSMUST00000163083	6.42909e-08	0.000394039	0.318485	L6 IT Sulf_1_Cyb5a
60485	L6 IT Sulf_1	Cbln2-201_ENSMUST00000068423	9.15126e-27	5.60881e-23	2.10979	L6 IT Sulf_1_Cbln2
60488	L6 IT Sulf_1	Cbln2-204_ENSMUST00000169470	5.25079e-40	3.21821e-36	2.36063	L6 IT Sulf_1_Cbln2
61216	L6 IT Sulf_1	Zfand5-201_ENSMUST00000025659	3.11553e-07	0.00190951	0.271097	L6 IT Sulf_1_Zfand5
61555	L6 IT Sulf_1	Avpi1-201_ENSMUST00000018965	7.42883e-10	4.55313e-06	0.78931	L6 IT Sulf_1_Avpi1
61713	L6 IT Sulf_1	Fbxl15-201_ENSMUST00000026256	6.33252e-07	0.0038812	0.866771	L6 IT Sulf_1_Fbxl15
61784	L6 IT Sulf_1	Acsl5-201_ENSMUST00000043150	3.60709e-08	0.000221079	0.700509	L6 IT Sulf_1_Acsl5
63178	L6 IT Sulf_2	Arpc2-203_ENSMUST00000113820	1.79039e-06	0.0093548	0.206975	L6 IT Sulf_2_Arpc2
65331	L6 IT Sulf_2	Sccpdh-201_ENSMUST00000040538	1.82693e-07	0.000954572	0.535915	L6 IT Sulf_2_Sccpdh
65514	L6 IT Sulf_2	Marc2-203_ENSMUST00000160318	2.57867e-15	1.34735e-11	0.848722	L6 IT Sulf_2_Marc2
65517	L6 IT Sulf_2	Marc2-207_ENSMUST00000161821	1.27648e-07	0.000666959	0.470568	L6 IT Sulf_2_Marc2
68469	L6 IT Sulf_2	Slc1a2-202_ENSMUST00000080210	5.81977e-08	0.000304083	0.540279	L6 IT Sulf_2_Slc1a2
69261	L6 IT Sulf_2	Nop56-202_ENSMUST00000103198	1.44531e-06	0.00755173	0.437044	L6 IT Sulf_2_Nop56
69519	L6 IT Sulf_2	Snap25-202_ENSMUST00000110098	2.97723e-19	1.5556e-15	1.21921	L6 IT Sulf_2_Snap25
69598	L6 IT Sulf_2	Ovol2-201_ENSMUST00000037423	2.42528e-09	1.26721e-05	0.978817	L6 IT Sulf_2_Ovol2
70579	L6 IT Sulf_2	Pmepa1-201_ENSMUST00000036248	5.8842e-13	3.07449e-09	0.910341	L6 IT Sulf_2_Pmepa1
74594	L6 IT Sulf_2	Ensa-202_ENSMUST00000058230	7.63593e-08	0.000398977	0.270241	L6 IT Sulf_2_Ensa
75188	L6 IT Sulf_2	Ntng1-208_ENSMUST00000133268	5.30068e-20	2.76961e-16	1.28704	L6 IT Sulf_2_Ntng1
76011	L6 IT Sulf_2	Negr1-202_ENSMUST00000074015	6.14068e-09	3.20851e-05	0.667514	L6 IT Sulf_2_Negr1
76410	L6 IT Sulf_2	Cnr1-202_ENSMUST00000084736	7.25385e-07	0.00379014	0.955298	L6 IT Sulf_2_Cnr1
77058	L6 IT Sulf_2	Gng10-201_ENSMUST00000041160	1.40126e-08	7.32156e-05	0.377497	L6 IT Sulf_2_Gng10
78833	L6 IT Sulf_2	Stmn1-201_ENSMUST00000030636	9.75865e-14	5.09889e-10	0.272817	L6 IT Sulf_2_Stmn1
79493	L6 IT Sulf_2	Acot7-202_ENSMUST00000075363	1.39301e-09	7.27848e-06	0.289752	L6 IT Sulf_2_Acot7
80236	L6 IT Sulf_2	Rheb-201_ENSMUST00000030787	1.55693e-08	8.13496e-05	0.373389	L6 IT Sulf_2_Rheb
81417	L6 IT Sulf_2	Ociad2-201_ENSMUST00000087195	1.89368e-06	0.00989448	0.236613	L6 IT Sulf_2_Ociad2
81731	L6 IT Sulf_2	Sept11-203_ENSMUST00000201421	3.02366e-12	1.57986e-08	0.524648	L6 IT Sulf_2_Sept11
82755	L6 IT Sulf_2	Arpc3-202_ENSMUST00000102525	8.88767e-07	0.00464381	0.203358	L6 IT Sulf_2_Arpc3
83411	L6 IT Sulf_2	Tmem120a-201_ENSMUST00000043378	1.83253e-06	0.00957496	0.678086	L6 IT Sulf_2_Tmem120a
84000	L6 IT Sulf_2	Arpc1a-201_ENSMUST00000031625	1.06008e-06	0.00553893	0.203558	L6 IT Sulf_2_Arpc1a
85223	L6 IT Sulf_2	Jazf1-201_ENSMUST00000074541	2.63985e-09	1.37932e-05	1.07855	L6 IT Sulf_2_Jazf1
85406	L6 IT Sulf_2	Gadd45a-201_ENSMUST00000043098	1.20642e-06	0.00630352	1.04722	L6 IT Sulf_2_Gadd45a
86443	L6 IT Sulf_2	Camk1-201_ENSMUST00000032409	9.75874e-09	5.09894e-05	0.426861	L6 IT Sulf_2_Camk1
87238	L6 IT Sulf_2	Grin2b-207_ENSMUST00000198283	2.44354e-08	0.000127675	0.287856	L6 IT Sulf_2_Grin2b
88100	L6 IT Sulf_2	Calm3-204_ENSMUST00000173557	1.42485e-06	0.00744485	0.304956	L6 IT Sulf_2_Calm3
88810	L6 IT Sulf_2	Tbcb-202_ENSMUST00000141608	3.88011e-09	2.02736e-05	0.334338	L6 IT Sulf_2_Tbcb
89241	L6 IT Sulf_2	Shank1-203_ENSMUST00000107938	1.92312e-11	1.00483e-07	0.320817	L6 IT Sulf_2_Shank1
89786	L6 IT Sulf_2	Tsg101-205_ENSMUST00000156335	8.24335e-07	0.00430715	0.593665	L6 IT Sulf_2_Tsg101
91340	L6 IT Sulf_2	Arl6ip1-201_ENSMUST00000032888	7.9542e-07	0.00415607	0.266133	L6 IT Sulf_2_Arl6ip1
91523	L6 IT Sulf_2	Cacng3-201_ENSMUST00000084615	8.90736e-11	4.6541e-07	0.401419	L6 IT Sulf_2_Cacng3
91692	L6 IT Sulf_2	Coro1a-201_ENSMUST00000032949	9.87782e-10	5.16116e-06	0.376978	L6 IT Sulf_2_Coro1a
91748	L6 IT Sulf_2	Doc2a-201_ENSMUST00000064110	6.94136e-07	0.00362686	0.857478	L6 IT Sulf_2_Doc2a
91786	L6 IT Sulf_2	Kctd13-201_ENSMUST00000032924	4.33818e-09	2.2667e-05	0.397052	L6 IT Sulf_2_Kctd13
92310	L6 IT Sulf_2	Tubgcp2-204_ENSMUST00000210224	2.81938e-25	1.47312e-21	1.33968	L6 IT Sulf_2_Tubgcp2
92598	L6 IT Sulf_2	Cd81-201_ENSMUST00000037941	3.24917e-07	0.00169769	0.281384	L6 IT Sulf_2_Cd81
93138	L6 IT Sulf_2	Hddc2-201_ENSMUST00000000304	1.20221e-06	0.00628155	0.708717	L6 IT Sulf_2_Hddc2
93143	L6 IT Sulf_2	Tpd52l1-201_ENSMUST00000000305	6.98832e-18	3.6514e-14	1.86245	L6 IT Sulf_2_Tpd52l1
93146	L6 IT Sulf_2	Tpd52l1-202_ENSMUST00000213528	8.60138e-19	4.49422e-15	1.78041	L6 IT Sulf_2_Tpd52l1
94847	L6 IT Sulf_2	Slc25a3-201_ENSMUST00000076694	3.6992e-07	0.00193283	0.160526	L6 IT Sulf_2_Slc25a3
95003	L6 IT Sulf_2	Dusp6-201_ENSMUST00000020118	1.58439e-08	8.27842e-05	1.16677	L6 IT Sulf_2_Dusp6
97457	L6 IT Sulf_2	Nfix-204_ENSMUST00000109764	8.42493e-09	4.40203e-05	0.407097	L6 IT Sulf_2_Nfix
97816	L6 IT Sulf_2	Cx3cl1-201_ENSMUST00000034230	1.36971e-08	7.15673e-05	0.452739	L6 IT Sulf_2_Cx3cl1
98428	L6 IT Sulf_2	Hsbp1-201_ENSMUST00000034300	1.1954e-12	6.24599e-09	0.198247	L6 IT Sulf_2_Hsbp1
98635	L6 IT Sulf_2	Cpne7-201_ENSMUST00000037900	1.76085e-15	9.20043e-12	2.1053	L6 IT Sulf_2_Cpne7
100150	L6 IT Sulf_2	Cpne6-203_ENSMUST00000165262	1.26494e-23	6.60929e-20	1.3026	L6 IT Sulf_2_Cpne6
100151	L6 IT Sulf_2	Cpne6-201_ENSMUST00000074225	1.71594e-12	8.96579e-09	1.34841	L6 IT Sulf_2_Cpne6
100155	L6 IT Sulf_2	Cpne6-202_ENSMUST00000163767	7.97161e-13	4.16517e-09	1.08959	L6 IT Sulf_2_Cpne6
100825	L6 IT Sulf_2	Dgkh-202_ENSMUST00000226342	1.98856e-08	0.000103903	0.476731	L6 IT Sulf_2_Dgkh
101912	L6 IT Sulf_2	Sorl1-201_ENSMUST00000060989	1.11063e-08	5.80305e-05	0.565051	L6 IT Sulf_2_Sorl1
102130	L6 IT Sulf_2	Fxyd6-201_ENSMUST00000085939	2.25981e-18	1.18075e-14	1.2106	L6 IT Sulf_2_Fxyd6
102131	L6 IT Sulf_2	Fxyd6-203_ENSMUST00000217381	1.39318e-24	7.27937e-21	1.24716	L6 IT Sulf_2_Fxyd6
102214	L6 IT Sulf_2	Cadm1-202_ENSMUST00000085909	6.56566e-10	3.43056e-06	0.827026	L6 IT Sulf_2_Cadm1
102220	L6 IT Sulf_2	Cadm1-201_ENSMUST00000034581	1.00757e-06	0.00526458	0.551673	L6 IT Sulf_2_Cadm1
102260	L6 IT Sulf_2	Ncam1-204_ENSMUST00000193547	5.36592e-12	2.80369e-08	0.84503	L6 IT Sulf_2_Ncam1
104798	L6 IT Sulf_2	Cck-201_ENSMUST00000035120	5.46456e-09	2.85523e-05	0.165101	L6 IT Sulf_2_Cck
105494	L6 IT Sulf_2	Bcl11a-201_ENSMUST00000000881	6.56486e-07	0.00343014	0.747781	L6 IT Sulf_2_Bcl11a
105498	L6 IT Sulf_2	Bcl11a-204_ENSMUST00000118955	7.17297e-07	0.00374788	0.504637	L6 IT Sulf_2_Bcl11a
105611	L6 IT Sulf_2	Nsg2-201_ENSMUST00000020537	5.91476e-10	3.09046e-06	0.359477	L6 IT Sulf_2_Nsg2
105686	L6 IT Sulf_2	Tenm2-205_ENSMUST00000149787	1.00552e-06	0.00525382	0.575071	L6 IT Sulf_2_Tenm2
105745	L6 IT Sulf_2	Adra1b-202_ENSMUST00000124306	1.94639e-07	0.00101699	0.62084	L6 IT Sulf_2_Adra1b
105746	L6 IT Sulf_2	Adra1b-204_ENSMUST00000167574	1.94639e-07	0.00101699	0.62084	L6 IT Sulf_2_Adra1b
107814	L6 IT Sulf_2	Nme2-201_ENSMUST00000021217	2.8606e-07	0.00149466	0.381381	L6 IT Sulf_2_Nme2
107816	L6 IT Sulf_2	Nme1-203_ENSMUST00000135884	1.79433e-13	9.37535e-10	0.2637	L6 IT Sulf_2_Nme1
107817	L6 IT Sulf_2	Nme1-201_ENSMUST00000021220	3.24938e-12	1.6978e-08	0.27482	L6 IT Sulf_2_Nme1
108573	L6 IT Sulf_2	Fmnl1-201_ENSMUST00000021322	2.49975e-11	1.30612e-07	0.769947	L6 IT Sulf_2_Fmnl1
109184	L6 IT Sulf_2	Timp2-201_ENSMUST00000017610	8.92265e-30	4.66208e-26	1.8473	L6 IT Sulf_2_Timp2
109299	L6 IT Sulf_2	Actg1-202_ENSMUST00000071555	1.18525e-06	0.00619295	0.260819	L6 IT Sulf_2_Actg1
109300	L6 IT Sulf_2	Actg1-204_ENSMUST00000106215	2.64764e-09	1.38339e-05	0.2745	L6 IT Sulf_2_Actg1
109926	L6 IT Sulf_2	Nrsn1-201_ENSMUST00000057866	3.24645e-08	0.000169627	0.598204	L6 IT Sulf_2_Nrsn1
111275	L6 IT Sulf_2	Mef2c-222_ENSMUST00000199019	5.92247e-08	0.000309449	0.763082	L6 IT Sulf_2_Mef2c
111279	L6 IT Sulf_2	Mef2c-217_ENSMUST00000198069	4.9884e-13	2.60644e-09	0.453393	L6 IT Sulf_2_Mef2c
111363	L6 IT Sulf_2	Ssbp2-202_ENSMUST00000042122	2.29139e-08	0.000119725	0.635049	L6 IT Sulf_2_Ssbp2
112141	L6 IT Sulf_2	Fam49a-201_ENSMUST00000069005	1.42788e-10	7.46067e-07	0.864257	L6 IT Sulf_2_Fam49a
112387	L6 IT Sulf_2	Gpr22-201_ENSMUST00000057783	1.14078e-08	5.96056e-05	0.372817	L6 IT Sulf_2_Gpr22
113101	L6 IT Sulf_2	Vti1b-201_ENSMUST00000055262	9.46778e-16	4.94691e-12	0.323284	L6 IT Sulf_2_Vti1b
113102	L6 IT Sulf_2	Vti1b-203_ENSMUST00000162789	1.75663e-15	9.17839e-12	0.313681	L6 IT Sulf_2_Vti1b
113746	L6 IT Sulf_2	Chga-201_ENSMUST00000021610	1.40099e-09	7.32015e-06	0.496202	L6 IT Sulf_2_Chga
113861	L6 IT Sulf_2	Cyp46a1-201_ENSMUST00000021684	7.99025e-10	4.17491e-06	0.432525	L6 IT Sulf_2_Cyp46a1
114219	L6 IT Sulf_2	Plcxd3-201_ENSMUST00000061925	1.46059e-21	7.63156e-18	2.45754	L6 IT Sulf_2_Plcxd3
114319	L6 IT Sulf_2	Sub1-201_ENSMUST00000022816	1.41381e-06	0.00738717	0.207519	L6 IT Sulf_2_Sub1
115053	L6 IT Sulf_2	Ly6h-204_ENSMUST00000127095	1.1177e-18	5.83996e-15	0.88699	L6 IT Sulf_2_Ly6h
115055	L6 IT Sulf_2	Ly6h-201_ENSMUST00000023241	1.07086e-19	5.59525e-16	0.688886	L6 IT Sulf_2_Ly6h
115056	L6 IT Sulf_2	Ly6h-206_ENSMUST00000156032	3.03054e-07	0.00158346	0.768938	L6 IT Sulf_2_Ly6h
115406	L6 IT Sulf_2	Txn2-201_ENSMUST00000005487	3.35945e-07	0.00175531	0.219065	L6 IT Sulf_2_Txn2
117607	L6 IT Sulf_2	Fam131a-201_ENSMUST00000056518	8.73556e-11	4.56433e-07	0.499276	L6 IT Sulf_2_Fam131a
118183	L6 IT Sulf_2	Gap43-201_ENSMUST00000102817	1.37562e-20	7.18761e-17	0.475974	L6 IT Sulf_2_Gap43
120690	L6 IT Sulf_2	Rsph9-201_ENSMUST00000024762	3.60707e-09	1.88469e-05	0.815691	L6 IT Sulf_2_Rsph9
120977	L6 IT Sulf_2	Efna5-201_ENSMUST00000076840	4.92799e-20	2.57487e-16	1.37525	L6 IT Sulf_2_Efna5
121501	L6 IT Sulf_2	Osbpl1a-204_ENSMUST00000119043	1.8759e-08	9.80156e-05	0.922493	L6 IT Sulf_2_Osbpl1a
121585	L6 IT Sulf_2	Tpgs2-201_ENSMUST00000115817	6.11119e-08	0.000319309	0.327238	L6 IT Sulf_2_Tpgs2
121692	L6 IT Sulf_2	Egr1-201_ENSMUST00000064795	5.63049e-07	0.00294193	0.596532	L6 IT Sulf_2_Egr1
122353	L6 IT Sulf_2	Cyb5a-204_ENSMUST00000160180	6.81323e-08	0.000355991	0.427232	L6 IT Sulf_2_Cyb5a
122354	L6 IT Sulf_2	Cyb5a-201_ENSMUST00000025549	3.83865e-12	2.0057e-08	0.445168	L6 IT Sulf_2_Cyb5a
122356	L6 IT Sulf_2	Cyb5a-205_ENSMUST00000163083	2.04004e-09	1.06592e-05	0.396448	L6 IT Sulf_2_Cyb5a
124043	L6 IT Sulf_3	Ogfrl1-201_ENSMUST00000027343	1.92296e-19	9.19561e-16	0.585469	L6 IT Sulf_3_Ogfrl1
124045	L6 IT Sulf_3	Ogfrl1-203_ENSMUST00000188677	1.26909e-10	6.06878e-07	0.633173	L6 IT Sulf_3_Ogfrl1
124407	L6 IT Sulf_3	Fhl2-201_ENSMUST00000008280	6.11643e-11	2.92488e-07	0.294038	L6 IT Sulf_3_Fhl2
125958	L6 IT Sulf_3	Ccnt2-206_ENSMUST00000149760	1.54698e-07	0.000739766	0.534227	L6 IT Sulf_3_Ccnt2
126172	L6 IT Sulf_3	Atp2b4-207_ENSMUST00000165602	3.3562e-09	1.60493e-05	0.793408	L6 IT Sulf_3_Atp2b4
126757	L6 IT Sulf_3	Fmo1-202_ENSMUST00000111518	1.31767e-07	0.000630112	0.42932	L6 IT Sulf_3_Fmo1
128484	L6 IT Sulf_3	Olfm1-205_ENSMUST00000152415	2.8178e-11	1.34747e-07	0.533491	L6 IT Sulf_3_Olfm1
130264	L6 IT Sulf_3	Trp53i11-201_ENSMUST00000090554	1.16898e-19	5.59005e-16	1.66874	L6 IT Sulf_3_Trp53i11
131112	L6 IT Sulf_3	Slc20a1-202_ENSMUST00000110315	2.84129e-08	0.00013587	0.97929	L6 IT Sulf_3_Slc20a1
131243	L6 IT Sulf_3	1700037H04Rik-202_ENSMUST00000103188	1.28709e-06	0.00615488	0.50523	L6 IT Sulf_3_1700037H04Rik
134479	L6 IT Sulf_3	Nbdy-201_ENSMUST00000140575	2.68035e-10	1.28174e-06	0.419089	L6 IT Sulf_3_Nbdy
134481	L6 IT Sulf_3	Nbdy-204_ENSMUST00000185492	2.38735e-10	1.14163e-06	0.522697	L6 IT Sulf_3_Nbdy
137516	L6 IT Sulf_3	H2afz-201_ENSMUST00000041045	7.04743e-08	0.000337008	0.201378	L6 IT Sulf_3_H2afz
137517	L6 IT Sulf_3	H2afz-207_ENSMUST00000174561	7.35535e-07	0.00351733	0.349564	L6 IT Sulf_3_H2afz
138126	L6 IT Sulf_3	Necab1-201_ENSMUST00000041606	3.79623e-07	0.00181536	0.817934	L6 IT Sulf_3_Necab1
139374	L6 IT Sulf_3	Sgip1-212_ENSMUST00000142430	1.54554e-10	7.39079e-07	0.397171	L6 IT Sulf_3_Sgip1
139542	L6 IT Sulf_3	Scp2-203_ENSMUST00000122878	1.26726e-07	0.000606004	0.490128	L6 IT Sulf_3_Scp2
139794	L6 IT Sulf_3	Prdx1-204_ENSMUST00000135573	3.86262e-10	1.84711e-06	0.277482	L6 IT Sulf_3_Prdx1
139796	L6 IT Sulf_3	Prdx1-205_ENSMUST00000151129	4.03541e-08	0.000192973	0.346259	L6 IT Sulf_3_Prdx1
140079	L6 IT Sulf_3	Hpcal4-201_ENSMUST00000059667	2.08387e-09	9.96505e-06	0.304062	L6 IT Sulf_3_Hpcal4
140643	L6 IT Sulf_3	Hmgn2-203_ENSMUST00000102553	1.5819e-06	0.00756463	0.221791	L6 IT Sulf_3_Hmgn2
140680	L6 IT Sulf_3	Sh3bgrl3-201_ENSMUST00000030651	1.15828e-18	5.5389e-15	0.301481	L6 IT Sulf_3_Sh3bgrl3
143797	L6 IT Sulf_3	Sparcl1-201_ENSMUST00000031249	9.43039e-09	4.50961e-05	0.385123	L6 IT Sulf_3_Sparcl1
143821	L6 IT Sulf_3	Lrrc8d-205_ENSMUST00000135776	8.09759e-10	3.87227e-06	0.444948	L6 IT Sulf_3_Lrrc8d
144193	L6 IT Sulf_3	Iscu-201_ENSMUST00000026937	1.37196e-07	0.000656069	0.170317	L6 IT Sulf_3_Iscu
144413	L6 IT Sulf_3	Tesc-201_ENSMUST00000031304	1.45509e-12	6.95823e-09	0.417673	L6 IT Sulf_3_Tesc
145130	L6 IT Sulf_3	Auts2-207_ENSMUST00000161226	5.49656e-10	2.62845e-06	0.427313	L6 IT Sulf_3_Auts2
147139	L6 IT Sulf_3	Adcyap1r1-202_ENSMUST00000070756	1.325e-09	6.33615e-06	0.726628	L6 IT Sulf_3_Adcyap1r1
147222	L6 IT Sulf_3	Snca-202_ENSMUST00000163779	1.13571e-15	5.43098e-12	0.402116	L6 IT Sulf_3_Snca
147223	L6 IT Sulf_3	Snca-201_ENSMUST00000114268	8.91116e-11	4.26132e-07	0.208095	L6 IT Sulf_3_Snca
151482	L6 IT Sulf_3	Ftl1-201_ENSMUST00000094434	5.08976e-14	2.43392e-10	0.308924	L6 IT Sulf_3_Ftl1
151829	L6 IT Sulf_3	Klf13-201_ENSMUST00000063694	1.11296e-06	0.0053222	0.25855	L6 IT Sulf_3_Klf13
152472	L6 IT Sulf_3	Ndufc2-201_ENSMUST00000032882	8.51444e-07	0.00407161	0.127264	L6 IT Sulf_3_Ndufc2
153141	L6 IT Sulf_3	Spon1-201_ENSMUST00000046687	2.91674e-35	1.39479e-31	1.89918	L6 IT Sulf_3_Spon1
153604	L6 IT Sulf_3	Aldoa-203_ENSMUST00000106348	5.34053e-09	2.55384e-05	0.318294	L6 IT Sulf_3_Aldoa
154197	L6 IT Sulf_3	Caly-203_ENSMUST00000211044	2.4363e-10	1.16504e-06	0.342976	L6 IT Sulf_3_Caly
154199	L6 IT Sulf_3	Caly-202_ENSMUST00000166758	5.78131e-09	2.76462e-05	0.359909	L6 IT Sulf_3_Caly
154840	L6 IT Sulf_3	Ahi1-201_ENSMUST00000105525	8.12271e-11	3.88428e-07	0.372032	L6 IT Sulf_3_Ahi1
155684	L6 IT Sulf_3	Zwint-201_ENSMUST00000020081	7.26172e-13	3.47255e-09	0.236263	L6 IT Sulf_3_Zwint
160294	L6 IT Sulf_3	Cdh13-201_ENSMUST00000117160	1.91528e-07	0.000915888	0.835291	L6 IT Sulf_3_Cdh13
161287	L6 IT Sulf_3	Spcs1-206_ENSMUST00000228736	1.73883e-09	8.31509e-06	0.164762	L6 IT Sulf_3_Spcs1
162669	L6 IT Sulf_3	Tsc22d1-201_ENSMUST00000022587	3.65142e-12	1.74611e-08	0.346779	L6 IT Sulf_3_Tsc22d1
162787	L6 IT Sulf_3	Klf12-203_ENSMUST00000226544	3.24625e-10	1.55236e-06	0.543465	L6 IT Sulf_3_Klf12
164004	L6 IT Sulf_3	Fxyd6-203_ENSMUST00000217381	8.17631e-07	0.00390991	1.14865	L6 IT Sulf_3_Fxyd6
164705	L6 IT Sulf_3	Map2k1-201_ENSMUST00000005066	8.5717e-16	4.09899e-12	0.435117	L6 IT Sulf_3_Map2k1
164820	L6 IT Sulf_3	Ppib-201_ENSMUST00000034947	2.7369e-09	1.30879e-05	0.241137	L6 IT Sulf_3_Ppib
165190	L6 IT Sulf_3	Gsta4-201_ENSMUST00000034903	3.37372e-08	0.000161331	0.758857	L6 IT Sulf_3_Gsta4
167035	L6 IT Sulf_3	Rasl10a-201_ENSMUST00000037218	3.14215e-09	1.50258e-05	0.537925	L6 IT Sulf_3_Rasl10a
169997	L6 IT Sulf_3	Thra-201_ENSMUST00000064187	1.0848e-12	5.18752e-09	0.34106	L6 IT Sulf_3_Thra
170551	L6 IT Sulf_3	Limd2-201_ENSMUST00000045923	3.67002e-10	1.755e-06	0.564566	L6 IT Sulf_3_Limd2
170552	L6 IT Sulf_3	Limd2-204_ENSMUST00000138094	5.73996e-08	0.000274485	0.62182	L6 IT Sulf_3_Limd2
171330	L6 IT Sulf_3	Cd7-201_ENSMUST00000026159	4.95992e-12	2.37184e-08	1.28343	L6 IT Sulf_3_Cd7
173133	L6 IT Sulf_3	Cetn3-201_ENSMUST00000022009	1.68363e-06	0.00805112	0.197894	L6 IT Sulf_3_Cetn3
174250	L6 IT Sulf_3	Slc26a4-201_ENSMUST00000001253	1.23675e-07	0.000591413	0.719077	L6 IT Sulf_3_Slc26a4
175367	L6 IT Sulf_3	Zdhhc22-202_ENSMUST00000222543	1.50098e-07	0.000717769	0.459774	L6 IT Sulf_3_Zdhhc22
176232	L6 IT Sulf_3	Cdh9-202_ENSMUST00000228307	2.79156e-11	1.33492e-07	0.734514	L6 IT Sulf_3_Cdh9
180977	L6 IT Sulf_3	Agpat4-201_ENSMUST00000024594	2.55108e-07	0.00121993	0.416515	L6 IT Sulf_3_Agpat4
183001	L6 IT Sulf_3	Galnt14-201_ENSMUST00000024858	7.2935e-09	3.48775e-05	0.700445	L6 IT Sulf_3_Galnt14
183465	L6 IT Sulf_3	Celf4-202_ENSMUST00000115816	7.17939e-08	0.000343318	0.226768	L6 IT Sulf_3_Celf4
185261	L6 IT Sulf_3	Blnk-202_ENSMUST00000117695	4.16507e-18	1.99174e-14	1.66693	L6 IT Sulf_3_Blnk
185262	L6 IT Sulf_3	Blnk-201_ENSMUST00000054769	1.04818e-19	5.01241e-16	1.55183	L6 IT Sulf_3_Blnk
29	L6b Kcnip1_1	Atp6v1h-204_ENSMUST00000192698	3.55178e-09	1.90091e-05	0.20441	L6b Kcnip1_1_Atp6v1h
476	L6b Kcnip1_1	Cox5b-201_ENSMUST00000081180	2.42882e-09	1.29991e-05	0.32984	L6b Kcnip1_1_Cox5b
477	L6b Kcnip1_1	Cox5b-204_ENSMUST00000193210	2.69855e-10	1.44426e-06	0.25906	L6b Kcnip1_1_Cox5b
478	L6b Kcnip1_1	Cox5b-206_ENSMUST00000195151	1.04871e-09	5.61268e-06	0.365509	L6b Kcnip1_1_Cox5b
604	L6b Kcnip1_1	Rpl31-202_ENSMUST00000178079	1.00811e-06	0.00539539	0.330898	L6b Kcnip1_1_Rpl31
1297	L6b Kcnip1_1	Igfbp5-201_ENSMUST00000027377	1.16198e-23	6.21893e-20	1.39241	L6b Kcnip1_1_Igfbp5
1467	L6b Kcnip1_1	Resp18-201_ENSMUST00000039534	1.16419e-11	6.23072e-08	1.12881	L6b Kcnip1_1_Resp18
1614	L6b Kcnip1_1	Mff-212_ENSMUST00000162003	1.25716e-06	0.00672834	1.28112	L6b Kcnip1_1_Mff
1646	L6b Kcnip1_1	Dner-201_ENSMUST00000049126	4.32663e-15	2.31561e-11	1.3157	L6b Kcnip1_1_Dner
1893	L6b Kcnip1_1	Ndufa10-201_ENSMUST00000027478	1.70553e-06	0.009128	0.245795	L6b Kcnip1_1_Ndufa10
2204	L6b Kcnip1_1	Tmem163-203_ENSMUST00000160616	7.63828e-15	4.08801e-11	1.03014	L6b Kcnip1_1_Tmem163
2207	L6b Kcnip1_1	Tmem163-204_ENSMUST00000162406	4.49132e-10	2.40376e-06	1.07816	L6b Kcnip1_1_Tmem163
4006	L6b Kcnip1_1	Atp5c1-203_ENSMUST00000114897	8.41668e-09	4.50461e-05	0.169913	L6b Kcnip1_1_Atp5c1
4217	L6b Kcnip1_1	Msrb2-201_ENSMUST00000023856	6.76438e-07	0.0036203	0.666993	L6b Kcnip1_1_Msrb2
5178	L6b Kcnip1_1	Ak1-202_ENSMUST00000113277	5.24669e-08	0.000280803	0.402687	L6b Kcnip1_1_Ak1
5407	L6b Kcnip1_1	Gpr21-201_ENSMUST00000065441	3.93109e-07	0.00210392	1.09097	L6b Kcnip1_1_Gpr21
5462	L6b Kcnip1_1	Scai-201_ENSMUST00000038874	1.61734e-09	8.65603e-06	0.722467	L6b Kcnip1_1_Scai
6084	L6b Kcnip1_1	Atp5g3-202_ENSMUST00000111996	1.83747e-06	0.00983413	0.31197	L6b Kcnip1_1_Atp5g3
6085	L6b Kcnip1_1	Atp5g3-201_ENSMUST00000018914	2.16657e-09	1.15955e-05	0.225513	L6b Kcnip1_1_Atp5g3
6901	L6b Kcnip1_1	1700020I14Rik-202_ENSMUST00000153581	2.26074e-08	0.000120995	0.424007	L6b Kcnip1_1_1700020I14Rik
7362	L6b Kcnip1_1	Slc20a1-201_ENSMUST00000028880	7.7831e-08	0.000416552	1.40077	L6b Kcnip1_1_Slc20a1
8041	L6b Kcnip1_1	Dynlrb1-202_ENSMUST00000109682	1.7797e-07	0.000952494	0.22693	L6b Kcnip1_1_Dynlrb1
8042	L6b Kcnip1_1	Dynlrb1-204_ENSMUST00000150602	4.1374e-08	0.000221434	0.955323	L6b Kcnip1_1_Dynlrb1
9428	L6b Kcnip1_1	Slc25a5-201_ENSMUST00000016463	8.61682e-07	0.00461172	0.221031	L6b Kcnip1_1_Slc25a5
9657	L6b Kcnip1_1	C230004F18Rik-206_ENSMUST00000231449	1.88533e-11	1.00903e-07	0.93636	L6b Kcnip1_1_C230004F18Rik
10297	L6b Kcnip1_1	Cox7b-201_ENSMUST00000033582	1.17911e-09	6.31058e-06	0.315546	L6b Kcnip1_1_Cox7b
10299	L6b Kcnip1_1	Cox7b-203_ENSMUST00000155377	4.64181e-07	0.00248429	0.272183	L6b Kcnip1_1_Cox7b
10343	L6b Kcnip1_1	Pcdh11x-202_ENSMUST00000113358	3.0781e-22	1.6474e-18	1.46995	L6b Kcnip1_1_Pcdh11x
10361	L6b Kcnip1_1	Tspan6-201_ENSMUST00000087557	4.18573e-17	2.2402e-13	1.27774	L6b Kcnip1_1_Tspan6
10370	L6b Kcnip1_1	Cstf2-201_ENSMUST00000033609	9.97784e-09	5.34014e-05	0.798252	L6b Kcnip1_1_Cstf2
10458	L6b Kcnip1_1	Tceal5-201_ENSMUST00000066819	3.98196e-08	0.000213115	0.226533	L6b Kcnip1_1_Tceal5
10471	L6b Kcnip1_1	Bex3-202_ENSMUST00000113112	5.39466e-07	0.00288722	0.424584	L6b Kcnip1_1_Bex3
10742	L6b Kcnip1_1	Sat1-201_ENSMUST00000026318	9.85342e-08	0.000527355	0.657853	L6b Kcnip1_1_Sat1
11168	L6b Kcnip1_1	Sec62-202_ENSMUST00000191730	2.68264e-08	0.000143575	0.35383	L6b Kcnip1_1_Sec62
11241	L6b Kcnip1_1	Ndufb5-204_ENSMUST00000127477	1.86643e-06	0.00998914	0.235089	L6b Kcnip1_1_Ndufb5
11888	L6b Kcnip1_1	Serpini1-203_ENSMUST00000161776	8.94083e-14	4.78513e-10	1.2982	L6b Kcnip1_1_Serpini1
11889	L6b Kcnip1_1	Serpini1-201_ENSMUST00000029423	1.75047e-06	0.00936853	0.340383	L6b Kcnip1_1_Serpini1
12382	L6b Kcnip1_1	Pmvk-201_ENSMUST00000029564	5.97251e-14	3.19649e-10	0.598093	L6b Kcnip1_1_Pmvk
14092	L6b Kcnip1_1	Rabggtb-201_ENSMUST00000089950	1.01189e-06	0.00541565	0.358028	L6b Kcnip1_1_Rabggtb
14198	L6b Kcnip1_1	Wls-201_ENSMUST00000068952	3.44328e-08	0.000184284	1.22392	L6b Kcnip1_1_Wls
14602	L6b Kcnip1_1	Ndufb6-201_ENSMUST00000095128	6.18362e-09	3.30947e-05	0.241983	L6b Kcnip1_1_Ndufb6
14980	L6b Kcnip1_1	Tmod1-201_ENSMUST00000107773	4.01221e-07	0.00214733	0.444624	L6b Kcnip1_1_Tmod1
15852	L6b Kcnip1_1	Rab3b-202_ENSMUST00000106650	2.75366e-29	1.47376e-25	1.08288	L6b Kcnip1_1_Rab3b
15853	L6b Kcnip1_1	Rab3b-203_ENSMUST00000106651	1.00118e-32	5.35834e-29	1.25584	L6b Kcnip1_1_Rab3b
15854	L6b Kcnip1_1	Rab3b-201_ENSMUST00000003502	2.75001e-35	1.47181e-31	1.12015	L6b Kcnip1_1_Rab3b
15979	L6b Kcnip1_1	Uqcrh-202_ENSMUST00000078676	1.75666e-10	9.40163e-07	0.314901	L6b Kcnip1_1_Uqcrh
16807	L6b Kcnip1_1	Atpif1-201_ENSMUST00000067496	1.48206e-09	7.93198e-06	0.243169	L6b Kcnip1_1_Atpif1
16934	L6b Kcnip1_1	Sh3bgrl3-201_ENSMUST00000030651	1.89413e-09	1.01374e-05	0.329892	L6b Kcnip1_1_Sh3bgrl3
17985	L6b Kcnip1_1	Cyp51-201_ENSMUST00000001507	1.05753e-08	5.65989e-05	0.704425	L6b Kcnip1_1_Cyp51
19715	L6b Kcnip1_1	Epha5-204_ENSMUST00000113401	1.10011e-12	5.88777e-09	0.671898	L6b Kcnip1_1_Epha5
20207	L6b Kcnip1_1	Atp5k-201_ENSMUST00000049628	1.79924e-10	9.62952e-07	0.299258	L6b Kcnip1_1_Atp5k
20215	L6b Kcnip1_1	Cplx1-201_ENSMUST00000046892	8.63528e-12	4.6216e-08	0.685334	L6b Kcnip1_1_Cplx1
21004	L6b Kcnip1_1	Diablo-203_ENSMUST00000111587	4.34618e-07	0.00232608	0.695143	L6b Kcnip1_1_Diablo
21373	L6b Kcnip1_1	Caln1-201_ENSMUST00000086029	1.23336e-06	0.00660094	0.376908	L6b Kcnip1_1_Caln1
21379	L6b Kcnip1_1	Caln1-203_ENSMUST00000111288	4.87939e-13	2.61145e-09	0.53431	L6b Kcnip1_1_Caln1
22157	L6b Kcnip1_1	Atp5j2-202_ENSMUST00000161741	1.47395e-08	7.88859e-05	0.284258	L6b Kcnip1_1_Atp5j2
22159	L6b Kcnip1_1	Atp5j2-201_ENSMUST00000037056	2.27249e-07	0.00121624	0.282846	L6b Kcnip1_1_Atp5j2
22245	L6b Kcnip1_1	Pomp-201_ENSMUST00000031654	2.76407e-07	0.00147933	0.214675	L6b Kcnip1_1_Pomp
22661	L6b Kcnip1_1	Ndufa5-202_ENSMUST00000118558	1.5471e-10	8.28008e-07	0.66089	L6b Kcnip1_1_Ndufa5
22975	L6b Kcnip1_1	Chrm2-202_ENSMUST00000172278	3.56043e-09	1.90554e-05	1.21956	L6b Kcnip1_1_Chrm2
22977	L6b Kcnip1_1	Ptn-201_ENSMUST00000101534	5.80135e-18	3.10488e-14	1.26717	L6b Kcnip1_1_Ptn
23453	L6b Kcnip1_1	Abcg2-202_ENSMUST00000114294	5.38081e-07	0.00287981	1.12938	L6b Kcnip1_1_Abcg2
23468	L6b Kcnip1_1	Nap1l5-201_ENSMUST00000059539	5.13818e-12	2.74995e-08	0.344695	L6b Kcnip1_1_Nap1l5
23631	L6b Kcnip1_1	St3gal5-201_ENSMUST00000069994	2.91349e-10	1.5593e-06	0.463271	L6b Kcnip1_1_St3gal5
24369	L6b Kcnip1_1	Mitf-202_ENSMUST00000043637	4.12843e-12	2.20953e-08	1.46854	L6b Kcnip1_1_Mitf
25057	L6b Kcnip1_1	Tpi1-205_ENSMUST00000172132	1.72474e-08	9.23079e-05	0.204188	L6b Kcnip1_1_Tpi1
25529	L6b Kcnip1_1	Bcat1-203_ENSMUST00000111742	4.96351e-08	0.000265647	0.685769	L6b Kcnip1_1_Bcat1
25734	L6b Kcnip1_1	Ndufa3-204_ENSMUST00000148403	8.29861e-09	4.44141e-05	0.285336	L6b Kcnip1_1_Ndufa3
26586	L6b Kcnip1_1	Rab4b-201_ENSMUST00000093040	1.88488e-07	0.00100879	0.369753	L6b Kcnip1_1_Rab4b
26953	L6b Kcnip1_1	Alkbh6-201_ENSMUST00000060834	5.25484e-07	0.00281239	0.492827	L6b Kcnip1_1_Alkbh6
27045	L6b Kcnip1_1	Cox6b1-201_ENSMUST00000075738	1.86529e-10	9.98303e-07	0.2743	L6b Kcnip1_1_Cox6b1
28728	L6b Kcnip1_1	Thrsp-201_ENSMUST00000043077	8.50426e-09	4.55148e-05	1.75291	L6b Kcnip1_1_Thrsp
29309	L6b Kcnip1_1	Adm-201_ENSMUST00000033054	1.65777e-07	0.000887241	1.7736	L6b Kcnip1_1_Adm
29608	L6b Kcnip1_1	Hs3st2-201_ENSMUST00000084628	1.60722e-07	0.000860185	0.668033	L6b Kcnip1_1_Hs3st2
30457	L6b Kcnip1_1	Fuom-201_ENSMUST00000026539	1.16563e-07	0.000623847	0.473091	L6b Kcnip1_1_Fuom
30613	L6b Kcnip1_1	Cend1-202_ENSMUST00000124444	2.50724e-09	1.34188e-05	0.505692	L6b Kcnip1_1_Cend1
30704	L6b Kcnip1_1	Ifitm10-202_ENSMUST00000084412	1.38884e-09	7.43307e-06	1.01635	L6b Kcnip1_1_Ifitm10
30814	L6b Kcnip1_1	Ppp1r14c-202_ENSMUST00000217573	2.33021e-07	0.00124713	0.75142	L6b Kcnip1_1_Ppp1r14c
30945	L6b Kcnip1_1	Utrn-206_ENSMUST00000219003	2.37159e-09	1.26928e-05	0.993647	L6b Kcnip1_1_Utrn
31240	L6b Kcnip1_1	Rspo3-201_ENSMUST00000092623	3.23775e-10	1.73284e-06	1.02043	L6b Kcnip1_1_Rspo3
31938	L6b Kcnip1_1	Zwint-201_ENSMUST00000020081	3.72536e-07	0.00199382	0.20829	L6b Kcnip1_1_Zwint
32013	L6b Kcnip1_1	Mif-201_ENSMUST00000038169	5.13345e-15	2.74742e-11	0.444945	L6b Kcnip1_1_Mif
32029	L6b Kcnip1_1	Chchd10-201_ENSMUST00000058906	1.96304e-11	1.05062e-07	0.431468	L6b Kcnip1_1_Chchd10
32030	L6b Kcnip1_1	Chchd10-202_ENSMUST00000219435	1.23618e-11	6.61601e-08	0.447614	L6b Kcnip1_1_Chchd10
32204	L6b Kcnip1_1	Bsg-205_ENSMUST00000179781	1.16737e-10	6.24777e-07	0.20312	L6b Kcnip1_1_Bsg
32315	L6b Kcnip1_1	Atp5d-201_ENSMUST00000003156	4.85543e-10	2.59862e-06	0.241375	L6b Kcnip1_1_Atp5d
32353	L6b Kcnip1_1	Rps15-202_ENSMUST00000068408	5.5702e-07	0.00298117	0.25867	L6b Kcnip1_1_Rps15
32380	L6b Kcnip1_1	Uqcr11-201_ENSMUST00000020372	4.74107e-08	0.000253742	0.253475	L6b Kcnip1_1_Uqcr11
32381	L6b Kcnip1_1	Uqcr11-203_ENSMUST00000141683	8.56409e-08	0.00045835	0.929274	L6b Kcnip1_1_Uqcr11
33659	L6b Kcnip1_1	Atp5b-206_ENSMUST00000126751	7.44997e-08	0.000398723	0.224342	L6b Kcnip1_1_Atp5b
33738	L6b Kcnip1_1	Myl6-206_ENSMUST00000218127	1.66712e-14	8.92242e-11	1.12812	L6b Kcnip1_1_Myl6
33877	L6b Kcnip1_1	Pet100-203_ENSMUST00000207389	1.20376e-06	0.00644253	0.36036	L6b Kcnip1_1_Pet100
34824	L6b Kcnip1_1	Msmo1-201_ENSMUST00000034015	2.18311e-07	0.0011684	0.462031	L6b Kcnip1_1_Msmo1
35214	L6b Kcnip1_1	Dda1-201_ENSMUST00000098645	4.58991e-07	0.00245652	0.890342	L6b Kcnip1_1_Dda1
35475	L6b Kcnip1_1	Ndufb7-201_ENSMUST00000036996	4.11277e-07	0.00220116	0.2462	L6b Kcnip1_1_Ndufb7
35639	L6b Kcnip1_1	Prdx2-201_ENSMUST00000005292	5.58227e-08	0.000298763	0.302706	L6b Kcnip1_1_Prdx2
35934	L6b Kcnip1_1	Arl2bp-201_ENSMUST00000034228	1.70844e-06	0.00914355	0.500345	L6b Kcnip1_1_Arl2bp
36548	L6b Kcnip1_1	Cdh13-201_ENSMUST00000117160	7.56619e-27	4.04943e-23	1.38083	L6b Kcnip1_1_Cdh13
36624	L6b Kcnip1_1	Cox4i1-201_ENSMUST00000034276	9.16761e-16	4.9065e-12	0.343925	L6b Kcnip1_1_Cox4i1
38416	L6b Kcnip1_1	Sdr39u1-201_ENSMUST00000111325	5.47731e-07	0.00293146	0.352358	L6b Kcnip1_1_Sdr39u1
38599	L6b Kcnip1_1	Fdft1-201_ENSMUST00000054963	6.49669e-08	0.000347703	0.364354	L6b Kcnip1_1_Fdft1
38656	L6b Kcnip1_1	Ccdc25-201_ENSMUST00000022614	1.35322e-12	7.24244e-09	0.495386	L6b Kcnip1_1_Ccdc25
38923	L6b Kcnip1_1	Tsc22d1-201_ENSMUST00000022587	2.72108e-11	1.45632e-07	0.544379	L6b Kcnip1_1_Tsc22d1
38996	L6b Kcnip1_1	Tdrd3-202_ENSMUST00000168275	1.61045e-08	8.61912e-05	1.28641	L6b Kcnip1_1_Tdrd3
40553	L6b Kcnip1_1	Idh3a-204_ENSMUST00000215273	4.70259e-09	2.51683e-05	0.59548	L6b Kcnip1_1_Idh3a
40606	L6b Kcnip1_1	Rcn2-201_ENSMUST00000114276	8.47595e-08	0.000453633	0.585582	L6b Kcnip1_1_Rcn2
40702	L6b Kcnip1_1	Cox5a-202_ENSMUST00000213678	3.54275e-07	0.00189608	0.274081	L6b Kcnip1_1_Cox5a
40703	L6b Kcnip1_1	Cox5a-201_ENSMUST00000000090	1.7319e-17	9.26914e-14	0.330603	L6b Kcnip1_1_Cox5a
40708	L6b Kcnip1_1	Mpi-201_ENSMUST00000034856	1.66564e-09	8.91451e-06	0.565685	L6b Kcnip1_1_Mpi
40724	L6b Kcnip1_1	Cplx3-201_ENSMUST00000045068	1.84627e-21	9.88123e-18	1.181	L6b Kcnip1_1_Cplx3
40725	L6b Kcnip1_1	Cplx3-203_ENSMUST00000217015	5.73155e-15	3.06753e-11	1.05969	L6b Kcnip1_1_Cplx3
40827	L6b Kcnip1_1	Arih1-207_ENSMUST00000171975	1.69154e-06	0.00905314	0.668755	L6b Kcnip1_1_Arih1
41406	L6b Kcnip1_1	Hcrtr2-203_ENSMUST00000184757	1.19066e-12	6.37239e-09	2.25767	L6b Kcnip1_1_Hcrtr2
41468	L6b Kcnip1_1	Cox7a2-201_ENSMUST00000034881	8.71548e-07	0.00466453	0.177995	L6b Kcnip1_1_Cox7a2
42503	L6b Kcnip1_1	Uqcrc1-201_ENSMUST00000026743	1.54241e-06	0.00825498	0.224074	L6b Kcnip1_1_Uqcrc1
43193	L6b Kcnip1_1	Selenom-201_ENSMUST00000094469	3.44033e-09	1.84126e-05	0.404801	L6b Kcnip1_1_Selenom
43225	L6b Kcnip1_1	Mtfp1-201_ENSMUST00000004868	3.56628e-10	1.90867e-06	0.701018	L6b Kcnip1_1_Mtfp1
43255	L6b Kcnip1_1	Uqcr10-203_ENSMUST00000151559	1.51697e-09	8.11882e-06	0.636779	L6b Kcnip1_1_Uqcr10
43530	L6b Kcnip1_1	Ugp2-202_ENSMUST00000102875	2.48003e-11	1.32731e-07	1.79849	L6b Kcnip1_1_Ugp2
43531	L6b Kcnip1_1	Ugp2-201_ENSMUST00000060895	2.08828e-16	1.11765e-12	1.22122	L6b Kcnip1_1_Ugp2
43534	L6b Kcnip1_1	Mdh1-201_ENSMUST00000102874	9.72815e-15	5.2065e-11	0.424481	L6b Kcnip1_1_Mdh1
43537	L6b Kcnip1_1	Mdh1-202_ENSMUST00000125302	6.05837e-19	3.24244e-15	0.474568	L6b Kcnip1_1_Mdh1
43831	L6b Kcnip1_1	Gabrg2-202_ENSMUST00000070735	5.49104e-07	0.0029388	0.380721	L6b Kcnip1_1_Gabrg2
44140	L6b Kcnip1_1	Uqcrq-201_ENSMUST00000061326	4.66487e-07	0.00249664	0.24875	L6b Kcnip1_1_Uqcrq
44142	L6b Kcnip1_1	Uqcrq-203_ENSMUST00000109021	1.20318e-09	6.43942e-06	0.261371	L6b Kcnip1_1_Uqcrq
44253	L6b Kcnip1_1	Atox1-201_ENSMUST00000108857	5.76729e-07	0.00308665	0.314922	L6b Kcnip1_1_Atox1
44883	L6b Kcnip1_1	Gabarap-201_ENSMUST00000018711	1.74994e-06	0.0093657	0.271739	L6b Kcnip1_1_Gabarap
45943	L6b Kcnip1_1	Nme1-203_ENSMUST00000135884	3.52046e-15	1.88415e-11	0.402366	L6b Kcnip1_1_Nme1
45944	L6b Kcnip1_1	Nme1-201_ENSMUST00000021220	1.32306e-12	7.08102e-09	0.40534	L6b Kcnip1_1_Nme1
46056	L6b Kcnip1_1	Atp5g1-202_ENSMUST00000107684	3.57095e-13	1.91117e-09	0.348221	L6b Kcnip1_1_Atp5g1
47041	L6b Kcnip1_1	Atp5h-201_ENSMUST00000043931	6.07883e-14	3.25339e-10	0.286228	L6b Kcnip1_1_Atp5h
47311	L6b Kcnip1_1	Timp2-201_ENSMUST00000017610	1.55491e-09	8.32185e-06	0.701447	L6b Kcnip1_1_Timp2
47724	L6b Kcnip1_1	Idi1-201_ENSMUST00000169314	1.06631e-07	0.000570692	0.661254	L6b Kcnip1_1_Idi1
49295	L6b Kcnip1_1	Glrx-201_ENSMUST00000022082	7.64182e-18	4.0899e-14	0.828351	L6b Kcnip1_1_Glrx
49385	L6b Kcnip1_1	Mblac2-201_ENSMUST00000057598	1.79966e-07	0.000963178	0.910785	L6b Kcnip1_1_Mblac2
49403	L6b Kcnip1_1	Mef2c-223_ENSMUST00000199105	3.34783e-07	0.00179176	0.723801	L6b Kcnip1_1_Mef2c
49414	L6b Kcnip1_1	Mef2c-212_ENSMUST00000197146	1.13604e-06	0.00608011	0.473522	L6b Kcnip1_1_Mef2c
49458	L6b Kcnip1_1	Cox7c-203_ENSMUST00000131011	4.9215e-07	0.00263399	0.218524	L6b Kcnip1_1_Cox7c
49479	L6b Kcnip1_1	Atp6ap1l-201_ENSMUST00000109541	1.47848e-09	7.9128e-06	0.949816	L6b Kcnip1_1_Atp6ap1l
49490	L6b Kcnip1_1	Ssbp2-202_ENSMUST00000042122	9.52413e-09	5.09732e-05	0.853734	L6b Kcnip1_1_Ssbp2
50938	L6b Kcnip1_1	Rpl36al-201_ENSMUST00000054544	1.44228e-06	0.00771906	0.181458	L6b Kcnip1_1_Rpl36al
52654	L6b Kcnip1_1	Cox6c-201_ENSMUST00000014457	1.76175e-10	9.42891e-07	0.234769	L6b Kcnip1_1_Cox6c
52969	L6b Kcnip1_1	Ndufb9-201_ENSMUST00000022980	4.96536e-08	0.000265746	0.274327	L6b Kcnip1_1_Ndufb9
53072	L6b Kcnip1_1	Ndrg1-201_ENSMUST00000005256	5.1397e-15	2.75077e-11	1.93215	L6b Kcnip1_1_Ndrg1
54955	L6b Kcnip1_1	Rogdi-207_ENSMUST00000202281	2.0132e-07	0.00107747	0.288328	L6b Kcnip1_1_Rogdi
55005	L6b Kcnip1_1	Abat-201_ENSMUST00000065987	7.26155e-08	0.000388638	1.10801	L6b Kcnip1_1_Abat
55038	L6b Kcnip1_1	Tekt5-201_ENSMUST00000043415	7.53901e-12	4.03488e-08	2.00094	L6b Kcnip1_1_Tekt5
56691	L6b Kcnip1_1	Ncam2-202_ENSMUST00000067602	1.91401e-07	0.00102438	1.12467	L6b Kcnip1_1_Ncam2
56704	L6b Kcnip1_1	Atp5j-208_ENSMUST00000146103	1.30629e-09	6.99124e-06	0.343777	L6b Kcnip1_1_Atp5j
56921	L6b Kcnip1_1	Atp5o-201_ENSMUST00000023677	6.40019e-12	3.42538e-08	0.37258	L6b Kcnip1_1_Atp5o
57002	L6b Kcnip1_1	Ttc3-216_ENSMUST00000147046	2.07969e-07	0.00111305	0.758973	L6b Kcnip1_1_Ttc3
57240	L6b Kcnip1_1	Mas1-201_ENSMUST00000089015	1.78277e-14	9.54138e-11	1.55997	L6b Kcnip1_1_Mas1
57264	L6b Kcnip1_1	Acat2-201_ENSMUST00000007005	2.26747e-10	1.21355e-06	0.704126	L6b Kcnip1_1_Acat2
57622	L6b Kcnip1_1	Ndufb10-201_ENSMUST00000045602	2.28929e-08	0.000122523	0.239973	L6b Kcnip1_1_Ndufb10
57869	L6b Kcnip1_1	Dusp1-201_ENSMUST00000025025	1.32897e-07	0.000711265	1.08764	L6b Kcnip1_1_Dusp1
58137	L6b Kcnip1_1	Ndufv3-202_ENSMUST00000064798	2.98863e-11	1.59951e-07	0.421433	L6b Kcnip1_1_Ndufv3
58741	L6b Kcnip1_1	Rcan2-203_ENSMUST00000177857	3.23717e-07	0.00173253	1.53251	L6b Kcnip1_1_Rcan2
58742	L6b Kcnip1_1	Rcan2-201_ENSMUST00000044792	8.15299e-27	4.36348e-23	1.02706	L6b Kcnip1_1_Rcan2
59759	L6b Kcnip1_1	Stard4-201_ENSMUST00000025236	5.72105e-10	3.06191e-06	1.13746	L6b Kcnip1_1_Stard4
60560	L6b Kcnip1_1	Ndufv1-201_ENSMUST00000042497	8.11206e-08	0.000434158	0.347731	L6b Kcnip1_1_Ndufv1
60841	L6b Kcnip1_1	Arl2-201_ENSMUST00000025893	9.84403e-08	0.000526852	0.288234	L6b Kcnip1_1_Arl2
60931	L6b Kcnip1_1	Prdx5-202_ENSMUST00000145300	1.06344e-09	5.69153e-06	0.747069	L6b Kcnip1_1_Prdx5
60932	L6b Kcnip1_1	Prdx5-201_ENSMUST00000025904	4.49919e-19	2.40797e-15	0.600102	L6b Kcnip1_1_Prdx5
60933	L6b Kcnip1_1	Prdx5-203_ENSMUST00000149261	1.38415e-21	7.40796e-18	0.941469	L6b Kcnip1_1_Prdx5
60934	L6b Kcnip1_1	Prdx5-204_ENSMUST00000173091	2.70566e-07	0.00144807	1.18984	L6b Kcnip1_1_Prdx5
60956	L6b Kcnip1_1	Vegfb-202_ENSMUST00000130048	1.0067e-08	5.38784e-05	0.726848	L6b Kcnip1_1_Vegfb
61109	L6b Kcnip1_1	Syt7-202_ENSMUST00000076968	5.25637e-07	0.00281321	0.482598	L6b Kcnip1_1_Syt7
61221	L6b Kcnip1_1	Gda-201_ENSMUST00000087600	1.33305e-06	0.00713448	0.367816	L6b Kcnip1_1_Gda
61319	L6b Kcnip1_1	Cdc37l1-201_ENSMUST00000050148	9.63686e-07	0.00515765	1.01942	L6b Kcnip1_1_Cdc37l1
61615	L6b Kcnip1_1	Ndufb8-201_ENSMUST00000026222	4.2194e-08	0.000225822	0.266522	L6b Kcnip1_1_Ndufb8
62471	L6b Kcnip1_2	Pdcl3-204_ENSMUST00000194552	6.4061e-07	0.00352015	0.668303	L6b Kcnip1_2_Pdcl3
63340	L6b Kcnip1_2	Resp18-201_ENSMUST00000039534	3.14213e-11	1.7266e-07	1.80154	L6b Kcnip1_2_Resp18
63519	L6b Kcnip1_2	Dner-201_ENSMUST00000049126	4.13522e-09	2.27231e-05	2.12093	L6b Kcnip1_2_Dner
64023	L6b Kcnip1_2	Dbi-201_ENSMUST00000027634	1.33113e-11	7.31458e-08	0.942863	L6b Kcnip1_2_Dbi
64357	L6b Kcnip1_2	Arl8a-201_ENSMUST00000027684	1.49027e-06	0.00818903	0.461418	L6b Kcnip1_2_Arl8a
65008	L6b Kcnip1_2	Rgs4-201_ENSMUST00000027991	2.1378e-07	0.00117472	2.03877	L6b Kcnip1_2_Rgs4
66258	L6b Kcnip1_2	Nsmf-210_ENSMUST00000134744	5.51255e-08	0.000302915	1.00019	L6b Kcnip1_2_Nsmf
68466	L6b Kcnip1_2	Pamr1-201_ENSMUST00000028612	2.02021e-07	0.00111011	1.51485	L6b Kcnip1_2_Pamr1
69235	L6b Kcnip1_2	Slc20a1-201_ENSMUST00000028880	2.24438e-07	0.00123329	1.82091	L6b Kcnip1_2_Slc20a1
70727	L6b Kcnip1_2	Phactr3-206_ENSMUST00000133267	6.93153e-07	0.00380888	3.20405	L6b Kcnip1_2_Phactr3
71410	L6b Kcnip1_2	Zdhhc9-201_ENSMUST00000037960	5.77047e-07	0.00317087	1.00441	L6b Kcnip1_2_Zdhhc9
71530	L6b Kcnip1_2	C230004F18Rik-206_ENSMUST00000231449	1.92748e-09	1.05915e-05	1.3422	L6b Kcnip1_2_C230004F18Rik
73821	L6b Kcnip1_2	Glrb-204_ENSMUST00000135043	1.084e-06	0.00595657	1.79001	L6b Kcnip1_2_Glrb
73869	L6b Kcnip1_2	Trim2-206_ENSMUST00000107695	3.79768e-07	0.00208683	2.18617	L6b Kcnip1_2_Trim2
74419	L6b Kcnip1_2	S100a10-201_ENSMUST00000045756	5.00857e-18	2.75221e-14	4.46884	L6b Kcnip1_2_S100a10
74928	L6b Kcnip1_2	Rhoc-201_ENSMUST00000002303	3.08454e-08	0.000169495	3.66199	L6b Kcnip1_2_Rhoc
75562	L6b Kcnip1_2	Ppa2-205_ENSMUST00000150386	7.97664e-13	4.38316e-09	2.86016	L6b Kcnip1_2_Ppa2
75956	L6b Kcnip1_2	St6galnac5-201_ENSMUST00000044278	8.52668e-07	0.00468541	2.68449	L6b Kcnip1_2_St6galnac5
77332	L6b Kcnip1_2	Elavl2-207_ENSMUST00000107118	2.75758e-07	0.00151529	1.3642	L6b Kcnip1_2_Elavl2
77784	L6b Kcnip1_2	Elavl4-211_ENSMUST00000153200	5.59196e-07	0.00307278	0.8023	L6b Kcnip1_2_Elavl4
77851	L6b Kcnip1_2	Uqcrh-204_ENSMUST00000134760	2.46738e-07	0.00135582	1.09609	L6b Kcnip1_2_Uqcrh
77865	L6b Kcnip1_2	Pomgnt1-204_ENSMUST00000120083	4.69206e-07	0.00257829	1.42818	L6b Kcnip1_2_Pomgnt1
78807	L6b Kcnip1_2	Sh3bgrl3-201_ENSMUST00000030651	6.88491e-08	0.000378326	0.912319	L6b Kcnip1_2_Sh3bgrl3
80413	L6b Kcnip1_2	Cgref1-201_ENSMUST00000031051	1.3741e-08	7.5507e-05	1.68913	L6b Kcnip1_2_Cgref1
80970	L6b Kcnip1_2	Fbxl5-201_ENSMUST00000047857	1.06004e-10	5.82493e-07	1.04958	L6b Kcnip1_2_Fbxl5
81439	L6b Kcnip1_2	Usp46-204_ENSMUST00000145016	1.09188e-06	0.00599986	1.96103	L6b Kcnip1_2_Usp46
83139	L6b Kcnip1_2	Ran-202_ENSMUST00000111343	1.80439e-07	0.000991515	1.33998	L6b Kcnip1_2_Ran
84207	L6b Kcnip1_2	Rxfp2-203_ENSMUST00000131212	2.63027e-07	0.00144533	2.96967	L6b Kcnip1_2_Rxfp2
84424	L6b Kcnip1_2	2610001J05Rik-202_ENSMUST00000155856	3.22623e-07	0.00177281	0.571253	L6b Kcnip1_2_2610001J05Rik
85350	L6b Kcnip1_2	Snca-201_ENSMUST00000114268	3.60299e-10	1.97984e-06	0.792418	L6b Kcnip1_2_Snca
89025	L6b Kcnip1_2	Gpi1-211_ENSMUST00000206603	5.97253e-10	3.28191e-06	2.22426	L6b Kcnip1_2_Gpi1
89680	L6b Kcnip1_2	Sult2b1-207_ENSMUST00000210754	1.35739e-09	7.45887e-06	2.47962	L6b Kcnip1_2_Sult2b1
89804	L6b Kcnip1_2	Ptpn5-201_ENSMUST00000033142	1.82152e-08	0.000100092	1.80374	L6b Kcnip1_2_Ptpn5
89939	L6b Kcnip1_2	A230006K03Rik-201_ENSMUST00000107533	4.29429e-07	0.00235971	1.05089	L6b Kcnip1_2_A230006K03Rik
90611	L6b Kcnip1_2	Aamdc-206_ENSMUST00000136757	2.80473e-08	0.00015412	1.86783	L6b Kcnip1_2_Aamdc
90992	L6b Kcnip1_2	Cckbr-201_ENSMUST00000033189	1.53893e-09	8.45643e-06	0.688346	L6b Kcnip1_2_Cckbr
91427	L6b Kcnip1_2	Lyrm1-207_ENSMUST00000208202	1.0947e-08	6.01535e-05	1.44279	L6b Kcnip1_2_Lyrm1
94226	L6b Kcnip1_2	Rps15-202_ENSMUST00000068408	1.61545e-06	0.00887689	0.231798	L6b Kcnip1_2_Rps15
95300	L6b Kcnip1_2	Llph-202_ENSMUST00000130198	5.42597e-22	2.98157e-18	0.898593	L6b Kcnip1_2_Llph
97174	L6b Kcnip1_2	Rab8a-202_ENSMUST00000128203	8.9544e-07	0.00492044	0.797624	L6b Kcnip1_2_Rab8a
97762	L6b Kcnip1_2	Mt3-201_ENSMUST00000034211	1.92859e-07	0.00105976	0.42609	L6b Kcnip1_2_Mt3
98111	L6b Kcnip1_2	Nrn1l-201_ENSMUST00000060167	1.20735e-06	0.00663437	4.01019	L6b Kcnip1_2_Nrn1l
98115	L6b Kcnip1_2	Psmb10-203_ENSMUST00000212332	1.43269e-08	7.87261e-05	1.39268	L6b Kcnip1_2_Psmb10
98421	L6b Kcnip1_2	Cdh13-201_ENSMUST00000117160	1.81085e-07	0.000995063	1.26917	L6b Kcnip1_2_Cdh13
100796	L6b Kcnip1_2	Tsc22d1-201_ENSMUST00000022587	3.59653e-07	0.00197629	0.825209	L6b Kcnip1_2_Tsc22d1
105403	L6b Kcnip1_2	Ugp2-202_ENSMUST00000102875	7.11961e-08	0.000391223	2.43293	L6b Kcnip1_2_Ugp2
105404	L6b Kcnip1_2	Ugp2-201_ENSMUST00000060895	6.8211e-11	3.7482e-07	1.52134	L6b Kcnip1_2_Ugp2
105669	L6b Kcnip1_2	Kcnip1-201_ENSMUST00000065970	3.46672e-08	0.000190496	3.68749	L6b Kcnip1_2_Kcnip1
107324	L6b Kcnip1_2	Aldoc-201_ENSMUST00000017534	1.3168e-09	7.2358e-06	3.3337	L6b Kcnip1_2_Aldoc
107325	L6b Kcnip1_2	Aldoc-202_ENSMUST00000102478	7.44659e-15	4.0919e-11	4.86139	L6b Kcnip1_2_Aldoc
109370	L6b Kcnip1_2	Pcyt2-202_ENSMUST00000106187	8.95472e-07	0.00492062	1.81652	L6b Kcnip1_2_Pcyt2
109934	L6b Kcnip1_2	A330102I10Rik-202_ENSMUST00000140415	1.239e-06	0.00680833	2.57318	L6b Kcnip1_2_A330102I10Rik
[truncated: 4,516 more rows]
