# Supplementary material for: Isoform cell-type specificity in the mouse primary motor cortex
Source: Nature. 2021 Oct 6;598(7879):195–9. doi: 10.1038/s41586-021-03969-3 (PMC8494650; doi:10.1038/s41586-021-03969-3)
Supplement: Supplementary file 10 — Sex-differential analysis [file 41586_2021_3969_MOESM10_ESM.xlsx]

## Sheet: Sheet 1 - ST07_sex_isoform_subc
ST07_sex_isoform_subclass_DE
	index	name	p_raw	p_corr	es	cluster	chromosome
48065	F	4930512M02Rik-201_ENSMUST00000081896	2.98052e-06	0.00434857	3.02083	Astro	11
54590	F	Sdha-206_ENSMUST00000161434	3.27372e-06	0.00477636	5.33356	Astro	13
110822	M	Timm23-201_ENSMUST00000013845	1.00202e-07	3.54714e-05	5.60538	Astro	14
115490	M	Faim-201_ENSMUST00000035038	1.83143e-05	0.00648327	5.3108	Astro	9
203	F	Tram1-201_ENSMUST00000027068	1.15601e-07	0.00112017	3.24108	Endo	1
2430	F	Ccnt2-202_ENSMUST00000112570	1.3537e-07	0.00131174	3.97678	Endo	1
3251	F	Suco-204_ENSMUST00000192422	2.39801e-07	0.00232368	3.3739	Endo	1
3403	F	Tada1-201_ENSMUST00000027846	3.01022e-07	0.0029169	3.57362	Endo	1
4849	F	Tubb4b-201_ENSMUST00000043584	9.69273e-07	0.00939226	5.21699	Endo	2
5061	F	Sdccag3-202_ENSMUST00000077983	1.01284e-06	0.00981439	4.55987	Endo	2
6287	F	Psmd14-201_ENSMUST00000028278	5.66718e-07	0.00549149	5.25122	Endo	2
7995	F	Trpm7-202_ENSMUST00000103224	2.22971e-07	0.00216059	3.97916	Endo	2
8877	F	Trp53inp2-201_ENSMUST00000043237	2.73914e-08	0.000265422	3.22103	Endo	2
11095	F	Pdk3-201_ENSMUST00000045748	2.00568e-07	0.0019435	4.5199	Endo	X
12349	F	Prkci-201_ENSMUST00000108249	6.31099e-08	0.000611535	3.53085	Endo	3
12798	F	Ufm1-203_ENSMUST00000146598	9.74075e-07	0.00943878	3.2855	Endo	3
13277	F	Fbxw7-202_ENSMUST00000107675	1.61545e-07	0.00156537	3.20688	Endo	3
14362	F	Olfml3-202_ENSMUST00000154145	8.14218e-08	0.000788977	3.13581	Endo	3
16082	F	Smim8-207_ENSMUST00000139922	4.13249e-08	0.000400439	4.98335	Endo	4
17999	F	Rlf-201_ENSMUST00000056635	2.40365e-08	0.000232914	3.17239	Endo	4
18538	F	Med18-201_ENSMUST00000102567	5.00142e-08	0.000484637	4.31287	Endo	4
20288	F	Kmt2c-208_ENSMUST00000174734	2.0941e-07	0.00202919	3.13172	Endo	5
20467	F	Preb-206_ENSMUST00000201821	3.36424e-07	0.00325994	3.30246	Endo	5
22266	F	Gm10419-202_ENSMUST00000196693	1.73012e-07	0.00167649	3.6076	Endo	5
22350	F	Zfp605-202_ENSMUST00000112528	2.82052e-07	0.00273309	4.33673	Endo	5
23214	F	Vps37b-201_ENSMUST00000040967	4.79213e-07	0.00464358	4.05016	Endo	5
25215	F	Bpgm-201_ENSMUST00000045372	2.30503e-07	0.00223358	4.18057	Endo	6
26595	F	Mgll-204_ENSMUST00000113585	9.07418e-08	0.000879288	3.99753	Endo	6
27491	F	Necap1-201_ENSMUST00000032477	9.2313e-08	0.000894513	4.50374	Endo	6
31162	F	Polg-214_ENSMUST00000154403	7.48182e-07	0.00724989	3.87455	Endo	7
31923	F	Inppl1-204_ENSMUST00000186316	2.13787e-07	0.0020716	3.72428	Endo	7
32828	F	Sult1a1-203_ENSMUST00000106373	1.53282e-07	0.00148531	5.92682	Endo	7
33336	F	Oat-201_ENSMUST00000084500	7.82871e-08	0.000758602	4.43491	Endo	7
33444	F	Ppp2r2d-207_ENSMUST00000155672	4.74081e-07	0.00459385	4.45392	Endo	7
33544	F	Paox-201_ENSMUST00000026537	9.20939e-08	0.00089239	3.02131	Endo	7
34505	F	Marcks-201_ENSMUST00000092584	1.25228e-07	0.00121346	3.40705	Endo	10
35277	F	Gstt2-208_ENSMUST00000220440	1.90211e-07	0.00184314	4.47188	Endo	10
36056	F	Tdg-201_ENSMUST00000092266	2.97398e-08	0.000288179	4.30777	Endo	10
38756	F	Pgpep1-201_ENSMUST00000070173	7.59269e-08	0.000735732	3.28327	Endo	8
41225	F	Adk-205_ENSMUST00000223861	1.78795e-07	0.00173252	3.91943	Endo	14
46194	F	U2surp-205_ENSMUST00000186139	9.09181e-07	0.00880996	4.24394	Endo	9
47760	F	Drg1-201_ENSMUST00000020741	4.40399e-07	0.00426746	5.86897	Endo	11
47866	F	Mtmr3-207_ENSMUST00000155566	7.37498e-07	0.00714636	2.9542	Endo	11
48252	F	Pex13-201_ENSMUST00000020523	2.86806e-07	0.00277915	3.5561	Endo	11
49648	F	Neurl4-201_ENSMUST00000061837	1.74235e-07	0.00168833	2.85731	Endo	11
50197	F	Taok1-201_ENSMUST00000017435	1.29813e-07	0.00125789	2.82531	Endo	11
54981	F	Pde8b-213_ENSMUST00000162882	3.59126e-07	0.00347993	3.79451	Endo	13
58222	F	Zfr-201_ENSMUST00000122941	2.23158e-08	0.00021624	2.9721	Endo	15
59805	F	Aco2-201_ENSMUST00000023116	5.75954e-08	0.000558099	3.78623	Endo	15
63198	F	Morc3-201_ENSMUST00000044068	2.88666e-08	0.000279718	3.47592	Endo	16
63199	F	Morc3-206_ENSMUST00000202261	8.30484e-09	8.04739e-05	3.2505	Endo	16
63658	F	Rgmb-201_ENSMUST00000170578	4.61733e-07	0.00447419	2.31136	Endo	17
64176	F	Rab11fip3-201_ENSMUST00000118828	3.58026e-08	0.000346927	3.83847	Endo	17
64538	F	Sik1-201_ENSMUST00000024839	8.71721e-07	0.00844698	2.37256	Endo	17
64823	F	Prrt1-201_ENSMUST00000015620	8.29765e-07	0.00804043	3.53401	Endo	17
66346	F	Trappc8-206_ENSMUST00000225661	8.94542e-09	8.66811e-05	4.19583	Endo	18
66936	F	Slc12a2-201_ENSMUST00000115366	4.14023e-08	0.000401188	4.04383	Endo	18
67966	F	Otub1-201_ENSMUST00000025679	5.98981e-07	0.00580413	4.37312	Endo	19
69044	F	Nhlrc2-201_ENSMUST00000071423	4.35978e-07	0.00422463	3.54199	Endo	19
83537	M	Hipk1-207_ENSMUST00000200071	1.24041e-05	0.00862085	0.39523	Endo	3
2449	F	R3hdm1-201_ENSMUST00000036288	1.69011e-07	0.00116043	0.263375	L2/3 IT	1
3789	F	Hnrnpu-206_ENSMUST00000161769	5.42357e-07	0.00372382	0.678241	L2/3 IT	1
8592	F	Napb-201_ENSMUST00000028926	8.09034e-10	5.55483e-06	0.630369	L2/3 IT	2
10241	F	Tspan7-201_ENSMUST00000076354	8.30708e-08	0.000570364	0.100302	L2/3 IT	X
11309	F	Tsix-201_ENSMUST00000152916	3.99419e-89	2.74241e-85	3.4697	L2/3 IT	X
11311	F	Xist-201_ENSMUST00000127786	9.38184e-41	6.44157e-37	1.89786	L2/3 IT	X
13138	F	Serpini1-201_ENSMUST00000029423	4.07273e-07	0.00279634	0.291616	L2/3 IT	3
13507	F	Syt11-201_ENSMUST00000090945	9.48615e-08	0.000651319	0.197568	L2/3 IT	3
14515	F	Kcna2-201_ENSMUST00000038695	8.2979e-07	0.00569734	0.435982	L2/3 IT	3
15415	F	Prkacb-203_ENSMUST00000106137	8.37049e-07	0.00574718	0.543335	L2/3 IT	3
15974	F	Fut9-201_ENSMUST00000084770	1.4461e-07	0.000992892	0.373785	L2/3 IT	4
18149	F	Thrap3-201_ENSMUST00000080919	3.74948e-07	0.0025744	0.578532	L2/3 IT	4
18735	F	Rsrp1-201_ENSMUST00000078084	9.46178e-10	6.49646e-06	0.524353	L2/3 IT	4
20152	F	Kmt2e-207_ENSMUST00000196889	6.38221e-07	0.00438203	0.373854	L2/3 IT	5
21838	F	G3bp2-209_ENSMUST00000202258	6.75011e-07	0.00463463	0.609295	L2/3 IT	5
30456	F	Slc17a7-201_ENSMUST00000085374	1.09435e-09	7.51379e-06	0.328692	L2/3 IT	7
34819	F	Serinc1-201_ENSMUST00000020027	1.75584e-10	1.20556e-06	0.183859	L2/3 IT	10
36491	F	Atp2b1-208_ENSMUST00000219624	1.52515e-07	0.00104717	0.251848	L2/3 IT	10
36610	F	Syt1-201_ENSMUST00000064054	6.44289e-11	4.42369e-07	0.257186	L2/3 IT	10
37003	F	Dctn2-201_ENSMUST00000026479	2.59549e-08	0.000178206	0.23143	L2/3 IT	10
38357	F	Gpm6a-201_ENSMUST00000033915	2.9103e-07	0.00199821	0.125028	L2/3 IT	8
39920	F	Nol3-201_ENSMUST00000014920	1.18817e-09	8.15799e-06	0.521685	L2/3 IT	8
41880	F	Gmfb-202_ENSMUST00000111817	1.91806e-07	0.00131694	0.477173	L2/3 IT	14
44094	F	Aplp2-203_ENSMUST00000213254	1.45789e-09	1.00098e-05	0.460327	L2/3 IT	9
46638	F	Pcbp4-201_ENSMUST00000024260	2.97528e-09	2.04282e-05	0.691659	L2/3 IT	9
48514	F	Gabra1-201_ENSMUST00000020707	7.36125e-11	5.05424e-07	0.492796	L2/3 IT	11
50197	F	Taok1-201_ENSMUST00000017435	2.8373e-08	0.000194809	0.313403	L2/3 IT	11
55248	F	Sgtb-201_ENSMUST00000044385	1.4171e-06	0.00972981	0.469614	L2/3 IT	13
56547	F	Nemf-212_ENSMUST00000222763	1.62493e-07	0.00111568	0.511916	L2/3 IT	12
56689	F	Rtn1-203_ENSMUST00000137990	2.11956e-09	1.45529e-05	0.321812	L2/3 IT	12
58224	F	Zfr-203_ENSMUST00000128475	5.52748e-08	0.000379517	0.875378	L2/3 IT	15
63815	F	Srrm2-209_ENSMUST00000190686	1.74825e-07	0.00120035	0.282421	L2/3 IT	17
65708	F	Ralbp1-201_ENSMUST00000024905	7.62413e-08	0.000523473	0.324398	L2/3 IT	17
66578	F	Matr3-204_ENSMUST00000186614	3.12898e-08	0.000214836	0.491598	L2/3 IT	18
68722	F	Morn4-201_ENSMUST00000051772	1.83229e-08	0.000125805	0.446485	L2/3 IT	19
69168	F	AC149090.1-201_ENSMUST00000179505	1.05745e-14	7.26048e-11	0.765191	L2/3 IT	JH584304.1
69169	F	AC149090.1-202_ENSMUST00000178343	5.70044e-10	3.91392e-06	0.590508	L2/3 IT	JH584304.1
77587	M	Snap25-201_ENSMUST00000028727	2.69271e-07	0.00165494	0.249181	L2/3 IT	2
79606	M	Rpl39-201_ENSMUST00000115231	1.36591e-06	0.00839491	0.183518	L2/3 IT	X
97071	M	Hebp1-201_ENSMUST00000045855	6.50153e-09	3.99584e-05	0.69054	L2/3 IT	6
101627	M	Rps15a-201_ENSMUST00000106588	5.80564e-08	0.000356815	0.287115	L2/3 IT	7
117192	M	Ppia-203_ENSMUST00000135789	8.53242e-08	0.000524402	0.472291	L2/3 IT	11
118950	M	Psmb6-203_ENSMUST00000145503	4.07248e-07	0.00250294	0.232764	L2/3 IT	11
126671	M	Calm1-203_ENSMUST00000127300	1.88165e-07	0.00115646	0.12939	L2/3 IT	12
135271	M	Uty-212_ENSMUST00000185837	1.13908e-12	7.00078e-09	0.434803	L2/3 IT	Y
138311	M	mt-Nd3-201_ENSMUST00000082411	2.67182e-07	0.0016421	0.192116	L2/3 IT	MT
7	F	Mrpl15-206_ENSMUST00000156816	7.9277e-10	5.04519e-06	0.196934	L5 IT	1
14	F	Lypla1-201_ENSMUST00000027036	2.33757e-08	0.000148763	0.356676	L5 IT	1
34	F	Atp6v1h-204_ENSMUST00000192698	1.16422e-08	7.40908e-05	0.147799	L5 IT	1
88	F	3110035E14Rik-201_ENSMUST00000088666	1.32618e-23	8.43983e-20	0.297135	L5 IT	1
91	F	Vcpip1-201_ENSMUST00000057438	1.13448e-10	7.21985e-07	0.315982	L5 IT	1
156	F	Arfgef1-201_ENSMUST00000088615	1.76326e-15	1.12214e-11	0.455603	L5 IT	1
206	F	Lactb2-201_ENSMUST00000027071	1.54736e-08	9.84737e-05	0.276671	L5 IT	1
217	F	Kcnb2-201_ENSMUST00000170146	1.70129e-22	1.0827e-18	0.459322	L5 IT	1
276	F	Gdap1-201_ENSMUST00000026879	3.38904e-15	2.15678e-11	0.345429	L5 IT	1
325	F	Ogfrl1-201_ENSMUST00000027343	4.42209e-10	2.81422e-06	0.205979	L5 IT	1
332	F	Smap1-201_ENSMUST00000027339	1.10685e-08	7.04399e-05	0.182141	L5 IT	1
352	F	Lmbrd1-201_ENSMUST00000095062	4.38331e-07	0.00278954	0.18876	L5 IT	1
431	F	Dst-202_ENSMUST00000097786	1.47626e-18	9.3949e-15	0.357137	L5 IT	1
459	F	Arhgef4-201_ENSMUST00000047664	3.91213e-10	2.48968e-06	0.342685	L5 IT	1
471	F	Plekhb2-201_ENSMUST00000027297	6.59055e-16	4.19423e-12	0.379017	L5 IT	1
558	F	Inpp4a-201_ENSMUST00000027287	3.19599e-13	2.03393e-09	0.276771	L5 IT	1
567	F	Coa5-201_ENSMUST00000027286	7.43974e-13	4.73465e-09	0.528857	L5 IT	1
645	F	Lonrf2-202_ENSMUST00000147695	1.92224e-09	1.22331e-05	0.277185	L5 IT	1
660	F	Npas2-201_ENSMUST00000056815	2.1685e-11	1.38003e-07	0.397471	L5 IT	1
661	F	Rpl31-201_ENSMUST00000086535	1.31922e-06	0.00839553	0.284805	L5 IT	1
664	F	Rpl31-203_ENSMUST00000179954	3.8517e-07	0.00245122	0.395057	L5 IT	1
679	F	Creg2-201_ENSMUST00000053355	2.50675e-16	1.59529e-12	0.478247	L5 IT	1
813	F	Slc39a10-201_ENSMUST00000027131	1.26872e-06	0.0080741	0.168483	L5 IT	1
865	F	Gls-204_ENSMUST00000114513	7.71852e-23	4.91206e-19	0.288526	L5 IT	1
892	F	Mfsd6-205_ENSMUST00000156876	2.80396e-17	1.78444e-13	0.511261	L5 IT	1
897	F	Inpp1-201_ENSMUST00000027271	1.09545e-11	6.97141e-08	0.30574	L5 IT	1
970	F	Coq10b-201_ENSMUST00000027125	3.98465e-09	2.53583e-05	0.290203	L5 IT	1
1039	F	Bzw1-201_ENSMUST00000050552	8.69317e-14	5.53233e-10	0.242192	L5 IT	1
1080	F	Fam126b-207_ENSMUST00000161600	4.03291e-12	2.56654e-08	0.280551	L5 IT	1
1102	F	Trak2-201_ENSMUST00000027186	2.66338e-12	1.69497e-08	0.382619	L5 IT	1
1207	F	Gm29084-201_ENSMUST00000185587	3.06895e-10	1.95308e-06	0.295964	L5 IT	1
1224	F	Ndufs1-201_ENSMUST00000027111	4.59302e-11	2.923e-07	0.390909	L5 IT	1
1271	F	Klf7-202_ENSMUST00000114086	7.93451e-19	5.04952e-15	0.405015	L5 IT	1
1346	F	Unc80-201_ENSMUST00000061620	3.12835e-15	1.99088e-11	0.308328	L5 IT	1
1577	F	Tuba4a-202_ENSMUST00000186213	1.85029e-08	0.000117752	0.183067	L5 IT	1
1578	F	Tuba4a-201_ENSMUST00000079464	1.75878e-17	1.11929e-13	0.203509	L5 IT	1
1579	F	Tuba4a-206_ENSMUST00000188593	1.79187e-13	1.14034e-09	0.317164	L5 IT	1
1596	F	Ptprn-201_ENSMUST00000027404	5.01048e-21	3.18867e-17	0.300874	L5 IT	1
1602	F	Resp18-201_ENSMUST00000039534	5.86016e-19	3.7294e-15	0.629949	L5 IT	1
1609	F	Dnpep-202_ENSMUST00000113605	2.66578e-10	1.6965e-06	0.422276	L5 IT	1
1697	F	Acsl3-201_ENSMUST00000035779	6.58251e-10	4.18911e-06	0.371377	L5 IT	1
1699	F	Acsl3-205_ENSMUST00000142704	5.23308e-09	3.33033e-05	0.401958	L5 IT	1
1725	F	Serpine2-201_ENSMUST00000027467	4.79462e-14	3.05129e-10	0.653233	L5 IT	1
1732	F	Cul3-201_ENSMUST00000163119	2.13748e-13	1.36029e-09	0.389887	L5 IT	1
1772	F	Agfg1-206_ENSMUST00000189220	5.61773e-10	3.57512e-06	0.353019	L5 IT	1
1824	F	Cab39-202_ENSMUST00000113360	1.02256e-07	0.000650755	0.272399	L5 IT	1
1840	F	Psmd1-201_ENSMUST00000027432	1.11869e-12	7.11934e-09	0.290764	L5 IT	1
2070	F	Ndufa10-201_ENSMUST00000027478	4.11318e-08	0.000261763	0.156524	L5 IT	1
2071	F	Ndufa10-207_ENSMUST00000189503	2.41805e-07	0.00153885	0.154701	L5 IT	1
2079	F	Cops9-204_ENSMUST00000148508	6.45211e-13	4.10612e-09	0.489223	L5 IT	1
2108	F	Kif1a-204_ENSMUST00000171796	3.01967e-20	1.92172e-16	0.296739	L5 IT	1
2123	F	Ppp1r7-201_ENSMUST00000027494	4.69461e-07	0.00298765	0.152896	L5 IT	1
2126	F	Hdlbp-202_ENSMUST00000170883	6.60557e-17	4.20378e-13	0.522765	L5 IT	1
2149	F	Stk25-204_ENSMUST00000151068	5.01338e-07	0.00319051	0.125355	L5 IT	1
2165	F	Atg4b-201_ENSMUST00000027502	1.02242e-06	0.00650666	0.266848	L5 IT	1
2279	F	Kdsr-201_ENSMUST00000010049	6.18047e-15	3.93325e-11	0.400248	L5 IT	1
2309	F	Cntnap5a-201_ENSMUST00000043725	1.25262e-21	7.97168e-18	0.517847	L5 IT	1
2310	F	Tsn-201_ENSMUST00000027623	5.35509e-07	0.00340798	0.162777	L5 IT	1
2347	F	Ptpn4-201_ENSMUST00000064091	4.14505e-12	2.63791e-08	0.360689	L5 IT	1
2371	F	Insig2-201_ENSMUST00000003818	1.06723e-07	0.000679185	0.280058	L5 IT	1
2393	F	Dpp10-201_ENSMUST00000112603	2.39672e-18	1.52527e-14	0.404902	L5 IT	1
2433	F	Rab3gap1-201_ENSMUST00000037649	4.15777e-15	2.646e-11	0.538726	L5 IT	1
2434	F	Rab3gap1-205_ENSMUST00000186865	7.23713e-14	4.60571e-10	0.216529	L5 IT	1
2463	F	Ubxn4-201_ENSMUST00000027592	4.48776e-13	2.85601e-09	0.302765	L5 IT	1
2468	F	Dars-201_ENSMUST00000027602	2.28419e-07	0.00145366	0.331868	L5 IT	1
2593	F	Nfasc-202_ENSMUST00000094569	1.77726e-15	1.13105e-11	0.396441	L5 IT	1
2665	F	Atp2b4-208_ENSMUST00000167348	1.21468e-36	7.73024e-33	1.25896	L5 IT	1
2687	F	Tmem183a-201_ENSMUST00000049470	2.9384e-08	0.000187	0.385659	L5 IT	1
2734	F	Arl8a-201_ENSMUST00000027684	3.20951e-08	0.000204253	0.196274	L5 IT	1
2753	F	Shisa4-201_ENSMUST00000041240	9.19353e-12	5.85076e-08	0.318563	L5 IT	1
2754	F	Shisa4-203_ENSMUST00000159918	6.4615e-07	0.0041121	0.357204	L5 IT	1
2755	F	Shisa4-202_ENSMUST00000159181	1.00066e-07	0.000636823	0.340669	L5 IT	1
2788	F	Tmem9-201_ENSMUST00000063719	6.39612e-11	4.07049e-07	0.337436	L5 IT	1
2840	F	Kcnt2-202_ENSMUST00000120709	2.98897e-07	0.00190218	0.289213	L5 IT	1
2846	F	Cdc73-201_ENSMUST00000018337	3.55118e-09	2.25997e-05	0.247518	L5 IT	1
2850	F	B3galt2-201_ENSMUST00000038252	2.44306e-19	1.55476e-15	0.593728	L5 IT	1
2870	F	Uchl5-201_ENSMUST00000018333	1.00867e-07	0.000641915	0.259174	L5 IT	1
2875	F	Uchl5-203_ENSMUST00000185539	5.69871e-09	3.62666e-05	0.494031	L5 IT	1
2959	F	1700025G04Rik-201_ENSMUST00000044581	6.47803e-10	4.12262e-06	0.23415	L5 IT	1
2987	F	Nmnat2-201_ENSMUST00000043313	5.47117e-21	3.48185e-17	0.407107	L5 IT	1
3042	F	Cacna1e-203_ENSMUST00000187541	1.78452e-09	1.13567e-05	0.218884	L5 IT	1
3047	F	Ier5-201_ENSMUST00000055322	4.15471e-19	2.64406e-15	0.357098	L5 IT	1
3058	F	Xpr1-201_ENSMUST00000027741	3.34476e-08	0.00021286	0.279802	L5 IT	1
3066	F	Acbd6-201_ENSMUST00000035560	6.82912e-09	4.34605e-05	0.201385	L5 IT	1
3141	F	Rasal2-201_ENSMUST00000078308	6.74117e-07	0.00429008	0.247105	L5 IT	1
3179	F	Tnr-202_ENSMUST00000192069	1.45505e-12	9.25992e-09	0.341011	L5 IT	1
3192	F	Rabgap1l-202_ENSMUST00000028052	8.52967e-13	5.42828e-09	0.318108	L5 IT	1
3263	F	Dnm3-202_ENSMUST00000086074	4.78475e-10	3.04501e-06	0.364425	L5 IT	1
3314	F	Kifap3-202_ENSMUST00000077642	9.88821e-12	6.29286e-08	0.475982	L5 IT	1
3344	F	Atp1b1-201_ENSMUST00000027863	4.05226e-12	2.57886e-08	0.126212	L5 IT	1
3434	F	Mgst3-201_ENSMUST00000028005	1.65172e-07	0.00105116	0.124265	L5 IT	1
3461	F	Uap1-202_ENSMUST00000111350	1.46046e-08	9.29439e-05	0.396493	L5 IT	1
3506	F	Tomm40l-203_ENSMUST00000111327	3.89673e-09	2.47988e-05	0.32236	L5 IT	1
3625	F	Pex19-201_ENSMUST00000075895	4.69599e-09	2.98853e-05	0.398346	L5 IT	1
3636	F	Dcaf8-201_ENSMUST00000074144	6.60209e-14	4.20157e-10	0.465724	L5 IT	1
3681	F	Cadm3-202_ENSMUST00000111220	2.50843e-09	1.59637e-05	0.279513	L5 IT	1
3714	F	Fh1-201_ENSMUST00000027810	4.33857e-10	2.76106e-06	0.238745	L5 IT	1
3809	F	Tfb2m-201_ENSMUST00000027769	2.78703e-08	0.000177366	0.370788	L5 IT	1
3817	F	Sccpdh-201_ENSMUST00000040538	2.80422e-09	1.78461e-05	0.458883	L5 IT	1
3870	F	Stum-201_ENSMUST00000136521	1.16676e-19	7.42528e-16	0.500546	L5 IT	1
3890	F	Acbd3-201_ENSMUST00000027780	5.81597e-07	0.00370128	0.318015	L5 IT	1
3902	F	Sde2-201_ENSMUST00000038091	4.05e-15	2.57742e-11	0.410277	L5 IT	1
3905	F	Pycr2-201_ENSMUST00000027802	3.80867e-08	0.000242384	0.402507	L5 IT	1
3923	F	Wdr26-208_ENSMUST00000162963	6.75911e-08	0.00043015	0.321323	L5 IT	1
3958	F	Degs1-201_ENSMUST00000035295	8.35795e-17	5.319e-13	0.424626	L5 IT	1
3975	F	Susd4-201_ENSMUST00000085724	7.41442e-09	4.71854e-05	0.335232	L5 IT	1
4021	F	Mark1-201_ENSMUST00000027929	1.31495e-16	8.36836e-13	0.426395	L5 IT	1
4035	F	Bpnt1-201_ENSMUST00000027916	2.84227e-07	0.00180882	0.244282	L5 IT	1
4042	F	Eprs-201_ENSMUST00000046514	3.36945e-11	2.14432e-07	0.404923	L5 IT	1
4081	F	Kctd3-201_ENSMUST00000085678	1.56346e-11	9.94983e-08	0.441619	L5 IT	1
4150	F	Ppp2r5a-201_ENSMUST00000067976	4.58018e-07	0.00291483	0.285123	L5 IT	1
4155	F	Ppp2r5a-206_ENSMUST00000194953	9.7556e-14	6.20847e-10	0.337846	L5 IT	1
4168	F	Lpgat1-201_ENSMUST00000110855	1.03341e-37	6.57664e-34	0.650946	L5 IT	1
4274	F	Nmt2-201_ENSMUST00000081932	1.54521e-10	9.83374e-07	0.226511	L5 IT	2
4326	F	Prpf18-201_ENSMUST00000035721	3.38369e-09	2.15338e-05	0.392287	L5 IT	2
4352	F	Camk1d-201_ENSMUST00000044009	1.72707e-20	1.09911e-16	0.485924	L5 IT	2
4373	F	Sec61a2-202_ENSMUST00000102981	2.11118e-09	1.34356e-05	0.391015	L5 IT	2
4540	F	Stam-202_ENSMUST00000102960	1.24836e-06	0.00794454	0.26082	L5 IT	2
4646	F	Pip4k2a-201_ENSMUST00000006912	7.55019e-51	4.80494e-47	0.938037	L5 IT	2
4654	F	Msrb2-201_ENSMUST00000023856	2.70807e-11	1.72341e-07	0.532983	L5 IT	2
4804	F	Zmynd19-201_ENSMUST00000028350	4.65875e-07	0.00296483	0.226871	L5 IT	2
4849	F	Tubb4b-201_ENSMUST00000043584	1.08478e-09	6.90356e-06	0.183122	L5 IT	2
4853	F	Rnf208-201_ENSMUST00000060818	3.95708e-08	0.000251828	0.154536	L5 IT	2
4924	F	Npdc1-207_ENSMUST00000133409	1.11661e-07	0.00071061	0.180815	L5 IT	2
4928	F	Abca2-201_ENSMUST00000102919	1.0076e-16	6.41235e-13	0.397104	L5 IT	2
4940	F	Paxx-204_ENSMUST00000125710	1.06188e-06	0.00675778	0.327906	L5 IT	2
4954	F	Fbxw5-201_ENSMUST00000015239	3.95673e-12	2.51806e-08	0.349594	L5 IT	2
4979	F	Rabl6-201_ENSMUST00000058137	2.1959e-12	1.39747e-08	0.41328	L5 IT	2
5013	F	Camsap1-202_ENSMUST00000114167	1.64596e-10	1.04749e-06	0.338611	L5 IT	2
5024	F	Ubac1-201_ENSMUST00000036509	2.13273e-10	1.35727e-06	0.439995	L5 IT	2
5034	F	Tmem250-ps-201_ENSMUST00000133808	1.55279e-09	9.88194e-06	0.314352	L5 IT	2
5045	F	Dnlz-201_ENSMUST00000028295	9.8713e-12	6.2821e-08	0.361596	L5 IT	2
5112	F	Fam69b-201_ENSMUST00000074240	1.1416e-10	7.26513e-07	0.318072	L5 IT	2
5148	F	Surf4-201_ENSMUST00000015011	7.44254e-16	4.73643e-12	0.438884	L5 IT	2
5152	F	Rexo4-201_ENSMUST00000064244	1.02185e-08	6.50303e-05	0.373949	L5 IT	2
5182	F	Fam163b-201_ENSMUST00000151224	2.16051e-32	1.37495e-28	0.822559	L5 IT	2
5190	F	Brd3os-202_ENSMUST00000209765	8.31274e-12	5.29023e-08	0.38611	L5 IT	2
5193	F	Brd3-202_ENSMUST00000077737	1.74452e-10	1.11021e-06	0.343404	L5 IT	2
5212	F	Olfm1-202_ENSMUST00000100244	2.76473e-30	1.75948e-26	0.332244	L5 IT	2
5213	F	Olfm1-203_ENSMUST00000102879	2.76411e-11	1.75908e-07	0.128324	L5 IT	2
5214	F	Olfm1-201_ENSMUST00000028177	3.46381e-17	2.20437e-13	0.747136	L5 IT	2
5222	F	Mrps2-201_ENSMUST00000038600	1.42496e-07	0.000906844	0.365415	L5 IT	2
5300	F	Slc27a4-201_ENSMUST00000080065	2.10998e-16	1.34279e-12	0.499044	L5 IT	2
5340	F	Sptan1-203_ENSMUST00000100225	2.18704e-10	1.39183e-06	0.526296	L5 IT	2
5365	F	Zer1-201_ENSMUST00000044751	6.10455e-07	0.00388494	0.324254	L5 IT	2
5473	F	Ntmt1-201_ENSMUST00000041830	3.03394e-07	0.0019308	0.326123	L5 IT	2
5474	F	Ntmt1-207_ENSMUST00000138889	1.77328e-09	1.12851e-05	0.408192	L5 IT	2
5532	F	Ncs1-201_ENSMUST00000000199	2.08462e-26	1.32665e-22	0.513953	L5 IT	2
5571	F	Prrc2b-201_ENSMUST00000036691	1.19594e-09	7.61099e-06	0.285343	L5 IT	2
5586	F	Uck1-201_ENSMUST00000002625	1.0856e-06	0.00690876	0.348486	L5 IT	2
5609	F	Dnm1-202_ENSMUST00000091089	2.74305e-12	1.74568e-08	0.485493	L5 IT	2
5610	F	Dnm1-201_ENSMUST00000078352	1.13893e-06	0.00724816	0.294412	L5 IT	2
5613	F	Dnm1-214_ENSMUST00000201433	3.39262e-18	2.15906e-14	0.428414	L5 IT	2
5676	F	Ak1-202_ENSMUST00000113277	1.35447e-14	8.61984e-11	0.388464	L5 IT	2
5711	F	Stxbp1-201_ENSMUST00000050000	1.95269e-07	0.00124269	0.258076	L5 IT	2
5713	F	Stxbp1-202_ENSMUST00000077458	2.49764e-10	1.5895e-06	0.294719	L5 IT	2
5836	F	Rab14-201_ENSMUST00000028238	5.90032e-07	0.00375496	0.124703	L5 IT	2
5852	F	Dab2ip-205_ENSMUST00000112986	3.20637e-18	2.04053e-14	0.378802	L5 IT	2
5929	F	Strbp-202_ENSMUST00000072186	1.10082e-08	7.00559e-05	0.366936	L5 IT	2
5949	F	Lhx2-201_ENSMUST00000000253	1.93719e-09	1.23283e-05	0.377572	L5 IT	2
6148	F	Arl5a-201_ENSMUST00000036541	7.56882e-07	0.0048168	0.246873	L5 IT	2
6298	F	Slc4a10-202_ENSMUST00000102735	4.81077e-13	3.06158e-09	0.482383	L5 IT	2
6357	F	Scn2a-202_ENSMUST00000100067	7.23052e-08	0.00046015	0.444269	L5 IT	2
6457	F	Ssb-202_ENSMUST00000112260	1.08983e-08	6.93568e-05	0.348212	L5 IT	2
6465	F	Ubr3-201_ENSMUST00000055758	1.02661e-09	6.53335e-06	0.346753	L5 IT	2
6530	F	Slc25a12-206_ENSMUST00000151937	3.8062e-13	2.42227e-09	0.262633	L5 IT	2
6531	F	Slc25a12-207_ENSMUST00000184169	2.96579e-08	0.000188743	0.31985	L5 IT	2
6627	F	Chn1-203_ENSMUST00000112024	3.1078e-17	1.97781e-13	0.259582	L5 IT	2
6628	F	Chn1-210_ENSMUST00000180045	3.1078e-17	1.97781e-13	0.259582	L5 IT	2
6629	F	Chn1-202_ENSMUST00000102677	2.51363e-12	1.59967e-08	0.185728	L5 IT	2
6667	F	Lnpk-201_ENSMUST00000064503	1.89235e-23	1.20429e-19	0.719421	L5 IT	2
6681	F	Mtx2-201_ENSMUST00000028511	2.67905e-07	0.00170495	0.163076	L5 IT	2
6739	F	Sestd1-202_ENSMUST00000102660	1.14303e-06	0.00727425	0.244046	L5 IT	2
6781	F	Pde1a-206_ENSMUST00000102655	1.75006e-44	1.11374e-40	1.18681	L5 IT	2
6791	F	Dnajc10-201_ENSMUST00000028392	3.89183e-08	0.000247676	0.378771	L5 IT	2
6797	F	Nckap1-201_ENSMUST00000028386	4.19666e-09	2.67075e-05	0.21427	L5 IT	2
6829	F	Fam171b-201_ENSMUST00000051454	5.74107e-07	0.00365361	0.167028	L5 IT	2
6860	F	Zdhhc5-201_ENSMUST00000035840	1.25309e-07	0.000797469	0.300639	L5 IT	2
6999	F	Psmc3-203_ENSMUST00000111441	8.02556e-10	5.10747e-06	0.588494	L5 IT	2
7035	F	Acp2-201_ENSMUST00000002172	4.98456e-09	3.17217e-05	0.381178	L5 IT	2
7071	F	Ckap5-204_ENSMUST00000111338	1.66221e-07	0.00105783	0.325124	L5 IT	2
7146	F	Mapk8ip1-201_ENSMUST00000050312	1.70118e-11	1.08263e-07	0.300921	L5 IT	2
7148	F	Cry2-201_ENSMUST00000090559	4.2915e-17	2.73111e-13	0.490447	L5 IT	2
7214	F	Api5-201_ENSMUST00000028617	7.94529e-11	5.05638e-07	0.391123	L5 IT	2
7250	F	Slc1a2-202_ENSMUST00000080210	3.3132e-09	2.10852e-05	0.161924	L5 IT	2
7265	F	Pdhx-201_ENSMUST00000011058	2.61871e-11	1.66655e-07	0.371332	L5 IT	2
7290	F	Caprin1-201_ENSMUST00000028607	3.11182e-10	1.98036e-06	0.370946	L5 IT	2
7310	F	Fbxo3-201_ENSMUST00000028603	1.74412e-08	0.000110996	0.356495	L5 IT	2
7384	F	Arl14ep-201_ENSMUST00000028536	8.29216e-07	0.00527713	0.241975	L5 IT	2
7420	F	Ano3-201_ENSMUST00000099623	8.61877e-11	5.48499e-07	0.350156	L5 IT	2
7439	F	Lpcat4-201_ENSMUST00000028554	8.9695e-19	5.70819e-15	0.321099	L5 IT	2
7532	F	Rasgrp1-207_ENSMUST00000178884	1.36992e-12	8.71819e-09	0.4108	L5 IT	2
7557	F	Disp2-201_ENSMUST00000037547	2.75376e-29	1.75249e-25	0.632538	L5 IT	2
7570	F	Ccdc32-201_ENSMUST00000036470	2.47962e-09	1.57803e-05	0.228801	L5 IT	2
7606	F	Chp1-201_ENSMUST00000014221	3.56358e-16	2.26786e-12	0.367591	L5 IT	2
7611	F	1700020I14Rik-202_ENSMUST00000153581	6.56419e-24	4.17745e-20	0.287489	L5 IT	2
7625	F	Itpka-201_ENSMUST00000028758	1.35686e-25	8.63503e-22	0.370455	L5 IT	2
7702	F	Zfp106-201_ENSMUST00000055241	1.11872e-11	7.11957e-08	0.342043	L5 IT	2
7818	F	Map1a-202_ENSMUST00000110639	5.55405e-07	0.00353459	0.26903	L5 IT	2
7903	F	Eif3j1-201_ENSMUST00000028668	5.62325e-07	0.00357864	0.172686	L5 IT	2
7909	F	Sord-201_ENSMUST00000110551	2.9159e-09	1.85568e-05	0.451716	L5 IT	2
7959	F	Eid1-201_ENSMUST00000164756	1.59087e-15	1.01243e-11	0.169622	L5 IT	2
7963	F	Cops2-203_ENSMUST00000110463	1.41252e-08	8.9893e-05	0.362222	L5 IT	2
8022	F	Snrnp200-201_ENSMUST00000103220	4.43901e-13	2.82499e-09	0.405778	L5 IT	2
8026	F	Ciao1-201_ENSMUST00000003759	1.3034e-07	0.000829486	0.231573	L5 IT	2
8031	F	Tmem127-201_ENSMUST00000035871	3.73435e-07	0.00237654	0.29658	L5 IT	2
8048	F	Kcnip3-203_ENSMUST00000103215	6.27336e-24	3.99237e-20	0.732503	L5 IT	2
8121	F	Sirpa-204_ENSMUST00000103203	8.02097e-12	5.10455e-08	0.644463	L5 IT	2
8155	F	Idh3b-201_ENSMUST00000028892	3.7308e-08	0.000237428	0.102971	L5 IT	2
8180	F	Ptpra-202_ENSMUST00000077303	6.33599e-12	4.03222e-08	0.366468	L5 IT	2
8229	F	Atrn-201_ENSMUST00000028781	9.48634e-15	6.0371e-11	0.288713	L5 IT	2
8307	F	Prnp-201_ENSMUST00000091288	4.75084e-19	3.02343e-15	0.211996	L5 IT	2
8312	F	Slc23a2-201_ENSMUST00000028815	3.92178e-13	2.49582e-09	0.356766	L5 IT	2
8344	F	Gpcpd1-202_ENSMUST00000060955	1.80403e-12	1.14809e-08	0.534619	L5 IT	2
8375	F	Tmx4-201_ENSMUST00000038228	1.42663e-16	9.07909e-13	0.275612	L5 IT	2
8380	F	Plcb1-202_ENSMUST00000110116	4.46496e-15	2.8415e-11	0.359599	L5 IT	2
8416	F	Snap25-203_ENSMUST00000125486	1.49391e-07	0.000950723	0.314945	L5 IT	2
8518	F	Dzank1-201_ENSMUST00000081982	7.85994e-13	5.00206e-09	0.480173	L5 IT	2
8541	F	Slc24a3-204_ENSMUST00000137908	2.21433e-17	1.4092e-13	0.619622	L5 IT	2
8588	F	Gzf1-201_ENSMUST00000028928	3.62435e-18	2.30654e-14	0.552847	L5 IT	2
8592	F	Napb-201_ENSMUST00000028926	2.33995e-23	1.48914e-19	0.728246	L5 IT	2
8621	F	Apmap-201_ENSMUST00000046399	1.28408e-08	8.17189e-05	0.393875	L5 IT	2
8699	F	Csnk2a1-201_ENSMUST00000099224	3.6087e-10	2.29658e-06	0.330781	L5 IT	2
8738	F	Bcl2l1-201_ENSMUST00000007803	5.06228e-10	3.22164e-06	0.404243	L5 IT	2
8787	F	Kif3b-201_ENSMUST00000028977	1.78763e-12	1.13765e-08	0.405055	L5 IT	2
8801	F	Mapre1-201_ENSMUST00000028981	1.21816e-09	7.75238e-06	0.211814	L5 IT	2
8877	F	Trp53inp2-201_ENSMUST00000043237	1.23479e-20	7.8582e-17	0.592189	L5 IT	2
8915	F	Trpc4ap-201_ENSMUST00000041059	1.14372e-15	7.27862e-12	0.531374	L5 IT	2
8927	F	BC029722-201_ENSMUST00000124586	4.17687e-11	2.65816e-07	0.281702	L5 IT	2
9041	F	2900097C17Rik-202_ENSMUST00000192863	3.11597e-23	1.98301e-19	0.26416	L5 IT	2
9051	F	Aar2-202_ENSMUST00000109570	2.31561e-13	1.47366e-09	0.544206	L5 IT	2
9066	F	Dlgap4-203_ENSMUST00000099145	1.27865e-20	8.13732e-17	0.430802	L5 IT	2
9080	F	Ndrg3-202_ENSMUST00000072298	9.10441e-09	5.79404e-05	0.143228	L5 IT	2
9107	F	Rpn2-201_ENSMUST00000029171	1.56214e-10	9.94148e-07	0.358784	L5 IT	2
9123	F	Blcap-202_ENSMUST00000109528	2.96378e-12	1.88615e-08	0.483587	L5 IT	2
9156	F	Snhg11-202_ENSMUST00000137320	1.07666e-06	0.00685184	0.280998	L5 IT	2
9238	F	Oser1-201_ENSMUST00000046908	9.38484e-07	0.00597251	0.293997	L5 IT	2
9246	F	Gdap1l1-201_ENSMUST00000018087	3.52871e-07	0.00224567	0.371957	L5 IT	2
9278	F	Tomm34-202_ENSMUST00000109384	6.03076e-16	3.83798e-12	0.436989	L5 IT	2
9298	F	Dbndd2-204_ENSMUST00000109350	5.43237e-07	0.00345716	0.273773	L5 IT	2
9371	F	Slc12a5-205_ENSMUST00000137302	3.90115e-08	0.000248269	0.322081	L5 IT	2
9463	F	Cse1l-201_ENSMUST00000002790	2.15266e-11	1.36995e-07	0.401824	L5 IT	2
9485	F	Ddx27-201_ENSMUST00000018143	1.35704e-06	0.00863621	0.315559	L5 IT	2
9493	F	Kcnb1-204_ENSMUST00000207917	4.09693e-15	2.60729e-11	0.32417	L5 IT	2
9501	F	B4galt5-201_ENSMUST00000109221	2.2645e-10	1.44113e-06	0.331625	L5 IT	2
9521	F	Ube2v1-201_ENSMUST00000060645	2.14528e-07	0.00136525	0.159865	L5 IT	2
9542	F	Gm20716-201_ENSMUST00000138667	5.24726e-07	0.00333936	0.311351	L5 IT	2
9567	F	Atp9a-204_ENSMUST00000109177	3.20036e-12	2.03671e-08	0.396247	L5 IT	2
9607	F	Rae1-201_ENSMUST00000029013	2.40696e-07	0.00153179	0.272904	L5 IT	2
9620	F	Vapb-201_ENSMUST00000067530	2.12645e-14	1.35327e-10	0.289663	L5 IT	2
9683	F	Gm4631-202_ENSMUST00000121393	4.95588e-14	3.15392e-10	0.281746	L5 IT	2
9813	F	Hrh3-201_ENSMUST00000056480	7.73751e-16	4.92415e-12	0.462948	L5 IT	2
9863	F	Ythdf1-201_ENSMUST00000037299	1.01735e-08	6.47443e-05	0.356875	L5 IT	2
9878	F	Arfgap1-203_ENSMUST00000108860	6.80215e-10	4.32889e-06	0.446244	L5 IT	2
9904	F	Eef1a2-201_ENSMUST00000055990	6.78365e-16	4.31711e-12	0.199205	L5 IT	2
9909	F	Ppdpf-205_ENSMUST00000138800	1.56884e-09	9.9841e-06	0.425057	L5 IT	2
9917	F	Stmn3-201_ENSMUST00000103045	1.97909e-08	0.00012595	0.123145	L5 IT	2
9965	F	Dnajc5-201_ENSMUST00000072334	1.07524e-23	6.84285e-20	0.407263	L5 IT	2
10004	F	Tcea2-206_ENSMUST00000129686	1.39795e-06	0.00889657	0.283721	L5 IT	2
10009	F	Tcea2-208_ENSMUST00000136145	1.01469e-09	6.45749e-06	0.403031	L5 IT	2
10060	F	Syp-201_ENSMUST00000069520	3.72684e-21	2.37176e-17	0.279449	L5 IT	X
10135	F	Pim2-201_ENSMUST00000033495	1.18515e-11	7.5423e-08	0.432189	L5 IT	X
10155	F	Timm17b-201_ENSMUST00000033498	2.04483e-07	0.00130133	0.234086	L5 IT	X
10206	F	Porcn-201_ENSMUST00000077595	1.89165e-07	0.00120385	0.352036	L5 IT	X
10253	F	Atp6ap2-201_ENSMUST00000033313	6.16362e-16	3.92253e-12	0.2119	L5 IT	X
10261	F	Usp9x-201_ENSMUST00000089302	4.66834e-19	2.97093e-15	0.384845	L5 IT	X
10267	F	Ddx3x-201_ENSMUST00000000804	1.16776e-21	7.4316e-18	0.409058	L5 IT	X
10338	F	Cdk16-201_ENSMUST00000033380	2.61225e-11	1.66243e-07	0.389504	L5 IT	X
10355	F	Syn1-202_ENSMUST00000115345	2.86107e-11	1.82078e-07	0.271248	L5 IT	X
10356	F	Syn1-201_ENSMUST00000081893	6.9797e-20	4.44188e-16	0.341739	L5 IT	X
10418	F	C330007P06Rik-202_ENSMUST00000115248	7.63867e-10	4.86125e-06	0.41762	L5 IT	X
10428	F	Nkrf-201_ENSMUST00000057093	1.33827e-13	8.51675e-10	0.547384	L5 IT	X
10429	F	Sept6-202_ENSMUST00000060474	4.91527e-12	3.12808e-08	0.35681	L5 IT	X
10467	F	Mcts1-203_ENSMUST00000134573	9.36944e-07	0.00596271	0.267471	L5 IT	X
10475	F	Gria3-201_ENSMUST00000076349	1.01582e-12	6.4647e-09	0.597845	L5 IT	X
10477	F	Gria3-206_ENSMUST00000139965	1.42356e-15	9.05953e-12	0.662319	L5 IT	X
10682	F	C230004F18Rik-206_ENSMUST00000231449	1.01301e-26	6.44679e-23	0.543967	L5 IT	X
10684	F	C230004F18Rik-207_ENSMUST00000232057	2.79894e-09	1.78124e-05	0.389337	L5 IT	X
10688	F	Slitrk4-201_ENSMUST00000069926	2.03376e-10	1.29429e-06	0.323763	L5 IT	X
10701	F	Fmr1-206_ENSMUST00000114657	1.04808e-07	0.000666996	0.453566	L5 IT	X
10712	F	Ids-201_ENSMUST00000101509	2.63269e-20	1.67544e-16	0.379492	L5 IT	X
10758	F	Gabra3-201_ENSMUST00000055966	5.55133e-29	3.53287e-25	0.802371	L5 IT	X
10826	F	L1cam-203_ENSMUST00000114430	6.44407e-15	4.101e-11	0.454924	L5 IT	X
10939	F	Gdi1-201_ENSMUST00000015435	4.0317e-20	2.56577e-16	0.263565	L5 IT	X
10956	F	Ubl4a-206_ENSMUST00000155676	1.52488e-10	9.70436e-07	0.380892	L5 IT	X
10989	F	Dkc1-201_ENSMUST00000033776	2.71884e-08	0.000173027	0.362056	L5 IT	X
11033	F	Rab39b-201_ENSMUST00000033545	2.5334e-13	1.61226e-09	0.483036	L5 IT	X
11042	F	Tbl1x-201_ENSMUST00000088217	1.84279e-09	1.17275e-05	0.378114	L5 IT	X
11093	F	Pcyt1b-201_ENSMUST00000045898	7.54014e-11	4.79855e-07	0.376393	L5 IT	X
11104	F	Eif2s3x-201_ENSMUST00000050328	9.52571e-49	6.06216e-45	0.988524	L5 IT	X
11122	F	Maged1-201_ENSMUST00000026142	2.61608e-11	1.66488e-07	0.307325	L5 IT	X
11160	F	Las1l-201_ENSMUST00000079987	1.90101e-08	0.00012098	0.423717	L5 IT	X
11269	F	Ogt-204_ENSMUST00000150161	4.6734e-08	0.000297415	0.337613	L5 IT	X
11271	F	Ogt-203_ENSMUST00000147635	5.65612e-08	0.000359956	0.331761	L5 IT	X
11306	F	Chic1-201_ENSMUST00000116547	1.39089e-11	8.85162e-08	0.349885	L5 IT	X
11309	F	Tsix-201_ENSMUST00000152916	1.84263e-309	1.17265e-305	3.32964	L5 IT	X
11311	F	Xist-201_ENSMUST00000127786	3.16161e-140	2.01205e-136	1.77678	L5 IT	X
11340	F	Magee1-201_ENSMUST00000033578	3.39102e-09	2.15805e-05	0.259777	L5 IT	X
11346	F	Atrx-202_ENSMUST00000113573	2.81645e-12	1.79239e-08	0.335325	L5 IT	X
11386	F	Taf9b-202_ENSMUST00000113495	9.13717e-07	0.0058149	0.357988	L5 IT	X
11430	F	Nap1l3-201_ENSMUST00000079490	2.22631e-10	1.41683e-06	0.317852	L5 IT	X
11498	F	Armcx1-202_ENSMUST00000051256	1.21477e-09	7.73082e-06	0.499323	L5 IT	X
11510	F	Armcx3-201_ENSMUST00000081834	1.20988e-13	7.69966e-10	0.582677	L5 IT	X
11527	F	Armcx5-201_ENSMUST00000096321	1.59214e-10	1.01324e-06	0.465026	L5 IT	X
11534	F	Gprasp1-206_ENSMUST00000166554	2.03124e-10	1.29268e-06	0.39618	L5 IT	X
11648	F	Prps1-201_ENSMUST00000033809	8.78088e-07	0.00558815	0.23287	L5 IT	X
11649	F	Tsc22d3-202_ENSMUST00000112995	5.37944e-10	3.42347e-06	0.497346	L5 IT	X
11762	F	Gnl3l-202_ENSMUST00000112691	1.2866e-16	8.18789e-13	0.405728	L5 IT	X
11817	F	Smc1a-201_ENSMUST00000045312	1.90966e-07	0.00121531	0.266648	L5 IT	X
11846	F	Shroom2-204_ENSMUST00000137217	5.66182e-09	3.60318e-05	0.417695	L5 IT	X
11851	F	Rragb-201_ENSMUST00000039720	3.37401e-11	2.14722e-07	0.500246	L5 IT	X
11855	F	Ubqln2-201_ENSMUST00000060714	4.95668e-11	3.15443e-07	0.270207	L5 IT	X
11877	F	Prdx4-201_ENSMUST00000026328	9.12789e-17	5.80899e-13	0.629235	L5 IT	X
11886	F	Sms-201_ENSMUST00000112529	1.76557e-18	1.12361e-14	0.467908	L5 IT	X
11911	F	Eif1ax-201_ENSMUST00000087143	3.00289e-11	1.91104e-07	0.189779	L5 IT	X
11912	F	Map7d2-203_ENSMUST00000112471	9.87923e-16	6.28714e-12	0.263529	L5 IT	X
11932	F	Pdha1-201_ENSMUST00000033662	2.14865e-21	1.3674e-17	0.450362	L5 IT	X
12042	F	Gpm6b-201_ENSMUST00000060210	8.95165e-24	5.69683e-20	0.724484	L5 IT	X
12113	F	Pkia-201_ENSMUST00000028999	2.56424e-15	1.63188e-11	0.438773	L5 IT	3
12120	F	Stmn2-201_ENSMUST00000029002	1.75012e-24	1.11377e-20	0.24117	L5 IT	3
12125	F	Hey1-201_ENSMUST00000042412	1.99154e-25	1.26742e-21	0.730042	L5 IT	3
12131	F	Tpd52-203_ENSMUST00000091355	1.50201e-06	0.00955881	0.193177	L5 IT	3
12166	F	Snx16-201_ENSMUST00000029047	1.04493e-12	6.64996e-09	0.474263	L5 IT	3
12209	F	Armc1-201_ENSMUST00000029125	7.36886e-08	0.000468954	0.201767	L5 IT	3
12255	F	Gyg-203_ENSMUST00000178328	3.40944e-10	2.16977e-06	0.458674	L5 IT	3
12273	F	Nlgn1-205_ENSMUST00000193603	7.7373e-12	4.92402e-08	0.313965	L5 IT	3
12281	F	Nceh1-201_ENSMUST00000046515	4.44901e-34	2.83135e-30	0.635505	L5 IT	3
12296	F	Tnik-201_ENSMUST00000159236	3.93518e-18	2.50435e-14	0.464993	L5 IT	3
12349	F	Prkci-201_ENSMUST00000108249	4.3353e-07	0.00275898	0.294194	L5 IT	3
12371	F	Zmat3-201_ENSMUST00000029199	8.0403e-15	5.11685e-11	0.371637	L5 IT	3
12393	F	Mfn1-202_ENSMUST00000118286	4.22111e-07	0.00268632	0.273646	L5 IT	3
12430	F	Gm37459-201_ENSMUST00000192259	1.2297e-14	7.82584e-11	0.303585	L5 IT	3
12437	F	Pex5l-202_ENSMUST00000108219	4.23603e-08	0.000269581	0.258542	L5 IT	3
12520	F	Acad9-201_ENSMUST00000011492	6.98159e-09	4.44308e-05	0.295113	L5 IT	3
12632	F	Hspa4l-208_ENSMUST00000204702	3.55852e-27	2.26464e-23	0.399225	L5 IT	3
12677	F	Pgrmc2-201_ENSMUST00000058578	2.42395e-18	1.5426e-14	0.44759	L5 IT	3
12732	F	Noct-202_ENSMUST00000144826	4.60063e-14	2.92784e-10	0.223292	L5 IT	3
12746	F	Ndufc1-201_ENSMUST00000038108	1.61786e-11	1.02961e-07	0.16735	L5 IT	3
12866	F	Dclk1-202_ENSMUST00000070418	1.57109e-24	9.99842e-21	0.376294	L5 IT	3
12874	F	Nbea-201_ENSMUST00000029374	6.59067e-14	4.1943e-10	0.406587	L5 IT	3
12906	F	Pfn2-202_ENSMUST00000119344	2.46954e-07	0.00157161	0.0899508	L5 IT	3
12916	F	Serp1-201_ENSMUST00000029385	3.68528e-08	0.000234531	0.304656	L5 IT	3
12924	F	Selenot-201_ENSMUST00000107924	2.1756e-10	1.38455e-06	0.309444	L5 IT	3
12983	F	Dhx36-201_ENSMUST00000029336	2.74086e-07	0.00174428	0.195283	L5 IT	3
13006	F	Gmps-201_ENSMUST00000029405	1.60278e-14	1.02001e-10	0.310184	L5 IT	3
13016	F	Ssr3-201_ENSMUST00000029414	4.33094e-14	2.75621e-10	0.420111	L5 IT	3
13048	F	Rsrc1-203_ENSMUST00000065074	7.22936e-08	0.000460076	0.369822	L5 IT	3
13109	F	Ppm1l-201_ENSMUST00000029355	8.16923e-24	5.1989e-20	0.464721	L5 IT	3
13227	F	Map9-201_ENSMUST00000091014	7.47356e-11	4.75617e-07	0.451028	L5 IT	3
13254	F	Trim2-206_ENSMUST00000107695	2.34265e-09	1.49086e-05	0.540606	L5 IT	3
13363	F	Mef2d-201_ENSMUST00000001455	2.91515e-10	1.8552e-06	0.378308	L5 IT	3
13454	F	Ubqln4-201_ENSMUST00000008748	1.22582e-10	7.80111e-07	0.396652	L5 IT	3
13471	F	Arhgef2-203_ENSMUST00000170653	3.70275e-07	0.00235643	0.329507	L5 IT	3
13486	F	2810403A07Rik-201_ENSMUST00000029696	3.25775e-08	0.000207323	0.352244	L5 IT	3
13496	F	Rit1-201_ENSMUST00000029692	1.83899e-12	1.17034e-08	0.463504	L5 IT	3
13507	F	Syt11-201_ENSMUST00000090945	8.77559e-34	5.58479e-30	0.272549	L5 IT	3
13514	F	Gon4l-205_ENSMUST00000212694	2.7992e-11	1.78141e-07	0.403933	L5 IT	3
13631	F	Efna3-201_ENSMUST00000029673	8.24558e-07	0.00524749	0.240983	L5 IT	3
13855	F	Them4-201_ENSMUST00000049822	2.85895e-12	1.81943e-08	0.544755	L5 IT	3
13874	F	Mrpl9-201_ENSMUST00000029786	6.11877e-14	3.89399e-10	0.472596	L5 IT	3
13944	F	Psmd4-201_ENSMUST00000071664	1.63532e-07	0.00104072	0.307501	L5 IT	3
13987	F	Cdc42se1-201_ENSMUST00000053872	1.41776e-11	9.02262e-08	0.458225	L5 IT	3
14040	F	Ensa-201_ENSMUST00000037983	9.92516e-25	6.31637e-21	0.487387	L5 IT	3
14042	F	Mcl1-201_ENSMUST00000037947	5.98016e-12	3.80577e-08	0.452224	L5 IT	3
14139	F	Sv2a-201_ENSMUST00000035371	1.83127e-22	1.16542e-18	0.415518	L5 IT	3
14170	F	Ankrd34a-201_ENSMUST00000058943	5.72628e-14	3.6442e-10	0.466352	L5 IT	3
14203	F	Rnf115-201_ENSMUST00000029740	4.55161e-11	2.89665e-07	0.27428	L5 IT	3
14239	F	Pde4dip-205_ENSMUST00000168438	5.4524e-07	0.00346991	0.257503	L5 IT	3
14309	F	Sike1-201_ENSMUST00000029447	2.11302e-08	0.000134472	0.285716	L5 IT	3
14315	F	Csde1-201_ENSMUST00000029446	4.26835e-10	2.71638e-06	0.369788	L5 IT	3
14426	F	Capza1-201_ENSMUST00000094028	3.25308e-08	0.000207026	0.415122	L5 IT	3
14459	F	Rap1a-201_ENSMUST00000090678	1.26795e-07	0.000806921	0.288187	L5 IT	3
14472	F	Wdr77-201_ENSMUST00000010278	5.85273e-11	3.72468e-07	0.386737	L5 IT	3
14515	F	Kcna2-201_ENSMUST00000038695	2.30185e-27	1.4649e-23	0.452587	L5 IT	3
14525	F	Kcnc4-201_ENSMUST00000009617	3.89951e-15	2.48165e-11	0.498141	L5 IT	3
14526	F	Slc6a17-208_ENSMUST00000169449	8.04465e-09	5.11962e-05	0.323768	L5 IT	3
14537	F	Strip1-201_ENSMUST00000064759	5.77931e-13	3.67795e-09	0.57654	L5 IT	3
14543	F	Ahcyl1-201_ENSMUST00000029490	2.90684e-07	0.00184991	0.349774	L5 IT	3
14552	F	4933431E20Rik-201_ENSMUST00000131345	4.42543e-08	0.000281634	0.295118	L5 IT	3
14620	F	Sort1-201_ENSMUST00000102632	9.34999e-14	5.95033e-10	0.359292	L5 IT	3
14633	F	Celsr2-201_ENSMUST00000090558	1.87503e-26	1.19327e-22	0.405262	L5 IT	3
14639	F	Sars-201_ENSMUST00000090553	4.58602e-07	0.00291855	0.1238	L5 IT	3
14658	F	Wdr47-201_ENSMUST00000051145	8.51493e-13	5.4189e-09	0.37109	L5 IT	3
14814	F	Plppr5-202_ENSMUST00000106473	4.36419e-11	2.77737e-07	0.414199	L5 IT	3
14825	F	Ptbp2-201_ENSMUST00000029780	2.24997e-14	1.43188e-10	0.44748	L5 IT	3
14875	F	Gclm-201_ENSMUST00000029769	2.56691e-10	1.63358e-06	0.322504	L5 IT	3
14894	F	Fnbp1l-201_ENSMUST00000162409	2.6245e-23	1.67023e-19	0.394416	L5 IT	3
14895	F	Fnbp1l-203_ENSMUST00000162947	3.00069e-09	1.90964e-05	0.306081	L5 IT	3
14941	F	Tram1l1-201_ENSMUST00000058994	3.00644e-09	1.9133e-05	0.309459	L5 IT	3
14970	F	Ank2-216_ENSMUST00000182588	6.81629e-07	0.00433788	0.159683	L5 IT	3
15048	F	Sec24b-201_ENSMUST00000001079	5.47343e-09	3.48329e-05	0.325306	L5 IT	3
15100	F	Tbck-202_ENSMUST00000169172	8.58493e-07	0.00546345	0.215468	L5 IT	3
15163	F	Ube2d3-212_ENSMUST00000197859	8.69539e-10	5.53375e-06	0.326989	L5 IT	3
15211	F	Dnajb14-201_ENSMUST00000090178	2.39142e-17	1.5219e-13	0.292122	L5 IT	3
15240	F	Adh5-201_ENSMUST00000005964	5.30844e-10	3.37829e-06	0.389471	L5 IT	3
15246	F	Metap1-201_ENSMUST00000029804	4.80149e-11	3.05567e-07	0.457929	L5 IT	3
15258	F	Tspan5-201_ENSMUST00000029800	6.89238e-09	4.38631e-05	0.174617	L5 IT	3
15259	F	Tspan5-207_ENSMUST00000142890	2.52373e-28	1.6061e-24	0.325864	L5 IT	3
15266	F	Tspan5-203_ENSMUST00000121826	3.00556e-07	0.00191274	0.387557	L5 IT	3
15267	F	Rap1gds1-202_ENSMUST00000098574	1.20095e-11	7.64285e-08	0.452429	L5 IT	3
15269	F	Rap1gds1-201_ENSMUST00000029796	1.16585e-26	7.41947e-23	0.509478	L5 IT	3
15414	F	Prkacb-202_ENSMUST00000102515	1.04583e-27	6.65567e-24	0.380146	L5 IT	3
15415	F	Prkacb-203_ENSMUST00000106137	1.79363e-18	1.14147e-14	0.592586	L5 IT	3
15422	F	Ttll7-201_ENSMUST00000037942	2.46763e-15	1.5704e-11	0.427451	L5 IT	3
15466	F	Dnajb4-202_ENSMUST00000050073	3.8169e-07	0.00242908	0.316571	L5 IT	3
15503	F	Miga1-202_ENSMUST00000073089	3.59537e-19	2.28809e-15	0.583082	L5 IT	3
15511	F	Usp33-202_ENSMUST00000117492	1.2205e-07	0.000776724	0.277561	L5 IT	3
15629	F	Ankrd13c-201_ENSMUST00000040787	2.89378e-08	0.00018416	0.283765	L5 IT	3
15715	F	Impad1-201_ENSMUST00000084949	2.41646e-10	1.53784e-06	0.254063	L5 IT	4
15868	F	Otud6b-201_ENSMUST00000117268	1.25026e-06	0.00795668	0.280822	L5 IT	4
15877	F	Tmem64-201_ENSMUST00000062684	9.15162e-16	5.82409e-12	0.493719	L5 IT	4
15974	F	Fut9-201_ENSMUST00000084770	2.75862e-29	1.75559e-25	0.435991	L5 IT	4
16030	F	Ube2j1-202_ENSMUST00000124992	1.16995e-14	7.44554e-11	0.509291	L5 IT	4
16032	F	Ube2j1-203_ENSMUST00000135924	2.27269e-12	1.44634e-08	0.460981	L5 IT	4
16142	F	Bag1-202_ENSMUST00000108089	1.6871e-10	1.07367e-06	0.525764	L5 IT	4
16168	F	Dcaf12-201_ENSMUST00000030145	1.1837e-09	7.53309e-06	0.391924	L5 IT	4
16259	F	Gm21093-201_ENSMUST00000084677	8.92492e-11	5.67982e-07	0.371653	L5 IT	4
16273	F	Gm10600-201_ENSMUST00000117202	7.72805e-09	4.91813e-05	0.336821	L5 IT	4
16315	F	Vcp-201_ENSMUST00000030164	2.14342e-11	1.36407e-07	0.259344	L5 IT	4
16395	F	Creb3-201_ENSMUST00000102944	7.51757e-08	0.000478418	0.190194	L5 IT	4
16522	F	Slc25a51-202_ENSMUST00000116341	1.51461e-08	9.63896e-05	0.209254	L5 IT	4
16549	F	Ncbp1-201_ENSMUST00000030014	7.33914e-09	4.67063e-05	0.419409	L5 IT	4
16560	F	Anp32b-201_ENSMUST00000102926	6.43701e-07	0.00409651	0.293335	L5 IT	4
16570	F	Gabbr2-201_ENSMUST00000107749	5.00115e-22	3.18273e-18	0.37793	L5 IT	4
16587	F	Alg2-201_ENSMUST00000044148	3.3073e-24	2.10477e-20	0.575986	L5 IT	4
16600	F	Erp44-201_ENSMUST00000030028	2.80661e-09	1.78613e-05	0.286032	L5 IT	4
16620	F	Tmeff1-201_ENSMUST00000030032	3.82965e-34	2.43719e-30	1.09082	L5 IT	4
16634	F	Tmem246-201_ENSMUST00000042750	1.14341e-07	0.000727668	0.299247	L5 IT	4
16689	F	Rad23b-201_ENSMUST00000030134	2.67385e-08	0.000170164	0.182395	L5 IT	4
16711	F	Tmem245-201_ENSMUST00000068792	1.38125e-07	0.000879028	0.195	L5 IT	4
16765	F	Ugcg-201_ENSMUST00000030074	6.66966e-14	4.24457e-10	0.284192	L5 IT	4
16880	F	Megf9-202_ENSMUST00000107359	1.23451e-12	7.85644e-09	0.297276	L5 IT	4
16955	F	Zdhhc21-201_ENSMUST00000030110	3.03966e-15	1.93444e-11	0.412426	L5 IT	4
16963	F	Ttc39b-203_ENSMUST00000102823	2.28738e-17	1.45569e-13	0.481042	L5 IT	4
17001	F	Sh3gl2-201_ENSMUST00000030212	4.09343e-13	2.60506e-09	0.199166	L5 IT	4
17030	F	Slc24a2-203_ENSMUST00000107157	4.36274e-37	2.77645e-33	1.17683	L5 IT	4
17058	F	Klhl9-201_ENSMUST00000094993	1.66285e-08	0.000105824	0.283285	L5 IT	4
17125	F	Hook1-201_ENSMUST00000030306	1.15509e-08	7.35101e-05	0.340839	L5 IT	4
17211	F	Jak1-201_ENSMUST00000102781	3.53817e-08	0.000225169	0.216595	L5 IT	4
17313	F	Prkaa2-201_ENSMUST00000030243	2.09106e-18	1.33075e-14	0.490272	L5 IT	4
17346	F	Ssbp3-201_ENSMUST00000030367	1.88311e-15	1.19841e-11	0.488601	L5 IT	4
17359	F	Mrpl37-201_ENSMUST00000030365	6.27806e-09	3.99536e-05	0.343677	L5 IT	4
17392	F	Yipf1-201_ENSMUST00000075693	7.25022e-07	0.00461404	0.325214	L5 IT	4
17419	F	Lrp8-202_ENSMUST00000106731	7.39318e-09	4.70502e-05	0.349916	L5 IT	4
17455	F	Zyg11b-201_ENSMUST00000043616	1.19408e-19	7.5991e-16	0.420943	L5 IT	4
17537	F	Eps15-202_ENSMUST00000102729	3.0123e-16	1.91703e-12	0.334953	L5 IT	4
17540	F	Eps15-201_ENSMUST00000030281	8.70514e-11	5.53995e-07	0.444013	L5 IT	4
17549	F	Rnf11-201_ENSMUST00000030284	2.06857e-12	1.31644e-08	0.210392	L5 IT	4
17558	F	Elavl4-203_ENSMUST00000106597	1.26577e-06	0.00805533	0.327618	L5 IT	4
17559	F	Elavl4-202_ENSMUST00000102723	6.5297e-24	4.1555e-20	0.592852	L5 IT	4
17563	F	Elavl4-211_ENSMUST00000153200	2.49732e-11	1.58929e-07	0.432734	L5 IT	4
17588	F	Cmpk1-201_ENSMUST00000030491	3.97471e-08	0.000252951	0.143775	L5 IT	4
17626	F	Faah-201_ENSMUST00000049095	1.26457e-08	8.04772e-05	0.377587	L5 IT	4
17814	F	Atp6v0b-204_ENSMUST00000133530	5.73728e-25	3.6512e-21	0.141847	L5 IT	4
17950	F	Hivep3-202_ENSMUST00000106307	1.56666e-24	9.97025e-21	0.479661	L5 IT	4
18024	F	Hpcal4-201_ENSMUST00000059667	2.39978e-29	1.52722e-25	0.460321	L5 IT	4
18043	F	Macf1-201_ENSMUST00000082108	4.171e-07	0.00265443	0.206787	L5 IT	4
18069	F	Rragc-201_ENSMUST00000030399	1.52944e-09	9.73335e-06	0.371029	L5 IT	4
18164	F	Map7d1-204_ENSMUST00000125981	1.10603e-11	7.03879e-08	0.360004	L5 IT	4
18178	F	Ago3-201_ENSMUST00000069097	2.57852e-07	0.00164097	0.211354	L5 IT	4
18194	F	Ncdn-201_ENSMUST00000030637	1.41507e-07	0.000900551	0.216774	L5 IT	4
18214	F	Sfpq-201_ENSMUST00000030623	1.09871e-06	0.00699217	0.217288	L5 IT	4
18303	F	Yars-201_ENSMUST00000106054	2.59232e-17	1.64975e-13	0.474454	L5 IT	4
18419	F	Adgrb2-208_ENSMUST00000121049	1.45418e-07	0.000925442	0.268152	L5 IT	4
18433	F	Pef1-201_ENSMUST00000030563	6.97937e-07	0.00444167	0.23437	L5 IT	4
18453	F	Snrnp40-201_ENSMUST00000105994	3.99206e-12	2.54055e-08	0.454224	L5 IT	4
18497	F	Ythdf2-203_ENSMUST00000152796	1.63273e-07	0.00103907	0.256734	L5 IT	4
18575	F	Stx12-201_ENSMUST00000030698	3.8389e-09	2.44307e-05	0.216043	L5 IT	4
18599	F	Tmem222-201_ENSMUST00000105907	1.17191e-08	7.45801e-05	0.186837	L5 IT	4
18612	F	Trnp1-202_ENSMUST00000125541	5.01962e-19	3.19449e-15	0.548619	L5 IT	4
18613	F	Trnp1-201_ENSMUST00000123169	7.49595e-20	4.77042e-16	0.620355	L5 IT	4
18728	F	Tmem57-201_ENSMUST00000030628	1.15874e-11	7.37421e-08	0.379035	L5 IT	4
18803	F	Lypla2-201_ENSMUST00000067567	9.58143e-12	6.09762e-08	0.410764	L5 IT	4
18875	F	Wnt4-201_ENSMUST00000045747	1.72542e-17	1.09806e-13	0.462217	L5 IT	4
18935	F	Sh2d5-202_ENSMUST00000105824	5.71412e-08	0.000363646	0.328162	L5 IT	4
18949	F	Fam43b-201_ENSMUST00000105032	2.36489e-09	1.50501e-05	0.418374	L5 IT	4
18981	F	Capzb-202_ENSMUST00000042675	2.45899e-17	1.5649e-13	0.538406	L5 IT	4
19112	F	Efhd2-201_ENSMUST00000036854	3.68895e-33	2.34765e-29	0.503276	L5 IT	4
19179	F	Gm16211-201_ENSMUST00000147722	4.88684e-08	0.000310998	0.198103	L5 IT	4
19194	F	Mfn2-204_ENSMUST00000105716	4.75653e-13	3.02705e-09	0.445771	L5 IT	4
19234	F	Fbxo44-208_ENSMUST00000167160	5.40919e-14	3.44241e-10	0.447321	L5 IT	4
19235	F	Fbxo44-201_ENSMUST00000057907	6.64686e-12	4.23006e-08	0.463915	L5 IT	4
19237	F	Fbxo44-202_ENSMUST00000105705	9.70575e-08	0.000617674	0.336903	L5 IT	4
19243	F	Fbxo2-201_ENSMUST00000047951	3.84487e-20	2.44687e-16	0.547071	L5 IT	4
19262	F	Srm-201_ENSMUST00000006611	6.71388e-11	4.27272e-07	0.242994	L5 IT	4
19298	F	Pex14-201_ENSMUST00000103217	6.16185e-16	3.9214e-12	0.525423	L5 IT	4
19315	F	Kif1b-203_ENSMUST00000060537	5.08068e-18	3.23335e-14	0.258022	L5 IT	4
19325	F	Ube4b-202_ENSMUST00000103212	1.90305e-15	1.2111e-11	0.400506	L5 IT	4
19345	F	Ctnnbip1-201_ENSMUST00000030839	1.47944e-09	9.41518e-06	0.339325	L5 IT	4
19348	F	Clstn1-202_ENSMUST00000105691	1.32497e-23	8.4321e-20	0.293201	L5 IT	4
19363	F	Slc25a33-201_ENSMUST00000105686	2.09112e-09	1.33079e-05	0.328434	L5 IT	4
19394	F	Slc45a1-201_ENSMUST00000037827	6.26166e-18	3.98492e-14	0.544043	L5 IT	4
19399	F	Errfi1-201_ENSMUST00000030811	4.28365e-14	2.72611e-10	0.513884	L5 IT	4
19423	F	Camta1-207_ENSMUST00000140030	1.37164e-06	0.00872912	0.221062	L5 IT	4
19501	F	Kcnab2-201_ENSMUST00000030768	3.03901e-08	0.000193402	0.31622	L5 IT	4
19607	F	Prkcz-202_ENSMUST00000103178	3.57927e-14	2.27785e-10	0.321693	L5 IT	4
19609	F	Prkcz-209_ENSMUST00000140256	9.71576e-09	6.18311e-05	0.361028	L5 IT	4
19626	F	Gnb1-201_ENSMUST00000030940	3.83691e-07	0.00244181	0.398487	L5 IT	4
19640	F	Slc35e2-202_ENSMUST00000105608	1.24778e-06	0.0079409	0.223561	L5 IT	4
19715	F	Ints11-201_ENSMUST00000030901	6.45607e-08	0.000410864	0.384565	L5 IT	4
19750	F	Sdf4-201_ENSMUST00000050078	1.75363e-07	0.00111601	0.264728	L5 IT	4
19780	F	Noc2l-201_ENSMUST00000179543	3.78998e-07	0.00241194	0.332813	L5 IT	4
19857	F	Cyp51-201_ENSMUST00000001507	5.27836e-13	3.35915e-09	0.508735	L5 IT	5
19863	F	Cdk14-203_ENSMUST00000115451	3.51576e-24	2.23743e-20	0.707963	L5 IT	5
19925	F	Adam22-204_ENSMUST00000088761	5.79819e-10	3.68997e-06	0.425682	L5 IT	5
19996	F	9330182L06Rik-202_ENSMUST00000115348	8.87738e-21	5.64957e-17	0.658785	L5 IT	5
19999	F	Grm3-201_ENSMUST00000004076	6.16872e-12	3.92577e-08	0.451509	L5 IT	5
20013	F	Pclo-202_ENSMUST00000182407	2.16066e-17	1.37504e-13	0.508729	L5 IT	5
20047	F	Gnai1-201_ENSMUST00000074694	3.97575e-08	0.000253017	0.203865	L5 IT	5
20110	F	Dnajc2-201_ENSMUST00000030771	5.57818e-10	3.54995e-06	0.403316	L5 IT	5
20161	F	Srpk2-201_ENSMUST00000088392	1.64116e-10	1.04443e-06	0.208666	L5 IT	5
20164	F	Srpk2-202_ENSMUST00000196388	2.11923e-08	0.000134868	0.310114	L5 IT	5
20214	F	Cdk5-201_ENSMUST00000030814	1.47093e-08	9.36102e-05	0.121928	L5 IT	5
20225	F	Fastk-201_ENSMUST00000030800	4.95647e-09	3.1543e-05	0.415516	L5 IT	5
20247	F	Agap3-203_ENSMUST00000199250	3.5759e-18	2.2757e-14	0.448059	L5 IT	5
20248	F	Abcf2-201_ENSMUST00000030795	3.09048e-11	1.96678e-07	0.335032	L5 IT	5
20263	F	Nub1-201_ENSMUST00000068825	1.28762e-07	0.000819439	0.2968	L5 IT	5
20272	F	Prkag2-203_ENSMUST00000114975	8.8267e-07	0.00561731	0.304991	L5 IT	5
20356	F	Ube3c-201_ENSMUST00000049453	3.76803e-08	0.000239797	0.349345	L5 IT	5
20541	F	Snx17-201_ENSMUST00000031029	8.28309e-07	0.00527136	0.343377	L5 IT	5
20581	F	Fndc4-202_ENSMUST00000172435	1.0952e-06	0.00696983	0.255483	L5 IT	5
20597	F	Gpn1-201_ENSMUST00000076949	1.02456e-07	0.000652032	0.338255	L5 IT	5
20639	F	Babam2-209_ENSMUST00000201352	3.3536e-08	0.000213423	0.355558	L5 IT	5
20705	F	Maea-201_ENSMUST00000114449	7.60546e-15	4.84011e-11	0.410945	L5 IT	5
20767	F	Nat8l-201_ENSMUST00000056355	6.41613e-17	4.08323e-13	0.386889	L5 IT	5
20873	F	Lrpap1-201_ENSMUST00000030986	3.28679e-09	2.09171e-05	0.196201	L5 IT	5
20927	F	D5Ertd579e-201_ENSMUST00000031091	8.52822e-11	5.42736e-07	0.373241	L5 IT	5
20940	F	Ppp2r2c-201_ENSMUST00000031003	6.10985e-14	3.88831e-10	0.258998	L5 IT	5
20964	F	Crmp1-202_ENSMUST00000114158	1.40723e-07	0.000895563	0.366712	L5 IT	5
20966	F	Crmp1-201_ENSMUST00000031004	2.29354e-09	1.45961e-05	0.48921	L5 IT	5
21003	F	Tmem128-201_ENSMUST00000087511	1.47432e-07	0.000938258	0.289074	L5 IT	5
21010	F	Wdr1-201_ENSMUST00000005234	1.91546e-10	1.219e-06	0.383742	L5 IT	5
21032	F	Bod1l-204_ENSMUST00000202908	1.7681e-11	1.12522e-07	0.335366	L5 IT	5
21041	F	Cpeb2-201_ENSMUST00000114065	3.80996e-16	2.42466e-12	0.468127	L5 IT	5
21164	F	Dhx15-201_ENSMUST00000031061	1.21984e-09	7.76304e-06	0.390519	L5 IT	5
21243	F	Pcdh7-203_ENSMUST00000191837	6.60838e-44	4.20558e-40	0.726449	L5 IT	5
21331	F	Smim14-205_ENSMUST00000139122	8.23437e-09	5.24035e-05	0.354725	L5 IT	5
21340	F	Ube2k-201_ENSMUST00000142407	2.08762e-08	0.000132856	0.301916	L5 IT	5
21395	F	Uchl1-202_ENSMUST00000176015	4.36558e-21	2.77825e-17	0.19733	L5 IT	5
21423	F	Slc30a9-204_ENSMUST00000162372	5.22489e-16	3.32512e-12	0.234152	L5 IT	5
21436	F	Atp8a1-201_ENSMUST00000037380	4.46079e-09	2.83885e-05	0.46855	L5 IT	5
21533	F	Ociad1-203_ENSMUST00000166823	2.42115e-11	1.54082e-07	0.323283	L5 IT	5
21557	F	Sgcb-201_ENSMUST00000081170	2.81199e-09	1.78955e-05	0.295459	L5 IT	5
21561	F	Usp46-201_ENSMUST00000068058	2.76028e-09	1.75664e-05	0.392936	L5 IT	5
21693	F	Polr2b-201_ENSMUST00000031167	1.01227e-06	0.00644209	0.321062	L5 IT	5
21730	F	Cenpc1-203_ENSMUST00000199141	1.04881e-06	0.00667466	0.206344	L5 IT	5
21758	F	Rufy3-201_ENSMUST00000031229	4.08308e-16	2.59847e-12	0.373358	L5 IT	5
21764	F	Grsf1-202_ENSMUST00000113234	4.94916e-11	3.14964e-07	0.386998	L5 IT	5
21835	F	G3bp2-201_ENSMUST00000113127	3.30291e-23	2.10198e-19	0.579641	L5 IT	5
21838	F	G3bp2-209_ENSMUST00000202258	4.54156e-15	2.89025e-11	0.579656	L5 IT	5
21874	F	Scarb2-201_ENSMUST00000031377	2.52381e-10	1.60615e-06	0.346316	L5 IT	5
21881	F	Sept11-201_ENSMUST00000074733	2.39352e-07	0.00152324	0.189932	L5 IT	5
21886	F	Sept11-203_ENSMUST00000201421	5.49057e-09	3.4942e-05	0.251128	L5 IT	5
21889	F	Ccni-201_ENSMUST00000058550	1.31151e-19	8.34645e-16	0.344257	L5 IT	5
22056	F	Cds1-201_ENSMUST00000031273	1.08002e-08	6.87328e-05	0.293727	L5 IT	5
22058	F	Wdfy3-201_ENSMUST00000053177	2.0366e-11	1.29609e-07	0.288359	L5 IT	5
22072	F	Mapk10-212_ENSMUST00000170792	5.74666e-16	3.65717e-12	0.394686	L5 IT	5
22184	F	A830010M20Rik-203_ENSMUST00000100951	2.78423e-11	1.77189e-07	0.293433	L5 IT	5
22186	F	A830010M20Rik-201_ENSMUST00000060553	5.43811e-09	3.46081e-05	0.372122	L5 IT	5
22188	F	Gm42669-201_ENSMUST00000143074	1.03679e-07	0.000659815	0.202786	L5 IT	5
22250	F	Tmed5-201_ENSMUST00000002837	1.31971e-08	8.39864e-05	0.341722	L5 IT	5
22257	F	Dr1-201_ENSMUST00000031190	5.25688e-13	3.34548e-09	0.501497	L5 IT	5
22264	F	Gm42517-201_ENSMUST00000197216	1.2882e-07	0.000819808	0.31109	L5 IT	5
22266	F	Gm10419-202_ENSMUST00000196693	7.46294e-07	0.00474942	0.254271	L5 IT	5
22267	F	Gm10419-204_ENSMUST00000198585	1.63323e-11	1.03939e-07	0.428704	L5 IT	5
22278	F	Cplx1-201_ENSMUST00000046892	1.17877e-48	7.50172e-45	0.928291	L5 IT	5
22399	F	Galnt9-202_ENSMUST00000165856	6.46188e-24	4.11234e-20	0.711558	L5 IT	5
22428	F	Ulk1-201_ENSMUST00000031490	5.78466e-18	3.68136e-14	0.540267	L5 IT	5
22445	F	Pitpnb-204_ENSMUST00000200298	5.11221e-10	3.25341e-06	0.38213	L5 IT	5
22557	F	Svop-201_ENSMUST00000058472	1.37019e-09	8.71991e-06	0.327127	L5 IT	5
22620	F	2210016L21Rik-201_ENSMUST00000031538	9.88056e-11	6.28799e-07	0.153137	L5 IT	5
22626	F	Sppl3-201_ENSMUST00000031530	3.12529e-08	0.000198893	0.349142	L5 IT	5
22634	F	Mlec-201_ENSMUST00000112121	1.3999e-08	8.90898e-05	0.296974	L5 IT	5
22637	F	Cabp1-204_ENSMUST00000112113	2.8086e-12	1.78739e-08	0.393326	L5 IT	5
22656	F	Coq5-201_ENSMUST00000040421	4.93217e-09	3.13883e-05	0.400025	L5 IT	5
22659	F	Dynll1-201_ENSMUST00000009157	2.03961e-08	0.000129801	0.101846	L5 IT	5
22737	F	Suds3-201_ENSMUST00000086471	1.3109e-10	8.34259e-07	0.26967	L5 IT	5
22818	F	Plbd2-201_ENSMUST00000031597	3.7967e-15	2.41622e-11	0.45374	L5 IT	5
22851	F	Rph3a-201_ENSMUST00000079204	9.9807e-18	6.35172e-14	0.412434	L5 IT	5
22855	F	Ptpn11-202_ENSMUST00000100770	3.74852e-09	2.38556e-05	0.364782	L5 IT	5
22860	F	Rpl6-207_ENSMUST00000197044	9.12949e-09	5.81001e-05	0.414873	L5 IT	5
22865	F	Hectd4-201_ENSMUST00000042614	5.11137e-11	3.25288e-07	0.218646	L5 IT	5
22888	F	Erp29-203_ENSMUST00000130451	1.4399e-08	9.1635e-05	0.173051	L5 IT	5
22977	F	Ppp1cc-202_ENSMUST00000102528	9.28907e-17	5.91157e-13	0.378183	L5 IT	5
22990	F	Pptc7-201_ENSMUST00000053426	8.63178e-14	5.49326e-10	0.386856	L5 IT	5
22997	F	Vps29-208_ENSMUST00000155671	5.87262e-07	0.00373733	0.246585	L5 IT	5
23025	F	Atp2a2-203_ENSMUST00000179939	5.86163e-29	3.73034e-25	0.355171	L5 IT	5
23055	F	Camkk2-201_ENSMUST00000111668	8.90115e-16	5.66469e-12	0.33881	L5 IT	5
23056	F	Camkk2-211_ENSMUST00000200109	2.91185e-07	0.0018531	0.387207	L5 IT	5
23082	F	Rnf34-201_ENSMUST00000031434	3.06866e-12	1.95289e-08	0.357601	L5 IT	5
23104	F	Rhof-201_ENSMUST00000031401	4.67693e-17	2.9764e-13	0.622857	L5 IT	5
23153	F	Vps33a-201_ENSMUST00000031388	8.18937e-08	0.000521172	0.332081	L5 IT	5
23266	F	Sbno1-216_ENSMUST00000199808	2.03736e-11	1.29657e-07	0.40956	L5 IT	5
23337	F	Ccdc92-201_ENSMUST00000036206	4.53671e-12	2.88716e-08	0.268306	L5 IT	5
23364	F	Ubc-202_ENSMUST00000136312	4.72679e-08	0.000300813	0.132693	L5 IT	5
23366	F	Ubc-201_ENSMUST00000108707	4.70776e-07	0.00299602	0.160378	L5 IT	5
23370	F	Bri3bp-201_ENSMUST00000049040	1.88856e-10	1.20188e-06	0.252786	L5 IT	5
23372	F	Aacs-201_ENSMUST00000031445	1.06021e-18	6.7472e-15	0.666471	L5 IT	5
23376	F	Tmem132b-201_ENSMUST00000031446	1.37205e-15	8.73172e-12	0.428621	L5 IT	5
23439	F	Mmp17-201_ENSMUST00000031390	3.62183e-31	2.30493e-27	0.667073	L5 IT	5
23452	F	Nipsnap2-201_ENSMUST00000086046	5.45776e-12	3.47332e-08	0.492342	L5 IT	5
23512	F	Rabgef1-203_ENSMUST00000119797	3.35189e-10	2.13314e-06	0.454975	L5 IT	5
23522	F	Tmem248-202_ENSMUST00000111298	1.50257e-09	9.56234e-06	0.372827	L5 IT	5
23538	F	Caln1-203_ENSMUST00000111288	1.38075e-07	0.000878707	0.189022	L5 IT	5
23559	F	Gatsl2-201_ENSMUST00000016088	5.24239e-08	0.000333625	0.248154	L5 IT	5
23610	F	Rfc2-201_ENSMUST00000023867	1.18778e-06	0.007559	0.196107	L5 IT	5
23614	F	Rfc2-204_ENSMUST00000201464	1.18443e-09	7.53769e-06	0.379952	L5 IT	5
23621	F	Eif4h-205_ENSMUST00000202622	2.55128e-07	0.00162363	0.310326	L5 IT	5
23622	F	Eif4h-201_ENSMUST00000036125	4.87932e-10	3.1052e-06	0.188855	L5 IT	5
23640	F	Abhd11-202_ENSMUST00000111216	1.44217e-07	0.000917794	0.334514	L5 IT	5
23676	F	Baz1b-201_ENSMUST00000002825	5.84616e-08	0.00037205	0.2787	L5 IT	5
23712	F	Tmem120a-201_ENSMUST00000043378	5.53156e-08	0.000352028	0.364894	L5 IT	5
23733	F	Ywhag-205_ENSMUST00000198270	1.64477e-07	0.00104673	0.246655	L5 IT	5
23734	F	Ywhag-201_ENSMUST00000055808	4.03178e-29	2.56582e-25	0.393718	L5 IT	5
23820	F	Vgf-201_ENSMUST00000041543	1.24763e-07	0.000793991	0.274064	L5 IT	5
23882	F	Actl6b-205_ENSMUST00000139395	2.60322e-08	0.000165669	0.193016	L5 IT	5
24033	F	Prkar1b-201_ENSMUST00000026973	9.22646e-10	5.87172e-06	0.289801	L5 IT	5
24035	F	Prkar1b-202_ENSMUST00000110889	1.6407e-10	1.04414e-06	0.476399	L5 IT	5
24064	F	Adap1-204_ENSMUST00000151450	1.33099e-16	8.47041e-13	0.404137	L5 IT	5
24065	F	Adap1-201_ENSMUST00000110865	1.82785e-07	0.00116325	0.379757	L5 IT	5
24111	F	Eif3b-201_ENSMUST00000100507	5.61323e-13	3.57226e-09	0.521356	L5 IT	5
24163	F	Wipi2-201_ENSMUST00000036872	9.96063e-10	6.33895e-06	0.302799	L5 IT	5
24179	F	Actb-201_ENSMUST00000100497	2.09025e-14	1.33023e-10	0.129988	L5 IT	5
24243	F	Rac1-201_ENSMUST00000080537	1.30448e-06	0.00830173	0.151151	L5 IT	5
24247	F	Fam220a-201_ENSMUST00000067145	1.17896e-06	0.0075029	0.263879	L5 IT	5
24269	F	Eif2ak1-201_ENSMUST00000100487	1.71061e-15	1.08863e-11	0.455866	L5 IT	5
24272	F	Aimp2-201_ENSMUST00000031613	3.24426e-09	2.06465e-05	0.446231	L5 IT	5
24305	F	Tecpr1-201_ENSMUST00000085701	3.157e-09	2.00912e-05	0.293342	L5 IT	5
24319	F	Tmem130-201_ENSMUST00000061446	1.74597e-09	1.11114e-05	0.352948	L5 IT	5
24485	F	Slc7a1-201_ENSMUST00000048116	2.7488e-21	1.74934e-17	0.461914	L5 IT	5
24490	F	Ubl3-201_ENSMUST00000079324	1.74547e-07	0.00111082	0.144073	L5 IT	5
24497	F	Katnal1-201_ENSMUST00000047257	1.41668e-18	9.01575e-15	0.497616	L5 IT	5
24552	F	Hsph1-211_ENSMUST00000202361	2.23456e-23	1.42207e-19	0.567184	L5 IT	5
24553	F	Hsph1-201_ENSMUST00000074846	2.02127e-19	1.28634e-15	0.322224	L5 IT	5
24665	F	Casd1-201_ENSMUST00000015333	9.20841e-15	5.86023e-11	0.546563	L5 IT	6
24685	F	Ppp1r9a-201_ENSMUST00000035813	2.95981e-24	1.88362e-20	0.344485	L5 IT	6
24695	F	Dync1i1-204_ENSMUST00000115559	6.68508e-08	0.000425438	0.400879	L5 IT	6
24769	F	Ndufa4-201_ENSMUST00000031637	2.51763e-08	0.000160222	0.176057	L5 IT	6
24790	F	Tmem106b-201_ENSMUST00000031556	2.3259e-15	1.48021e-11	0.418091	L5 IT	6
24905	F	Fam3c-205_ENSMUST00000165576	2.47921e-21	1.57777e-17	0.70606	L5 IT	6
24907	F	Fam3c-201_ENSMUST00000081288	1.74165e-17	1.10838e-13	0.587145	L5 IT	6
24933	F	Wasl-201_ENSMUST00000031695	7.42485e-10	4.72517e-06	0.249421	L5 IT	6
25070	F	Ube2h-202_ENSMUST00000102993	1.02261e-06	0.00650789	0.238362	L5 IT	6
25138	F	Lncpint-212_ENSMUST00000230209	5.09013e-07	0.00323936	0.188791	L5 IT	6
25145	F	Mkln1-201_ENSMUST00000026699	8.57876e-13	5.45953e-09	0.320801	L5 IT	6
25170	F	Plxna4-201_ENSMUST00000115096	7.98201e-12	5.07975e-08	0.288208	L5 IT	6
25173	F	Chchd3-201_ENSMUST00000066379	5.28072e-07	0.00336065	0.335829	L5 IT	6
25293	F	D630045J12Rik-206_ENSMUST00000169256	2.50859e-08	0.000159646	0.382892	L5 IT	6
25326	F	Clec2l-201_ENSMUST00000114874	1.47941e-20	9.41494e-17	0.505155	L5 IT	6
25339	F	Kdm7a-201_ENSMUST00000002305	2.86709e-10	1.82462e-06	0.302119	L5 IT	6
25378	F	Braf-201_ENSMUST00000002487	6.35139e-10	4.04202e-06	0.235724	L5 IT	6
25399	F	E330009J07Rik-202_ENSMUST00000101492	2.04967e-18	1.30441e-14	0.430924	L5 IT	6
25428	F	Ephb6-201_ENSMUST00000114732	2.36539e-17	1.50533e-13	0.550909	L5 IT	6
25456	F	Tcaf1-201_ENSMUST00000045054	6.14238e-22	3.90901e-18	0.449432	L5 IT	6
25481	F	Cul1-201_ENSMUST00000031697	1.43736e-08	9.14739e-05	0.290803	L5 IT	6
25499	F	Pdia4-201_ENSMUST00000077290	4.87055e-11	3.09962e-07	0.46577	L5 IT	6
25664	F	Snx10-201_ENSMUST00000049152	3.52923e-12	2.246e-08	0.414901	L5 IT	6
25675	F	Hibadh-201_ENSMUST00000031788	2.55805e-07	0.00162794	0.33831	L5 IT	6
25680	F	Tax1bp1-201_ENSMUST00000080723	2.25944e-08	0.000143791	0.179343	L5 IT	6
25709	F	Scrn1-201_ENSMUST00000019268	3.73742e-09	2.37849e-05	0.174299	L5 IT	6
25719	F	Mturn-203_ENSMUST00000190641	3.99974e-12	2.54544e-08	0.409959	L5 IT	6
25727	F	Ggct-201_ENSMUST00000002874	9.53288e-07	0.00606673	0.316724	L5 IT	6
25731	F	Gars-201_ENSMUST00000003572	1.46848e-07	0.000934538	0.224333	L5 IT	6
25765	F	Kbtbd2-202_ENSMUST00000114323	1.02847e-08	6.54516e-05	0.361535	L5 IT	6
25790	F	Ppm1k-201_ENSMUST00000042766	1.30651e-12	8.31462e-09	0.276965	L5 IT	6
25801	F	Lancl2-201_ENSMUST00000050077	1.60038e-11	1.01848e-07	0.487381	L5 IT	6
25802	F	Lancl2-203_ENSMUST00000153777	2.66094e-15	1.69342e-11	0.423116	L5 IT	6
25810	F	Gm43994-201_ENSMUST00000203809	3.27657e-11	2.08521e-07	0.385527	L5 IT	6
25948	F	Rnf103-201_ENSMUST00000064637	1.2584e-12	8.00847e-09	0.458988	L5 IT	6
25975	F	Reep1-201_ENSMUST00000121469	8.5512e-18	5.44199e-14	0.519129	L5 IT	6
25981	F	Immt-201_ENSMUST00000064062	1.53907e-08	9.79464e-05	0.433415	L5 IT	6
26013	F	St3gal5-201_ENSMUST00000069994	3.7521e-22	2.38783e-18	0.305071	L5 IT	6
26030	F	Rnf181-202_ENSMUST00000069595	5.8874e-07	0.00374674	0.39701	L5 IT	6
26031	F	Rnf181-201_ENSMUST00000069580	7.40528e-08	0.000471272	0.283183	L5 IT	6
26070	F	Tgoln1-201_ENSMUST00000070524	2.1992e-11	1.39957e-07	0.279918	L5 IT	6
26072	F	Kcmf1-201_ENSMUST00000068697	2.89936e-10	1.84515e-06	0.244826	L5 IT	6
26073	F	Kcmf1-204_ENSMUST00000204598	1.09175e-06	0.00694792	0.264	L5 IT	6
26120	F	Mrpl19-201_ENSMUST00000032124	1.40396e-09	8.93478e-06	0.182176	L5 IT	6
26209	F	Dctn1-203_ENSMUST00000113913	1.08392e-10	6.89804e-07	0.437816	L5 IT	6
26254	F	Stambp-206_ENSMUST00000206400	3.19458e-09	2.03303e-05	0.400718	L5 IT	6
26262	F	Tex261-201_ENSMUST00000014892	8.1492e-07	0.00518615	0.292689	L5 IT	6
26314	F	Spr-201_ENSMUST00000045986	2.56634e-20	1.63322e-16	0.716878	L5 IT	6
26351	F	Egr4-201_ENSMUST00000095759	6.94625e-14	4.4206e-10	0.498284	L5 IT	6
26385	F	Add2-209_ENSMUST00000204059	1.10443e-06	0.00702857	0.227468	L5 IT	6
26403	F	Pcyox1-201_ENSMUST00000032065	5.10602e-11	3.24947e-07	0.452774	L5 IT	6
26468	F	Gmcl1-201_ENSMUST00000001185	1.44192e-12	9.17641e-09	0.489762	L5 IT	6
26482	F	Aak1-201_ENSMUST00000003710	2.90405e-09	1.84814e-05	0.258468	L5 IT	6
26540	F	Copg1-202_ENSMUST00000113607	1.15765e-16	7.36726e-13	0.430232	L5 IT	6
26581	F	Sec61a1-201_ENSMUST00000032168	2.60059e-11	1.65502e-07	0.445904	L5 IT	6
26681	F	Iqsec1-208_ENSMUST00000204983	5.52744e-08	0.000351766	0.346244	L5 IT	6
26698	F	Hdac11-201_ENSMUST00000041736	1.67041e-17	1.06305e-13	0.426035	L5 IT	6
26721	F	Slc6a6-201_ENSMUST00000032185	1.65976e-08	0.000105627	0.293777	L5 IT	6
26798	F	Tmf1-201_ENSMUST00000095664	2.05443e-08	0.000130744	0.225679	L5 IT	6
26862	F	Pdzrn3-201_ENSMUST00000075994	3.61786e-11	2.30241e-07	0.418309	L5 IT	6
26913	F	Crbn-202_ENSMUST00000113239	3.85777e-07	0.00245509	0.446078	L5 IT	6
26937	F	Bhlhe40-201_ENSMUST00000032194	8.47076e-07	0.00539079	0.276986	L5 IT	6
26941	F	Arl8b-201_ENSMUST00000032196	5.83344e-07	0.0037124	0.15895	L5 IT	6
27000	F	Lhfpl4-201_ENSMUST00000162280	1.21348e-09	7.72259e-06	0.33571	L5 IT	6
27066	F	Jagn1-201_ENSMUST00000101070	4.60652e-07	0.00293159	0.254947	L5 IT	6
27073	F	Creld1-201_ENSMUST00000032422	6.97171e-12	4.43679e-08	0.470229	L5 IT	6
27084	F	Emc3-201_ENSMUST00000032425	7.2756e-10	4.63019e-06	0.310652	L5 IT	6
27159	F	Syn2-203_ENSMUST00000203450	2.10104e-10	1.3371e-06	0.563231	L5 IT	6
27161	F	Syn2-206_ENSMUST00000204617	1.38662e-13	8.82443e-10	0.429963	L5 IT	6
27274	F	Tmem72-201_ENSMUST00000056623	1.98873e-07	0.00126563	0.132757	L5 IT	6
27307	F	Hnrnpf-210_ENSMUST00000180341	2.29282e-09	1.45915e-05	0.397617	L5 IT	6
27309	F	Rasgef1a-201_ENSMUST00000164960	3.43783e-23	2.18783e-19	0.468932	L5 IT	6
27410	F	Tmem121b-201_ENSMUST00000178687	3.22562e-15	2.05278e-11	0.421589	L5 IT	6
27478	F	Slc2a3-201_ENSMUST00000032476	9.3607e-17	5.95715e-13	0.565186	L5 IT	6
27491	F	Necap1-201_ENSMUST00000032477	5.36433e-09	3.41386e-05	0.201602	L5 IT	6
27548	F	Eno2-201_ENSMUST00000004378	5.37926e-15	3.42336e-11	0.479867	L5 IT	6
27549	F	Eno2-203_ENSMUST00000125436	1.84166e-07	0.00117203	0.350668	L5 IT	6
27570	F	Usp5-201_ENSMUST00000047510	1.37822e-12	8.77098e-09	0.433282	L5 IT	6
27594	F	Ptms-204_ENSMUST00000203422	1.37883e-07	0.000877487	0.309038	L5 IT	6
27604	F	Mlf2-201_ENSMUST00000032214	2.56131e-11	1.63001e-07	0.32054	L5 IT	6
27607	F	Cops7a-202_ENSMUST00000112439	9.21891e-07	0.00586691	0.268137	L5 IT	6
27608	F	Cops7a-201_ENSMUST00000032220	8.79099e-07	0.00559458	0.13082	L5 IT	6
27617	F	Pianp-207_ENSMUST00000162170	1.40522e-07	0.000894283	0.301854	L5 IT	6
27666	F	Gapdh-206_ENSMUST00000147954	5.46563e-21	3.47833e-17	0.230537	L5 IT	6
27670	F	Gapdh-212_ENSMUST00000183272	4.413e-10	2.80843e-06	0.229232	L5 IT	6
27712	F	Kcna6-201_ENSMUST00000040751	4.52768e-21	2.88142e-17	0.43522	L5 IT	6
27713	F	Kcna6-203_ENSMUST00000128137	7.82574e-21	4.9803e-17	0.527915	L5 IT	6
27776	F	Gm10010-201_ENSMUST00000071101	1.01787e-15	6.47773e-12	0.456572	L5 IT	6
27808	F	Fkbp4-201_ENSMUST00000032508	4.49963e-08	0.000286357	0.249709	L5 IT	6
27813	F	A2ml1-203_ENSMUST00000203291	2.06581e-25	1.31468e-21	1.1655	L5 IT	6
27903	F	Fam234b-201_ENSMUST00000111915	2.28101e-11	1.45163e-07	0.345311	L5 IT	6
27911	F	Grin2b-201_ENSMUST00000053880	3.84431e-17	2.44652e-13	0.275708	L5 IT	6
27939	F	Wbp11-201_ENSMUST00000116514	2.06794e-08	0.000131603	0.267962	L5 IT	6
28078	F	Etnk1-201_ENSMUST00000032413	1.35265e-12	8.60827e-09	0.263795	L5 IT	6
28116	F	Kras-201_ENSMUST00000032399	1.04393e-15	6.64354e-12	0.370631	L5 IT	6
28119	F	Kras-202_ENSMUST00000111710	2.86489e-07	0.00182321	0.360049	L5 IT	6
28185	F	Mrps35-201_ENSMUST00000036111	1.22862e-07	0.000781894	0.226591	L5 IT	6
28206	F	Ergic2-208_ENSMUST00000136008	1.41872e-08	9.02871e-05	0.322659	L5 IT	6
28254	F	Dennd5b-201_ENSMUST00000111557	3.76244e-12	2.39442e-08	0.290885	L5 IT	6
28305	F	Myadm-201_ENSMUST00000096744	2.57387e-21	1.63801e-17	0.718472	L5 IT	7
28309	F	Prkcg-201_ENSMUST00000100301	1.50349e-39	9.56822e-36	1.2867	L5 IT	7
28357	F	Mboat7-203_ENSMUST00000127106	4.24623e-10	2.7023e-06	0.310559	L5 IT	7
28442	F	Ppp1r12c-202_ENSMUST00000124248	1.40367e-07	0.000893296	0.317949	L5 IT	7
28470	F	Ppp6r1-201_ENSMUST00000064099	3.58458e-22	2.28122e-18	0.564785	L5 IT	7
28625	F	Peg3-201_ENSMUST00000051209	1.49622e-30	9.52195e-27	0.596222	L5 IT	7
28653	F	Clcn4-201_ENSMUST00000000619	4.21956e-14	2.68533e-10	0.414472	L5 IT	7
28729	F	Trim28-203_ENSMUST00000123778	4.58284e-07	0.00291652	0.361103	L5 IT	7
28809	F	Inafm1-201_ENSMUST00000169612	2.91332e-08	0.000185404	0.399066	L5 IT	7
28838	F	Arhgap35-201_ENSMUST00000075845	1.18801e-09	7.56051e-06	0.309256	L5 IT	7
28844	F	Ap2s1-201_ENSMUST00000086112	3.32025e-09	2.11301e-05	0.124424	L5 IT	7
28855	F	Strn4-202_ENSMUST00000108495	2.43594e-08	0.000155023	0.268392	L5 IT	7
28871	F	Dact3-201_ENSMUST00000108493	3.17919e-08	0.000202324	0.337442	L5 IT	7
28879	F	Gm42372-201_ENSMUST00000206129	6.44711e-12	4.10294e-08	0.345937	L5 IT	7
28881	F	Ppp5c-201_ENSMUST00000003183	1.07371e-07	0.000683311	0.241924	L5 IT	7
28952	F	Opa3-201_ENSMUST00000063976	8.55056e-08	0.000544158	0.372095	L5 IT	7
28975	F	Cd3eap-201_ENSMUST00000047036	1.187e-09	7.55407e-06	0.362748	L5 IT	7
29031	F	Clptm1-208_ENSMUST00000208846	3.6418e-09	2.31764e-05	0.319504	L5 IT	7
29125	F	Cadm4-201_ENSMUST00000068023	3.84869e-21	2.44931e-17	0.500023	L5 IT	7
29177	F	Atp1a3-201_ENSMUST00000080882	3.4463e-37	2.19322e-33	0.559509	L5 IT	7
29181	F	Grik5-202_ENSMUST00000205328	1.28512e-10	8.17848e-07	0.37702	L5 IT	7
29202	F	Gsk3a-201_ENSMUST00000071739	1.03055e-06	0.0065584	0.296736	L5 IT	7
29240	F	Dmac2-201_ENSMUST00000077338	6.05065e-23	3.85063e-19	0.642646	L5 IT	7
29331	F	Sptbn4-203_ENSMUST00000108363	5.03338e-08	0.000320324	0.259218	L5 IT	7
29371	F	Ttc9b-201_ENSMUST00000008088	4.72861e-13	3.00929e-09	0.185438	L5 IT	7
29434	F	Supt5-201_ENSMUST00000003527	2.78813e-07	0.00177437	0.374056	L5 IT	7
29435	F	Gm44709-201_ENSMUST00000207649	2.72523e-07	0.00173434	0.340687	L5 IT	7
29526	F	Actn4-201_ENSMUST00000068045	3.29377e-09	2.09615e-05	0.309061	L5 IT	7
29644	F	Zfp260-202_ENSMUST00000108200	4.65595e-07	0.00296305	0.34709	L5 IT	7
29678	F	Clip3-201_ENSMUST00000014065	1.23057e-25	7.83135e-22	0.348783	L5 IT	7
29839	F	Fxyd1-211_ENSMUST00000206030	2.34425e-08	0.000149188	0.407037	L5 IT	7
29872	F	Uba2-201_ENSMUST00000102746	1.19116e-09	7.58051e-06	0.335089	L5 IT	7
29885	F	Gpi1-201_ENSMUST00000038027	1.82396e-10	1.16077e-06	0.192556	L5 IT	7
29887	F	Gpi1-207_ENSMUST00000205870	1.94892e-13	1.24029e-09	0.239484	L5 IT	7
29927	F	Cebpg-202_ENSMUST00000130491	5.45992e-07	0.00347469	0.305037	L5 IT	7
30104	F	Etfb-201_ENSMUST00000004729	5.76248e-16	3.66724e-12	0.447874	L5 IT	7
30325	F	Ap2a1-203_ENSMUST00000166972	5.02362e-07	0.00319703	0.207409	L5 IT	7
30326	F	Ap2a1-201_ENSMUST00000085399	1.78215e-10	1.13416e-06	0.477185	L5 IT	7
30399	F	Nosip-201_ENSMUST00000003513	1.37947e-09	8.77895e-06	0.40123	L5 IT	7
30456	F	Slc17a7-201_ENSMUST00000085374	8.04674e-26	5.12095e-22	0.383926	L5 IT	7
30463	F	Dkkl1-201_ENSMUST00000033057	6.85854e-10	4.36477e-06	0.490707	L5 IT	7
30464	F	Dkkl1-204_ENSMUST00000210741	5.22304e-08	0.000332394	0.446347	L5 IT	7
30525	F	Ftl1-201_ENSMUST00000094434	9.31485e-07	0.00592797	0.237116	L5 IT	7
30539	F	Nucb1-210_ENSMUST00000211765	1.48364e-11	9.44188e-08	0.272809	L5 IT	7
30540	F	Nucb1-201_ENSMUST00000033096	1.68539e-11	1.07258e-07	0.484737	L5 IT	7
30585	F	Dbp-201_ENSMUST00000080885	4.8282e-22	3.07267e-18	0.665248	L5 IT	7
30653	F	Nomo1-201_ENSMUST00000033121	1.84345e-16	1.17317e-12	0.513339	L5 IT	7
30696	F	Gtf2h1-201_ENSMUST00000006774	1.37432e-09	8.74616e-06	0.426776	L5 IT	7
30702	F	Ldha-214_ENSMUST00000210815	7.5059e-33	4.77675e-29	1.08038	L5 IT	7
30777	F	Nell1-202_ENSMUST00000107603	2.20979e-28	1.40631e-24	0.765854	L5 IT	7
30791	F	Svip-201_ENSMUST00000098414	3.41359e-08	0.000217241	0.410057	L5 IT	7
30829	F	Nipa1-201_ENSMUST00000052204	5.59155e-07	0.00355847	0.310062	L5 IT	7
30831	F	Herc2-201_ENSMUST00000076226	6.10503e-08	0.000388524	0.230994	L5 IT	7
30848	F	Gabrb3-201_ENSMUST00000039697	1.09086e-08	6.94222e-05	0.276497	L5 IT	7
30857	F	Ube3a-203_ENSMUST00000200758	3.8723e-12	2.46433e-08	0.290273	L5 IT	7
30873	F	Gm38393-203_ENSMUST00000191456	1.7705e-12	1.12675e-08	0.35994	L5 IT	7
30903	F	Klf13-201_ENSMUST00000063694	6.80071e-07	0.00432797	0.158385	L5 IT	7
30923	F	Apba2-201_ENSMUST00000032732	4.33454e-12	2.7585e-08	0.411046	L5 IT	7
30935	F	Nsmce3-201_ENSMUST00000094331	1.19428e-10	7.60041e-07	0.23592	L5 IT	7
31006	F	Mef2a-208_ENSMUST00000156690	1.55788e-11	9.91435e-08	0.405369	L5 IT	7
31090	F	Fam174b-201_ENSMUST00000107456	8.13804e-10	5.17905e-06	0.425599	L5 IT	7
31100	F	Sv2b-202_ENSMUST00000165175	2.56066e-10	1.6296e-06	0.367353	L5 IT	7
31101	F	Sv2b-201_ENSMUST00000085164	4.52681e-17	2.88086e-13	0.413096	L5 IT	7
31179	F	Mir9-3hg-201_ENSMUST00000180881	9.73819e-08	0.000619738	0.323521	L5 IT	7
31193	F	Ap3s2-201_ENSMUST00000075657	8.5634e-10	5.44975e-06	0.315751	L5 IT	7
31249	F	Unc45a-209_ENSMUST00000206032	9.50313e-20	6.04779e-16	0.358373	L5 IT	7
31333	F	Ap3b2-204_ENSMUST00000147624	1.93744e-10	1.23298e-06	0.47494	L5 IT	7
31366	F	Btbd1-201_ENSMUST00000026093	6.96513e-09	4.43261e-05	0.284424	L5 IT	7
31378	F	Hdgfl3-202_ENSMUST00000107305	1.39898e-14	8.90311e-11	0.351485	L5 IT	7
31425	F	Arnt2-207_ENSMUST00000208232	2.07927e-14	1.32325e-10	0.50888	L5 IT	7
31467	F	Tmem135-201_ENSMUST00000041968	1.66737e-10	1.06111e-06	0.445264	L5 IT	7
31604	F	Tenm4-203_ENSMUST00000107166	1.31481e-09	8.36745e-06	0.290924	L5 IT	7
31679	F	Pak1-201_ENSMUST00000033040	1.47417e-18	9.38161e-15	0.397643	L5 IT	7
31688	F	Acer3-201_ENSMUST00000033020	7.27083e-10	4.62715e-06	0.163928	L5 IT	7
31720	F	Dgat2-201_ENSMUST00000033001	4.48534e-26	2.85447e-22	0.778953	L5 IT	7
31731	F	Map6-206_ENSMUST00000208605	1.77661e-09	1.13064e-05	0.430642	L5 IT	7
31749	F	Arrb1-202_ENSMUST00000098266	4.12913e-15	2.62778e-11	0.404448	L5 IT	7
31790	F	Pgm2l1-202_ENSMUST00000084935	6.06201e-40	3.85786e-36	0.406035	L5 IT	7
31850	F	Fam168a-201_ENSMUST00000049053	5.33636e-20	3.39606e-16	0.487752	L5 IT	7
32018	F	Olfr552-202_ENSMUST00000215712	6.34885e-12	4.0404e-08	0.192995	L5 IT	7
32066	F	Fam160a2-208_ENSMUST00000179474	2.41456e-11	1.53663e-07	0.345949	L5 IT	7
32080	F	Cckbr-201_ENSMUST00000033189	1.07143e-07	0.00068186	0.360721	L5 IT	7
32083	F	Smpd1-201_ENSMUST00000046983	8.34204e-11	5.30887e-07	0.296786	L5 IT	7
32156	F	Taf10-203_ENSMUST00000141116	2.21332e-10	1.40856e-06	0.263521	L5 IT	7
32176	F	Mrpl17-202_ENSMUST00000124482	1.57502e-07	0.00100234	0.196937	L5 IT	7
32208	F	Tub-201_ENSMUST00000033341	5.49096e-10	3.49445e-06	0.355855	L5 IT	7
32319	F	Eif4g2-213_ENSMUST00000162415	2.85987e-17	1.82002e-13	0.301079	L5 IT	7
32320	F	Eif4g2-206_ENSMUST00000161051	5.1975e-15	3.30769e-11	0.345837	L5 IT	7
32340	F	Dkk3-201_ENSMUST00000033036	4.92493e-23	3.13423e-19	0.506327	L5 IT	7
32341	F	Mical2-202_ENSMUST00000050149	1.61614e-09	1.02851e-05	0.306898	L5 IT	7
32344	F	Mical2-201_ENSMUST00000037991	4.14238e-09	2.63621e-05	0.267065	L5 IT	7
32368	F	Far1-201_ENSMUST00000033018	1.08037e-10	6.87546e-07	0.533035	L5 IT	7
32464	F	Smg1-201_ENSMUST00000032891	4.29112e-08	0.000273087	0.245199	L5 IT	7
32492	F	Gde1-201_ENSMUST00000038791	2.9119e-11	1.85313e-07	0.182058	L5 IT	7
32528	F	Thumpd1-201_ENSMUST00000033236	2.17465e-07	0.00138395	0.346124	L5 IT	7
32614	F	Hs3st2-201_ENSMUST00000084628	2.84342e-31	1.80956e-27	0.846703	L5 IT	7
32616	F	Usp31-201_ENSMUST00000046929	5.01996e-14	3.1947e-10	0.365699	L5 IT	7
32632	F	Ubfd1-201_ENSMUST00000033158	7.02454e-09	4.47041e-05	0.288335	L5 IT	7
32655	F	Prkcb-205_ENSMUST00000143692	1.58396e-24	1.00803e-20	0.482105	L5 IT	7
32656	F	Prkcb-202_ENSMUST00000064989	1.43485e-50	9.13139e-47	0.601777	L5 IT	7
32660	F	Prkcb-208_ENSMUST00000206495	1.52064e-35	9.67737e-32	0.442317	L5 IT	7
32793	F	Eif3c-201_ENSMUST00000032992	1.264e-11	8.04411e-08	0.300425	L5 IT	7
32838	F	Bola2-202_ENSMUST00000106369	8.36657e-07	0.00532449	0.206952	L5 IT	7
32937	F	Kctd13-201_ENSMUST00000032924	1.13654e-07	0.000723292	0.161994	L5 IT	7
32952	F	Cdipt-203_ENSMUST00000206170	1.49154e-10	9.49216e-07	0.245054	L5 IT	7
32966	F	Prrt2-201_ENSMUST00000159916	1.04037e-15	6.62089e-12	0.300545	L5 IT	7
32993	F	Tbc1d10b-201_ENSMUST00000120705	2.01072e-07	0.00127962	0.320837	L5 IT	7
33007	F	Zfp771-201_ENSMUST00000052509	7.53745e-08	0.000479683	0.279879	L5 IT	7
33066	F	Phkg2-201_ENSMUST00000033086	2.62491e-10	1.67049e-06	0.43735	L5 IT	7
33115	F	Stx1b-201_ENSMUST00000106267	1.48366e-26	9.44199e-23	0.411348	L5 IT	7
33146	F	Kat8-201_ENSMUST00000033070	6.94347e-08	0.000441882	0.371325	L5 IT	7
33314	F	Acadsb-201_ENSMUST00000015829	4.22292e-07	0.00268746	0.160855	L5 IT	7
33336	F	Oat-201_ENSMUST00000084500	2.36678e-07	0.00150622	0.309826	L5 IT	7
33444	F	Ppp2r2d-207_ENSMUST00000155672	8.17808e-07	0.00520453	0.3014	L5 IT	7
33490	F	Adgra1-201_ENSMUST00000026548	1.83392e-21	1.16711e-17	0.617563	L5 IT	7
33491	F	Adgra1-203_ENSMUST00000137584	2.54287e-10	1.61828e-06	0.482458	L5 IT	7
33520	F	Caly-204_ENSMUST00000211283	5.44049e-07	0.00346233	0.321351	L5 IT	7
33552	F	Sprn-201_ENSMUST00000059241	2.027e-13	1.28998e-09	0.380657	L5 IT	7
33594	F	Sirt3-202_ENSMUST00000106048	1.0206e-07	0.000649509	0.349096	L5 IT	7
33633	F	Ptdss2-201_ENSMUST00000026568	8.54787e-13	5.43987e-09	0.465831	L5 IT	7
33690	F	Gatd1-201_ENSMUST00000106008	3.62868e-13	2.30929e-09	0.493275	L5 IT	7
33698	F	Cend1-202_ENSMUST00000124444	3.47373e-14	2.21068e-10	0.356588	L5 IT	7
33700	F	Cend1-203_ENSMUST00000137488	1.15122e-17	7.32635e-14	0.73356	L5 IT	7
33702	F	Slc25a22-203_ENSMUST00000106007	2.92722e-14	1.86288e-10	0.59199	L5 IT	7
33760	F	Ap2a2-201_ENSMUST00000003038	7.93135e-19	5.04751e-15	0.519943	L5 IT	7
33764	F	Tollip-201_ENSMUST00000001950	2.06159e-15	1.312e-11	0.501418	L5 IT	7
33786	F	Dusp8-201_ENSMUST00000039926	2.30718e-15	1.46829e-11	0.385421	L5 IT	7
33795	F	Ctsd-202_ENSMUST00000151120	1.36239e-06	0.00867026	0.273573	L5 IT	7
33796	F	Ctsd-201_ENSMUST00000066401	5.54087e-10	3.52621e-06	0.426849	L5 IT	7
33831	F	Nap1l4-201_ENSMUST00000072727	1.26992e-06	0.00808179	0.407132	L5 IT	7
33880	F	Cttn-201_ENSMUST00000033407	9.73869e-25	6.1977e-21	0.630909	L5 IT	7
33922	F	Rmnd1-201_ENSMUST00000042251	2.76939e-11	1.76244e-07	0.367894	L5 IT	10
33946	F	Syne1-207_ENSMUST00000215887	4.62103e-07	0.00294082	0.29009	L5 IT	10
33961	F	Ipcef1-203_ENSMUST00000105617	2.87807e-07	0.00183161	0.326842	L5 IT	10
33977	F	Pcmt1-202_ENSMUST00000159917	8.89503e-07	0.0056608	0.183276	L5 IT	10
34084	F	Fuca2-203_ENSMUST00000121465	2.37361e-08	0.000151056	0.188988	L5 IT	10
34089	F	Pex3-201_ENSMUST00000019945	1.30228e-07	0.000828773	0.403359	L5 IT	10
34180	F	Arfgef3-202_ENSMUST00000215836	8.22422e-07	0.00523389	0.204107	L5 IT	10
34482	F	Tspyl1-201_ENSMUST00000061372	3.35025e-10	2.1321e-06	0.237805	L5 IT	10
34486	F	Tspyl4-201_ENSMUST00000047935	1.38541e-11	8.81677e-08	0.284938	L5 IT	10
34531	F	Fyn-202_ENSMUST00000099967	6.06361e-07	0.00385888	0.324506	L5 IT	10
34580	F	Amd1-201_ENSMUST00000099945	6.52254e-08	0.000415095	0.370701	L5 IT	10
34620	F	Cd164-201_ENSMUST00000019962	3.65447e-13	2.3257e-09	0.563918	L5 IT	10
34657	F	Ostm1-201_ENSMUST00000040718	6.70682e-12	4.26822e-08	0.466072	L5 IT	10
34660	F	Sec63-201_ENSMUST00000019937	1.67456e-10	1.06569e-06	0.337066	L5 IT	10
34713	F	Hace1-201_ENSMUST00000037044	2.62419e-09	1.67004e-05	0.434939	L5 IT	10
34723	F	Grik2-207_ENSMUST00000218823	6.20362e-09	3.94798e-05	0.193556	L5 IT	10
34756	F	Nus1-201_ENSMUST00000023830	1.77017e-13	1.12653e-09	0.413135	L5 IT	10
34759	F	Slc35f1-201_ENSMUST00000105473	7.32137e-10	4.65932e-06	0.355009	L5 IT	10
34819	F	Serinc1-201_ENSMUST00000020027	2.61709e-18	1.66552e-14	0.192878	L5 IT	10
34837	F	Gcc2-201_ENSMUST00000057659	2.99774e-16	1.90776e-12	0.416564	L5 IT	10
34876	F	Micu1-201_ENSMUST00000020311	1.17032e-07	0.000744789	0.415433	L5 IT	10
34903	F	Spock2-201_ENSMUST00000121820	4.23363e-30	2.69428e-26	0.422215	L5 IT	10
34943	F	Sar1a-201_ENSMUST00000020285	1.46683e-09	9.33489e-06	0.30799	L5 IT	10
34968	F	Hk1-202_ENSMUST00000099691	7.21219e-18	4.58984e-14	0.536894	L5 IT	10
34970	F	Hk1-201_ENSMUST00000072357	1.4664e-17	9.33216e-14	0.577614	L5 IT	10
34988	F	Vps26a-202_ENSMUST00000105447	6.8541e-19	4.36195e-15	0.6376	L5 IT	10
35027	F	Slc25a16-201_ENSMUST00000044977	7.67702e-10	4.88566e-06	0.401339	L5 IT	10
35086	F	Lrrtm3-201_ENSMUST00000105439	9.18195e-11	5.84339e-07	0.43735	L5 IT	10
35114	F	Nrbf2-201_ENSMUST00000077839	9.08388e-08	0.000578098	0.344281	L5 IT	10
35122	F	Zfp365-201_ENSMUST00000064656	2.79435e-18	1.77833e-14	0.350058	L5 IT	10
35123	F	Zfp365-203_ENSMUST00000132870	6.75866e-16	4.30121e-12	0.554328	L5 IT	10
35272	F	Ddt-201_ENSMUST00000001716	5.08186e-08	0.00032341	0.330753	L5 IT	10
35301	F	Chchd10-201_ENSMUST00000058906	1.00288e-10	6.38235e-07	0.144312	L5 IT	10
35311	F	Prmt2-201_ENSMUST00000020452	3.25537e-19	2.07172e-15	0.723653	L5 IT	10
35407	F	1810043G02Rik-201_ENSMUST00000105397	1.4882e-07	0.00094709	0.298224	L5 IT	10
35414	F	Pfkl-201_ENSMUST00000020522	2.33058e-10	1.48318e-06	0.323652	L5 IT	10
35422	F	D10Jhu81e-201_ENSMUST00000001242	1.17942e-08	7.50585e-05	0.347089	L5 IT	10
35430	F	Agpat3-201_ENSMUST00000001240	8.30912e-10	5.28792e-06	0.342308	L5 IT	10
35448	F	Pdxk-201_ENSMUST00000041616	1.43194e-14	9.11284e-11	0.442658	L5 IT	10
35488	F	Shc2-201_ENSMUST00000020564	9.1077e-09	5.79614e-05	0.301837	L5 IT	10
35537	F	Palm-202_ENSMUST00000105379	9.07078e-09	5.77264e-05	0.324946	L5 IT	10
35564	F	R3hdm4-201_ENSMUST00000045628	1.79144e-08	0.000114007	0.198999	L5 IT	10
35575	F	Wdr18-201_ENSMUST00000045247	4.66806e-07	0.00297075	0.215907	L5 IT	10
35581	F	Tmem259-201_ENSMUST00000052885	5.53512e-14	3.52255e-10	0.463854	L5 IT	10
35611	F	Cbarp-215_ENSMUST00000170219	7.04706e-07	0.00448475	0.338205	L5 IT	10
35647	F	Ndufs7-206_ENSMUST00000157063	4.8141e-11	3.06369e-07	0.652814	L5 IT	10
35717	F	Csnk1g2-201_ENSMUST00000079773	3.93371e-11	2.50341e-07	0.355113	L5 IT	10
35750	F	Ap3d1-201_ENSMUST00000020420	2.22796e-17	1.41787e-13	0.413166	L5 IT	10
35825	F	Sgta-202_ENSMUST00000218208	5.82643e-09	3.70794e-05	0.378631	L5 IT	10
35856	F	Eef2-201_ENSMUST00000047864	2.06835e-22	1.3163e-18	0.332119	L5 IT	10
35927	F	Fzr1-205_ENSMUST00000140901	1.70968e-14	1.08804e-10	0.475925	L5 IT	10
35932	F	Dohh-201_ENSMUST00000072751	3.52581e-09	2.24382e-05	0.264054	L5 IT	10
35968	F	Gna11-201_ENSMUST00000043604	9.10254e-09	5.79286e-05	0.203161	L5 IT	10
36074	F	Hcfc2-201_ENSMUST00000020478	5.58467e-11	3.55408e-07	0.385928	L5 IT	10
36076	F	Hcfc2-202_ENSMUST00000160681	5.66421e-09	3.6047e-05	0.331766	L5 IT	10
36097	F	Washc4-201_ENSMUST00000038388	3.07994e-07	0.00196007	0.294017	L5 IT	10
36111	F	1500009L16Rik-201_ENSMUST00000150459	4.2738e-12	2.71985e-08	0.565183	L5 IT	10
36180	F	Hsp90b1-201_ENSMUST00000020238	2.13712e-10	1.36006e-06	0.146543	L5 IT	10
36276	F	Uhrf1bp1l-201_ENSMUST00000020112	2.02669e-15	1.28978e-11	0.432856	L5 IT	10
36290	F	Anks1b-214_ENSMUST00000182356	1.39979e-18	8.90827e-15	0.443842	L5 IT	10
36326	F	Slc25a3-203_ENSMUST00000164505	3.66708e-10	2.33373e-06	0.393944	L5 IT	10
36330	F	Slc25a3-208_ENSMUST00000172442	5.3639e-12	3.41359e-08	0.431977	L5 IT	10
36367	F	Cdk17-201_ENSMUST00000069965	1.41764e-07	0.000902188	0.202455	L5 IT	10
36460	F	Ube2n-201_ENSMUST00000099329	1.50979e-08	9.60831e-05	0.160351	L5 IT	10
36506	F	Dusp6-201_ENSMUST00000020118	7.76082e-08	0.000493898	0.366427	L5 IT	10
36596	F	Lin7a-201_ENSMUST00000020057	6.35911e-13	4.04694e-09	0.307619	L5 IT	10
36610	F	Syt1-201_ENSMUST00000064054	2.43195e-35	1.54769e-31	0.312039	L5 IT	10
36616	F	Nav3-201_ENSMUST00000032719	1.63474e-07	0.00104035	0.220328	L5 IT	10
36631	F	Zdhhc17-201_ENSMUST00000041723	7.5178e-12	4.78433e-08	0.397189	L5 IT	10
36641	F	Osbpl8-202_ENSMUST00000105275	1.82025e-11	1.15841e-07	0.342119	L5 IT	10
36672	F	Atxn7l3b-201_ENSMUST00000099276	6.05862e-10	3.8557e-06	0.155081	L5 IT	10
36683	F	Tbc1d15-201_ENSMUST00000020339	4.10027e-08	0.000260941	0.352909	L5 IT	10
36686	F	Rab21-201_ENSMUST00000020343	2.04013e-07	0.00129834	0.168721	L5 IT	10
36714	F	Kcnmb4-201_ENSMUST00000068233	1.25345e-16	7.97694e-13	0.283547	L5 IT	10
36795	F	Rap1b-201_ENSMUST00000064667	8.21416e-09	5.22749e-05	0.218232	L5 IT	10
36810	F	Dyrk2-201_ENSMUST00000004281	1.68908e-08	0.000107493	0.335637	L5 IT	10
36814	F	Cand1-201_ENSMUST00000020315	1.15381e-12	7.34286e-09	0.388428	L5 IT	10
36843	F	Llph-202_ENSMUST00000130198	6.44353e-12	4.10066e-08	0.416096	L5 IT	10
36892	F	A130077B15Rik-201_ENSMUST00000219429	1.34245e-06	0.00854337	0.172117	L5 IT	10
36895	F	Ppm1h-201_ENSMUST00000067918	1.65175e-11	1.05117e-07	0.322041	L5 IT	10
36925	F	Slc16a7-206_ENSMUST00000211781	5.27171e-07	0.00335491	0.24705	L5 IT	10
36939	F	Tsfm-201_ENSMUST00000040560	6.28424e-08	0.000399929	0.267142	L5 IT	10
36969	F	Os9-201_ENSMUST00000080975	2.80271e-09	1.78364e-05	0.336534	L5 IT	10
36999	F	Kif5a-201_ENSMUST00000099172	7.36928e-24	4.68981e-20	0.495436	L5 IT	10
37003	F	Dctn2-201_ENSMUST00000026479	1.31301e-16	8.35601e-13	0.199905	L5 IT	10
37050	F	Lrp1-201_ENSMUST00000049149	2.30814e-10	1.4689e-06	0.244646	L5 IT	10
37149	F	Cs-201_ENSMUST00000005826	1.11045e-16	7.06691e-13	0.436621	L5 IT	10
37186	F	Myl6-209_ENSMUST00000218813	4.22399e-10	2.68815e-06	0.241891	L5 IT	10
37225	F	Rab5b-201_ENSMUST00000000727	3.89838e-12	2.48093e-08	0.336967	L5 IT	10
37307	F	Mcoln1-201_ENSMUST00000004683	7.34805e-07	0.0046763	0.317218	L5 IT	8
37373	F	Trappc5-201_ENSMUST00000044857	6.87935e-08	0.000437802	0.2388	L5 IT	8
37408	F	Ctxn1-201_ENSMUST00000053252	4.23712e-07	0.00269651	0.113387	L5 IT	8
37410	F	Timm44-201_ENSMUST00000003029	7.70543e-09	4.90374e-05	0.352023	L5 IT	8
37418	F	Elavl1-201_ENSMUST00000098950	1.52692e-11	9.71731e-08	0.359161	L5 IT	8
37486	F	Irs2-201_ENSMUST00000040514	6.58721e-09	4.1921e-05	0.306674	L5 IT	8
37536	F	Arhgef7-205_ENSMUST00000110909	5.13854e-21	3.27017e-17	0.615012	L5 IT	8
37576	F	Mcf2l-209_ENSMUST00000123811	1.04175e-07	0.000662971	0.315761	L5 IT	8
37598	F	Lamp1-201_ENSMUST00000033824	7.55198e-07	0.00480608	0.145077	L5 IT	8
37632	F	Gas6-201_ENSMUST00000033828	3.24705e-14	2.06642e-10	0.563712	L5 IT	8
37641	F	Cdc16-201_ENSMUST00000043962	6.10727e-07	0.00388667	0.361796	L5 IT	8
37654	F	Fbxo25-204_ENSMUST00000209913	1.47583e-07	0.000939219	0.329023	L5 IT	8
37664	F	Dlgap2-203_ENSMUST00000133298	3.66601e-09	2.33305e-05	0.298932	L5 IT	8
37719	F	Vps36-201_ENSMUST00000033866	1.65582e-08	0.000105376	0.308498	L5 IT	8
37756	F	Ap3m2-204_ENSMUST00000210656	2.33469e-09	1.4858e-05	0.303471	L5 IT	8
37766	F	Gpat4-201_ENSMUST00000167004	7.51149e-16	4.78032e-12	0.484847	L5 IT	8
37867	F	Ddhd2-201_ENSMUST00000033975	8.57861e-17	5.45943e-13	0.436177	L5 IT	8
37875	F	Bag4-201_ENSMUST00000038498	3.82706e-12	2.43554e-08	0.407781	L5 IT	8
37893	F	Hgsnat-201_ENSMUST00000037609	7.29058e-08	0.000463972	0.39857	L5 IT	8
37897	F	Pomk-201_ENSMUST00000061850	5.70848e-12	3.63288e-08	0.458409	L5 IT	8
37944	F	Plpbp-201_ENSMUST00000033875	4.53926e-07	0.00288879	0.248543	L5 IT	8
37948	F	Plpbp-211_ENSMUST00000211393	2.41919e-13	1.53957e-09	0.451127	L5 IT	8
37984	F	Dusp26-201_ENSMUST00000036631	3.53722e-08	0.000225109	0.350429	L5 IT	8
38062	F	Tnks-201_ENSMUST00000033929	8.30416e-07	0.00528477	0.254596	L5 IT	8
38082	F	Lonrf1-201_ENSMUST00000065297	7.16182e-13	4.55778e-09	0.390598	L5 IT	8
38109	F	Micu3-203_ENSMUST00000136835	1.20178e-12	7.64814e-09	0.356375	L5 IT	8
38128	F	Vps37a-201_ENSMUST00000098817	8.34585e-08	0.00053113	0.214577	L5 IT	8
38130	F	Mtmr7-202_ENSMUST00000048898	6.35858e-11	4.0466e-07	0.433124	L5 IT	8
38325	F	Gm45322-201_ENSMUST00000211642	8.10542e-09	5.15829e-05	0.241262	L5 IT	8
38450	F	Cpe-201_ENSMUST00000048967	1.75783e-21	1.11868e-17	0.190572	L5 IT	8
38453	F	Msmo1-201_ENSMUST00000034015	1.67137e-07	0.00106366	0.313895	L5 IT	8
38501	F	Psd3-206_ENSMUST00000120071	5.02892e-13	3.2004e-09	0.263589	L5 IT	8
38535	F	Atp6v1b2-201_ENSMUST00000006435	1.48793e-09	9.46917e-06	0.177781	L5 IT	8
38607	F	Sugp1-201_ENSMUST00000011450	6.18391e-13	3.93544e-09	0.454473	L5 IT	8
38613	F	Hapln4-201_ENSMUST00000007738	1.8257e-27	1.16187e-23	0.744127	L5 IT	8
38673	F	Cope-202_ENSMUST00000128003	1.55329e-13	9.88512e-10	0.670545	L5 IT	8
38721	F	Fkbp8-201_ENSMUST00000075491	4.8543e-07	0.00308928	0.214726	L5 IT	8
38767	F	Lsm4-205_ENSMUST00000210987	2.97191e-08	0.000189132	0.412194	L5 IT	8
38783	F	Pik3r2-201_ENSMUST00000034296	8.31535e-14	5.29189e-10	0.48796	L5 IT	8
38820	F	Map1s-201_ENSMUST00000019405	1.09743e-11	6.98405e-08	0.464022	L5 IT	8
38893	F	Mvb12a-201_ENSMUST00000034272	4.88094e-08	0.000310623	0.383378	L5 IT	8
38906	F	Pgls-201_ENSMUST00000034264	3.8167e-07	0.00242895	0.317505	L5 IT	8
38919	F	Unc13a-201_ENSMUST00000030170	1.03077e-07	0.000655981	0.194617	L5 IT	8
38972	F	Ap1m1-201_ENSMUST00000003117	1.7081e-09	1.08704e-05	0.413096	L5 IT	8
39006	F	Tmem38a-201_ENSMUST00000034244	1.05724e-15	6.72831e-12	0.313125	L5 IT	8
39014	F	Large1-201_ENSMUST00000004497	2.43038e-35	1.54669e-31	0.759786	L5 IT	8
39044	F	Rasd2-202_ENSMUST00000139848	1.48223e-12	9.43291e-09	0.483003	L5 IT	8
39065	F	Tmem184c-201_ENSMUST00000034030	1.10695e-14	7.04461e-11	0.450475	L5 IT	8
39102	F	Abce1-201_ENSMUST00000080536	1.77418e-15	1.12909e-11	0.507567	L5 IT	8
39111	F	Smarca5-201_ENSMUST00000043359	7.33339e-11	4.66697e-07	0.322016	L5 IT	8
39183	F	Gipc1-201_ENSMUST00000019577	1.81811e-07	0.00115705	0.241767	L5 IT	8
39202	F	Adgrl1-207_ENSMUST00000141158	2.54463e-19	1.6194e-15	0.271275	L5 IT	8
39209	F	Prkaca-201_ENSMUST00000005606	1.775e-18	1.12961e-14	0.332972	L5 IT	8
39251	F	Cacna1a-211_ENSMUST00000215756	4.94287e-08	0.000314564	0.238295	L5 IT	8
39306	F	Calr-204_ENSMUST00000154774	1.97999e-07	0.00126006	0.232407	L5 IT	8
39357	F	Junb-201_ENSMUST00000064922	5.10454e-09	3.24853e-05	0.375476	L5 IT	8
39360	F	Hook2-204_ENSMUST00000210326	7.54797e-14	4.80353e-10	0.434709	L5 IT	8
39410	F	Vps35-201_ENSMUST00000034131	3.66119e-10	2.32998e-06	0.238257	L5 IT	8
39441	F	Itfg1-201_ENSMUST00000034140	3.05652e-09	1.94517e-05	0.203758	L5 IT	8
39502	F	Brd7-201_ENSMUST00000034085	5.64033e-07	0.00358951	0.27323	L5 IT	8
39571	F	Fto-201_ENSMUST00000069718	8.08351e-17	5.14434e-13	0.449503	L5 IT	8
39601	F	Gnao1-201_ENSMUST00000034198	2.35577e-07	0.00149921	0.151594	L5 IT	8
39609	F	Amfr-201_ENSMUST00000053766	5.59204e-09	3.55877e-05	0.253421	L5 IT	8
39613	F	Nudt21-201_ENSMUST00000034204	5.31126e-09	3.38009e-05	0.281681	L5 IT	8
39633	F	Mt1-201_ENSMUST00000034215	6.04751e-12	3.84863e-08	0.635756	L5 IT	8
39647	F	Herpud1-201_ENSMUST00000034220	9.66987e-07	0.0061539	0.469471	L5 IT	8
39685	F	Cx3cl1-201_ENSMUST00000034230	6.01909e-13	3.83055e-09	0.207296	L5 IT	8
39724	F	Katnb1-201_ENSMUST00000034239	4.15608e-10	2.64493e-06	0.421892	L5 IT	8
39771	F	Ndrg4-202_ENSMUST00000073139	1.3143e-15	8.36418e-12	0.392449	L5 IT	8
39772	F	Ndrg4-203_ENSMUST00000080666	2.88849e-23	1.83824e-19	0.249289	L5 IT	8
39811	F	Got2-201_ENSMUST00000034097	5.4885e-16	3.49288e-12	0.330832	L5 IT	8
39826	F	Cdh11-201_ENSMUST00000075190	8.95078e-23	5.69628e-19	0.608932	L5 IT	8
39854	F	Dync1li2-201_ENSMUST00000041769	2.09085e-13	1.33062e-09	0.332084	L5 IT	8
39920	F	Nol3-201_ENSMUST00000014920	3.74849e-15	2.38554e-11	0.36713	L5 IT	8
39963	F	Ripor1-201_ENSMUST00000043531	6.36248e-09	4.04908e-05	0.330561	L5 IT	8
39967	F	Ctcf-201_ENSMUST00000005841	5.38877e-09	3.42942e-05	0.318453	L5 IT	8
39992	F	Gfod2-201_ENSMUST00000013294	8.24452e-07	0.00524681	0.255119	L5 IT	8
40063	F	Prmt7-201_ENSMUST00000071592	1.72385e-07	0.00109706	0.34745	L5 IT	8
40111	F	Cyb5b-201_ENSMUST00000034400	7.16652e-22	4.56077e-18	0.607619	L5 IT	8
40165	F	Ist1-201_ENSMUST00000034164	2.04113e-07	0.00129898	0.320281	L5 IT	8
40204	F	Il34-201_ENSMUST00000076846	6.44441e-08	0.000410122	0.367529	L5 IT	8
40236	F	Aars-201_ENSMUST00000034441	8.89378e-17	5.66e-13	0.502187	L5 IT	8
40292	F	Kars-201_ENSMUST00000034426	8.59138e-11	5.46756e-07	0.402091	L5 IT	8
40296	F	Terf2ip-201_ENSMUST00000052138	6.25254e-09	3.97912e-05	0.341562	L5 IT	8
40342	F	Atmin-201_ENSMUST00000109099	2.17168e-07	0.00138206	0.265508	L5 IT	8
40345	F	Gcsh-201_ENSMUST00000040484	2.83917e-25	1.80685e-21	0.591845	L5 IT	8
40350	F	Cmip-202_ENSMUST00000166750	8.53031e-15	5.42869e-11	0.641036	L5 IT	8
40383	F	Hsdl1-201_ENSMUST00000036049	6.17825e-07	0.00393184	0.323732	L5 IT	8
40421	F	6430548M08Rik-201_ENSMUST00000034281	1.44707e-12	9.20912e-09	0.60073	L5 IT	8
40472	F	Fbxo31-201_ENSMUST00000059018	3.08855e-15	1.96556e-11	0.383952	L5 IT	8
40488	F	Jph3-201_ENSMUST00000026357	6.77527e-07	0.00431178	0.240032	L5 IT	8
40547	F	Aprt-209_ENSMUST00000213062	5.103e-12	3.24755e-08	0.3495	L5 IT	8
40548	F	Aprt-201_ENSMUST00000006764	1.16832e-07	0.000743522	0.283199	L5 IT	8
40574	F	Ankrd11-202_ENSMUST00000098334	2.12374e-07	0.00135155	0.252794	L5 IT	8
40606	F	Chmp1a-201_ENSMUST00000000759	2.13957e-08	0.000136162	0.321588	L5 IT	8
40658	F	Tcf25-205_ENSMUST00000212470	4.54929e-11	2.89517e-07	0.262975	L5 IT	8
40659	F	Tcf25-202_ENSMUST00000108840	7.48151e-13	4.76123e-09	0.326503	L5 IT	8
40666	F	Tubb3-201_ENSMUST00000071134	1.62558e-37	1.03452e-33	0.404636	L5 IT	8
40689	F	Rab4a-202_ENSMUST00000118535	2.44391e-11	1.5553e-07	0.477396	L5 IT	8
40712	F	Pgbd5-201_ENSMUST00000052580	3.64e-10	2.31649e-06	0.355282	L5 IT	8
40748	F	Exoc8-201_ENSMUST00000098312	5.30154e-07	0.0033739	0.271276	L5 IT	8
40752	F	Tsnax-201_ENSMUST00000075896	2.65221e-15	1.68787e-11	0.31659	L5 IT	8
40761	F	Ntpcr-201_ENSMUST00000034313	3.3722e-08	0.000214607	0.327333	L5 IT	8
40784	F	Rbm34-201_ENSMUST00000045994	6.34221e-08	0.000403618	0.297405	L5 IT	8
40880	F	Rpp14-201_ENSMUST00000023924	2.26022e-08	0.00014384	0.316215	L5 IT	14
40888	F	Pdhb-201_ENSMUST00000022268	3.84233e-11	2.44526e-07	0.146324	L5 IT	14
40944	F	Cadps-203_ENSMUST00000112658	5.01572e-29	3.19201e-25	0.612813	L5 IT	14
41020	F	Top2b-201_ENSMUST00000017629	3.41723e-10	2.17473e-06	0.267664	L5 IT	14
41039	F	Nr1d2-201_ENSMUST00000090543	8.42152e-10	5.35946e-06	0.402066	L5 IT	14
41060	F	Ube2e2-209_ENSMUST00000176555	1.20329e-07	0.000765771	0.224896	L5 IT	14
41101	F	Ecd-201_ENSMUST00000022344	1.80242e-08	0.000114706	0.361251	L5 IT	14
41144	F	Ppp3cb-205_ENSMUST00000161445	1.05836e-10	6.7354e-07	0.391882	L5 IT	14
41215	F	Ap3m1-206_ENSMUST00000154460	1.34406e-08	8.55357e-05	0.304723	L5 IT	14
41266	F	Kcnma1-205_ENSMUST00000145596	3.45628e-17	2.19958e-13	0.350534	L5 IT	14
41302	F	Rps24-201_ENSMUST00000112384	1.58229e-08	0.000100697	0.437414	L5 IT	14
41321	F	Zmiz1-208_ENSMUST00000162645	1.70554e-12	1.08541e-08	0.349651	L5 IT	14
41382	F	Appl1-201_ENSMUST00000036570	3.42532e-11	2.17987e-07	0.251829	L5 IT	14
41434	F	Actr8-201_ENSMUST00000016115	1.82859e-09	1.16371e-05	0.386271	L5 IT	14
41466	F	Tkt-209_ENSMUST00000225857	3.0465e-16	1.93879e-12	0.603999	L5 IT	14
41548	F	Nisch-213_ENSMUST00000168206	3.56363e-17	2.26789e-13	0.475556	L5 IT	14
41577	F	Bap1-201_ENSMUST00000022458	2.97919e-11	1.89595e-07	0.45727	L5 IT	14
41593	F	Sh3bp5-201_ENSMUST00000091903	4.44817e-11	2.83082e-07	0.59603	L5 IT	14
41596	F	Mettl6-201_ENSMUST00000055303	1.48031e-06	0.00942069	0.249511	L5 IT	14
41646	F	Ncoa4-201_ENSMUST00000111994	4.31828e-07	0.00274815	0.313135	L5 IT	14
41689	F	Mapk8-205_ENSMUST00000111945	5.08516e-16	3.23619e-12	0.475009	L5 IT	14
41714	F	Glud1-201_ENSMUST00000022322	2.20608e-11	1.40395e-07	0.482752	L5 IT	14
41755	F	Ghitm-202_ENSMUST00000165649	9.70307e-09	6.17503e-05	0.319029	L5 IT	14
41759	F	Nrg3-201_ENSMUST00000166968	3.19648e-12	2.03424e-08	0.438132	L5 IT	14
41807	F	Ero1l-201_ENSMUST00000022378	1.03183e-10	6.56654e-07	0.430145	L5 IT	14
41880	F	Gmfb-202_ENSMUST00000111817	1.08319e-20	6.89342e-17	0.511912	L5 IT	14
41969	F	Exoc5-207_ENSMUST00000162175	8.2753e-11	5.2664e-07	0.25253	L5 IT	14
42026	F	Gm26782-201_ENSMUST00000181482	1.05672e-06	0.00672496	0.21533	L5 IT	14
42148	F	Tox4-201_ENSMUST00000022766	7.12592e-14	4.53494e-10	0.419436	L5 IT	14
42209	F	Prmt5-201_ENSMUST00000023873	4.42583e-16	2.8166e-12	0.537362	L5 IT	14
42253	F	Slc7a8-201_ENSMUST00000022787	4.65623e-08	0.000296323	0.336779	L5 IT	14
42283	F	Slc22a17-204_ENSMUST00000226690	8.10208e-13	5.15617e-09	0.4283	L5 IT	14
42298	F	Zfhx2-201_ENSMUST00000036328	1.08942e-06	0.00693304	0.182726	L5 IT	14
42501	F	Mphosph8-201_ENSMUST00000116468	3.69381e-07	0.00235074	0.151069	L5 IT	14
42508	F	Pspc1-201_ENSMUST00000022507	6.75073e-10	4.29616e-06	0.397553	L5 IT	14
42518	F	Zmym2-201_ENSMUST00000022511	8.03684e-07	0.00511465	0.28289	L5 IT	14
42614	F	Mtmr6-201_ENSMUST00000022563	1.76081e-11	1.12058e-07	0.512371	L5 IT	14
42641	F	Kpna3-201_ENSMUST00000022496	1.11182e-12	7.07562e-09	0.350951	L5 IT	14
42676	F	Ctsb-201_ENSMUST00000006235	4.07065e-09	2.59056e-05	0.163731	L5 IT	14
42680	F	Fdft1-201_ENSMUST00000054963	6.0402e-10	3.84398e-06	0.292517	L5 IT	14
42686	F	Mtmr9-202_ENSMUST00000225449	1.17361e-14	7.46889e-11	0.533775	L5 IT	14
42770	F	Trim35-201_ENSMUST00000022623	6.95177e-20	4.42411e-16	0.558997	L5 IT	14
42778	F	Stmn4-203_ENSMUST00000120229	9.02375e-08	0.000574272	0.444244	L5 IT	14
42802	F	Ppp2r2a-203_ENSMUST00000225251	3.41704e-15	2.17461e-11	0.336433	L5 IT	14
42815	F	Nefl-201_ENSMUST00000022639	4.65935e-31	2.96521e-27	0.578277	L5 IT	14
42816	F	Nefm-201_ENSMUST00000022638	4.87528e-35	3.10263e-31	0.978802	L5 IT	14
42863	F	Chmp7-201_ENSMUST00000036381	6.80675e-13	4.33182e-09	0.51211	L5 IT	14
42909	F	Phyhip-201_ENSMUST00000003561	2.15484e-14	1.37134e-10	0.275147	L5 IT	14
42918	F	Lgi3-203_ENSMUST00000226548	9.21948e-14	5.86728e-10	0.60066	L5 IT	14
42927	F	Nudt18-203_ENSMUST00000228768	5.26883e-09	3.35309e-05	0.281779	L5 IT	14
42928	F	Fam160b2-201_ENSMUST00000022690	2.62005e-10	1.6674e-06	0.323167	L5 IT	14
42932	F	Dmtn-209_ENSMUST00000228295	1.40368e-06	0.008933	0.263859	L5 IT	14
42935	F	Dmtn-210_ENSMUST00000228824	2.7987e-10	1.78109e-06	0.23553	L5 IT	14
42946	F	Gfra2-201_ENSMUST00000022699	1.85703e-09	1.18181e-05	0.340961	L5 IT	14
43024	F	Lcp1-203_ENSMUST00000124608	2.19072e-08	0.000139417	0.161443	L5 IT	14
43083	F	Akap11-202_ENSMUST00000123853	5.23432e-15	3.33112e-11	0.368922	L5 IT	14
43116	F	Sugt1-201_ENSMUST00000054908	1.00267e-09	6.38102e-06	0.245854	L5 IT	14
43117	F	Sugt1-205_ENSMUST00000228675	6.95431e-10	4.42573e-06	0.357487	L5 IT	14
43237	F	Mycbp2-201_ENSMUST00000159855	3.94004e-09	2.50744e-05	0.286199	L5 IT	14
43240	F	Mycbp2-204_ENSMUST00000161278	1.87294e-10	1.19194e-06	0.440508	L5 IT	14
43270	F	Spry2-201_ENSMUST00000022709	2.96893e-08	0.000188943	0.288822	L5 IT	14
43309	F	Dnajc3-201_ENSMUST00000022734	6.13137e-08	0.0003902	0.29994	L5 IT	14
43337	F	Rap2a-201_ENSMUST00000062117	5.44248e-14	3.46359e-10	0.361945	L5 IT	14
43362	F	Ubac2-201_ENSMUST00000039803	6.46968e-14	4.11731e-10	0.55505	L5 IT	14
43370	F	Clybl-201_ENSMUST00000026625	1.24688e-13	7.93514e-10	0.623886	L5 IT	14
43401	F	Nalcn-201_ENSMUST00000000201	4.19602e-14	2.67034e-10	0.468448	L5 IT	14
43410	F	Fgf14-202_ENSMUST00000095529	5.79935e-11	3.6907e-07	0.402353	L5 IT	14
43427	F	Gm31138-201_ENSMUST00000212296	6.91723e-07	0.00440213	0.189431	L5 IT	9
43550	F	Sesn3-204_ENSMUST00000208222	4.22862e-23	2.69109e-19	0.538244	L5 IT	9
43638	F	Chordc1-201_ENSMUST00000001825	1.07708e-09	6.85456e-06	0.179609	L5 IT	9
43759	F	Icam5-201_ENSMUST00000019616	1.37279e-12	8.73645e-09	0.402368	L5 IT	9
43777	F	Cdc37-201_ENSMUST00000019615	1.91198e-08	0.000121679	0.12606	L5 IT	9
43780	F	Pde4a-202_ENSMUST00000039413	2.69096e-33	1.71253e-29	0.573498	L5 IT	9
43898	F	Tmem205-201_ENSMUST00000046831	2.87969e-10	1.83263e-06	0.402048	L5 IT	9
43908	F	Plppr2-201_ENSMUST00000046371	1.96984e-13	1.2536e-09	0.468789	L5 IT	9
43922	F	Elavl3-201_ENSMUST00000003501	4.30379e-10	2.73893e-06	0.213317	L5 IT	9
43985	F	Dpy19l1-203_ENSMUST00000142064	2.00399e-13	1.27534e-09	0.500663	L5 IT	9
44034	F	Vps26b-201_ENSMUST00000034470	6.40962e-16	4.07908e-12	0.523389	L5 IT	9
44047	F	Igsf9b-204_ENSMUST00000214357	3.87746e-13	2.46762e-09	0.283575	L5 IT	9
44055	F	Opcml-202_ENSMUST00000115243	2.8386e-16	1.80648e-12	0.252161	L5 IT	9
44064	F	Ntm-201_ENSMUST00000075069	8.18316e-30	5.20776e-26	0.401617	L5 IT	9
44090	F	Aplp2-201_ENSMUST00000072634	3.95625e-13	2.51775e-09	0.611612	L5 IT	9
44091	F	Aplp2-202_ENSMUST00000079758	3.94889e-10	2.51307e-06	0.36504	L5 IT	9
44158	F	Srpr-201_ENSMUST00000034541	5.39787e-11	3.4352e-07	0.37652	L5 IT	9
44353	F	Sorl1-201_ENSMUST00000060989	2.21269e-41	1.40815e-37	0.473942	L5 IT	9
44358	F	Sc5d-201_ENSMUST00000052725	1.07021e-14	6.81084e-11	0.42153	L5 IT	9
44390	F	Thy1-201_ENSMUST00000114840	5.08138e-46	3.23379e-42	0.416345	L5 IT	9
44395	F	Thy1-203_ENSMUST00000213733	7.4246e-12	4.72501e-08	0.384096	L5 IT	9
44519	F	Gm47230-202_ENSMUST00000215946	5.5949e-08	0.000356059	0.134739	L5 IT	9
44527	F	Arcn1-201_ENSMUST00000034607	8.05094e-15	5.12362e-11	0.398086	L5 IT	9
44534	F	Ift46-201_ENSMUST00000002099	5.53788e-08	0.000352431	0.179153	L5 IT	9
44548	F	Tmem25-201_ENSMUST00000002100	9.04046e-19	5.75335e-15	0.672013	L5 IT	9
44588	F	Scn2b-201_ENSMUST00000093855	8.07393e-12	5.13825e-08	0.267607	L5 IT	9
44648	F	Pafah1b2-201_ENSMUST00000172450	3.76723e-17	2.39747e-13	0.255199	L5 IT	9
44664	F	Zpr1-206_ENSMUST00000156440	2.22109e-09	1.4135e-05	0.327628	L5 IT	9
44738	F	Ncam1-204_ENSMUST00000193547	1.249e-08	7.94865e-05	0.267814	L5 IT	9
44779	F	Dlat-201_ENSMUST00000034567	6.5952e-14	4.19719e-10	0.353201	L5 IT	9
44912	F	Dmxl2-208_ENSMUST00000154092	2.98692e-07	0.00190087	0.268509	L5 IT	9
44923	F	Idh3a-201_ENSMUST00000167866	1.62485e-28	1.03406e-24	0.432771	L5 IT	9
45074	F	Scamp5-201_ENSMUST00000046587	5.72695e-26	3.64463e-22	0.498416	L5 IT	9
45087	F	Mpi-201_ENSMUST00000034856	6.92142e-16	4.40479e-12	0.584237	L5 IT	9
45166	F	Stoml1-201_ENSMUST00000034883	3.81548e-09	2.42817e-05	0.386119	L5 IT	9
45210	F	Arih1-207_ENSMUST00000171975	6.91563e-09	4.40111e-05	0.323782	L5 IT	9
45221	F	Hexa-201_ENSMUST00000026262	1.52527e-08	9.70684e-05	0.386907	L5 IT	9
45240	F	Pkm-201_ENSMUST00000034834	4.13265e-26	2.63002e-22	0.218488	L5 IT	9
45241	F	Pkm-202_ENSMUST00000163694	1.7172e-09	1.09283e-05	0.240905	L5 IT	9
45317	F	Coro2b-201_ENSMUST00000048043	3.22243e-13	2.05075e-09	0.377985	L5 IT	9
45326	F	Fem1b-201_ENSMUST00000034775	2.89468e-12	1.84217e-08	0.352206	L5 IT	9
45383	F	Rab11a-208_ENSMUST00000172298	2.10781e-07	0.00134141	0.150022	L5 IT	9
45492	F	Herc1-201_ENSMUST00000042824	1.72714e-18	1.09915e-14	0.33996	L5 IT	9
45549	F	Tln2-202_ENSMUST00000040025	2.18984e-13	1.39361e-09	0.289691	L5 IT	9
45561	F	Vps13c-202_ENSMUST00000213168	1.07169e-08	6.82024e-05	0.272484	L5 IT	9
45566	F	Rora-201_ENSMUST00000034766	2.51163e-12	1.5984e-08	0.405729	L5 IT	9
45709	F	Nedd4-201_ENSMUST00000034740	8.13079e-17	5.17443e-13	0.356627	L5 IT	9
45770	F	Myo5a-201_ENSMUST00000123128	5.05718e-13	3.21839e-09	0.280849	L5 IT	9
45791	F	Gnb5-206_ENSMUST00000215875	8.90229e-11	5.66542e-07	0.249917	L5 IT	9
45813	F	Tmod3-205_ENSMUST00000215821	1.09853e-10	6.99105e-07	0.420017	L5 IT	9
45815	F	Tmod2-202_ENSMUST00000098552	3.79277e-16	2.41372e-12	0.339302	L5 IT	9
45817	F	Tmod2-208_ENSMUST00000215614	1.25336e-11	7.9764e-08	0.484318	L5 IT	9
45827	F	Scg3-202_ENSMUST00000213324	1.56906e-06	0.00998548	0.31329	L5 IT	9
45923	F	Tmem30a-201_ENSMUST00000034878	7.02018e-09	4.46764e-05	0.314353	L5 IT	9
45985	F	Hmgn3-203_ENSMUST00000185315	5.59037e-07	0.00355771	0.342408	L5 IT	9
46005	F	Elovl4-201_ENSMUST00000034796	4.98733e-12	3.17394e-08	0.398233	L5 IT	9
46055	F	Me1-201_ENSMUST00000034989	1.17839e-20	7.49928e-17	0.586046	L5 IT	9
46064	F	Snap91-201_ENSMUST00000036347	1.78037e-12	1.13303e-08	0.502936	L5 IT	9
46065	F	Snap91-202_ENSMUST00000074468	2.16325e-25	1.37669e-21	0.742771	L5 IT	9
46075	F	Cyb5r4-201_ENSMUST00000168529	2.96436e-11	1.88652e-07	0.44694	L5 IT	9
46152	F	Rasgrf1-202_ENSMUST00000034912	2.00416e-16	1.27544e-12	0.378914	L5 IT	9
46189	F	Chst2-201_ENSMUST00000036267	1.31984e-06	0.00839947	0.249907	L5 IT	9
46201	F	Paqr9-201_ENSMUST00000079597	5.17487e-18	3.29328e-14	0.413635	L5 IT	9
46258	F	Atp1b3-201_ENSMUST00000034983	7.44135e-12	4.73567e-08	0.307147	L5 IT	9
46302	F	Clstn2-201_ENSMUST00000035027	4.36792e-14	2.77975e-10	0.485637	L5 IT	9
46310	F	Copb2-201_ENSMUST00000035033	3.4399e-13	2.18915e-09	0.494616	L5 IT	9
46364	F	Slc35g2-201_ENSMUST00000093792	5.87528e-13	3.73903e-09	0.565629	L5 IT	9
46431	F	Rab6b-201_ENSMUST00000035155	3.05107e-30	1.9417e-26	0.331514	L5 IT	9
46432	F	Srprb-201_ENSMUST00000035157	2.50445e-08	0.000159383	0.387219	L5 IT	9
46564	F	Wdr82-201_ENSMUST00000020490	6.38215e-08	0.00040616	0.316339	L5 IT	9
46603	F	Dusp7-201_ENSMUST00000172306	2.99072e-10	1.90329e-06	0.353047	L5 IT	9
46638	F	Pcbp4-201_ENSMUST00000024260	3.68365e-11	2.34428e-07	0.383013	L5 IT	9
46691	F	Dock3-201_ENSMUST00000044532	1.12306e-15	7.14715e-12	0.449766	L5 IT	9
46741	F	Tusc2-201_ENSMUST00000010198	2.40681e-08	0.000153169	0.14438	L5 IT	9
46820	F	Camkv-201_ENSMUST00000035700	9.68997e-11	6.16669e-07	0.530524	L5 IT	9
46824	F	Camkv-204_ENSMUST00000194206	1.29504e-10	8.24162e-07	0.40788	L5 IT	9
46833	F	Ip6k1-201_ENSMUST00000035214	5.68802e-13	3.61986e-09	0.342369	L5 IT	9
46870	F	Bsn-201_ENSMUST00000035208	2.02539e-12	1.28896e-08	0.229692	L5 IT	9
46871	F	Bsn-202_ENSMUST00000124763	1.09533e-14	6.97069e-11	0.275697	L5 IT	9
46878	F	Nicn1-201_ENSMUST00000035227	8.84853e-11	5.6312e-07	0.205054	L5 IT	9
46978	F	Impdh2-201_ENSMUST00000081111	4.02603e-07	0.00256216	0.317201	L5 IT	9
46997	F	Dalrd3-203_ENSMUST00000191897	5.14976e-09	3.27731e-05	0.364435	L5 IT	9
47034	F	Nckipsd-201_ENSMUST00000035218	1.48832e-23	9.47168e-20	0.586069	L5 IT	9
47047	F	Uqcrc1-201_ENSMUST00000026743	3.93774e-11	2.50598e-07	0.196907	L5 IT	9
47063	F	Shisa5-201_ENSMUST00000026737	8.92387e-08	0.000567915	0.265174	L5 IT	9
47107	F	Map4-206_ENSMUST00000169851	8.9152e-33	5.67363e-29	0.588691	L5 IT	9
47163	F	Scap-201_ENSMUST00000098350	7.48618e-10	4.7642e-06	0.36891	L5 IT	9
47234	F	Epm2aip1-201_ENSMUST00000060711	3.20498e-13	2.03965e-09	0.435199	L5 IT	9
47253	F	Arpp21-211_ENSMUST00000159667	6.47827e-08	0.000412277	0.306173	L5 IT	9
47296	F	Clasp2-201_ENSMUST00000111838	1.12969e-23	7.18937e-20	0.439979	L5 IT	9
47328	F	Dync1li1-201_ENSMUST00000047404	3.11696e-09	1.98363e-05	0.277872	L5 IT	9
47334	F	Gpd1l-204_ENSMUST00000146623	1.12424e-16	7.15468e-13	0.497641	L5 IT	9
47344	F	Stt3b-201_ENSMUST00000035010	1.44041e-24	9.16678e-21	0.592763	L5 IT	9
47498	F	Ctnnb1-215_ENSMUST00000215573	2.40359e-17	1.52965e-13	0.477044	L5 IT	9
47536	F	Ss18l2-203_ENSMUST00000214535	1.48039e-06	0.00942119	0.248334	L5 IT	9
47598	F	Snrk-203_ENSMUST00000120173	5.81443e-07	0.0037003	0.341036	L5 IT	9
47629	F	9530059O14Rik-204_ENSMUST00000215759	4.12917e-15	2.6278e-11	0.637953	L5 IT	9
47640	F	Zfp445-206_ENSMUST00000216063	8.64712e-17	5.50303e-13	0.442581	L5 IT	9
47662	F	Tmem42-201_ENSMUST00000084733	3.62302e-08	0.000230569	0.360523	L5 IT	9
47689	F	Lars2-209_ENSMUST00000217116	3.3013e-61	2.10095e-57	0.456585	L5 IT	9
47694	F	Sacm1l-201_ENSMUST00000026270	1.71512e-09	1.0915e-05	0.343395	L5 IT	9
47843	F	Mtfp1-201_ENSMUST00000004868	5.12917e-12	3.26421e-08	0.360816	L5 IT	11
47890	F	Nipsnap1-201_ENSMUST00000038570	1.09266e-07	0.000695372	0.237965	L5 IT	11
47981	F	Ykt6-201_ENSMUST00000002818	1.6914e-08	0.00010764	0.221512	L5 IT	11
47983	F	Camk2b-209_ENSMUST00000109813	2.02357e-27	1.2878e-23	0.499658	L5 IT	11
47995	F	Nudcd3-201_ENSMUST00000066496	2.97905e-08	0.000189587	0.227687	L5 IT	11
48008	F	Ogdh-201_ENSMUST00000003461	1.69904e-16	1.08127e-12	0.493043	L5 IT	11
48017	F	Zmiz2-202_ENSMUST00000102914	1.05123e-17	6.69001e-14	0.534049	L5 IT	11
48027	F	Purb-201_ENSMUST00000179343	1.56449e-12	9.95639e-09	0.220718	L5 IT	11
48048	F	Adcy1-201_ENSMUST00000020706	2.57737e-31	1.64024e-27	0.442033	L5 IT	11
48091	F	Vstm2a-201_ENSMUST00000109645	1.47314e-08	9.37506e-05	0.284998	L5 IT	11
48112	F	Ppp3r1-201_ENSMUST00000102880	6.96125e-37	4.43014e-33	0.280377	L5 IT	11
48115	F	Pno1-201_ENSMUST00000020317	3.37316e-08	0.000214668	0.331885	L5 IT	11
48129	F	Spred2-202_ENSMUST00000093299	5.96529e-08	0.000379631	0.294823	L5 IT	11
48132	F	Actr2-201_ENSMUST00000000137	6.15269e-08	0.000391557	0.133466	L5 IT	11
48157	F	Lgalsl-201_ENSMUST00000047028	4.01559e-07	0.00255552	0.268372	L5 IT	11
48270	F	Bcl11a-201_ENSMUST00000000881	5.88994e-19	3.74836e-15	0.531673	L5 IT	11
48274	F	Bcl11a-204_ENSMUST00000118955	4.53105e-18	2.88356e-14	0.565388	L5 IT	11
48364	F	Sptbn1-202_ENSMUST00000011877	9.69554e-19	6.17024e-15	0.476624	L5 IT	11
48372	F	Psme4-201_ENSMUST00000041231	3.12506e-09	1.98879e-05	0.320362	L5 IT	11
48402	F	Snrnp25-201_ENSMUST00000039601	8.09253e-08	0.000515008	0.366985	L5 IT	11
48444	F	Fbxw11-202_ENSMUST00000093205	5.5035e-09	3.50243e-05	0.402937	L5 IT	11
48555	F	Adra1b-202_ENSMUST00000124306	5.95055e-39	3.78693e-35	0.7371	L5 IT	11
48556	F	Adra1b-204_ENSMUST00000167574	5.95055e-39	3.78693e-35	0.7371	L5 IT	11
48558	F	Ublcp1-201_ENSMUST00000102795	2.61305e-08	0.000166295	0.361802	L5 IT	11
48564	F	Rnf145-201_ENSMUST00000019333	1.53455e-10	9.7659e-07	0.371816	L5 IT	11
48573	F	Lsm11-202_ENSMUST00000129820	2.81191e-20	1.7895e-16	0.548794	L5 IT	11
48588	F	Cyfip2-202_ENSMUST00000093166	9.54615e-17	6.07517e-13	0.24086	L5 IT	11
48705	F	Canx-201_ENSMUST00000020637	2.74239e-10	1.74526e-06	0.15875	L5 IT	11
48782	F	Hnrnpab-201_ENSMUST00000074669	4.2213e-11	2.68644e-07	0.304555	L5 IT	11
48786	F	Nhp2-201_ENSMUST00000001083	3.40659e-07	0.00216795	0.178036	L5 IT	11
48840	F	Vdac1-202_ENSMUST00000102758	1.49812e-10	9.53404e-07	0.144456	L5 IT	11
48848	F	Fstl4-201_ENSMUST00000036796	3.00028e-10	1.90938e-06	0.37121	L5 IT	11
48849	F	Hspa4-201_ENSMUST00000020630	1.99556e-13	1.26998e-09	0.349672	L5 IT	11
48854	F	Aff4-201_ENSMUST00000060945	2.53774e-12	1.61502e-08	0.308025	L5 IT	11
48879	F	Sept8-204_ENSMUST00000121334	1.03533e-20	6.58884e-17	0.266632	L5 IT	11
48885	F	Kif3a-203_ENSMUST00000120613	1.32093e-07	0.000840643	0.283043	L5 IT	11
48949	F	Cdc42se2-201_ENSMUST00000064104	3.56416e-30	2.26823e-26	0.66012	L5 IT	11
48972	F	Anxa6-202_ENSMUST00000108883	1.35602e-19	8.6297e-16	0.862537	L5 IT	11
48976	F	Slc36a1-203_ENSMUST00000108872	4.1144e-36	2.6184e-32	0.691199	L5 IT	11
48986	F	G3bp1-201_ENSMUST00000018727	4.0978e-07	0.00260784	0.219787	L5 IT	11
49005	F	Larp1-203_ENSMUST00000178636	7.22536e-16	4.59822e-12	0.400861	L5 IT	11
49060	F	Rnf187-201_ENSMUST00000094151	1.81122e-12	1.15266e-08	0.20407	L5 IT	11
49083	F	2310033P09Rik-201_ENSMUST00000020719	1.88677e-16	1.20074e-12	0.505786	L5 IT	11
49085	F	Arf1-201_ENSMUST00000061242	2.56742e-12	1.63391e-08	0.141672	L5 IT	11
49088	F	Snap47-201_ENSMUST00000010038	2.025e-09	1.28871e-05	0.139823	L5 IT	11
49106	F	Mprip-202_ENSMUST00000072031	6.18671e-11	3.93722e-07	0.3714	L5 IT	11
49131	F	Nt5m-201_ENSMUST00000102695	1.49286e-08	9.50055e-05	0.363465	L5 IT	11
49154	F	Tom1l2-211_ENSMUST00000153920	1.14353e-06	0.00727741	0.311967	L5 IT	11
49175	F	Drg2-201_ENSMUST00000018568	8.43752e-12	5.36964e-08	0.386403	L5 IT	11
49211	F	Usp22-201_ENSMUST00000041683	6.65723e-09	4.23666e-05	0.306426	L5 IT	11
49265	F	Ulk2-201_ENSMUST00000004920	4.91652e-13	3.12887e-09	0.419184	L5 IT	11
49289	F	Zswim7-201_ENSMUST00000072916	1.20045e-09	7.63969e-06	0.470355	L5 IT	11
49292	F	Ttc19-201_ENSMUST00000050646	2.71219e-21	1.72604e-17	0.598634	L5 IT	11
49295	F	Ncor1-201_ENSMUST00000018645	2.43929e-12	1.55237e-08	0.33862	L5 IT	11
49326	F	Trpv2-201_ENSMUST00000018651	1.05647e-07	0.000672337	0.346576	L5 IT	11
49379	F	Map2k4-201_ENSMUST00000046963	1.68542e-21	1.0726e-17	0.365173	L5 IT	11
49421	F	Gas7-204_ENSMUST00000108682	6.72771e-08	0.000428152	0.148494	L5 IT	11
49423	F	Gas7-211_ENSMUST00000151784	5.90809e-07	0.00375991	0.327188	L5 IT	11
49424	F	Gas7-210_ENSMUST00000147276	2.5883e-10	1.64719e-06	0.464534	L5 IT	11
49449	F	Myh10-203_ENSMUST00000102611	3.44519e-07	0.00219252	0.316598	L5 IT	11
49457	F	Myh10-206_ENSMUST00000139059	2.33568e-11	1.48643e-07	0.451457	L5 IT	11
49458	F	Ndel1-201_ENSMUST00000018880	3.32883e-13	2.11847e-09	0.332347	L5 IT	11
49510	F	Vamp2-201_ENSMUST00000021273	2.46449e-12	1.5684e-08	0.147859	L5 IT	11
49549	F	Chd3-202_ENSMUST00000108661	4.44097e-18	2.82623e-14	0.381965	L5 IT	11
49580	F	Fxr2-201_ENSMUST00000018909	1.00765e-16	6.41272e-13	0.458454	L5 IT	11
49586	F	Mpdu1-201_ENSMUST00000018905	1.42157e-06	0.00904686	0.295198	L5 IT	11
49628	F	Zbtb4-202_ENSMUST00000108639	5.80063e-07	0.00369152	0.242836	L5 IT	11
49792	F	Slc25a11-201_ENSMUST00000014750	7.00309e-08	0.000445677	0.199027	L5 IT	11
49839	F	Rabep1-201_ENSMUST00000076270	6.9258e-22	4.40758e-18	0.631887	L5 IT	11
50072	F	Pitpna-203_ENSMUST00000143219	9.29311e-15	5.91414e-11	0.27366	L5 IT	11
50189	F	Git1-201_ENSMUST00000037285	2.14419e-08	0.000136456	0.489254	L5 IT	11
50197	F	Taok1-201_ENSMUST00000017435	4.31078e-09	2.74338e-05	0.216836	L5 IT	11
50199	F	Nufip2-201_ENSMUST00000100802	5.99881e-18	3.81764e-14	0.43647	L5 IT	11
50225	F	Sez6-208_ENSMUST00000151982	3.10424e-43	1.97554e-39	0.981768	L5 IT	11
50270	F	Supt6-201_ENSMUST00000002121	1.03012e-06	0.00655571	0.235409	L5 IT	11
50276	F	2610507B11Rik-201_ENSMUST00000010421	1.70587e-15	1.08562e-11	0.400142	L5 IT	11
50294	F	Pigs-201_ENSMUST00000048073	2.80872e-13	1.78747e-09	0.529313	L5 IT	11
50315	F	Poldip2-201_ENSMUST00000001127	1.5542e-17	9.89092e-14	0.43597	L5 IT	11
50328	F	Tmem97-201_ENSMUST00000103242	8.67002e-09	5.5176e-05	0.381805	L5 IT	11
50329	F	Nlk-201_ENSMUST00000142739	7.27385e-33	4.62908e-29	0.468647	L5 IT	11
50334	F	Lyrm9-203_ENSMUST00000147875	3.0879e-08	0.000196514	0.250378	L5 IT	11
50365	F	Rab11fip4-201_ENSMUST00000017783	3.9059e-15	2.48572e-11	0.309681	L5 IT	11
50411	F	5730455P16Rik-201_ENSMUST00000103225	7.95454e-11	5.06227e-07	0.541286	L5 IT	11
50423	F	Psmd11-214_ENSMUST00000173938	7.19838e-12	4.58105e-08	0.297387	L5 IT	11
50433	F	Psmd11-205_ENSMUST00000148895	1.45317e-12	9.24797e-09	0.35746	L5 IT	11
50499	F	Ap2b1-201_ENSMUST00000018875	1.9422e-09	1.23602e-05	0.247844	L5 IT	11
50591	F	Usp32-202_ENSMUST00000108075	7.1561e-17	4.55414e-13	0.406315	L5 IT	11
50601	F	Appbp2-201_ENSMUST00000018625	1.54667e-16	9.843e-13	0.355426	L5 IT	11
50666	F	Cltc-202_ENSMUST00000103186	4.97586e-14	3.16664e-10	0.371515	L5 IT	11
50667	F	Cltc-201_ENSMUST00000060766	4.83567e-10	3.07742e-06	0.456943	L5 IT	11
50668	F	Cltc-203_ENSMUST00000124385	3.3808e-08	0.000215154	0.377549	L5 IT	11
50683	F	Trim37-201_ENSMUST00000041282	1.04086e-17	6.62401e-14	0.297448	L5 IT	11
50687	F	Ppm1e-201_ENSMUST00000055438	4.45001e-15	2.83198e-11	0.440192	L5 IT	11
50739	F	Dynll2-201_ENSMUST00000020775	2.76365e-08	0.000175879	0.17656	L5 IT	11
50803	F	Mmd-201_ENSMUST00000004050	2.58938e-07	0.00164788	0.180607	L5 IT	11
50804	F	Hlf-201_ENSMUST00000004051	1.95e-07	0.00124098	0.268801	L5 IT	11
50825	F	Car10-201_ENSMUST00000042943	6.94705e-07	0.00442111	0.313659	L5 IT	11
50828	F	Car10-206_ENSMUST00000107863	6.70774e-13	4.26881e-09	0.613571	L5 IT	11
50844	F	Nme2-201_ENSMUST00000021217	1.30868e-07	0.000832847	0.206643	L5 IT	11
50845	F	Nme2-202_ENSMUST00000072566	2.04928e-15	1.30416e-11	0.428172	L5 IT	11
50894	F	Lrrc59-201_ENSMUST00000021239	7.0532e-12	4.48866e-08	0.422329	L5 IT	11
50909	F	Ppp1r9b-202_ENSMUST00000107748	2.02734e-12	1.2902e-08	0.345029	L5 IT	11
50913	F	Pdk2-201_ENSMUST00000038431	9.48107e-21	6.03375e-17	0.687113	L5 IT	11
50945	F	Spop-201_ENSMUST00000107722	2.35068e-12	1.49597e-08	0.310891	L5 IT	11
50949	F	Phb-204_ENSMUST00000125172	3.75379e-08	0.000238891	0.231087	L5 IT	11
50973	F	Ube2z-201_ENSMUST00000100528	8.1433e-11	5.1824e-07	0.355144	L5 IT	11
51022	F	Pnpo-201_ENSMUST00000018803	2.89832e-18	1.84449e-14	0.579325	L5 IT	11
51040	F	Kpnb1-201_ENSMUST00000001479	1.94724e-07	0.00123923	0.267338	L5 IT	11
51046	F	Npepps-201_ENSMUST00000001480	1.96726e-12	1.25197e-08	0.399236	L5 IT	11
51065	F	Socs7-201_ENSMUST00000045540	7.19552e-08	0.000457923	0.248869	L5 IT	11
51073	F	Srcin1-203_ENSMUST00000107596	4.14511e-10	2.63795e-06	0.215314	L5 IT	11
51076	F	Epop-201_ENSMUST00000052281	4.59877e-08	0.000292666	0.362166	L5 IT	11
51092	F	Pip4k2b-201_ENSMUST00000018691	2.0182e-09	1.28438e-05	0.247308	L5 IT	11
51104	F	Lasp1-201_ENSMUST00000043843	4.14453e-13	2.63758e-09	0.425215	L5 IT	11
51124	F	Cacnb1-201_ENSMUST00000017552	5.49439e-16	3.49663e-12	0.443056	L5 IT	11
51152	F	Neurod2-201_ENSMUST00000041685	2.41619e-08	0.000153766	0.194775	L5 IT	11
51183	F	Med24-201_ENSMUST00000017354	7.47848e-10	4.75931e-06	0.405782	L5 IT	11
51195	F	Thra-201_ENSMUST00000064187	1.85109e-12	1.17803e-08	0.322748	L5 IT	11
51198	F	Nr1d1-201_ENSMUST00000064941	7.49146e-12	4.76757e-08	0.340932	L5 IT	11
51200	F	Msl1-201_ENSMUST00000037915	8.94111e-08	0.000569012	0.301869	L5 IT	11
51237	F	Krt222-202_ENSMUST00000103132	1.0576e-10	6.73054e-07	0.403594	L5 IT	11
51238	F	Krt222-201_ENSMUST00000038214	1.827e-10	1.1627e-06	0.429225	L5 IT	11
51295	F	Acly-207_ENSMUST00000165111	3.46953e-10	2.20801e-06	0.428598	L5 IT	11
51353	F	Atp6v0a1-201_ENSMUST00000044721	1.00819e-16	6.41612e-13	0.483531	L5 IT	11
51366	F	Mlx-202_ENSMUST00000107302	2.19874e-07	0.00139928	0.354123	L5 IT	11
51381	F	Tubg1-201_ENSMUST00000043680	1.19657e-08	7.615e-05	0.319028	L5 IT	11
51383	F	Tubg2-201_ENSMUST00000043654	1.46004e-11	9.29172e-08	0.359061	L5 IT	11
51389	F	Cntnap1-201_ENSMUST00000103109	3.34038e-17	2.12581e-13	0.394557	L5 IT	11
51435	F	Psme3-201_ENSMUST00000019470	1.59668e-17	1.01613e-13	0.47668	L5 IT	11
51493	F	Gm20659-201_ENSMUST00000176599	1.11623e-10	7.10369e-07	0.388374	L5 IT	11
51508	F	Mpp2-201_ENSMUST00000017458	1.94271e-08	0.000123634	0.308393	L5 IT	11
51576	F	Slc25a39-201_ENSMUST00000018821	5.17105e-07	0.00329086	0.352475	L5 IT	11
51612	F	Adam11-202_ENSMUST00000103081	4.02701e-10	2.56279e-06	0.356665	L5 IT	11
51701	F	Gosr2-201_ENSMUST00000021329	2.66977e-07	0.00169904	0.369766	L5 IT	11
51705	F	Nsf-202_ENSMUST00000103075	5.52434e-23	3.51569e-19	0.260623	L5 IT	11
51720	F	Mapt-204_ENSMUST00000106992	4.89974e-13	3.11819e-09	0.226425	L5 IT	11
51739	F	Cdc27-201_ENSMUST00000093923	1.624e-19	1.03351e-15	0.594117	L5 IT	11
51786	F	Cyb561-201_ENSMUST00000019734	1.65804e-27	1.05518e-23	0.642153	L5 IT	11
51795	F	Dcaf7-201_ENSMUST00000058438	2.27263e-07	0.0014463	0.295726	L5 IT	11
51814	F	Ccdc47-201_ENSMUST00000002043	1.13393e-06	0.00721635	0.192101	L5 IT	11
51819	F	Ddx42-201_ENSMUST00000021046	5.51043e-09	3.50684e-05	0.300569	L5 IT	11
51868	F	Kpna2-201_ENSMUST00000018506	3.75083e-07	0.00238703	0.405776	L5 IT	11
51902	F	Helz-203_ENSMUST00000106746	1.50344e-07	0.00095679	0.21818	L5 IT	11
51957	F	Prkar1a-203_ENSMUST00000106677	7.44621e-07	0.00473877	0.138055	L5 IT	11
51959	F	Prkar1a-201_ENSMUST00000049527	1.86518e-07	0.001187	0.111876	L5 IT	11
52000	F	Fam104a-201_ENSMUST00000120194	1.35058e-06	0.00859509	0.146891	L5 IT	11
52046	F	Hid1-201_ENSMUST00000044152	4.7235e-08	0.000300603	0.338838	L5 IT	11
52071	F	Kctd2-201_ENSMUST00000103035	6.38238e-19	4.06175e-15	0.527137	L5 IT	11
52121	F	Slc25a19-201_ENSMUST00000021089	1.03621e-12	6.59441e-09	0.476129	L5 IT	11
52175	F	Wbp2-201_ENSMUST00000074628	4.85222e-07	0.00308795	0.12459	L5 IT	11
52326	F	Tnrc6c-202_ENSMUST00000106344	1.53131e-06	0.00974526	0.207851	L5 IT	11
52348	F	Pgs1-201_ENSMUST00000017859	2.08052e-09	1.32404e-05	0.412695	L5 IT	11
52364	F	Timp2-201_ENSMUST00000017610	9.24586e-57	5.88407e-53	1.58824	L5 IT	11
52407	F	Gaa-201_ENSMUST00000026666	1.34647e-06	0.00856893	0.365372	L5 IT	11
52432	F	Nptx1-201_ENSMUST00000026670	2.34994e-13	1.4955e-09	0.382237	L5 IT	11
52441	F	Chmp6-201_ENSMUST00000026434	1.09105e-07	0.000694341	0.302654	L5 IT	11
52445	F	Baiap2-202_ENSMUST00000075180	5.2209e-07	0.00332258	0.237879	L5 IT	11
52489	F	Actg1-204_ENSMUST00000106215	3.42013e-17	2.17657e-13	0.227138	L5 IT	11
52522	F	Arl16-208_ENSMUST00000143233	1.35274e-07	0.000860885	0.311366	L5 IT	11
52536	F	Hgs-206_ENSMUST00000026900	7.78912e-12	4.957e-08	0.539124	L5 IT	11
52546	F	P4hb-201_ENSMUST00000026122	9.56039e-15	6.08423e-11	0.530175	L5 IT	11
52549	F	Arhgdia-202_ENSMUST00000106197	9.90197e-11	6.30162e-07	0.25016	L5 IT	11
52551	F	Alyref-201_ENSMUST00000026125	5.43852e-08	0.000346107	0.175014	L5 IT	11
52557	F	Pcyt2-201_ENSMUST00000026129	3.49444e-07	0.00222386	0.274098	L5 IT	11
52577	F	Mafg-201_ENSMUST00000058162	4.05509e-12	2.58066e-08	0.35232	L5 IT	11
52622	F	Rfng-201_ENSMUST00000026156	1.51803e-07	0.000966071	0.353864	L5 IT	11
52668	F	Narf-201_ENSMUST00000103015	5.2327e-15	3.33009e-11	0.517262	L5 IT	11
52671	F	Foxk2-201_ENSMUST00000106113	3.36644e-08	0.00021424	0.30861	L5 IT	11
52727	F	Asb13-201_ENSMUST00000042288	1.78461e-14	1.13573e-10	0.376138	L5 IT	13
52754	F	Klf6-201_ENSMUST00000000080	7.15829e-13	4.55554e-09	0.364208	L5 IT	13
52770	F	Pfkp-207_ENSMUST00000138703	5.67321e-13	3.61043e-09	0.338462	L5 IT	13
52771	F	Pfkp-201_ENSMUST00000021614	3.0778e-09	1.95871e-05	0.295752	L5 IT	13
52806	F	Idi1-201_ENSMUST00000169314	1.02085e-08	6.49671e-05	0.425998	L5 IT	13
52820	F	Larp4b-201_ENSMUST00000091829	1.4e-10	8.90962e-07	0.372064	L5 IT	13
52862	F	Gm47408-201_ENSMUST00000221855	9.64371e-07	0.00613726	0.183815	L5 IT	13
52864	F	Ryr2-201_ENSMUST00000021750	7.37445e-12	4.6931e-08	0.256139	L5 IT	13
52972	F	Hecw1-201_ENSMUST00000110516	9.33287e-11	5.93944e-07	0.29005	L5 IT	13
53018	F	Yae1d1-204_ENSMUST00000222796	2.10797e-07	0.00134151	0.311774	L5 IT	13
53030	F	Vps41-201_ENSMUST00000072961	6.87098e-13	4.37269e-09	0.246629	L5 IT	13
53039	F	Amph-205_ENSMUST00000222698	1.40362e-09	8.93264e-06	0.478027	L5 IT	13
53051	F	Epdr1-201_ENSMUST00000002885	7.58049e-16	4.82422e-12	0.304267	L5 IT	13
53136	F	Zfp322a-201_ENSMUST00000050101	2.44925e-08	0.00015587	0.356184	L5 IT	13
53200	F	BC005537-201_ENSMUST00000019276	4.73811e-09	3.01534e-05	0.237944	L5 IT	13
53218	F	Mrs2-201_ENSMUST00000021772	4.99342e-08	0.000317781	0.291224	L5 IT	13
53279	F	Wrnip1-201_ENSMUST00000021832	1.97614e-07	0.00125762	0.368913	L5 IT	13
53321	F	Tubb2a-201_ENSMUST00000056427	8.77188e-25	5.58242e-21	0.371988	L5 IT	13
53478	F	Smim13-201_ENSMUST00000165561	1.59879e-29	1.01747e-25	0.426734	L5 IT	13
53486	F	Tmem170b-201_ENSMUST00000129449	2.48814e-11	1.58345e-07	0.266692	L5 IT	13
53489	F	Hivep1-201_ENSMUST00000060148	1.15325e-19	7.3393e-16	0.40646	L5 IT	13
53494	F	Phactr1-205_ENSMUST00000128646	9.52613e-23	6.06243e-19	0.441977	L5 IT	13
53522	F	Gfod1-201_ENSMUST00000055341	1.1224e-09	7.14294e-06	0.326627	L5 IT	13
53595	F	Atxn1-201_ENSMUST00000091628	5.12043e-07	0.00325864	0.216556	L5 IT	13
53612	F	Cap2-201_ENSMUST00000021802	3.26144e-08	0.000207558	0.24106	L5 IT	13
53618	F	Fam8a1-201_ENSMUST00000099547	4.46612e-07	0.00284224	0.285737	L5 IT	13
53673	F	Fam120a-201_ENSMUST00000060805	9.17276e-07	0.00583754	0.260703	L5 IT	13
53720	F	Iars-201_ENSMUST00000047363	1.10337e-12	7.02186e-09	0.505956	L5 IT	13
53738	F	Spin1-201_ENSMUST00000095797	3.56804e-12	2.2707e-08	0.252769	L5 IT	13
53761	F	Diras2-201_ENSMUST00000057442	2.81041e-14	1.78855e-10	0.354466	L5 IT	13
53797	F	Cplx2-201_ENSMUST00000026985	1.04175e-29	6.62972e-26	0.850206	L5 IT	13
53798	F	Thoc3-201_ENSMUST00000026990	1.02736e-09	6.53814e-06	0.349836	L5 IT	13
53819	F	Nop16-201_ENSMUST00000026987	2.25897e-09	1.43761e-05	0.249989	L5 IT	13
53823	F	Cltb-202_ENSMUST00000091609	1.37262e-23	8.73534e-20	0.419088	L5 IT	13
53851	F	Gprin1-201_ENSMUST00000099506	1.2815e-12	8.15545e-09	0.45634	L5 IT	13
53871	F	Unc5a-202_ENSMUST00000109994	6.53719e-17	4.16027e-13	0.484289	L5 IT	13
53890	F	Nsd1-201_ENSMUST00000099490	9.63448e-08	0.000613138	0.196485	L5 IT	13
53904	F	Prelid1-201_ENSMUST00000021942	1.38581e-06	0.00881929	0.116966	L5 IT	13
53908	F	Lman2-201_ENSMUST00000021940	1.68365e-07	0.00107148	0.32886	L5 IT	13
53969	F	B4galt7-201_ENSMUST00000064701	7.38429e-07	0.00469936	0.340885	L5 IT	13
53974	F	Ddx46-202_ENSMUST00000172272	1.95627e-07	0.00124497	0.35358	L5 IT	13
53978	F	B230219D22Rik-201_ENSMUST00000057844	1.40553e-10	8.94481e-07	0.261877	L5 IT	13
54009	F	Spock1-202_ENSMUST00000185502	2.68846e-18	1.71094e-14	0.348809	L5 IT	13
54072	F	Ntrk2-201_ENSMUST00000079828	3.73302e-12	2.3757e-08	0.327184	L5 IT	13
54090	F	Agtpbp1-201_ENSMUST00000022040	6.13165e-18	3.90218e-14	0.356408	L5 IT	13
54091	F	Agtpbp1-211_ENSMUST00000166276	5.18515e-08	0.000329983	0.32209	L5 IT	13
54114	F	Naa35-201_ENSMUST00000022038	1.79319e-07	0.00114119	0.332121	L5 IT	13
54284	F	Habp4-201_ENSMUST00000021929	3.85991e-24	2.45645e-20	0.402761	L5 IT	13
54368	F	Ptdss1-203_ENSMUST00000224244	1.62077e-07	0.00103146	0.36748	L5 IT	13
54511	F	Nsun2-202_ENSMUST00000109699	8.46566e-12	5.38754e-08	0.482451	L5 IT	13
54519	F	Ube2ql1-201_ENSMUST00000065118	1.77886e-11	1.13207e-07	0.234114	L5 IT	13
54572	F	Tppp-201_ENSMUST00000022057	4.56749e-15	2.90675e-11	0.251736	L5 IT	13
54576	F	Exoc3-201_ENSMUST00000035934	1.38759e-12	8.8306e-09	0.359462	L5 IT	13
54589	F	Sdha-201_ENSMUST00000022062	1.30116e-08	8.28058e-05	0.233962	L5 IT	13
54646	F	Pcsk1-201_ENSMUST00000022075	2.97901e-13	1.89584e-09	0.510978	L5 IT	13
54865	F	Atg10-201_ENSMUST00000022119	7.51804e-11	4.78448e-07	0.49386	L5 IT	13
54937	F	Homer1-204_ENSMUST00000102752	3.19392e-07	0.00203261	0.283395	L5 IT	13
54957	F	Scamp1-201_ENSMUST00000022197	8.25992e-18	5.25661e-14	0.305722	L5 IT	13
54993	F	Aggf1-201_ENSMUST00000022189	7.53e-12	4.79209e-08	0.495594	L5 IT	13
55021	F	Hmgcr-201_ENSMUST00000022176	5.01948e-20	3.1944e-16	0.550993	L5 IT	13
55034	F	Fam169a-201_ENSMUST00000042517	2.87151e-10	1.82743e-06	0.41572	L5 IT	13
55053	F	Enc1-201_ENSMUST00000041623	1.08155e-24	6.88297e-21	0.602931	L5 IT	13
55110	F	Mrps27-201_ENSMUST00000052249	2.80601e-11	1.78574e-07	0.479226	L5 IT	13
55113	F	Map1b-201_ENSMUST00000064762	7.07192e-44	4.50057e-40	0.327973	L5 IT	13
55114	F	Map1b-206_ENSMUST00000224702	9.37325e-14	5.96513e-10	0.331551	L5 IT	13
55115	F	Map1b-202_ENSMUST00000223693	5.97614e-09	3.80321e-05	0.27314	L5 IT	13
55248	F	Sgtb-201_ENSMUST00000044385	8.90261e-16	5.66562e-12	0.459786	L5 IT	13
55251	F	Trappc13-205_ENSMUST00000144060	6.7364e-08	0.000428704	0.185602	L5 IT	13
55280	F	Rgs7bp-201_ENSMUST00000063551	1.00724e-09	6.41005e-06	0.145475	L5 IT	13
55301	F	Kif2a-201_ENSMUST00000022204	4.32707e-09	2.75375e-05	0.31245	L5 IT	13
55344	F	Rab3c-201_ENSMUST00000167824	4.23586e-16	2.6957e-12	0.542854	L5 IT	13
55402	F	Skiv2l2-201_ENSMUST00000022281	3.97812e-07	0.00253167	0.340276	L5 IT	13
55467	F	Emb-201_ENSMUST00000022242	9.38869e-15	5.97496e-11	0.555524	L5 IT	13
55472	F	Hcn1-201_ENSMUST00000006991	2.46629e-16	1.56955e-12	0.372872	L5 IT	13
55510	F	Hmgcs1-201_ENSMUST00000179869	1.67684e-26	1.06714e-22	0.579111	L5 IT	13
55533	F	Rab10-201_ENSMUST00000021001	1.37649e-06	0.00876	0.187822	L5 IT	12
55670	F	Ubxn2a-201_ENSMUST00000020962	6.50472e-16	4.13961e-12	0.490755	L5 IT	12
55678	F	Klhl29-201_ENSMUST00000020958	4.61847e-13	2.9392e-09	0.323813	L5 IT	12
55753	F	Fam49a-202_ENSMUST00000069066	4.45006e-19	2.83202e-15	0.398829	L5 IT	12
55760	F	Ddx1-201_ENSMUST00000071103	1.91756e-09	1.22033e-05	0.175558	L5 IT	12
55770	F	Trib2-201_ENSMUST00000020922	3.08389e-09	1.96259e-05	0.394218	L5 IT	12
55793	F	Rock2-201_ENSMUST00000020904	4.01214e-09	2.55333e-05	0.21431	L5 IT	12
55804	F	Kcnf1-201_ENSMUST00000170580	4.80517e-19	3.05801e-15	0.551603	L5 IT	12
55814	F	Odc1-201_ENSMUST00000171737	1.03084e-08	6.56024e-05	0.429177	L5 IT	12
55910	F	Kidins220-201_ENSMUST00000066652	2.92451e-09	1.86116e-05	0.346035	L5 IT	12
55918	F	Kidins220-209_ENSMUST00000222481	2.95309e-13	1.87935e-09	0.541955	L5 IT	12
55921	F	Id2-201_ENSMUST00000020974	5.93537e-19	3.77727e-15	0.382569	L5 IT	12
55978	F	Myt1l-202_ENSMUST00000049784	7.54553e-16	4.80198e-12	0.366872	L5 IT	12
56018	F	Dld-201_ENSMUST00000110857	6.23056e-07	0.00396513	0.171248	L5 IT	12
56034	F	Bcap29-201_ENSMUST00000020979	2.42263e-14	1.54176e-10	0.346647	L5 IT	12
56040	F	Gpr22-201_ENSMUST00000057783	3.06911e-07	0.00195318	0.224745	L5 IT	12
56184	F	Zfp277-202_ENSMUST00000069692	2.2727e-08	0.000144634	0.302675	L5 IT	12
56217	F	Pnpla8-204_ENSMUST00000143771	1.15267e-06	0.00733558	0.308844	L5 IT	12
56234	F	Nrcam-214_ENSMUST00000220082	3.44055e-07	0.00218956	0.374821	L5 IT	12
56236	F	Nrcam-205_ENSMUST00000218062	6.32914e-26	4.02786e-22	0.742931	L5 IT	12
56304	F	Akap6-201_ENSMUST00000095737	1.18762e-06	0.00755799	0.187058	L5 IT	12
56323	F	Snx6-201_ENSMUST00000005798	2.64232e-08	0.000168157	0.33323	L5 IT	12
56332	F	Cfl2-201_ENSMUST00000078124	2.68878e-09	1.71114e-05	0.286864	L5 IT	12
56333	F	Cfl2-203_ENSMUST00000221374	3.96262e-16	2.52181e-12	0.425078	L5 IT	12
56334	F	Cfl2-205_ENSMUST00000223320	1.12082e-09	7.13289e-06	0.425693	L5 IT	12
56367	F	Nfkbia-201_ENSMUST00000021413	2.21245e-09	1.408e-05	0.390487	L5 IT	12
56371	F	Ralgapa1-211_ENSMUST00000220367	1.46803e-08	9.34253e-05	0.378004	L5 IT	12
56383	F	Brms1l-201_ENSMUST00000059250	4.44954e-07	0.00283169	0.299816	L5 IT	12
56408	F	Sec23a-201_ENSMUST00000021375	1.07854e-08	6.86382e-05	0.289657	L5 IT	12
56453	F	Lrfn5-202_ENSMUST00000119481	5.3895e-08	0.000342988	0.371016	L5 IT	12
56525	F	Mgat2-201_ENSMUST00000060579	1.19655e-07	0.000761482	0.390181	L5 IT	12
56526	F	Dnaaf2-201_ENSMUST00000021356	5.45973e-09	3.47457e-05	0.327923	L5 IT	12
56541	F	Nemf-201_ENSMUST00000021368	1.04527e-07	0.00066521	0.184882	L5 IT	12
56584	F	Atl1-201_ENSMUST00000021466	1.94387e-11	1.23708e-07	0.209571	L5 IT	12
56615	F	Trim9-205_ENSMUST00000221041	1.50336e-16	9.56736e-13	0.50312	L5 IT	12
56639	F	Psma3-202_ENSMUST00000160027	6.23913e-10	3.97058e-06	0.210927	L5 IT	12
56687	F	Rtn1-202_ENSMUST00000078505	6.21859e-11	3.95751e-07	0.399534	L5 IT	12
56689	F	Rtn1-203_ENSMUST00000137990	6.74563e-10	4.29292e-06	0.291262	L5 IT	12
56727	F	Slc38a6-208_ENSMUST00000153941	1.48558e-10	9.45424e-07	0.263601	L5 IT	12
56812	F	Rab15-201_ENSMUST00000021459	3.29198e-09	2.09501e-05	0.29195	L5 IT	12
56835	F	Gm35240-201_ENSMUST00000218335	9.60946e-07	0.00611546	0.228705	L5 IT	12
56887	F	Actn1-201_ENSMUST00000021554	8.38623e-07	0.005337	0.213705	L5 IT	12
56952	F	Gm20498-202_ENSMUST00000164386	7.50512e-13	4.77626e-09	0.523046	L5 IT	12
56970	F	Synj2bp-203_ENSMUST00000163402	3.03289e-09	1.93013e-05	0.307715	L5 IT	12
57044	F	Rbm25-201_ENSMUST00000048155	1.66802e-08	0.000106153	0.244806	L5 IT	12
57243	F	Tmed10-202_ENSMUST00000222529	2.73959e-08	0.000174347	0.32944	L5 IT	12
57290	F	Irf2bpl-201_ENSMUST00000038422	2.08299e-08	0.000132562	0.302496	L5 IT	12
57293	F	Cipc-201_ENSMUST00000038369	4.01972e-09	2.55815e-05	0.34373	L5 IT	12
57294	F	Cipc-205_ENSMUST00000187814	4.01972e-09	2.55815e-05	0.34373	L5 IT	12
57395	F	Sel1l-201_ENSMUST00000021347	2.88936e-24	1.83879e-20	0.721998	L5 IT	12
57553	F	Trip11-201_ENSMUST00000021605	2.52674e-08	0.000160802	0.225743	L5 IT	12
57564	F	Cpsf2-201_ENSMUST00000047357	2.55823e-12	1.62806e-08	0.392254	L5 IT	12
57576	F	Chga-201_ENSMUST00000021610	6.53043e-55	4.15597e-51	0.616444	L5 IT	12
57579	F	Itpk1-201_ENSMUST00000046518	2.91072e-10	1.85238e-06	0.453017	L5 IT	12
57584	F	Gm20604-201_ENSMUST00000174651	5.64103e-10	3.58995e-06	0.209827	L5 IT	12
57611	F	Otub2-201_ENSMUST00000021620	1.28208e-11	8.15918e-08	0.526829	L5 IT	12
57616	F	Ddx24-201_ENSMUST00000044923	3.00337e-07	0.00191134	0.205846	L5 IT	12
57702	F	Setd3-201_ENSMUST00000071095	1.039e-11	6.61217e-08	0.310498	L5 IT	12
57737	F	Evl-207_ENSMUST00000223548	4.93078e-10	3.13795e-06	0.351639	L5 IT	12
57756	F	Begain-203_ENSMUST00000190647	1.43473e-11	9.13064e-08	0.362228	L5 IT	12
57765	F	Meg3-209_ENSMUST00000146701	1.41584e-09	9.01037e-06	0.208421	L5 IT	12
57788	F	Ppp2r5c-205_ENSMUST00000221715	1.27469e-10	8.11215e-07	0.27252	L5 IT	12
57794	F	Dync1h1-201_ENSMUST00000018851	1.23317e-29	7.84791e-26	0.366311	L5 IT	12
57806	F	Hsp90aa1-201_ENSMUST00000021698	3.08045e-07	0.0019604	0.137469	L5 IT	12
57917	F	Klc1-201_ENSMUST00000084941	4.13491e-10	2.63146e-06	0.288853	L5 IT	12
57918	F	Klc1-202_ENSMUST00000118471	7.22838e-29	4.60014e-25	0.335969	L5 IT	12
57919	F	Klc1-204_ENSMUST00000122300	2.83856e-12	1.80646e-08	0.29608	L5 IT	12
57920	F	Klc1-203_ENSMUST00000120544	3.23085e-19	2.05611e-15	0.481833	L5 IT	12
57947	F	Tmem179-201_ENSMUST00000066791	2.90992e-18	1.85187e-14	0.502226	L5 IT	12
57951	F	Inf2-203_ENSMUST00000222275	1.37181e-18	8.73019e-15	0.597271	L5 IT	12
57960	F	Akt1-201_ENSMUST00000001780	4.09624e-15	2.60685e-11	0.533121	L5 IT	12
58099	F	AW549877-201_ENSMUST00000046633	1.52687e-08	9.71702e-05	0.359859	L5 IT	15
58102	F	Oxct1-201_ENSMUST00000110690	1.63646e-20	1.04145e-16	0.342847	L5 IT	15
58174	F	Lmbrd2-204_ENSMUST00000227556	1.3176e-07	0.00083852	0.217853	L5 IT	15
58212	F	Tars-201_ENSMUST00000022849	5.60051e-08	0.000356416	0.340628	L5 IT	15
58222	F	Zfr-201_ENSMUST00000122941	3.53873e-10	2.25205e-06	0.20179	L5 IT	15
58255	F	Drosha-201_ENSMUST00000090292	2.44473e-07	0.00155583	0.29683	L5 IT	15
58265	F	Cdh10-202_ENSMUST00000166873	2.10252e-08	0.000133804	0.37631	L5 IT	15
58289	F	Basp1-201_ENSMUST00000058845	2.89675e-15	1.84349e-11	0.123256	L5 IT	15
58305	F	Zfp622-201_ENSMUST00000061875	4.03185e-10	2.56587e-06	0.335466	L5 IT	15
58315	F	Ank-201_ENSMUST00000022875	9.6368e-14	6.13286e-10	0.369539	L5 IT	15
58340	F	Ctnnd2-201_ENSMUST00000081728	6.343e-21	4.03668e-17	0.360346	L5 IT	15
58363	F	March6-201_ENSMUST00000090227	2.89064e-15	1.83961e-11	0.349909	L5 IT	15
58391	F	Tspyl5-201_ENSMUST00000042021	1.25095e-09	7.96105e-06	0.341358	L5 IT	15
58490	F	Ywhaz-201_ENSMUST00000022894	4.62255e-07	0.00294179	0.0817801	L5 IT	15
58512	F	Ncald-204_ENSMUST00000120746	5.62119e-14	3.57732e-10	0.454643	L5 IT	15
58513	F	Ncald-203_ENSMUST00000119730	3.10298e-26	1.97474e-22	0.592195	L5 IT	15
58551	F	Klf10-201_ENSMUST00000074043	3.24805e-14	2.06706e-10	0.631137	L5 IT	15
58623	F	Oxr1-204_ENSMUST00000110297	1.22148e-15	7.7735e-12	0.629728	L5 IT	15
58660	F	Nudcd1-206_ENSMUST00000227843	3.99585e-09	2.54296e-05	0.332852	L5 IT	15
58671	F	Eny2-201_ENSMUST00000060652	1.0472e-06	0.00666441	0.241298	L5 IT	15
58690	F	Kcnv1-201_ENSMUST00000022967	3.6251e-08	0.000230701	0.215952	L5 IT	15
58724	F	Ext1-201_ENSMUST00000077273	6.13958e-18	3.90723e-14	0.441302	L5 IT	15
58728	F	Samd12-201_ENSMUST00000078673	1.56595e-11	9.9657e-08	0.363555	L5 IT	15
58735	F	Mal2-201_ENSMUST00000025356	1.32783e-06	0.00845033	0.147881	L5 IT	15
58751	F	Deptor-202_ENSMUST00000096433	4.16714e-50	2.65197e-46	1.14037	L5 IT	15
58838	F	Nsmce2-202_ENSMUST00000168722	8.3837e-08	0.000533538	0.373886	L5 IT	15
58869	F	Fam49b-201_ENSMUST00000063838	2.82797e-07	0.00179972	0.355506	L5 IT	15
58870	F	Fam49b-202_ENSMUST00000164532	3.43084e-11	2.18339e-07	0.317945	L5 IT	15
58891	F	Asap1-209_ENSMUST00000176358	2.55174e-07	0.00162393	0.412893	L5 IT	15
58905	F	Efr3a-201_ENSMUST00000015146	1.34713e-11	8.57314e-08	0.247564	L5 IT	15
58918	F	Kcnq3-201_ENSMUST00000070256	1.20789e-06	0.00768704	0.199059	L5 IT	15
58963	F	Fam135b-201_ENSMUST00000022953	2.88965e-17	1.83898e-13	0.368228	L5 IT	15
58978	F	Ago2-201_ENSMUST00000044113	2.44222e-07	0.00155423	0.202299	L5 IT	15
59004	F	Ptp4a3-207_ENSMUST00000230177	1.30735e-24	8.32e-21	0.579516	L5 IT	15
59023	F	Arc-201_ENSMUST00000023268	2.13296e-14	1.35741e-10	0.589507	L5 IT	15
59024	F	Arc-202_ENSMUST00000110009	2.90831e-09	1.85085e-05	0.525877	L5 IT	15
59027	F	Lynx1-201_ENSMUST00000023259	3.80562e-46	2.42189e-42	0.869941	L5 IT	15
59037	F	Ly6e-201_ENSMUST00000051698	1.77051e-10	1.12676e-06	0.351654	L5 IT	15
59106	F	Pycrl-201_ENSMUST00000053918	4.78727e-09	3.04662e-05	0.432848	L5 IT	15
59155	F	Plec-209_ENSMUST00000089610	1.19059e-08	7.57693e-05	0.248073	L5 IT	15
59169	F	Grina-201_ENSMUST00000023225	1.14817e-25	7.30698e-22	0.221043	L5 IT	15
59238	F	Bop1-201_ENSMUST00000023217	4.04549e-09	2.57455e-05	0.398919	L5 IT	15
59322	F	Cyhr1-202_ENSMUST00000081291	6.96953e-07	0.00443541	0.256052	L5 IT	15
59333	F	Kifc2-201_ENSMUST00000004294	5.95782e-11	3.79156e-07	0.512595	L5 IT	15
59404	F	Rbfox2-203_ENSMUST00000166610	1.54666e-06	0.00984293	0.210729	L5 IT	15
59448	F	Cacng2-201_ENSMUST00000019290	8.31717e-25	5.29305e-21	0.363204	L5 IT	15
59465	F	Kctd17-209_ENSMUST00000166142	1.17212e-09	7.45935e-06	0.206942	L5 IT	15
59503	F	Pdxp-201_ENSMUST00000089378	3.04443e-09	1.93747e-05	0.209687	L5 IT	15
59517	F	H1f0-201_ENSMUST00000180086	3.97488e-07	0.00252961	0.251048	L5 IT	15
59578	F	Csnk1e-201_ENSMUST00000117786	5.80688e-08	0.00036955	0.261054	L5 IT	15
59615	F	Josd1-201_ENSMUST00000023061	7.05068e-07	0.00448705	0.329959	L5 IT	15
59633	F	Nptxr-203_ENSMUST00000175858	6.01778e-19	3.82972e-15	0.572385	L5 IT	15
59637	F	Cbx6-203_ENSMUST00000109627	1.26825e-15	8.07112e-12	0.370153	L5 IT	15
59655	F	Rpl3-201_ENSMUST00000081650	9.63023e-14	6.12868e-10	0.16605	L5 IT	15
59663	F	Syngr1-201_ENSMUST00000009727	1.78273e-32	1.13453e-28	0.440592	L5 IT	15
59668	F	Mgat3-201_ENSMUST00000044970	2.628e-09	1.67246e-05	0.365221	L5 IT	15
59677	F	Atf4-201_ENSMUST00000109605	3.48619e-09	2.21861e-05	0.182217	L5 IT	15
59705	F	Sgsm3-208_ENSMUST00000139517	1.79864e-10	1.14465e-06	0.391231	L5 IT	15
59775	F	Rangap1-202_ENSMUST00000170134	9.87821e-10	6.28649e-06	0.478259	L5 IT	15
59776	F	Rangap1-201_ENSMUST00000052374	1.07737e-08	6.85639e-05	0.514276	L5 IT	15
59788	F	Tef-202_ENSMUST00000109553	4.123e-08	0.000262387	0.300224	L5 IT	15
59805	F	Aco2-201_ENSMUST00000023116	7.27181e-10	4.62778e-06	0.302371	L5 IT	15
59861	F	Srebf2-201_ENSMUST00000023100	2.598e-18	1.65337e-14	0.431462	L5 IT	15
59876	F	1500009C09Rik-202_ENSMUST00000143238	1.12496e-08	7.15926e-05	0.346425	L5 IT	15
59879	F	Sept3-201_ENSMUST00000023095	2.10913e-36	1.34225e-32	0.495735	L5 IT	15
59920	F	Rrp7a-201_ENSMUST00000018184	4.83829e-09	3.07909e-05	0.31925	L5 IT	15
59932	F	Cyb5r3-203_ENSMUST00000162834	8.13563e-08	0.000517751	0.353409	L5 IT	15
59984	F	Sult4a1-201_ENSMUST00000082365	6.39136e-16	4.06746e-12	0.237543	L5 IT	15
59990	F	Samm50-201_ENSMUST00000023071	3.51344e-07	0.00223596	0.201825	L5 IT	15
60159	F	Sco2-201_ENSMUST00000167643	3.54459e-10	2.25578e-06	0.4702	L5 IT	15
60176	F	Mapk8ip2-201_ENSMUST00000023291	3.56848e-09	2.27098e-05	0.28566	L5 IT	15
60204	F	Cpne8-201_ENSMUST00000014777	1.82815e-09	1.16344e-05	0.469658	L5 IT	15
60216	F	Slc2a13-202_ENSMUST00000109283	1.19292e-11	7.59171e-08	0.337353	L5 IT	15
60226	F	Cntn1-204_ENSMUST00000169825	2.49148e-07	0.00158558	0.44142	L5 IT	15
60254	F	Prickle1-201_ENSMUST00000048982	1.0115e-08	6.43721e-05	0.285375	L5 IT	15
60305	F	Slc38a2-201_ENSMUST00000023099	1.10449e-14	7.02896e-11	0.381574	L5 IT	15
60349	F	Pfkm-205_ENSMUST00000230445	1.1589e-11	7.37527e-08	0.353072	L5 IT	15
60352	F	Asb8-204_ENSMUST00000143400	4.11226e-08	0.000261704	0.342779	L5 IT	15
60403	F	Arf3-201_ENSMUST00000053183	1.36018e-14	8.65618e-11	0.243184	L5 IT	15
60406	F	Ddn-201_ENSMUST00000075444	5.34037e-14	3.39861e-10	0.384245	L5 IT	15
60431	F	Tuba1b-201_ENSMUST00000077577	8.32128e-11	5.29566e-07	0.125038	L5 IT	15
60512	F	Smarcd1-201_ENSMUST00000023759	2.25844e-07	0.00143727	0.266654	L5 IT	15
60628	F	Scn8a-205_ENSMUST00000108910	3.73697e-08	0.000237821	0.373441	L5 IT	15
60664	F	Eif4b-201_ENSMUST00000169681	4.86324e-11	3.09496e-07	0.405898	L5 IT	15
60669	F	Spryd3-203_ENSMUST00000154032	3.77411e-10	2.40184e-06	0.339539	L5 IT	15
60706	F	Mfsd5-201_ENSMUST00000051341	1.27871e-07	0.000813768	0.286584	L5 IT	15
60837	F	Hnrnpa1-202_ENSMUST00000087351	4.40543e-09	2.80361e-05	0.415943	L5 IT	15
60908	F	Trap1-201_ENSMUST00000006137	9.70105e-08	0.000617375	0.378158	L5 IT	16
60948	F	Dnaja3-202_ENSMUST00000115854	4.53263e-07	0.00288457	0.363565	L5 IT	16
60965	F	Cdip1-203_ENSMUST00000118703	1.16793e-09	7.4327e-06	0.295445	L5 IT	16
60974	F	Mgrn1-202_ENSMUST00000070658	4.51521e-14	2.87348e-10	0.692663	L5 IT	16
61042	F	Rbfox1-201_ENSMUST00000056416	5.83033e-42	3.71042e-38	0.708643	L5 IT	16
61086	F	Grin2a-206_ENSMUST00000199708	1.7384e-09	1.10632e-05	0.180874	L5 IT	16
61111	F	Dexi-201_ENSMUST00000038281	3.54078e-15	2.25335e-11	0.38125	L5 IT	16
61114	F	Clec16a-202_ENSMUST00000066345	1.66708e-07	0.00106093	0.190379	L5 IT	16
61132	F	Snn-201_ENSMUST00000089011	1.45203e-14	9.24073e-11	0.374405	L5 IT	16
61257	F	2900011O08Rik-201_ENSMUST00000056521	2.94492e-13	1.87415e-09	0.199301	L5 IT	16
61287	F	Ube2v2-203_ENSMUST00000115777	2.67572e-09	1.70283e-05	0.224402	L5 IT	16
61311	F	Dnm1l-202_ENSMUST00000096229	3.60912e-18	2.29685e-14	0.486127	L5 IT	16
61312	F	Dnm1l-203_ENSMUST00000115749	3.54055e-20	2.25321e-16	0.6478	L5 IT	16
61357	F	Mapk1-201_ENSMUST00000069107	1.22901e-11	7.8214e-08	0.200957	L5 IT	16
61400	F	Ube2l3-201_ENSMUST00000090192	1.56097e-08	9.934e-05	0.209581	L5 IT	16
61430	F	Pi4ka-207_ENSMUST00000231917	5.00083e-07	0.00318253	0.326782	L5 IT	16
61448	F	Lztr1-201_ENSMUST00000023444	1.16508e-07	0.000741454	0.359727	L5 IT	16
61457	F	Lztr1-204_ENSMUST00000231307	3.91166e-12	2.48938e-08	0.472863	L5 IT	16
61541	F	Klhl22-201_ENSMUST00000120488	1.95684e-10	1.24533e-06	0.444747	L5 IT	16
61614	F	Tango2-203_ENSMUST00000128580	4.48718e-25	2.85564e-21	0.331081	L5 IT	16
61663	F	Sept5-205_ENSMUST00000232653	1.81194e-12	1.15312e-08	0.327299	L5 IT	16
61665	F	Sept5-201_ENSMUST00000096987	1.35733e-10	8.63805e-07	0.254432	L5 IT	16
61703	F	Klhl24-201_ENSMUST00000023509	9.56771e-13	6.08889e-09	0.353281	L5 IT	16
61754	F	Ap2m1-201_ENSMUST00000007216	3.12532e-19	1.98895e-15	0.298729	L5 IT	16
61803	F	Psmd2-201_ENSMUST00000007212	9.4277e-08	0.000599979	0.241346	L5 IT	16
61834	F	Fam131a-201_ENSMUST00000056518	4.3118e-17	2.74403e-13	0.439427	L5 IT	16
62023	F	Opa1-206_ENSMUST00000160597	4.01119e-12	2.55272e-08	0.377071	L5 IT	16
62150	F	Fbxo45-201_ENSMUST00000042732	9.92468e-08	0.000631607	0.303533	L5 IT	16
62327	F	Gm15564-202_ENSMUST00000173605	4.29777e-70	2.7351e-66	0.528129	L5 IT	16
62329	F	Kpna1-201_ENSMUST00000004054	5.6885e-08	0.000362016	0.25775	L5 IT	16
62371	F	Iqcb1-203_ENSMUST00000129123	1.57226e-07	0.00100058	0.26246	L5 IT	16
62409	F	Gsk3b-201_ENSMUST00000023507	6.67689e-08	0.000424917	0.169254	L5 IT	16
62508	F	Atp6v1a-202_ENSMUST00000114666	7.45176e-25	4.7423e-21	0.319455	L5 IT	16
62555	F	Slc35a5-201_ENSMUST00000023344	1.13495e-07	0.000722283	0.337642	L5 IT	16
62605	F	Dzip3-202_ENSMUST00000121869	2.24493e-08	0.000142868	0.332923	L5 IT	16
62709	F	Tomm70a-201_ENSMUST00000166897	2.69525e-20	1.71525e-16	0.350291	L5 IT	16
62817	F	Cggbp1-201_ENSMUST00000067744	1.92344e-08	0.000122408	0.333501	L5 IT	16
62819	F	Htr1f-201_ENSMUST00000063076	1.0529e-11	6.70069e-08	0.448692	L5 IT	16
62897	F	Ncam2-202_ENSMUST00000067602	4.63053e-11	2.94687e-07	0.354364	L5 IT	16
62926	F	App-206_ENSMUST00000227723	1.93936e-09	1.23421e-05	0.319897	L5 IT	16
62930	F	App-201_ENSMUST00000005406	2.89407e-11	1.84179e-07	0.330171	L5 IT	16
63038	F	Synj1-208_ENSMUST00000154276	7.49132e-22	4.76748e-18	0.483629	L5 IT	16
63069	F	Ifngr2-201_ENSMUST00000023687	3.1559e-23	2.00842e-19	0.684644	L5 IT	16
63072	F	Tmem50b-201_ENSMUST00000023686	5.04499e-24	3.21063e-20	0.575049	L5 IT	16
63239	F	Ttc3-230_ENSMUST00000231569	1.07484e-19	6.84031e-16	0.277754	L5 IT	16
63244	F	Ttc3-215_ENSMUST00000145883	1.24495e-16	7.92289e-13	0.510425	L5 IT	16
63279	F	Brwd1-201_ENSMUST00000023631	8.40379e-09	5.34817e-05	0.249323	L5 IT	16
63280	F	Brwd1-202_ENSMUST00000099502	8.40379e-09	5.34817e-05	0.249323	L5 IT	16
63283	F	Wrb-201_ENSMUST00000023913	1.18727e-07	0.000755578	0.287088	L5 IT	16
63292	F	Pcp4-201_ENSMUST00000061739	3.79926e-29	2.41785e-25	0.907973	L5 IT	16
63293	F	Dscam-201_ENSMUST00000056102	2.4757e-26	1.57553e-22	0.532828	L5 IT	16
63503	F	Agpat4-201_ENSMUST00000024594	3.56654e-18	2.26975e-14	0.552062	L5 IT	17
63532	F	Tcp1-209_ENSMUST00000151287	6.70262e-09	4.26555e-05	0.250271	L5 IT	17
63542	F	Acat2-201_ENSMUST00000007005	2.37796e-21	1.51333e-17	0.695314	L5 IT	17
63550	F	Sod2-201_ENSMUST00000007012	7.95674e-08	0.000506367	0.11841	L5 IT	17
63658	F	Rgmb-201_ENSMUST00000170578	1.15769e-06	0.00736754	0.274814	L5 IT	17
63678	F	Lnpep-201_ENSMUST00000041047	3.79544e-09	2.41542e-05	0.267228	L5 IT	17
63803	F	Flywch1-204_ENSMUST00000227120	1.67107e-16	1.06347e-12	0.488486	L5 IT	17
63815	F	Srrm2-209_ENSMUST00000190686	7.57818e-16	4.82275e-12	0.28847	L5 IT	17
63830	F	Pdpk1-202_ENSMUST00000102927	2.32112e-15	1.47716e-11	0.446773	L5 IT	17
63844	F	Atp6v0c-201_ENSMUST00000024932	4.99495e-14	3.17878e-10	0.142694	L5 IT	17
63850	F	Tbc1d24-203_ENSMUST00000097376	1.34891e-14	8.58447e-11	0.405667	L5 IT	17
63870	F	Rnps1-203_ENSMUST00000163717	6.41997e-08	0.000408567	0.263161	L5 IT	17
63886	F	Caskin1-201_ENSMUST00000024958	6.80356e-11	4.32979e-07	0.312911	L5 IT	17
63909	F	Rab26-201_ENSMUST00000035797	1.32379e-13	8.42463e-10	0.472246	L5 IT	17
63976	F	Nubp2-201_ENSMUST00000044252	7.32014e-09	4.65854e-05	0.428545	L5 IT	17
64050	F	Gnptg-202_ENSMUST00000115154	1.32792e-08	8.45086e-05	0.278584	L5 IT	17
64085	F	Rpusd1-201_ENSMUST00000047273	3.34761e-07	0.00213042	0.283679	L5 IT	17
64108	F	Fbxl16-201_ENSMUST00000045692	5.63076e-18	3.58341e-14	0.266595	L5 IT	17
64113	F	Jmjd8-201_ENSMUST00000026832	1.17838e-07	0.000749921	0.281006	L5 IT	17
64122	F	Gm20683-201_ENSMUST00000176751	2.7963e-11	1.77956e-07	0.351594	L5 IT	17
64123	F	Rhbdl1-202_ENSMUST00000183929	8.74514e-08	0.000556541	0.35685	L5 IT	17
64144	F	Mettl26-205_ENSMUST00000169308	1.02838e-08	6.54459e-05	0.415969	L5 IT	17
64201	F	Arhgdig-201_ENSMUST00000025019	1.20038e-13	7.6392e-10	0.184218	L5 IT	17
64219	F	Luc7l-202_ENSMUST00000114976	3.7183e-15	2.36633e-11	0.508698	L5 IT	17
64229	F	Dusp1-201_ENSMUST00000025025	1.45485e-13	9.25869e-10	0.511594	L5 IT	17
64234	F	Ergic1-206_ENSMUST00000167662	3.9158e-08	0.000249202	0.232095	L5 IT	17
64304	F	Nudt3-201_ENSMUST00000025050	1.27767e-07	0.000813107	0.230645	L5 IT	17
64322	F	Pacsin1-211_ENSMUST00000232437	6.04722e-10	3.84845e-06	0.285707	L5 IT	17
64326	F	Pacsin1-207_ENSMUST00000231350	1.38722e-08	8.82828e-05	0.394004	L5 IT	17
64453	F	Mtch1-201_ENSMUST00000095427	2.16371e-09	1.37699e-05	0.218125	L5 IT	17
64454	F	Mtch1-202_ENSMUST00000118366	1.65935e-14	1.05601e-10	0.427632	L5 IT	17
64473	F	Cmtr1-201_ENSMUST00000024816	3.12533e-08	0.000198896	0.27574	L5 IT	17
64561	F	Akap8-201_ENSMUST00000002699	1.18447e-06	0.00753796	0.291253	L5 IT	17
64653	F	Rab11b-201_ENSMUST00000057373	1.15082e-07	0.000732384	0.100112	L5 IT	17
64729	F	Vps52-201_ENSMUST00000025178	1.23166e-10	7.83829e-07	0.388176	L5 IT	17
64827	F	Atf6b-201_ENSMUST00000015605	2.03106e-07	0.00129257	0.336245	L5 IT	17
64971	F	Atp6v1g2-201_ENSMUST00000068261	1.91537e-16	1.21894e-12	0.138519	L5 IT	17
65026	F	Flot1-201_ENSMUST00000001569	1.03319e-15	6.5752e-12	0.311009	L5 IT	17
65035	F	Tubb5-201_ENSMUST00000001566	1.51182e-20	9.6212e-17	0.255342	L5 IT	17
65054	F	2310061I04Rik-204_ENSMUST00000148721	4.38166e-09	2.78849e-05	0.33727	L5 IT	17
65092	F	Abcf1-201_ENSMUST00000043757	9.53498e-11	6.06806e-07	0.311558	L5 IT	17
65105	F	Gnl1-201_ENSMUST00000087200	6.042e-13	3.84513e-09	0.346511	L5 IT	17
65112	F	H2-T23-201_ENSMUST00000102678	6.41405e-09	4.0819e-05	0.440925	L5 IT	17
65119	F	Gm11127-201_ENSMUST00000113742	4.3749e-07	0.00278419	0.165485	L5 IT	17
65172	F	Gabbr1-203_ENSMUST00000172792	1.39286e-10	8.86418e-07	0.355807	L5 IT	17
65190	F	Gm26917-202_ENSMUST00000192833	1.95314e-14	1.24298e-10	0.365759	L5 IT	17
65191	F	Gm42418-201_ENSMUST00000182010	3.86999e-35	2.46286e-31	0.303598	L5 IT	17
65204	F	Tnfrsf21-201_ENSMUST00000024708	9.73367e-31	6.19451e-27	0.768213	L5 IT	17
65210	F	Slc25a27-201_ENSMUST00000024705	1.29958e-11	8.27051e-08	0.384306	L5 IT	17
65220	F	Enpp5-201_ENSMUST00000024756	2.31965e-07	0.00147623	0.276696	L5 IT	17
65221	F	Enpp5-202_ENSMUST00000126032	5.39139e-11	3.43108e-07	0.277025	L5 IT	17
65250	F	Hsp90ab1-201_ENSMUST00000024739	5.72855e-17	3.64565e-13	0.162295	L5 IT	17
65276	F	Tmem63b-201_ENSMUST00000113523	2.29374e-11	1.45974e-07	0.38345	L5 IT	17
65391	F	Ppp2r5d-201_ENSMUST00000002839	3.09808e-18	1.97162e-14	0.592172	L5 IT	17
65397	F	Cnpy3-201_ENSMUST00000059844	8.22939e-08	0.000523719	0.39076	L5 IT	17
65406	F	Tbcc-201_ENSMUST00000040434	7.57396e-07	0.00482007	0.254246	L5 IT	17
65434	F	Bysl-201_ENSMUST00000024783	1.97725e-11	1.25832e-07	0.43315	L5 IT	17
65492	F	Plcl2-201_ENSMUST00000043938	6.94832e-09	4.42191e-05	0.372377	L5 IT	17
65519	F	Rab5a-201_ENSMUST00000017975	1.35987e-15	8.6542e-12	0.260556	L5 IT	17
65548	F	Fsd1-201_ENSMUST00000011733	1.19108e-07	0.000758005	0.270836	L5 IT	17
65551	F	Mpnd-204_ENSMUST00000149441	1.55337e-16	9.88566e-13	0.523965	L5 IT	17
65586	F	Dpp9-201_ENSMUST00000038794	4.28678e-07	0.00272811	0.315342	L5 IT	17
65637	F	Lonp1-201_ENSMUST00000047226	4.01171e-07	0.00255305	0.377748	L5 IT	17
65655	F	Gtf2f1-201_ENSMUST00000002733	1.12266e-08	7.14461e-05	0.251801	L5 IT	17
65659	F	Slc25a23-201_ENSMUST00000040280	9.9127e-18	6.30844e-14	0.463256	L5 IT	17
65665	F	Tubb4a-201_ENSMUST00000071135	8.01377e-14	5.09997e-10	0.213353	L5 IT	17
65678	F	Efna5-201_ENSMUST00000076840	3.48914e-07	0.00222049	0.264889	L5 IT	17
65688	F	Pja2-204_ENSMUST00000172818	7.06925e-09	4.49887e-05	0.405356	L5 IT	17
65691	F	Pja2-203_ENSMUST00000172733	9.98625e-17	6.35525e-13	0.528614	L5 IT	17
65708	F	Ralbp1-201_ENSMUST00000024905	3.75384e-11	2.38894e-07	0.211382	L5 IT	17
65735	F	Rab12-205_ENSMUST00000167962	2.9964e-07	0.00190691	0.284247	L5 IT	17
65826	F	Wdr43-201_ENSMUST00000047086	1.38057e-06	0.00878594	0.314389	L5 IT	17
65853	F	Ehd3-201_ENSMUST00000024860	4.36966e-14	2.78085e-10	0.478636	L5 IT	17
65897	F	Strn-203_ENSMUST00000145910	7.27875e-07	0.0046322	0.20572	L5 IT	17
65951	F	Map4k3-201_ENSMUST00000025089	1.99462e-12	1.26938e-08	0.426327	L5 IT	17
65954	F	Tmem178-201_ENSMUST00000025092	2.80856e-12	1.78737e-08	0.379606	L5 IT	17
65978	F	Lrpprc-201_ENSMUST00000112308	9.53297e-13	6.06678e-09	0.470017	L5 IT	17
65991	F	Prepl-201_ENSMUST00000072406	1.5334e-13	9.75855e-10	0.362549	L5 IT	17
65997	F	Prkce-202_ENSMUST00000097275	4.77189e-21	3.03683e-17	0.391925	L5 IT	17
66009	F	Socs5-201_ENSMUST00000041369	6.81206e-07	0.0043352	0.29485	L5 IT	17
66010	F	Mcfd2-201_ENSMUST00000024963	8.28222e-08	0.00052708	0.334242	L5 IT	17
66033	F	Fbxo11-203_ENSMUST00000130379	3.39159e-08	0.000215841	0.310481	L5 IT	17
66073	F	Gm1976-202_ENSMUST00000182639	2.75658e-11	1.75428e-07	0.33334	L5 IT	17
66119	F	Gm47283-203_ENSMUST00000179077	3.46148e-14	2.20289e-10	0.51174	L5 IT	Y
66146	F	Cul2-202_ENSMUST00000080089	8.66629e-07	0.00551523	0.308619	L5 IT	18
66158	F	Jcad-201_ENSMUST00000037029	1.46039e-20	9.29393e-17	0.488056	L5 IT	18
66190	F	Kif5b-201_ENSMUST00000025083	9.08368e-20	5.78086e-16	0.384576	L5 IT	18
66204	F	Rab18-201_ENSMUST00000097680	1.47777e-07	0.000940452	0.167811	L5 IT	18
66231	F	Ccny-201_ENSMUST00000053917	6.409e-11	4.07869e-07	0.316434	L5 IT	18
66259	F	Mib1-201_ENSMUST00000052838	1.49889e-12	9.53892e-09	0.273911	L5 IT	18
66324	F	Impact-201_ENSMUST00000025290	3.64349e-17	2.31872e-13	0.23969	L5 IT	18
66372	F	Dtna-206_ENSMUST00000221880	1.21628e-08	7.74038e-05	0.377988	L5 IT	18
66386	F	Mapre2-201_ENSMUST00000025127	2.30319e-08	0.000146575	0.357267	L5 IT	18
66410	F	Rprd1a-201_ENSMUST00000046206	1.60315e-07	0.00102024	0.293987	L5 IT	18
66425	F	Celf4-202_ENSMUST00000115816	7.85475e-37	4.99876e-33	0.477303	L5 IT	18
66426	F	Celf4-201_ENSMUST00000025117	5.3848e-19	3.42689e-15	0.639616	L5 IT	18
66428	F	Celf4-207_ENSMUST00000225477	1.43118e-12	9.10801e-09	0.361125	L5 IT	18
66429	F	Celf4-206_ENSMUST00000224553	6.45283e-24	4.10658e-20	0.669506	L5 IT	18
66447	F	Slc25a46-201_ENSMUST00000060396	3.78724e-17	2.4102e-13	0.354201	L5 IT	18
66473	F	Bin1-201_ENSMUST00000025239	1.01079e-09	6.43265e-06	0.422744	L5 IT	18
66494	F	Apc-203_ENSMUST00000115781	1.54377e-17	9.82453e-14	0.445423	L5 IT	18
66507	F	Reep5-201_ENSMUST00000006027	1.19828e-11	7.62588e-08	0.181635	L5 IT	18
66548	F	Reep2-201_ENSMUST00000043484	2.34864e-12	1.49467e-08	0.223153	L5 IT	18
66551	F	Etf1-201_ENSMUST00000025218	1.00729e-09	6.41041e-06	0.341159	L5 IT	18
66553	F	Hspa9-201_ENSMUST00000025217	1.49872e-10	9.53786e-07	0.258026	L5 IT	18
66593	F	Dnajc18-201_ENSMUST00000025208	6.46392e-07	0.00411364	0.189812	L5 IT	18
66599	F	Cxxc5-201_ENSMUST00000060722	2.70204e-10	1.71958e-06	0.226204	L5 IT	18
66608	F	Pura-201_ENSMUST00000051301	9.05517e-13	5.76271e-09	0.259827	L5 IT	18
66609	F	Igip-201_ENSMUST00000210490	1.52609e-09	9.71204e-06	0.325855	L5 IT	18
66636	F	Sra1-201_ENSMUST00000001415	3.29271e-12	2.09548e-08	0.492396	L5 IT	18
66756	F	Rell2-201_ENSMUST00000070709	4.3909e-15	2.79437e-11	0.675311	L5 IT	18
66774	F	Rnf14-201_ENSMUST00000072376	5.32758e-10	3.39047e-06	0.43759	L5 IT	18
66777	F	Gnpda1-201_ENSMUST00000063814	5.32203e-11	3.38694e-07	0.51853	L5 IT	18
66821	F	Tcerg1-201_ENSMUST00000025375	2.90153e-12	1.84654e-08	0.478065	L5 IT	18
66824	F	Ppp2r2b-204_ENSMUST00000136118	2.14111e-10	1.3626e-06	0.331836	L5 IT	18
66825	F	Ppp2r2b-202_ENSMUST00000117687	9.34604e-07	0.00594782	0.344933	L5 IT	18
66826	F	Ppp2r2b-201_ENSMUST00000025377	7.64226e-09	4.86354e-05	0.369305	L5 IT	18
66837	F	Jakmip2-201_ENSMUST00000082254	2.77822e-09	1.76806e-05	0.343726	L5 IT	18
66866	F	Eif1a-201_ENSMUST00000078079	1.665e-17	1.05961e-13	0.373732	L5 IT	18
66869	F	Atg12-201_ENSMUST00000035648	7.18043e-08	0.000456963	0.23778	L5 IT	18
66909	F	Csnk1g3-201_ENSMUST00000069597	9.71429e-10	6.18217e-06	0.341868	L5 IT	18
66952	F	Dctn4-201_ENSMUST00000025505	1.79471e-11	1.14216e-07	0.409534	L5 IT	18
67005	F	Csnk1a1-204_ENSMUST00000165123	2.30431e-20	1.46646e-16	0.292037	L5 IT	18
67044	F	Napg-201_ENSMUST00000025474	5.94932e-17	3.78615e-13	0.399784	L5 IT	18
67053	F	Wdr7-201_ENSMUST00000072726	5.6895e-20	3.6208e-16	0.430647	L5 IT	18
67055	F	St8sia3-201_ENSMUST00000025477	1.0988e-06	0.00699275	0.147306	L5 IT	18
67063	F	Fech-201_ENSMUST00000025484	1.32169e-06	0.00841125	0.285411	L5 IT	18
67064	F	Nars-201_ENSMUST00000025483	1.05055e-08	6.68571e-05	0.133446	L5 IT	18
67077	F	Nedd4l-207_ENSMUST00000224663	2.49013e-08	0.000158472	0.320108	L5 IT	18
67121	F	Afg3l2-201_ENSMUST00000025408	4.82103e-10	3.06811e-06	0.395185	L5 IT	18
67144	F	Fam210a-201_ENSMUST00000042852	4.4338e-08	0.000282167	0.252805	L5 IT	18
67146	F	Rnmt-201_ENSMUST00000009679	3.98306e-10	2.53482e-06	0.326079	L5 IT	18
67214	F	Rab27b-203_ENSMUST00000121693	9.31224e-25	5.92631e-21	0.539877	L5 IT	18
67233	F	Mbd2-201_ENSMUST00000074058	1.27584e-08	8.11944e-05	0.349141	L5 IT	18
67275	F	Dym-201_ENSMUST00000039608	2.58343e-09	1.64409e-05	0.42044	L5 IT	18
67318	F	Rnf165-201_ENSMUST00000026494	1.29215e-14	8.22326e-11	0.38858	L5 IT	18
67327	F	Atp5a1-201_ENSMUST00000026495	1.4052e-07	0.000894271	0.146474	L5 IT	18
67338	F	Rbfa-201_ENSMUST00000025462	1.4714e-09	9.36396e-06	0.300809	L5 IT	18
67377	F	Mbp-205_ENSMUST00000091789	8.62521e-21	5.48909e-17	0.585561	L5 IT	18
67404	F	Cyb5a-204_ENSMUST00000160180	1.48826e-16	9.47128e-13	0.252091	L5 IT	18
67411	F	Neto1-201_ENSMUST00000058829	4.84139e-15	3.08106e-11	0.507557	L5 IT	18
67456	F	1810055G02Rik-201_ENSMUST00000039048	8.72318e-08	0.000555143	0.390698	L5 IT	19
67500	F	Ndufv1-207_ENSMUST00000134479	1.17748e-11	7.4935e-08	0.2906	L5 IT	19
67532	F	Coro1b-201_ENSMUST00000008893	2.25396e-13	1.43442e-09	0.451321	L5 IT	19
67559	F	Ankrd13d-201_ENSMUST00000056888	6.24485e-07	0.00397422	0.441811	L5 IT	19
67565	F	Grk2-201_ENSMUST00000025791	1.53694e-08	9.78108e-05	0.374492	L5 IT	19
67607	F	Sptbn2-201_ENSMUST00000008991	1.96018e-09	1.24746e-05	0.257894	L5 IT	19
67652	F	Brms1-201_ENSMUST00000116567	4.13069e-07	0.00262877	0.265235	L5 IT	19
67660	F	Tmem151a-201_ENSMUST00000077066	5.14184e-17	3.27227e-13	0.306241	L5 IT	19
67664	F	Rab1b-201_ENSMUST00000025804	3.10245e-09	1.9744e-05	0.260531	L5 IT	19
67675	F	Gal3st3-201_ENSMUST00000061169	1.59743e-11	1.01661e-07	0.387378	L5 IT	19
67680	F	Sart1-201_ENSMUST00000044207	1.54408e-09	9.8265e-06	0.330737	L5 IT	19
67698	F	Ccdc85b-201_ENSMUST00000179549	6.26674e-15	3.98815e-11	0.203238	L5 IT	19
67728	F	Cfl1-202_ENSMUST00000209469	2.29846e-19	1.46274e-15	0.152484	L5 IT	19
67730	F	Snx32-201_ENSMUST00000070172	1.58753e-11	1.01031e-07	0.268771	L5 IT	19
67733	F	Rnaseh2c-201_ENSMUST00000025864	1.17237e-07	0.000746097	0.243869	L5 IT	19
67749	F	Sssca1-201_ENSMUST00000025885	5.79949e-08	0.000369079	0.225636	L5 IT	19
67837	F	Ppp2r5b-201_ENSMUST00000025695	4.11097e-19	2.61622e-15	0.583573	L5 IT	19
67882	F	Sf1-202_ENSMUST00000113487	2.55072e-12	1.62328e-08	0.414947	L5 IT	19
67963	F	Stip1-201_ENSMUST00000025918	1.02776e-09	6.54065e-06	0.179817	L5 IT	19
67966	F	Otub1-201_ENSMUST00000025679	3.89485e-09	2.47868e-05	0.209003	L5 IT	19
67975	F	Mark2-202_ENSMUST00000032557	1.44128e-11	9.17234e-08	0.282918	L5 IT	19
67996	F	Rtn3-201_ENSMUST00000025667	1.77665e-31	1.13066e-27	0.283759	L5 IT	19
67997	F	Rtn3-202_ENSMUST00000065304	7.08794e-15	4.51076e-11	0.639582	L5 IT	19
68021	F	Wdr74-201_ENSMUST00000049424	4.84049e-07	0.00308049	0.223793	L5 IT	19
68074	F	Bscl2-201_ENSMUST00000086058	1.64984e-10	1.04996e-06	0.424518	L5 IT	19
68143	F	Sdhaf2-201_ENSMUST00000025570	1.18655e-06	0.00755123	0.222461	L5 IT	19
68154	F	Ddb1-201_ENSMUST00000025649	2.71663e-07	0.00172886	0.300695	L5 IT	19
68227	F	Zfp91-201_ENSMUST00000038627	9.54182e-12	6.07241e-08	0.383677	L5 IT	19
68265	F	Rfk-201_ENSMUST00000025617	7.79469e-16	4.96054e-12	0.413826	L5 IT	19
68269	F	Ostf1-201_ENSMUST00000025631	3.2182e-15	2.04806e-11	0.468968	L5 IT	19
68295	F	Zfand5-201_ENSMUST00000025659	1.28859e-21	8.20058e-18	0.275668	L5 IT	19
68300	F	Gda-201_ENSMUST00000087600	7.97973e-33	5.0783e-29	0.624618	L5 IT	19
68320	F	Klf9-201_ENSMUST00000036884	7.25441e-22	4.61671e-18	0.401296	L5 IT	19
68408	F	Slc1a1-201_ENSMUST00000025875	1.6521e-15	1.05139e-11	0.532531	L5 IT	19
68429	F	Ak3-201_ENSMUST00000025696	3.12075e-07	0.00198605	0.366646	L5 IT	19
68456	F	Ermp1-203_ENSMUST00000159692	1.09037e-08	6.93909e-05	0.194768	L5 IT	19
68502	F	Atad1-201_ENSMUST00000070210	3.84305e-08	0.000244572	0.203445	L5 IT	19
68598	F	Exoc6-201_ENSMUST00000066439	4.18603e-14	2.66399e-10	0.536485	L5 IT	19
68602	F	Rbp4-202_ENSMUST00000112335	1.96406e-09	1.24993e-05	0.505363	L5 IT	19
68608	F	Lgi1-201_ENSMUST00000087252	8.3352e-08	0.000530452	0.284187	L5 IT	19
68675	F	Tm9sf3-201_ENSMUST00000025989	4.15082e-08	0.000264158	0.235365	L5 IT	19
68690	F	Pgam1-201_ENSMUST00000011896	9.16023e-14	5.82957e-10	0.172095	L5 IT	19
68723	F	Pi4k2a-201_ENSMUST00000066778	4.47063e-12	2.84511e-08	0.430393	L5 IT	19
68753	F	Got1-201_ENSMUST00000026196	4.39504e-08	0.000279701	0.147621	L5 IT	19
68792	F	Scd2-201_ENSMUST00000026221	1.99979e-19	1.27267e-15	0.449163	L5 IT	19
68798	F	Ndufb8-205_ENSMUST00000168083	8.18003e-18	5.20577e-14	0.947704	L5 IT	19
68817	F	Sfxn3-201_ENSMUST00000062213	1.11424e-18	7.09103e-15	0.529476	L5 IT	19
68832	F	Btrc-202_ENSMUST00000111936	2.39233e-07	0.00152248	0.332408	L5 IT	19
68921	F	Actr1a-201_ENSMUST00000040270	2.19223e-15	1.39514e-11	0.368903	L5 IT	19
68940	F	Ina-201_ENSMUST00000037636	1.12657e-23	7.16948e-20	0.549843	L5 IT	19
68971	F	Sorcs3-201_ENSMUST00000078880	4.70976e-13	2.99729e-09	0.458839	L5 IT	19
69046	F	Ccdc186-202_ENSMUST00000118592	1.6824e-09	1.07068e-05	0.317884	L5 IT	19
69072	F	Atrnl1-201_ENSMUST00000077282	1.13078e-07	0.000719629	0.302528	L5 IT	19
69081	F	Hspa12a-201_ENSMUST00000066285	6.2e-29	3.94568e-25	0.65736	L5 IT	19
69098	F	Rab11fip2-201_ENSMUST00000051996	9.83889e-10	6.26147e-06	0.239964	L5 IT	19
69104	F	Nanos1-201_ENSMUST00000088237	6.9842e-10	4.44475e-06	0.364456	L5 IT	19
69116	F	Prdx3-201_ENSMUST00000025961	4.40305e-10	2.8021e-06	0.416623	L5 IT	19
69134	F	mt-Co1-201_ENSMUST00000082402	3.84125e-07	0.00244457	0.117635	L5 IT	MT
69160	F	CR974586.2-201_ENSMUST00000179644	8.92492e-11	5.67982e-07	0.371653	L5 IT	JH584293.1
69168	F	AC149090.1-201_ENSMUST00000179505	2.67226e-07	0.00170062	0.326802	L5 IT	JH584304.1
69169	F	AC149090.1-202_ENSMUST00000178343	1.37673e-10	8.76151e-07	0.371529	L5 IT	JH584304.1
69433	M	Eloc-202_ENSMUST00000185393	3.55394e-07	0.0017329	0.30891	L5 IT	1
69571	M	Prim2-202_ENSMUST00000187353	5.02506e-19	2.45022e-15	0.26596	L5 IT	1
70302	M	Sumo1-201_ENSMUST00000091374	4.12621e-10	2.01194e-06	0.179083	L5 IT	1
70589	M	Rpl37a-201_ENSMUST00000059980	7.87212e-08	0.000383845	0.0963775	L5 IT	1
70604	M	Arpc2-203_ENSMUST00000113820	1.64478e-08	8.01994e-05	0.143299	L5 IT	1
70915	M	Dock10-206_ENSMUST00000187885	1.08161e-13	5.27394e-10	0.167886	L5 IT	1
71178	M	Ramp1-202_ENSMUST00000165855	1.76362e-11	8.5994e-08	0.441144	L5 IT	1
71180	M	Ramp1-201_ENSMUST00000097648	4.13871e-12	2.01804e-08	0.381129	L5 IT	1
71252	M	Cops9-201_ENSMUST00000097642	3.13421e-09	1.52824e-05	0.143844	L5 IT	1
71623	M	R3hdm1-205_ENSMUST00000187023	5.54976e-12	2.70607e-08	0.299362	L5 IT	1
71624	M	R3hdm1-206_ENSMUST00000187557	1.42532e-07	0.000694987	0.21867	L5 IT	1
71625	M	R3hdm1-211_ENSMUST00000189317	1.19967e-08	5.84961e-05	0.323309	L5 IT	1
71813	M	Snrpe-204_ENSMUST00000166915	3.26621e-09	1.5926e-05	0.178125	L5 IT	1
[truncated: 844 more rows]
