# Supplementary material for: Isoform cell-type specificity in the mouse primary motor cortex
Source: Nature. 2021 Oct 6;598(7879):195–9. doi: 10.1038/s41586-021-03969-3 (PMC8494650; doi:10.1038/s41586-021-03969-3)
Supplement: Supplementary file 11 — MERFISH gene-level differential analysis within the glutamatergic (sheet 1) and GABAergic (sheet 2) classes; isoform regression differential expression (sheet 3) [file 41586_2021_3969_MOESM11_ESM.xlsx]

## Sheet: Export Summary
	This document was exported from Numbers. Each table was converted to an Excel worksheet. All other objects on each Numbers sheet were placed on separate worksheets. Please be aware that formula calculations may differ in Excel.
	Numbers Sheet Name	Numbers Table Name	Excel Worksheet Name
	a_GLUT
		ST08_a-merfish-updated_DE-GLUT	a_GLUT - ST08_a-merfish-updated
	b_GABA
		ST08_b-merfish-updated_DE-GABA	b_GABA - ST08_b-merfish-updated
	c_regression
		ST08_c-merfish-isoform_regression_DE	c_regression - ST08_c-merfish-i

## Sheet: a_GLUT - ST08_a-merfish-updated
ST08_a-merfish-updated_DE-GLUT
	index	name	p_raw	p_corr	es
23	L23_IT	C1ql3	0	2.22507e-308	3.16998
26	L23_IT	Calb1	0	2.22507e-308	2.47011
68	L23_IT	Cux2	0	2.22507e-308	6.55922
105	L23_IT	Igfbp5	0	2.22507e-308	0.674377
116	L23_IT	Lamp5	0	2.22507e-308	4.14761
160	L23_IT	Penk	2.26093e-30	4.52185e-29	0.0848743
167	L23_IT	Pou3f3	0	2.22507e-308	0.731317
177	L23_IT	Ptprk	0	2.22507e-308	1.85323
179	L23_IT	Ptprt	0	2.22507e-308	1.1245
189	L23_IT	Rgs6	0	2.22507e-308	1.96081
201	L23_IT	Sertm1	0	2.22507e-308	4.37726
208	L23_IT	Slc30a3	0	2.22507e-308	2.98323
221	L23_IT	Syndig1	0	2.22507e-308	0.75954
245	L23_IT	Unc5d	0	2.22507e-308	3.05018
251	L23_IT	Wipf3	0	2.22507e-308	1.6131
295	L45_IT	Cdh12	0	2.22507e-308	1.90532
347	L45_IT	Gad2	1.11698e-47	2.23396e-46	0.0518365
370	L45_IT	Lamp5	0	2.22507e-308	1.45225
396	L45_IT	Nr4a1	0	2.22507e-308	0.805856
421	L45_IT	Pou3f3	0	2.22507e-308	0.919204
423	L45_IT	Prdm8	0	2.22507e-308	3.42812
431	L45_IT	Ptprk	0	2.22507e-308	1.85166
433	L45_IT	Ptprt	4.16489e-155	8.32978e-154	0.454978
435	L45_IT	Pvalb	3.07082e-08	6.14165e-07	0.065588
446	L45_IT	Rorb	0	2.22507e-308	5.74923
450	L45_IT	Satb2	0	2.22507e-308	0.457274
462	L45_IT	Slc30a3	0	2.22507e-308	3.1037
475	L45_IT	Syndig1	0	2.22507e-308	1.20349
499	L45_IT	Unc5d	0	2.22507e-308	3.35083
501	L45_IT	Vip	6.75814e-09	1.35163e-07	0.0231944
525	L56_NP	Bcl11b	0	2.22507e-308	4.3861
534	L56_NP	Calb1	1.96207e-21	4.51275e-20	0.190456
536	L56_NP	Camk2d	0	2.22507e-308	3.87127
592	L56_NP	Fezf2	0	2.22507e-308	5.89415
657	L56_NP	Olfm3	0	2.22507e-308	4.25894
687	L56_NP	Ptprt	6.67351e-19	1.53491e-17	0.3901
689	L56_NP	Pvalb	6.10266e-110	1.40361e-108	0.390188
697	L56_NP	Rgs6	6.78402e-92	1.56033e-90	0.826923
698	L56_NP	Rnf152	0	2.22507e-308	5.61394
724	L56_NP	Spon1	0	2.22507e-308	5.89315
728	L56_NP	Sulf2	0	2.22507e-308	2.66833
732	L56_NP	Tac2	9.77858e-63	2.24907e-61	0.250833
744	L56_NP	Tox	0	2.22507e-308	3.74496
745	L56_NP	Trp53i11	0	2.22507e-308	5.07483
748	L56_NP	Tshz2	0	2.22507e-308	8.02274
755	L56_NP	Vip	8.59137e-71	1.97602e-69	0.150012
803	L5_IT	Cdh12	0	2.22507e-308	0.932126
855	L5_IT	Gad2	3.5389e-186	7.4317e-185	0.118
867	L5_IT	Igfbp5	0	2.22507e-308	1.03725
904	L5_IT	Nr4a1	3.56077e-111	7.47761e-110	0.490032
906	L5_IT	Ntng2	0	2.22507e-308	2.36192
922	L5_IT	Penk	7.02411e-44	1.47506e-42	0.126552
929	L5_IT	Pou3f3	2.83258e-64	5.94842e-63	0.29587
939	L5_IT	Ptprk	0	2.22507e-308	0.970252
941	L5_IT	Ptprt	0	2.22507e-308	1.55087
943	L5_IT	Pvalb	6.52135e-82	1.36948e-80	0.247046
945	L5_IT	Rab3b	0.33616	1	0.00174084
958	L5_IT	Satb2	0	2.22507e-308	0.404307
965	L5_IT	Shisa9	0	2.22507e-308	0.961979
967	L5_IT	Slc17a7	0	2.22507e-308	0.398739
970	L5_IT	Slc30a3	0	2.22507e-308	2.33164
982	L5_IT	Sulf2	0	2.22507e-308	3.74305
983	L5_IT	Syndig1	0	2.22507e-308	0.904813
986	L5_IT	Tac2	0	2.22507e-308	0.493866
990	L5_IT	Tenm3	0	2.22507e-308	2.02598
1009	L5_IT	Vip	1.00457e-07	2.1096e-06	0.0233708
1027	L5_PT	Ano4	0	2.22507e-308	3.80249
1033	L5_PT	Bcl11b	0	2.22507e-308	5.10573
1039	L5_PT	C1ql3	2.74008e-133	8.22024e-132	0.846461
1059	L5_PT	Cdh20	0	2.22507e-308	4.30257
1089	L5_PT	Dscaml1	0	2.22507e-308	3.35374
1096	L5_PT	Epha7	2.56888e-06	7.70665e-05	0.145228
1098	L5_PT	Fam84b	0	2.22507e-308	6.89979
1100	L5_PT	Fezf2	0	2.22507e-308	5.60322
1116	L5_PT	Grm8	0	2.22507e-308	1.55989
1120	L5_PT	Igfbp4	0	2.22507e-308	3.27123
1126	L5_PT	Iqgap2	0	2.22507e-308	2.99081
1128	L5_PT	Kcng1	0	2.22507e-308	6.22171
1132	L5_PT	Lamp5	0	2.22507e-308	2.59065
1158	L5_PT	Nr4a1	1.67597e-215	5.02792e-214	0.879012
1170	L5_PT	Parm1	0	2.22507e-308	6.17742
1182	L5_PT	Pou3f1	0	2.22507e-308	5.18831
1183	L5_PT	Pou3f3	2.88268e-68	8.64804e-67	0.416569
1190	L5_PT	Prss12	0	2.22507e-308	3.11557
1199	L5_PT	Rab3b	1.56607e-88	4.69821e-87	0.11884
1236	L5_PT	Sulf2	0	2.22507e-308	3.75207
1237	L5_PT	Syndig1	1.95e-12	5.84999e-11	0.205378
1249	L5_PT	Tmem163	0	2.22507e-308	6.90436
1252	L5_PT	Tox	0	2.22507e-308	4.56115
1254	L5_PT	Trpc4	0	2.22507e-308	3.52457
1287	L6_CT	Bcl11b	0	2.22507e-308	5.79618
1350	L6_CT	Epha7	0	2.22507e-308	1.38003
1354	L6_CT	Fezf2	0	2.22507e-308	5.26958
1359	L6_CT	Foxp2	0	2.22507e-308	8.47911
1363	L6_CT	Gad2	0	2.22507e-308	0.191648
1370	L6_CT	Grm8	0	2.22507e-308	2.81628
1374	L6_CT	Igfbp4	0	2.22507e-308	3.92406
1430	L6_CT	Penk	3.88181e-31	7.76362e-30	0.0950467
1451	L6_CT	Pvalb	0	2.22507e-308	0.718418
1453	L6_CT	Rab3b	0	2.22507e-308	0.292815
1459	L6_CT	Rgs6	5.60738e-117	1.12148e-115	0.44376
1460	L6_CT	Rnf152	0	2.22507e-308	6.51386
1469	L6_CT	Sema5a	0	2.22507e-308	7.54797
1475	L6_CT	Slc17a7	0	2.22507e-308	0.209198
1493	L6_CT	Syt6	0	2.22507e-308	9.13136
1494	L6_CT	Tac2	0	2.22507e-308	0.802631
1517	L6_CT	Vip	3.54513e-65	7.09025e-64	0.0736746
1521	L6_CT	Wipf3	0	2.22507e-308	0.625931
1541	L6_IT	Bcl11b	0	2.22507e-308	3.45576
1547	L6_IT	C1ql3	0	2.22507e-308	2.74949
1604	L6_IT	Epha7	1.07694e-88	2.58464e-87	0.45892
1617	L6_IT	Gad2	4.80421e-27	1.15301e-25	0.047404
1624	L6_IT	Grm8	0	2.22507e-308	1.84251
1629	L6_IT	Igfbp5	8.36021e-48	2.00645e-46	0.376658
1668	L6_IT	Ntng2	0	2.22507e-308	2.77335
1684	L6_IT	Penk	0	2.22507e-308	0.477607
1701	L6_IT	Ptprk	0	2.22507e-308	1.49417
1703	L6_IT	Ptprt	0	2.22507e-308	1.52471
1704	L6_IT	Ptpru	0	2.22507e-308	4.80726
1705	L6_IT	Pvalb	5.56963e-89	1.33671e-87	0.265667
1713	L6_IT	Rgs6	1.13992e-122	2.73582e-121	0.508029
1720	L6_IT	Satb2	6.89183e-191	1.65404e-189	0.324815
1727	L6_IT	Shisa9	0	2.22507e-308	1.71707
1729	L6_IT	Slc17a7	0	2.22507e-308	0.213779
1732	L6_IT	Slc30a3	0	2.22507e-308	2.06865
1745	L6_IT	Syndig1	3.4408e-175	8.25793e-174	0.622834
1748	L6_IT	Tac2	0	2.22507e-308	0.417746
1752	L6_IT	Tenm3	0	2.22507e-308	3.04433
1771	L6_IT	Vip	0.115374	1	0.00610237
1775	L6_IT	Wipf3	0	2.22507e-308	1.05382
1804	L6_IT_Car3	Calb1	9.89669e-82	2.47417e-80	0.404039
1820	L6_IT_Car3	Cdh13	0	2.22507e-308	5.26908
1839	L6_IT_Car3	Col25a1	1.40686e-198	3.51716e-197	2.29792
1876	L6_IT_Car3	Grin3a	0	2.22507e-308	5.8242
1899	L6_IT_Car3	Luzp2	5.4857e-244	1.37142e-242	2.54826
1921	L6_IT_Car3	Nr4a2	0	2.22507e-308	9.38158
1922	L6_IT_Car3	Ntng2	0	2.22507e-308	4.46321
1927	L6_IT_Car3	Olfm3	0	2.22507e-308	4.18993
1945	L6_IT_Car3	Pou3f3	0.42137	1	0.0115232
1955	L6_IT_Car3	Ptprk	1.95725e-24	4.89311e-23	0.66138
1957	L6_IT_Car3	Ptprt	0	2.22507e-308	2.1107
1958	L6_IT_Car3	Ptpru	0	2.22507e-308	4.89844
1959	L6_IT_Car3	Pvalb	1.19535e-45	2.98837e-44	0.391724
1974	L6_IT_Car3	Satb2	0.413117	1	0.00888884
1977	L6_IT_Car3	Sema5a	0	2.22507e-308	6.05031
2002	L6_IT_Car3	Tac2	3.79322e-40	9.48306e-39	0.305142
2006	L6_IT_Car3	Tenm3	6.25591e-259	1.56398e-257	2.23433
2011	L6_IT_Car3	Tmem163	0	2.22507e-308	7.50013
2023	L6_IT_Car3	Unc5d	4.08187e-187	1.02047e-185	2.12864
2025	L6_IT_Car3	Vip	1.04705e-104	2.61762e-103	0.22728
2049	L6b	Bcl11b	0	2.22507e-308	3.40076
2058	L6b	Calb1	3.56408e-227	7.48458e-226	0.574761
2095	L6b	Cplx3	0	2.22507e-308	9.82794
2112	L6b	Epha7	3.6085e-11	7.57784e-10	0.317465
2125	L6b	Gad2	4.0506e-72	8.50626e-71	0.154642
2137	L6b	Igfbp5	0	2.22507e-308	2.70217
2179	L6b	Nxph4	0	2.22507e-308	9.73656
2192	L6b	Penk	1.13479e-140	2.38306e-139	0.397281
2206	L6b	Prss12	0	2.22507e-308	3.74329
2213	L6b	Pvalb	1.88897e-141	3.96683e-140	0.525504
2215	L6b	Rab3b	0	2.22507e-308	0.594567
2228	L6b	Satb2	5.44555e-34	1.14357e-32	0.306081
2231	L6b	Sema5a	0	2.22507e-308	6.35262
2235	L6b	Shisa9	3.45688e-101	7.25944e-100	1.00657
2237	L6b	Slc17a7	1.88733e-307	3.9634e-306	0.274683
2256	L6b	Tac2	0	2.22507e-308	0.790273
2260	L6b	Tenm3	1.07197e-254	2.25114e-253	1.67802
2265	L6b	Tmem163	0	2.22507e-308	7.62571
2269	L6b	Trp53i11	0	2.22507e-308	4.64429
2279	L6b	Vip	4.64665e-195	9.75797e-194	0.309564

## Sheet: b_GABA - ST08_b-merfish-updated
ST08_b-merfish-updated_DE-GABA
	index	name	p_raw	p_corr	es
17	Lamp5	Bcl11b	0	2.22507e-308	2.52309
54	Lamp5	Cnr1	2.78533e-270	5.57066e-269	1.05729
73	Lamp5	Dscaml1	5.49359e-176	1.09872e-174	1.28658
92	Lamp5	Gad1	0	2.22507e-308	0.673482
93	Lamp5	Gad2	0	2.22507e-308	1.02022
97	Lamp5	Grik1	1.05914e-47	2.11828e-46	0.891797
116	Lamp5	Lamp5	0	2.22507e-308	5.19072
154	Lamp5	Parm1	0	2.22507e-308	2.41504
178	Lamp5	Ptprm	0	2.22507e-308	2.00924
189	Lamp5	Rgs6	0	2.22507e-308	3.49923
203	Lamp5	Shisa9	1.66977e-167	3.33953e-166	1.62
271	Pvalb	Bcl11b	8.86687e-156	2.57139e-154	1.31999
282	Pvalb	Camk2d	2.9835e-19	8.65216e-18	0.370945
300	Pvalb	Cemip	0	2.22507e-308	5.83226
322	Pvalb	Cux2	0	2.22507e-308	1.66798
327	Pvalb	Dscaml1	0.373577	1	0.0133439
335	Pvalb	Fam19a2	0	2.22507e-308	4.51936
346	Pvalb	Gad1	0	2.22507e-308	0.7331
351	Pvalb	Grik1	4.06161e-103	1.17787e-101	1.06576
371	Pvalb	Lhx6	0	2.22507e-308	5.52774
399	Pvalb	Nxph1	0	2.22507e-308	3.21185
408	Pvalb	Parm1	0	2.22507e-308	2.57896
429	Pvalb	Prss23	0	2.22507e-308	8.02251
432	Pvalb	Ptprm	0	2.22507e-308	1.81831
435	Pvalb	Pvalb	0	2.22507e-308	2.5004
437	Pvalb	Rab3b	1.63514e-149	4.7419e-148	0.303329
457	Pvalb	Shisa9	7.75636e-251	2.24934e-249	1.78084
459	Pvalb	Slc17a7	2.69912e-81	7.82744e-80	0.164281
462	Pvalb	Slc30a3	4.16486e-274	1.20781e-272	1.74652
463	Pvalb	Slc32a1	0	2.22507e-308	1.00968
468	Pvalb	Sox6	0	2.22507e-308	4.95009
474	Pvalb	Sulf2	1.34102e-304	3.88896e-303	1.13842
478	Pvalb	Tac2	1.9269e-06	5.58801e-05	0.0715738
492	Pvalb	Trpc4	0	2.22507e-308	3.96994
496	Pvalb	Ubash3b	0	2.22507e-308	1.48041
505	Pvalb	Wipf3	0	2.22507e-308	3.20252
534	Sncg	Calb1	7.92711e-07	1.34761e-05	0.314657
562	Sncg	Cnr1	3.31209e-216	5.63055e-215	2.93647
577	Sncg	Cxcl14	2.90957e-231	4.94627e-230	5.9474
645	Sncg	Npas1	0	2.22507e-308	6.96842
649	Sncg	Nr2f2	4.26345e-117	7.24787e-116	5.3029
675	Sncg	Pou3f3	1.28698e-27	2.18787e-26	1.54032
711	Sncg	Shisa9	8.23812e-105	1.40048e-103	2.59489
728	Sncg	Sulf2	0.00305253	0.0518931	0.305816
732	Sncg	Tac2	0.000231919	0.00394263	0.235944
745	Sncg	Trp53i11	7.91855e-98	1.34615e-96	5.10881
755	Sncg	Vip	1.84816e-10	3.14187e-09	0.410265
788	Sst	Calb1	0	2.22507e-308	1.22812
804	Sst	Cdh13	0	2.22507e-308	2.99345
835	Sst	Dscaml1	2.51379e-15	6.28448e-14	0.361991
840	Sst	Elfn1	0	2.22507e-308	6.59192
859	Sst	Grik1	5.6056e-31	1.4014e-29	0.640068
860	Sst	Grin3a	0	2.22507e-308	6.71625
861	Sst	Grm1	0	2.22507e-308	4.60727
879	Sst	Lhx6	0	2.22507e-308	3.55491
907	Sst	Nxph1	0	2.22507e-308	1.96695
929	Sst	Pou3f3	0	2.22507e-308	2.27742
940	Sst	Ptprm	8.1048e-44	2.0262e-42	0.643535
945	Sst	Rab3b	0	2.22507e-308	0.994651
967	Sst	Slc17a7	0.00028493	0.00712325	0.0356106
970	Sst	Slc30a3	9.53074e-259	2.38268e-257	1.70302
979	Sst	Sst	0	2.22507e-308	5.81897
982	Sst	Sulf2	0.0686877	1	0.059492
1009	Sst	Vip	1.07578e-05	0.000268945	0.0503412
1013	Sst	Wipf3	2.23539e-18	5.58846e-17	0.466506
1042	Sst_Chodl	Calb1	2.74751e-06	6.04453e-05	0.224137
1058	Sst_Chodl	Cdh13	2.39812e-35	5.27586e-34	2.17966
1066	Sst_Chodl	Chrm2	7.49487e-93	1.64887e-91	5.62915
1077	Sst_Chodl	Col25a1	5.73393e-186	1.26146e-184	7.02325
1113	Sst_Chodl	Grik1	1.87269e-08	4.11991e-07	0.947752
1114	Sst_Chodl	Grin3a	3.88843e-58	8.55455e-57	3.71814
1115	Sst_Chodl	Grm1	1.52211e-34	3.34864e-33	2.65063
1152	Sst_Chodl	Nos1	7.29293e-259	1.60444e-257	8.41004
1176	Sst_Chodl	Penk	1.20539e-57	2.65185e-56	2.26044
1195	Sst_Chodl	Ptprt	7.98923e-127	1.75763e-125	3.77198
1199	Sst_Chodl	Rab3b	6.25146e-24	1.37532e-22	0.382269
1230	Sst_Chodl	Sox6	1.33796e-35	2.94351e-34	2.5318
1233	Sst_Chodl	Sst	3.12353e-271	6.87178e-270	5.62678
1263	Sst_Chodl	Vip	3.30281e-36	7.26618e-35	0.452509
1283	Vip	Asic4	0	2.22507e-308	7.41116
1324	Vip	Cnr1	3.13506e-283	4.38908e-282	1.0991
1430	Vip	Penk	0	2.22507e-308	2.52863
1437	Vip	Pou3f3	0	2.22507e-308	2.20151
1442	Vip	Prox1	0	2.22507e-308	6.91207
1475	Vip	Slc17a7	0.236436	1	0.00943864
1494	Vip	Tac2	7.92471e-81	1.10946e-79	0.495043
1517	Vip	Vip	0	2.22507e-308	1.74942

## Sheet: c_regression - ST08_c-merfish-i
ST08_c-merfish-isoform_regression_DE
	name	intercept	coef	p_f	p_f_corr	p_coef	p_coef_corr	rsq	rsq_adj	monotonic
1	Mrpl15-201_ENSMUST00000045689	3.26819	0.278658	5.57755e-08	0.000187127	5.57755e-08	0.000187127	0.00711258	0.0068724	FALSE
3	Tcea1-201_ENSMUST00000081551	4.482	0.25378	3.29591e-10	1.10578e-06	3.29591e-10	1.10578e-06	0.00950837	0.00926878	FALSE
4	Atp6v1h-201_ENSMUST00000044369	3.9286	0.264856	8.89296e-13	2.98359e-09	8.89296e-13	2.98359e-09	0.0122802	0.0120413	FALSE
5	Atp6v1h-204_ENSMUST00000192698	5.66218	0.52559	1.80617e-71	6.05971e-68	1.80617e-71	6.05971e-68	0.0743969	0.074173	FALSE
6	Cops5-201_ENSMUST00000027050	4.36639	0.616257	4.77918e-43	1.60342e-39	4.77918e-43	1.60342e-39	0.044738	0.044507	FALSE
7	Cops5-206_ENSMUST00000190155	3.81283	0.626576	1.51183e-28	5.0722e-25	1.51183e-28	5.0722e-25	0.0292808	0.029046	FALSE
8	Cpa6-203_ENSMUST00000147575	1.26798	-0.244946	4.36021e-10	1.46285e-06	4.36021e-10	1.46285e-06	0.00937744	0.00913781	FALSE
13	Eloc-202_ENSMUST00000185393	4.32911	0.529869	9.92536e-13	3.32996e-09	9.92536e-13	3.32996e-09	0.0122287	0.0119897	FALSE
14	Tmem70-203_ENSMUST00000177501	3.17257	0.585059	1.13315e-07	0.000380172	1.13315e-07	0.000380172	0.00678275	0.0065425	FALSE
15	Tmem70-201_ENSMUST00000065373	4.07822	0.406155	8.39332e-10	2.81596e-06	8.39332e-10	2.81596e-06	0.0090711	0.0088314	FALSE
17	Tmem14a-202_ENSMUST00000027065	6.00099	-1.36456	8.07641e-185	2.70964e-181	8.07641e-185	2.70964e-181	0.184016	0.183818	FALSE
18	Ogfrl1-201_ENSMUST00000027343	2.66953	2.15898	2.14517e-271	7.19704e-268	2.14517e-271	7.19704e-268	0.258975	0.258796	FALSE
19	Ogfrl1-203_ENSMUST00000188677	2.8007	2.48698	1.54187e-165	5.17297e-162	1.54187e-165	5.17297e-162	0.16632	0.166119	FALSE
20	Smap1-201_ENSMUST00000027339	3.61119	1.90849	1.14417e-243	3.83868e-240	1.14417e-243	3.83868e-240	0.235747	0.235562	FALSE
21	Smap1-205_ENSMUST00000141330	2.80838	2.06249	9.05292e-210	3.03725e-206	9.05292e-210	3.03725e-206	0.206361	0.206169	FALSE
23	Lmbrd1-201_ENSMUST00000095062	2.89442	0.43189	5.48882e-12	1.8415e-08	5.48882e-12	1.8415e-08	0.0114267	0.0111876	FALSE
25	Zfp451-202_ENSMUST00000044455	1.97607	-0.596741	2.46113e-20	8.25709e-17	2.46113e-20	8.25709e-17	0.0204439	0.020207	FALSE
26	Bend6-201_ENSMUST00000062289	3.35495	0.897009	2.16686e-23	7.26982e-20	2.16686e-23	7.26982e-20	0.0237377	0.0235015	FALSE
29	Cox5b-201_ENSMUST00000081180	5.83229	0.403385	4.67468e-45	1.56835e-41	4.67468e-45	1.56835e-41	0.0468635	0.046633	FALSE
30	Cox5b-204_ENSMUST00000193210	5.3033	0.296343	2.9472e-35	9.88785e-32	2.9472e-35	9.88785e-32	0.0364594	0.0362263	FALSE
31	Cox5b-206_ENSMUST00000195151	5.23069	0.388265	2.32107e-29	7.78719e-26	2.32107e-29	7.78719e-26	0.0301537	0.0299191	FALSE
32	Actr1b-201_ENSMUST00000043951	5.10222	-0.652856	9.44399e-41	3.16846e-37	9.44399e-41	3.16846e-37	0.0423047	0.042073	FALSE
33	Inpp4a-201_ENSMUST00000027287	1.63895	0.551325	3.06069e-21	1.02686e-17	3.06069e-21	1.02686e-17	0.0214205	0.0211838	FALSE
35	Unc50-201_ENSMUST00000027285	4.03562	-0.325079	7.26034e-07	0.00243585	7.26034e-07	0.00243585	0.00592041	0.00567995	FALSE
37	Mrpl30-207_ENSMUST00000195373	5.39536	-0.187678	1.0583e-06	0.00355061	1.0583e-06	0.00355061	0.00574587	0.00550536	FALSE
39	Eif5b-201_ENSMUST00000027252	1.99654	-0.420317	4.74046e-09	1.59043e-05	4.74046e-09	1.59043e-05	0.00826208	0.00802218	FALSE
44	Nck2-201_ENSMUST00000086421	2.17147	0.422377	1.98721e-06	0.0066671	1.98721e-06	0.0066671	0.00545437	0.0052138	FALSE
45	Slc39a10-201_ENSMUST00000027131	4.56877	-1.3528	1.68096e-73	5.63963e-70	1.68096e-73	5.63963e-70	0.0764827	0.0762593	FALSE
50	Coq10b-201_ENSMUST00000027125	3.90546	0.456082	2.15431e-08	7.22773e-05	2.15431e-08	7.22773e-05	0.00755574	0.00731567	FALSE
51	Hspd1-201_ENSMUST00000027123	4.62141	0.559573	7.43312e-34	2.49381e-30	7.43312e-34	2.49381e-30	0.0349633	0.0347299	FALSE
52	Hspe1-201_ENSMUST00000075242	5.48489	0.31983	4.71463e-24	1.58176e-20	4.71463e-24	1.58176e-20	0.0244509	0.0242149	FALSE
55	Maip1-202_ENSMUST00000185709	1.38556	-0.417669	1.30565e-23	4.38044e-20	1.30565e-23	4.38044e-20	0.0239746	0.0237385	FALSE
57	Clk1-210_ENSMUST00000148330	3.18062	0.629982	3.02343e-07	0.00101436	3.02343e-07	0.00101436	0.00632675	0.00608638	FALSE
59	Ndufb3-201_ENSMUST00000027193	6.5633	-0.207453	1.20237e-19	4.03396e-16	1.20237e-19	4.03396e-16	0.0197005	0.0194633	FALSE
60	Sumo1-201_ENSMUST00000091374	6.4084	0.108096	3.17741e-08	0.000106602	3.17741e-08	0.000106602	0.00737464	0.00713453	FALSE
64	Wdr12-203_ENSMUST00000122038	3.33508	0.41322	5.9924e-07	0.00201045	5.9924e-07	0.00201045	0.00600938	0.00576893	FALSE
66	Raph1-203_ENSMUST00000127573	0.932564	-0.422182	5.84384e-20	1.96061e-16	5.84384e-20	1.96061e-16	0.0200386	0.0198016	FALSE
67	Gm29084-201_ENSMUST00000185587	3.48986	-0.35053	6.14211e-08	0.000206068	6.14211e-08	0.000206068	0.00706769	0.00682751	FALSE
68	Ndufs1-201_ENSMUST00000027111	3.84712	0.519953	3.95498e-11	1.32689e-07	3.95498e-11	1.32689e-07	0.0105011	0.0102618	FALSE
70	Eef1b2-209_ENSMUST00000188524	5.32305	0.157302	4.51004e-07	0.00151312	4.51004e-07	0.00151312	0.00614116	0.00590075	FALSE
72	Eef1b2-205_ENSMUST00000135877	2.90123	0.477385	5.81314e-11	1.95031e-07	5.81314e-11	1.95031e-07	0.0103207	0.0100813	FALSE
74	Unc80-201_ENSMUST00000061620	1.96473	0.767307	1.18651e-35	3.98076e-32	1.18651e-35	3.98076e-32	0.0368808	0.0366478	FALSE
75	Lancl1-202_ENSMUST00000113979	3.3377	-0.640208	4.10235e-38	1.37634e-34	4.10235e-38	1.37634e-34	0.0395021	0.0392697	FALSE
76	Lancl1-203_ENSMUST00000119559	6.05411	-0.616717	3.43278e-90	1.1517e-86	3.43278e-90	1.1517e-86	0.0934506	0.0932313	FALSE
77	Rpl37a-201_ENSMUST00000059980	6.01412	0.214613	9.96314e-19	3.34263e-15	9.96314e-19	3.34263e-15	0.0187091	0.0184717	FALSE
78	Arpc2-203_ENSMUST00000113820	6.19198	-1.05383	1.30782e-237	4.38773e-234	1.30782e-237	4.38773e-234	0.230576	0.23039	FALSE
79	Arpc2-201_ENSMUST00000006467	4.83682	-1.09255	4.9855e-122	1.67263e-118	4.9855e-122	1.67263e-118	0.124978	0.124766	FALSE
80	Aamp-201_ENSMUST00000006462	4.86548	0.240779	2.54101e-07	0.000852509	2.54101e-07	0.000852509	0.00640746	0.00616711	FALSE
81	Pnkd-204_ENSMUST00000113805	4.84239	-0.737509	3.12385e-17	1.04805e-13	3.12385e-17	1.04805e-13	0.017093	0.0168552	FALSE
82	Tmbim1-202_ENSMUST00000113796	0.800693	-0.208029	1.49572e-11	5.01813e-08	1.49572e-11	5.01813e-08	0.0109568	0.0107175	FALSE
84	Cdk5r2-201_ENSMUST00000160379	2.16466	-0.416907	7.37413e-14	2.47402e-10	7.37413e-14	2.47402e-10	0.0134483	0.0132097	FALSE
87	Tuba4a-206_ENSMUST00000188593	5.51969	-0.355361	1.17934e-10	3.95668e-07	1.17934e-10	3.95668e-07	0.00998943	0.00974995	FALSE
89	Ptprn-201_ENSMUST00000027404	4.25693	-0.372108	3.93596e-16	1.32051e-12	3.93596e-16	1.32051e-12	0.0159041	0.0156661	FALSE
95	Itm2c-201_ENSMUST00000027425	5.89973	0.336621	2.8744e-12	9.64362e-09	2.8744e-12	9.64362e-09	0.01173	0.0114909	FALSE
96	Psmd1-201_ENSMUST00000027432	4.19317	0.287953	1.05687e-06	0.00354581	1.05687e-06	0.00354581	0.00574649	0.00550599	FALSE
97	Ncl-201_ENSMUST00000027438	2.07634	0.372958	8.54699e-17	2.86752e-13	8.54699e-17	2.86752e-13	0.0166207	0.0163828	FALSE
98	Ncl-202_ENSMUST00000185676	4.55217	0.475323	1.09769e-43	3.68276e-40	1.09769e-43	3.68276e-40	0.0454142	0.0451833	FALSE
99	Ptma-201_ENSMUST00000045897	5.54772	0.231632	7.30428e-11	2.45059e-07	7.30428e-11	2.45059e-07	0.0102138	0.00997435	FALSE
102	Ube2f-204_ENSMUST00000178627	4.38046	-0.496829	1.61233e-12	5.40938e-09	1.61233e-12	5.40938e-09	0.0120011	0.0117621	FALSE
113	Dtymk-201_ENSMUST00000027503	2.87652	0.768477	5.83592e-13	1.95795e-09	5.83592e-13	1.95795e-09	0.0124778	0.0122389	FALSE
114	Dtymk-202_ENSMUST00000112890	3.5887	-0.471421	1.55258e-08	5.2089e-05	1.55258e-08	5.2089e-05	0.00770846	0.00746843	FALSE
115	Fam174a-201_ENSMUST00000059975	4.60194	-0.473715	7.44434e-18	2.49758e-14	7.44434e-18	2.49758e-14	0.0177658	0.0175282	FALSE
116	D1Ertd622e-201_ENSMUST00000053033	0.510083	-0.334313	1.96117e-31	6.57974e-28	1.96117e-31	6.57974e-28	0.0323745	0.0321405	FALSE
117	Pign-211_ENSMUST00000190945	1.46357	-0.541936	6.26423e-33	2.10165e-29	6.26423e-33	2.10165e-29	0.0339742	0.0337406	FALSE
124	Dpp10-202_ENSMUST00000112606	0.716533	-0.35892	4.84879e-31	1.62677e-27	4.84879e-31	1.62677e-27	0.0319537	0.0317195	FALSE
127	Ubxn4-201_ENSMUST00000027592	2.73755	0.464536	4.41838e-19	1.48237e-15	4.41838e-19	1.48237e-15	0.0190903	0.018853	FALSE
130	Nucks1-201_ENSMUST00000062264	2.9312	-0.369038	5.45984e-10	1.83178e-06	5.45984e-10	1.83178e-06	0.00927223	0.00903257	FALSE
131	Snrpe-204_ENSMUST00000166915	6.00989	-0.223164	2.09956e-12	7.04401e-09	2.09956e-12	7.04401e-09	0.0118773	0.0116383	FALSE
133	Arl8a-201_ENSMUST00000027684	4.69098	0.585939	3.11095e-38	1.04373e-34	3.11095e-38	1.04373e-34	0.0396299	0.0393976	FALSE
138	Tmem9-201_ENSMUST00000063719	3.20662	1.32188	3.22702e-55	1.08267e-51	3.22702e-55	1.08267e-51	0.0575449	0.0573169	FALSE
139	Glrx2-202_ENSMUST00000111957	4.3963	0.580528	6.97443e-38	2.33992e-34	6.97443e-38	2.33992e-34	0.0392569	0.0390245	FALSE
142	Tsen15-201_ENSMUST00000015124	4.56605	-0.443721	2.02818e-14	6.80454e-11	2.02818e-14	6.80454e-11	0.0140541	0.0138156	FALSE
145	Nmnat2-201_ENSMUST00000043313	2.35114	0.398696	1.51965e-10	5.09843e-07	1.51965e-10	5.09843e-07	0.00987074	0.00963123	FALSE
146	Xpr1-201_ENSMUST00000027741	0.946585	1.06486	6.72537e-44	2.25636e-40	6.72537e-44	2.25636e-40	0.0456393	0.0454085	FALSE
147	Acbd6-202_ENSMUST00000080138	3.74813	0.370084	3.12976e-10	1.05003e-06	3.12976e-10	1.05003e-06	0.00953258	0.00929299	FALSE
149	Gm2000-201_ENSMUST00000102782	5.49003	0.187097	3.7986e-12	1.27443e-08	3.7986e-12	1.27443e-08	0.0115993	0.0113602	FALSE
152	Cacybp-201_ENSMUST00000014370	5.46686	0.254146	1.39364e-24	4.67566e-21	1.39364e-24	4.67566e-21	0.0250206	0.0247848	FALSE
154	Kifap3-202_ENSMUST00000077642	4.06285	0.48502	1.06433e-06	0.00357084	1.06433e-06	0.00357084	0.00574324	0.00550273	FALSE
156	Tiprl-201_ENSMUST00000043235	3.33272	-0.296253	5.11779e-09	1.71702e-05	5.11779e-09	1.71702e-05	0.00822632	0.00798641	FALSE
158	Mpc2-201_ENSMUST00000027853	6.04259	-0.558689	1.21122e-87	4.06364e-84	1.21122e-87	4.06364e-84	0.0908803	0.0906604	FALSE
159	Mpc2-203_ENSMUST00000138999	5.76195	-0.558732	4.38286e-66	1.47045e-62	4.38286e-66	1.47045e-62	0.0688451	0.0686198	FALSE
160	Tmco1-204_ENSMUST00000195015	3.88849	0.299729	2.35623e-10	7.90516e-07	2.35623e-10	7.90516e-07	0.00966544	0.00942588	FALSE
161	Mgst3-201_ENSMUST00000028005	5.83701	0.637089	4.62652e-66	1.5522e-62	4.62652e-66	1.5522e-62	0.0688208	0.0685955	FALSE
162	Pbx1-205_ENSMUST00000176540	1.67581	1.85039	6.39809e-170	2.14656e-166	6.39809e-170	2.14656e-166	0.170375	0.170175	FALSE
165	Ndufs2-201_ENSMUST00000013737	5.37095	0.269893	3.3905e-13	1.13751e-09	3.3905e-13	1.13751e-09	0.0127325	0.0124937	FALSE
167	Ufc1-201_ENSMUST00000080001	5.3463	-0.188534	4.02252e-08	0.000134956	4.02252e-08	0.000134956	0.00726478	0.00702464	FALSE
170	Pfdn2-203_ENSMUST00000138323	3.68776	0.391971	3.43772e-08	0.000115336	3.43772e-08	0.000115336	0.00733796	0.00709783	FALSE
171	Pea15a-201_ENSMUST00000013842	5.56532	-1.26349	3.0644e-77	1.02811e-73	3.0644e-77	1.02811e-73	0.0803107	0.0800883	FALSE
172	Igsf8-202_ENSMUST00000085912	3.31816	0.816939	7.30248e-15	2.44998e-11	7.30248e-15	2.44998e-11	0.0145335	0.0142951	FALSE
174	Fh1-201_ENSMUST00000027810	3.71682	0.589049	8.95369e-22	3.00396e-18	8.95369e-22	3.00396e-18	0.0219961	0.0217595	FALSE
175	Cox20-201_ENSMUST00000027781	4.28649	0.86777	1.22192e-37	4.09955e-34	1.22192e-37	4.09955e-34	0.0389977	0.0387652	FALSE
177	H3f3a-205_ENSMUST00000161308	4.49746	-0.471496	3.25991e-52	1.0937e-48	3.25991e-52	1.0937e-48	0.0543982	0.0541694	FALSE
178	H3f3a-201_ENSMUST00000081026	6.07282	-0.381009	2.1503e-43	7.21427e-40	2.1503e-43	7.21427e-40	0.0451052	0.0448742	FALSE
179	H3f3a-204_ENSMUST00000159789	5.1369	-0.408117	1.25595e-35	4.2137e-32	1.25595e-35	4.2137e-32	0.0368545	0.0366215	FALSE
180	Nvl-201_ENSMUST00000027797	2.65602	-0.599514	3.43701e-28	1.15312e-24	3.43701e-28	1.15312e-24	0.0288981	0.0286632	FALSE
181	Srp9-201_ENSMUST00000027792	5.60077	0.33632	7.85078e-45	2.63394e-41	7.85078e-45	2.63394e-41	0.0466256	0.046395	FALSE
183	Mark1-201_ENSMUST00000027929	2.03424	0.774703	9.55241e-18	3.20483e-14	9.55241e-18	3.20483e-14	0.0176488	0.0174112	FALSE
185	Nenf-201_ENSMUST00000046770	5.35385	0.393977	2.25937e-41	7.5802e-38	2.25937e-41	7.5802e-38	0.0429636	0.0427321	FALSE
187	Lpgat1-201_ENSMUST00000110855	2.3843	1.19898	4.52011e-49	1.5165e-45	4.52011e-49	1.5165e-45	0.051097	0.0508674	FALSE
188	Traf5-203_ENSMUST00000193355	2.85718	-0.413125	6.91017e-16	2.31836e-12	6.91017e-16	2.31836e-12	0.01564	0.0154019	FALSE
190	Phyh-201_ENSMUST00000027975	5.39929	-0.273239	1.53085e-06	0.005136	1.53085e-06	0.005136	0.00557503	0.00533448	FALSE
194	Upf2-201_ENSMUST00000060092	2.23835	-0.59319	2.26258e-23	7.59097e-20	2.26258e-23	7.59097e-20	0.0237174	0.0234813	FALSE
195	Atp5c1-203_ENSMUST00000114897	6.70974	0.238622	1.18698e-34	3.98231e-31	1.18698e-34	3.98231e-31	0.0358139	0.0355807	FALSE
198	Mrpl41-201_ENSMUST00000045604	5.50584	0.256911	2.17399e-19	7.29372e-16	2.17399e-19	7.29372e-16	0.0194228	0.0191856	FALSE
199	Tubb4b-201_ENSMUST00000043584	6.13965	0.553425	1.23833e-80	4.15461e-77	1.23833e-80	4.15461e-77	0.0837716	0.0835499	FALSE
201	Rnf208-201_ENSMUST00000060818	4.77021	-0.264478	4.44741e-10	1.49211e-06	4.44741e-10	1.49211e-06	0.00936817	0.00912854	FALSE
203	Npdc1-202_ENSMUST00000071442	4.84118	0.318771	1.10152e-16	3.69561e-13	1.10152e-16	3.69561e-13	0.0165017	0.0162638	FALSE
204	Npdc1-207_ENSMUST00000133409	4.50971	0.656672	3.95601e-31	1.32724e-27	3.95601e-31	1.32724e-27	0.0320483	0.0318142	FALSE
205	Edf1-201_ENSMUST00000015236	6.15907	0.273644	2.68834e-38	9.0194e-35	2.68834e-38	9.0194e-35	0.0396973	0.039465	FALSE
206	Phpt1-201_ENSMUST00000039156	3.66489	1.48036	3.10468e-140	1.04162e-136	3.10468e-140	1.04162e-136	0.142518	0.142311	FALSE
209	Rpl7a-201_ENSMUST00000102898	4.78729	0.234068	1.17229e-09	3.93303e-06	1.17229e-09	3.93303e-06	0.00891488	0.00867514	FALSE
210	Surf1-206_ENSMUST00000142967	2.74185	0.670693	2.29692e-11	7.70617e-08	2.29692e-11	7.70617e-08	0.0107557	0.0105165	FALSE
212	Surf2-201_ENSMUST00000015017	3.97365	-0.495849	6.06066e-10	2.03335e-06	6.06066e-10	2.03335e-06	0.00922339	0.00898373	FALSE
214	Olfm1-205_ENSMUST00000152415	6.8549	-1.07747	2.39309e-90	8.02881e-87	2.39309e-90	8.02881e-87	0.0936084	0.0933892	FALSE
216	Olfm1-203_ENSMUST00000102879	7.77732	-0.823966	8.19335e-143	2.74887e-139	8.19335e-143	2.74887e-139	0.144974	0.144767	FALSE
217	Sptan1-202_ENSMUST00000095083	0.902142	-0.674883	2.30952e-11	7.74845e-08	2.30952e-11	7.74845e-08	0.0107532	0.0105139	FALSE
219	Sptan1-214_ENSMUST00000201758	3.70207	-0.344329	1.5935e-06	0.00534618	1.5935e-06	0.00534618	0.00555647	0.00531592	FALSE
221	Set-201_ENSMUST00000067996	3.86354	-0.34901	1.40011e-16	4.69735e-13	1.40011e-16	4.69735e-13	0.0163891	0.0161512	FALSE
222	Sh3glb2-204_ENSMUST00000113621	4.38856	-0.354925	2.72455e-06	0.00914085	2.72455e-06	0.00914085	0.00530856	0.00506795	FALSE
225	Ncs1-201_ENSMUST00000000199	2.02832	0.425848	2.86356e-12	9.60725e-09	2.86356e-12	9.60725e-09	0.0117318	0.0114927	FALSE
227	Swi5-207_ENSMUST00000183946	5.67568	0.231726	1.05689e-07	0.000354586	1.05689e-07	0.000354586	0.00681516	0.00657491	FALSE
228	Swi5-201_ENSMUST00000050410	2.51326	-1.62573	8.35009e-16	2.80146e-12	8.35009e-16	2.80146e-12	0.0155511	0.015313	FALSE
230	Dnm1-201_ENSMUST00000078352	3.36437	0.87435	9.64173e-14	3.2348e-10	9.64173e-14	3.2348e-10	0.0133225	0.0130838	FALSE
232	1110008P14Rik-201_ENSMUST00000048792	7.48808	-0.646152	5.32649e-34	1.78704e-30	5.32649e-34	1.78704e-30	0.0351179	0.0348845	FALSE
241	Psmd5-201_ENSMUST00000028225	2.83468	0.404133	3.9725e-08	0.000133277	3.9725e-08	0.000133277	0.0072706	0.00703047	FALSE
245	Olfr344-202_ENSMUST00000215879	1.6981	-0.489175	1.90917e-43	6.40525e-40	1.90917e-43	6.40525e-40	0.0451599	0.0449289	FALSE
246	Strbp-201_ENSMUST00000028279	2.23274	0.705161	8.23233e-33	2.76195e-29	8.23233e-33	2.76195e-29	0.0338474	0.0336137	FALSE
247	Strbp-203_ENSMUST00000135488	2.66092	0.945339	1.60877e-44	5.39742e-41	1.60877e-44	5.39742e-41	0.0462963	0.0460656	FALSE
248	Psmb7-201_ENSMUST00000028083	5.5337	0.235435	5.42722e-25	1.82083e-21	5.42722e-25	1.82083e-21	0.0254613	0.0252256	FALSE
250	Rpl35-203_ENSMUST00000152441	3.77627	0.322055	1.17222e-09	3.93278e-06	1.17222e-09	3.93278e-06	0.00891491	0.00867517	FALSE
251	Arpc5l-202_ENSMUST00000112862	5.80006	-0.493957	6.19137e-85	2.0772e-81	6.19137e-85	2.0772e-81	0.0881398	0.0879192	FALSE
252	Arpc5l-201_ENSMUST00000090993	4.29561	-0.761188	7.06309e-15	2.36967e-11	7.06309e-15	2.36967e-11	0.0145491	0.0143107	FALSE
256	Arl5a-201_ENSMUST00000036541	2.84657	-0.585418	1.30839e-15	4.38966e-12	1.30839e-15	4.38966e-12	0.0153404	0.0151022	FALSE
258	Psmd14-201_ENSMUST00000028278	5.65845	0.44163	1.69036e-59	5.67115e-56	1.69036e-59	5.67115e-56	0.0620117	0.0617848	FALSE
259	Tbr1-201_ENSMUST00000048934	2.34066	1.93895	1.11973e-131	3.75669e-128	1.11973e-131	3.75669e-128	0.134318	0.134108	FALSE
260	Ppig-206_ENSMUST00000134424	3.50143	-0.636428	1.41179e-14	4.73656e-11	1.41179e-14	4.73656e-11	0.0142241	0.0139856	FALSE
266	Cir1-201_ENSMUST00000058615	1.9454	0.691131	2.47313e-19	8.29734e-16	2.47313e-19	8.29734e-16	0.0193624	0.0191252	FALSE
267	Cir1-202_ENSMUST00000136519	3.24481	0.688784	8.52223e-20	2.85921e-16	8.52223e-20	2.85921e-16	0.0198618	0.0196247	FALSE
268	Chn1-203_ENSMUST00000112024	2.10721	-0.781695	2.2185e-55	7.44307e-52	2.2185e-55	7.44307e-52	0.0577151	0.0574872	FALSE
269	Chn1-210_ENSMUST00000180045	2.10721	-0.781695	2.2185e-55	7.44307e-52	2.2185e-55	7.44307e-52	0.0577151	0.0574872	FALSE
270	Chn1-202_ENSMUST00000102677	6.25539	-1.16018	3.3792e-256	1.13372e-252	3.3792e-256	1.13372e-252	0.246332	0.24615	FALSE
271	Chn1-215_ENSMUST00000231013	7.42241	-0.983117	0	2.22507e-308	0	0	0.304488	0.30432	FALSE
272	Chn1-208_ENSMUST00000154258	6.30513	-1.24146	3.81876e-243	1.28119e-239	3.81876e-243	1.28119e-239	0.235301	0.235117	FALSE
273	Chn1os1-201_ENSMUST00000123613	6.86686	-1.14099	2.10243e-288	7.05366e-285	2.10243e-288	7.05366e-285	0.272874	0.272698	FALSE
274	Atp5g3-202_ENSMUST00000111996	5.61261	0.611451	4.02645e-36	1.35088e-32	4.02645e-36	1.35088e-32	0.0373811	0.0371483	FALSE
275	Atp5g3-201_ENSMUST00000018914	7.05946	0.303788	2.34769e-53	7.87648e-50	2.34769e-53	7.87648e-50	0.055596	0.0553676	FALSE
276	Mtx2-201_ENSMUST00000028511	3.92296	0.234063	2.74847e-07	0.000922113	2.74847e-07	0.000922113	0.00637101	0.00613066	FALSE
277	Mtx2-202_ENSMUST00000129284	3.29523	0.375566	8.30855e-09	2.78752e-05	8.30855e-09	2.78752e-05	0.00800013	0.00776017	FALSE
278	Hnrnpa3-203_ENSMUST00000111962	3.24481	-0.347713	1.08153e-06	0.00362853	1.08153e-06	0.00362853	0.00573582	0.00549531	FALSE
279	Ube2e3-201_ENSMUST00000028398	5.18772	-1.51551	1.03987e-221	3.48875e-218	1.03987e-221	3.48875e-218	0.216838	0.216648	FALSE
280	Nckap1-201_ENSMUST00000028386	4.65527	-0.291388	1.49787e-07	0.000502534	1.49787e-07	0.000502534	0.00665302	0.00641273	FALSE
283	Tmx2-201_ENSMUST00000053664	5.84322	0.397768	9.51043e-30	3.19075e-26	9.51043e-30	3.19075e-26	0.0305691	0.0303346	FALSE
284	Timm10-201_ENSMUST00000028470	5.54286	-0.356688	5.45158e-17	1.829e-13	5.45158e-17	1.829e-13	0.0168317	0.0165939	FALSE
286	Olfr1116-202_ENSMUST00000216364	1.1423	-0.415986	6.07705e-47	2.03885e-43	6.07705e-47	2.03885e-43	0.0488545	0.0486244	FALSE
287	Olfr1152-202_ENSMUST00000213308	0.831917	-0.197629	9.45528e-11	3.17225e-07	9.45528e-11	3.17225e-07	0.0100929	0.00985345	FALSE
288	Olfr1192-ps1-202_ENSMUST00000216512	0.970045	-0.333835	1.02903e-28	3.45239e-25	1.02903e-28	3.45239e-25	0.0294601	0.0292253	FALSE
289	Olfr1220-203_ENSMUST00000213288	1.02672	-0.213954	3.30237e-11	1.10795e-07	3.30237e-11	1.10795e-07	0.0105856	0.0103463	FALSE
290	Mtch2-205_ENSMUST00000136872	3.30812	0.45893	1.91797e-15	6.4348e-12	1.91797e-15	6.4348e-12	0.0151609	0.0149227	FALSE
291	Mtch2-203_ENSMUST00000111468	4.96017	0.521725	8.44732e-35	2.83407e-31	8.44732e-35	2.83407e-31	0.0359715	0.0357383	FALSE
292	Mtch2-201_ENSMUST00000057216	3.94043	0.805305	1.33095e-36	4.46533e-33	1.33095e-36	4.46533e-33	0.0378934	0.0376607	FALSE
293	C1qtnf4-201_ENSMUST00000111466	5.82409	-0.737349	1.48826e-52	4.99313e-49	1.48826e-52	4.99313e-49	0.0547553	0.0545267	FALSE
294	Ndufs3-201_ENSMUST00000005647	6.09506	-0.145588	1.34562e-09	4.51455e-06	1.34562e-09	4.51455e-06	0.00885042	0.00861067	FALSE
296	Psmc3-202_ENSMUST00000067663	5.34737	0.244052	9.44722e-15	3.16954e-11	9.44722e-15	3.16954e-11	0.0144126	0.0141742	FALSE
300	Chst1-201_ENSMUST00000065797	4.99455	-1.6162	3.58836e-150	1.20389e-146	3.58836e-150	1.20389e-146	0.151945	0.15174	FALSE
302	Lrrc4c-201_ENSMUST00000059049	4.47738	-1.43081	3.87262e-70	1.29926e-66	3.87262e-70	1.29926e-66	0.0730273	0.0728031	FALSE
305	Slc1a2-202_ENSMUST00000080210	2.3847	2.49429	0	2.22507e-308	0	0	0.328932	0.32877	FALSE
307	Cstf3-202_ENSMUST00000122900	3.10103	-0.535125	1.90104e-09	6.37801e-06	1.90104e-09	6.37801e-06	0.00868891	0.00844912	FALSE
309	Eif3m-201_ENSMUST00000028592	5.10473	0.180581	1.58832e-06	0.00532881	1.58832e-06	0.00532881	0.00555798	0.00531743	FALSE
310	Immp1l-201_ENSMUST00000037499	5.11794	-0.275858	2.3215e-07	0.000778865	2.3215e-07	0.000778865	0.00644942	0.00620908	FALSE
311	Olfr1307-201_ENSMUST00000099604	2.13728	-0.619696	1.17837e-61	3.95342e-58	1.17837e-61	3.95342e-58	0.0642545	0.0640282	FALSE
314	Emc4-201_ENSMUST00000028551	6.74238	-0.202676	8.56075e-21	2.87213e-17	8.56075e-21	2.87213e-17	0.0209387	0.0207019	FALSE
315	Emc7-201_ENSMUST00000069747	3.91007	0.609987	2.3645e-77	7.9329e-74	2.3645e-77	7.9329e-74	0.0804258	0.0802033	FALSE
316	Scg5-201_ENSMUST00000024005	7.02226	-0.243289	8.76939e-30	2.94213e-26	8.76939e-30	2.94213e-26	0.0306068	0.0303723	FALSE
317	Gm13977-201_ENSMUST00000133648	1.49959	-0.517294	1.05473e-38	3.53862e-35	1.05473e-38	3.53862e-35	0.0401294	0.0398972	FALSE
318	Spred1-201_ENSMUST00000028829	3.70326	-1.71438	8.34931e-137	2.80119e-133	8.34931e-137	2.80119e-133	0.139241	0.139033	FALSE
319	Srp14-201_ENSMUST00000009693	5.92276	0.368925	8.52665e-43	2.86069e-39	8.52665e-43	2.86069e-39	0.0444718	0.0442407	FALSE
320	Disp2-201_ENSMUST00000037547	1.82473	0.573358	1.78809e-11	5.99904e-08	1.78809e-11	5.99904e-08	0.0108731	0.0106338	FALSE
322	Chp1-201_ENSMUST00000014221	4.00071	0.514102	8.38739e-11	2.81397e-07	8.38739e-11	2.81397e-07	0.010149	0.00990958	FALSE
323	1700020I14Rik-202_ENSMUST00000153581	3.31432	0.360192	2.74622e-11	9.21356e-08	2.74622e-11	9.21356e-08	0.010672	0.0104327	FALSE
324	Rtf1-201_ENSMUST00000028767	3.48007	-0.180924	4.61561e-09	1.54854e-05	4.61561e-09	1.54854e-05	0.00827454	0.00803464	FALSE
328	Ckmt1-201_ENSMUST00000000317	4.91317	0.798721	2.18998e-50	7.34739e-47	2.18998e-50	7.34739e-47	0.0524796	0.0522504	FALSE
329	Pdia3-201_ENSMUST00000028683	5.19279	0.282027	4.39578e-17	1.47478e-13	4.39578e-17	1.47478e-13	0.0169327	0.0166949	FALSE
330	Serf2-204_ENSMUST00000139253	3.4634	-0.406228	1.02397e-17	3.43543e-14	1.02397e-17	3.43543e-14	0.0176162	0.0173786	FALSE
331	Serf2-201_ENSMUST00000099475	6.49176	-0.530934	6.06547e-107	2.03496e-103	6.06547e-107	2.03496e-103	0.110177	0.109961	FALSE
332	Hypk-204_ENSMUST00000126764	4.67016	0.408101	8.02536e-25	2.69251e-21	8.02536e-25	2.69251e-21	0.0252785	0.0250427	FALSE
333	Hypk-201_ENSMUST00000028677	3.97308	0.519951	1.28077e-27	4.297e-24	1.28077e-27	4.297e-24	0.0282849	0.0280498	FALSE
337	B2m-201_ENSMUST00000102476	6.77007	-1.54217	4.9405e-130	1.65754e-126	4.9405e-130	1.65754e-126	0.132733	0.132523	FALSE
340	Gm17555-201_ENSMUST00000164042	3.55658	-0.631008	3.26748e-24	1.09624e-20	3.26748e-24	1.09624e-20	0.0246223	0.0243864	FALSE
342	1500011K16Rik-201_ENSMUST00000135091	5.19798	-0.311492	7.41515e-17	2.48778e-13	7.41515e-17	2.48778e-13	0.0166874	0.0164495	FALSE
343	4933427J07Rik-201_ENSMUST00000156275	2.88198	-0.9629	7.93592e-41	2.6625e-37	7.93592e-41	2.6625e-37	0.0423848	0.0421532	FALSE
345	Idh3b-201_ENSMUST00000028892	6.04221	-0.149382	5.06124e-09	1.69805e-05	5.06124e-09	1.69805e-05	0.0082315	0.0079916	FALSE
346	Mrps26-201_ENSMUST00000046149	4.93932	-0.205783	7.49826e-09	2.51567e-05	7.49826e-09	2.51567e-05	0.00804802	0.00780807	FALSE
347	Mrps26-202_ENSMUST00000145614	1.77718	-0.25617	3.8533e-08	0.000129278	3.8533e-08	0.000129278	0.00728479	0.00704466	FALSE
348	Ddrgk1-201_ENSMUST00000089559	4.03297	0.336583	1.36926e-07	0.000459387	1.36926e-07	0.000459387	0.00669475	0.00645447	FALSE
349	Itpa-201_ENSMUST00000103193	5.01842	-0.351771	9.19728e-17	3.08569e-13	9.19728e-17	3.08569e-13	0.0165863	0.0163484	FALSE
350	Atrn-201_ENSMUST00000028781	2.51383	-0.440303	3.77119e-15	1.26523e-11	3.77119e-15	1.26523e-11	0.0148436	0.0146053	FALSE
351	Gfra4-208_ENSMUST00000156509	4.42345	0.715493	7.16034e-46	2.40229e-42	7.16034e-46	2.40229e-42	0.0477242	0.0474938	FALSE
352	Prnp-201_ENSMUST00000091288	6.48789	0.230159	1.31199e-08	4.40172e-05	1.31199e-08	4.40172e-05	0.00778699	0.00754698	FALSE
354	Chgb-201_ENSMUST00000028826	6.21252	-0.817484	2.60791e-31	8.74955e-28	2.60791e-31	8.74955e-28	0.032242	0.0320079	FALSE
355	Tmx4-201_ENSMUST00000038228	3.37079	0.308362	2.73869e-10	9.18831e-07	2.73869e-10	9.18831e-07	0.00959504	0.00935546	FALSE
356	Plcb1-202_ENSMUST00000110116	3.36224	-0.69222	2.87274e-18	9.63803e-15	2.87274e-18	9.63803e-15	0.0182124	0.0179749	FALSE
357	Snap25-201_ENSMUST00000028727	8.87238	-0.412607	1.03325e-33	3.46655e-30	1.03325e-33	3.46655e-30	0.0348105	0.0345771	FALSE
358	AL731706.1-201_ENSMUST00000227806	4.84865	-0.531521	3.63016e-17	1.21792e-13	3.63016e-17	1.21792e-13	0.0170225	0.0167847	FALSE
359	Esf1-201_ENSMUST00000046030	3.37654	-0.621448	1.05047e-24	3.52434e-21	1.05047e-24	3.52434e-21	0.0251527	0.0249169	FALSE
362	Dstn-201_ENSMUST00000103172	5.25854	0.965315	1.80461e-193	6.05445e-190	1.80461e-193	6.05445e-190	0.191833	0.191638	FALSE
363	Dzank1-201_ENSMUST00000081982	1.36558	0.846665	1.49855e-16	5.02764e-13	1.49855e-16	5.02764e-13	0.0163572	0.0161193	FALSE
365	Dtd1-201_ENSMUST00000028917	5.12967	0.352933	5.0405e-25	1.69109e-21	5.0405e-25	1.69109e-21	0.0254958	0.0252601	FALSE
367	Napb-201_ENSMUST00000028926	4.23184	0.598608	1.09639e-08	3.6784e-05	1.09639e-08	3.6784e-05	0.00787073	0.00763074	FALSE
368	Cst3-201_ENSMUST00000028938	6.07609	0.456047	1.11477e-50	3.74006e-47	1.11477e-50	3.74006e-47	0.0527877	0.0525586	FALSE
370	Nsfl1c-202_ENSMUST00000089140	4.49924	0.356449	7.36047e-17	2.46944e-13	7.36047e-17	2.46944e-13	0.0166908	0.016453	FALSE
371	Fkbp1a-201_ENSMUST00000044011	7.52828	-1.18146	0	2.22507e-308	0	0	0.345128	0.344969	FALSE
377	Eif2s2-201_ENSMUST00000099173	4.33197	0.295678	8.38272e-20	2.8124e-16	8.38272e-20	2.8124e-16	0.0198695	0.0196325	FALSE
378	Dynlrb1-202_ENSMUST00000109682	6.92973	0.503696	5.74186e-119	1.92639e-115	5.74186e-119	1.92639e-115	0.121994	0.121782	FALSE
379	Map1lc3a-201_ENSMUST00000029128	5.59229	0.5692	4.14982e-91	1.39227e-87	4.14982e-91	1.39227e-87	0.0943746	0.0941555	FALSE
380	Map1lc3a-203_ENSMUST00000154596	5.92079	0.625909	1.98725e-143	6.66721e-140	1.98725e-143	6.66721e-140	0.145559	0.145353	FALSE
381	Ggt7-201_ENSMUST00000029131	4.02918	-0.840169	4.95247e-24	1.66155e-20	4.95247e-24	1.66155e-20	0.0244279	0.0241919	FALSE
382	BC029722-201_ENSMUST00000124586	3.00849	1.08057	2.43775e-61	8.17865e-58	2.43775e-61	8.17865e-58	0.0639265	0.0637001	FALSE
385	Ergic3-202_ENSMUST00000088650	3.69454	0.444085	1.68477e-16	5.6524e-13	1.68477e-16	5.6524e-13	0.0163023	0.0160643	FALSE
387	Romo1-201_ENSMUST00000088610	5.15238	-0.160058	4.63122e-08	0.000155377	4.63122e-08	0.000155377	0.00719915	0.006959	FALSE
392	2900097C17Rik-202_ENSMUST00000192863	4.92194	0.15764	1.60296e-07	0.000537795	1.60296e-07	0.000537795	0.0066215	0.0063812	FALSE
394	Ndrg3-202_ENSMUST00000072298	5.64477	0.663296	1.21494e-63	4.07613e-60	1.21494e-63	4.07613e-60	0.0663161	0.0660903	FALSE
397	Blcap-202_ENSMUST00000109528	2.84427	1.42335	1.20717e-44	4.05005e-41	1.20717e-44	4.05005e-41	0.0464281	0.0461974	FALSE
398	Snhg11-201_ENSMUST00000109488	6.13411	-0.263953	1.65865e-11	5.56476e-08	1.65865e-11	5.56476e-08	0.0109083	0.0106691	FALSE
401	Top1-201_ENSMUST00000109468	3.89579	-0.232901	2.46358e-09	8.26533e-06	2.46358e-09	8.26533e-06	0.00856779	0.00832796	FALSE
402	Chd6-207_ENSMUST00000138078	1.79693	0.448043	3.89125e-08	0.000130551	3.89125e-08	0.000130551	0.00728023	0.0070401	FALSE
403	Srsf6-203_ENSMUST00000130411	3.449	-0.695658	4.49532e-21	1.50818e-17	4.49532e-21	1.50818e-17	0.0212404	0.0210037	FALSE
405	Pkig-201_ENSMUST00000064703	5.52529	-0.806532	3.16719e-86	1.06259e-82	3.16719e-86	1.06259e-82	0.0894471	0.0892269	FALSE
406	Ywhab-201_ENSMUST00000018470	5.99209	0.387864	6.21792e-72	2.08611e-68	6.21792e-72	2.08611e-68	0.0748728	0.074649	FALSE
407	Tomm34-202_ENSMUST00000109384	4.53396	-0.531589	8.76796e-17	2.94165e-13	8.76796e-17	2.94165e-13	0.0166087	0.0163709	FALSE
410	Slc12a5-208_ENSMUST00000202479	4.59559	-1.32856	2.94318e-125	9.87436e-122	2.94318e-125	9.87436e-122	0.128115	0.127904	FALSE
411	Zmynd8-219_ENSMUST00000153655	1.85319	0.564284	2.40385e-09	8.06492e-06	2.40385e-09	8.06492e-06	0.00857926	0.00833944	FALSE
412	Ube2v1-202_ENSMUST00000109207	3.94575	0.215655	2.02825e-07	0.000680477	2.02825e-07	0.000680477	0.00651215	0.00627183	FALSE
413	Ube2v1-201_ENSMUST00000060645	4.75714	0.537467	2.83678e-51	9.5174e-48	2.83678e-51	9.5174e-48	0.053412	0.053183	FALSE
414	Atp9a-204_ENSMUST00000109177	3.54343	-0.474421	2.76771e-07	0.000928568	2.76771e-07	0.000928568	0.00636777	0.00612742	FALSE
415	Pfdn4-201_ENSMUST00000063682	3.37515	0.699747	3.6898e-39	1.23793e-35	3.6898e-39	1.23793e-35	0.0406143	0.0403822	FALSE
416	Pfdn4-205_ENSMUST00000136839	2.71293	1.15534	1.17838e-42	3.95347e-39	1.17838e-42	3.95347e-39	0.044323	0.0440918	FALSE
417	Pfdn4-204_ENSMUST00000109148	3.35675	0.638681	6.74909e-17	2.26432e-13	6.74909e-17	2.26432e-13	0.0167315	0.0164937	FALSE
419	Vapb-201_ENSMUST00000067530	1.68238	0.40701	3.7776e-11	1.26739e-07	3.7776e-11	1.26739e-07	0.0105226	0.0102833	FALSE
420	Gnas-221_ENSMUST00000156623	3.65616	1.00432	2.04494e-26	6.86076e-23	2.04494e-26	6.86076e-23	0.0269924	0.026757	FALSE
421	Gnas-207_ENSMUST00000109085	2.97728	1.05735	4.68056e-44	1.57033e-40	4.68056e-44	1.57033e-40	0.0458058	0.045575	FALSE
422	Gnas-208_ENSMUST00000109087	6.46998	0.771163	3.06823e-160	1.02939e-156	3.06823e-160	1.02939e-156	0.161391	0.161188	FALSE
423	Gnas-206_ENSMUST00000109084	4.7375	0.499438	4.67e-30	1.56679e-26	4.67e-30	1.56679e-26	0.0309001	0.0306657	FALSE
424	Atp5e-201_ENSMUST00000016396	6.55814	0.151672	3.67543e-11	1.23311e-07	3.67543e-11	1.23311e-07	0.0105355	0.0102961	FALSE
425	Prelid3b-201_ENSMUST00000016401	4.54055	0.246521	1.68008e-06	0.00563668	1.68008e-06	0.00563668	0.005532	0.00529144	FALSE
428	Gm14308-203_ENSMUST00000119149	4.19824	-0.545101	1.36854e-06	0.00459145	1.36854e-06	0.00459145	0.00562688	0.00538634	FALSE
429	Zfp973-203_ENSMUST00000141122	2.38714	-0.33756	3.77176e-07	0.00126543	3.77176e-07	0.00126543	0.0062241	0.00598371	FALSE
436	Psma7-201_ENSMUST00000029082	6.36336	-0.121559	8.89151e-09	2.9831e-05	8.89151e-09	2.9831e-05	0.00796848	0.00772852	FALSE
441	Ppdpf-202_ENSMUST00000108841	3.90182	0.556281	1.15258e-14	3.86692e-11	1.15258e-14	3.86692e-11	0.0143193	0.0140808	FALSE
442	Stmn3-201_ENSMUST00000103045	7.14724	0.726211	6.1559e-306	2.0653e-302	6.1559e-306	2.0653e-302	0.28693	0.286757	FALSE
443	Tpd52l2-203_ENSMUST00000108799	4.07072	-0.475509	3.80811e-10	1.27762e-06	3.80811e-10	1.27762e-06	0.00944078	0.00920117	FALSE
446	Polr3k-201_ENSMUST00000039551	3.89991	0.635224	1.15216e-29	3.86551e-26	1.15216e-29	3.86551e-26	0.0304798	0.0302452	FALSE
447	Syp-201_ENSMUST00000069520	5.8774	0.523812	2.48729e-36	8.34486e-33	2.48729e-36	8.34486e-33	0.0376041	0.0373713	FALSE
448	Praf2-201_ENSMUST00000033489	5.26702	0.316343	2.34177e-24	7.85665e-21	2.34177e-24	7.85665e-21	0.024778	0.0245421	FALSE
452	Dynlt3-201_ENSMUST00000033519	5.31373	0.482507	2.73071e-48	9.16154e-45	2.73071e-48	9.16154e-45	0.0502746	0.0500449	FALSE
453	Tspan7-201_ENSMUST00000076354	7.38273	0.30941	7.39363e-61	2.48056e-57	7.39363e-61	2.48056e-57	0.0634257	0.0631992	FALSE
454	Atp6ap2-201_ENSMUST00000033313	5.72545	1.75631	0	2.22507e-308	0	0	0.464973	0.464844	FALSE
458	Ndufb11-201_ENSMUST00000116621	5.77888	0.220715	1.36081e-19	4.56552e-16	1.36081e-19	4.56552e-16	0.0196424	0.0194053	FALSE
461	Araf-202_ENSMUST00000120356	5.41065	0.550333	1.29864e-47	4.35693e-44	1.29864e-47	4.35693e-44	0.0495611	0.0493312	FALSE
464	Gm28268-201_ENSMUST00000188966	4.15421	-0.77239	8.79721e-42	2.95146e-38	8.79721e-42	2.95146e-38	0.0433979	0.0431665	FALSE
465	Pgrmc1-201_ENSMUST00000073339	5.80476	0.926048	1.30557e-148	4.38018e-145	1.30557e-148	4.38018e-145	0.150471	0.150265	FALSE
466	Slc25a5-201_ENSMUST00000016463	6.56054	0.451948	6.67231e-59	2.23856e-55	6.67231e-59	2.23856e-55	0.0613907	0.0611637	FALSE
467	Ube2a-201_ENSMUST00000016452	4.69958	-0.436994	7.30393e-13	2.45047e-09	7.30393e-13	2.45047e-09	0.0123725	0.0121336	FALSE
468	Rpl39-201_ENSMUST00000115231	5.41972	0.264862	2.12341e-16	7.12405e-13	2.12341e-16	7.12405e-13	0.0161937	0.0159557	FALSE
470	Mcts1-201_ENSMUST00000000365	6.05977	-0.253004	2.30166e-14	7.72208e-11	2.30166e-14	7.72208e-11	0.0139947	0.0137562	FALSE
472	Gm14565-201_ENSMUST00000140021	1.80902	-0.432395	1.14326e-20	3.83564e-17	1.14326e-20	3.83564e-17	0.0208032	0.0205663	FALSE
473	Slc25a14-202_ENSMUST00000114936	3.8566	0.585932	1.31136e-12	4.39961e-09	1.31136e-12	4.39961e-09	0.012098	0.0118591	FALSE
475	Hprt-201_ENSMUST00000026723	6.54429	0.40829	1.71744e-75	5.762e-72	1.71744e-75	5.762e-72	0.0785226	0.0782997	FALSE
476	Rtl8c-201_ENSMUST00000063384	6.47238	0.257703	5.53509e-19	1.85702e-15	5.53509e-19	1.85702e-15	0.0189847	0.0187474	FALSE
477	Rtl8a-201_ENSMUST00000088779	5.72698	-0.167387	6.07243e-09	2.0373e-05	6.07243e-09	2.0373e-05	0.00814647	0.00790654	FALSE
479	C230004F18Rik-210_ENSMUST00000232525	2.15385	-0.916877	6.07943e-49	2.03965e-45	6.07943e-49	2.03965e-45	0.0509615	0.0507319	FALSE
480	Ids-201_ENSMUST00000101509	3.17768	0.561667	6.15858e-25	2.0662e-21	6.15858e-25	2.0662e-21	0.0254022	0.0251665	FALSE
481	Vma21-202_ENSMUST00000114576	4.25642	-0.275299	1.66724e-11	5.5936e-08	1.66724e-11	5.5936e-08	0.0109059	0.0106666	FALSE
484	Bcap31-201_ENSMUST00000002091	5.22398	0.64598	5.34678e-50	1.79385e-46	5.34678e-50	1.79385e-46	0.0520721	0.0518428	FALSE
488	Atp6ap1-201_ENSMUST00000019231	5.40657	0.788739	9.73064e-83	3.26463e-79	9.73064e-83	3.26463e-79	0.0859117	0.0856905	FALSE
489	Gdi1-201_ENSMUST00000015435	5.2217	0.881076	1.58427e-93	5.31523e-90	1.58427e-93	5.31523e-90	0.0968054	0.0965869	FALSE
491	Fundc2-201_ENSMUST00000033541	3.62189	-0.409851	9.4255e-07	0.00316225	9.4255e-07	0.00316225	0.00579951	0.00555901	FALSE
492	Brcc3-202_ENSMUST00000114074	3.35261	0.453117	1.46185e-10	4.90451e-07	1.46185e-10	4.90451e-07	0.00988889	0.00964939	FALSE
493	Brcc3-205_ENSMUST00000133781	3.22564	0.444761	5.47256e-10	1.83604e-06	5.47256e-10	1.83604e-06	0.00927114	0.00903148	FALSE
494	Vbp1-201_ENSMUST00000033540	4.97376	0.862793	6.70875e-108	2.25078e-104	6.70875e-108	2.25078e-104	0.111122	0.110907	FALSE
495	Pls3-203_ENSMUST00000114058	3.10795	2.59915	2.44054e-189	8.18801e-186	2.44054e-189	8.18801e-186	0.188109	0.187913	FALSE
496	Apoo-204_ENSMUST00000113898	5.48284	-1.01353	1.70143e-129	5.70831e-126	1.70143e-129	5.70831e-126	0.132214	0.132005	FALSE
497	Apoo-202_ENSMUST00000113896	5.83431	-1.08311	5.10055e-159	1.71123e-155	5.10055e-159	1.71123e-155	0.160251	0.160048	FALSE
498	Maged1-201_ENSMUST00000026142	4.33688	1.00377	1.51559e-48	5.08481e-45	1.51559e-48	5.08481e-45	0.0505439	0.0503142	FALSE
499	Pja1-202_ENSMUST00000113790	3.58591	0.794489	5.15357e-36	1.72902e-32	5.15357e-36	1.72902e-32	0.0372669	0.037034	FALSE
501	Pdzd11-202_ENSMUST00000059099	4.52762	0.374987	2.44491e-09	8.20268e-06	2.44491e-09	8.20268e-06	0.00857134	0.00833152	FALSE
503	Ogt-201_ENSMUST00000044475	4.1687	-0.515624	4.28246e-19	1.43677e-15	4.28246e-19	1.43677e-15	0.019105	0.0188677	FALSE
505	Rps4x-201_ENSMUST00000033683	5.53058	0.193808	3.83858e-09	1.28784e-05	3.83858e-09	1.28784e-05	0.00836062	0.00812075	FALSE
507	Chic1-201_ENSMUST00000116547	1.96937	-0.665925	8.74963e-16	2.9355e-12	8.74963e-16	2.9355e-12	0.0155292	0.0152911	FALSE
509	Cox7b-201_ENSMUST00000033582	6.08476	0.523154	5.15129e-95	1.72826e-91	5.15129e-95	1.72826e-91	0.0982979	0.0980798	FALSE
510	Cox7b-203_ENSMUST00000155377	6.25515	0.551145	2.4691e-100	8.28382e-97	2.4691e-100	8.28382e-97	0.103614	0.103397	FALSE
511	Pgk1-201_ENSMUST00000081593	6.16442	0.505532	1.89058e-95	6.34291e-92	1.89058e-95	6.34291e-92	0.0987341	0.0985161	FALSE
515	Hnrnph2-202_ENSMUST00000059297	4.47705	0.320452	1.69432e-07	0.000568443	1.69432e-07	0.000568443	0.00659574	0.00635544	FALSE
518	Arxes2-201_ENSMUST00000058119	4.21648	1.43652	7.03704e-126	2.36093e-122	7.03704e-126	2.36093e-122	0.128717	0.128506	FALSE
519	Arxes1-201_ENSMUST00000057625	2.93566	1.74239	2.77766e-92	9.31906e-89	2.77766e-92	9.31906e-89	0.0955559	0.0953371	FALSE
520	Bex2-201_ENSMUST00000049130	7.21979	0.37064	3.34883e-67	1.12353e-63	3.34883e-67	1.12353e-63	0.0699991	0.0697742	FALSE
521	Bex4-201_ENSMUST00000116527	4.03066	0.677217	3.40094e-15	1.14102e-11	3.40094e-15	1.14102e-11	0.0148921	0.0146538	FALSE
523	Tceal5-201_ENSMUST00000066819	5.00233	0.319429	1.09452e-26	3.67211e-23	1.09452e-26	3.67211e-23	0.0272841	0.0270488	FALSE
524	Bex1-201_ENSMUST00000058125	5.25013	0.899175	2.2318e-44	7.4877e-41	2.2318e-44	7.4877e-41	0.046146	0.0459152	FALSE
526	Bex3-201_ENSMUST00000053540	5.54387	0.424712	3.61904e-36	1.21419e-32	3.61904e-36	1.21419e-32	0.0374305	0.0371977	FALSE
527	Bex3-202_ENSMUST00000113112	4.52274	0.492664	2.55202e-10	8.56203e-07	2.55202e-10	8.56203e-07	0.00962808	0.00938851	FALSE
528	Bex3-203_ENSMUST00000113113	5.60688	0.660001	9.34711e-77	3.13595e-73	9.34711e-77	3.13595e-73	0.0798158	0.0795932	FALSE
531	Morf4l2-215_ENSMUST00000169418	5.96928	0.364218	3.63981e-31	1.22116e-27	3.63981e-31	1.22116e-27	0.0320871	0.0318529	FALSE
532	Zcchc18-203_ENSMUST00000113067	5.50741	0.651767	1.43418e-62	4.81166e-59	1.43418e-62	4.81166e-59	0.0652042	0.0649781	FALSE
533	Zcchc18-202_ENSMUST00000101227	3.31607	1.12652	7.09362e-47	2.37991e-43	7.09362e-47	2.37991e-43	0.0487837	0.0485536	FALSE
535	Prps1-201_ENSMUST00000033809	4.65623	0.638921	6.27064e-32	2.1038e-28	6.27064e-32	2.1038e-28	0.0329044	0.0326705	FALSE
537	Ubqln2-201_ENSMUST00000060714	2.58131	0.373783	2.06564e-09	6.93021e-06	2.06564e-09	6.93021e-06	0.00865011	0.00841031	FALSE
538	Nbdy-201_ENSMUST00000140575	4.46223	0.984863	2.76988e-43	9.29296e-40	2.76988e-43	9.29296e-40	0.0449888	0.0447578	FALSE
539	Acot9-201_ENSMUST00000026324	3.37214	0.839419	1.3308e-12	4.46484e-09	1.3308e-12	4.46484e-09	0.0120911	0.0118521	FALSE
540	Sms-201_ENSMUST00000112529	3.25256	-0.391686	2.0251e-06	0.0067942	2.0251e-06	0.0067942	0.00544564	0.00520507	FALSE
541	Eif1ax-201_ENSMUST00000087143	3.64487	0.223384	8.32989e-07	0.00279468	8.32989e-07	0.00279468	0.00585674	0.00561626	FALSE
543	Pdha1-201_ENSMUST00000033662	4.332	0.438049	2.69559e-14	9.04372e-11	2.69559e-14	9.04372e-11	0.0139206	0.013682	FALSE
544	Cdkl5-205_ENSMUST00000198931	2.74059	-0.331407	3.47041e-07	0.00116432	3.47041e-07	0.00116432	0.00626274	0.00602236	FALSE
545	Rbbp7-201_ENSMUST00000033720	5.04568	-0.810616	2.26105e-83	7.58583e-80	2.26105e-83	7.58583e-80	0.0865552	0.0863342	FALSE
546	Rbbp7-203_ENSMUST00000112327	5.32266	-0.904987	1.72956e-52	5.80266e-49	1.72956e-52	5.80266e-49	0.0546869	0.0544582	FALSE
548	Trappc2-203_ENSMUST00000116495	4.53178	0.194272	1.42944e-07	0.000479576	1.42944e-07	0.000479576	0.00667475	0.00643447	FALSE
550	Tmsb4x-201_ENSMUST00000112172	8.22877	0.663615	2.20697e-118	7.40438e-115	2.20697e-118	7.40438e-115	0.121423	0.12121	FALSE
552	Pkia-201_ENSMUST00000028999	3.36538	0.870496	3.91544e-27	1.31363e-23	3.91544e-27	1.31363e-23	0.0277637	0.0275285	FALSE
553	Zc2hc1a-201_ENSMUST00000051064	4.15145	-0.520976	5.1779e-10	1.73719e-06	5.1779e-10	1.73719e-06	0.00929703	0.00905738	FALSE
554	Stmn2-201_ENSMUST00000029002	6.17358	0.273348	1.72062e-19	5.77269e-16	1.72062e-19	5.77269e-16	0.0195325	0.0192953	FALSE
556	Tpd52-202_ENSMUST00000091354	3.95641	0.40828	1.36227e-10	4.57042e-07	1.36227e-10	4.57042e-07	0.00992192	0.00968242	FALSE
557	Tpd52-204_ENSMUST00000094381	3.2071	0.381278	2.97252e-10	9.97281e-07	2.97252e-10	9.97281e-07	0.0095567	0.00931711	FALSE
558	Fabp5-201_ENSMUST00000029046	5.48706	0.435094	2.98972e-21	1.00305e-17	2.98972e-21	1.00305e-17	0.0214315	0.0211948	FALSE
561	Mir124-2hg-201_ENSMUST00000185804	2.30173	1.40845	1.48646e-51	4.98707e-48	1.48646e-51	4.98707e-48	0.0537067	0.0534778	FALSE
562	Armc1-201_ENSMUST00000029125	4.16825	-0.417087	4.32553e-16	1.45121e-12	4.32553e-16	1.45121e-12	0.0158598	0.0156218	FALSE
565	Sec62-201_ENSMUST00000029256	4.24549	1.07326	8.56842e-214	2.87471e-210	8.56842e-214	2.87471e-210	0.209907	0.209716	FALSE
566	Sec62-202_ENSMUST00000191730	4.67498	1.07111	1.5981e-153	5.36164e-150	1.5981e-153	5.36164e-150	0.155101	0.154896	FALSE
567	Slc7a14-201_ENSMUST00000091259	1.1843	0.800982	1.56475e-21	5.24972e-18	1.56475e-21	5.24972e-18	0.0217347	0.0214981	FALSE
569	Ndufb5-204_ENSMUST00000127477	5.08412	0.350399	2.92645e-29	9.81823e-26	2.92645e-29	9.81823e-26	0.0300458	0.0298111	FALSE
570	Ndufb5-203_ENSMUST00000122290	5.88095	0.188617	1.27107e-12	4.26443e-09	1.27107e-12	4.26443e-09	0.0121127	0.0118737	FALSE
571	Ttc14-201_ENSMUST00000099153	2.82809	-0.846837	4.37378e-31	1.4674e-27	4.37378e-31	1.4674e-27	0.0320016	0.0317675	FALSE
574	Acad9-206_ENSMUST00000197344	2.71501	-0.465235	3.38376e-20	1.13525e-16	3.38376e-20	1.13525e-16	0.0202947	0.0200577	FALSE
575	Gm11549-201_ENSMUST00000124606	5.0455	-0.65095	9.69262e-14	3.25187e-10	9.69262e-14	3.25187e-10	0.01332	0.0130814	FALSE
577	4932438A13Rik-212_ENSMUST00000140480	1.32442	-0.489806	7.43111e-32	2.49314e-28	7.43111e-32	2.49314e-28	0.0328255	0.0325916	FALSE
580	Noct-202_ENSMUST00000144826	2.73601	-0.587553	8.01564e-40	2.68925e-36	8.01564e-40	2.68925e-36	0.0413187	0.0410868	FALSE
581	Ndufc1-201_ENSMUST00000038108	3.62978	0.169942	2.29857e-07	0.000771171	2.29857e-07	0.000771171	0.00645403	0.00621369	FALSE
582	Ndufc1-203_ENSMUST00000145572	5.90649	0.332082	2.55331e-34	8.56636e-31	2.55331e-34	8.56636e-31	0.0354588	0.0352255	FALSE
583	Ndufc1-204_ENSMUST00000193279	5.71295	0.349078	5.18415e-35	1.73928e-31	5.18415e-35	1.73928e-31	0.0361978	0.0359646	FALSE
586	Pfn2-201_ENSMUST00000066882	4.2333	0.580804	1.96246e-29	6.58406e-26	1.96246e-29	6.58406e-26	0.0302318	0.0299972	FALSE
587	Pfn2-202_ENSMUST00000119344	5.80408	0.236159	2.74747e-15	9.21777e-12	2.74747e-15	9.21777e-12	0.0149922	0.0147539	FALSE
588	Eif2a-204_ENSMUST00000138827	2.1648	-0.592084	4.90766e-29	1.64652e-25	4.90766e-29	1.64652e-25	0.029805	0.0295703	FALSE
591	Gmps-201_ENSMUST00000029405	2.12967	0.773953	2.43044e-34	8.15411e-31	2.43044e-34	8.15411e-31	0.0354817	0.0352484	FALSE
592	Ssr3-201_ENSMUST00000029414	2.98715	0.689545	3.16459e-16	1.06172e-12	3.16459e-16	1.06172e-12	0.0160065	0.0157684	FALSE
593	Schip1-203_ENSMUST00000170788	6.51618	-1.19325	3.68533e-206	1.23643e-202	3.68533e-206	1.23643e-202	0.203166	0.202973	FALSE
595	Pdcd10-205_ENSMUST00000161137	4.92756	-0.536633	2.03789e-45	6.83711e-42	2.03789e-45	6.83711e-42	0.0472445	0.047014	FALSE
596	Pdcd10-201_ENSMUST00000029424	4.3732	-0.332169	3.36823e-09	1.13004e-05	3.36823e-09	1.13004e-05	0.00842168	0.00818182	FALSE
597	Serpini1-201_ENSMUST00000029423	4.38278	2.41329	2.98626e-163	1.00189e-159	2.98626e-163	1.00189e-159	0.164196	0.163994	FALSE
598	Ppid-201_ENSMUST00000029382	4.96321	0.23812	1.12782e-11	3.78383e-08	1.12782e-11	3.78383e-08	0.0110891	0.0108499	FALSE
599	Gria2-201_ENSMUST00000075316	3.83749	-0.537397	3.06749e-44	1.02914e-40	3.06749e-44	1.02914e-40	0.0459999	0.0457691	FALSE
600	Gria2-202_ENSMUST00000107745	4.74325	-1.00083	3.15304e-56	1.05785e-52	3.15304e-56	1.05785e-52	0.0586007	0.0583729	FALSE
601	Gria2-204_ENSMUST00000193645	3.18141	-0.711298	1.3521e-13	4.5363e-10	1.3521e-13	4.5363e-10	0.0131639	0.0129251	FALSE
602	Glrb-204_ENSMUST00000135043	2.85542	-0.747127	1.91079e-06	0.00641069	1.91079e-06	0.00641069	0.0054725	0.00523193	FALSE
603	Glrb-201_ENSMUST00000029654	5.3628	-0.446391	2.63258e-16	8.83229e-13	2.63258e-16	8.83229e-13	0.0160928	0.0158548	FALSE
604	Rps3a1-201_ENSMUST00000029722	5.93783	0.213192	5.79625e-18	1.94464e-14	5.79625e-18	1.94464e-14	0.0178832	0.0176456	FALSE
607	Cct3-201_ENSMUST00000001452	4.48305	0.435133	2.12119e-09	7.11661e-06	2.12119e-09	7.11661e-06	0.00863771	0.0083979	FALSE
608	Lamtor2-201_ENSMUST00000029698	5.38657	-0.227813	7.52534e-11	2.52475e-07	7.52534e-11	2.52475e-07	0.0101998	0.00996039	FALSE
609	Ssr2-207_ENSMUST00000195014	4.82872	0.286051	1.25901e-11	4.22399e-08	1.25901e-11	4.22399e-08	0.0110375	0.0107983	FALSE
610	Syt11-201_ENSMUST00000090945	4.90058	0.665286	7.00534e-90	2.35029e-86	7.00534e-90	2.35029e-86	0.0931384	0.092919	FALSE
612	Dap3-202_ENSMUST00000107491	4.08494	0.564382	2.15253e-25	7.22173e-22	2.15253e-25	7.22173e-22	0.0258933	0.0256577	FALSE
613	Fdps-201_ENSMUST00000081848	4.27036	1.87448	1.50483e-284	5.04869e-281	1.50483e-284	5.04869e-281	0.269747	0.26957	FALSE
615	Krtcap2-204_ENSMUST00000168900	5.21008	-0.487495	1.94249e-32	6.51707e-29	1.94249e-32	6.51707e-29	0.0334488	0.033215	FALSE
616	Pmvk-201_ENSMUST00000029564	3.13383	1.35264	3.95388e-42	1.32653e-38	3.95388e-42	1.32653e-38	0.043766	0.0435347	FALSE
619	Tpm3-201_ENSMUST00000029549	3.33659	1.13547	1.20791e-94	4.05253e-91	1.20791e-94	4.05253e-91	0.0979268	0.0977086	FALSE
620	Tpm3-202_ENSMUST00000118566	4.30226	0.551476	4.87721e-29	1.6363e-25	4.87721e-29	1.6363e-25	0.0298079	0.0295732	FALSE
621	Rps27-201_ENSMUST00000170122	5.81172	0.319151	5.97641e-25	2.00508e-21	5.97641e-25	2.00508e-21	0.0254163	0.0251805	FALSE
626	Gm35439-201_ENSMUST00000200051	1.14779	-0.325677	6.15777e-19	2.06593e-15	6.15777e-19	2.06593e-15	0.0189347	0.0186974	FALSE
627	Psmb4-201_ENSMUST00000005923	5.30036	0.226525	1.46118e-17	4.90225e-14	1.46118e-17	4.90225e-14	0.0174494	0.0172118	FALSE
628	Psmb4-202_ENSMUST00000133412	4.89023	0.1817	2.80005e-07	0.000939416	2.80005e-07	0.000939416	0.00636238	0.00612202	FALSE
629	Psmd4-202_ENSMUST00000107237	4.68982	0.690763	4.3285e-69	1.45221e-65	4.3285e-69	1.45221e-65	0.0719475	0.071723	FALSE
631	Mllt11-201_ENSMUST00000065482	5.77125	0.794497	7.22622e-206	2.4244e-202	7.22622e-206	2.4244e-202	0.202907	0.202714	FALSE
634	Ensa-201_ENSMUST00000037983	3.98995	0.502371	2.95385e-14	9.91016e-11	2.95385e-14	9.91016e-11	0.0138776	0.0136391	FALSE
635	Mrps21-201_ENSMUST00000067298	6.00767	-0.52842	5.80229e-66	1.94667e-62	5.80229e-66	1.94667e-62	0.0687191	0.0684938	FALSE
637	Anp32e-202_ENSMUST00000165307	3.37788	-0.793087	1.29704e-18	4.35158e-15	1.29704e-18	4.35158e-15	0.0185854	0.018348	FALSE
639	Sv2a-201_ENSMUST00000035371	2.77652	1.08974	3.14265e-57	1.05436e-53	3.14265e-57	1.05436e-53	0.0596463	0.0594188	FALSE
642	Sec22b-201_ENSMUST00000029476	3.35358	-0.601058	9.97827e-19	3.34771e-15	9.97827e-19	3.34771e-15	0.0187083	0.018471	FALSE
643	Atp1a1-201_ENSMUST00000036493	5.31062	-1.60719	6.34363e-299	2.12829e-295	6.34363e-299	2.12829e-295	0.28134	0.281167	FALSE
645	Bcas2-201_ENSMUST00000005830	4.93179	0.427378	1.99576e-39	6.69579e-36	1.99576e-39	6.69579e-36	0.0408979	0.0406659	FALSE
646	Atp5f1-201_ENSMUST00000118209	5.53258	0.163011	9.91436e-15	3.32627e-11	9.91436e-15	3.32627e-11	0.01439	0.0141515	FALSE
647	Atp5f1-203_ENSMUST00000133320	6.4599	0.199639	2.52784e-26	8.48092e-23	2.52784e-26	8.48092e-23	0.0268934	0.026658	FALSE
649	Kcna2-201_ENSMUST00000038695	2.70388	-1.12781	8.37475e-39	2.80973e-35	8.37475e-39	2.80973e-35	0.0402359	0.0400037	FALSE
650	Lamtor5-202_ENSMUST00000199317	6.15658	-0.145599	6.83844e-07	0.0022943	6.83844e-07	0.0022943	0.00594816	0.0057077	FALSE
654	Celsr2-201_ENSMUST00000090558	1.94937	0.440923	8.03368e-16	2.6953e-12	8.03368e-16	2.6953e-12	0.0155693	0.0153311	FALSE
656	Sars-202_ENSMUST00000102625	4.82215	0.407851	2.02059e-25	6.77907e-22	2.02059e-25	6.77907e-22	0.0259229	0.0256872	FALSE
662	Fnbp1l-201_ENSMUST00000162409	2.26217	0.702222	1.52144e-31	5.10442e-28	1.52144e-31	5.10442e-28	0.0324925	0.0322585	FALSE
663	Fnbp1l-203_ENSMUST00000162947	2.96867	0.898225	4.47202e-28	1.50036e-24	4.47202e-28	1.50036e-24	0.0287754	0.0285405	FALSE
664	1810037I17Rik-201_ENSMUST00000106429	4.91789	1.19136	4.37861e-223	1.46902e-219	4.37861e-223	1.46902e-219	0.218036	0.217847	FALSE
665	Tram1l1-201_ENSMUST00000058994	2.86043	0.752802	1.91609e-22	6.42848e-19	1.91609e-22	6.42848e-19	0.0227178	0.0224814	FALSE
666	Ank2-216_ENSMUST00000182588	4.16612	0.249251	5.24444e-08	0.000175951	5.24444e-08	0.000175951	0.00714125	0.00690108	FALSE
667	Ostc-201_ENSMUST00000043937	5.26476	0.243083	1.0582e-09	3.55026e-06	1.0582e-09	3.55026e-06	0.00896276	0.00872303	FALSE
669	Rpl34-202_ENSMUST00000079085	5.18702	0.273748	1.6258e-14	5.45458e-11	1.6258e-14	5.45458e-11	0.0141578	0.0139194	FALSE
672	Ppa2-201_ENSMUST00000029644	4.61604	0.431001	4.53245e-12	1.52064e-08	4.53245e-12	1.52064e-08	0.0115164	0.0112773	FALSE
673	Cisd2-201_ENSMUST00000029815	3.97445	-0.248925	3.40909e-07	0.00114375	3.40909e-07	0.00114375	0.00627102	0.00603064	FALSE
675	Ube2d3-203_ENSMUST00000196248	0.835976	-0.440074	1.44343e-20	4.84269e-17	1.44343e-20	4.84269e-17	0.0206939	0.020457	FALSE
676	Ppp3ca-202_ENSMUST00000070198	6.09966	-1.12473	1.76385e-188	5.91771e-185	1.76385e-188	5.91771e-185	0.187333	0.187136	FALSE
677	Ppp3ca-201_ENSMUST00000056758	6.86757	-1.61474	4.10966e-171	1.37879e-167	4.10966e-171	1.37879e-167	0.171475	0.171275	FALSE
679	H2afz-207_ENSMUST00000174561	4.82393	0.513029	2.69302e-10	9.03509e-07	2.69302e-10	9.03509e-07	0.00960291	0.00936334	FALSE
680	Dnajb14-201_ENSMUST00000090178	2.24843	0.38998	4.68089e-15	1.57044e-11	4.68089e-15	1.57044e-11	0.0147422	0.0145038	FALSE
681	Lamtor3-201_ENSMUST00000168345	5.24952	-0.263077	1.05573e-16	3.54198e-13	1.05573e-16	3.54198e-13	0.0165216	0.0162837	FALSE
682	Adh5-201_ENSMUST00000005964	3.70322	0.637594	5.03766e-15	1.69014e-11	5.03766e-15	1.69014e-11	0.0147077	0.0144694	FALSE
683	Eif4e-201_ENSMUST00000029803	4.52207	-0.256702	4.41908e-20	1.4826e-16	4.41908e-20	1.4826e-16	0.0201696	0.0199326	FALSE
685	Eif4e-202_ENSMUST00000196990	4.3982	-0.324359	3.13364e-10	1.05134e-06	3.13364e-10	1.05134e-06	0.009532	0.00929241	FALSE
686	Eif4e-205_ENSMUST00000200100	5.032	-0.267014	4.28183e-17	1.43655e-13	4.28183e-17	1.43655e-13	0.016945	0.0167072	FALSE
688	Rap1gds1-201_ENSMUST00000029796	3.14774	2.13426	1.56059e-132	5.23579e-129	1.56059e-132	5.23579e-129	0.135141	0.134932	FALSE
694	Prkacb-202_ENSMUST00000102515	3.93973	0.338591	4.43874e-12	1.4892e-08	4.43874e-12	1.4892e-08	0.0115262	0.0112871	FALSE
696	Rabggtb-201_ENSMUST00000089950	4.16158	0.541462	6.08795e-14	2.04251e-10	6.08795e-14	2.04251e-10	0.0135383	0.0132996	FALSE
697	Negr1-202_ENSMUST00000074015	3.39363	-0.57599	2.22798e-15	7.47486e-12	2.22798e-15	7.47486e-12	0.0150906	0.0148523	FALSE
699	Zranb2-202_ENSMUST00000106057	4.31863	-0.843128	2.30737e-17	7.74122e-14	2.30737e-17	7.74122e-14	0.0172351	0.0169974	FALSE
702	AI838599-201_ENSMUST00000133960	1.93169	-0.604547	8.27272e-42	2.7755e-38	8.27272e-42	2.7755e-38	0.0434262	0.0431948	FALSE
703	Tmem68-201_ENSMUST00000029891	4.39811	-0.618684	5.39943e-15	1.81151e-11	5.39943e-15	1.81151e-11	0.0146751	0.0144368	FALSE
704	Rps20-203_ENSMUST00000138502	2.26826	0.450878	1.13277e-27	3.80046e-24	1.13277e-27	3.80046e-24	0.0283421	0.0281071	FALSE
705	Rps20-201_ENSMUST00000103009	4.34129	0.709662	1.94923e-48	6.53967e-45	1.94923e-48	6.53967e-45	0.0504288	0.0501991	FALSE
707	Impad1-201_ENSMUST00000084949	2.71729	0.444819	4.27473e-14	1.43417e-10	4.27473e-14	1.43417e-10	0.0137042	0.0134656	FALSE
708	Sdcbp-202_ENSMUST00000103008	5.89644	-0.483094	5.5034e-43	1.84639e-39	5.5034e-43	1.84639e-39	0.0446732	0.0444421	FALSE
709	Rab2a-201_ENSMUST00000060232	6.44343	-0.412599	2.61234e-77	8.7644e-74	2.61234e-77	8.7644e-74	0.0803815	0.0801591	FALSE
710	Asph-217_ENSMUST00000146441	4.56105	-0.483661	5.7308e-08	0.000192268	5.7308e-08	0.000192268	0.00709996	0.00685978	FALSE
713	Tmem55a-201_ENSMUST00000029875	4.07133	-1.09416	4.70574e-30	1.57878e-26	4.70574e-30	1.57878e-26	0.0308965	0.0306621	FALSE
716	Pnisr-202_ENSMUST00000098238	3.65987	-0.622988	1.6582e-16	5.56327e-13	1.6582e-16	5.56327e-13	0.0163097	0.0160718	FALSE
718	Ndufaf4-202_ENSMUST00000146721	3.49927	0.507238	4.00815e-17	1.34473e-13	4.00815e-17	1.34473e-13	0.016976	0.0167382	FALSE
719	Fut9-201_ENSMUST00000084770	1.68348	2.49559	2.02033e-283	6.77821e-280	2.02033e-283	6.77821e-280	0.268829	0.268653	FALSE
720	Lyrm2-201_ENSMUST00000062802	3.93171	0.524459	2.75317e-12	9.23688e-09	2.75317e-12	9.23688e-09	0.0117502	0.0115111	FALSE
723	Dnaja1-201_ENSMUST00000030118	5.66472	0.514433	9.78803e-92	3.28389e-88	9.78803e-92	3.28389e-88	0.0950058	0.0947869	FALSE
724	Dnaja1-205_ENSMUST00000137246	4.64006	0.37427	4.16053e-12	1.39586e-08	4.16053e-12	1.39586e-08	0.0115566	0.0113175	FALSE
725	Smu1-201_ENSMUST00000030117	4.56992	-0.429271	6.95025e-12	2.33181e-08	6.95025e-12	2.33181e-08	0.011316	0.0110769	FALSE
726	Bag1-202_ENSMUST00000108089	2.76101	2.60202	6.76039e-96	2.26811e-92	6.76039e-96	2.26811e-92	0.0991814	0.0989635	FALSE
727	Bag1-203_ENSMUST00000191273	1.50906	1.92619	3.56905e-25	1.19742e-21	3.56905e-25	1.19742e-21	0.0256571	0.0254214	FALSE
728	Bag1-201_ENSMUST00000030125	1.73865	3.73806	2.07621e-131	6.96568e-128	2.07621e-131	6.96568e-128	0.134059	0.13385	FALSE
729	Chmp5-201_ENSMUST00000030128	5.2393	0.258742	3.1316e-16	1.05065e-12	3.1316e-16	1.05065e-12	0.0160114	0.0157734	FALSE
732	Ccl27a-206_ENSMUST00000108037	4.7437	0.306036	3.76522e-11	1.26323e-07	3.76522e-11	1.26323e-07	0.0105242	0.0102848	FALSE
733	Vcp-201_ENSMUST00000030164	4.40733	0.637618	1.16243e-30	3.89996e-27	1.16243e-30	3.89996e-27	0.0315471	0.0313128	FALSE
739	Tln1-202_ENSMUST00000123985	4.89581	-0.635377	1.98188e-41	6.6492e-38	1.98188e-41	6.6492e-38	0.043024	0.0427925	FALSE
741	Hint2-201_ENSMUST00000030192	4.31037	0.24178	1.43121e-06	0.00480172	1.43121e-06	0.00480172	0.00560616	0.00536562	FALSE
743	Clta-205_ENSMUST00000107851	5.56836	0.200024	6.39714e-13	2.14624e-09	6.39714e-13	2.14624e-09	0.0124347	0.0121958	FALSE
744	Tomm5-204_ENSMUST00000107810	5.86291	-0.246084	1.44366e-15	4.84347e-12	1.44366e-15	4.84347e-12	0.0152942	0.015056	FALSE
747	Anp32b-201_ENSMUST00000102926	2.73362	1.20685	3.48075e-48	1.16779e-44	3.48075e-48	1.16779e-44	0.0501636	0.0499338	FALSE
748	Alg2-201_ENSMUST00000044148	3.09696	1.18614	6.31451e-50	2.11852e-46	6.31451e-50	2.11852e-46	0.0519961	0.0517668	FALSE
749	Sec61b-201_ENSMUST00000065678	5.45145	-0.2541	4.10842e-13	1.37838e-09	4.10842e-13	1.37838e-09	0.0126424	0.0124036	FALSE
756	Frrs1l-201_ENSMUST00000053681	4.08149	-0.39628	9.71765e-14	3.26027e-10	9.71765e-14	3.26027e-10	0.0133188	0.0130802	FALSE
757	Txn1-201_ENSMUST00000030051	5.76306	0.626232	8.60137e-147	2.88576e-143	8.60137e-147	2.88576e-143	0.14875	0.148544	FALSE
758	Gng10-201_ENSMUST00000041160	5.27122	-0.735493	1.22838e-47	4.12121e-44	1.22838e-47	4.12121e-44	0.0495866	0.0493567	FALSE
760	Wdr31-206_ENSMUST00000146108	3.5387	-0.274763	6.2771e-11	2.10597e-07	6.2771e-11	2.10597e-07	0.0102848	0.0100454	FALSE
761	Atp6v1g1-201_ENSMUST00000035301	5.8369	0.47889	3.21372e-78	1.0782e-74	3.21372e-78	1.0782e-74	0.0813108	0.0810886	FALSE
764	Brinp1-201_ENSMUST00000030036	5.16211	-1.41857	1.9196e-63	6.44026e-60	1.9196e-63	6.44026e-60	0.0661102	0.0658843	FALSE
765	Dmac1-201_ENSMUST00000030103	5.19525	-0.841863	1.32582e-72	4.44812e-69	1.32582e-72	4.44812e-69	0.0755622	0.0753386	FALSE
767	Psip1-202_ENSMUST00000107214	4.60321	0.69494	5.52681e-31	1.85424e-27	5.52681e-31	1.85424e-27	0.0318929	0.0316587	FALSE
768	Sh3gl2-201_ENSMUST00000030212	4.89951	0.881453	8.3775e-81	2.81065e-77	8.3775e-81	2.81065e-77	0.0839443	0.0837227	FALSE
770	Rps6-201_ENSMUST00000102814	6.33782	0.175633	1.65364e-16	5.54797e-13	1.65364e-16	5.54797e-13	0.016311	0.0160731	FALSE
771	Klhl9-201_ENSMUST00000094993	2.70928	-0.424223	1.99828e-07	0.000670422	1.99828e-07	0.000670422	0.00651907	0.00627875	FALSE
774	Sgip1-212_ENSMUST00000142430	3.08965	-0.491241	5.47692e-21	1.83751e-17	5.47692e-21	1.83751e-17	0.0211479	0.0209111	FALSE
775	Sgip1-201_ENSMUST00000066824	2.20177	0.724959	9.64862e-22	3.23711e-18	9.64862e-22	3.23711e-18	0.0219611	0.0217245	FALSE
778	Tmem59-203_ENSMUST00000127652	5.5292	0.260114	3.48902e-25	1.17057e-21	3.48902e-25	1.17057e-21	0.0256677	0.025432	FALSE
781	Scp2-203_ENSMUST00000122878	3.63088	0.673713	6.44123e-19	2.16103e-15	6.44123e-19	2.16103e-15	0.0189136	0.0186763	FALSE
782	Scp2-202_ENSMUST00000106701	3.701	0.841831	6.20806e-26	2.0828e-22	6.20806e-26	2.0828e-22	0.026474	0.0262385	FALSE
783	Btf3l4-204_ENSMUST00000102742	3.90641	0.390991	9.236e-15	3.09868e-11	9.236e-15	3.09868e-11	0.0144232	0.0141848	FALSE
784	Eps15-202_ENSMUST00000102729	2.58603	0.76805	9.4813e-32	3.18098e-28	9.4813e-32	3.18098e-28	0.0327123	0.0324783	FALSE
786	Cmpk1-201_ENSMUST00000030491	4.10919	0.635333	5.84414e-47	1.96071e-43	5.84414e-47	1.96071e-43	0.0488724	0.0486424	FALSE
787	Uqcrh-202_ENSMUST00000078676	6.57113	0.398395	3.48505e-51	1.16923e-47	3.48505e-51	1.16923e-47	0.0533182	0.0530892	FALSE
788	Akr1a1-201_ENSMUST00000030455	6.35106	0.453105	1.93023e-95	6.47591e-92	1.93023e-95	6.47591e-92	0.098725	0.098507	FALSE
789	Prdx1-204_ENSMUST00000135573	4.42265	1.56379	4.7496e-296	1.59349e-292	4.7496e-296	1.59349e-292	0.279037	0.278863	FALSE
790	Prdx1-205_ENSMUST00000151129	4.36955	1.7775	1.09469e-203	3.67269e-200	1.09469e-203	3.67269e-200	0.20097	0.200777	FALSE
791	Prdx1-202_ENSMUST00000106470	3.17578	1.92612	1.20461e-123	4.04146e-120	1.20461e-123	4.04146e-120	0.12655	0.126339	FALSE
793	Rps8-201_ENSMUST00000102696	5.50616	0.222422	4.05568e-14	1.36068e-10	4.05568e-14	1.36068e-10	0.0137289	0.0134903	FALSE
794	Rnf220-203_ENSMUST00000102690	3.77841	0.481844	1.7336e-12	5.81623e-09	1.7336e-12	5.81623e-09	0.0119671	0.0117281	FALSE
795	Rnf220-212_ENSMUST00000221654	3.24872	0.678534	6.60946e-17	2.21747e-13	6.60946e-17	2.21747e-13	0.0167413	0.0165035	FALSE
797	Atp6v0b-201_ENSMUST00000036380	6.39771	0.283264	3.79572e-48	1.27347e-44	3.79572e-48	1.27347e-44	0.050124	0.0498942	FALSE
800	Atp6v0b-206_ENSMUST00000147845	3.6625	-0.526493	1.44917e-17	4.86197e-14	1.44917e-17	4.86197e-14	0.0174533	0.0172156	FALSE
802	Ybx1-201_ENSMUST00000079644	4.11936	-0.847062	9.88169e-70	3.31531e-66	9.88169e-70	3.31531e-66	0.0726084	0.0723841	FALSE
803	Smap2-201_ENSMUST00000043200	3.56214	-0.467637	2.53958e-23	8.52028e-20	2.53958e-23	8.52028e-20	0.0236634	0.0234272	FALSE
805	Hpcal4-201_ENSMUST00000059667	4.28866	0.663618	5.41486e-37	1.81669e-33	5.41486e-37	1.81669e-33	0.0383094	0.0380768	FALSE
807	Akirin1-201_ENSMUST00000102636	4.25039	-0.971747	6.16075e-48	2.06693e-44	6.16075e-48	2.06693e-44	0.0499024	0.0496725	FALSE
809	1110065P20Rik-204_ENSMUST00000163946	2.88988	0.927479	4.30938e-20	1.4458e-16	4.30938e-20	1.4458e-16	0.0201814	0.0199444	FALSE
810	Yrdc-201_ENSMUST00000102628	4.18862	-0.673578	3.21355e-23	1.07815e-19	3.21355e-23	1.07815e-19	0.0235533	0.0233171	FALSE
812	Meaf6-201_ENSMUST00000055213	2.78058	0.54759	7.31704e-14	2.45487e-10	7.31704e-14	2.45487e-10	0.013452	0.0132133	FALSE
813	Meaf6-208_ENSMUST00000184205	3.08384	0.494262	4.29078e-12	1.43956e-08	4.29078e-12	1.43956e-08	0.0115421	0.011303	FALSE
815	Mrps15-201_ENSMUST00000030675	3.96524	0.84514	4.10552e-49	1.3774e-45	4.10552e-49	1.3774e-45	0.0511409	0.0509114	FALSE
816	Oscp1-201_ENSMUST00000035497	1.67655	-0.672915	3.87013e-21	1.29843e-17	3.87013e-21	1.29843e-17	0.0213106	0.0210738	FALSE
820	Ncdn-201_ENSMUST00000030637	4.45288	-0.666484	1.74434e-31	5.85225e-28	1.74434e-31	5.85225e-28	0.032429	0.0321949	FALSE
822	Smim12-201_ENSMUST00000142029	5.19616	-0.504731	5.07624e-29	1.70308e-25	5.07624e-29	1.70308e-25	0.0297892	0.0295546	FALSE
823	Csmd2-201_ENSMUST00000129619	0.765875	0.249795	1.30399e-09	4.37488e-06	1.30399e-09	4.37488e-06	0.00886511	0.00862536	FALSE
824	Hpca-201_ENSMUST00000030572	7.2474	-1.03798	5.39407e-96	1.80971e-92	5.39407e-96	1.80971e-92	0.0992796	0.0990617	FALSE
826	Rbbp4-201_ENSMUST00000102598	3.61016	-0.596546	1.68543e-16	5.65463e-13	1.68543e-16	5.65463e-13	0.0163021	0.0160641	FALSE
827	Rbbp4-203_ENSMUST00000140291	3.68418	-0.609263	4.54369e-16	1.52441e-12	4.54369e-16	1.52441e-12	0.0158367	0.0155987	FALSE
830	Tmem234-201_ENSMUST00000102591	4.66939	-0.504825	1.21939e-18	4.09106e-15	1.21939e-18	4.09106e-15	0.0186143	0.0183769	FALSE
832	Fabp3-201_ENSMUST00000070532	6.74576	-0.452747	2.18807e-46	7.34098e-43	2.18807e-46	7.34098e-43	0.0482676	0.0480374	FALSE
833	Zcchc17-202_ENSMUST00000134159	4.53958	0.180213	2.37078e-08	7.95396e-05	2.37078e-08	7.95396e-05	0.00751111	0.00727103	FALSE
835	Gmeb1-207_ENSMUST00000168553	1.39925	-0.396042	1.68917e-08	5.66717e-05	1.68917e-08	5.66717e-05	0.00766914	0.0074291	FALSE
837	Atpif1-201_ENSMUST00000067496	7.45787	0.20566	1.05524e-26	3.54035e-23	1.05524e-26	3.54035e-23	0.0273011	0.0270658	FALSE
838	Dnajc8-202_ENSMUST00000094657	4.9368	0.183321	2.73376e-09	9.17177e-06	2.73376e-09	9.17177e-06	0.00851917	0.00827934	FALSE
840	Tmem222-201_ENSMUST00000105907	4.83453	0.240071	5.31803e-08	0.00017842	5.31803e-08	0.00017842	0.00713476	0.00689459	FALSE
841	Nudc-201_ENSMUST00000030665	5.47147	0.138584	1.20388e-06	0.00403902	1.20388e-06	0.00403902	0.0056862	0.00544568	FALSE
842	Hmgn2-203_ENSMUST00000102553	4.74488	0.943602	4.74029e-125	1.59037e-121	4.74029e-125	1.59037e-121	0.127914	0.127703	FALSE
844	Cep85-207_ENSMUST00000141384	2.02497	0.375118	3.09801e-08	0.000103938	3.09801e-08	0.000103938	0.00738643	0.00714632	FALSE
845	Stmn1-201_ENSMUST00000030636	8.36329	0.517718	4.52674e-59	1.51872e-55	4.52674e-59	1.51872e-55	0.0615662	0.0613392	FALSE
846	Tmem50a-201_ENSMUST00000030626	5.7933	0.637212	7.59544e-123	2.54827e-119	7.59544e-123	2.54827e-119	0.125773	0.125561	FALSE
849	Syf2-201_ENSMUST00000030622	3.54409	0.319052	3.38578e-07	0.00113593	3.38578e-07	0.00113593	0.0062742	0.00603383	FALSE
850	Pithd1-201_ENSMUST00000105851	4.51972	1.08214	5.11537e-131	1.71621e-127	5.11537e-131	1.71621e-127	0.133682	0.133473	FALSE
851	Rpl11-201_ENSMUST00000102536	4.35218	0.306932	4.77849e-18	1.60318e-14	4.77849e-18	1.60318e-14	0.0179738	0.0177362	FALSE
852	Hnrnpr-207_ENSMUST00000148843	0.919172	-0.383005	6.43337e-20	2.15839e-16	6.43337e-20	2.15839e-16	0.0199936	0.0197565	FALSE
854	Cdc42-201_ENSMUST00000030417	6.95127	-0.112772	1.30947e-08	4.39329e-05	1.30947e-08	4.39329e-05	0.00778788	0.00754787	FALSE
863	Sdhb-201_ENSMUST00000010007	6.48786	0.207122	1.85031e-25	6.2078e-22	1.85031e-25	6.2078e-22	0.025964	0.0257284	FALSE
864	Efhd2-201_ENSMUST00000036854	3.77593	2.23252	6.35428e-166	2.13186e-162	6.35428e-166	2.13186e-162	0.166677	0.166476	FALSE
865	Gm26880-201_ENSMUST00000181610	2.78906	0.689785	1.23693e-56	4.14989e-53	1.23693e-56	4.14989e-53	0.0590251	0.0587975	FALSE
869	Clstn1-202_ENSMUST00000105691	4.86853	-0.310259	6.42368e-14	2.15515e-10	6.42368e-14	2.15515e-10	0.0135131	0.0132744	FALSE
870	Slc25a33-201_ENSMUST00000105686	3.19087	1.39913	2.10688e-62	7.06857e-59	2.10688e-62	7.06857e-59	0.0650309	0.0648047	FALSE
871	Eno1-202_ENSMUST00000080926	6.68166	0.718457	1.35498e-114	4.54596e-111	1.35498e-114	4.54596e-111	0.117714	0.117501	FALSE
872	Park7-201_ENSMUST00000030805	6.00081	0.3523	7.59658e-58	2.54865e-54	7.59658e-58	2.54865e-54	0.0602896	0.0600623	FALSE
873	Acot7-202_ENSMUST00000075363	6.14215	0.348582	2.64809e-34	8.88433e-31	2.64809e-34	8.88433e-31	0.0354419	0.0352086	FALSE
875	Fam213b-201_ENSMUST00000030935	5.82871	-1.25796	2.19629e-98	7.36854e-95	2.19629e-98	7.36854e-95	0.10167	0.101452	FALSE
876	Tnfrsf14-205_ENSMUST00000219534	3.13589	-0.158109	3.21283e-07	0.0010779	3.21283e-07	0.0010779	0.00629854	0.00605817	FALSE
880	Ssu72-201_ENSMUST00000030905	5.94786	-0.458552	1.02773e-72	3.44803e-69	1.02773e-72	3.44803e-69	0.0756758	0.0754522	FALSE
881	Mrpl20-201_ENSMUST00000030942	5.8947	-0.284396	1.18963e-31	3.99121e-28	1.18963e-31	3.99121e-28	0.0326069	0.0323729	FALSE
882	Mrpl20-206_ENSMUST00000185148	4.48581	-0.348237	5.9799e-08	0.000200625	5.9799e-08	0.000200625	0.00708015	0.00683997	FALSE
884	Aurkaip1-203_ENSMUST00000105592	4.74121	0.392943	2.70197e-14	9.06511e-11	2.70197e-14	9.06511e-11	0.0139195	0.0136809	FALSE
886	Fam133b-205_ENSMUST00000197082	3.25131	-0.44504	5.19782e-08	0.000174387	5.19782e-08	0.000174387	0.00714541	0.00690524	FALSE
888	Krit1-210_ENSMUST00000200004	2.11277	-0.274914	1.89328e-08	6.35196e-05	1.89328e-08	6.35196e-05	0.00761595	0.0073759	FALSE
891	Cdk14-206_ENSMUST00000132390	1.91843	-0.711529	4.20582e-26	1.41105e-22	4.20582e-26	1.41105e-22	0.0266558	0.0264203	FALSE
898	Psmc2-201_ENSMUST00000030769	5.24434	0.462443	3.83561e-59	1.28685e-55	3.83561e-59	1.28685e-55	0.0616412	0.0614142	FALSE
899	Psmc2-202_ENSMUST00000132720	1.53648	-0.306308	4.4886e-09	1.50592e-05	4.4886e-09	1.50592e-05	0.00828757	0.00804768	FALSE
904	Tomm7-201_ENSMUST00000030851	5.6294	-0.320534	5.05187e-34	1.6949e-30	5.05187e-34	1.6949e-30	0.0351424	0.034909	FALSE
905	Cdk5-201_ENSMUST00000030814	4.90336	-0.240026	3.69879e-13	1.24094e-09	3.69879e-13	1.24094e-09	0.0126917	0.0124529	FALSE
906	Cdk5-203_ENSMUST00000198990	4.48972	-0.480246	5.94313e-15	1.99392e-11	5.94313e-15	1.99392e-11	0.0146301	0.0143918	FALSE
908	Nub1-201_ENSMUST00000068825	2.51159	0.616514	4.46963e-11	1.49956e-07	4.46963e-11	1.49956e-07	0.0104438	0.0102045	FALSE
909	Rheb-201_ENSMUST00000030787	5.66334	0.668059	9.0151e-85	3.02457e-81	9.0151e-85	3.02457e-81	0.0879744	0.0877538	FALSE
911	Actr3b-202_ENSMUST00000128727	5.24076	-1.17058	4.77928e-119	1.60345e-115	4.77928e-119	1.60345e-115	0.122072	0.121859	FALSE
912	Nom1-201_ENSMUST00000001611	1.63972	-0.541845	2.3952e-17	8.03589e-14	2.3952e-17	8.03589e-14	0.0172176	0.0169799	FALSE
913	Dnajb6-203_ENSMUST00000114839	6.09177	0.18224	1.4913e-20	5.0033e-17	1.4913e-20	5.0033e-17	0.0206787	0.0204418	FALSE
915	Mapre3-202_ENSMUST00000200692	2.90634	1.22236	3.18777e-47	1.0695e-43	3.18777e-47	1.0695e-43	0.04915	0.04892	FALSE
918	Atraid-201_ENSMUST00000013766	4.90903	0.303481	5.06094e-15	1.69795e-11	5.06094e-15	1.69795e-11	0.0147055	0.0144672	FALSE
919	Mpv17-202_ENSMUST00000200744	4.63372	-0.855951	2.33032e-20	7.81823e-17	2.33032e-20	7.81823e-17	0.0204695	0.0202326	FALSE
923	Ppp1cb-201_ENSMUST00000015100	4.23891	-0.280205	2.20508e-11	7.39804e-08	2.20508e-11	7.39804e-08	0.0107749	0.0105356	FALSE
924	Ppp1cb-205_ENSMUST00000201880	4.62609	-0.377063	4.54745e-22	1.52567e-18	4.54745e-22	1.52567e-18	0.0223133	0.0220768	FALSE
925	Gm15614-201_ENSMUST00000155976	1.73506	-0.452333	1.50827e-17	5.06025e-14	1.50827e-17	5.06025e-14	0.0174346	0.0171969	FALSE
926	Ywhah-201_ENSMUST00000019109	8.31007	-0.338126	1.30238e-79	4.36949e-76	1.30238e-79	4.36949e-76	0.0827307	0.0825088	FALSE
932	Nat8l-201_ENSMUST00000056355	2.71113	-1.02968	1.09251e-63	3.66536e-60	1.09251e-63	3.66536e-60	0.0663639	0.0661381	FALSE
933	Grk4-202_ENSMUST00000074651	2.07743	-0.670255	3.45066e-41	1.1577e-37	3.45066e-41	1.1577e-37	0.0427685	0.042537	FALSE
935	Lrpap1-205_ENSMUST00000153664	3.99344	0.584669	2.40884e-30	8.08167e-27	2.40884e-30	8.08167e-27	0.0312081	0.0309738	FALSE
936	Grpel1-201_ENSMUST00000031099	4.25841	-0.193879	4.68312e-11	1.57119e-07	4.68312e-11	1.57119e-07	0.010422	0.0101826	FALSE
939	Nsg1-201_ENSMUST00000031009	5.40503	-0.814587	1.27332e-121	4.27198e-118	1.27332e-121	4.27198e-118	0.124582	0.12437	FALSE
940	Nsg1-205_ENSMUST00000201415	5.39719	-0.810627	1.97908e-64	6.63981e-61	1.97908e-64	6.63981e-61	0.0671327	0.0669071	FALSE
942	Wdr1-201_ENSMUST00000005234	3.07453	1.21707	3.35442e-45	1.12541e-41	3.35442e-45	1.12541e-41	0.0470158	0.0467853	FALSE
944	Bod1l-203_ENSMUST00000202200	3.10042	-0.449669	2.53045e-08	8.48967e-05	2.53045e-08	8.48967e-05	0.00748073	0.00724065	FALSE
945	Qdpr-201_ENSMUST00000015950	3.55648	0.740393	6.56412e-19	2.20226e-15	6.56412e-19	2.20226e-15	0.0189047	0.0186674	FALSE
946	Med28-205_ENSMUST00000156481	2.59078	-0.304678	3.31673e-21	1.11276e-17	3.31673e-21	1.11276e-17	0.0213829	0.0211461	FALSE
947	Med28-202_ENSMUST00000118833	4.92999	-0.375917	1.02294e-35	3.43196e-32	1.02294e-35	3.43196e-32	0.0369495	0.0367165	FALSE
948	Med28-201_ENSMUST00000015948	5.57456	-0.380704	4.40197e-41	1.47686e-37	4.40197e-41	1.47686e-37	0.0426564	0.0424248	FALSE
949	Pcdh7-203_ENSMUST00000191837	3.06119	-0.741221	4.08233e-35	1.36962e-31	4.08233e-35	1.36962e-31	0.0363085	0.0360754	FALSE
950	Rpl9-201_ENSMUST00000057885	5.64537	0.1798	2.07583e-13	6.96439e-10	2.07583e-13	6.96439e-10	0.0129627	0.012724	FALSE
952	Smim14-205_ENSMUST00000139122	1.94086	0.836943	3.70453e-22	1.24287e-18	3.70453e-22	1.24287e-18	0.0224093	0.0221728	FALSE
953	Smim14-202_ENSMUST00000121661	5.52893	0.366688	8.72559e-36	2.92743e-32	8.72559e-36	2.92743e-32	0.0370231	0.0367902	FALSE
955	Ube2k-209_ENSMUST00000202601	3.91994	0.277536	1.66007e-07	0.000556954	1.66007e-07	0.000556954	0.00660523	0.00636493	FALSE
956	Uchl1-201_ENSMUST00000031131	6.36161	0.694026	1.93108e-228	6.47877e-225	1.93108e-228	6.47877e-225	0.222683	0.222495	FALSE
957	Uchl1-202_ENSMUST00000176015	6.08609	0.627975	1.20856e-151	4.05473e-148	1.20856e-151	4.05473e-148	0.153333	0.153128	FALSE
958	Tmem33-208_ENSMUST00000201979	3.31918	0.62705	2.02543e-15	6.79531e-12	2.02543e-15	6.79531e-12	0.0151353	0.0148971	FALSE
961	Slc30a9-208_ENSMUST00000202770	3.55616	0.289667	2.77706e-07	0.000931703	2.77706e-07	0.000931703	0.00636621	0.00612585	FALSE
970	Adgrl3-228_ENSMUST00000147226	1.96145	-0.682859	2.12419e-21	7.12666e-18	2.12419e-21	7.12666e-18	0.0215916	0.0213549	FALSE
971	Cenpc1-203_ENSMUST00000199141	2.30714	-0.613981	2.89313e-22	9.70647e-19	2.89313e-22	9.70647e-19	0.022525	0.0222885	FALSE
973	Rufy3-201_ENSMUST00000031229	3.26295	0.605828	1.31743e-14	4.41999e-11	1.31743e-14	4.41999e-11	0.0142565	0.0140181	FALSE
974	G3bp2-201_ENSMUST00000113127	3.05269	0.673248	4.71624e-14	1.5823e-10	4.71624e-14	1.5823e-10	0.0136581	0.0134195	FALSE
976	Sept11-203_ENSMUST00000201421	4.65477	-1.0363	1.89008e-72	6.34122e-69	1.89008e-72	6.34122e-69	0.0754041	0.0751804	FALSE
978	Cops4-201_ENSMUST00000045993	4.87259	0.362438	1.12198e-16	3.76425e-13	1.12198e-16	3.76425e-13	0.016493	0.0162551	FALSE
979	Coq2-201_ENSMUST00000031262	4.63714	-0.298339	4.26043e-07	0.00142937	4.26043e-07	0.00142937	0.00616758	0.00592717	FALSE
982	Sparcl1-201_ENSMUST00000031249	5.56792	0.450861	2.68495e-16	9.00802e-13	2.68495e-16	9.00802e-13	0.0160836	0.0158456	FALSE
983	BC005561-201_ENSMUST00000096452	3.18921	-0.380205	3.61168e-07	0.00121172	3.61168e-07	0.00121172	0.00624423	0.00600384	FALSE
986	Gm42669-201_ENSMUST00000143074	3.23053	-0.667891	9.30332e-30	3.12126e-26	9.30332e-30	3.12126e-26	0.0305793	0.0303448	FALSE
990	A430073D23Rik-201_ENSMUST00000196262	2.87753	-0.502535	4.67614e-14	1.56884e-10	4.67614e-14	1.56884e-10	0.0136621	0.0134235	FALSE
991	Mn1-201_ENSMUST00000094463	3.10732	-1.60728	1.42337e-253	4.77541e-250	1.42337e-253	4.77541e-250	0.244127	0.243944	FALSE
992	Iscu-201_ENSMUST00000026937	5.48	0.536053	6.15583e-73	2.06528e-69	6.15583e-73	2.06528e-69	0.0759043	0.0756807	FALSE
993	1500011B03Rik-202_ENSMUST00000112160	5.29903	0.823785	1.34723e-123	4.51997e-120	1.34723e-123	4.51997e-120	0.126503	0.126292	FALSE
994	2610524H06Rik-201_ENSMUST00000100850	4.3668	-0.390886	5.56947e-09	1.86856e-05	5.56947e-09	1.86856e-05	0.00818683	0.00794691	FALSE
995	2210016L21Rik-201_ENSMUST00000031538	4.59951	0.183763	4.29092e-10	1.4396e-06	4.29092e-10	1.4396e-06	0.00938493	0.00914531	FALSE
996	Pop5-201_ENSMUST00000081497	5.22554	-1.81913	2.04505e-267	6.86114e-264	2.04505e-267	6.86114e-264	0.255685	0.255505	FALSE
997	Pop5-202_ENSMUST00000128830	5.66447	-1.94067	5.5166e-286	1.85082e-282	5.5166e-286	1.85082e-282	0.270913	0.270737	FALSE
998	Pop5-204_ENSMUST00000140083	5.50943	-1.90958	3.6726e-246	1.23216e-242	3.6726e-246	1.23216e-242	0.237865	0.237681	FALSE
999	Dynll1-201_ENSMUST00000009157	5.54808	0.503627	9.79309e-84	3.28558e-80	9.79309e-84	3.28558e-80	0.086924	0.0867031	FALSE
1000	Dynll1-203_ENSMUST00000123292	7.17452	0.563732	3.4201e-108	1.14744e-104	3.4201e-108	1.14744e-104	0.111411	0.111196	FALSE
1001	Dynll1-202_ENSMUST00000112090	6.64314	0.581684	1.62249e-105	5.44345e-102	1.62249e-105	5.44345e-102	0.108763	0.108548	FALSE
1002	Dynll1-204_ENSMUST00000125959	5.84008	0.707654	1.8518e-76	6.2128e-73	1.8518e-76	6.2128e-73	0.0795122	0.0792895	FALSE
1004	Rplp0-201_ENSMUST00000086519	5.02849	0.324967	7.78536e-31	2.61199e-27	7.78536e-31	2.61199e-27	0.0317335	0.0314993	FALSE
1007	BC051077-201_ENSMUST00000181440	1.34549	0.316502	1.82635e-06	0.00612739	1.82635e-06	0.00612739	0.0054934	0.00525283	FALSE
1008	Wsb2-201_ENSMUST00000031309	5.19819	-0.741581	2.67314e-32	8.96838e-29	2.67314e-32	8.96838e-29	0.0333005	0.0330667	FALSE
1009	Rph3a-201_ENSMUST00000079204	2.35501	1.28308	5.29088e-35	1.77509e-31	5.29088e-35	1.77509e-31	0.0361883	0.0359552	FALSE
1010	Rpl6-201_ENSMUST00000031617	5.44469	0.235569	8.22299e-22	2.75881e-18	8.22299e-22	2.75881e-18	0.022036	0.0217994	FALSE
1011	Hectd4-201_ENSMUST00000042614	1.34604	0.354808	1.25663e-14	4.21598e-11	1.25663e-14	4.21598e-11	0.0142787	0.0140403	FALSE
1012	Erp29-203_ENSMUST00000130451	1.94316	0.266058	4.02589e-09	1.35069e-05	4.02589e-09	1.35069e-05	0.00833837	0.00809849	FALSE
1013	Erp29-201_ENSMUST00000052590	4.42994	0.552507	6.94823e-38	2.33113e-34	6.94823e-38	2.33113e-34	0.0392586	0.0390262	FALSE
1014	Erp29-202_ENSMUST00000111802	3.34878	0.711872	2.18696e-34	7.33726e-31	2.18696e-34	7.33726e-31	0.0355306	0.0352973	FALSE
1016	Cux2-202_ENSMUST00000111752	1.54561	-1.62607	0	2.22507e-308	0	0	0.327652	0.327489	FALSE
1017	Ppp1cc-202_ENSMUST00000102528	3.80742	0.782086	3.02829e-18	1.01599e-14	3.02829e-18	1.01599e-14	0.0181877	0.0179502	FALSE
1019	Vps29-204_ENSMUST00000118830	6.14759	-0.21594	1.11521e-15	3.74153e-12	1.11521e-15	3.74153e-12	0.0154154	0.0151772	FALSE
1022	Fam216a-201_ENSMUST00000031419	4.86813	0.399276	8.73352e-20	2.9301e-16	8.73352e-20	2.9301e-16	0.0198503	0.0196132	FALSE
1024	Arpc3-203_ENSMUST00000111713	5.41577	-0.211462	1.03541e-09	3.47382e-06	1.03541e-09	3.47382e-06	0.00897293	0.00873321	FALSE
1026	Rnf34-201_ENSMUST00000031434	2.81537	0.681908	3.53539e-19	1.18612e-15	3.53539e-19	1.18612e-15	0.0191949	0.0189576	FALSE
1031	Arl6ip4-201_ENSMUST00000031351	3.63718	0.706398	1.09588e-16	3.67667e-13	1.09588e-16	3.67667e-13	0.0165041	0.0162662	FALSE
1032	Tmed2-201_ENSMUST00000060226	5.18879	-0.343262	1.11677e-19	3.74676e-16	1.11677e-19	3.74676e-16	0.0197351	0.019498	FALSE
1034	Tmed2-203_ENSMUST00000135464	4.42551	-0.368418	1.06246e-08	3.56456e-05	1.06246e-08	3.56456e-05	0.0078854	0.00764541	FALSE
1036	Ccdc92-201_ENSMUST00000036206	3.94511	-0.316585	1.93327e-06	0.00648613	1.93327e-06	0.00648613	0.0054671	0.00522652	FALSE
1037	Ubc-202_ENSMUST00000136312	5.07808	0.274284	2.48098e-17	8.32367e-14	2.48098e-17	8.32367e-14	0.0172011	0.0169633	FALSE
1038	Ubc-201_ENSMUST00000108707	7.25224	0.361902	2.33644e-19	7.83876e-16	2.33644e-19	7.83876e-16	0.019389	0.0191518	FALSE
1040	Ran-201_ENSMUST00000031383	5.58854	0.26578	9.8805e-36	3.31491e-32	9.8805e-36	3.31491e-32	0.0369656	0.0367326	FALSE
1041	Mrps17-201_ENSMUST00000042191	4.54358	0.397221	5.42811e-15	1.82113e-11	5.42811e-15	1.82113e-11	0.0146727	0.0144343	FALSE
1046	Rfc2-205_ENSMUST00000201674	2.82575	0.372903	2.33702e-07	0.00078407	2.33702e-07	0.00078407	0.00644632	0.00620599	FALSE
1048	Stx1a-201_ENSMUST00000005509	5.64102	-0.508967	1.28634e-32	4.31566e-29	1.28634e-32	4.31566e-29	0.0336402	0.0334064	FALSE
1051	Mdh2-201_ENSMUST00000019323	6.02851	0.117355	4.04153e-10	1.35593e-06	4.04153e-10	1.35593e-06	0.00941295	0.00917333	FALSE
1052	Mdh2-203_ENSMUST00000138101	5.86202	0.21171	1.0011e-27	3.35869e-24	1.0011e-27	3.35869e-24	0.0283997	0.0281647	FALSE
1053	Ywhag-205_ENSMUST00000198270	4.06786	0.47638	2.19308e-16	7.3578e-13	2.19308e-16	7.3578e-13	0.0161786	0.0159406	FALSE
1054	Ywhag-201_ENSMUST00000055808	3.773	0.345423	2.66855e-12	8.953e-09	2.66855e-12	8.953e-09	0.0117648	0.0115258	FALSE
1055	Polr2j-201_ENSMUST00000041366	5.83404	-0.30473	2.58614e-24	8.6765e-21	2.58614e-24	8.6765e-21	0.0247316	0.0244957	FALSE
1061	Fis1-202_ENSMUST00000111094	4.95461	-0.313252	1.24411e-07	0.000417399	1.24411e-07	0.000417399	0.00673931	0.00649905	FALSE
1062	Fis1-201_ENSMUST00000019198	5.5496	0.14729	1.68461e-06	0.00565187	1.68461e-06	0.00565187	0.00553076	0.0052902	FALSE
1064	Znhit1-202_ENSMUST00000085941	4.26317	0.239335	4.20427e-08	0.000141053	4.20427e-08	0.000141053	0.00724419	0.00700405	FALSE
1066	Ap1s1-201_ENSMUST00000111080	6.25482	-0.854103	8.85157e-131	2.9697e-127	8.85157e-131	2.9697e-127	0.133453	0.133243	FALSE
1067	Pop7-201_ENSMUST00000031728	3.92917	0.485082	7.57181e-12	2.54034e-08	7.57181e-12	2.54034e-08	0.0112759	0.0110367	FALSE
1071	Actl6b-205_ENSMUST00000139395	4.28169	0.618987	3.13167e-29	1.05068e-25	3.13167e-29	1.05068e-25	0.0300142	0.0297796	FALSE
1073	Cops6-202_ENSMUST00000110951	5.66912	0.253213	1.14795e-20	3.85138e-17	1.14795e-20	3.85138e-17	0.0208012	0.0205644	FALSE
1074	Lamtor4-201_ENSMUST00000062067	4.29624	0.283425	2.38655e-07	0.000800688	2.38655e-07	0.000800688	0.00643658	0.00619624	FALSE
1075	Prkar1b-201_ENSMUST00000026973	5.41793	-0.532942	3.06617e-12	1.0287e-08	3.06617e-12	1.0287e-08	0.0116997	0.0114606	FALSE
1078	Actb-201_ENSMUST00000100497	5.9515	0.177636	3.13166e-15	1.05067e-11	3.13166e-15	1.05067e-11	0.0149308	0.0146925	FALSE
1082	Tecpr1-201_ENSMUST00000085701	2.49458	-0.790188	3.64635e-26	1.22335e-22	3.64635e-26	1.22335e-22	0.0267224	0.026487	FALSE
1083	Tmem130-201_ENSMUST00000061446	2.61981	1.63375	1.01226e-76	3.39613e-73	1.01226e-76	3.39613e-73	0.0797804	0.0795578	FALSE
1084	Arpc1a-201_ENSMUST00000031625	5.46444	0.192937	1.05443e-08	3.53762e-05	1.05443e-08	3.53762e-05	0.00788894	0.00764895	FALSE
1085	Pdap1-201_ENSMUST00000031627	3.96796	-0.223228	2.27541e-14	7.634e-11	2.27541e-14	7.634e-11	0.0140001	0.0137616	FALSE
1087	Atp5j2-202_ENSMUST00000161741	5.05903	0.230557	1.28598e-21	4.31446e-18	1.28598e-21	4.31446e-18	0.0218266	0.02159	FALSE
1088	Atp5j2-201_ENSMUST00000037056	6.25531	0.242758	4.60939e-25	1.54645e-21	4.60939e-25	1.54645e-21	0.0255376	0.0253019	FALSE
1091	Polr1d-201_ENSMUST00000050970	4.26781	0.348015	8.4003e-10	2.8183e-06	8.4003e-10	2.8183e-06	0.00907072	0.00883101	FALSE
1093	Pomp-201_ENSMUST00000031654	5.88212	-0.286237	8.29385e-37	2.78259e-33	8.29385e-37	2.78259e-33	0.0381122	0.0378795	FALSE
1096	Ubl3-201_ENSMUST00000079324	4.58738	-0.215891	9.57408e-07	0.0032121	9.57408e-07	0.0032121	0.00579226	0.00555177	FALSE
1097	Hmgb1-201_ENSMUST00000085546	4.73968	-0.232501	1.67775e-06	0.00562884	1.67775e-06	0.00562884	0.00553264	0.00529209	FALSE
1098	Hmgb1-203_ENSMUST00000110505	5.54522	-0.332513	9.02647e-13	3.02838e-09	9.02647e-13	3.02838e-09	0.0122732	0.0120343	FALSE
1100	Hsph1-211_ENSMUST00000202361	3.68022	0.494892	9.34964e-11	3.1368e-07	9.34964e-11	3.1368e-07	0.0100982	0.00985871	FALSE
1101	Hsph1-201_ENSMUST00000074846	4.09591	0.457142	1.72278e-18	5.77994e-15	1.72278e-18	5.77994e-15	0.0184522	0.0182148	FALSE
1103	Ppp1r9a-201_ENSMUST00000035813	2.98649	-0.531176	1.33522e-25	4.47966e-22	1.33522e-25	4.47966e-22	0.0261164	0.0258808	FALSE
1104	Dync1i1-204_ENSMUST00000115559	3.34081	1.38083	1.02126e-40	3.42634e-37	1.02126e-40	3.42634e-37	0.0422686	0.0420369	FALSE
1105	Sem1-201_ENSMUST00000041111	5.162	0.116125	1.22259e-06	0.00410178	1.22259e-06	0.00410178	0.00567907	0.00543854	FALSE
1106	Asns-201_ENSMUST00000031766	5.00679	0.38355	9.69536e-17	3.25279e-13	9.69536e-17	3.25279e-13	0.0165616	0.0163237	FALSE
1109	Ndufa4-205_ENSMUST00000204978	6.97472	0.269794	9.20027e-36	3.08669e-32	9.20027e-36	3.08669e-32	0.0369986	0.0367656	FALSE
1110	Ndufa4-201_ENSMUST00000031637	6.02486	0.372593	5.72322e-21	1.92014e-17	5.72322e-21	1.92014e-17	0.0211273	0.0208905	FALSE
1111	Ndufa4-204_ENSMUST00000204714	7.2115	0.408284	4.54587e-76	1.52514e-72	4.54587e-76	1.52514e-72	0.0791133	0.0788905	FALSE
1112	Bmt2-201_ENSMUST00000045235	2.69229	-0.518404	6.10537e-08	0.000204835	6.10537e-08	0.000204835	0.00707049	0.0068303	FALSE
1113	2610001J05Rik-201_ENSMUST00000139231	1.05719	0.713238	1.92306e-38	6.45188e-35	1.92306e-38	6.45188e-35	0.039852	0.0396198	FALSE
1114	2610001J05Rik-202_ENSMUST00000155856	3.8536	1.10304	1.63184e-59	5.47482e-56	1.63184e-59	5.47482e-56	0.0620276	0.0618007	FALSE
1115	Capza2-201_ENSMUST00000015877	6.26831	-0.390184	1.81722e-54	6.09678e-51	1.81722e-54	6.09678e-51	0.0567597	0.0565315	FALSE
1117	Ndufa5-202_ENSMUST00000118558	3.98177	0.801676	1.42499e-17	4.78084e-14	1.42499e-17	4.78084e-14	0.0174612	0.0172235	FALSE
1118	Ndufa5-201_ENSMUST00000023851	4.78949	0.232634	1.40536e-13	4.71498e-10	1.40536e-13	4.71498e-10	0.0131457	0.012907	FALSE
1119	Ndufa5-204_ENSMUST00000141274	6.68745	0.197551	1.16515e-14	3.90908e-11	1.16515e-14	3.90908e-11	0.0143142	0.0140758	FALSE
1120	Wasl-201_ENSMUST00000031695	3.03159	0.561747	8.92819e-18	2.99541e-14	8.92819e-18	2.99541e-14	0.0176805	0.0174429	FALSE
1121	Arf5-201_ENSMUST00000020717	5.43424	-0.136214	2.65353e-08	8.90259e-05	2.65353e-08	8.90259e-05	0.0074586	0.00721851	FALSE
1123	Rbm28-201_ENSMUST00000007993	2.84682	-0.642266	9.34843e-24	3.1364e-20	9.34843e-24	3.1364e-20	0.0241308	0.0238948	FALSE
1124	Atp6v1f-201_ENSMUST00000004396	6.76195	0.154073	9.92598e-16	3.33017e-12	9.92598e-16	3.33017e-12	0.01547	0.0152319	FALSE
1125	Ube2h-202_ENSMUST00000102993	2.62443	-0.436477	8.78356e-09	2.94688e-05	8.78356e-09	2.94688e-05	0.00797418	0.00773422	FALSE
1129	Mtpn-201_ENSMUST00000031866	4.92246	-0.568117	4.19652e-34	1.40793e-30	4.19652e-34	1.40793e-30	0.0352284	0.0349951	FALSE
1134	Braf-201_ENSMUST00000002487	2.58021	-0.387239	6.65048e-11	2.23124e-07	6.65048e-11	2.23124e-07	0.0102577	0.0100183	FALSE
1135	Mrps33-201_ENSMUST00000031978	5.82777	-0.140785	1.54691e-07	0.000518987	1.54691e-07	0.000518987	0.00663804	0.00639775	FALSE
1140	Atp6v0e2-201_ENSMUST00000040361	5.79537	0.372628	2.36369e-32	7.93019e-29	2.36369e-32	7.93019e-29	0.0333576	0.0331238	FALSE
1143	Hnrnpa2b1-204_ENSMUST00000203220	5.53096	0.418833	2.18444e-28	7.3288e-25	2.18444e-28	7.3288e-25	0.0291093	0.0288745	FALSE
1146	Snx10-201_ENSMUST00000049152	4.56295	0.933727	4.24141e-69	1.42299e-65	4.24141e-69	1.42299e-65	0.0719566	0.0717321	FALSE
1149	Scrn1-201_ENSMUST00000019268	3.43395	0.533846	3.43801e-15	1.15345e-11	3.43801e-15	1.15345e-11	0.014887	0.0146487	FALSE
1154	Vmn1r6-205_ENSMUST00000227631	1.2674	-0.469307	3.93218e-48	1.31924e-44	3.93218e-48	1.31924e-44	0.0501078	0.049878	FALSE
1157	Vopp1-201_ENSMUST00000114297	3.62295	0.447345	9.4642e-08	0.000317524	9.4642e-08	0.000317524	0.00686651	0.00662627	FALSE
1158	Vmn1r26-203_ENSMUST00000228070	1.5636	-0.47139	1.27283e-33	4.27036e-30	1.27283e-33	4.27036e-30	0.0347138	0.0344803	FALSE
1159	Nap1l5-201_ENSMUST00000059539	5.80865	0.764774	2.58703e-49	8.67948e-46	2.58703e-49	8.67948e-46	0.051352	0.0511225	FALSE
1161	Snca-201_ENSMUST00000114268	6.55824	1.28326	4.38102e-200	1.46983e-196	4.38102e-200	1.46983e-196	0.197761	0.197567	FALSE
1165	Chmp3-201_ENSMUST00000059462	4.59223	-0.612686	2.50193e-36	8.39397e-33	2.50193e-36	8.39397e-33	0.0376014	0.0373685	FALSE
1168	St3gal5-201_ENSMUST00000069994	4.35713	1.09313	3.50143e-85	1.17473e-81	3.50143e-85	1.17473e-81	0.0883906	0.0881701	FALSE
1169	Rnf181-201_ENSMUST00000069580	3.57449	1.12163	8.6878e-47	2.91476e-43	8.6878e-47	2.91476e-43	0.0486908	0.0484607	FALSE
1173	Tmsb10-203_ENSMUST00000114050	4.30391	3.67698	0	2.22507e-308	0	0	0.308789	0.308622	FALSE
1174	Suclg1-201_ENSMUST00000064740	5.52859	0.178275	4.80341e-10	1.61154e-06	4.80341e-10	1.61154e-06	0.00933215	0.00909251	FALSE
1175	Gm20594-201_ENSMUST00000179797	6.25153	-0.152179	1.00364e-07	0.00033672	1.00364e-07	0.00033672	0.0068392	0.00659896	FALSE
1177	Mrpl53-201_ENSMUST00000113938	5.49676	-0.395561	1.20669e-32	4.04844e-29	1.20669e-32	4.04844e-29	0.0336699	0.0334361	FALSE
1183	Snrpg-201_ENSMUST00000089558	3.88757	-0.843975	1.40674e-72	4.7196e-69	1.40674e-72	4.7196e-69	0.0755358	0.0753122	FALSE
1184	Snrpg-204_ENSMUST00000204768	5.35993	-0.712549	3.86002e-85	1.29504e-81	3.86002e-85	1.29504e-81	0.0883477	0.0881272	FALSE
1185	Pcbp1-201_ENSMUST00000053015	5.28943	-0.149069	2.02991e-07	0.000681035	2.02991e-07	0.000681035	0.00651177	0.00627145	FALSE
1186	Snrnp27-201_ENSMUST00000001186	5.39434	-0.226625	1.37834e-14	4.62433e-11	1.37834e-14	4.62433e-11	0.0142353	0.0139969	FALSE
1187	Aak1-201_ENSMUST00000003710	2.64903	0.39073	1.33847e-07	0.000449058	1.33847e-07	0.000449058	0.00670532	0.00646505	FALSE
1190	Cnbp-209_ENSMUST00000204890	5.54582	-0.242525	2.1156e-06	0.00709784	2.1156e-06	0.00709784	0.00542544	0.00518485	FALSE
1191	Cnbp-203_ENSMUST00000113619	6.06612	-0.206007	2.95256e-11	9.90583e-08	2.95256e-11	9.90583e-08	0.0106381	0.0103988	FALSE
1192	Cnbp-202_ENSMUST00000113617	1.54502	0.275548	2.46503e-06	0.00827019	2.46503e-06	0.00827019	0.0053548	0.0051142	FALSE
1196	Rpn1-201_ENSMUST00000032143	3.66612	0.740868	1.72437e-33	5.78525e-30	1.72437e-33	5.78525e-30	0.0345729	0.0343394	FALSE
1197	Ruvbl1-201_ENSMUST00000032165	4.58906	-0.486272	9.51619e-14	3.19268e-10	9.51619e-14	3.19268e-10	0.0133287	0.01309	FALSE
1201	Vmn1r47-202_ENSMUST00000227229	0.286082	-0.138592	9.47562e-43	3.17907e-39	9.47562e-43	3.17907e-39	0.0444233	0.0441921	FALSE
1202	Vmn1r47-204_ENSMUST00000228680	1.52061	-0.528201	2.10129e-44	7.04982e-41	2.10129e-44	7.04982e-41	0.0461736	0.0459429	FALSE
1204	Mrps25-203_ENSMUST00000140438	2.81404	0.215292	2.14809e-06	0.00720684	2.14809e-06	0.00720684	0.00541839	0.00517781	FALSE
1205	Mrps25-201_ENSMUST00000014695	4.07725	0.499863	4.9007e-22	1.64418e-18	4.9007e-22	1.64418e-18	0.0222783	0.0220418	FALSE
1208	Arl6ip5-201_ENSMUST00000044681	5.62464	-1.04381	2.12742e-130	7.13748e-127	2.12742e-130	7.13748e-127	0.133086	0.132876	FALSE
1209	Ppp4r2-201_ENSMUST00000063854	2.40331	-0.538442	4.64081e-11	1.55699e-07	4.64081e-11	1.55699e-07	0.0104262	0.0101869	FALSE
1210	Itpr1-201_ENSMUST00000032192	2.14372	-0.814709	1.46528e-13	4.916e-10	1.46528e-13	4.916e-10	0.0131261	0.0128874	FALSE
1211	Arl8b-201_ENSMUST00000032196	4.54436	-0.342353	1.42242e-14	4.77223e-11	1.42242e-14	4.77223e-11	0.0142206	0.0139821	FALSE
1214	Camk1-201_ENSMUST00000032409	5.01638	0.761173	8.28716e-31	2.78034e-27	8.28716e-31	2.78034e-27	0.0317045	0.0314702	FALSE
1215	Arpc4-201_ENSMUST00000156898	2.73822	-0.262408	1.00069e-08	3.35733e-05	1.00069e-08	3.35733e-05	0.00791334	0.00767336	FALSE
1216	Arpc4-203_ENSMUST00000203578	4.89921	-0.212217	3.58089e-09	1.20139e-05	3.58089e-09	1.20139e-05	0.00839308	0.00815321	FALSE
1217	Arpc4-204_ENSMUST00000204802	4.55654	-0.283603	7.48076e-11	2.5098e-07	7.48076e-11	2.5098e-07	0.0102026	0.00996317	FALSE
1219	Emc3-201_ENSMUST00000032425	3.88356	0.990933	4.02515e-58	1.35044e-54	4.02515e-58	1.35044e-54	0.0605773	0.06035	FALSE
1220	Brk1-201_ENSMUST00000035725	6.51641	0.246944	1.04569e-27	3.50829e-24	1.04569e-27	3.50829e-24	0.0283794	0.0281444	FALSE
1221	Sec13-201_ENSMUST00000032440	5.01036	-0.38913	2.83677e-20	9.51736e-17	2.83677e-20	9.51736e-17	0.0203773	0.0201404	FALSE
1222	Syn2-206_ENSMUST00000204617	4.11589	-0.652282	2.05634e-12	6.89902e-09	2.05634e-12	6.89902e-09	0.011887	0.011648	FALSE
1223	Rpl32-201_ENSMUST00000081840	5.98651	0.258262	8.02368e-21	2.69195e-17	8.02368e-21	2.69195e-17	0.020969	0.0207322	FALSE
1224	Tmcc1-211_ENSMUST00000204574	2.45531	-0.704182	1.51596e-51	5.08606e-48	1.51596e-51	5.08606e-48	0.0536977	0.0534688	FALSE
1226	Kdm5a-205_ENSMUST00000132599	2.34052	0.475395	9.24501e-07	0.0031017	9.24501e-07	0.0031017	0.00580846	0.00556797	FALSE
1227	Atp6v1e1-201_ENSMUST00000019354	7.205	0.202358	9.18984e-38	3.08319e-34	9.18984e-38	3.08319e-34	0.0391294	0.038897	FALSE
1229	Necap1-201_ENSMUST00000032477	4.99886	0.269392	2.81978e-09	9.46037e-06	2.81978e-09	9.46037e-06	0.0085047	0.00826486	FALSE
1231	Grcc10-201_ENSMUST00000004389	6.051	-0.331289	4.12124e-44	1.38268e-40	4.12124e-44	1.38268e-40	0.0458643	0.0456335	FALSE
1232	Grcc10-203_ENSMUST00000137318	6.22217	-0.269264	1.47218e-28	4.93918e-25	1.47218e-28	4.93918e-25	0.0292932	0.0290584	FALSE
1233	Eno2-201_ENSMUST00000004378	4.54346	0.604946	2.06709e-17	6.93509e-14	2.06709e-17	6.93509e-14	0.0172867	0.017049	FALSE
1235	Tpi1-205_ENSMUST00000172132	7.01044	0.277744	1.6327e-43	5.4777e-40	1.6327e-43	5.4777e-40	0.0452318	0.0450008	FALSE
1236	Tpi1-204_ENSMUST00000154883	3.19419	-1.09896	4.77104e-10	1.60069e-06	4.77104e-10	1.60069e-06	0.00933531	0.00909567	FALSE
1239	Ptms-205_ENSMUST00000204671	3.99034	0.250211	3.34773e-07	0.00112316	3.34773e-07	0.00112316	0.00627945	0.00603907	FALSE
1240	Mlf2-206_ENSMUST00000204177	2.72581	-0.687682	3.17269e-54	1.06444e-50	3.17269e-54	1.06444e-50	0.0565063	0.0562781	FALSE
1244	Cops7a-201_ENSMUST00000032220	5.27345	-0.19061	5.49993e-07	0.00184523	5.49993e-07	0.00184523	0.00604914	0.0058087	FALSE
1246	Gapdh-213_ENSMUST00000192506	1.47887	0.28661	2.68159e-17	8.99673e-14	2.68159e-17	8.99673e-14	0.0171646	0.0169269	FALSE
1247	Gapdh-206_ENSMUST00000147954	6.82266	0.213102	1.70132e-16	5.70793e-13	1.70132e-16	5.70793e-13	0.0162977	0.0160597	FALSE
1248	Gapdh-202_ENSMUST00000117757	6.43916	0.675633	1.59014e-63	5.33492e-60	1.59014e-63	5.33492e-60	0.066195	0.0659691	FALSE
1249	Gapdh-203_ENSMUST00000118875	6.96843	0.237691	2.84455e-40	9.54347e-37	2.84455e-40	9.54347e-37	0.0417964	0.0415647	FALSE
1250	Gapdh-201_ENSMUST00000073605	4.58093	0.562108	3.19966e-11	1.07349e-07	3.19966e-11	1.07349e-07	0.0106004	0.0103611	FALSE
1251	Gapdh-212_ENSMUST00000183272	6.99027	0.20822	3.30061e-11	1.10736e-07	3.30061e-11	1.10736e-07	0.0105859	0.0103465	FALSE
1255	Ndufa9-203_ENSMUST00000205002	5.1824	0.238576	8.96778e-16	3.00869e-12	8.96778e-16	3.00869e-12	0.0155177	0.0152795	FALSE
1256	Ndufa9-201_ENSMUST00000088194	4.63798	0.317353	4.63902e-12	1.55639e-08	4.63902e-12	1.55639e-08	0.0115055	0.0112664	FALSE
1259	Fkbp4-201_ENSMUST00000032508	4.06444	0.643823	3.97998e-27	1.33528e-23	3.97998e-27	1.33528e-23	0.0277561	0.0275209	FALSE
1260	Gabarapl1-201_ENSMUST00000032264	6.38572	0.122586	7.19571e-08	0.000241416	7.19571e-08	0.000241416	0.00699401	0.0067538	FALSE
1261	Smim10l1-201_ENSMUST00000100864	4.44234	-0.462133	6.78622e-20	2.27678e-16	6.78622e-20	2.27678e-16	0.0199686	0.0197315	FALSE
1262	Borcs5-201_ENSMUST00000062755	4.10658	-0.479614	1.65653e-09	5.55766e-06	1.65653e-09	5.55766e-06	0.00875326	0.00851348	FALSE
1263	Fam234b-201_ENSMUST00000111915	3.95702	-0.666271	3.29153e-24	1.10431e-20	3.29153e-24	1.10431e-20	0.0246189	0.0243829	FALSE
1264	Grin2b-201_ENSMUST00000053880	2.60117	-0.848339	2.45395e-91	8.23302e-88	2.45395e-91	8.23302e-88	0.0946042	0.0943852	FALSE
1265	Grin2b-205_ENSMUST00000152012	3.9734	-0.30431	7.37842e-07	0.00247546	7.37842e-07	0.00247546	0.00591294	0.00567247	FALSE
1266	Grin2b-207_ENSMUST00000198283	6.34141	-0.957909	3.98332e-162	1.3364e-158	3.98332e-162	1.3364e-158	0.163149	0.162947	FALSE
1267	H2afj-201_ENSMUST00000074556	3.97457	-0.397086	1.15647e-19	3.87996e-16	1.15647e-19	3.87996e-16	0.0197187	0.0194816	FALSE
1268	H2afj-202_ENSMUST00000203982	4.27726	-0.893697	2.23601e-46	7.5018e-43	2.23601e-46	7.5018e-43	0.0482577	0.0480274	FALSE
1269	Wbp11-201_ENSMUST00000116514	3.65048	-0.422257	1.03855e-09	3.48433e-06	1.03855e-09	3.48433e-06	0.00897152	0.00873179	FALSE
1272	Ldhb-201_ENSMUST00000032373	7.49449	-0.74671	1.42879e-201	4.79358e-198	1.42879e-201	4.79358e-198	0.199087	0.198893	FALSE
1273	Cmas-201_ENSMUST00000032419	4.85985	0.610828	3.27345e-44	1.09824e-40	3.27345e-44	1.09824e-40	0.0459701	0.0457393	FALSE
1276	Bhlhe41-201_ENSMUST00000032386	3.52812	-0.137746	2.15955e-09	7.2453e-06	2.15955e-09	7.2453e-06	0.00862933	0.00838952	FALSE
1277	Fgfr1op2-203_ENSMUST00000067404	5.22407	-0.833259	4.04246e-44	1.35625e-40	4.04246e-44	1.35625e-40	0.0458731	0.0456423	FALSE
1278	Med21-201_ENSMUST00000032429	5.25435	-0.640729	1.52746e-26	5.12462e-23	1.52746e-26	5.12462e-23	0.0271285	0.0268932	FALSE
1279	Dennd5b-201_ENSMUST00000111557	2.04617	-0.402984	2.76323e-09	9.27064e-06	2.76323e-09	9.27064e-06	0.00851416	0.00827432	FALSE
1280	Bicd1-209_ENSMUST00000203502	1.93158	-0.40739	4.06743e-09	1.36462e-05	4.06743e-09	1.36462e-05	0.00833358	0.0080937	FALSE
1281	Ndufa3-201_ENSMUST00000076657	5.2642	0.334246	4.75748e-28	1.59613e-24	4.75748e-28	1.59613e-24	0.0287466	0.0285116	FALSE
1282	Ndufa3-204_ENSMUST00000148403	6.59042	0.376161	5.15689e-46	1.73014e-42	5.15689e-46	1.73014e-42	0.0478746	0.0476443	FALSE
1283	Mboat7-203_ENSMUST00000127106	2.83088	0.391845	3.70884e-07	0.00124432	3.70884e-07	0.00124432	0.00623191	0.00599152	FALSE
1286	Syt5-201_ENSMUST00000065957	5.20577	0.970244	9.24804e-143	3.10272e-139	9.24804e-143	3.10272e-139	0.144924	0.144717	FALSE
1287	Syt5-202_ENSMUST00000206023	3.87931	1.16538	4.63459e-110	1.55491e-106	4.63459e-110	1.55491e-106	0.113255	0.11304	FALSE
1288	Hspbp1-201_ENSMUST00000079970	4.63093	0.21035	1.26217e-06	0.00423458	1.26217e-06	0.00423458	0.00566432	0.00542379	FALSE
1294	Vmn1r58-202_ENSMUST00000226315	0.748873	-0.224679	3.49589e-15	1.17287e-11	3.49589e-15	1.17287e-11	0.0148792	0.0146409	FALSE
1295	Olfr1336-202_ENSMUST00000214301	2.01994	-0.522348	8.7734e-40	2.94348e-36	8.7734e-40	2.94348e-36	0.041277	0.0410451	FALSE
1296	Peg3-201_ENSMUST00000051209	2.19048	0.990533	3.63451e-37	1.21938e-33	3.63451e-37	1.21938e-33	0.0384938	0.0382612	FALSE
1297	Vmn1r72-203_ENSMUST00000227010	1.1944	-0.425126	1.53833e-38	5.1611e-35	1.53833e-38	5.1611e-35	0.0399551	0.0397229	FALSE
1298	Vmn1r76-203_ENSMUST00000226947	1.37957	-0.381065	1.48862e-28	4.99433e-25	1.48862e-28	4.99433e-25	0.029288	0.0290532	FALSE
1299	Vmn1r81-202_ENSMUST00000227080	1.87839	-0.455312	8.28909e-35	2.78099e-31	8.28909e-35	2.78099e-31	0.0359803	0.0357471	FALSE
1303	Chmp2a-201_ENSMUST00000005711	5.61731	-0.286176	2.00208e-16	6.71698e-13	2.00208e-16	6.71698e-13	0.0162213	0.0159833	FALSE
1304	Ube2m-201_ENSMUST00000005714	3.70469	0.23258	2.4964e-09	8.37543e-06	2.4964e-09	8.37543e-06	0.00856161	0.00832178	FALSE
1307	Vmn1r87-203_ENSMUST00000227443	1.90663	-0.471115	5.64921e-32	1.89531e-28	5.64921e-32	1.89531e-28	0.0329529	0.032719	FALSE
1308	Selenow-201_ENSMUST00000044355	7.70861	-0.466953	4.05304e-69	1.35979e-65	4.05304e-69	1.35979e-65	0.0719769	0.0717524	FALSE
1311	Napa-201_ENSMUST00000006181	6.23777	-0.528456	7.23166e-79	2.42622e-75	7.23166e-79	2.42622e-75	0.0819717	0.0817496	FALSE
1315	Ap2s1-201_ENSMUST00000086112	6.01075	0.878802	0	2.22507e-308	0	0	0.309466	0.309299	FALSE
1316	Calm3-201_ENSMUST00000019514	5.27612	-0.519663	1.85275e-91	6.21596e-88	1.85275e-91	6.21596e-88	0.094727	0.0945081	FALSE
1317	Calm3-204_ENSMUST00000173557	5.05632	-0.367688	6.09308e-22	2.04423e-18	6.09308e-22	2.04423e-18	0.0221763	0.0219398	FALSE
1322	Gemin7-202_ENSMUST00000117222	2.41203	0.539265	1.73262e-10	5.81293e-07	1.73262e-10	5.81293e-07	0.00980934	0.00956982	FALSE
1323	Gemin7-201_ENSMUST00000051364	3.9529	0.807626	3.666e-26	1.22994e-22	3.666e-26	1.22994e-22	0.0267199	0.0264845	FALSE
1327	Rps19-203_ENSMUST00000108430	4.46363	-0.407267	2.46981e-20	8.28621e-17	2.46981e-20	8.28621e-17	0.0204423	0.0202053	FALSE
1329	Rabac1-201_ENSMUST00000076961	5.80616	0.94587	8.82016e-248	2.95916e-244	8.82016e-248	2.95916e-244	0.239238	0.239054	FALSE
1330	Atp1a3-201_ENSMUST00000080882	4.6008	1.1051	8.18696e-70	2.74673e-66	8.18696e-70	2.74673e-66	0.0726926	0.0724683	FALSE
1333	Rab4b-201_ENSMUST00000093040	4.65424	0.351332	3.54639e-14	1.18981e-10	3.54639e-14	1.18981e-10	0.0137918	0.0135533	FALSE
1334	Pld3-201_ENSMUST00000117095	6.09978	-0.270021	5.55591e-10	1.86401e-06	5.55591e-10	1.86401e-06	0.00926407	0.00902441	FALSE
1336	Ttc9b-201_ENSMUST00000008088	4.28028	1.6044	8.16995e-299	2.74102e-295	8.16995e-299	2.74102e-295	0.281253	0.281079	FALSE
1339	Psmc4-201_ENSMUST00000032824	5.3446	0.333792	1.29577e-33	4.34729e-30	1.29577e-33	4.34729e-30	0.0347055	0.034472	FALSE
1346	Mrps12-201_ENSMUST00000056078	5.31267	-0.176156	2.53464e-06	0.00850372	2.53464e-06	0.00850372	0.00534193	0.00510133	FALSE
1352	Tbcb-201_ENSMUST00000006254	4.70254	0.295381	2.96425e-21	9.94506e-18	2.96425e-21	9.94506e-18	0.0214355	0.0211988	FALSE
1353	Tbcb-202_ENSMUST00000141608	4.38801	0.414801	1.17118e-21	3.92931e-18	1.17118e-21	3.92931e-18	0.0218704	0.0216338	FALSE
1354	Polr2i-202_ENSMUST00000108192	4.20064	-0.434237	2.90669e-09	9.75196e-06	2.90669e-09	9.75196e-06	0.00849052	0.00825067	FALSE
1355	Clip3-201_ENSMUST00000014065	3.79375	0.655781	1.09667e-33	3.67931e-30	1.09667e-33	3.67931e-30	0.0347829	0.0345494	FALSE
1356	Alkbh6-201_ENSMUST00000060834	3.95138	-0.490263	1.88147e-12	6.31235e-09	1.88147e-12	6.31235e-09	0.0119287	0.0116897	FALSE
1357	Aplp1-201_ENSMUST00000006828	6.37706	-0.287124	1.52046e-10	5.10115e-07	1.52046e-10	5.10115e-07	0.00987049	0.00963098	FALSE
1358	Psenen-201_ENSMUST00000043898	5.45983	-0.171975	1.44587e-07	0.000485091	1.44587e-07	0.000485091	0.00666944	0.00642916	FALSE
1360	Cox6b1-201_ENSMUST00000075738	7.41762	0.146525	5.15252e-15	1.72867e-11	5.15252e-15	1.72867e-11	0.0146971	0.0144588	FALSE
1362	Tmem147-207_ENSMUST00000209065	3.99107	0.836377	4.30284e-31	1.4436e-27	4.30284e-31	1.4436e-27	0.0320093	0.0317751	FALSE
1363	Tmem147-201_ENSMUST00000006478	5.0861	0.553539	8.53208e-58	2.86251e-54	8.53208e-58	2.86251e-54	0.060237	0.0600097	FALSE
1364	Scn1b-201_ENSMUST00000098548	5.06434	-0.689068	4.66196e-42	1.56409e-38	4.66196e-42	1.56409e-38	0.0436902	0.0434589	FALSE
1365	Scn1b-202_ENSMUST00000211923	4.26553	-0.718992	7.10977e-18	2.38533e-14	7.10977e-18	2.38533e-14	0.0177874	0.0175498	FALSE
1368	Gpi1-201_ENSMUST00000038027	4.77948	0.858035	1.35581e-108	4.54876e-105	1.35581e-108	4.54876e-105	0.111808	0.111593	FALSE
1369	Gpi1-207_ENSMUST00000205870	4.41346	0.763324	5.96992e-79	2.00291e-75	5.96992e-79	2.00291e-75	0.0820566	0.0818346	FALSE
1370	Nudt19-201_ENSMUST00000040962	4.11699	0.448969	3.03585e-26	1.01853e-22	3.03585e-26	1.01853e-22	0.0268079	0.0265725	FALSE
1371	Nudt19-203_ENSMUST00000142930	4.09759	0.539118	1.89284e-24	6.35048e-21	1.89284e-24	6.35048e-21	0.0248775	0.0246416	FALSE
1372	Pdcd5-201_ENSMUST00000118501	5.8212	-0.162981	2.53584e-09	8.50775e-06	2.53584e-09	8.50775e-06	0.00855428	0.00831445	FALSE
1373	Shank1-203_ENSMUST00000107938	3.85732	-1.06962	1.69475e-223	5.6859e-220	1.69475e-223	5.6859e-220	0.218395	0.218205	FALSE
1374	Lrrc4b-201_ENSMUST00000058667	1.89022	-0.290171	8.64315e-07	0.00289978	8.64315e-07	0.00289978	0.00583964	0.00559916	FALSE
1375	Emc10-202_ENSMUST00000118808	4.79095	-0.318369	3.45821e-15	1.16023e-11	3.45821e-15	1.16023e-11	0.0148842	0.0146459	FALSE
1376	Emc10-201_ENSMUST00000118515	3.26877	0.622794	8.13857e-11	2.73049e-07	8.13857e-11	2.73049e-07	0.0101631	0.00992369	FALSE
1381	Rps11-201_ENSMUST00000003521	6.22772	0.238083	4.49148e-20	1.50689e-16	4.49148e-20	1.50689e-16	0.020162	0.019925	FALSE
1383	Rpl13a-203_ENSMUST00000209626	2.85578	0.785766	2.23507e-25	7.49867e-22	2.23507e-25	7.49867e-22	0.0258757	0.0256401	FALSE
1384	Slc17a7-201_ENSMUST00000085374	4.54739	1.21424	8.70285e-147	2.91981e-143	8.70285e-147	2.91981e-143	0.148746	0.14854	FALSE
1385	Lin7b-201_ENSMUST00000003971	6.05126	-0.436496	3.13673e-28	1.05237e-24	3.13673e-28	1.05237e-24	0.0289407	0.0287058	FALSE
1386	Ftl1-201_ENSMUST00000094434	5.16326	1.13321	2.07842e-156	6.97309e-153	2.07842e-156	6.97309e-153	0.157809	0.157605	FALSE
1387	Bax-201_ENSMUST00000033093	4.3916	-0.271364	5.34055e-09	1.79175e-05	5.34055e-09	1.79175e-05	0.00820642	0.00796651	FALSE
1388	Car11-201_ENSMUST00000003360	4.75437	-0.576938	8.32068e-30	2.79159e-26	8.32068e-30	2.79159e-26	0.0306313	0.0303968	FALSE
1389	Rpl18-201_ENSMUST00000072503	4.85814	0.16255	5.38992e-08	0.000180832	5.38992e-08	0.000180832	0.00712851	0.00688834	FALSE
1390	Cyth2-204_ENSMUST00000210137	3.3918	1.07057	9.29554e-90	3.11866e-86	9.29554e-90	3.11866e-86	0.0930146	0.0927952	FALSE
1391	Cyth2-203_ENSMUST00000209245	3.46688	0.905669	3.64281e-46	1.22216e-42	3.64281e-46	1.22216e-42	0.048034	0.0478037	FALSE
1392	Cyth2-209_ENSMUST00000223361	4.14696	0.908681	6.52359e-66	2.18867e-62	6.52359e-66	2.18867e-62	0.0686665	0.0684412	FALSE
1393	Ldha-202_ENSMUST00000048209	6.09644	0.741658	3.21715e-89	1.07936e-85	3.21715e-89	1.07936e-85	0.0924709	0.0922514	FALSE
1394	Ldha-214_ENSMUST00000210815	3.40164	1.76456	1.09394e-26	3.67017e-23	1.09394e-26	3.67017e-23	0.0272843	0.027049	FALSE
1398	Gabrb3-201_ENSMUST00000039697	3.83139	-0.550156	1.95746e-16	6.56728e-13	1.95746e-16	6.56728e-13	0.0162319	0.0159939	FALSE
1401	Snrpn-201_ENSMUST00000059305	7.55317	0.384797	1.30831e-86	4.38939e-83	1.30831e-86	4.38939e-83	0.0898356	0.0896154	FALSE
1402	B230209E15Rik-201_ENSMUST00000209115	4.14102	0.477505	4.83612e-34	1.62252e-30	4.83612e-34	1.62252e-30	0.0351626	0.0349293	FALSE
1403	Klf13-201_ENSMUST00000063694	1.97584	0.67589	7.06352e-50	2.36981e-46	7.06352e-50	2.36981e-46	0.051945	0.0517156	FALSE
1406	Selenos-201_ENSMUST00000101801	5.46353	-1.09319	1.05416e-76	3.53672e-73	1.05416e-76	3.53672e-73	0.0797624	0.0795398	FALSE
1407	4930533N22Rik-201_ENSMUST00000206433	2.32105	-0.565991	6.71134e-36	2.25166e-32	6.71134e-36	2.25166e-32	0.0371446	0.0369117	FALSE
1415	Hdgfl3-202_ENSMUST00000107305	2.67173	0.791956	1.20418e-30	4.04002e-27	1.20418e-30	4.04002e-27	0.0315307	0.0312964	FALSE
1416	Gm45090-201_ENSMUST00000208775	4.52941	-0.756242	6.66845e-29	2.23726e-25	6.66845e-29	2.23726e-25	0.0296622	0.0294274	FALSE
1417	Zfand6-202_ENSMUST00000178385	5.18911	-0.571832	1.07647e-33	3.61155e-30	1.07647e-33	3.61155e-30	0.0347915	0.034558	FALSE
1419	Hikeshi-207_ENSMUST00000207309	3.93151	0.427819	4.83126e-19	1.62089e-15	4.83126e-19	1.62089e-15	0.0190484	0.0188112	FALSE
1421	Hikeshi-201_ENSMUST00000075010	3.69736	0.541326	2.14985e-22	7.21274e-19	2.14985e-22	7.21274e-19	0.022664	0.0224276	FALSE
1423	Tmem126b-201_ENSMUST00000032843	3.54939	0.547504	1.01522e-11	3.40608e-08	1.01522e-11	3.40608e-08	0.0111384	0.0108992	FALSE
1425	Ndufc2-201_ENSMUST00000032882	6.37777	0.847722	1.25914e-264	4.2244e-261	1.25914e-264	4.2244e-261	0.25337	0.25319	FALSE
1426	Clns1a-201_ENSMUST00000026506	5.60121	-0.315522	7.45802e-22	2.50217e-18	7.45802e-22	2.50217e-18	0.0220817	0.0218451	FALSE
1427	Pak1-201_ENSMUST00000033040	5.08483	1.03594	3.9104e-62	1.31194e-58	3.9104e-62	1.31194e-58	0.0647521	0.0645258	FALSE
1428	Rps3-201_ENSMUST00000032998	5.07032	0.18982	4.83198e-16	1.62113e-12	4.83198e-16	1.62113e-12	0.0158079	0.0155698	FALSE
1429	Rps3-202_ENSMUST00000107096	3.92129	0.290321	1.17938e-08	3.95682e-05	1.17938e-08	3.95682e-05	0.00783669	0.00759669	FALSE
1430	Rps3-205_ENSMUST00000208532	2.70692	0.896329	1.41581e-17	4.75005e-14	1.41581e-17	4.75005e-14	0.0174642	0.0172266	FALSE
1431	Spcs2-207_ENSMUST00000208477	4.71602	0.295513	9.56746e-12	3.20988e-08	9.56746e-12	3.20988e-08	0.0111662	0.010927	FALSE
1434	Pgm2l1-202_ENSMUST00000084935	3.59212	0.650031	5.82424e-51	1.95403e-47	5.82424e-51	1.95403e-47	0.0530839	0.0528549	FALSE
1435	Ppme1-201_ENSMUST00000032963	4.6179	-0.818141	2.28012e-46	7.64982e-43	2.28012e-46	7.64982e-43	0.0482487	0.0480185	FALSE
1436	Mrpl48-207_ENSMUST00000146003	4.3443	-0.433766	2.00945e-23	6.7417e-20	2.00945e-23	6.7417e-20	0.0237729	0.0235368	FALSE
1437	Mrpl48-202_ENSMUST00000107053	4.06362	-0.386775	1.15767e-07	0.000388399	1.15767e-07	0.000388399	0.0067728	0.00653254	FALSE
1438	Mrpl48-204_ENSMUST00000132888	3.86971	-0.362176	6.21565e-09	2.08535e-05	6.21565e-09	2.08535e-05	0.00813558	0.00789565	FALSE
1439	Mrpl48-203_ENSMUST00000127253	2.87362	-0.484865	1.55413e-12	5.2141e-09	1.55413e-12	5.2141e-09	0.0120184	0.0117794	FALSE
1441	Lamtor1-201_ENSMUST00000033131	5.05346	0.228914	1.62067e-12	5.43736e-09	1.62067e-12	5.43736e-09	0.0119987	0.0117597	FALSE
1443	Olfr607-202_ENSMUST00000214347	1.5559	-0.415074	2.57831e-29	8.65022e-26	2.57831e-29	8.65022e-26	0.0301047	0.0298701	FALSE
1444	Olfr635-202_ENSMUST00000209473	2.22763	-0.47623	1.96473e-32	6.59168e-29	1.96473e-32	6.59168e-29	0.0334435	0.0332097	FALSE
1445	Olfr639-202_ENSMUST00000215653	2.26199	-0.644501	3.75414e-48	1.25952e-44	3.75414e-48	1.25952e-44	0.050129	0.0498992	FALSE
1446	Smpd1-201_ENSMUST00000046983	3.91311	0.456008	1.22293e-09	4.10293e-06	1.22293e-09	4.10293e-06	0.00889511	0.00865537	FALSE
1450	Taf10-202_ENSMUST00000131683	4.4353	0.538164	4.34374e-33	1.45732e-29	4.34374e-33	1.45732e-29	0.0341442	0.0339106	FALSE
1451	Taf10-201_ENSMUST00000054556	3.22745	0.671537	1.47959e-31	4.96403e-28	1.47959e-31	4.96403e-28	0.0325055	0.0322715	FALSE
1452	Mrpl17-202_ENSMUST00000124482	1.13491	0.42383	2.39727e-12	8.04285e-09	2.39727e-12	8.04285e-09	0.0118151	0.0115761	FALSE
1453	Mrpl17-203_ENSMUST00000176158	3.30754	0.751143	5.14651e-24	1.72666e-20	5.14651e-24	1.72666e-20	0.0244099	0.0241739	FALSE
1454	Mrpl17-204_ENSMUST00000176498	3.45339	0.793709	1.62005e-28	5.43527e-25	1.62005e-28	5.43527e-25	0.0292486	0.0290138	FALSE
1456	Rpl27a-203_ENSMUST00000143107	4.54064	0.325615	1.60501e-10	5.38482e-07	1.60501e-10	5.38482e-07	0.00984515	0.00960564	FALSE
1457	Tmem9b-201_ENSMUST00000033333	5.5401	0.169076	8.64252e-08	0.000289956	8.64252e-08	0.000289956	0.00690876	0.00666853	FALSE
1460	Mical2-205_ENSMUST00000144509	4.60622	-1.19819	4.18e-78	1.40239e-74	4.18e-78	1.40239e-74	0.0811943	0.080972	FALSE
1464	Rps13-201_ENSMUST00000170953	5.96973	0.457894	4.30374e-56	1.4439e-52	4.30374e-56	1.4439e-52	0.0584595	0.0582317	FALSE
1468	Coq7-201_ENSMUST00000032887	5.036	-0.684204	1.71215e-31	5.74425e-28	1.71215e-31	5.74425e-28	0.0324376	0.0322036	FALSE
1469	Gde1-201_ENSMUST00000038791	5.96273	0.765949	1.86556e-146	6.25894e-143	1.86556e-146	6.25894e-143	0.148432	0.148226	FALSE
1470	Gm45792-201_ENSMUST00000207795	2.16256	-0.470885	3.30957e-28	1.11036e-24	3.30957e-28	1.11036e-24	0.0289157	0.0286808	FALSE
1471	Uqcrc2-201_ENSMUST00000033176	5.38348	0.537579	1.31458e-72	4.4104e-69	1.31458e-72	4.4104e-69	0.075566	0.0753424	FALSE
1472	Mettl9-201_ENSMUST00000033163	4.18121	-0.710111	1.06682e-29	3.57917e-26	1.06682e-29	3.57917e-26	0.0305156	0.0302811	FALSE
1474	Ndufab1-205_ENSMUST00000130904	5.65497	0.143104	2.06607e-09	6.93167e-06	2.06607e-09	6.93167e-06	0.00865001	0.00841021	FALSE
1476	Ndufab1-208_ENSMUST00000146022	4.56998	0.185431	5.07991e-07	0.00170431	5.07991e-07	0.00170431	0.00608597	0.00584555	FALSE
1477	Dctn5-201_ENSMUST00000033156	4.88585	0.258763	1.55793e-09	5.22687e-06	1.55793e-09	5.22687e-06	0.00878194	0.00854217	FALSE
1481	Bola2-201_ENSMUST00000052145	4.28963	-0.259037	4.83136e-07	0.00162092	4.83136e-07	0.00162092	0.00610924	0.00586882	FALSE
1482	Bola2-202_ENSMUST00000106369	3.61981	-0.346512	1.67665e-09	5.62515e-06	1.67665e-09	5.62515e-06	0.00874762	0.00850783	FALSE
1484	Ypel3-201_ENSMUST00000038614	6.14504	0.210027	2.03943e-16	6.8423e-13	2.03943e-16	6.8423e-13	0.0162126	0.0159747	FALSE
1485	Ypel3-211_ENSMUST00000206143	5.84197	0.20611	6.13994e-11	2.05995e-07	6.13994e-11	2.05995e-07	0.0102951	0.0100557	FALSE
1486	Aldoa-201_ENSMUST00000032934	7.54373	0.637064	8.41145e-159	2.82204e-155	8.41145e-159	2.82204e-155	0.160048	0.159845	FALSE
1487	Aldoa-203_ENSMUST00000106348	6.3868	1.21142	5.12516e-111	1.71949e-107	5.12516e-111	1.71949e-107	0.114197	0.113983	FALSE
1489	Cdipt-207_ENSMUST00000206794	4.23591	0.375048	6.59757e-13	2.21348e-09	6.59757e-13	2.21348e-09	0.0124202	0.0121813	FALSE
1490	Cdipt-203_ENSMUST00000206170	3.88724	0.372836	3.88107e-13	1.3021e-09	3.88107e-13	1.3021e-09	0.0126691	0.0124303	FALSE
1493	Stx1b-201_ENSMUST00000106267	2.9555	0.510838	2.97867e-16	9.99345e-13	2.97867e-16	9.99345e-13	0.0160349	0.0157969	FALSE
1494	Ate1-208_ENSMUST00000216011	2.9217	0.4364	9.28611e-08	0.000311549	9.28611e-08	0.000311549	0.00687534	0.00663511	FALSE
1495	Nsmce4a-202_ENSMUST00000160289	4.04069	0.598894	1.13231e-17	3.7989e-14	1.13231e-17	3.7989e-14	0.0175691	0.0173314	FALSE
1497	Oat-201_ENSMUST00000084500	3.24931	1.28414	1.99751e-44	6.70163e-41	1.99751e-44	6.70163e-41	0.0461969	0.0459662	FALSE
1502	Caly-203_ENSMUST00000211044	5.88043	-1.23748	7.29563e-119	2.44768e-115	7.29563e-119	2.44768e-115	0.121892	0.12168	FALSE
1503	Caly-202_ENSMUST00000166758	4.4846	-1.14434	3.66044e-83	1.22808e-79	3.66044e-83	1.22808e-79	0.0863428	0.0861218	FALSE
1504	Fuom-201_ENSMUST00000026539	3.20329	1.04503	7.32584e-37	2.45782e-33	7.32584e-37	2.45782e-33	0.0381696	0.0379369	FALSE
1505	Echs1-206_ENSMUST00000211120	1.5139	-0.36244	1.1385e-12	3.81966e-09	1.1385e-12	3.81966e-09	0.0121643	0.0119254	FALSE
1506	Olfr46-203_ENSMUST00000214180	2.86252	-0.604523	4.47893e-33	1.50268e-29	4.47893e-33	1.50268e-29	0.03413	0.0338963	FALSE
1507	Olfr539-202_ENSMUST00000218865	0.800418	-0.204351	6.73708e-11	2.26029e-07	6.73708e-11	2.26029e-07	0.0102516	0.0100122	FALSE
1508	Olfr45-202_ENSMUST00000214637	1.28365	-0.437826	3.86223e-35	1.29578e-31	3.86223e-35	1.29578e-31	0.0363342	0.036101	FALSE
1509	Psmd13-201_ENSMUST00000026560	3.16082	0.323865	1.75915e-07	0.000590195	1.75915e-07	0.000590195	0.00657829	0.00633798	FALSE
1510	Psmd13-208_ENSMUST00000163610	3.37121	0.391357	1.25405e-08	4.20733e-05	1.25405e-08	4.20733e-05	0.00780806	0.00756805	FALSE
1514	Cend1-202_ENSMUST00000124444	4.50325	0.351912	8.49072e-10	2.84864e-06	8.49072e-10	2.84864e-06	0.00906571	0.00882601	FALSE
1518	Ap2a2-201_ENSMUST00000003038	2.00921	1.40191	3.48342e-48	1.16869e-44	3.48342e-48	1.16869e-44	0.0501632	0.0499335	FALSE
1519	Ctsd-202_ENSMUST00000151120	3.81119	1.18949	2.16013e-48	7.24722e-45	2.16013e-48	7.24722e-45	0.0503818	0.0501521	FALSE
1520	Ctsd-201_ENSMUST00000066401	2.35147	1.74529	1.41217e-51	4.73783e-48	1.41217e-51	4.73783e-48	0.0537301	0.0535012	FALSE
1521	Mrpl23-201_ENSMUST00000038675	4.28633	0.348189	2.42679e-11	8.14188e-08	2.42679e-11	8.14188e-08	0.01073	0.0104907	FALSE
1523	Cd81-201_ENSMUST00000037941	5.48208	0.705371	5.27929e-63	1.7712e-59	5.27929e-63	1.7712e-59	0.0656545	0.0654285	FALSE
1524	Kcnq1ot1-201_ENSMUST00000185789	1.81773	-0.698485	8.45477e-66	2.83658e-62	8.45477e-66	2.83658e-62	0.06855	0.0683247	FALSE
1525	Nap1l4-206_ENSMUST00000208190	2.82669	0.688373	9.73803e-12	3.26711e-08	9.73803e-12	3.26711e-08	0.0111579	0.0109187	FALSE
1529	Rmnd1-201_ENSMUST00000042251	2.66084	0.486739	1.81295e-08	6.08244e-05	1.81295e-08	6.08244e-05	0.00763617	0.00739612	FALSE
1533	Pcmt1-202_ENSMUST00000159917	4.90634	-0.528485	3.32679e-32	1.11614e-28	3.32679e-32	1.11614e-28	0.0331989	0.032965	FALSE
1536	Gm48278-201_ENSMUST00000219020	2.85872	-0.546966	1.85431e-17	6.22123e-14	1.85431e-17	6.22123e-14	0.0173377	0.0171	FALSE
1537	Sf3b5-201_ENSMUST00000105139	3.92613	-0.199187	3.84612e-12	1.29037e-08	3.84612e-12	1.29037e-08	0.0115934	0.0113543	FALSE
1538	Aig1-205_ENSMUST00000162610	4.14884	1.50967	1.66352e-160	5.58109e-157	1.66352e-160	5.58109e-157	0.161639	0.161436	FALSE
1544	Arfgef3-202_ENSMUST00000215836	2.52558	-1.03028	6.32923e-66	2.12346e-62	6.32923e-66	2.12346e-62	0.06868	0.0684548	FALSE
1545	Bclaf1-211_ENSMUST00000215262	1.78505	-0.42812	1.74052e-06	0.00583945	1.74052e-06	0.00583945	0.00551566	0.00527509	FALSE
1546	Ahi1-201_ENSMUST00000105525	3.64948	0.909086	1.93801e-63	6.50202e-60	1.93801e-63	6.50202e-60	0.0661059	0.06588	FALSE
1547	Tbpl1-202_ENSMUST00000127698	3.02993	-0.69041	7.93945e-13	2.66369e-09	7.93945e-13	2.66369e-09	0.0123334	0.0120945	FALSE
1548	Stx7-201_ENSMUST00000020174	4.61595	0.611565	7.13096e-45	2.39244e-41	7.13096e-45	2.39244e-41	0.0466697	0.0464391	FALSE
1549	Soga3-201_ENSMUST00000092629	3.77665	-0.409701	1.05854e-19	3.5514e-16	1.05854e-19	3.5514e-16	0.0197602	0.0195231	FALSE
1552	Tspyl1-201_ENSMUST00000061372	4.01681	-0.302606	3.81843e-07	0.00128108	3.81843e-07	0.00128108	0.0062184	0.005978	FALSE
1553	Tspyl4-201_ENSMUST00000047935	3.81853	0.385444	1.86167e-07	0.00062459	1.86167e-07	0.00062459	0.00655197	0.00631166	FALSE
1554	Tspyl4-202_ENSMUST00000213791	4.18946	0.452655	9.99024e-11	3.35173e-07	9.99024e-11	3.35173e-07	0.0100671	0.00982767	FALSE
1555	Amd2-201_ENSMUST00000080898	2.81174	-0.576492	5.58733e-46	1.87455e-42	5.58733e-46	1.87455e-42	0.0478379	0.0476076	FALSE
1558	Wasf1-202_ENSMUST00000105509	5.07504	-0.7593	1.21908e-33	4.09001e-30	1.21908e-33	4.09001e-30	0.0347338	0.0345003	FALSE
1559	Snx3-201_ENSMUST00000019939	6.17907	-0.231111	2.14117e-26	7.18363e-23	2.14117e-26	7.18363e-23	0.0269709	0.0267355	FALSE
1560	Snx3-202_ENSMUST00000105499	4.47392	-0.826897	1.66371e-20	5.58173e-17	1.66371e-20	5.58173e-17	0.0206274	0.0203905	FALSE
1561	Gm9803-201_ENSMUST00000057649	3.31369	1.19437	2.23168e-17	7.48728e-14	2.23168e-17	7.48728e-14	0.0172508	0.017013	FALSE
1563	Serinc1-201_ENSMUST00000020027	6.72951	0.318007	8.14251e-35	2.73181e-31	8.14251e-35	2.73181e-31	0.0359886	0.0357554	FALSE
1564	Pkib-205_ENSMUST00000176225	2.26787	-0.451036	2.54859e-18	8.5505e-15	2.54859e-18	8.5505e-15	0.0182686	0.0180311	FALSE
1568	Anapc16-204_ENSMUST00000182898	2.80219	0.434498	8.36558e-09	2.80665e-05	8.36558e-09	2.80665e-05	0.00799694	0.00775697	FALSE
1570	Spock2-201_ENSMUST00000121820	2.09122	1.10017	4.17024e-101	1.39912e-97	4.17024e-101	1.39912e-97	0.104383	0.104167	FALSE
1571	Psap-205_ENSMUST00000179238	4.93191	0.790309	7.83717e-53	2.62937e-49	7.83717e-53	2.62937e-49	0.0550473	0.0548188	FALSE
1573	Ppa1-201_ENSMUST00000020286	5.39324	0.496746	9.20048e-62	3.08676e-58	9.20048e-62	3.08676e-58	0.0643662	0.0641398	FALSE
1576	Kif1bp-201_ENSMUST00000065887	4.90615	-0.772528	6.72656e-33	2.25676e-29	6.72656e-33	2.25676e-29	0.0339412	0.0337075	FALSE
1578	Zfp365-201_ENSMUST00000064656	3.68375	-0.416325	1.46671e-08	4.9208e-05	1.46671e-08	4.9208e-05	0.007735	0.00749497	FALSE
1579	Ank3-231_ENSMUST00000182884	2.55442	-0.72095	7.11576e-30	2.38734e-26	7.11576e-30	2.38734e-26	0.0307041	0.0304696	FALSE
1580	Phyhipl-201_ENSMUST00000046513	4.41922	1.018	9.03442e-135	3.03105e-131	9.03442e-135	3.03105e-131	0.137291	0.137082	FALSE
1581	Phyhipl-206_ENSMUST00000162251	4.51099	1.40554	4.03218e-129	1.3528e-125	4.03218e-129	1.3528e-125	0.131853	0.131643	FALSE
1582	Ube2d1-201_ENSMUST00000020085	5.13996	-1.25684	4.70394e-129	1.57817e-125	4.70394e-129	1.57817e-125	0.131788	0.131578	FALSE
1583	Cisd1-201_ENSMUST00000045887	6.19541	0.489822	8.71279e-133	2.92314e-129	8.71279e-133	2.92314e-129	0.135385	0.135176	FALSE
1584	Zwint-201_ENSMUST00000020081	7.32263	0.727957	3.1842e-137	1.0683e-133	3.1842e-137	1.0683e-133	0.139642	0.139433	FALSE
1587	Ddt-201_ENSMUST00000001716	4.27791	0.436759	6.97989e-11	2.34175e-07	6.97989e-11	2.34175e-07	0.0102351	0.00999563	FALSE
1594	Sumo3-202_ENSMUST00000099538	4.47593	0.533676	1.1709e-25	3.92837e-22	1.1709e-25	3.92837e-22	0.0261777	0.0259421	FALSE
1595	Pfkl-201_ENSMUST00000020522	3.57509	0.658997	2.59482e-23	8.70563e-20	2.59482e-23	8.70563e-20	0.0236533	0.0234172	FALSE
1599	Bsg-205_ENSMUST00000179781	6.65503	0.336566	1.9335e-72	6.48688e-69	1.9335e-72	6.48688e-69	0.075394	0.0751703	FALSE
1600	Rnf126-201_ENSMUST00000047203	3.42585	-0.309742	1.96672e-08	6.59834e-05	1.96672e-08	6.59834e-05	0.00759821	0.00735815	FALSE
1601	R3hdm4-201_ENSMUST00000045628	5.06274	-0.950058	2.15538e-75	7.2313e-72	2.15538e-75	7.2313e-72	0.0784216	0.0781987	FALSE
1602	Polr2e-201_ENSMUST00000004786	5.44022	-0.502383	1.22248e-48	4.10142e-45	1.22248e-48	4.10142e-45	0.0506421	0.0504125	FALSE
1603	Gpx4-202_ENSMUST00000105372	6.19075	0.626022	3.25515e-155	1.0921e-151	3.25515e-155	1.0921e-151	0.156689	0.156485	FALSE
1604	Gpx4-207_ENSMUST00000183037	4.06083	0.608693	8.29688e-11	2.7836e-07	8.29688e-11	2.7836e-07	0.0101541	0.00991467	FALSE
1609	Rps15-202_ENSMUST00000068408	5.97584	0.167202	4.73911e-09	1.58997e-05	4.73911e-09	1.58997e-05	0.00826221	0.00802231	FALSE
1615	Oaz1-206_ENSMUST00000179894	2.40179	0.196136	1.47511e-10	4.94899e-07	1.47511e-10	4.94899e-07	0.00988466	0.00964516	FALSE
1616	Oaz1-207_ENSMUST00000180036	5.84969	0.285707	1.75777e-34	5.8973e-31	1.75777e-34	5.8973e-31	0.0356319	0.0353986	FALSE
1617	Oaz1-205_ENSMUST00000179620	5.48495	0.259402	1.4751e-32	4.94896e-29	1.4751e-32	4.94896e-29	0.0335766	0.0333428	FALSE
1618	Oaz1-204_ENSMUST00000179341	5.7002	0.197618	1.48415e-17	4.97933e-14	1.48415e-17	4.97933e-14	0.0174421	0.0172044	FALSE
1620	Timm13-201_ENSMUST00000020440	4.71516	-0.30016	7.71551e-20	2.58855e-16	7.71551e-20	2.58855e-16	0.0199084	0.0196713	FALSE
1624	Zbtb7a-201_ENSMUST00000048128	2.07386	-0.378469	1.30645e-13	4.38314e-10	1.30645e-13	4.38314e-10	0.01318	0.0129413	FALSE
1625	Eef2-201_ENSMUST00000047864	3.79956	0.36537	2.15017e-11	7.21381e-08	2.15017e-11	7.21381e-08	0.0107867	0.0105474	FALSE
1631	Aes-201_ENSMUST00000002518	5.37847	0.181212	3.32317e-09	1.11492e-05	3.32317e-09	1.11492e-05	0.00842797	0.00818811	FALSE
1632	D10Wsu102e-201_ENSMUST00000020488	1.55279	-0.371414	8.23012e-53	2.76121e-49	8.23012e-53	2.76121e-49	0.0550251	0.0547965	FALSE
1633	Washc4-201_ENSMUST00000038388	2.05012	0.602168	8.39287e-12	2.81581e-08	8.39287e-12	2.81581e-08	0.0112276	0.0109884	FALSE
1634	Tmem263-201_ENSMUST00000095383	2.21669	-0.686973	1.30224e-17	4.36902e-14	1.30224e-17	4.36902e-14	0.0175035	0.0172658	FALSE
1635	Rtcb-201_ENSMUST00000001834	4.31828	0.384882	1.25815e-10	4.22108e-07	1.25815e-10	4.22108e-07	0.00995915	0.00971966	FALSE
1636	Hsp90b1-201_ENSMUST00000020238	5.33387	0.355972	2.689e-21	9.0216e-18	2.689e-21	9.0216e-18	0.0214811	0.0212444	FALSE
1637	Gm48306-201_ENSMUST00000219418	2.42439	-0.521333	1.67646e-15	5.62451e-12	1.67646e-15	5.62451e-12	0.0152241	0.0149858	FALSE
1639	Arl1-202_ENSMUST00000116234	5.91244	-0.513179	1.24338e-67	4.17155e-64	1.24338e-67	4.17155e-64	0.0704434	0.0702185	FALSE
1641	Slc25a3-201_ENSMUST00000076694	6.3405	0.191364	1.02427e-15	3.43643e-12	1.02427e-15	3.43643e-12	0.0154553	0.0152171	FALSE
1643	Slc25a3-203_ENSMUST00000164505	4.81115	0.519561	7.61039e-08	0.000255329	7.61039e-08	0.000255329	0.00696793	0.00672772	FALSE
1644	Snrpf-201_ENSMUST00000020203	5.04999	-0.319991	2.211e-21	7.4179e-18	2.211e-21	7.4179e-18	0.0215728	0.0213361	FALSE
1645	Ndufa12-201_ENSMUST00000020209	3.04792	0.737712	4.7282e-19	1.58631e-15	4.7282e-19	1.58631e-15	0.0190586	0.0188213	FALSE
1647	Gm48657-201_ENSMUST00000219287	2.66321	-0.340889	6.37227e-12	2.1379e-08	6.37227e-12	2.1379e-08	0.0113567	0.0111176	FALSE
1648	Mrpl42-203_ENSMUST00000218893	5.9211	0.250612	1.08391e-17	3.63652e-14	1.08391e-17	3.63652e-14	0.0175896	0.0173519	FALSE
1650	Ube2n-205_ENSMUST00000220127	5.54324	0.270842	2.41649e-19	8.10733e-16	2.41649e-19	8.10733e-16	0.0193733	0.019136	FALSE
1651	Ube2n-206_ENSMUST00000220428	4.43913	0.496857	4.20349e-27	1.41027e-23	4.20349e-27	1.41027e-23	0.0277306	0.0274954	FALSE
1652	Ube2n-204_ENSMUST00000219741	4.08232	0.465433	3.11364e-15	1.04463e-11	3.11364e-15	1.04463e-11	0.0149335	0.0146952	FALSE
1653	Nudt4-201_ENSMUST00000020217	4.92917	-1.94475	1.32125e-58	4.4328e-55	1.32125e-58	4.4328e-55	0.0610816	0.0608544	FALSE
1654	Btg1-201_ENSMUST00000038377	1.79896	-0.374806	1.47054e-06	0.00493368	1.47054e-06	0.00493368	0.00559362	0.00535307	FALSE
1655	Atp2b1-207_ENSMUST00000219557	4.68228	-0.309867	9.23853e-09	3.09953e-05	9.23853e-09	3.09953e-05	0.00795062	0.00771065	FALSE
1656	Atp2b1-201_ENSMUST00000020107	4.50031	-0.611115	1.13711e-52	3.815e-49	1.13711e-52	3.815e-49	0.0548779	0.0546492	FALSE
1657	Atp2b1-208_ENSMUST00000219624	5.44828	-0.314128	9.16116e-08	0.000307357	9.16116e-08	0.000307357	0.00688165	0.00664141	FALSE
1658	Gm47578-201_ENSMUST00000222959	3.74234	-0.838555	2.97123e-49	9.96848e-46	2.97123e-49	9.96848e-46	0.0512887	0.0510592	FALSE
1659	Gm47221-201_ENSMUST00000218784	2.80124	-0.414668	2.00135e-14	6.71453e-11	2.00135e-14	6.71453e-11	0.0140603	0.0138218	FALSE
1660	Ccdc59-201_ENSMUST00000020049	3.90685	-0.281689	3.70358e-07	0.00124255	3.70358e-07	0.00124255	0.00623257	0.00599218	FALSE
1661	Ppp1r12a-208_ENSMUST00000219759	3.81363	-1.16185	2.50119e-99	8.39151e-96	2.50119e-99	8.39151e-96	0.102611	0.102394	FALSE
1662	Syt1-201_ENSMUST00000064054	5.05015	0.675734	2.95634e-80	9.91851e-77	2.95634e-80	9.91851e-77	0.0833868	0.083165	FALSE
1664	Nap1l1-205_ENSMUST00000219143	5.85474	-0.517952	2.50597e-35	8.40754e-32	2.50597e-35	8.40754e-32	0.0365345	0.0363015	FALSE
1665	Nap1l1-203_ENSMUST00000218828	4.36818	-0.693082	4.8224e-35	1.61791e-31	4.8224e-35	1.61791e-31	0.0362313	0.0359982	FALSE
1666	Atxn7l3b-201_ENSMUST00000099276	4.4643	-0.225666	1.12593e-09	3.77748e-06	1.12593e-09	3.77748e-06	0.00893375	0.00869402	FALSE
1667	Rab21-201_ENSMUST00000020343	2.45838	0.614605	5.98584e-30	2.00825e-26	5.98584e-30	2.00825e-26	0.0307846	0.0305501	FALSE
1668	Kcnmb4-201_ENSMUST00000068233	3.29047	2.22088	1.86325e-265	6.25121e-262	1.86325e-265	6.25121e-262	0.25406	0.253879	FALSE
1669	Cct2-201_ENSMUST00000047672	4.43587	0.384057	1.66601e-12	5.58945e-09	1.66601e-12	5.58945e-09	0.0119858	0.0117468	FALSE
1671	Tmbim4-201_ENSMUST00000020446	5.31393	0.174336	9.53686e-07	0.00319961	9.53686e-07	0.00319961	0.00579407	0.00555357	FALSE
1674	A130077B15Rik-201_ENSMUST00000219429	2.1585	-0.446223	4.1636e-19	1.39689e-15	4.1636e-19	1.39689e-15	0.0191182	0.0188809	FALSE
1675	Ppm1h-201_ENSMUST00000067918	2.20009	-0.941	5.84854e-40	1.96219e-36	5.84854e-40	1.96219e-36	0.0414641	0.0412322	FALSE
1678	Dtx3-202_ENSMUST00000116229	3.27289	-0.686383	1.67143e-16	5.60765e-13	1.67143e-16	5.60765e-13	0.016306	0.0160681	FALSE
1679	Kif5a-201_ENSMUST00000099172	2.20047	0.550018	2.06365e-12	6.92356e-09	2.06365e-12	6.92356e-09	0.0118854	0.0116464	FALSE
1680	Dctn2-201_ENSMUST00000026479	5.35635	0.290532	6.09945e-15	2.04637e-11	6.09945e-15	2.04637e-11	0.0146179	0.0143796	FALSE
1681	Naca-201_ENSMUST00000073868	6.28222	0.119282	1.79957e-07	0.000603757	1.79957e-07	0.000603757	0.00656773	0.00632742	FALSE
1683	Atp5b-201_ENSMUST00000026459	7.087	0.556748	1.81314e-107	6.08307e-104	1.81314e-107	6.08307e-104	0.110695	0.11048	FALSE
1684	Atp5b-206_ENSMUST00000126751	5.63309	0.624929	2.68276e-91	9.00066e-88	2.68276e-91	9.00066e-88	0.0945653	0.0943463	FALSE
1686	Cnpy2-201_ENSMUST00000026446	4.41427	0.437445	2.08796e-18	7.00512e-15	2.08796e-18	7.00512e-15	0.0183621	0.0181246	FALSE
1688	Nabp2-201_ENSMUST00000026439	4.46435	0.282499	4.66957e-10	1.56664e-06	4.66957e-10	1.56664e-06	0.00934537	0.00910573	FALSE
1689	Myl6-201_ENSMUST00000164181	6.72625	0.36668	2.21617e-73	7.43524e-70	2.21617e-73	7.43524e-70	0.0763596	0.0761361	FALSE
1690	Myl6-209_ENSMUST00000218813	1.20886	0.299579	4.31966e-07	0.00144925	4.31966e-07	0.00144925	0.00616117	0.00592076	FALSE
1692	Rpl41-203_ENSMUST00000176683	6.21187	0.261245	3.19036e-20	1.07036e-16	3.19036e-20	1.07036e-16	0.0203223	0.0200853	FALSE
1693	Rpl41-201_ENSMUST00000176010	5.30857	0.162269	1.366e-09	4.58295e-06	1.366e-09	4.58295e-06	0.00884339	0.00860363	FALSE
1695	Sarnp-201_ENSMUST00000105230	4.92686	0.223129	3.11644e-08	0.000104556	3.11644e-08	0.000104556	0.00738367	0.00714356	FALSE
1696	Bloc1s1-201_ENSMUST00000026405	4.48145	0.411549	4.51018e-15	1.51316e-11	4.51018e-15	1.51316e-11	0.0147596	0.0145213	FALSE
1700	Trappc5-201_ENSMUST00000044857	2.86946	0.760789	1.05606e-35	3.54309e-32	1.05606e-35	3.54309e-32	0.0369347	0.0367018	FALSE
1704	Arglu1-201_ENSMUST00000048545	3.15113	-0.54488	1.28948e-28	4.32619e-25	1.28948e-28	4.32619e-25	0.029355	0.0291202	FALSE
1705	Lamp1-201_ENSMUST00000033824	4.82373	0.705517	1.43746e-56	4.82269e-53	1.43746e-56	4.82269e-53	0.058957	0.0587293	FALSE
1706	Upf3a-201_ENSMUST00000043767	3.68908	-0.931113	2.60918e-27	8.75379e-24	2.60918e-27	8.75379e-24	0.027953	0.0277179	FALSE
1709	Smim19-201_ENSMUST00000033935	3.20013	0.580835	6.85377e-09	2.29944e-05	6.85377e-09	2.29944e-05	0.00808997	0.00785003	FALSE
1711	Vdac3-201_ENSMUST00000009036	6.12486	0.424636	1.50918e-71	5.06331e-68	1.50918e-71	5.06331e-68	0.0744771	0.0742532	FALSE
1715	Tm2d2-201_ENSMUST00000033961	5.66673	-0.219353	2.06675e-13	6.93394e-10	2.06675e-13	6.93394e-10	0.0129648	0.012726	FALSE
1721	Smim18-201_ENSMUST00000179364	4.54277	0.445814	3.56895e-07	0.00119738	3.56895e-07	0.00119738	0.00624975	0.00600937	FALSE
1722	Dctn6-210_ENSMUST00000155296	5.59491	-0.618225	8.3154e-79	2.78982e-75	8.3154e-79	2.78982e-75	0.0819098	0.0816877	FALSE
1723	Dctn6-201_ENSMUST00000033913	4.08513	-0.402625	2.48495e-15	8.33699e-12	2.48495e-15	8.33699e-12	0.0150393	0.0148011	FALSE
1724	Gm10131-201_ENSMUST00000080152	5.50299	-0.182888	5.71251e-14	1.91655e-10	5.71251e-14	1.91655e-10	0.0135681	0.0133295	FALSE
1727	Tusc3-203_ENSMUST00000209440	6.27945	0.430872	9.76144e-64	3.27496e-60	9.76144e-64	3.27496e-60	0.0664146	0.0661888	FALSE
1728	Tusc3-206_ENSMUST00000211241	3.63797	0.494501	1.70762e-13	5.72907e-10	1.70762e-13	5.72907e-10	0.0130543	0.0128156	FALSE
1730	Micu3-203_ENSMUST00000136835	2.80398	-0.404752	6.91897e-08	0.000232132	6.91897e-08	0.000232132	0.00701226	0.00677206	FALSE
1733	Ufsp2-201_ENSMUST00000034051	4.20536	0.447062	2.90628e-10	9.75056e-07	2.90628e-10	9.75056e-07	0.00956724	0.00932766	FALSE
1734	Slc25a4-201_ENSMUST00000034049	7.00622	0.168789	8.94424e-34	3.00079e-30	8.94424e-34	3.00079e-30	0.0348775	0.034644	FALSE
1735	Gm45322-201_ENSMUST00000211642	2.55787	-0.319227	1.03346e-06	0.00346725	1.03346e-06	0.00346725	0.00575687	0.00551636	FALSE
1737	Spcs3-201_ENSMUST00000067476	4.304	-1.12719	3.1826e-70	1.06776e-66	3.1826e-70	1.06776e-66	0.0731151	0.0728909	FALSE
1738	Gpm6a-201_ENSMUST00000033915	6.95844	0.25312	2.44006e-29	8.18641e-26	2.44006e-29	8.18641e-26	0.0301304	0.0298958	FALSE
1739	Gm26905-201_ENSMUST00000180798	4.63787	-0.775538	1.67348e-43	5.61453e-40	1.67348e-43	5.61453e-40	0.0452204	0.0449895	FALSE
1741	Cpe-201_ENSMUST00000048967	6.62649	1.00155	4.78809e-205	1.6064e-201	4.78809e-205	1.6064e-201	0.202178	0.201985	FALSE
1742	Gm45518-201_ENSMUST00000210776	2.51257	-0.504648	1.64001e-25	5.50223e-22	1.64001e-25	5.50223e-22	0.0260203	0.0257847	FALSE
1743	Msmo1-201_ENSMUST00000034015	2.72914	3.23691	9.98927e-267	3.3514e-263	9.98927e-267	3.3514e-263	0.255114	0.254934	FALSE
1744	Psd3-206_ENSMUST00000120071	2.82022	0.411349	1.51282e-16	5.07553e-13	1.51282e-16	5.07553e-13	0.0163528	0.0161149	FALSE
1745	Lpl-202_ENSMUST00000101463	1.66788	-0.564053	1.59722e-33	5.35866e-30	1.59722e-33	5.35866e-30	0.0346085	0.0343749	FALSE
1746	Atp6v1b2-201_ENSMUST00000006435	6.01438	0.492759	2.78076e-40	9.32944e-37	2.78076e-40	9.32944e-37	0.0418069	0.0415751	FALSE
1747	Ndufa13-201_ENSMUST00000110167	6.20826	-0.23295	1.62286e-30	5.44469e-27	1.62286e-30	5.44469e-27	0.0313919	0.0311576	FALSE
1750	Cope-201_ENSMUST00000066469	4.75772	0.308512	4.19815e-16	1.40848e-12	4.19815e-16	1.40848e-12	0.0158738	0.0156358	FALSE
1752	Tmem59l-201_ENSMUST00000045286	6.77829	-0.524518	4.86773e-77	1.63312e-73	4.86773e-77	1.63312e-73	0.0801054	0.0798828	FALSE
1753	Rex1bd-201_ENSMUST00000075175	4.86597	-0.532928	4.53823e-36	1.52257e-32	4.53823e-36	1.52257e-32	0.0373257	0.0370929	FALSE
1756	Fkbp8-202_ENSMUST00000119353	3.50971	0.567656	2.67206e-09	8.96475e-06	2.67206e-09	8.96475e-06	0.00852984	0.00829	FALSE
1757	Fkbp8-201_ENSMUST00000075491	4.31833	0.500923	3.20936e-15	1.07674e-11	3.20936e-15	1.07674e-11	0.0149193	0.014681	FALSE
1758	Ssbp4-201_ENSMUST00000049908	3.50424	-0.706327	2.01169e-23	6.74922e-20	2.01169e-23	6.74922e-20	0.0237724	0.0235363	FALSE
1759	Ssbp4-215_ENSMUST00000211608	4.03304	-0.789932	1.92826e-53	6.4693e-50	1.92826e-53	6.4693e-50	0.0556856	0.0554571	FALSE
1761	Jund-201_ENSMUST00000095267	4.33225	-0.214791	1.23166e-07	0.000413223	1.23166e-07	0.000413223	0.00674399	0.00650372	FALSE
1762	Rab3a-204_ENSMUST00000110093	5.77963	0.172002	1.6435e-10	5.51396e-07	1.6435e-10	5.51396e-07	0.00983406	0.00959454	FALSE
1763	Rab3a-201_ENSMUST00000034301	6.88704	0.38267	5.72227e-70	1.91982e-66	5.72227e-70	1.91982e-66	0.0728528	0.0726285	FALSE
1764	Ccdc124-201_ENSMUST00000007865	5.19921	0.13628	4.32777e-07	0.00145197	4.32777e-07	0.00145197	0.0061603	0.00591989	FALSE
1765	Rpl18a-203_ENSMUST00000212129	5.47325	0.210097	4.59292e-15	1.54092e-11	4.59292e-15	1.54092e-11	0.0147511	0.0145127	FALSE
1766	Rpl18a-205_ENSMUST00000212494	4.99365	0.212579	1.922e-11	6.44832e-08	1.922e-11	6.44832e-08	0.0108393	0.0106	FALSE
1767	Rpl18a-204_ENSMUST00000212378	3.95731	0.410536	1.13015e-08	3.79165e-05	1.13015e-08	3.79165e-05	0.00785658	0.00761659	FALSE
1768	Haus8-203_ENSMUST00000123495	1.91311	-0.320452	2.44013e-12	8.18663e-09	2.44013e-12	8.18663e-09	0.0118068	0.0115678	FALSE
1770	Abhd8-201_ENSMUST00000008094	4.53463	-0.356062	3.18601e-10	1.06891e-06	3.18601e-10	1.06891e-06	0.00952424	0.00928465	FALSE
1771	Mrpl34-201_ENSMUST00000048914	4.7836	0.268577	8.60994e-08	0.000288863	8.60994e-08	0.000288863	0.00691052	0.00667029	FALSE
1773	Unc13a-201_ENSMUST00000030170	2.23692	-0.758226	9.58072e-39	3.21433e-35	9.58072e-39	3.21433e-35	0.0401738	0.0399416	FALSE
1774	Olfr374-202_ENSMUST00000210435	0.860924	-0.369727	7.1565e-38	2.401e-34	7.1565e-38	2.401e-34	0.039245	0.0390126	FALSE
1777	Smim7-203_ENSMUST00000167290	4.52668	-0.224833	3.26777e-08	0.000109634	3.26777e-08	0.000109634	0.00736158	0.00712146	FALSE
1778	Tmem38a-201_ENSMUST00000034244	4.16705	0.90747	7.65943e-52	2.56974e-48	7.65943e-52	2.56974e-48	0.0540089	0.0537801	FALSE
1780	Rbmxl1-202_ENSMUST00000211719	3.31001	0.602147	2.10586e-10	7.06517e-07	2.10586e-10	7.06517e-07	0.00971802	0.00947847	FALSE
1781	Lsm6-204_ENSMUST00000146824	3.46841	1.02325	1.20513e-35	4.0432e-32	1.20513e-35	4.0432e-32	0.0368736	0.0366406	FALSE
1783	Scoc-201_ENSMUST00000081506	4.33089	1.06949	1.43658e-100	4.81973e-97	1.43658e-100	4.81973e-97	0.103848	0.103631	FALSE
1784	Scoc-202_ENSMUST00000167525	5.2163	0.86812	2.66939e-80	8.9558e-77	2.66939e-80	8.9558e-77	0.0834319	0.0832102	FALSE
1785	Scoc-203_ENSMUST00000212031	2.17765	1.08798	1.07599e-52	3.60993e-49	1.07599e-52	3.60993e-49	0.054903	0.0546744	FALSE
1786	Ndufb7-201_ENSMUST00000036996	5.84453	0.16344	7.58968e-12	2.54634e-08	7.58968e-12	2.54634e-08	0.0112748	0.0110356	FALSE
1787	Tecr-214_ENSMUST00000212990	6.68973	0.253602	4.23301e-23	1.42018e-19	4.23301e-23	1.42018e-19	0.0234244	0.0231882	FALSE
1789	Tecr-203_ENSMUST00000165740	5.50524	0.369245	1.7542e-36	5.88535e-33	1.7542e-36	5.88535e-33	0.0377656	0.0375329	FALSE
1790	Adgrl1-207_ENSMUST00000141158	3.23033	-0.283185	2.83666e-12	9.517e-09	2.83666e-12	9.517e-09	0.0117362	0.0114971	FALSE
1791	Prkaca-201_ENSMUST00000005606	3.4629	0.62995	3.15339e-25	1.05796e-21	3.15339e-25	1.05796e-21	0.025715	0.0254793	FALSE
1793	Nfix-204_ENSMUST00000109764	1.81283	0.480999	8.37559e-25	2.81001e-21	8.37559e-25	2.81001e-21	0.0252586	0.0250228	FALSE
1794	Gadd45gip1-201_ENSMUST00000036734	3.49783	0.262267	1.05835e-13	3.55075e-10	1.05835e-13	3.55075e-10	0.0132788	0.0130401	FALSE
1798	Prdx2-201_ENSMUST00000005292	4.60852	0.594616	3.09638e-58	1.03884e-54	3.09638e-58	1.03884e-54	0.060696	0.0604688	FALSE
1799	Prdx2-208_ENSMUST00000164807	5.28993	0.365281	4.11423e-33	1.38032e-29	4.11423e-33	1.38032e-29	0.0341694	0.0339358	FALSE
1803	Dhps-201_ENSMUST00000078665	4.11804	-0.536447	8.6566e-11	2.90429e-07	8.6566e-11	2.90429e-07	0.0101342	0.00989478	FALSE
1805	Gm42031-201_ENSMUST00000209823	1.78105	0.496268	2.99807e-18	1.00585e-14	2.99807e-18	1.00585e-14	0.0181924	0.0179549	FALSE
1806	Vps35-201_ENSMUST00000034131	4.49979	0.378154	1.82107e-13	6.10969e-10	1.82107e-13	6.10969e-10	0.0130241	0.0127854	FALSE
1807	4921524J17Rik-201_ENSMUST00000047749	3.37497	0.602303	3.81613e-14	1.28031e-10	3.81613e-14	1.28031e-10	0.0137574	0.0135189	FALSE
1808	Dnaja2-201_ENSMUST00000034138	5.20605	0.232592	1.21268e-12	4.06853e-09	1.21268e-12	4.06853e-09	0.0121347	0.0118958	FALSE
1810	Chd9-206_ENSMUST00000209474	4.68279	0.586918	1.22704e-30	4.11672e-27	1.22704e-30	4.11672e-27	0.0315219	0.0312877	FALSE
1815	Nudt21-201_ENSMUST00000034204	1.84088	0.544113	1.54116e-12	5.17058e-09	1.54116e-12	5.17058e-09	0.0120223	0.0117833	FALSE
1816	Mt3-201_ENSMUST00000034211	6.50059	0.28471	6.65802e-21	2.23376e-17	6.65802e-21	2.23376e-17	0.0210565	0.0208196	FALSE
1817	Arl2bp-201_ENSMUST00000034228	4.19869	-0.449849	3.00105e-12	1.00685e-08	3.00105e-12	1.00685e-08	0.0117098	0.0114707	FALSE
1818	Cx3cl1-201_ENSMUST00000034230	5.52069	-0.686228	1.09274e-48	3.66613e-45	1.09274e-48	3.66613e-45	0.0506934	0.0504638	FALSE
1819	Coq9-201_ENSMUST00000034234	4.21048	-0.567103	3.17242e-13	1.06435e-09	3.17242e-13	1.06435e-09	0.0127637	0.0125249	FALSE
1822	Ndrg4-202_ENSMUST00000073139	4.4166	0.842509	1.45233e-42	4.87255e-39	1.45233e-42	4.87255e-39	0.0442269	0.0439957	FALSE
1823	Ndrg4-203_ENSMUST00000080666	5.78485	0.314611	1.33679e-19	4.48493e-16	1.33679e-19	4.48493e-16	0.0196508	0.0194137	FALSE
1825	Got2-201_ENSMUST00000034097	3.90621	0.331281	2.87414e-08	9.64273e-05	2.87414e-08	9.64273e-05	0.00742138	0.00718128	FALSE
1828	Fam96b-201_ENSMUST00000093234	4.12796	-0.62469	6.00503e-22	2.01469e-18	6.00503e-22	2.01469e-18	0.0221831	0.0219466	FALSE
1829	1700082M22Rik-201_ENSMUST00000067136	1.8907	-0.514937	7.65197e-28	2.56724e-24	7.65197e-28	2.56724e-24	0.028525	0.02829	FALSE
1833	Atp6v0d1-201_ENSMUST00000013304	5.67653	0.408322	9.5022e-74	3.18799e-70	9.5022e-74	3.18799e-70	0.0767368	0.0765135	FALSE
1834	Carmil2-201_ENSMUST00000062574	2.87649	0.338249	6.37049e-09	2.1373e-05	6.37049e-09	2.1373e-05	0.0081241	0.00788417	FALSE
1836	Nutf2-201_ENSMUST00000008594	3.98073	-0.391109	4.09946e-12	1.37537e-08	4.09946e-12	1.37537e-08	0.0115635	0.0113244	FALSE
1842	Cfdp1-201_ENSMUST00000034432	5.33967	0.454416	5.07316e-52	1.70204e-48	5.07316e-52	1.70204e-48	0.0541967	0.0539679	FALSE
1843	Gabarapl2-201_ENSMUST00000034428	5.62411	0.586652	1.48604e-183	4.98566e-180	1.48604e-183	4.98566e-180	0.182866	0.182669	FALSE
1844	Gabarapl2-203_ENSMUST00000133628	5.44571	0.560164	1.5059e-95	5.0523e-92	1.5059e-95	5.0523e-92	0.098833	0.0986151	FALSE
1846	Gcsh-201_ENSMUST00000040484	3.59982	1.09776	1.03526e-34	3.4733e-31	1.03526e-34	3.4733e-31	0.0358773	0.0356441	FALSE
1847	Hsbp1-201_ENSMUST00000034300	6.59861	0.723398	4.87678e-234	1.63616e-230	4.87678e-234	1.63616e-230	0.227511	0.227324	FALSE
1848	Cox4i1-201_ENSMUST00000034276	7.512	0.125235	9.00198e-13	3.02016e-09	9.00198e-13	3.02016e-09	0.0122745	0.0120355	FALSE
1849	Gm26815-201_ENSMUST00000181200	2.80018	0.238677	6.16026e-07	0.00206677	6.16026e-07	0.00206677	0.00599657	0.00575612	FALSE
1851	Map1lc3b-201_ENSMUST00000034270	5.67214	0.307095	7.2283e-28	2.42509e-24	7.2283e-28	2.42509e-24	0.0285516	0.0283166	FALSE
1853	Aprt-209_ENSMUST00000213062	3.72517	0.628885	8.30065e-22	2.78487e-18	8.30065e-22	2.78487e-18	0.0220316	0.021795	FALSE
1854	Aprt-201_ENSMUST00000006764	3.73224	0.517825	3.69761e-17	1.24055e-13	3.69761e-17	1.24055e-13	0.0170139	0.0167761	FALSE
1856	Trappc2l-201_ENSMUST00000015157	4.79544	-0.162287	2.15664e-07	0.000723554	2.15664e-07	0.000723554	0.00648363	0.00624331	FALSE
1857	Rpl13-201_ENSMUST00000000756	5.9812	0.235493	4.01828e-20	1.34813e-16	4.01828e-20	1.34813e-16	0.0202142	0.0199772	FALSE
1862	Tsnax-201_ENSMUST00000075896	5.67164	-0.875504	8.19621e-43	2.74983e-39	8.19621e-43	2.74983e-39	0.04449	0.0442589	FALSE
1863	Kcnk1-201_ENSMUST00000046765	4.19373	0.345882	2.26774e-06	0.00760828	2.26774e-06	0.00760828	0.00539334	0.00515275	FALSE
1864	Coa6-201_ENSMUST00000059093	4.72842	-0.607614	7.28292e-28	2.44342e-24	7.28292e-28	2.44342e-24	0.0285481	0.0283131	FALSE
1865	Tomm20-201_ENSMUST00000179857	4.4344	0.423964	2.46372e-76	8.26579e-73	2.46372e-76	8.26579e-73	0.0793854	0.0791627	FALSE
1866	Tomm20-202_ENSMUST00000212771	4.52376	0.593471	5.67097e-71	1.90261e-67	5.67097e-71	1.90261e-67	0.0738859	0.0736619	FALSE
1867	Pdhb-201_ENSMUST00000022268	5.84341	-0.307812	9.27122e-28	3.11049e-24	9.27122e-28	3.11049e-24	0.0284355	0.0282005	FALSE
1868	Gm3839-201_ENSMUST00000181173	2.10476	-0.217667	2.22718e-06	0.00747218	2.22718e-06	0.00747218	0.00540168	0.00516109	FALSE
1872	Thoc7-207_ENSMUST00000225202	3.37405	0.517532	2.17301e-08	7.29043e-05	2.17301e-08	7.29043e-05	0.00755171	0.00731164	FALSE
1874	Olfr31-202_ENSMUST00000206009	1.00616	-0.280526	1.72571e-15	5.78975e-12	1.72571e-15	5.78975e-12	0.0152105	0.0149722	FALSE
1881	Ube2e2-209_ENSMUST00000176555	4.65391	-0.945656	5.02283e-35	1.68516e-31	5.02283e-35	1.68516e-31	0.0362124	0.0359793	FALSE
1882	Ube2e2-205_ENSMUST00000150727	4.89	-0.494915	1.33543e-31	4.48037e-28	1.33543e-31	4.48037e-28	0.0325531	0.0323191	FALSE
1883	Rtraf-201_ENSMUST00000022341	5.16324	0.194821	1.97786e-11	6.63571e-08	1.97786e-11	6.63571e-08	0.0108258	0.0105866	FALSE
1889	Chchd1-201_ENSMUST00000071215	5.17306	0.274524	3.65787e-13	1.22721e-09	3.65787e-13	1.22721e-09	0.0126969	0.0124581	FALSE
1891	Vdac2-201_ENSMUST00000022293	5.39607	0.356078	1.89517e-41	6.3583e-38	1.89517e-41	6.3583e-38	0.0430446	0.0428131	FALSE
1892	Vdac2-209_ENSMUST00000173456	3.52031	0.937828	1.01722e-27	3.41276e-24	1.01722e-27	3.41276e-24	0.0283923	0.0281573	FALSE
1894	CT025624.1-201_ENSMUST00000224007	3.15667	-0.749173	8.38061e-42	2.8117e-38	8.38061e-42	2.8117e-38	0.0434203	0.0431889	FALSE
1895	Rps24-202_ENSMUST00000169826	5.01389	1.06589	4.65875e-151	1.56301e-147	4.65875e-151	1.56301e-147	0.152781	0.152576	FALSE
1896	Rps24-210_ENSMUST00000225023	1.29036	0.577253	4.95843e-30	1.66355e-26	4.95843e-30	1.66355e-26	0.0308722	0.0306378	FALSE
1898	Arf4-201_ENSMUST00000022429	4.34468	-0.363298	2.53591e-23	8.50796e-20	2.53591e-23	8.50796e-20	0.0236641	0.0234279	FALSE
1899	Arf4-203_ENSMUST00000166075	4.24439	-0.404804	3.05821e-10	1.02603e-06	3.05821e-10	1.02603e-06	0.0095434	0.00930381	FALSE
1900	Arf4-202_ENSMUST00000112318	5.07044	-0.557983	1.9429e-39	6.51841e-36	1.9429e-39	6.51841e-36	0.0409103	0.0406783	FALSE
1904	Selenok-203_ENSMUST00000223998	6.23985	0.196305	4.26081e-24	1.4295e-20	4.26081e-24	1.4295e-20	0.0244982	0.0242622	FALSE
1908	Timm23-201_ENSMUST00000013845	5.69065	-0.18662	8.89624e-11	2.98469e-07	8.89624e-11	2.98469e-07	0.0101214	0.00988199	FALSE
1909	Wapl-201_ENSMUST00000048263	1.24612	-0.373057	2.26157e-09	7.58757e-06	2.26157e-09	7.58757e-06	0.00860776	0.00836795	FALSE
1912	Ghitm-203_ENSMUST00000223921	4.0812	-0.235398	7.21826e-07	0.00242173	7.21826e-07	0.00242173	0.00592311	0.00568264	FALSE
1913	AC160336.1-201_ENSMUST00000226445	1.78614	-0.536066	1.21412e-60	4.07338e-57	1.21412e-60	4.07338e-57	0.0632017	0.0629751	FALSE
1914	Psmc6-201_ENSMUST00000022380	4.68035	0.460414	1.94105e-41	6.51223e-38	1.94105e-41	6.51223e-38	0.0430335	0.0428021	FALSE
1916	Gmfb-202_ENSMUST00000111817	3.31166	0.814377	1.69086e-20	5.67285e-17	1.69086e-20	5.67285e-17	0.0206198	0.0203829	FALSE
1917	Ktn1-220_ENSMUST00000190252	2.97459	-0.362456	6.84931e-10	2.29794e-06	6.84931e-10	2.29794e-06	0.00916618	0.0089265	FALSE
1921	Hnrnpc-201_ENSMUST00000111610	3.38842	0.384134	4.67995e-07	0.00157012	4.67995e-07	0.00157012	0.00612401	0.00588359	FALSE
1922	Hnrnpc-211_ENSMUST00000228748	4.19385	0.391359	1.32983e-07	0.000446158	1.32983e-07	0.000446158	0.00670833	0.00646806	FALSE
1923	Hnrnpc-207_ENSMUST00000227536	3.71294	0.921503	7.72776e-37	2.59266e-33	7.72776e-37	2.59266e-33	0.0381449	0.0379122	FALSE
1926	Mrpl52-201_ENSMUST00000010550	4.24244	0.292923	8.9381e-09	2.99873e-05	8.9381e-09	2.99873e-05	0.00796605	0.00772608	FALSE
1927	Psmb5-201_ENSMUST00000022803	6.34522	0.261147	5.22176e-40	1.7519e-36	5.22176e-40	1.7519e-36	0.0415164	0.0412845	FALSE
1928	Pabpn1-208_ENSMUST00000172557	3.97499	-0.513204	1.4324e-13	4.8057e-10	1.4324e-13	4.8057e-10	0.0131368	0.0128981	FALSE
1929	Slc22a17-201_ENSMUST00000050772	2.37979	0.307167	1.22434e-06	0.00410767	1.22434e-06	0.00410767	0.0056784	0.00543788	FALSE
1934	Nedd8-201_ENSMUST00000010520	5.61424	0.202677	3.39978e-15	1.14063e-11	3.39978e-15	1.14063e-11	0.0148922	0.0146539	FALSE
1935	Nedd8-204_ENSMUST00000227250	5.74099	0.280454	6.26164e-33	2.10078e-29	6.26164e-33	2.10078e-29	0.0339744	0.0337408	FALSE
1936	Nedd8-202_ENSMUST00000163750	5.18377	0.305377	4.62435e-21	1.55147e-17	4.62435e-21	1.55147e-17	0.0212272	0.0209904	FALSE
1937	Dhrs1-201_ENSMUST00000002403	3.9908	0.571714	1.77232e-14	5.94612e-11	1.77232e-14	5.94612e-11	0.0141174	0.0138789	FALSE
1939	Mphosph8-201_ENSMUST00000116468	4.0243	-0.252576	4.2413e-08	0.000142295	4.2413e-08	0.000142295	0.00724011	0.00699997	FALSE
1944	Zdhhc20-201_ENSMUST00000089473	2.54549	-0.506065	3.36555e-11	1.12914e-07	3.36555e-11	1.12914e-07	0.0105767	0.0103374	FALSE
1945	Ebpl-201_ENSMUST00000022494	1.40577	0.237656	2.96021e-06	0.00993149	2.96021e-06	0.00993149	0.00527025	0.00502963	FALSE
1948	Spryd7-202_ENSMUST00000100496	3.91731	0.342236	8.76556e-08	0.000294084	8.76556e-08	0.000294084	0.00690218	0.00666195	FALSE
1951	Fdft1-204_ENSMUST00000224625	1.63567	1.59734	2.98364e-160	1.00101e-156	2.98364e-160	1.00101e-156	0.161402	0.161199	FALSE
1952	Fdft1-201_ENSMUST00000054963	3.36356	1.96188	8.67068e-231	2.90901e-227	8.67068e-231	2.90901e-227	0.224712	0.224524	FALSE
1953	Mir124a-1hg-201_ENSMUST00000180610	3.65534	-0.649705	2.25313e-29	7.55926e-26	2.25313e-29	7.55926e-26	0.0301675	0.0299329	FALSE
1954	Ccdc25-201_ENSMUST00000022614	3.81096	0.690159	6.38534e-28	2.14228e-24	6.38534e-28	2.14228e-24	0.0286094	0.0283744	FALSE
1955	Clu-201_ENSMUST00000022616	5.46345	0.785139	1.07074e-76	3.59232e-73	1.07074e-76	3.59232e-73	0.0797554	0.0795328	FALSE
1957	Stmn4-201_ENSMUST00000074523	5.76609	-0.184287	9.21148e-08	0.000309045	9.21148e-08	0.000309045	0.0068791	0.00663886	FALSE
1962	Ppp2r2a-203_ENSMUST00000225251	4.05279	0.533272	3.17751e-13	1.06605e-09	3.17751e-13	1.06605e-09	0.012763	0.0125242	FALSE
1963	Phyhip-201_ENSMUST00000003561	3.94636	-0.966426	1.55477e-68	5.21625e-65	1.55477e-68	5.21625e-65	0.071375	0.0711503	FALSE
1964	Dmtn-210_ENSMUST00000228824	4.54147	-0.83143	2.3353e-36	7.83494e-33	2.3353e-36	7.83494e-33	0.0376332	0.0374005	FALSE
1965	Xpo7-202_ENSMUST00000167242	1.35688	-0.295905	7.99072e-08	0.000268089	7.99072e-08	0.000268089	0.00694524	0.00670503	FALSE
1966	Itm2b-201_ENSMUST00000022704	7.04941	-0.120341	2.31633e-07	0.000777129	2.31633e-07	0.000777129	0.00645045	0.00621012	FALSE
1967	Itm2b-202_ENSMUST00000226722	5.82754	0.479831	4.91938e-35	1.65045e-31	4.91938e-35	1.65045e-31	0.0362221	0.0359889	FALSE
1970	Gm21750-201_ENSMUST00000098874	3.60287	-0.806298	8.85344e-44	2.97033e-40	8.85344e-44	2.97033e-40	0.045513	0.0452821	FALSE
1971	Gm49165-201_ENSMUST00000226391	1.3952	-0.389074	1.26854e-18	4.25597e-15	1.26854e-18	4.25597e-15	0.0185958	0.0183584	FALSE
1975	Tpt1-201_ENSMUST00000110894	6.57437	-0.834344	1.84716e-208	6.19721e-205	1.84716e-208	6.19721e-205	0.205203	0.205011	FALSE
1976	Tpt1-204_ENSMUST00000134040	7.44597	-0.809816	1.44888e-208	4.86099e-205	1.44888e-208	4.86099e-205	0.205297	0.205104	FALSE
1978	Tsc22d1-201_ENSMUST00000022587	6.45886	-1.1085	3.1792e-125	1.06662e-121	3.1792e-125	1.06662e-121	0.128082	0.127871	FALSE
1979	Serp2-201_ENSMUST00000064517	5.93962	-0.381983	2.29065e-37	7.68513e-34	2.29065e-37	7.68513e-34	0.0387072	0.0384747	FALSE
1980	Dnajc15-202_ENSMUST00000226459	2.76408	-0.264114	1.12829e-09	3.78542e-06	1.12829e-09	3.78542e-06	0.00893277	0.00869303	FALSE
1981	Dnajc15-203_ENSMUST00000227249	4.00042	-0.250991	2.01641e-07	0.000676504	2.01641e-07	0.000676504	0.00651487	0.00627455	FALSE
1982	Dnajc15-201_ENSMUST00000022590	4.61462	-0.203896	1.39083e-06	0.00466623	1.39083e-06	0.00466623	0.0056194	0.00537886	FALSE
1983	Akap11-202_ENSMUST00000123853	2.43393	-0.34309	5.44489e-07	0.00182676	5.44489e-07	0.00182676	0.0060538	0.00581337	FALSE
1984	Dgkh-202_ENSMUST00000226342	2.62013	-0.958569	1.03086e-63	3.45854e-60	1.03086e-63	3.45854e-60	0.0663901	0.0661643	FALSE
1985	Wbp4-201_ENSMUST00000022601	2.81021	0.444861	5.28075e-13	1.77169e-09	5.28075e-13	1.77169e-09	0.0125247	0.0122858	FALSE
1987	Sugt1-205_ENSMUST00000228675	3.84403	0.505753	1.27034e-11	4.26198e-08	1.27034e-11	4.26198e-08	0.0110333	0.0107941	FALSE
1988	Gm10845-202_ENSMUST00000228217	2.9528	-0.356473	2.28845e-20	7.67774e-17	2.28845e-20	7.67774e-17	0.020478	0.0202411	FALSE
1989	Pcdh9-204_ENSMUST00000193901	2.65321	0.765537	1.10534e-16	3.70843e-13	1.10534e-16	3.70843e-13	0.0165001	0.0162622	FALSE
1991	Klf12-203_ENSMUST00000226544	2.98747	-0.607489	6.34372e-17	2.12832e-13	6.34372e-17	2.12832e-13	0.0167606	0.0165228	FALSE
1997	Gm10076-201_ENSMUST00000073238	4.26891	0.197499	1.11035e-06	0.00372522	1.11035e-06	0.00372522	0.00572364	0.00548313	FALSE
2003	Cwc15-202_ENSMUST00000213913	3.64012	0.455534	2.45975e-06	0.00825248	2.45975e-06	0.00825248	0.00535579	0.00511519	FALSE
2005	Chordc1-208_ENSMUST00000217031	3.36122	0.552931	1.55521e-10	5.21774e-07	1.55521e-10	5.21774e-07	0.00985991	0.0096204	FALSE
2006	Olfr839-ps1-201_ENSMUST00000212127	1.65403	-0.555577	6.83926e-48	2.29457e-44	6.83926e-48	2.29457e-44	0.0498546	0.0496247	FALSE
2007	Ubl5-201_ENSMUST00000129414	2.95646	-0.167179	2.78589e-06	0.00934666	2.78589e-06	0.00934666	0.00529828	0.00505766	FALSE
2009	Pin1-201_ENSMUST00000034689	5.07377	-0.789624	1.38825e-231	4.65759e-228	1.38825e-231	4.65759e-228	0.225398	0.225211	FALSE
2010	Olfm2-201_ENSMUST00000034692	3.9163	-1.81418	2.87086e-44	9.63173e-41	2.87086e-44	9.63173e-41	0.0460303	0.0457996	FALSE
2011	Olfm2-204_ENSMUST00000217198	6.01015	-2.18398	2.40795e-219	8.07869e-216	2.40795e-219	8.07869e-216	0.214774	0.214584	FALSE
2012	A230050P20Rik-201_ENSMUST00000043911	3.21266	0.579724	6.71397e-14	2.25254e-10	6.71397e-14	2.25254e-10	0.0134923	0.0132537	FALSE
2016	Cdc37-201_ENSMUST00000019615	2.71693	0.443083	1.29794e-43	4.35458e-40	1.29794e-43	4.35458e-40	0.0453372	0.0451063	FALSE
2017	Cdc37-202_ENSMUST00000215296	4.2915	0.593595	2.78007e-42	9.32713e-39	2.78007e-42	9.32713e-39	0.0439281	0.0436969	FALSE
2020	Tmem205-201_ENSMUST00000046831	3.21267	1.29674	6.75617e-41	2.26669e-37	6.75617e-41	2.26669e-37	0.042459	0.0422274	FALSE
2022	Elof1-201_ENSMUST00000013966	4.97276	0.20405	1.81346e-08	6.08416e-05	1.81346e-08	6.08416e-05	0.00763604	0.00739599	FALSE
2025	Sept7-201_ENSMUST00000115272	1.75788	1.37876	1.07926e-20	3.62093e-17	1.07926e-20	3.62093e-17	0.0208302	0.0205933	FALSE
2026	Sept7-202_ENSMUST00000165594	6.19471	0.999184	2.43301e-220	8.16275e-217	2.43301e-220	8.16275e-217	0.215643	0.215454	FALSE
2027	Sept7-210_ENSMUST00000217598	1.07296	0.693573	4.43394e-36	1.48759e-32	4.43394e-36	1.48759e-32	0.0373365	0.0371036	FALSE
2028	Gm39312-201_ENSMUST00000213586	1.86989	-0.44019	2.05961e-18	6.91001e-15	2.05961e-18	6.91001e-15	0.0183685	0.018131	FALSE
2030	Opcml-202_ENSMUST00000115243	3.73776	-0.428855	1.57704e-24	5.29098e-21	1.57704e-24	5.29098e-21	0.0249628	0.024727	FALSE
2032	St14-206_ENSMUST00000217404	1.30393	-0.442246	2.9242e-31	9.81069e-28	2.9242e-31	9.81069e-28	0.0321888	0.0319547	FALSE
2036	Ddx25-201_ENSMUST00000034612	2.83732	0.336567	1.90363e-09	6.38667e-06	1.90363e-09	6.38667e-06	0.00868828	0.00844848	FALSE
2038	Fez1-201_ENSMUST00000034630	5.9237	-0.370153	6.68951e-28	2.24433e-24	6.68951e-28	2.24433e-24	0.0285877	0.0283527	FALSE
2039	Tmem218-201_ENSMUST00000034632	3.77355	-1.3161	2.56892e-44	8.61874e-41	2.56892e-44	8.61874e-41	0.0460814	0.0458506	FALSE
2040	Nrgn-201_ENSMUST00000065668	8.29422	-0.790114	3.41781e-76	1.14668e-72	3.41781e-76	1.14668e-72	0.07924	0.0790173	FALSE
2043	Olfr986-202_ENSMUST00000214763	1.55024	-0.424765	1.78161e-20	5.97731e-17	1.78161e-20	5.97731e-17	0.0205953	0.0203584	FALSE
2044	Hspa8-201_ENSMUST00000015800	6.99127	0.202279	9.32789e-12	3.12951e-08	9.32789e-12	3.12951e-08	0.0111781	0.0109389	FALSE
2045	Hspa8-202_ENSMUST00000117557	7.56926	0.279015	4.33227e-34	1.45348e-30	4.33227e-34	1.45348e-30	0.0352137	0.0349803	FALSE
2046	Sorl1-201_ENSMUST00000060989	3.65941	-1.46089	1.34527e-87	4.51339e-84	1.34527e-87	4.51339e-84	0.0908342	0.0906143	FALSE
2047	Grik4-202_ENSMUST00000114865	0.32372	0.440601	6.08155e-19	2.04036e-15	6.08155e-19	2.04036e-15	0.0189405	0.0187032	FALSE
2050	Gm10687-201_ENSMUST00000180670	1.41919	-0.243321	1.86378e-08	6.25297e-05	1.86378e-08	6.25297e-05	0.00762328	0.00738323	FALSE
2051	H2afx-201_ENSMUST00000052686	4.00232	-0.379216	7.69886e-11	2.58297e-07	7.69886e-11	2.58297e-07	0.0101891	0.00994971	FALSE
2052	Trappc4-202_ENSMUST00000213747	4.86311	-0.434168	1.5497e-22	5.19923e-19	1.5497e-22	5.19923e-19	0.0228172	0.0225808	FALSE
2056	Rps25-205_ENSMUST00000216867	5.07492	0.166746	6.33402e-09	2.12506e-05	6.33402e-09	2.12506e-05	0.00812678	0.00788685	FALSE
2062	Atp5l-201_ENSMUST00000043675	7.24194	0.143659	5.23124e-13	1.75508e-09	5.23124e-13	1.75508e-09	0.0125291	0.0122902	FALSE
2066	Cadm1-204_ENSMUST00000114548	2.72986	-0.807717	1.3289e-11	4.45845e-08	1.3289e-11	4.45845e-08	0.0110122	0.010773	FALSE
2067	Rexo2-201_ENSMUST00000034524	4.12056	1.09172	5.42523e-82	1.82017e-78	5.42523e-82	1.82017e-78	0.0851534	0.0849321	FALSE
2068	Sdhd-201_ENSMUST00000000175	5.71201	0.188996	4.166e-11	1.39769e-07	4.166e-11	1.39769e-07	0.0104768	0.0102374	FALSE
2071	Sik2-207_ENSMUST00000177203	2.14466	-0.279835	4.0868e-08	0.000137112	4.0868e-08	0.000137112	0.00725739	0.00701725	FALSE
2073	AI593442-203_ENSMUST00000213937	3.71892	-3.27697	9.31551e-125	3.12535e-121	9.31551e-125	3.12535e-121	0.127629	0.127418	FALSE
2074	Acat1-201_ENSMUST00000034547	4.05942	0.496371	3.54554e-27	1.18953e-23	3.54554e-27	1.18953e-23	0.02781	0.0275748	FALSE
2075	Elmod1-201_ENSMUST00000048409	5.43489	-0.907197	4.56988e-94	1.53319e-90	4.56988e-94	1.53319e-90	0.0973473	0.0971289	FALSE
2076	Idh3a-205_ENSMUST00000217484	3.63151	0.417771	1.85063e-10	6.20887e-07	1.85063e-10	6.20887e-07	0.00977849	0.00953896	FALSE
2079	Idh3a-203_ENSMUST00000214136	4.78189	0.356355	3.322e-12	1.11453e-08	3.322e-12	1.11453e-08	0.0116621	0.011423	FALSE
2080	Psma4-201_ENSMUST00000034848	5.48393	0.401805	2.95675e-37	9.9199e-34	2.95675e-37	9.9199e-34	0.0385892	0.0383566	FALSE
2081	Rcn2-201_ENSMUST00000114276	4.65045	0.380343	5.70073e-08	0.000191259	5.70073e-08	0.000191259	0.00710241	0.00686223	FALSE
2082	Tspan3-201_ENSMUST00000034876	6.55471	0.135265	4.97293e-09	1.66842e-05	4.97293e-09	1.66842e-05	0.00823972	0.00799982	FALSE
2083	Imp3-201_ENSMUST00000034827	4.69689	-0.644047	8.88996e-27	2.98258e-23	8.88996e-27	2.98258e-23	0.0273811	0.0271458	FALSE
2084	Commd4-201_ENSMUST00000065358	4.89411	-0.47227	3.36108e-37	1.12764e-33	3.36108e-37	1.12764e-33	0.0385299	0.0382974	FALSE
2085	Scamp5-201_ENSMUST00000046587	3.46271	0.530224	1.39072e-12	4.66586e-09	1.39072e-12	4.66586e-09	0.0120705	0.0118315	FALSE
2086	Cox5a-202_ENSMUST00000213678	2.60664	0.315891	2.93027e-21	9.83105e-18	2.93027e-21	9.83105e-18	0.0214409	0.0212042	FALSE
2087	Cox5a-201_ENSMUST00000000090	7.4182	0.202363	1.20901e-24	4.05622e-21	1.20901e-24	4.05622e-21	0.025087	0.0248512	FALSE
2089	Nptn-212_ENSMUST00000177292	5.26427	-1.12931	2.7153e-174	9.10984e-171	2.7153e-174	9.10984e-171	0.174401	0.174202	FALSE
2090	Nptn-206_ENSMUST00000176557	6.16126	-0.198598	7.43534e-22	2.49456e-18	7.43534e-22	2.49456e-18	0.0220831	0.0218465	FALSE
2091	Nptn-209_ENSMUST00000177020	5.7409	-0.472184	1.43644e-32	4.81925e-29	1.43644e-32	4.81925e-29	0.0335889	0.0333552	FALSE
2092	Pkm-201_ENSMUST00000034834	5.46214	0.345403	5.04142e-34	1.6914e-30	5.04142e-34	1.6914e-30	0.0351434	0.03491	FALSE
2093	Pkm-202_ENSMUST00000163694	5.86819	0.528472	1.38629e-27	4.651e-24	1.38629e-27	4.651e-24	0.0282479	0.0280129	FALSE
2094	Rplp1-201_ENSMUST00000008036	6.2433	0.244469	6.14902e-23	2.063e-19	6.14902e-23	2.063e-19	0.0232497	0.0230134	FALSE
2096	Rpl4-201_ENSMUST00000034966	5.76315	0.216231	3.42048e-17	1.14757e-13	3.42048e-17	1.14757e-13	0.0170504	0.0168126	FALSE
2097	Snapc5-201_ENSMUST00000034965	4.20326	0.294742	3.84247e-07	0.00128915	3.84247e-07	0.00128915	0.00621548	0.00597509	FALSE
2098	Map2k1-201_ENSMUST00000005066	5.45079	-0.357246	4.16574e-13	1.39761e-09	4.16574e-13	1.39761e-09	0.0126359	0.0123971	FALSE
2099	Rab11a-208_ENSMUST00000172298	4.84907	0.321117	1.61752e-13	5.42677e-10	1.61752e-13	5.42677e-10	0.0130798	0.012841	FALSE
2109	Rps27l-201_ENSMUST00000040917	4.75365	-0.716509	1.01072e-24	3.39098e-21	1.01072e-24	3.39098e-21	0.0251707	0.0249349	FALSE
2110	Tpm1-209_ENSMUST00000113690	4.06153	-0.886092	1.75721e-82	5.89545e-79	1.75721e-82	5.89545e-79	0.0856509	0.0854297	FALSE
2112	Gtf2a2-204_ENSMUST00000119905	4.54693	-0.690089	9.43698e-19	3.16611e-15	9.43698e-19	3.16611e-15	0.0187345	0.0184971	FALSE
2113	Fam81a-201_ENSMUST00000034749	4.16073	-0.817837	6.82181e-44	2.28872e-40	6.82181e-44	2.28872e-40	0.0456328	0.0454019	FALSE
2114	Polr2m-201_ENSMUST00000034720	4.15682	1.01345	4.881e-44	1.63758e-40	4.881e-44	1.63758e-40	0.0457866	0.0455557	FALSE
2115	Nedd4-201_ENSMUST00000034740	3.17058	0.734407	3.83369e-37	1.2862e-33	3.83369e-37	1.2862e-33	0.0384691	0.0382365	FALSE
2116	Pigb-204_ENSMUST00000183746	1.83302	-0.442147	3.12827e-16	1.04953e-12	3.12827e-16	1.04953e-12	0.0160119	0.0157739	FALSE
2118	Arpp19-202_ENSMUST00000164467	4.63978	-0.328406	5.97174e-08	0.000200352	5.97174e-08	0.000200352	0.00708079	0.00684061	FALSE
2119	Arpp19-211_ENSMUST00000170310	6.18462	-0.628345	4.53991e-37	1.52314e-33	4.53991e-37	1.52314e-33	0.0383909	0.0381583	FALSE
2120	Arpp19-203_ENSMUST00000166549	7.2338	-0.86095	1.23358e-109	4.13865e-106	1.23358e-109	4.13865e-106	0.112836	0.112621	FALSE
2121	Myo5a-201_ENSMUST00000123128	2.19794	1.03608	2.72118e-60	9.12957e-57	2.72118e-60	9.12957e-57	0.0628372	0.0626105	FALSE
2122	Gnb5-206_ENSMUST00000215875	5.53979	-0.446278	5.27577e-25	1.77002e-21	5.27577e-25	1.77002e-21	0.0254745	0.0252388	FALSE
2124	Tmod2-202_ENSMUST00000098552	2.1115	0.55957	5.66064e-22	1.89914e-18	5.66064e-22	1.89914e-18	0.0222108	0.0219743	FALSE
2125	Lysmd2-201_ENSMUST00000034702	5.24126	-0.203637	7.37662e-07	0.00247486	7.37662e-07	0.00247486	0.00591305	0.00567259	FALSE
2126	Scg3-202_ENSMUST00000213324	2.42918	3.79065	9.78362e-291	3.2824e-287	9.78362e-291	3.2824e-287	0.274759	0.274584	FALSE
2127	Fbxo9-202_ENSMUST00000085311	3.22685	0.592235	4.65624e-11	1.56217e-07	4.65624e-11	1.56217e-07	0.0104247	0.0101853	FALSE
2128	Fbxo9-201_ENSMUST00000001402	3.45428	0.589633	3.76633e-13	1.2636e-09	3.76633e-13	1.2636e-09	0.0126832	0.0124444	FALSE
2129	Eef1a1-201_ENSMUST00000042235	6.04879	0.376228	4.34367e-58	1.4573e-54	4.34367e-58	1.4573e-54	0.0605428	0.0603155	FALSE
2133	Tmem30a-201_ENSMUST00000034878	5.20988	-0.28384	8.93061e-09	2.99622e-05	8.93061e-09	2.99622e-05	0.00796644	0.00772647	FALSE
2134	Irak1bp1-202_ENSMUST00000113245	3.96354	-1.04791	6.39995e-98	2.14718e-94	6.39995e-98	2.14718e-94	0.101206	0.100988	FALSE
2137	Cyb5r4-202_ENSMUST00000174043	2.12881	-0.43044	2.61191e-18	8.76294e-15	2.61191e-18	8.76294e-15	0.0182571	0.0180196	FALSE
2138	Gm29562-201_ENSMUST00000190113	3.86236	-1.17681	8.70514e-46	2.92058e-42	8.70514e-46	2.92058e-42	0.0476346	0.0474042	FALSE
2141	Morf4l1-202_ENSMUST00000169860	4.98685	0.440224	9.53714e-59	3.19971e-55	9.53714e-59	3.19971e-55	0.0612291	0.061002	FALSE
2143	Atp1b3-201_ENSMUST00000034983	3.68643	0.730176	2.52535e-20	8.47254e-17	2.52535e-20	8.47254e-17	0.0204318	0.0201949	FALSE
2144	Rnf7-201_ENSMUST00000057500	5.5674	-0.191471	2.30397e-09	7.72983e-06	2.30397e-09	7.72983e-06	0.00859908	0.00835927	FALSE
2145	Zbtb38-212_ENSMUST00000152594	2.18236	-0.368955	1.23344e-09	4.13821e-06	1.23344e-09	4.13821e-06	0.00889111	0.00865137	FALSE
2150	Anapc13-204_ENSMUST00000190279	3.3423	-0.514604	2.60766e-11	8.74869e-08	2.60766e-11	8.74869e-08	0.0106963	0.010457	FALSE
2153	Rpl29-203_ENSMUST00000150576	5.80972	-0.56553	1.03877e-60	3.48508e-57	1.03877e-60	3.48508e-57	0.0632722	0.0630456	FALSE
2154	Abhd14a-203_ENSMUST00000171925	2.93246	0.914871	4.9112e-20	1.64771e-16	4.9112e-20	1.64771e-16	0.0201201	0.0198831	FALSE
2156	Manf-201_ENSMUST00000069036	4.7836	0.272418	2.11674e-10	7.10167e-07	2.11674e-10	7.10167e-07	0.00971561	0.00947606	FALSE
2158	Manf-205_ENSMUST00000160978	2.07218	0.536338	6.05966e-13	2.03302e-09	6.05966e-13	2.03302e-09	0.0124601	0.0122212	FALSE
2162	Ip6k1-201_ENSMUST00000035214	2.90563	-0.436461	1.34068e-09	4.49797e-06	1.34068e-09	4.49797e-06	0.00885214	0.00861239	FALSE
2163	Nicn1-201_ENSMUST00000035227	4.59336	0.304336	3.79491e-10	1.27319e-06	3.79491e-10	1.27319e-06	0.00944241	0.00920279	FALSE
2164	Rhoa-201_ENSMUST00000007959	4.13642	0.199779	2.40345e-06	0.00806359	2.40345e-06	0.00806359	0.00536649	0.00512589	FALSE
2165	Gm37401-201_ENSMUST00000192053	3.03401	0.573345	1.10574e-12	3.70974e-09	1.10574e-12	3.70974e-09	0.012178	0.0119391	FALSE
2166	Gpx1-201_ENSMUST00000082429	5.22431	0.296357	5.36047e-10	1.79844e-06	5.36047e-10	1.79844e-06	0.00928082	0.00904117	FALSE
2167	Gpx1-204_ENSMUST00000193987	3.78278	0.435748	1.20215e-06	0.0040332	1.20215e-06	0.0040332	0.00568687	0.00544635	FALSE
2173	Uqcrc1-201_ENSMUST00000026743	5.87718	0.542372	4.39487e-78	1.47448e-74	4.39487e-78	1.47448e-74	0.081172	0.0809498	FALSE
2175	Shisa5-203_ENSMUST00000154184	3.99791	-0.344048	4.66349e-08	0.00015646	4.66349e-08	0.00015646	0.00719592	0.00695576	FALSE
2177	Tma7-204_ENSMUST00000193868	5.86633	0.139269	1.02336e-09	3.43338e-06	1.02336e-09	3.43338e-06	0.00897841	0.00873868	FALSE
2178	Map4-206_ENSMUST00000169851	2.92802	1.18502	1.5108e-67	5.06872e-64	1.5108e-67	5.06872e-64	0.0703561	0.0701312	FALSE
2179	Map4-207_ENSMUST00000196729	3.93928	0.621465	4.39159e-12	1.47338e-08	4.39159e-12	1.47338e-08	0.0115312	0.0112921	FALSE
2180	Cspg5-205_ENSMUST00000199736	4.44794	-0.507144	2.52691e-09	8.47777e-06	2.52691e-09	8.47777e-06	0.00855593	0.0083161	FALSE
2181	Ccdc12-201_ENSMUST00000019803	4.77976	-0.246452	1.02003e-10	3.42219e-07	1.02003e-10	3.42219e-07	0.0100574	0.00981792	FALSE
2186	Eif1b-201_ENSMUST00000007139	6.1453	-0.484153	4.36305e-67	1.4638e-63	4.36305e-67	1.4638e-63	0.0698805	0.0696555	FALSE
2187	Rpl14-201_ENSMUST00000165532	5.50251	0.146417	3.38892e-09	1.13698e-05	3.38892e-09	1.13698e-05	0.00841882	0.00817896	FALSE
2188	Ctnnb1-215_ENSMUST00000215573	3.15576	1.64872	7.33364e-84	2.46044e-80	7.33364e-84	2.46044e-80	0.0870514	0.0868305	FALSE
2189	Ss18l2-201_ENSMUST00000035113	5.56331	-0.448107	2.16082e-33	7.24957e-30	2.16082e-33	7.24957e-30	0.0344682	0.0342347	FALSE
2190	Ss18l2-203_ENSMUST00000214535	3.23581	-0.73322	1.69038e-18	5.67121e-15	1.69038e-18	5.67121e-15	0.0184611	0.0182237	FALSE
2191	Higd1a-205_ENSMUST00000215007	4.72158	0.568295	3.01563e-20	1.01174e-16	3.01563e-20	1.01174e-16	0.0203487	0.0201117	FALSE
2192	Higd1a-201_ENSMUST00000060251	3.94967	0.389008	1.41218e-12	4.73786e-09	1.41218e-12	4.73786e-09	0.0120633	0.0118243	FALSE
2194	1110059G10Rik-201_ENSMUST00000035154	2.47536	-0.726234	1.45765e-31	4.89043e-28	1.45765e-31	4.89043e-28	0.0325124	0.0322784	FALSE
2197	Sacm1l-201_ENSMUST00000026270	3.05971	0.479502	3.04385e-07	0.00102121	3.04385e-07	0.00102121	0.00632362	0.00608326	FALSE
2199	Selenom-201_ENSMUST00000094469	4.92862	0.859876	4.29893e-66	1.44229e-62	4.29893e-66	1.44229e-62	0.0688537	0.0686285	FALSE
2200	Uqcr10-201_ENSMUST00000058407	6.93653	0.158302	5.56816e-13	1.86812e-09	5.56816e-13	1.86812e-09	0.0124998	0.0122609	FALSE
2201	Uqcr10-203_ENSMUST00000151559	3.94156	0.705321	1.60973e-10	5.40064e-07	1.60973e-10	5.40064e-07	0.00984378	0.00960426	FALSE
2202	Zmat5-201_ENSMUST00000009220	4.151	0.271802	7.31472e-07	0.00245409	7.31472e-07	0.00245409	0.00591696	0.00567649	FALSE
2205	Znrf3-201_ENSMUST00000109867	0.981696	-0.264095	6.873e-13	2.30589e-09	6.873e-13	2.30589e-09	0.012401	0.0121622	FALSE
2215	Ppia-202_ENSMUST00000132846	6.45665	0.213705	2.88546e-24	9.68073e-21	2.88546e-24	9.68073e-21	0.0246804	0.0244445	FALSE
2216	Ppia-203_ENSMUST00000135789	5.08211	1.17461	3.88114e-114	1.30212e-110	3.88114e-114	1.30212e-110	0.117266	0.117052	FALSE
2217	Ppia-201_ENSMUST00000090749	8.9537	0.409498	3.00995e-124	1.00984e-120	3.00995e-124	1.00984e-120	0.127135	0.126924	FALSE
2219	Purb-201_ENSMUST00000179343	2.97694	0.245169	1.23874e-07	0.000415598	1.23874e-07	0.000415598	0.00674132	0.00650106	FALSE
2222	Cnrip1-201_ENSMUST00000058159	4.90579	0.696822	1.61684e-65	5.42449e-62	1.61684e-65	5.42449e-62	0.0682587	0.0680334	FALSE
2223	Ppp3r1-201_ENSMUST00000102880	6.76225	-0.780044	3.47829e-138	1.16697e-134	3.47829e-138	1.16697e-134	0.140561	0.140353	FALSE
2224	C1d-201_ENSMUST00000000594	4.2454	0.266034	7.14103e-15	2.39581e-11	7.14103e-15	2.39581e-11	0.0145439	0.0143056	FALSE
2225	Actr2-201_ENSMUST00000000137	3.78639	-0.186667	1.41171e-07	0.000473629	1.41171e-07	0.000473629	0.00668055	0.00644027	FALSE
2227	Rab1a-202_ENSMUST00000109601	4.98721	0.217203	4.00236e-12	1.34279e-08	4.00236e-12	1.34279e-08	0.0115748	0.0113357	FALSE
2228	Rab1a-206_ENSMUST00000163483	4.85112	0.249463	5.81711e-16	1.95164e-12	5.81711e-16	1.95164e-12	0.0157208	0.0154827	FALSE
2229	Mdh1-201_ENSMUST00000102874	7.47075	0.283744	3.82942e-40	1.28477e-36	3.82942e-40	1.28477e-36	0.0416594	0.0414275	FALSE
2230	Mdh1-202_ENSMUST00000125302	6.44421	0.251428	3.05172e-19	1.02385e-15	3.05172e-19	1.02385e-15	0.0192638	0.0190266	FALSE
2233	Commd1-203_ENSMUST00000093270	3.48823	0.408125	1.84448e-09	6.18822e-06	1.84448e-09	6.18822e-06	0.00870303	0.00846324	FALSE
2234	Cct4-204_ENSMUST00000173867	4.25779	0.332731	4.36035e-16	1.4629e-12	4.36035e-16	1.4629e-12	0.0158561	0.015618	FALSE
2235	Cct4-201_ENSMUST00000020562	3.89426	0.36902	4.07338e-09	1.36662e-05	4.07338e-09	1.36662e-05	0.0083329	0.00809302	FALSE
2236	Pex13-201_ENSMUST00000020523	3.33264	-0.751842	6.67573e-20	2.23971e-16	6.67573e-20	2.23971e-16	0.0199763	0.0197392	FALSE
2237	Bcl11a-204_ENSMUST00000118955	3.7062	1.00771	1.86687e-57	6.26335e-54	1.86687e-57	6.26335e-54	0.0598823	0.0596549	FALSE
2239	Ccdc88a-201_ENSMUST00000040182	3.00325	-0.754791	3.75727e-39	1.26056e-35	3.75727e-39	1.26056e-35	0.0406059	0.0403738	FALSE
2240	Rps27a-201_ENSMUST00000102844	5.90374	0.27089	1.2859e-21	4.31419e-18	1.2859e-21	4.31419e-18	0.0218266	0.02159	FALSE
2241	Rps27a-202_ENSMUST00000102845	3.49632	0.366694	2.76325e-13	9.27072e-10	2.76325e-13	9.27072e-10	0.0128285	0.0125897	FALSE
2244	Acyp2-201_ENSMUST00000074613	4.57712	-0.619235	8.74055e-23	2.93246e-19	8.74055e-23	2.93246e-19	0.0230852	0.0228488	FALSE
2245	Bod1-201_ENSMUST00000058060	5.31574	-0.493441	1.35815e-43	4.55658e-40	1.35815e-43	4.55658e-40	0.0453164	0.0450854	FALSE
2246	Nsg2-201_ENSMUST00000020537	4.99679	-1.0465	1.79172e-128	6.01122e-125	1.79172e-128	6.01122e-125	0.131227	0.131017	FALSE
2248	Npm1-202_ENSMUST00000093201	4.74756	0.207824	8.51026e-08	0.000285519	8.51026e-08	0.000285519	0.00691593	0.00667571	FALSE
2249	Fbll1-201_ENSMUST00000160726	1.67679	0.72678	1.33461e-24	4.47762e-21	1.33461e-24	4.47762e-21	0.0250408	0.024805	FALSE
2250	Mat2b-201_ENSMUST00000040167	5.798	-0.531954	3.93893e-46	1.32151e-42	3.93893e-46	1.32151e-42	0.0479981	0.0477679	FALSE
2253	Gabra1-205_ENSMUST00000205546	5.57544	-0.760544	1.41292e-38	4.74034e-35	1.41292e-38	4.74034e-35	0.0399944	0.0397622	FALSE
2254	Gabra1-201_ENSMUST00000020707	3.7921	-0.718395	7.1049e-20	2.38369e-16	7.1049e-20	2.38369e-16	0.0199471	0.01971	FALSE
2255	Pttg1-202_ENSMUST00000020687	4.96226	-0.559385	5.48143e-16	1.83902e-12	5.48143e-16	1.83902e-12	0.0157487	0.0155106	FALSE
2258	Ublcp1-201_ENSMUST00000102795	3.82176	0.473878	2.36471e-07	0.00079336	2.36471e-07	0.00079336	0.00644085	0.00620052	FALSE
2259	Rnf145-201_ENSMUST00000019333	2.87189	-0.522127	9.30438e-10	3.12162e-06	9.30438e-10	3.12162e-06	0.00902292	0.0087832	FALSE
2260	Cyfip2-202_ENSMUST00000093166	4.22979	-0.484952	8.84272e-25	2.96673e-21	8.84272e-25	2.96673e-21	0.0252332	0.0249974	FALSE
2262	Rack1-201_ENSMUST00000020640	4.42954	0.32616	5.3871e-08	0.000180737	5.3871e-08	0.000180737	0.00712875	0.00688858	FALSE
2263	9930111J21Rik2-202_ENSMUST00000101295	1.67114	-0.470025	2.00234e-34	6.71786e-31	2.00234e-34	6.71786e-31	0.0355715	0.0353382	FALSE
2264	Sqstm1-201_ENSMUST00000015981	2.26855	0.505777	6.24718e-14	2.09593e-10	6.24718e-14	2.09593e-10	0.0135261	0.0132875	FALSE
2265	Sqstm1-202_ENSMUST00000102774	6.03626	0.191003	6.54105e-07	0.00219452	6.54105e-07	0.00219452	0.00596877	0.00572831	FALSE
2267	Canx-201_ENSMUST00000020637	4.55433	0.509176	1.29168e-49	4.33359e-46	1.29168e-49	4.33359e-46	0.0516693	0.0514399	FALSE
2270	Nhp2-202_ENSMUST00000127405	4.16411	0.448729	9.07445e-24	3.04448e-20	9.07445e-24	3.04448e-20	0.0241447	0.0239087	FALSE
2271	Nhp2-201_ENSMUST00000001083	4.32634	0.440813	1.2266e-18	4.11523e-15	1.2266e-18	4.11523e-15	0.0186115	0.0183741	FALSE
2273	Sec24a-205_ENSMUST00000147255	2.47219	-0.418952	4.25754e-08	0.000142841	4.25754e-08	0.000142841	0.00723833	0.00699818	FALSE
2274	Sar1b-201_ENSMUST00000020653	5.67869	-0.294331	4.83721e-21	1.62288e-17	4.83721e-21	1.62288e-17	0.0212061	0.0209693	FALSE
2275	Ube2b-201_ENSMUST00000020657	5.85062	0.206712	4.35798e-22	1.4621e-18	4.35798e-22	1.4621e-18	0.0223332	0.0220967	FALSE
2278	Vdac1-202_ENSMUST00000102758	6.02721	0.482281	1.77608e-89	5.95875e-86	1.77608e-89	5.95875e-86	0.0927311	0.0925116	FALSE
2283	Uqcrq-203_ENSMUST00000109021	6.65775	0.108221	1.74713e-07	0.000586163	1.74713e-07	0.000586163	0.00658147	0.00634117	FALSE
2285	Sept8-204_ENSMUST00000121334	4.63347	0.277786	6.71577e-09	2.25314e-05	6.71577e-09	2.25314e-05	0.00809946	0.00785952	FALSE
2288	Hint1-201_ENSMUST00000020504	6.80667	0.16861	1.77244e-16	5.94655e-13	1.77244e-16	5.94655e-13	0.0162785	0.0160405	FALSE
2289	Atox1-201_ENSMUST00000108857	5.46547	0.282909	3.65965e-19	1.22781e-15	3.65965e-19	1.22781e-15	0.0191787	0.0189414	FALSE
2292	Mrpl22-201_ENSMUST00000020820	4.99667	-0.225782	1.49462e-06	0.00501446	1.49462e-06	0.00501446	0.0055861	0.00534556	FALSE
2294	Hist3h2a-201_ENSMUST00000108817	4.67492	-0.764867	1.91717e-30	6.43211e-27	1.91717e-30	6.43211e-27	0.0313143	0.03108	FALSE
2298	Snap47-201_ENSMUST00000010038	6.23544	0.195958	2.08337e-12	6.98972e-09	2.08337e-12	6.98972e-09	0.0118809	0.0116419	FALSE
2300	Cops3-201_ENSMUST00000019517	4.96752	0.215923	8.16687e-07	0.00273998	8.16687e-07	0.00273998	0.0058659	0.00562542	FALSE
2303	Usp22-201_ENSMUST00000041683	2.56959	0.529134	5.07838e-12	1.70379e-08	5.07838e-12	1.70379e-08	0.0114631	0.011224	FALSE
2305	Ttc19-201_ENSMUST00000050646	2.56828	0.502214	1.17182e-07	0.000393145	1.17182e-07	0.000393145	0.00676715	0.00652689	FALSE
2309	Ubb-201_ENSMUST00000019649	8.73627	0.0916551	8.46413e-18	2.83971e-14	8.46413e-18	2.83971e-14	0.0177056	0.017468	FALSE
2310	Map2k4-201_ENSMUST00000046963	4.05941	0.540895	1.19854e-23	4.02111e-20	1.19854e-23	4.02111e-20	0.0240146	0.0237785	FALSE
2315	Rpl26-201_ENSMUST00000073471	6.19198	0.295947	1.18509e-30	3.97598e-27	1.18509e-30	3.97598e-27	0.0315381	0.0313038	FALSE
2316	Vamp2-201_ENSMUST00000021273	6.10914	0.439941	3.58764e-50	1.20365e-46	3.58764e-50	1.20365e-46	0.0522543	0.052025	FALSE
2319	Naa38-204_ENSMUST00000144531	4.41304	-0.363681	1.05461e-13	3.53821e-10	1.05461e-13	3.53821e-10	0.0132804	0.0130418	FALSE
2320	Naa38-201_ENSMUST00000082283	3.69223	-0.521214	5.8851e-07	0.00197445	5.8851e-07	0.00197445	0.00601775	0.00577731	FALSE
2321	Naa38-202_ENSMUST00000124932	5.31136	-0.286323	4.41899e-10	1.48257e-06	4.41899e-10	1.48257e-06	0.00937117	0.00913154	FALSE
2322	Eif4a1-213_ENSMUST00000163666	5.82529	-0.291165	5.50038e-20	1.84538e-16	5.50038e-20	1.84538e-16	0.020067	0.01983	FALSE
2323	Tmem256-203_ENSMUST00000133967	5.28273	-0.316895	7.88364e-12	2.64496e-08	7.88364e-12	2.64496e-08	0.0112569	0.0110178	FALSE
2325	Eif5a-210_ENSMUST00000108613	6.40728	-0.253904	3.23733e-34	1.08612e-30	3.23733e-34	1.08612e-30	0.0353488	0.0351154	FALSE
2329	Gabarap-201_ENSMUST00000018711	4.49144	0.273012	6.57667e-15	2.20647e-11	6.57667e-15	2.20647e-11	0.0145826	0.0143442	FALSE
2330	Gabarap-202_ENSMUST00000108592	4.99714	0.202958	4.9309e-08	0.000165432	4.9309e-08	0.000165432	0.00716995	0.00692979	FALSE
2332	Dlg4-214_ENSMUST00000231221	1.39187	-0.41293	2.54096e-15	8.52491e-12	2.54096e-15	8.52491e-12	0.0150289	0.0147906	FALSE
2333	Rnasek-201_ENSMUST00000040428	7.19863	0.337784	8.67419e-53	2.91019e-49	8.67419e-53	2.91019e-49	0.0550011	0.0547725	FALSE
2335	Psmb6-201_ENSMUST00000018430	6.32353	0.104805	3.35973e-07	0.00112719	3.35973e-07	0.00112719	0.00627779	0.00603741	FALSE
2337	Slc25a11-201_ENSMUST00000014750	4.823	0.607988	6.51638e-45	2.18624e-41	6.51638e-45	2.18624e-41	0.0467111	0.0464805	FALSE
2339	Pfn1-201_ENSMUST00000018437	5.64876	0.264378	1.7556e-26	5.89003e-23	1.7556e-26	5.89003e-23	0.0270636	0.0268282	FALSE
2340	Spag7-201_ENSMUST00000018431	4.97669	0.330191	6.7472e-22	2.26369e-18	6.7472e-22	2.26369e-18	0.0221286	0.021892	FALSE
2345	Emc6-201_ENSMUST00000054952	5.20551	-0.423053	6.52911e-33	2.19052e-29	6.52911e-33	2.19052e-29	0.033955	0.0337213	FALSE
2350	Timm22-201_ENSMUST00000021203	3.16998	1.22975	7.29824e-76	2.44856e-72	7.29824e-76	2.44856e-72	0.0789029	0.0786801	FALSE
2351	Nsrp1-201_ENSMUST00000102494	3.05285	-0.458127	1.07655e-11	3.61182e-08	1.07655e-11	3.61182e-08	0.0111109	0.0108717	FALSE
2353	Rpl23a-201_ENSMUST00000102483	5.94587	0.163644	1.63784e-09	5.49496e-06	1.63784e-09	5.49496e-06	0.00875856	0.00851878	FALSE
2356	Ift20-203_ENSMUST00000128788	5.08643	-0.44509	2.99864e-36	1.00604e-32	2.99864e-36	1.00604e-32	0.0375175	0.0372847	FALSE
2357	Tmem97-201_ENSMUST00000103242	2.84151	1.02359	1.11277e-20	3.73334e-17	1.11277e-20	3.73334e-17	0.0208158	0.020579	FALSE
2358	Omg-201_ENSMUST00000164465	5.14226	0.629135	2.87747e-35	9.65393e-32	2.87747e-35	9.65393e-32	0.0364705	0.0362374	FALSE
2360	Zfp207-204_ENSMUST00000123726	3.40487	-0.456146	5.2696e-19	1.76795e-15	5.2696e-19	1.76795e-15	0.0190077	0.0187704	FALSE
2362	Psmd11-205_ENSMUST00000148895	3.2663	0.425059	1.3808e-08	4.63257e-05	1.3808e-08	4.63257e-05	0.00776315	0.00752313	FALSE
2363	Cdk5r1-201_ENSMUST00000053413	3.80554	-1.09182	4.78182e-116	1.6043e-112	4.78182e-116	1.6043e-112	0.119138	0.118925	FALSE
2365	Slfn9-201_ENSMUST00000038211	1.12959	-0.445804	2.87833e-34	9.65681e-31	2.87833e-34	9.65681e-31	0.0354033	0.0351699	FALSE
2366	Slfn3-203_ENSMUST00000216599	1.62017	-0.597786	1.31988e-39	4.42821e-36	1.31988e-39	4.42821e-36	0.0410886	0.0408567	FALSE
2368	Dusp14-202_ENSMUST00000100705	5.97658	-1.0492	2.19226e-72	7.35503e-69	2.19226e-72	7.35503e-69	0.0753379	0.0751143	FALSE
2369	Znhit3-201_ENSMUST00000103195	5.68377	-0.551517	1.11388e-55	3.73707e-52	1.11388e-55	3.73707e-52	0.0580279	0.0578001	FALSE
2371	Vmp1-201_ENSMUST00000018315	5.56063	-0.767171	7.29329e-113	2.4469e-109	7.29329e-113	2.4469e-109	0.116014	0.115801	FALSE
2372	Vmp1-202_ENSMUST00000123590	4.87935	-0.781737	2.89581e-61	9.71546e-58	2.89581e-61	9.71546e-58	0.0638488	0.0636224	FALSE
2375	Ppm1e-201_ENSMUST00000055438	1.90663	1.06385	1.83702e-51	6.16319e-48	1.83702e-51	6.16319e-48	0.0536102	0.0533812	FALSE
2377	Dynll2-201_ENSMUST00000020775	3.97195	-0.355999	1.64651e-13	5.52404e-10	1.64651e-13	5.52404e-10	0.0130714	0.0128327	FALSE
2378	Srsf1-205_ENSMUST00000139129	2.60998	-0.430009	1.69992e-07	0.000570321	1.69992e-07	0.000570321	0.00659421	0.0063539	FALSE
2379	Mmd-201_ENSMUST00000004050	4.59774	-0.523455	1.66039e-20	5.57062e-17	1.66039e-20	5.57062e-17	0.0206283	0.0203914	FALSE
2380	Nme2-201_ENSMUST00000021217	3.65836	0.47691	7.41544e-22	2.48788e-18	7.41544e-22	2.48788e-18	0.0220844	0.0218478	FALSE
2382	Gm20390-201_ENSMUST00000170303	5.00134	0.443493	1.16285e-38	3.90137e-35	1.16285e-38	3.90137e-35	0.0400843	0.0398521	FALSE
2386	Slc35b1-202_ENSMUST00000131193	4.06335	0.510021	1.08634e-21	3.64468e-18	1.08634e-21	3.64468e-18	0.0219056	0.021669	FALSE
2387	Slc35b1-206_ENSMUST00000232252	3.9946	0.628147	7.7568e-19	2.6024e-15	7.7568e-19	2.6024e-15	0.0188264	0.0185891	FALSE
2388	Spop-201_ENSMUST00000107722	3.99245	0.852226	3.23987e-46	1.08698e-42	3.23987e-46	1.08698e-42	0.0480877	0.0478574	FALSE
2390	Snf8-201_ENSMUST00000006217	4.4076	0.221891	1.92919e-08	6.47245e-05	1.92919e-08	6.47245e-05	0.00760719	0.00736714	FALSE
2393	Atp5g1-202_ENSMUST00000107684	7.14102	0.23327	5.6389e-25	1.89185e-21	5.6389e-25	1.89185e-21	0.0254434	0.0252077	FALSE
2395	Mrpl10-201_ENSMUST00000001485	3.56741	0.505307	2.48406e-09	8.33401e-06	2.48406e-09	8.33401e-06	0.00856392	0.0083241	FALSE
2397	Srcin1-203_ENSMUST00000107596	1.39132	1.37486	1.00611e-125	3.3755e-122	1.00611e-125	3.3755e-122	0.128567	0.128356	FALSE
2398	Cisd3-201_ENSMUST00000107583	3.53805	0.841541	1.09393e-22	3.67014e-19	1.09393e-22	3.67014e-19	0.0229802	0.0227438	FALSE
2401	Rpl23-204_ENSMUST00000151118	5.50947	0.211861	3.92441e-11	1.31664e-07	3.92441e-11	1.31664e-07	0.0105048	0.0102654	FALSE
2402	B230217C12Rik-204_ENSMUST00000170806	4.11383	-0.848568	5.09492e-14	1.70935e-10	5.09492e-14	1.70935e-10	0.0136218	0.0133832	FALSE
2404	Med1-203_ENSMUST00000107545	1.29456	-0.310379	1.67302e-08	5.61298e-05	1.67302e-08	5.61298e-05	0.00767362	0.00743358	FALSE
2405	Neurod2-201_ENSMUST00000041685	2.66319	0.498835	1.1704e-18	3.92669e-15	1.1704e-18	3.92669e-15	0.0186335	0.0183961	FALSE
2406	Mien1-201_ENSMUST00000002655	5.90793	0.466092	5.23679e-55	1.75694e-51	5.23679e-55	1.75694e-51	0.057325	0.057097	FALSE
2408	Thra-201_ENSMUST00000064187	3.38488	0.792042	6.88491e-37	2.30989e-33	6.88491e-37	2.30989e-33	0.0381983	0.0379657	FALSE
2410	Krt10-201_ENSMUST00000103131	2.3917	-0.471366	1.53402e-13	5.14663e-10	1.53402e-13	5.14663e-10	0.0131046	0.0128659	FALSE
2411	Krt10-202_ENSMUST00000211768	4.07003	-0.381873	6.022e-07	0.00202038	6.022e-07	0.00202038	0.00600709	0.00576665	FALSE
2413	Eif1-202_ENSMUST00000132618	6.65329	-0.250829	3.48925e-20	1.17064e-16	3.48925e-20	1.17064e-16	0.0202803	0.0200433	FALSE
2415	Atp6v0a1-201_ENSMUST00000044721	3.64615	0.472787	3.78918e-08	0.000127127	3.78918e-08	0.000127127	0.00729261	0.00705248	FALSE
2417	Tubg2-201_ENSMUST00000043654	3.77315	0.465138	8.04262e-08	0.00026983	8.04262e-08	0.00026983	0.00694223	0.00670201	FALSE
2418	Vps25-202_ENSMUST00000042477	4.25507	0.783603	1.24363e-44	4.17237e-41	1.24363e-44	4.17237e-41	0.0464145	0.0461838	FALSE
2419	Coa3-201_ENSMUST00000017332	6.11955	0.261264	7.04097e-36	2.36225e-32	7.04097e-36	2.36225e-32	0.0371224	0.0368895	FALSE
2421	Aarsd1-201_ENSMUST00000070395	4.21397	0.490485	8.48128e-21	2.84547e-17	8.48128e-21	2.84547e-17	0.0209431	0.0207062	FALSE
2425	Nmt1-201_ENSMUST00000021314	3.76179	-0.617586	2.76782e-26	9.28603e-23	2.76782e-26	9.28603e-23	0.0268511	0.0266157	FALSE
2426	Rprml-201_ENSMUST00000057870	5.49509	0.324914	5.77091e-14	1.93614e-10	5.77091e-14	1.93614e-10	0.0135634	0.0133247	FALSE
2430	Limd2-201_ENSMUST00000045923	3.4347	-0.946154	8.60218e-49	2.88603e-45	8.60218e-49	2.88603e-45	0.0508028	0.0505732	FALSE
2431	Ccdc47-201_ENSMUST00000002043	3.37278	0.611518	1.88185e-29	6.3136e-26	1.88185e-29	6.3136e-26	0.0302514	0.0300168	FALSE
2432	Psmc5-201_ENSMUST00000021049	6.13597	0.31615	7.26867e-44	2.43864e-40	7.26867e-44	2.43864e-40	0.0456036	0.0453728	FALSE
2433	Pecam1-208_ENSMUST00000184424	1.41023	-0.186983	3.52347e-07	0.00118212	3.52347e-07	0.00118212	0.0062557	0.00601532	FALSE
2434	Ddx5-201_ENSMUST00000021062	5.15466	-0.188883	3.57815e-09	1.20047e-05	3.57815e-09	1.20047e-05	0.00839344	0.00815357	FALSE
2435	Psmd12-201_ENSMUST00000021063	4.61797	0.639386	1.41166e-58	4.73614e-55	1.41166e-58	4.73614e-55	0.0610516	0.0608245	FALSE
2436	Psmd12-202_ENSMUST00000106750	3.59192	0.732642	1.00336e-19	3.36627e-16	1.00336e-19	3.36627e-16	0.0197853	0.0195482	FALSE
2441	Rpl38-201_ENSMUST00000077915	5.84011	0.232111	1.14713e-12	3.84864e-09	1.14713e-12	3.84864e-09	0.0121608	0.0119218	FALSE
2442	Mrpl58-209_ENSMUST00000153983	2.19489	-0.389977	1.09891e-08	3.68685e-05	1.09891e-08	3.68685e-05	0.00786966	0.00762967	FALSE
2445	Atp5h-201_ENSMUST00000043931	7.0063	0.242392	2.29984e-33	7.71598e-30	2.29984e-33	7.71598e-30	0.0344393	0.0342057	FALSE
2446	Jpt1-201_ENSMUST00000021083	5.79847	-0.64957	2.25579e-54	7.56817e-51	2.25579e-54	7.56817e-51	0.0566614	0.0564332	FALSE
2447	Sumo2-205_ENSMUST00000121185	5.94507	-0.441101	1.62126e-21	5.43931e-18	1.62126e-21	5.43931e-18	0.0217181	0.0214814	FALSE
2448	Sumo2-201_ENSMUST00000021084	6.09023	-0.193123	2.01658e-06	0.00676564	2.01658e-06	0.00676564	0.00544759	0.00520701	FALSE
2451	H3f3b-201_ENSMUST00000016703	6.10785	-0.514888	5.21989e-83	1.75127e-79	5.21989e-83	1.75127e-79	0.0861863	0.0859653	FALSE
2452	Unc13d-205_ENSMUST00000155120	3.08295	-0.487051	1.55127e-11	5.2045e-08	1.55127e-11	5.2045e-08	0.0109397	0.0107004	FALSE
2453	Wbp2-201_ENSMUST00000074628	6.27085	-0.409712	1.72348e-47	5.78226e-44	1.72348e-47	5.78226e-44	0.0494316	0.0492016	FALSE
2454	Wbp2-202_ENSMUST00000106444	3.63934	-0.457067	1.70187e-14	5.70977e-11	1.70187e-14	5.70977e-11	0.0141364	0.0138979	FALSE
2459	Snhg20-202_ENSMUST00000149822	4.76806	-0.299579	9.45746e-08	0.000317298	9.45746e-08	0.000317298	0.00686684	0.0066266	FALSE
2461	Eif4a3-201_ENSMUST00000026667	4.79235	-0.243017	1.39041e-06	0.00466481	1.39041e-06	0.00466481	0.00561954	0.00537901	FALSE
2463	Ndufaf8-201_ENSMUST00000106223	3.5883	-0.434503	2.42414e-10	8.13298e-07	2.42414e-10	8.13298e-07	0.00965214	0.00941258	FALSE
2465	Actg1-202_ENSMUST00000071555	5.85874	0.594931	3.21545e-73	1.07878e-69	3.21545e-73	1.07878e-69	0.0761937	0.0759703	FALSE
2466	Actg1-204_ENSMUST00000106215	6.69583	0.547924	2.07888e-74	6.97465e-71	2.07888e-74	6.97465e-71	0.0774134	0.0771902	FALSE
2468	Mcrip1-201_ENSMUST00000034913	4.96697	0.318848	2.03374e-13	6.82318e-10	2.03374e-13	6.82318e-10	0.0129723	0.0127336	FALSE
2473	Anapc11-201_ENSMUST00000026128	1.13996	0.344988	3.27177e-10	1.09768e-06	3.27177e-10	1.09768e-06	0.00951181	0.00927222	FALSE
2474	Anapc11-202_ENSMUST00000093140	5.03028	0.53021	9.57712e-70	3.21312e-66	9.57712e-70	3.21312e-66	0.0726224	0.0723981	FALSE
2475	Pcyt2-201_ENSMUST00000026129	3.45274	0.601055	1.21304e-14	4.06975e-11	1.21304e-14	4.06975e-11	0.0142953	0.0140568	FALSE
2478	Gdi2-201_ENSMUST00000059515	5.04127	0.359747	2.37851e-18	7.9799e-15	2.37851e-18	7.9799e-15	0.018301	0.0180635	FALSE
2480	Gm47904-201_ENSMUST00000221310	1.92857	-0.478209	3.41467e-18	1.14562e-14	3.41467e-18	1.14562e-14	0.0181314	0.0178939	FALSE
2482	Pfkp-207_ENSMUST00000138703	3.01224	1.40273	9.6249e-89	3.22915e-85	9.6249e-89	3.22915e-85	0.0919908	0.0917711	FALSE
2483	Pfkp-201_ENSMUST00000021614	3.30002	2.11775	1.73112e-151	5.8079e-148	1.73112e-151	5.8079e-148	0.153186	0.152981	FALSE
2486	Gm47408-201_ENSMUST00000221855	3.54681	-0.43752	8.51149e-14	2.8556e-10	8.51149e-14	2.8556e-10	0.013381	0.0131424	FALSE
2487	Ryr2-201_ENSMUST00000021750	1.8271	-1.21076	3.54766e-93	1.19024e-89	3.54766e-93	1.19024e-89	0.0964539	0.0962353	FALSE
2492	Psma2-201_ENSMUST00000170836	5.03378	0.293933	1.34779e-42	4.52185e-39	1.34779e-42	4.52185e-39	0.0442612	0.04403	FALSE
2493	Psma2-202_ENSMUST00000221168	4.94386	0.240561	4.43868e-22	1.48918e-18	4.43868e-22	1.48918e-18	0.0223246	0.0220881	FALSE
2495	Yae1d1-201_ENSMUST00000099735	1.57008	-0.433393	7.2247e-11	2.42389e-07	7.2247e-11	2.42389e-07	0.0102189	0.00997949	FALSE
2497	Stard3nl-201_ENSMUST00000039694	4.61489	0.565469	1.15764e-37	3.88389e-34	1.15764e-37	3.88389e-34	0.0390227	0.0387902	FALSE
2500	Vmn1r197-203_ENSMUST00000227017	1.58806	-0.437307	8.11766e-29	2.72347e-25	8.11766e-29	2.72347e-25	0.0295706	0.0293358	FALSE
2501	Vmn1r201-203_ENSMUST00000226965	1.01057	-0.385126	6.7211e-32	2.25493e-28	6.7211e-32	2.25493e-28	0.0328722	0.0326382	FALSE
2502	Vmn1r218-206_ENSMUST00000228348	1.55662	-0.476614	3.96068e-44	1.32881e-40	3.96068e-44	1.32881e-40	0.0458825	0.0456517	FALSE
2503	Cmah-208_ENSMUST00000224819	0.979421	-0.410357	1.21669e-30	4.08198e-27	1.21669e-30	4.08198e-27	0.0315259	0.0312916	FALSE
2507	Nrsn1-201_ENSMUST00000057866	6.34968	-0.881913	1.69685e-21	5.69295e-18	1.69685e-21	5.69295e-18	0.0216967	0.0214601	FALSE
2509	Uqcrfs1-201_ENSMUST00000042834	5.93033	0.187625	1.35932e-14	4.56053e-11	1.35932e-14	4.56053e-11	0.0142419	0.0140034	FALSE
2510	Tubb2a-201_ENSMUST00000056427	6.07256	1.87453	0	2.22507e-308	0	0	0.405795	0.405652	FALSE
2512	Gm48765-201_ENSMUST00000223888	3.77782	-0.583856	1.97152e-24	6.61445e-21	1.97152e-24	6.61445e-21	0.0248585	0.0246226	FALSE
2513	Ssr1-201_ENSMUST00000021864	2.04449	-0.29107	1.01289e-06	0.00339826	1.01289e-06	0.00339826	0.00576617	0.00552567	FALSE
2517	Smim13-201_ENSMUST00000165561	3.82232	0.318293	5.76464e-08	0.000193404	5.76464e-08	0.000193404	0.00709722	0.00685704	FALSE
2524	Spin1-201_ENSMUST00000095797	3.3098	-0.324915	2.52389e-08	8.46766e-05	2.52389e-08	8.46766e-05	0.00748194	0.00724186	FALSE
2525	Diras2-201_ENSMUST00000057442	2.36063	2.46588	1.83744e-189	6.16462e-186	1.83744e-189	6.16462e-186	0.188221	0.188024	FALSE
2526	Auh-201_ENSMUST00000021913	4.41344	0.61105	4.73554e-26	1.58877e-22	4.73554e-26	1.58877e-22	0.0266004	0.0263649	FALSE
2527	4833439L19Rik-208_ENSMUST00000153065	4.15095	0.403671	8.12536e-09	2.72606e-05	8.12536e-09	2.72606e-05	0.00801053	0.00777057	FALSE
2528	Nop16-201_ENSMUST00000026987	3.7042	0.285561	4.2867e-07	0.00143819	4.2867e-07	0.00143819	0.00616472	0.00592432	FALSE
2529	Higd2a-201_ENSMUST00000026986	6.64568	-0.440191	7.76902e-73	2.60651e-69	7.76902e-73	2.60651e-69	0.0758005	0.075577	FALSE
2530	Cltb-202_ENSMUST00000091609	3.11115	0.911573	8.44926e-45	2.83473e-41	8.44926e-45	2.83473e-41	0.0465919	0.0463613	FALSE
2531	Cltb-201_ENSMUST00000049575	5.21616	0.730962	1.15612e-144	3.87879e-141	1.15612e-144	3.87879e-141	0.146732	0.146526	FALSE
2532	Sncb-201_ENSMUST00000036825	5.10218	0.225865	3.7685e-11	1.26433e-07	3.7685e-11	1.26433e-07	0.0105238	0.0102844	FALSE
2533	Nsd1-201_ENSMUST00000099490	1.71847	-0.343285	9.71901e-10	3.26073e-06	9.71901e-10	3.26073e-06	0.00900253	0.00876281	FALSE
2534	Rab24-201_ENSMUST00000035242	5.02774	-0.326066	5.52278e-18	1.85289e-14	5.52278e-18	1.85289e-14	0.0179059	0.0176683	FALSE
2536	Prelid1-202_ENSMUST00000224220	5.50391	0.202142	4.8425e-14	1.62466e-10	4.8425e-14	1.62466e-10	0.0136457	0.0134071	FALSE
2537	Pdlim7-202_ENSMUST00000069929	5.33545	-1.33632	2.57357e-112	8.63433e-109	2.57357e-112	8.63433e-109	0.115476	0.115262	FALSE
2538	Tmed9-204_ENSMUST00000225723	1.66818	-0.433556	2.29917e-11	7.71372e-08	2.29917e-11	7.71372e-08	0.0107553	0.010516	FALSE
2539	Tmed9-201_ENSMUST00000109905	5.18737	-0.182643	7.84507e-08	0.000263202	7.84507e-08	0.000263202	0.0069538	0.00671359	FALSE
2540	B230219D22Rik-201_ENSMUST00000057844	3.34075	-0.366551	3.08634e-09	1.03547e-05	3.08634e-09	1.03547e-05	0.0084625	0.00822265	FALSE
2541	Txndc15-201_ENSMUST00000021959	5.14841	-0.455638	9.02054e-27	3.02639e-23	9.02054e-27	3.02639e-23	0.0273743	0.027139	FALSE
2542	Spock1-202_ENSMUST00000185502	2.78754	1.06646	1.61706e-53	5.42522e-50	1.61706e-53	5.42522e-50	0.0557656	0.0555372	FALSE
2543	Hnrnpa0-201_ENSMUST00000007980	2.52758	-0.37778	3.03907e-07	0.00101961	3.03907e-07	0.00101961	0.00632435	0.00608398	FALSE
2545	Hnrnpk-201_ENSMUST00000043269	4.49877	0.371383	1.32298e-15	4.43859e-12	1.32298e-15	4.43859e-12	0.0153352	0.015097	FALSE
2546	Hnrnpk-217_ENSMUST00000177051	4.96415	-0.293996	1.54163e-08	5.17217e-05	1.54163e-08	5.17217e-05	0.00771176	0.00747173	FALSE
2547	Isca1-201_ENSMUST00000057115	5.66603	-0.309422	4.24971e-16	1.42578e-12	4.24971e-16	1.42578e-12	0.0158681	0.0156301	FALSE
2549	Habp4-201_ENSMUST00000021929	4.31366	0.445898	2.1269e-15	7.13574e-12	2.1269e-15	7.13574e-12	0.0151124	0.0148741	FALSE
2550	Ctsl-201_ENSMUST00000021933	4.10779	0.732025	3.29507e-48	1.1055e-44	3.29507e-48	1.1055e-44	0.0501887	0.0499589	FALSE
2551	Zfp369-205_ENSMUST00000222364	3.2339	-0.699281	9.72736e-32	3.26353e-28	9.72736e-32	3.26353e-28	0.0327004	0.0324664	FALSE
2552	Uqcrb-201_ENSMUST00000021993	7.28433	0.210105	1.69386e-20	5.6829e-17	1.69386e-20	5.6829e-17	0.020619	0.0203821	FALSE
2553	Zfp738-203_ENSMUST00000137496	1.17602	-0.324998	1.18089e-09	3.96187e-06	1.18089e-09	3.96187e-06	0.00891147	0.00867173	FALSE
2555	Med10-201_ENSMUST00000022089	4.61832	0.933221	2.18267e-75	7.32284e-72	2.18267e-75	7.32284e-72	0.078416	0.0781931	FALSE
2556	Ndufs6-201_ENSMUST00000022097	6.24181	0.255302	1.29301e-23	4.33806e-20	1.29301e-23	4.33806e-20	0.0239791	0.023743	FALSE
2562	Pdcd6-201_ENSMUST00000022060	5.82786	-0.764092	4.23199e-87	1.41983e-83	4.23199e-87	1.41983e-83	0.0903312	0.0901111	FALSE
2563	Sdha-201_ENSMUST00000022062	4.60428	0.791598	2.19403e-42	7.36097e-39	2.19403e-42	7.36097e-39	0.044037	0.0438058	FALSE
2564	Ccdc127-201_ENSMUST00000022063	2.34894	-0.326577	1.4628e-07	0.000490768	1.4628e-07	0.000490768	0.00666403	0.00642375	FALSE
2566	Cetn3-201_ENSMUST00000022009	4.86073	0.308632	8.63187e-18	2.89599e-14	8.63187e-18	2.89599e-14	0.0176964	0.0174588	FALSE
2568	Mef2c-217_ENSMUST00000198069	5.53901	-1.27052	3.95088e-150	1.32552e-146	3.95088e-150	1.32552e-146	0.151905	0.1517	FALSE
2569	Mef2c-212_ENSMUST00000197146	4.75683	-1.35579	1.73927e-77	5.83526e-74	1.73927e-77	5.83526e-74	0.080562	0.0803396	FALSE
2570	Ccnh-201_ENSMUST00000022030	4.44432	0.349963	1.14058e-09	3.82664e-06	1.14058e-09	3.82664e-06	0.00892771	0.00868797	FALSE
2571	Cox7c-203_ENSMUST00000131011	7.09226	0.106035	6.13635e-07	0.00205874	6.13635e-07	0.00205874	0.00599837	0.00575793	FALSE
2574	Rps23-203_ENSMUST00000224463	4.70534	0.477877	1.07466e-34	3.60548e-31	1.07466e-34	3.60548e-31	0.03586	0.0356267	FALSE
2576	Ssbp2-203_ENSMUST00000133984	3.00164	-0.744728	3.36906e-27	1.13032e-23	3.36906e-27	1.13032e-23	0.0278338	0.0275986	FALSE
2577	Homer1-202_ENSMUST00000079086	4.21867	-1.41601	1.43072e-96	4.80007e-93	1.43072e-96	4.80007e-93	0.0998564	0.0996387	FALSE
2579	Tbca-201_ENSMUST00000046644	5.45967	0.621289	4.57297e-82	1.53423e-78	4.57297e-82	1.53423e-78	0.0852288	0.0850075	FALSE
2582	Ptcd2-201_ENSMUST00000022153	3.76703	0.432955	1.33796e-06	0.00448885	1.33796e-06	0.00448885	0.00563733	0.0053968	FALSE
2583	Map1b-201_ENSMUST00000064762	3.58241	0.945619	1.46903e-213	4.9286e-210	1.46903e-213	4.9286e-210	0.209701	0.20951	FALSE
2584	Map1b-206_ENSMUST00000224702	4.12217	1.09239	2.43066e-60	8.15486e-57	2.43066e-60	8.15486e-57	0.0628882	0.0626615	FALSE
2585	Map1b-202_ENSMUST00000223693	5.01224	1.05557	1.00148e-84	3.35996e-81	1.00148e-84	3.35996e-81	0.0879281	0.0877075	FALSE
2586	Serf1-201_ENSMUST00000022145	4.78661	-0.653534	1.26304e-29	4.23749e-26	1.26304e-29	4.23749e-26	0.030437	0.0302025	FALSE
2588	Ak6-205_ENSMUST00000190729	5.70366	-0.319191	2.76743e-18	9.28471e-15	2.76743e-18	9.28471e-15	0.0182299	0.0179925	FALSE
2589	Mrps36-203_ENSMUST00000109333	5.27873	0.592347	1.07846e-67	3.61825e-64	1.07846e-67	3.61825e-64	0.0705072	0.0702823	FALSE
2591	Rgs7bp-201_ENSMUST00000063551	4.65932	-1.46673	0	2.22507e-308	0	0	0.332072	0.33191	FALSE
2594	Plk2-201_ENSMUST00000022212	5.50976	-1.25174	4.73407e-110	1.58828e-106	4.73407e-110	1.58828e-106	0.113246	0.113031	FALSE
2595	Ndufs4-201_ENSMUST00000022286	4.01288	-0.315177	2.03677e-06	0.00683335	2.03677e-06	0.00683335	0.00544299	0.00520241	FALSE
2600	4930435F18Rik-201_ENSMUST00000224552	3.38697	-0.672244	7.91448e-27	2.65531e-23	7.91448e-27	2.65531e-23	0.0274354	0.0272001	FALSE
2601	Hmgcs1-201_ENSMUST00000179869	2.47501	2.56125	6.62424e-174	2.22243e-170	6.62424e-174	2.22243e-170	0.174046	0.173846	FALSE
2608	Rhob-201_ENSMUST00000067384	3.21765	-0.872553	1.06025e-40	3.55713e-37	1.06025e-40	3.55713e-37	0.0422514	0.0420197	FALSE
2616	Pdia6-201_ENSMUST00000057288	5.38633	-0.39024	2.29008e-21	7.68322e-18	2.29008e-21	7.68322e-18	0.0215563	0.0213197	FALSE
2618	Ywhaq-201_ENSMUST00000103002	3.55349	1.0093	3.36904e-11	1.13031e-07	3.36904e-11	1.13031e-07	0.0105763	0.0103369	FALSE
2619	Ywhaq-205_ENSMUST00000155480	2.16987	1.21937	7.45735e-14	2.50194e-10	7.45735e-14	2.50194e-10	0.0134431	0.0132044	FALSE
2620	Rps7-201_ENSMUST00000074267	4.70013	0.264939	5.23226e-14	1.75542e-10	5.23226e-14	1.75542e-10	0.0136093	0.0133707	FALSE
2621	Rps7-205_ENSMUST00000222808	4.94446	0.277452	4.09368e-19	1.37343e-15	4.09368e-19	1.37343e-15	0.0191261	0.0188888	FALSE
2623	Myt1l-202_ENSMUST00000049784	2.63439	0.823574	8.77912e-31	2.9454e-27	8.77912e-31	2.9454e-27	0.0316776	0.0314434	FALSE
2627	Bcap29-201_ENSMUST00000020979	4.29522	0.765722	1.93913e-48	6.5058e-45	1.93913e-48	6.5058e-45	0.0504312	0.0502015	FALSE
2628	Gpr22-201_ENSMUST00000057783	3.97735	-0.61267	9.63178e-25	3.23146e-21	9.63178e-25	3.23146e-21	0.0251933	0.0249575	FALSE
2629	Tspan13-201_ENSMUST00000020896	6.72601	-0.985661	6.09963e-206	2.04643e-202	6.09963e-206	2.04643e-202	0.202972	0.202779	FALSE
2631	Dnajb9-201_ENSMUST00000015049	3.10874	0.324914	1.36693e-08	4.58605e-05	1.36693e-08	4.58605e-05	0.00776785	0.00752784	FALSE
2633	Nova1-201_ENSMUST00000021438	2.20897	-0.61587	8.13555e-23	2.72948e-19	8.13555e-23	2.72948e-19	0.0231187	0.0228824	FALSE
2634	Ap4s1-201_ENSMUST00000021338	5.10488	-0.236593	6.87205e-07	0.00230557	6.87205e-07	0.00230557	0.00594589	0.00570543	FALSE
2636	Cfl2-201_ENSMUST00000078124	2.70036	0.554236	4.4945e-18	1.5079e-14	4.4945e-18	1.5079e-14	0.0180025	0.0177649	FALSE
2637	Cfl2-203_ENSMUST00000221374	3.71404	0.952144	1.14046e-45	3.82625e-42	1.14046e-45	3.82625e-42	0.0475107	0.0472803	FALSE
2638	Srp54a-201_ENSMUST00000021407	4.68633	0.297895	1.41683e-08	4.75348e-05	1.41683e-08	4.75348e-05	0.00775113	0.00751111	FALSE
2639	Fam177a-201_ENSMUST00000177768	2.74663	1.09793	3.30836e-40	1.10996e-36	3.30836e-40	1.10996e-36	0.0417268	0.041495	FALSE
2640	Srp54c-201_ENSMUST00000164243	4.36637	0.300982	6.96298e-14	2.33608e-10	6.96298e-14	2.33608e-10	0.0134752	0.0132366	FALSE
2642	Psma6-201_ENSMUST00000021412	6.19563	0.116327	2.84201e-07	0.000953496	2.84201e-07	0.000953496	0.00635547	0.00611512	FALSE
2644	Brms1l-204_ENSMUST00000219337	2.61562	0.513136	3.27619e-08	0.000109916	3.27619e-08	0.000109916	0.00736038	0.00712026	FALSE
2646	Trappc6b-201_ENSMUST00000021380	5.47415	-0.201863	2.12862e-13	7.14151e-10	2.12862e-13	7.14151e-10	0.0129509	0.0127122	FALSE
2648	Fkbp3-201_ENSMUST00000021332	5.85378	0.236138	1.50619e-30	5.05328e-27	1.50619e-30	5.05328e-27	0.0314266	0.0311923	FALSE
2649	Fkbp3-206_ENSMUST00000221608	4.70349	0.361724	2.18241e-08	7.32198e-05	2.18241e-08	7.32198e-05	0.0075497	0.00730963	FALSE
2650	Fkbp3-207_ENSMUST00000221706	4.88502	0.227033	6.4963e-07	0.00217951	6.4963e-07	0.00217951	0.00597195	0.0057315	FALSE
2651	Rps29-201_ENSMUST00000037023	6.5539	0.215502	3.72391e-19	1.24937e-15	3.72391e-19	1.24937e-15	0.0191705	0.0189332	FALSE
2655	Nemf-201_ENSMUST00000021368	3.47835	-0.343088	3.06066e-08	0.000102685	3.06066e-08	0.000102685	0.00739208	0.00715198	FALSE
2656	Atl1-201_ENSMUST00000021466	4.16489	-0.366064	7.22828e-13	2.42509e-09	7.22828e-13	2.42509e-09	0.0123774	0.0121385	FALSE
2658	Actr10-201_ENSMUST00000021479	4.42313	-0.231122	4.7295e-15	1.58675e-11	4.7295e-15	1.58675e-11	0.0147373	0.014499	FALSE
2661	Psma3-203_ENSMUST00000160683	5.32282	0.26952	1.79247e-22	6.01374e-19	1.79247e-22	6.01374e-19	0.0227491	0.0225127	FALSE
2663	Psma3-204_ENSMUST00000160864	5.62567	0.322878	3.30924e-13	1.11025e-09	3.30924e-13	1.11025e-09	0.0127439	0.0125051	FALSE
2664	Psma3-201_ENSMUST00000071704	4.9257	0.355916	4.41531e-07	0.00148134	4.41531e-07	0.00148134	0.00615101	0.0059106	FALSE
2674	Slc38a6-208_ENSMUST00000153941	3.16829	-0.399528	6.28884e-11	2.1099e-07	6.28884e-11	2.1099e-07	0.0102839	0.0100445	FALSE
2676	Akap5-202_ENSMUST00000154078	2.51539	-1.97343	1.74357e-159	5.84966e-156	1.74357e-159	5.84966e-156	0.160687	0.160484	FALSE
2677	Akap5-201_ENSMUST00000095610	2.77103	-2.41544	0	2.22507e-308	0	0	0.305614	0.305446	FALSE
2678	Churc1-201_ENSMUST00000041262	5.09535	0.854936	1.18626e-57	3.97991e-54	1.18626e-57	3.97991e-54	0.0600877	0.0598604	FALSE
2679	Gm35240-201_ENSMUST00000218335	4.15805	-0.908371	1.20706e-34	4.04968e-31	1.20706e-34	4.04968e-31	0.0358061	0.0355729	FALSE
2681	Atp6v1d-201_ENSMUST00000021536	5.79392	-0.241156	1.11786e-54	3.75043e-51	1.11786e-54	3.75043e-51	0.0569805	0.0567524	FALSE
2682	Atp6v1d-202_ENSMUST00000219316	6.61301	-0.236854	2.13934e-37	7.1775e-34	2.13934e-37	7.1775e-34	0.0387388	0.0385063	FALSE
2687	Erh-201_ENSMUST00000021559	4.99653	-0.226227	1.46125e-21	4.90251e-18	1.46125e-21	4.90251e-18	0.0217667	0.0215301	FALSE
2691	Srsf5-212_ENSMUST00000153056	5.59222	-0.501729	4.95284e-25	1.66168e-21	4.95284e-25	1.66168e-21	0.025504	0.0252683	FALSE
2692	Cox16-202_ENSMUST00000110340	4.43354	0.531592	5.98163e-16	2.00684e-12	5.98163e-16	2.00684e-12	0.0157077	0.0154696	FALSE
2693	Gm28370-201_ENSMUST00000185303	2.46264	-0.458017	8.51452e-16	2.85662e-12	8.51452e-16	2.85662e-12	0.015542	0.0153039	FALSE
2705	Snw1-201_ENSMUST00000021428	4.51391	-0.569224	4.66454e-22	1.56495e-18	4.66454e-22	1.56495e-18	0.0223014	0.0220649	FALSE
2706	Gtf2a1-201_ENSMUST00000021345	1.85951	-0.398669	6.85564e-09	2.30007e-05	6.85564e-09	2.30007e-05	0.00808984	0.0078499	FALSE
2707	Psmc1-201_ENSMUST00000021595	5.86461	0.211495	7.7263e-18	2.59217e-14	7.7263e-18	2.59217e-14	0.0177484	0.0175108	FALSE
2708	Calm1-202_ENSMUST00000110082	7.63203	-0.192724	4.28561e-43	1.43782e-39	4.28561e-43	1.43782e-39	0.0447882	0.0445571	FALSE
2709	Calm1-204_ENSMUST00000153524	7.69113	-0.273096	5.01845e-30	1.68369e-26	5.01845e-30	1.68369e-26	0.0308666	0.0306322	FALSE
2710	Calm1-203_ENSMUST00000127300	7.99238	-0.253383	7.81073e-36	2.6205e-32	7.81073e-36	2.6205e-32	0.0370744	0.0368415	FALSE
2711	Lgmn-202_ENSMUST00000110020	3.01861	0.938604	2.01945e-31	6.77524e-28	2.01945e-31	6.77524e-28	0.0323609	0.0321268	FALSE
2712	Lgmn-201_ENSMUST00000021607	2.78703	0.631956	9.8536e-14	3.30588e-10	9.8536e-14	3.30588e-10	0.0133123	0.0130736	FALSE
2713	Chga-201_ENSMUST00000021610	3.46996	2.66269	1.68201e-239	5.64315e-236	1.68201e-239	5.64315e-236	0.232194	0.232008	FALSE
2714	Gm20604-201_ENSMUST00000174651	3.42855	0.70075	7.72561e-36	2.59194e-32	7.72561e-36	2.59194e-32	0.0370795	0.0368465	FALSE
2715	Moap1-202_ENSMUST00000178384	3.29605	0.509694	2.09695e-07	0.000703525	2.09695e-07	0.000703525	0.00649667	0.00625635	FALSE
2719	Ddx24-201_ENSMUST00000044923	4.23034	0.328851	9.43082e-07	0.00316404	9.43082e-07	0.00316404	0.00579924	0.00555875	FALSE
2723	Atg2b-202_ENSMUST00000220960	1.2891	-0.229932	5.78127e-09	1.93961e-05	5.78127e-09	1.93961e-05	0.0081694	0.00792948	FALSE
2725	Setd3-201_ENSMUST00000071095	4.00966	-0.340974	1.16185e-06	0.00389799	1.16185e-06	0.00389799	0.00570265	0.00546214	FALSE
2726	Cyp46a1-201_ENSMUST00000021684	5.82026	-1.46063	1.02932e-129	3.45335e-126	1.02932e-129	3.45335e-126	0.132425	0.132215	FALSE
2727	Evl-207_ENSMUST00000223548	3.11855	0.581932	2.35647e-11	7.90596e-08	2.35647e-11	7.90596e-08	0.0107438	0.0105045	FALSE
2728	Meg3-205_ENSMUST00000129245	5.36782	-0.986824	6.57509e-73	2.20594e-69	6.57509e-73	2.20594e-69	0.0758749	0.0756514	FALSE
2729	Meg3-206_ENSMUST00000143272	4.66397	-0.422024	1.13258e-08	3.79981e-05	1.13258e-08	3.79981e-05	0.00785558	0.00761558	FALSE
2730	Meg3-209_ENSMUST00000146701	4.59518	-0.67744	1.608e-54	5.39485e-51	1.608e-54	5.39485e-51	0.0568153	0.0565871	FALSE
2732	Dync1h1-201_ENSMUST00000018851	2.26622	0.236084	6.14811e-07	0.00206269	6.14811e-07	0.00206269	0.00599748	0.00575704	FALSE
2733	Hsp90aa1-202_ENSMUST00000094361	5.69452	0.159384	2.39938e-15	8.04992e-12	2.39938e-15	8.04992e-12	0.0150558	0.0148175	FALSE
2734	Hsp90aa1-201_ENSMUST00000021698	6.08297	0.426024	6.18782e-43	2.07602e-39	6.18782e-43	2.07602e-39	0.0446193	0.0443882	FALSE
2739	Ckb-201_ENSMUST00000001304	7.82426	-0.186397	1.24066e-10	4.1624e-07	1.24066e-10	4.1624e-07	0.0099657	0.00972622	FALSE
2740	Apopt1-201_ENSMUST00000040519	4.63116	-0.526596	8.31023e-24	2.78808e-20	8.31023e-24	2.78808e-20	0.0241859	0.0239498	FALSE
2741	Klc1-201_ENSMUST00000084941	2.38139	0.718848	6.91529e-29	2.32008e-25	6.91529e-29	2.32008e-25	0.0296452	0.0294105	FALSE
2742	Klc1-202_ENSMUST00000118471	4.84868	0.815928	3.30376e-66	1.10841e-62	3.30376e-66	1.10841e-62	0.068972	0.0687468	FALSE
2743	Klc1-203_ENSMUST00000120544	4.29688	0.537245	2.94202e-16	9.87047e-13	2.94202e-16	9.87047e-13	0.0160407	0.0158027	FALSE
2745	Tmem179-201_ENSMUST00000066791	3.42713	0.460854	9.61046e-09	3.22431e-05	9.61046e-09	3.22431e-05	0.0079322	0.00769223	FALSE
2747	Oxct1-201_ENSMUST00000110690	4.10006	0.773476	2.03014e-42	6.81111e-39	2.03014e-42	6.81111e-39	0.0440728	0.0438415	FALSE
2748	Rpl37-201_ENSMUST00000045356	4.6037	0.222564	1.0085e-13	3.38351e-10	1.0085e-13	3.38351e-10	0.0133014	0.0130627	FALSE
2749	Rpl37-204_ENSMUST00000227463	5.1634	0.231103	1.07779e-11	3.61599e-08	1.07779e-11	3.61599e-08	0.0111104	0.0108711	FALSE
2752	Ranbp3l-204_ENSMUST00000228227	1.46079	-0.508946	1.5804e-33	5.30225e-30	1.5804e-33	5.30225e-30	0.0346134	0.0343799	FALSE
2753	Lmbrd2-204_ENSMUST00000227556	2.31266	-0.301964	2.74003e-06	0.00919279	2.74003e-06	0.00919279	0.00530594	0.00506533	FALSE
2754	Brix1-201_ENSMUST00000022855	3.93657	-0.390528	2.30784e-11	7.74279e-08	2.30784e-11	7.74279e-08	0.0107535	0.0105142	FALSE
2755	Sub1-201_ENSMUST00000022816	5.40037	-0.65354	1.70447e-110	5.71851e-107	1.70447e-110	5.71851e-107	0.113683	0.113469	FALSE
2756	Sub1-202_ENSMUST00000110504	7.2026	-0.588412	2.20445e-116	7.39593e-113	2.20445e-116	7.39593e-113	0.119467	0.119254	FALSE
2757	Zfr-201_ENSMUST00000122941	4.36309	-0.56926	6.38267e-39	2.14139e-35	6.38267e-39	2.14139e-35	0.0403613	0.0401292	FALSE
2758	Basp1-201_ENSMUST00000058845	5.87407	0.544859	5.70303e-136	1.91337e-132	5.70303e-136	1.91337e-132	0.138441	0.138233	FALSE
2760	March6-201_ENSMUST00000090227	3.16831	-0.421275	8.90133e-12	2.9864e-08	8.90133e-12	2.9864e-08	0.0112	0.0109608	FALSE
2761	Cct5-201_ENSMUST00000022842	5.16607	0.495926	2.38494e-36	8.00149e-33	2.38494e-36	8.00149e-33	0.0376235	0.0373907	FALSE
2764	Nipal2-204_ENSMUST00000227336	2.70142	-0.752902	9.21501e-55	3.09164e-51	9.21501e-55	3.09164e-51	0.0570683	0.0568402	FALSE
2769	Ywhaz-201_ENSMUST00000022894	6.70944	-0.166989	1.35648e-13	4.551e-10	1.35648e-13	4.551e-10	0.0131623	0.0129236	FALSE
2770	Ywhaz-204_ENSMUST00000110362	6.87959	-0.586472	3.80192e-43	1.27554e-39	3.80192e-43	1.27554e-39	0.0448432	0.0446122	FALSE
2772	Zfp706-202_ENSMUST00000226257	5.35066	-0.669851	5.71311e-56	1.91675e-52	5.71311e-56	1.91675e-52	0.058331	0.0581032	FALSE
2773	Atp6v1c1-201_ENSMUST00000022904	6.33766	0.374194	4.75414e-62	1.59501e-58	4.75414e-62	1.59501e-58	0.064664	0.0644377	FALSE
2774	Eif3e-201_ENSMUST00000022960	4.85692	0.229261	2.04333e-06	0.00685538	2.04333e-06	0.00685538	0.0054415	0.00520092	FALSE
2775	Emc2-201_ENSMUST00000022962	5.41273	0.213919	3.81988e-09	1.28157e-05	3.81988e-09	1.28157e-05	0.0083629	0.00812303	FALSE
2776	Eny2-204_ENSMUST00000226827	4.19942	0.498126	2.56053e-19	8.59058e-16	2.56053e-19	8.59058e-16	0.0193461	0.0191089	FALSE
2778	Rad21-201_ENSMUST00000022927	1.892	0.528329	1.20608e-09	4.04641e-06	1.20608e-09	4.04641e-06	0.0089016	0.00866186	FALSE
2779	Mal2-201_ENSMUST00000025356	5.68359	-0.906579	1.1232e-86	3.76832e-83	1.1232e-86	3.76832e-83	0.0899026	0.0896824	FALSE
2785	Ndufb9-201_ENSMUST00000022980	6.84999	0.24601	1.22032e-33	4.09418e-30	1.22032e-33	4.09418e-30	0.0347333	0.0344998	FALSE
2786	Gm2682-203_ENSMUST00000227412	1.78025	-0.351856	3.22058e-10	1.0805e-06	3.22058e-10	1.0805e-06	0.00951919	0.0092796	FALSE
2788	Efr3a-201_ENSMUST00000015146	3.10285	1.10637	1.14907e-49	3.85511e-46	1.14907e-49	3.85511e-46	0.0517227	0.0514933	FALSE
2791	Ly6h-201_ENSMUST00000023241	4.6332	0.527546	2.0301e-27	6.811e-24	2.0301e-27	6.811e-24	0.02807	0.0278349	FALSE
2795	Cyc1-201_ENSMUST00000023210	5.5149	0.255496	4.30764e-19	1.44521e-15	4.30764e-19	1.44521e-15	0.0191022	0.018865	FALSE
2797	Cyc1-203_ENSMUST00000229292	4.53101	0.382122	5.32206e-17	1.78555e-13	5.32206e-17	1.78555e-13	0.016843	0.0166052	FALSE
2799	Vps28-201_ENSMUST00000078803	5.7049	0.226504	2.49744e-16	8.37891e-13	2.49744e-16	8.37891e-13	0.0161176	0.0158796	FALSE
2800	Rpl8-201_ENSMUST00000004072	5.35277	0.222876	2.16414e-12	7.26069e-09	2.16414e-12	7.26069e-09	0.0118631	0.0116241	FALSE
2803	Cacng2-201_ENSMUST00000019290	2.73676	-0.778942	3.73609e-47	1.25346e-43	3.73609e-47	1.25346e-43	0.0490773	0.0488473	FALSE
2804	Kctd17-209_ENSMUST00000166142	4.45561	-0.749941	6.53259e-35	2.19168e-31	6.53259e-35	2.19168e-31	0.0360906	0.0358575	FALSE
2805	Pdxp-201_ENSMUST00000089378	4.81681	0.482681	7.35955e-23	2.46913e-19	7.35955e-23	2.46913e-19	0.0231656	0.0229293	FALSE
2812	Cby1-201_ENSMUST00000023064	4.37719	-0.442689	2.0957e-10	7.03107e-07	2.0957e-10	7.03107e-07	0.00972028	0.00948074	FALSE
2813	Tomm22-201_ENSMUST00000023062	4.91251	-0.300787	3.13953e-29	1.05331e-25	3.13953e-29	1.05331e-25	0.030013	0.0297784	FALSE
2814	Tomm22-202_ENSMUST00000127292	5.1645	-0.353927	5.58609e-31	1.87413e-27	5.58609e-31	1.87413e-27	0.0318879	0.0316537	FALSE
2815	Rpl3-201_ENSMUST00000081650	5.67774	0.388556	2.25346e-50	7.56037e-47	2.25346e-50	7.56037e-47	0.0524665	0.0522373	FALSE
2816	Syngr1-201_ENSMUST00000009727	3.16479	1.04977	1.61695e-83	5.42485e-80	1.61695e-83	5.42485e-80	0.086703	0.0864821	FALSE
2819	Tnrc6b-201_ENSMUST00000067689	1.5602	-0.525379	3.89454e-22	1.30662e-18	3.89454e-22	1.30662e-18	0.0223858	0.0221494	FALSE
2821	Rbx1-201_ENSMUST00000023036	5.50328	0.33008	1.18433e-40	3.97344e-37	1.18433e-40	3.97344e-37	0.0422003	0.0419687	FALSE
2822	Rbx1-204_ENSMUST00000230062	5.51422	0.285031	4.26178e-20	1.42983e-16	4.26178e-20	1.42983e-16	0.0201866	0.0199496	FALSE
2825	Phf5a-201_ENSMUST00000023117	3.65436	0.3205	1.65794e-09	5.56238e-06	1.65794e-09	5.56238e-06	0.00875286	0.00851308	FALSE
2829	Snu13-202_ENSMUST00000080622	5.75388	-0.550885	1.99158e-82	6.68174e-79	1.99158e-82	6.68174e-79	0.0855957	0.0853745	FALSE
2830	Snu13-201_ENSMUST00000072904	5.45935	-0.48246	8.6557e-25	2.90399e-21	8.6557e-25	2.90399e-21	0.0252432	0.0250074	FALSE
2831	Snu13-204_ENSMUST00000230953	4.67213	-0.763462	3.26885e-33	1.0967e-29	3.26885e-33	1.0967e-29	0.0342761	0.0340425	FALSE
2832	Sept3-201_ENSMUST00000023095	2.97487	1.07599	1.09101e-70	3.66033e-67	1.09101e-70	3.66033e-67	0.0735936	0.0733695	FALSE
2833	Smdt1-201_ENSMUST00000023086	4.78123	0.317523	1.29544e-31	4.34621e-28	1.29544e-31	4.34621e-28	0.0325673	0.0323333	FALSE
2834	Smdt1-207_ENSMUST00000230360	4.78123	0.317523	1.29544e-31	4.34621e-28	1.29544e-31	4.34621e-28	0.0325673	0.0323333	FALSE
2839	Atxn10-201_ENSMUST00000163242	5.64192	0.623245	1.74103e-78	5.84114e-75	1.74103e-78	5.84114e-75	0.0815824	0.0813603	FALSE
2842	Cntn1-204_ENSMUST00000169825	2.21164	0.908578	1.23539e-11	4.14474e-08	1.23539e-11	4.14474e-08	0.0110464	0.0108072	FALSE
2843	Yaf2-201_ENSMUST00000080299	5.32546	-0.371146	5.14504e-22	1.72616e-18	5.14504e-22	1.72616e-18	0.0222555	0.022019	FALSE
2844	Yaf2-202_ENSMUST00000133736	4.62923	-0.313046	1.18091e-14	3.96197e-11	1.18091e-14	3.96197e-11	0.0143079	0.0140694	FALSE
2846	Prickle1-201_ENSMUST00000048982	2.63683	0.573512	3.65149e-11	1.22507e-07	3.65149e-11	1.22507e-07	0.0105385	0.0102992	FALSE
2847	Nell2-202_ENSMUST00000166170	4.54476	-0.793305	1.6479e-42	5.52871e-39	1.6479e-42	5.52871e-39	0.0441687	0.0439375	FALSE
2848	Slc38a2-201_ENSMUST00000023099	2.32428	0.792269	3.72243e-23	1.24888e-19	3.72243e-23	1.24888e-19	0.0234845	0.0232483	FALSE
2851	Pfkm-202_ENSMUST00000163507	0.288367	-0.193121	4.25821e-08	0.000142863	4.25821e-08	0.000142863	0.00723826	0.00699811	FALSE
2853	Ccdc184-201_ENSMUST00000031914	2.93233	-0.66808	2.96833e-14	9.95874e-11	2.96833e-14	9.95874e-11	0.0138753	0.0136368	FALSE
2854	Arf3-201_ENSMUST00000053183	4.3763	-0.267369	2.18409e-11	7.32763e-08	2.18409e-11	7.32763e-08	0.0107793	0.0105401	FALSE
2855	Kmt2d-202_ENSMUST00000178486	0.81221	-0.304411	1.24419e-22	4.17426e-19	1.24419e-22	4.17426e-19	0.0229199	0.0226836	FALSE
2856	Kmt2d-201_ENSMUST00000023741	0.45084	-0.193926	8.69838e-19	2.91831e-15	8.69838e-19	2.91831e-15	0.0187727	0.0185354	FALSE
2857	Tuba1b-201_ENSMUST00000077577	6.49202	0.76198	8.7608e-150	2.93925e-146	8.7608e-150	2.93925e-146	0.151579	0.151374	FALSE
2858	Tuba1a-201_ENSMUST00000097014	6.99405	1.01643	4.34657e-248	1.45827e-244	4.34657e-248	1.45827e-244	0.239498	0.239314	FALSE
2859	Tmbim6-201_ENSMUST00000023749	3.23785	-0.385139	3.82789e-13	1.28426e-09	3.82789e-13	1.28426e-09	0.0126756	0.0124368	FALSE
2860	Faim2-201_ENSMUST00000023750	3.81734	0.323677	2.3058e-15	7.73597e-12	2.3058e-15	7.73597e-12	0.0150745	0.0148362	FALSE
2861	Faim2-203_ENSMUST00000230603	4.36135	0.436867	3.62601e-13	1.21653e-09	3.62601e-13	1.21653e-09	0.012701	0.0124622	FALSE
2863	Dip2b-202_ENSMUST00000100203	2.30799	0.398482	2.69687e-17	9.04799e-14	2.69687e-17	9.04799e-14	0.0171619	0.0169242	FALSE
2864	Tfcp2-206_ENSMUST00000230254	1.50438	-0.426662	9.11334e-26	3.05753e-22	9.11334e-26	3.05753e-22	0.0262947	0.0260592	FALSE
2866	Scn8a-204_ENSMUST00000108909	1.42242	-0.513807	6.21564e-10	2.08535e-06	6.21564e-10	2.08535e-06	0.00921158	0.00897191	FALSE
2873	Atp5g2-202_ENSMUST00000185641	6.16608	-0.366524	5.81163e-47	1.9498e-43	5.81163e-47	1.9498e-43	0.048875	0.0486449	FALSE
2874	Cbx5-202_ENSMUST00000118152	2.0762	0.306374	4.84505e-08	0.000162551	4.84505e-08	0.000162551	0.00717813	0.00693797	FALSE
2875	Cbx5-203_ENSMUST00000122182	3.73811	0.879877	4.79821e-35	1.6098e-31	4.79821e-35	1.6098e-31	0.0362336	0.0360005	FALSE
2877	Gm49272-201_ENSMUST00000228461	3.38449	-0.852093	5.39058e-44	1.80854e-40	5.39058e-44	1.80854e-40	0.0457409	0.0455101	FALSE
2878	Olfr161-202_ENSMUST00000216259	1.26513	-0.349805	4.29967e-27	1.44254e-23	4.29967e-27	1.44254e-23	0.02772	0.0274848	FALSE
2879	Crebbp-201_ENSMUST00000023165	2.00182	-0.285713	2.93719e-08	9.85426e-05	2.93719e-08	9.85426e-05	0.00741127	0.00717117	FALSE
2880	Pam16-201_ENSMUST00000014445	5.35102	-0.2492	1.77255e-06	0.00594691	1.77255e-06	0.00594691	0.00550723	0.00526666	FALSE
2884	Cdip1-202_ENSMUST00000117713	4.43994	0.324492	4.27512e-08	0.00014343	4.27512e-08	0.00014343	0.00723641	0.00699626	FALSE
2886	Nudt16l1-202_ENSMUST00000229961	3.82801	-0.346709	5.05987e-07	0.00169758	5.05987e-07	0.00169758	0.00608781	0.00584738	FALSE
2887	Rogdi-207_ENSMUST00000202281	5.11383	1.03839	4.74985e-162	1.59357e-158	4.74985e-162	1.59357e-158	0.163078	0.162876	FALSE
2888	Rogdi-205_ENSMUST00000201651	2.75599	0.859459	3.24155e-40	1.08754e-36	3.24155e-40	1.08754e-36	0.0417362	0.0415044	FALSE
2890	AC136518.1-201_ENSMUST00000230593	3.15403	-0.537242	2.31471e-33	7.76587e-30	2.31471e-33	7.76587e-30	0.0344363	0.0342027	FALSE
2891	Grin2a-206_ENSMUST00000199708	3.65466	-1.66761	1.87473e-250	6.28972e-247	1.87473e-250	6.28972e-247	0.241498	0.241314	FALSE
2892	Dexi-201_ENSMUST00000038281	3.65294	-0.535805	2.09796e-12	7.03866e-09	2.09796e-12	7.03866e-09	0.0118776	0.0116386	FALSE
2893	Clec16a-202_ENSMUST00000066345	1.64655	-0.522081	4.05204e-21	1.35946e-17	4.05204e-21	1.35946e-17	0.0212891	0.0210523	FALSE
2894	Rsl1d1-201_ENSMUST00000119953	4.69947	-0.380708	1.32373e-11	4.44111e-08	1.32373e-11	4.44111e-08	0.011014	0.0107748	FALSE
2895	Mkl2-204_ENSMUST00000149359	3.45808	-0.58136	4.61838e-60	1.54947e-56	4.61838e-60	1.54947e-56	0.0625982	0.0623714	FALSE
2896	Ntan1-205_ENSMUST00000136618	4.26187	0.537298	5.68136e-19	1.9061e-15	5.68136e-19	1.9061e-15	0.0189724	0.0187351	FALSE
2897	2900011O08Rik-201_ENSMUST00000056521	4.63543	1.30109	1.78498e-176	5.98861e-173	1.78498e-176	5.98861e-173	0.176404	0.176204	FALSE
2898	Fopnl-201_ENSMUST00000023357	3.80782	-0.750132	2.3508e-17	7.88694e-14	2.3508e-17	7.88694e-14	0.0172264	0.0169886	FALSE
2900	Gm21897-201_ENSMUST00000178312	5.19603	-0.748975	3.12631e-33	1.04888e-29	3.12631e-33	1.04888e-29	0.0342968	0.0340632	FALSE
2902	Ube2v2-202_ENSMUST00000115776	5.48545	0.293412	8.02865e-24	2.69361e-20	8.02865e-24	2.69361e-20	0.024202	0.0239659	FALSE
2903	Ube2v2-201_ENSMUST00000096234	5.08843	0.362904	4.35798e-32	1.4621e-28	4.35798e-32	1.4621e-28	0.0330735	0.0328396	FALSE
2905	Dnm1l-202_ENSMUST00000096229	2.64586	0.608082	1.78415e-10	5.98581e-07	1.78415e-10	5.98581e-07	0.00979562	0.00955609	FALSE
2906	Fgd4-205_ENSMUST00000161624	2.76345	-0.537726	1.04806e-31	3.51626e-28	1.04806e-31	3.51626e-28	0.0326657	0.0324318	FALSE
2907	Mapk1-208_ENSMUST00000232611	5.22981	-1.08474	1.3455e-42	4.51415e-39	1.3455e-42	4.51415e-39	0.044262	0.0440308	FALSE
2908	Mapk1-201_ENSMUST00000069107	4.81196	-0.62508	1.98944e-50	6.67457e-47	1.98944e-50	6.67457e-47	0.0525234	0.0522942	FALSE
2909	Mapk1-202_ENSMUST00000115731	4.82209	-0.479645	2.48506e-06	0.00833738	2.48506e-06	0.00833738	0.00535106	0.00511046	FALSE
2910	Ube2l3-201_ENSMUST00000090192	3.92338	0.268006	9.31321e-08	0.000312458	9.31321e-08	0.000312458	0.00687399	0.00663375	FALSE
2913	Ranbp1-202_ENSMUST00000115645	5.00853	0.441988	9.61495e-48	3.22582e-44	9.61495e-48	3.22582e-44	0.0496987	0.0494688	FALSE
2914	Ranbp1-201_ENSMUST00000052325	4.12829	0.339059	1.95651e-06	0.00656408	1.95651e-06	0.00656408	0.00546157	0.005221	FALSE
2915	Tango2-203_ENSMUST00000128580	4.48168	0.521995	6.73729e-26	2.26036e-22	6.73729e-26	2.26036e-22	0.0264358	0.0262003	FALSE
2916	Tango2-201_ENSMUST00000115628	3.61377	1.02938	3.7634e-80	1.26262e-76	3.7634e-80	1.26262e-76	0.08328	0.0830583	FALSE
2918	Sept5-201_ENSMUST00000096987	4.4327	-0.354641	2.82363e-09	9.47328e-06	2.82363e-09	9.47328e-06	0.00850406	0.00826422	FALSE
2919	Ufd1-201_ENSMUST00000005394	4.03121	0.645655	3.02814e-29	1.01594e-25	3.02814e-29	1.01594e-25	0.0300298	0.0297952	FALSE
2922	Ap2m1-202_ENSMUST00000090023	6.4441	0.662209	9.94508e-152	3.33657e-148	9.94508e-152	3.33657e-148	0.153413	0.153208	FALSE
2924	Ap2m1-211_ENSMUST00000232001	4.34649	0.718707	1.42983e-54	4.79708e-51	1.42983e-54	4.79708e-51	0.0568686	0.0566405	FALSE
2925	Ap2m1-203_ENSMUST00000126788	3.91466	0.76316	7.59339e-49	2.54758e-45	7.59339e-49	2.54758e-45	0.0508598	0.0506302	FALSE
2929	Eif4a2-201_ENSMUST00000023599	5.44972	0.228134	4.52454e-10	1.51798e-06	4.52454e-10	1.51798e-06	0.00936013	0.0091205	FALSE
2930	Eif4a2-204_ENSMUST00000123413	3.21762	1.26727	1.29042e-45	4.32936e-42	1.29042e-45	4.32936e-42	0.0474541	0.0472236	FALSE
2931	Eif4a2-210_ENSMUST00000131871	4.95589	0.357508	9.87168e-27	3.31195e-23	9.87168e-27	3.31195e-23	0.0273322	0.027097	FALSE
2934	Ppp1r2-201_ENSMUST00000060188	4.08981	-0.487917	4.83378e-20	1.62173e-16	4.83378e-20	1.62173e-16	0.0201276	0.0198906	FALSE
2937	Pak2-202_ENSMUST00000125019	2.18778	-0.237995	2.27411e-06	0.00762962	2.27411e-06	0.00762962	0.00539205	0.00515145	FALSE
2938	Cep19-202_ENSMUST00000115168	4.70422	0.248704	7.47706e-07	0.00250855	7.47706e-07	0.00250855	0.00590678	0.00566632	FALSE
2941	Gm15564-202_ENSMUST00000173605	5.07972	-0.25084	1.29385e-13	4.34088e-10	1.29385e-13	4.34088e-10	0.0131845	0.0129458	FALSE
2942	Kpna1-201_ENSMUST00000004054	3.32848	-0.416951	4.3773e-08	0.000146858	4.3773e-08	0.000146858	0.00722541	0.00698526	FALSE
2943	Fam162a-202_ENSMUST00000231351	4.3442	0.357013	1.33739e-09	4.48694e-06	1.33739e-09	4.48694e-06	0.00885329	0.00861353	FALSE
2947	Ndufb4-201_ENSMUST00000023514	6.18312	0.146238	6.41064e-12	2.15077e-08	6.41064e-12	2.15077e-08	0.0113539	0.0111148	FALSE
2949	Gsk3b-201_ENSMUST00000023507	1.97891	0.385519	2.01096e-18	6.74677e-15	2.01096e-18	6.74677e-15	0.0183797	0.0181422	FALSE
2951	Adprh-201_ENSMUST00000002923	4.60316	-0.190611	3.11886e-07	0.00104638	3.11886e-07	0.00104638	0.00631232	0.00607195	FALSE
2952	Gap43-201_ENSMUST00000102817	4.98904	2.25833	0	2.22507e-308	0	0	0.380713	0.380563	FALSE
2954	Atp6v1a-202_ENSMUST00000114666	4.65151	0.673843	3.06525e-60	1.02839e-56	3.06525e-60	1.02839e-56	0.0627834	0.0625567	FALSE
2956	Cd200-202_ENSMUST00000163230	4.46607	0.711798	1.37603e-31	4.61659e-28	1.37603e-31	4.61659e-28	0.0325392	0.0323052	FALSE
2957	Tagln3-201_ENSMUST00000096057	6.86787	0.512616	1.12401e-113	3.77104e-110	1.12401e-113	3.77104e-110	0.116812	0.116599	FALSE
2962	Cd47-205_ENSMUST00000229206	4.90105	1.02459	2.70334e-125	9.06972e-122	2.70334e-125	9.06972e-122	0.12815	0.127939	FALSE
2963	Cd47-201_ENSMUST00000084838	3.66061	1.03058	1.01399e-165	3.40194e-162	1.01399e-165	3.40194e-162	0.166489	0.166288	FALSE
2964	Rpl24-201_ENSMUST00000023269	5.90521	0.15055	6.77771e-08	0.000227392	6.77771e-08	0.000227392	0.00702186	0.00678166	FALSE
2967	Tfg-201_ENSMUST00000065515	4.37511	0.659302	1.16867e-34	3.9209e-31	1.16867e-34	3.9209e-31	0.0358211	0.0355879	FALSE
2970	Cldnd1-201_ENSMUST00000023426	2.45154	2.51518	7.8221e-175	2.62431e-171	7.8221e-175	2.62431e-171	0.174898	0.174698	FALSE
2972	Chmp2b-201_ENSMUST00000004965	4.26162	0.621577	1.17693e-28	3.94859e-25	1.17693e-28	3.94859e-25	0.0293975	0.0291627	FALSE
2973	Cadm2-201_ENSMUST00000114292	4.24158	-1.13642	1.65759e-135	5.5612e-132	1.65759e-135	5.5612e-132	0.137997	0.137789	FALSE
2974	Gm21833-201_ENSMUST00000177665	3.05316	-0.45745	8.28322e-15	2.77902e-11	8.28322e-15	2.77902e-11	0.0144743	0.0142359	FALSE
2979	Cct8-201_ENSMUST00000026704	4.95367	0.74656	5.46823e-108	1.83459e-104	5.46823e-108	1.83459e-104	0.11121	0.110995	FALSE
2980	Sod1-201_ENSMUST00000023707	6.06091	0.173286	1.95327e-11	6.55321e-08	1.95327e-11	6.55321e-08	0.0108317	0.0105924	FALSE
2981	1110004E09Rik-201_ENSMUST00000023694	3.85661	0.299812	4.82449e-07	0.00161862	4.82449e-07	0.00161862	0.0061099	0.00586948	FALSE
2982	Synj1-208_ENSMUST00000154276	3.32858	0.549313	4.36938e-14	1.46593e-10	4.36938e-14	1.46593e-10	0.0136939	0.0134553	FALSE
2983	Paxbp1-202_ENSMUST00000118522	2.7161	-1.00929	9.32406e-41	3.12822e-37	9.32406e-41	3.12822e-37	0.0423106	0.0420789	FALSE
2984	Tmem50b-201_ENSMUST00000023686	3.79993	0.923509	3.72755e-35	1.25059e-31	3.72755e-35	1.25059e-31	0.0363506	0.0361175	FALSE
2985	Son-203_ENSMUST00000117633	2.97307	-0.289303	2.98404e-13	1.00114e-09	2.98404e-13	1.00114e-09	0.0127924	0.0125536	FALSE
2988	Cryzl1-212_ENSMUST00000231499	3.56983	-0.359162	1.87699e-06	0.0062973	1.87699e-06	0.0062973	0.00548075	0.00524018	FALSE
2989	Atp5o-201_ENSMUST00000023677	6.1843	0.247739	2.26366e-27	7.59458e-24	2.26366e-27	7.59458e-24	0.0280193	0.0277841	FALSE
2990	Mrps6-201_ENSMUST00000047429	4.60652	0.712917	8.81849e-38	2.9586e-34	8.81849e-38	2.9586e-34	0.0391484	0.038916	FALSE
2991	Smim11-201_ENSMUST00000063641	4.33922	-0.538296	1.32722e-12	4.45282e-09	1.32722e-12	4.45282e-09	0.0120924	0.0118534	FALSE
2992	Cbr1-201_ENSMUST00000039659	5.34896	-0.430358	2.46069e-41	8.25562e-38	2.46069e-41	8.25562e-38	0.0429243	0.0426928	FALSE
2993	Ttc3-230_ENSMUST00000231569	4.85881	-0.323182	1.27751e-11	4.28605e-08	1.27751e-11	4.28605e-08	0.0110307	0.0107914	FALSE
2994	Brwd1-203_ENSMUST00000113827	4.35626	-0.948885	2.81094e-36	9.43072e-33	2.81094e-36	9.43072e-33	0.0375475	0.0373146	FALSE
2997	Pcp4-201_ENSMUST00000061739	6.44162	3.68418	5.56535e-248	1.86718e-244	5.56535e-248	1.86718e-244	0.239407	0.239223	FALSE
2998	A630089N07Rik-201_ENSMUST00000231268	2.69796	-0.443348	2.2034e-17	7.39241e-14	2.2034e-17	7.39241e-14	0.0172567	0.017019	FALSE
3001	Tmem181a-204_ENSMUST00000232383	3.06127	-0.796019	1.31937e-33	4.42648e-30	1.31937e-33	4.42648e-30	0.0346971	0.0344636	FALSE
3002	Mpc1-208_ENSMUST00000155364	6.98212	-0.796802	1.17636e-223	3.94667e-220	1.17636e-223	3.94667e-220	0.218532	0.218343	FALSE
3003	Mpc1-203_ENSMUST00000130559	5.1261	-0.694744	3.72411e-26	1.24944e-22	3.72411e-26	1.24944e-22	0.0267126	0.0264771	FALSE
3004	Sft2d1-203_ENSMUST00000135627	4.5311	-1.01646	8.63571e-86	2.89728e-82	8.63571e-86	2.89728e-82	0.0890062	0.0887859	FALSE
3005	Sft2d1-201_ENSMUST00000128087	4.51918	-1.39184	7.03929e-95	2.36168e-91	7.03929e-95	2.36168e-91	0.0981619	0.0979438	FALSE
3007	Agpat4-201_ENSMUST00000024594	3.31974	0.982231	5.71126e-37	1.91613e-33	5.71126e-37	1.91613e-33	0.0382848	0.0380521	FALSE
3008	Mrpl18-201_ENSMUST00000079121	4.96488	0.241493	9.88871e-14	3.31766e-10	9.88871e-14	3.31766e-10	0.0133106	0.013072	FALSE
3009	Tcp1-201_ENSMUST00000089024	4.86224	0.32312	1.47751e-10	4.95704e-07	1.47751e-10	4.95704e-07	0.0098839	0.0096444	FALSE
3010	Tcp1-209_ENSMUST00000151287	3.99087	0.506679	1.87986e-15	6.30692e-12	1.87986e-15	6.30692e-12	0.0151703	0.0149321	FALSE
3011	Sod2-201_ENSMUST00000007012	4.49909	-0.296002	1.71626e-24	5.75805e-21	1.71626e-24	5.75805e-21	0.0249233	0.0246874	FALSE
3012	Psmb1-201_ENSMUST00000014913	5.78084	0.314809	7.83592e-42	2.62895e-38	7.83592e-42	2.62895e-38	0.0434512	0.0432198	FALSE
3014	Ppp2r1a-201_ENSMUST00000007708	5.651	0.39426	2.19932e-22	7.37872e-19	2.19932e-22	7.37872e-19	0.0226533	0.0224169	FALSE
3016	Hcfc1r1-203_ENSMUST00000180140	5.30154	0.747383	1.65973e-120	5.56839e-117	1.65973e-120	5.56839e-117	0.123495	0.123283	FALSE
3017	Hcfc1r1-201_ENSMUST00000024697	4.41705	0.278893	1.92966e-13	6.47401e-10	1.92966e-13	6.47401e-10	0.012997	0.0127582	FALSE
3018	Srrm2-205_ENSMUST00000186961	4.54304	-0.420162	2.52895e-14	8.48464e-11	2.52895e-14	8.48464e-11	0.0139505	0.013712	FALSE
3019	Srrm2-209_ENSMUST00000190686	2.99514	-0.685653	1.73052e-38	5.8059e-35	1.73052e-38	5.8059e-35	0.0399008	0.0396685	FALSE
3020	Srrm2-210_ENSMUST00000191385	3.95582	-0.381261	1.53815e-09	5.16049e-06	1.53815e-09	5.16049e-06	0.00878791	0.00854814	FALSE
3021	Elob-201_ENSMUST00000069579	7.02263	0.213964	1.94213e-29	6.51585e-26	1.94213e-29	6.51585e-26	0.0302367	0.0300021	FALSE
3022	Gm43796-201_ENSMUST00000202853	1.78594	0.695665	3.78189e-84	1.26882e-80	3.78189e-84	1.26882e-80	0.0873431	0.0871223	FALSE
3023	Atp6v0c-201_ENSMUST00000024932	7.99316	0.679124	0	2.22507e-308	0	0	0.397877	0.397732	FALSE
3025	Pgp-201_ENSMUST00000053024	4.86378	-0.338278	8.24405e-15	2.76588e-11	8.24405e-15	2.76588e-11	0.0144765	0.0142381	FALSE
3026	Syngr3-201_ENSMUST00000007236	4.78313	0.653202	6.38189e-29	2.14112e-25	6.38189e-29	2.14112e-25	0.0296826	0.0294479	FALSE
3028	Rps2-208_ENSMUST00000170715	5.20975	0.231233	1.46424e-12	4.91252e-09	1.46424e-12	4.91252e-09	0.0120463	0.0118073	FALSE
3029	Ndufb10-201_ENSMUST00000045602	6.31823	0.182175	7.78467e-19	2.61176e-15	7.78467e-19	2.61176e-15	0.0188248	0.0185874	FALSE
3033	BC003965-201_ENSMUST00000088307	3.57311	-0.503818	1.86847e-20	6.26873e-17	1.86847e-20	6.26873e-17	0.020573	0.0203361	FALSE
3038	Rpusd1-201_ENSMUST00000047273	4.56793	-1.0311	3.62864e-50	1.21741e-46	3.62864e-50	1.21741e-46	0.0522491	0.0520198	FALSE
3039	Haghl-201_ENSMUST00000077938	3.65072	0.383909	8.63386e-07	0.00289666	8.63386e-07	0.00289666	0.00584014	0.00559965	FALSE
3041	Fbxl16-201_ENSMUST00000045692	4.2357	-0.6274	1.02383e-46	3.43495e-43	1.02383e-46	3.43495e-43	0.0486156	0.0483855	FALSE
3044	Decr2-201_ENSMUST00000040907	3.92357	-1.52913	1.81094e-68	6.07569e-65	1.81094e-68	6.07569e-65	0.0713067	0.071082	FALSE
3045	Gm8186-201_ENSMUST00000053575	5.13914	-0.77305	2.53868e-91	8.51727e-88	2.53868e-91	8.51727e-88	0.0945894	0.0943704	FALSE
3047	Arhgdig-201_ENSMUST00000025019	5.18117	1.24595	1.04501e-309	3.50601e-306	1.04501e-309	3.50601e-306	0.289916	0.289745	FALSE
3048	Ergic1-206_ENSMUST00000167662	3.88438	-0.565403	6.9849e-14	2.34343e-10	6.9849e-14	2.34343e-10	0.0134738	0.0132351	FALSE
3049	Cuta-201_ENSMUST00000025027	3.78767	0.740178	1.08699e-17	3.64685e-14	1.08699e-17	3.64685e-14	0.0175882	0.0173506	FALSE
3050	Cuta-202_ENSMUST00000114935	5.38521	-0.737386	2.11903e-31	7.10934e-28	2.11903e-31	7.10934e-28	0.0323385	0.0321045	FALSE
3052	AC125141.1-201_ENSMUST00000231851	3.63925	-0.453366	1.33772e-24	4.48806e-21	1.33772e-24	4.48806e-21	0.0250397	0.0248039	FALSE
3053	AI413582-204_ENSMUST00000154473	4.14078	0.833641	1.69487e-51	5.68629e-48	1.69487e-51	5.68629e-48	0.0536469	0.0534179	FALSE
3054	AI413582-208_ENSMUST00000232203	3.55835	0.894726	4.02818e-17	1.35145e-13	4.02818e-17	1.35145e-13	0.0169737	0.0167359	FALSE
3055	AI413582-206_ENSMUST00000231753	4.05873	0.94198	1.32105e-40	4.43213e-37	1.32105e-40	4.43213e-37	0.04215	0.0419183	FALSE
3056	Nudt3-201_ENSMUST00000025050	3.87367	-0.583533	7.67748e-19	2.57579e-15	7.67748e-19	2.57579e-15	0.0188313	0.0185939	FALSE
3061	Taf11-201_ENSMUST00000025057	4.47714	-0.524123	2.66647e-18	8.94602e-15	2.66647e-18	8.94602e-15	0.0182474	0.0180099	FALSE
3062	Rpl10a-201_ENSMUST00000042334	4.85698	0.237271	3.69448e-10	1.2395e-06	3.69448e-10	1.2395e-06	0.00945496	0.00921535	FALSE
3063	Srpk1-204_ENSMUST00000130643	2.73323	-0.696508	1.05195e-27	3.52929e-24	1.05195e-27	3.52929e-24	0.0283766	0.0281416	FALSE
3064	Srsf3-202_ENSMUST00000130216	4.84027	0.287938	2.37181e-12	7.95743e-09	2.37181e-12	7.95743e-09	0.0118201	0.0115811	FALSE
3068	Mtch1-201_ENSMUST00000095427	5.67821	-0.619879	4.57645e-55	1.5354e-51	4.57645e-55	1.5354e-51	0.0573862	0.0571582	FALSE
3070	Ndufv3-202_ENSMUST00000064798	6.24309	0.249199	2.9209e-20	9.79963e-17	2.9209e-20	9.79963e-17	0.0203637	0.0201267	FALSE
3072	Akap8-201_ENSMUST00000002699	2.4456	-0.702217	1.07257e-13	3.59847e-10	1.07257e-13	3.59847e-10	0.0132725	0.0130338	FALSE
3073	Akap8l-201_ENSMUST00000050214	4.86597	-0.902131	1.63132e-60	5.47306e-57	1.63132e-60	5.47306e-57	0.0630683	0.0628417	FALSE
3074	Olfr63-203_ENSMUST00000217023	1.25827	-0.389298	4.59561e-28	1.54183e-24	4.59561e-28	1.54183e-24	0.0287627	0.0285278	FALSE
3075	Rab11b-201_ENSMUST00000057373	3.25006	-0.223688	1.0841e-15	3.63717e-12	1.0841e-15	3.63717e-12	0.0154286	0.0151905	FALSE
3076	Rab11b-203_ENSMUST00000173860	5.37312	-0.164226	2.42468e-07	0.00081348	2.42468e-07	0.00081348	0.00642922	0.00618888	FALSE
3077	Rab11b-204_ENSMUST00000173987	4.76268	-0.199311	7.2449e-08	0.000243066	7.2449e-08	0.000243066	0.00699084	0.00675063	FALSE
3079	Rps28-205_ENSMUST00000173844	5.35354	0.31303	1.26859e-19	4.25611e-16	1.26859e-19	4.25611e-16	0.0196753	0.0194382	FALSE
3081	Pfdn6-201_ENSMUST00000025163	4.90768	0.25996	9.95334e-15	3.33934e-11	9.95334e-15	3.33934e-11	0.0143881	0.0141497	FALSE
3084	Rnf5-201_ENSMUST00000015622	4.60286	0.474334	8.96156e-29	3.0066e-25	8.96156e-29	3.0066e-25	0.0295245	0.0292897	FALSE
3085	Prrt1-201_ENSMUST00000015620	3.74026	-0.368587	5.96257e-18	2.00044e-14	5.96257e-18	2.00044e-14	0.0178699	0.0176323	FALSE
3087	Csnk2b-209_ENSMUST00000174779	4.47328	-0.313867	3.11903e-07	0.00104644	3.11903e-07	0.00104644	0.00631229	0.00607192	FALSE
3088	Csnk2b-201_ENSMUST00000025246	4.96564	-0.191505	2.65686e-08	8.91378e-05	2.65686e-08	8.91378e-05	0.00745801	0.00721792	FALSE
3089	Csnk2b-208_ENSMUST00000174306	4.92275	-0.256514	1.11275e-08	3.73327e-05	1.11275e-08	3.73327e-05	0.00786382	0.00762383	FALSE
3090	Atp6v1g2-201_ENSMUST00000068261	6.979	0.76837	1.41775e-205	4.75654e-202	1.41775e-205	4.75654e-202	0.202647	0.202454	FALSE
3093	Tubb5-201_ENSMUST00000001566	5.53059	0.523613	3.02565e-60	1.01511e-56	3.02565e-60	1.01511e-56	0.0627893	0.0625626	FALSE
3097	H2-T23-201_ENSMUST00000102678	2.75257	2.00763	1.46495e-82	4.9149e-79	1.46495e-82	4.9149e-79	0.0857312	0.08551	FALSE
3102	Gabbr1-202_ENSMUST00000172789	3.77939	-0.468853	2.34786e-06	0.00787706	2.34786e-06	0.00787706	0.0053773	0.0051367	FALSE
3103	Gm26917-202_ENSMUST00000192833	4.00061	-0.986369	4.5702e-48	1.5333e-44	4.5702e-48	1.5333e-44	0.050039	0.0498092	FALSE
3104	Gm42418-201_ENSMUST00000182010	6.3736	-0.139589	7.45434e-08	0.000250093	7.45434e-08	0.000250093	0.00697758	0.00673737	FALSE
3105	Enpp5-201_ENSMUST00000024756	4.26292	0.577388	1.13046e-18	3.79269e-15	1.13046e-18	3.79269e-15	0.0186498	0.0184124	FALSE
3106	Enpp5-202_ENSMUST00000126032	3.23753	0.646505	1.24993e-30	4.19353e-27	1.24993e-30	4.19353e-27	0.0315133	0.0312791	FALSE
3107	Cdc5l-201_ENSMUST00000024727	3.44435	0.424807	1.14384e-09	3.83758e-06	1.14384e-09	3.83758e-06	0.00892637	0.00868663	FALSE
3108	Hsp90ab1-201_ENSMUST00000024739	6.55943	0.679742	2.16495e-127	7.2634e-124	2.16495e-127	7.2634e-124	0.130181	0.12997	FALSE
3116	Rpl7l1-201_ENSMUST00000078286	3.51872	0.43179	1.26316e-11	4.23792e-08	1.26316e-11	4.23792e-08	0.011036	0.0107967	FALSE
3117	Tbcc-201_ENSMUST00000040434	3.92815	0.337287	1.22793e-06	0.00411972	1.22793e-06	0.00411972	0.00567705	0.00543652	FALSE
3120	Rab5a-201_ENSMUST00000017975	4.54647	0.254913	1.00573e-07	0.000337422	1.00573e-07	0.000337422	0.00683823	0.00659799	FALSE
3121	Gm26547-201_ENSMUST00000181186	3.37641	-0.58838	2.59964e-22	8.7218e-19	2.59964e-22	8.7218e-19	0.022575	0.0223386	FALSE
3122	Fsd1-201_ENSMUST00000011733	3.46429	0.562914	3.39606e-10	1.13938e-06	3.39606e-10	1.13938e-06	0.00949436	0.00925477	FALSE
3124	Ptprs-211_ENSMUST00000223859	3.38633	-0.817182	2.33845e-28	7.84549e-25	2.33845e-28	7.84549e-25	0.0290776	0.0288427	FALSE
3125	Ptprs-202_ENSMUST00000086828	1.67953	-1.3165	5.69831e-31	1.91178e-27	5.69831e-31	1.91178e-27	0.0318786	0.0316445	FALSE
3126	2410015M20Rik-201_ENSMUST00000052832	5.27339	0.302713	1.31592e-21	4.41491e-18	1.31592e-21	4.41491e-18	0.0218158	0.0215792	FALSE
3128	Ndufa11-201_ENSMUST00000002452	5.27843	0.1932	6.84247e-19	2.29565e-15	6.84247e-19	2.29565e-15	0.0188852	0.0186479	FALSE
3129	Clpp-201_ENSMUST00000002735	4.62949	0.258124	3.46834e-10	1.16363e-06	3.46834e-10	1.16363e-06	0.00948451	0.00924491	FALSE
3130	Gtf2f1-201_ENSMUST00000002733	3.97623	0.336391	6.00335e-07	0.00201412	6.00335e-07	0.00201412	0.00600853	0.00576809	FALSE
3131	Slc25a23-201_ENSMUST00000040280	2.53244	-0.392447	1.9174e-07	0.000643286	1.9174e-07	0.000643286	0.00653826	0.00629795	FALSE
3132	Tubb4a-201_ENSMUST00000071135	5.938	0.40074	6.12859e-32	2.05614e-28	6.12859e-32	2.05614e-28	0.0329151	0.0326811	FALSE
3133	Pja2-204_ENSMUST00000172818	3.55184	-0.727607	1.34543e-12	4.5139e-09	1.34543e-12	4.5139e-09	0.012086	0.011847	FALSE
3135	Vapa-201_ENSMUST00000024897	6.15527	-0.196608	6.93701e-18	2.32737e-14	6.93701e-18	2.32737e-14	0.0177989	0.0175613	FALSE
3140	Ndufv2-201_ENSMUST00000024909	6.59916	0.176707	2.41708e-17	8.10931e-14	2.41708e-17	8.10931e-14	0.0172133	0.0169756	FALSE
3142	Dlgap1-211_ENSMUST00000148486	4.31508	-0.658363	4.75462e-42	1.59518e-38	4.75462e-42	1.59518e-38	0.0436812	0.0434498	FALSE
3143	Myl12b-201_ENSMUST00000038446	7.04586	0.215973	4.42745e-38	1.48541e-34	4.42745e-38	1.48541e-34	0.0394668	0.0392345	FALSE
3145	Dpy30-201_ENSMUST00000112571	4.90198	0.481596	3.05591e-35	1.02526e-31	3.05591e-35	1.02526e-31	0.0364426	0.0362096	FALSE
3147	Strn-203_ENSMUST00000145910	1.66963	-0.486247	1.2221e-15	4.10016e-12	1.2221e-15	4.10016e-12	0.0153724	0.0151342	FALSE
3148	Eif2ak2-201_ENSMUST00000024884	1.19452	-0.483634	1.41789e-34	4.75702e-31	1.41789e-34	4.75702e-31	0.0357315	0.0354982	FALSE
3152	Srsf7-201_ENSMUST00000063417	5.33051	-0.153123	5.86616e-07	0.0019681	5.86616e-07	0.0019681	0.00601925	0.00577881	FALSE
3153	Tmem178-201_ENSMUST00000025092	3.83515	1.37312	1.22418e-104	4.10713e-101	1.22418e-104	4.10713e-101	0.107893	0.107678	FALSE
3156	Prepl-201_ENSMUST00000072406	3.92401	0.44631	1.90566e-08	6.3935e-05	1.90566e-08	6.3935e-05	0.00761292	0.00737286	FALSE
3157	Prkce-202_ENSMUST00000097275	2.30959	0.914777	4.69432e-82	1.57494e-78	4.69432e-82	1.57494e-78	0.0852173	0.084996	FALSE
3159	Mcfd2-201_ENSMUST00000024963	3.94369	1.23816	9.8335e-72	3.29914e-68	9.8335e-72	3.29914e-68	0.0746683	0.0744444	FALSE
3160	Calm2-201_ENSMUST00000040440	9.79119	-0.471099	5.67917e-162	1.90536e-158	5.67917e-162	1.90536e-158	0.163006	0.162803	FALSE
3161	Nrxn1-225_ENSMUST00000197268	4.91213	-0.996823	1.50408e-94	5.04618e-91	1.50408e-94	5.04618e-91	0.0978313	0.0976131	FALSE
3164	Rpl27-ps3-201_ENSMUST00000097682	5.87694	0.283765	5.16941e-26	1.73434e-22	5.16941e-26	1.73434e-22	0.0265595	0.026324	FALSE
3165	Rab18-201_ENSMUST00000097680	5.29389	-0.688494	1.53509e-65	5.15024e-62	1.53509e-65	5.15024e-62	0.0682821	0.0680567	FALSE
3167	Usp14-201_ENSMUST00000092096	4.63692	0.53385	4.27796e-35	1.43526e-31	4.27796e-35	1.43526e-31	0.0362868	0.0360537	FALSE
3168	Usp14-202_ENSMUST00000116669	5.19549	0.338755	1.2693e-19	4.25849e-16	1.2693e-19	4.25849e-16	0.0196751	0.0194379	FALSE
3170	Riok3-201_ENSMUST00000025270	2.87906	-0.491697	1.04161e-08	3.4946e-05	1.04161e-08	3.4946e-05	0.00789464	0.00765466	FALSE
3172	Impact-201_ENSMUST00000025290	3.68497	1.41742	2.36977e-170	7.95057e-167	2.36977e-170	7.95057e-167	0.170773	0.170573	FALSE
3173	B4galt6-201_ENSMUST00000070080	2.49193	0.288243	1.10062e-07	0.000369259	1.10062e-07	0.000369259	0.0067963	0.00655605	FALSE
3176	Celf4-202_ENSMUST00000115816	3.5045	1.66596	5.22646e-261	1.75348e-257	5.22646e-261	1.75348e-257	0.250357	0.250176	FALSE
3177	Celf4-207_ENSMUST00000225477	2.06238	1.98633	1.15377e-134	3.87091e-131	1.15377e-134	3.87091e-131	0.137189	0.13698	FALSE
3179	Syt4-201_ENSMUST00000025110	4.97089	-0.649423	8.36359e-50	2.80599e-46	8.36359e-50	2.80599e-46	0.0518678	0.0516384	FALSE
3180	Slc25a46-201_ENSMUST00000060396	3.95501	-0.322328	1.54374e-07	0.000517923	1.54374e-07	0.000517923	0.006639	0.00639871	FALSE
3181	Polr2d-201_ENSMUST00000025106	3.79427	0.629813	3.7791e-18	1.26789e-14	3.7791e-18	1.26789e-14	0.0180838	0.0178463	FALSE
3183	Camk4-201_ENSMUST00000042868	3.78228	-0.856515	1.72051e-27	5.7723e-24	1.72051e-27	5.7723e-24	0.0281472	0.0279121	FALSE
3185	Reep5-201_ENSMUST00000006027	4.41823	0.593129	5.18088e-56	1.73819e-52	5.18088e-56	1.73819e-52	0.0583753	0.0581476	FALSE
3188	Matr3-201_ENSMUST00000166793	2.99533	-0.270815	9.53527e-11	3.19908e-07	9.53527e-11	3.19908e-07	0.010089	0.0098495	FALSE
3190	Paip2-201_ENSMUST00000041314	5.16207	1.06458	4.603e-191	1.54431e-187	4.603e-191	1.54431e-187	0.189666	0.18947	FALSE
3192	Ube2d2a-202_ENSMUST00000170693	4.61624	0.14358	2.2485e-06	0.00754371	2.2485e-06	0.00754371	0.00539728	0.00515669	FALSE
3195	Cystm1-201_ENSMUST00000050584	5.58599	0.355766	9.9597e-27	3.34148e-23	9.9597e-27	3.34148e-23	0.0273281	0.0270928	FALSE
3196	Pfdn1-201_ENSMUST00000025204	5.13815	0.716596	3.57677e-133	1.2e-129	3.57677e-133	1.2e-129	0.135757	0.135547	FALSE
3197	Sra1-204_ENSMUST00000173482	4.97989	-0.237931	1.53582e-06	0.00515267	1.53582e-06	0.00515267	0.00557353	0.00533298	FALSE
3198	Ndufa2-201_ENSMUST00000014438	6.41913	0.258601	1.1756e-30	3.94414e-27	1.1756e-30	3.94414e-27	0.0315418	0.0313076	FALSE
3199	Ik-201_ENSMUST00000007042	4.42753	0.319948	1.3659e-06	0.0045826	1.3659e-06	0.0045826	0.00562777	0.00538724	FALSE
3200	Hars-201_ENSMUST00000001416	4.36442	0.438271	5.8537e-14	1.96392e-10	5.8537e-14	1.96392e-10	0.0135567	0.0133181	FALSE
3203	Rnf14-201_ENSMUST00000072376	4.38165	1.20797	5.20934e-53	1.74773e-49	5.20934e-53	1.74773e-49	0.0552333	0.0550047	FALSE
3205	Yipf5-201_ENSMUST00000025364	4.4752	-0.404291	1.2888e-16	4.32393e-13	1.2888e-16	4.32393e-13	0.016428	0.0161901	FALSE
3208	Tmed7-202_ENSMUST00000143178	2.91308	-0.831074	1.41629e-31	4.75166e-28	1.41629e-31	4.75166e-28	0.0325258	0.0322918	FALSE
3213	Snx2-201_ENSMUST00000037850	4.47099	0.2506	5.87323e-08	0.000197047	5.87323e-08	0.000197047	0.00708853	0.00684835	FALSE
3215	Rps14-201_ENSMUST00000025511	6.41892	-0.532122	6.93173e-86	2.3256e-82	6.93173e-86	2.3256e-82	0.0891029	0.0888825	FALSE
3216	Csnk1a1-204_ENSMUST00000165123	4.24499	-0.257345	2.82502e-07	0.000947793	2.82502e-07	0.000947793	0.00635826	0.0061179	FALSE
3218	Txnl1-201_ENSMUST00000025476	4.53059	0.335708	6.0277e-24	2.02229e-20	6.0277e-24	2.02229e-20	0.024336	0.0241	FALSE
3220	St8sia3-201_ENSMUST00000025477	3.62215	-0.279849	1.68693e-07	0.000565965	1.68693e-07	0.000565965	0.00659777	0.00635747	FALSE
3221	Nars-201_ENSMUST00000025483	5.1229	0.242406	6.46417e-11	2.16873e-07	6.46417e-11	2.16873e-07	0.010271	0.0100316	FALSE
3225	Seh1l-201_ENSMUST00000025421	3.92252	-0.606612	1.02296e-20	3.43205e-17	1.02296e-20	3.43205e-17	0.0208553	0.0206184	FALSE
3227	BC031181-201_ENSMUST00000040284	6.20507	0.22013	4.0574e-24	1.36126e-20	4.0574e-24	1.36126e-20	0.0245211	0.0242851	FALSE
3230	Atp5a1-201_ENSMUST00000026495	6.08742	0.521072	7.59215e-60	2.54717e-56	7.59215e-60	2.54717e-56	0.0623735	0.0621467	FALSE
3233	Gm16286-202_ENSMUST00000125127	5.3779	-0.55486	1.46768e-55	4.92407e-52	1.46768e-55	4.92407e-52	0.0579027	0.0576748	FALSE
3234	Cyb5a-204_ENSMUST00000160180	4.1438	0.673316	4.02972e-55	1.35197e-51	4.02972e-55	1.35197e-51	0.057444	0.057216	FALSE
3235	Cyb5a-201_ENSMUST00000025549	4.91131	0.834326	9.47175e-86	3.17777e-82	9.47175e-86	3.17777e-82	0.0889656	0.0887452	FALSE
3236	Cyb5a-205_ENSMUST00000163083	5.17987	0.891613	9.42977e-107	3.16369e-103	9.42977e-107	3.16369e-103	0.109987	0.109772	FALSE
3241	Ndufv1-201_ENSMUST00000042497	4.66151	0.400092	1.21627e-18	4.08058e-15	1.21627e-18	4.08058e-15	0.0186155	0.0183781	FALSE
3243	Gstp1-201_ENSMUST00000169613	6.81512	0.244641	2.25915e-20	7.57945e-17	2.25915e-20	7.57945e-17	0.020484	0.0202471	FALSE
3245	Ppp1ca-201_ENSMUST00000046094	6.15618	0.172519	6.19506e-11	2.07844e-07	6.19506e-11	2.07844e-07	0.0102909	0.0100515	FALSE
3248	B4gat1-201_ENSMUST00000053705	4.82095	0.326846	2.00841e-12	6.7382e-09	2.00841e-12	6.7382e-09	0.0118981	0.0116591	FALSE
3250	Cnih2-201_ENSMUST00000025805	5.43348	0.492392	1.53264e-47	5.14202e-44	1.53264e-47	5.14202e-44	0.0494853	0.0492553	FALSE
3252	Banf1-201_ENSMUST00000025762	5.79407	-0.188471	9.28186e-11	3.11407e-07	9.28186e-11	3.11407e-07	0.0101016	0.00986212	FALSE
3253	Eif1ad-201_ENSMUST00000025759	3.25467	0.630575	3.32568e-25	1.11577e-21	3.32568e-25	1.11577e-21	0.0256901	0.0254544	FALSE
3256	Ccdc85b-201_ENSMUST00000179549	5.07558	0.373099	1.93579e-20	6.49459e-17	1.93579e-20	6.49459e-17	0.0205564	0.0203195	FALSE
3257	Fibp-205_ENSMUST00000225141	4.11017	-0.430244	4.85577e-08	0.000162911	4.85577e-08	0.000162911	0.0071771	0.00693694	FALSE
3258	Cfl1-202_ENSMUST00000209469	4.86115	0.497345	5.1884e-174	1.74071e-170	5.1884e-174	1.74071e-170	0.174143	0.173943	FALSE
3259	Cfl1-201_ENSMUST00000116560	7.19551	0.527702	2.2295e-264	7.47998e-261	2.2295e-264	7.47998e-261	0.253164	0.252983	FALSE
3262	Malat1-201_ENSMUST00000172812	7.66867	-1.14702	3.22818e-128	1.08305e-124	3.22818e-128	1.08305e-124	0.13098	0.13077	FALSE
3263	Malat1-203_ENSMUST00000173499	10.3595	-1.25328	3.39784e-143	1.13997e-139	3.39784e-143	1.13997e-139	0.145338	0.145131	FALSE
3264	Malat1-204_ENSMUST00000173523	10.361	-1.16022	1.67426e-127	5.61713e-124	1.67426e-127	5.61713e-124	0.130289	0.130078	FALSE
3265	Mrpl49-201_ENSMUST00000007482	3.96947	0.502307	7.10669e-15	2.38429e-11	7.10669e-15	2.38429e-11	0.0145462	0.0143078	FALSE
3268	Arl2-201_ENSMUST00000025893	4.60227	0.52902	1.10647e-40	3.71221e-37	1.10647e-40	3.71221e-37	0.0422317	0.042	FALSE
3272	Trmt112-204_ENSMUST00000174786	4.31809	0.496917	4.57229e-21	1.534e-17	4.57229e-21	1.534e-17	0.0212325	0.0209957	FALSE
3273	Bad-202_ENSMUST00000113423	3.28008	1.22819	3.64009e-47	1.22125e-43	3.64009e-47	1.22125e-43	0.0490892	0.0488592	FALSE
3275	Fkbp2-202_ENSMUST00000177752	5.4459	0.533857	7.4557e-64	2.50139e-60	7.4557e-64	2.50139e-60	0.0665359	0.0663101	FALSE
3276	Stip1-201_ENSMUST00000025918	5.07703	0.229297	1.09012e-07	0.000365737	1.09012e-07	0.000365737	0.00680076	0.0065605	FALSE
3277	Otub1-201_ENSMUST00000025679	4.55949	-0.255456	1.99073e-07	0.000667891	1.99073e-07	0.000667891	0.00652082	0.0062805	FALSE
3278	Cox8a-201_ENSMUST00000039758	8.24586	-0.299291	1.16778e-50	3.9179e-47	1.16778e-50	3.9179e-47	0.0527665	0.0525374	FALSE
3279	Rtn3-201_ENSMUST00000025667	5.41232	0.775115	3.47993e-122	1.16752e-118	3.47993e-122	1.16752e-118	0.12513	0.124918	FALSE
3280	Slc3a2-202_ENSMUST00000170157	2.36917	0.614065	3.66081e-18	1.2282e-14	3.66081e-18	1.2282e-14	0.0180987	0.0178612	FALSE
3281	Slc3a2-207_ENSMUST00000206598	3.23436	1.09907	1.76982e-37	5.93776e-34	1.76982e-37	5.93776e-34	0.0388265	0.038594	FALSE
3284	Polr2g-201_ENSMUST00000096261	5.87119	0.146721	8.56824e-09	2.87464e-05	8.56824e-09	2.87464e-05	0.00798577	0.0077458	FALSE
3286	Gng3-201_ENSMUST00000096259	6.22822	0.203954	9.50701e-22	3.1896e-18	9.50701e-22	3.1896e-18	0.021968	0.0217314	FALSE
3289	Uqcc3-201_ENSMUST00000096253	3.59434	1.3045	1.2667e-65	4.24977e-62	1.2667e-65	4.24977e-62	0.0683684	0.068143	FALSE
3291	Eef1g-201_ENSMUST00000052248	4.47957	0.545919	1.09604e-32	3.67722e-29	1.09604e-32	3.67722e-29	0.0337145	0.0334808	FALSE
3292	Fth1-201_ENSMUST00000025563	8.6143	-0.471662	3.46095e-135	1.16115e-131	3.46095e-135	1.16115e-131	0.137691	0.137482	FALSE
3297	Tmem132a-201_ENSMUST00000025645	2.62395	1.16878	1.33659e-61	4.48425e-58	1.33659e-61	4.48425e-58	0.0641977	0.0639713	FALSE
3299	Gnaq-201_ENSMUST00000025541	3.07242	-0.635656	3.11901e-31	1.04643e-27	3.11901e-31	1.04643e-27	0.0321588	0.0319247	FALSE
3300	Prune2-201_ENSMUST00000087689	0.500834	0.548131	1.07577e-31	3.60921e-28	1.07577e-31	3.60921e-28	0.0326536	0.0324196	FALSE
3301	Rfk-201_ENSMUST00000025617	3.21788	0.412991	5.82582e-07	0.00195456	5.82582e-07	0.00195456	0.00602245	0.00578201	FALSE
3302	Zfand5-201_ENSMUST00000025659	4.85062	-0.557997	2.24076e-26	7.51775e-23	2.24076e-26	7.51775e-23	0.0269497	0.0267143	FALSE
3305	Atad1-201_ENSMUST00000070210	4.33902	0.564479	7.26646e-30	2.4379e-26	7.26646e-30	2.4379e-26	0.0306943	0.0304599	FALSE
3309	Tm9sf3-201_ENSMUST00000025989	3.46282	-0.638845	1.07765e-21	3.6155e-18	1.07765e-21	3.6155e-18	0.0219093	0.0216727	FALSE
3310	Pgam1-201_ENSMUST00000011896	6.6831	0.47154	1.74451e-95	5.85282e-92	1.74451e-95	5.85282e-92	0.0987691	0.0985511	FALSE
3313	Got1-201_ENSMUST00000026196	5.91658	0.415043	5.69881e-49	1.91195e-45	5.69881e-49	1.91195e-45	0.050991	0.0507615	FALSE
3314	Bloc1s2-201_ENSMUST00000079033	4.90655	0.269531	4.6441e-10	1.5581e-06	4.6441e-10	1.5581e-06	0.00934793	0.00910829	FALSE
3315	Scd2-201_ENSMUST00000026221	2.52207	1.07586	2.64292e-63	8.86701e-60	2.64292e-63	8.86701e-60	0.0659662	0.0657402	FALSE
3319	Mrpl43-201_ENSMUST00000097715	4.46887	0.251729	3.7032e-08	0.000124242	3.7032e-08	0.000124242	0.0073033	0.00706317	FALSE
3320	Gm17018-201_ENSMUST00000047057	4.7258	0.22745	8.08088e-12	2.71113e-08	8.08088e-12	2.71113e-08	0.0112454	0.0110062	FALSE
3321	Mgea5-201_ENSMUST00000026243	3.64695	-0.763549	1.06511e-36	3.57344e-33	1.06511e-36	3.57344e-33	0.0379965	0.0377638	FALSE
3322	Psd-211_ENSMUST00000225748	3.71399	-0.520905	8.80269e-13	2.9533e-09	8.80269e-13	2.9533e-09	0.012285	0.0120461	FALSE
3323	Cuedc2-201_ENSMUST00000051234	5.14871	0.129703	6.47138e-07	0.00217115	6.47138e-07	0.00217115	0.00597373	0.00573328	FALSE
3324	Actr1a-201_ENSMUST00000040270	3.50627	0.391296	5.56586e-08	0.000186734	5.56586e-08	0.000186734	0.00711356	0.00687338	FALSE
3326	Borcs7-201_ENSMUST00000074912	4.11309	-0.383404	2.77807e-21	9.32044e-18	2.77807e-21	9.32044e-18	0.0214659	0.0212292	FALSE
3327	Ina-201_ENSMUST00000037636	3.45861	0.930096	4.7063e-34	1.57896e-30	4.7063e-34	1.57896e-30	0.0351753	0.0349419	FALSE
3333	Pdcd4-201_ENSMUST00000025931	3.02741	-0.415176	9.93551e-09	3.33336e-05	9.93551e-09	3.33336e-05	0.00791668	0.0076767	FALSE
3335	Rps12-ps3-201_ENSMUST00000086764	3.61049	0.535893	1.44495e-06	0.0048478	1.44495e-06	0.0048478	0.00560174	0.0053612	FALSE
3336	Eif3a-201_ENSMUST00000025955	3.89399	-0.327119	4.41756e-12	1.48209e-08	4.41756e-12	1.48209e-08	0.0115285	0.0112894	FALSE
3337	Prdx3-201_ENSMUST00000025961	4.06955	1.59711	1.24731e-79	4.18474e-76	1.24731e-79	4.18474e-76	0.0827498	0.0825279	FALSE
3338	Zfp950-204_ENSMUST00000143264	2.73966	-0.708493	5.55188e-14	1.86266e-10	5.55188e-14	1.86266e-10	0.0135815	0.0133429	FALSE
3339	mt-Nd1-201_ENSMUST00000082392	8.15508	-0.296241	1.03209e-26	3.46267e-23	1.03209e-26	3.46267e-23	0.0273115	0.0270762	FALSE
3340	mt-Nd2-201_ENSMUST00000082396	6.87095	-0.339861	1.09283e-25	3.66644e-22	1.09283e-25	3.66644e-22	0.0262099	0.0259744	FALSE
3341	mt-Co1-201_ENSMUST00000082402	8.19718	-0.157131	9.38753e-13	3.14952e-09	9.38753e-13	3.14952e-09	0.0122548	0.0120159	FALSE
3343	mt-Atp8-201_ENSMUST00000082407	7.48368	-0.390657	1.1291e-35	3.78812e-32	1.1291e-35	3.78812e-32	0.0369038	0.0366708	FALSE
3344	mt-Atp6-201_ENSMUST00000082408	8.84594	-0.364143	2.09743e-39	7.03688e-36	2.09743e-39	7.03688e-36	0.0408749	0.0406429	FALSE
3345	mt-Co3-201_ENSMUST00000082409	9.09426	-0.210871	4.22956e-16	1.41902e-12	4.22956e-16	1.41902e-12	0.0158703	0.0156323	FALSE
3347	mt-Nd4l-201_ENSMUST00000084013	5.97068	-0.399447	8.77766e-23	2.94491e-19	8.77766e-23	2.94491e-19	0.0230832	0.0228469	FALSE
3348	mt-Nd4-201_ENSMUST00000082414	7.13827	-0.224011	2.73947e-14	9.19091e-11	2.73947e-14	9.19091e-11	0.013913	0.0136745	FALSE
3349	mt-Nd5-201_ENSMUST00000082418	6.25533	-0.154238	4.40102e-07	0.00147654	4.40102e-07	0.00147654	0.00615251	0.00591211	FALSE
3351	mt-Cytb-201_ENSMUST00000082421	8.21229	-0.258915	2.7374e-20	9.18397e-17	2.7374e-20	9.18397e-17	0.0203941	0.0201571	FALSE
3352	Vamp7-201_ENSMUST00000051100	4.06084	0.39547	2.03007e-09	6.81089e-06	2.03007e-09	6.81089e-06	0.00865823	0.00841842	FALSE
3353	AC132444.6-201_ENSMUST00000177921	3.00916	-0.642965	8.14897e-24	2.73398e-20	8.14897e-24	2.73398e-20	0.024195	0.023959	FALSE
