# Supplementary material for: Isoform cell-type specificity in the mouse primary motor cortex
Source: Nature. 2021 Oct 6;598(7879):195–9. doi: 10.1038/s41586-021-03969-3 (PMC8494650; doi:10.1038/s41586-021-03969-3)
Supplement: Supplementary file 12 — Spatial isoform atlas subclass [file 41586_2021_3969_MOESM12_ESM.xlsx]

## Sheet: class_isoform
	index	name	p_raw	p_corr	es
30	GABAergic	Cox5a-201_ENSMUST00000000090	0	0	0.106898
31	GABAergic	Cox5a-202_ENSMUST00000213678	0	7.86501e-09	0.0986715
88	GABAergic	Sdhd-201_ENSMUST00000000175	0	2.43169e-09	-0.187332
160	GABAergic	Ckmt1-201_ENSMUST00000000317	0	0	-0.453508
179	GABAergic	Comt-202_ENSMUST00000115609	0	0	-0.520703
192	GABAergic	Dazap2-201_ENSMUST00000000356	0	0	-0.53377
196	GABAergic	Mcts1-201_ENSMUST00000000365	0	0	-0.262231
230	GABAergic	Ndufa9-201_ENSMUST00000088194	0	0	-0.288962
409	GABAergic	Rpl13-201_ENSMUST00000000756	0	0	0.253731
570	GABAergic	Ilf2-201_ENSMUST00000001042	1.80133e-06	0.00422412	-0.173043
690	GABAergic	Ift20-203_ENSMUST00000128788	2.07371e-10	4.86284e-07	-0.148004
705	GABAergic	Araf-202_ENSMUST00000120356	0	0	0.467819
751	GABAergic	Snrnp27-201_ENSMUST00000001186	0	0	-0.202125
762	GABAergic	Calm1-203_ENSMUST00000127300	0	0	-0.325964
763	GABAergic	Calm1-204_ENSMUST00000153524	0	0	-0.300699
765	GABAergic	Calm1-202_ENSMUST00000110082	0	0	-0.581914
804	GABAergic	Ckb-201_ENSMUST00000001304	0	0	-0.144443
824	GABAergic	Pfdn5-205_ENSMUST00000166658	0	0	0.140677
826	GABAergic	Pfdn5-204_ENSMUST00000165717	0	0	-0.18495
848	GABAergic	Fndc5-201_ENSMUST00000102600	0	0	1.96697
864	GABAergic	Hars-201_ENSMUST00000001416	0	0	-0.41496
865	GABAergic	Zmat2-201_ENSMUST00000001419	0	0	-0.886373
1002	GABAergic	Tubb5-201_ENSMUST00000001566	0	0	-1.0243
1045	GABAergic	Brpf1-206_ENSMUST00000131594	0	0	-0.449903
1076	GABAergic	Eef1e1-201_ENSMUST00000001757	0	0	0.643834
1115	GABAergic	Chordc1-201_ENSMUST00000001825	0	0	-0.265087
1157	GABAergic	Sept7-202_ENSMUST00000165594	0	0	-0.640804
1158	GABAergic	Sept7-201_ENSMUST00000115272	0	0	-1.50403
1174	GABAergic	Rac1-204_ENSMUST00000145709	0	0	-0.476586
1175	GABAergic	Rac1-202_ENSMUST00000100489	0	0	-0.294431
1177	GABAergic	Rac1-201_ENSMUST00000080537	0	0	-0.271509
1311	GABAergic	Pnck-203_ENSMUST00000114473	0	0	0.990301
1320	GABAergic	Bcap31-201_ENSMUST00000002091	3.38797e-07	0.000794479	-0.117316
1323	GABAergic	Kmt2a-201_ENSMUST00000002095	0	2.06213e-07	0.13444
1324	GABAergic	Kmt2a-202_ENSMUST00000114689	0	0	0.131439
1374	GABAergic	Sdf2-201_ENSMUST00000002133	1.09703e-08	2.57252e-05	-0.191842
1391	GABAergic	Psmc3-202_ENSMUST00000067663	0	0	-0.433872
1497	GABAergic	Peg3-201_ENSMUST00000051209	0	0	0.459777
1607	GABAergic	Ndufa11-201_ENSMUST00000002452	0	0	0.40921
1638	GABAergic	Ndufb2-205_ENSMUST00000135671	0	0	0.164923
1639	GABAergic	Ndufb2-201_ENSMUST00000002490	0	0	0.114635
1640	GABAergic	Ndufb2-202_ENSMUST00000119379	0	0	0.187542
1670	GABAergic	Snrpd1-201_ENSMUST00000002551	0	0	0.152734
1726	GABAergic	Mien1-201_ENSMUST00000002655	0	0	-0.644196
1742	GABAergic	Akap8l-201_ENSMUST00000050214	0	0	-0.285192
1749	GABAergic	Clpp-201_ENSMUST00000002735	0	0	0.687832
1775	GABAergic	Naa20-202_ENSMUST00000110000	0	0	0.18035
1804	GABAergic	Mea1-201_ENSMUST00000002845	0	0	0.351788
1847	GABAergic	Epdr1-201_ENSMUST00000002885	0	0	-0.310702
1880	GABAergic	Adprh-201_ENSMUST00000002923	0	0	-0.24433
1992	GABAergic	Tomm40-202_ENSMUST00000093552	0	0	0.292369
2038	GABAergic	Hmgn2-203_ENSMUST00000102553	0	0	-0.609895
2042	GABAergic	Fam32a-201_ENSMUST00000003123	0	0	-0.583643
2062	GABAergic	Atp5d-201_ENSMUST00000003156	0	4.96452e-08	0.0850902
2080	GABAergic	Lipe-201_ENSMUST00000003207	0	0	-0.37681
2091	GABAergic	Pafah1b2-201_ENSMUST00000172450	0	0	-0.284528
2113	GABAergic	Sri-201_ENSMUST00000003245	0	0	-0.597273
2115	GABAergic	Sri-205_ENSMUST00000148633	0	0	-0.496395
2189	GABAergic	Car11-201_ENSMUST00000003360	0	0	-0.806894
2220	GABAergic	Mrpl4-201_ENSMUST00000003386	0	0	-0.334444
2269	GABAergic	Pld3-201_ENSMUST00000117095	0	0	-0.987805
2298	GABAergic	Elavl3-201_ENSMUST00000003501	0	0	0.438952
2301	GABAergic	Rab3b-201_ENSMUST00000003502	0	0	3.13444
2302	GABAergic	Rab3b-202_ENSMUST00000106650	0	0	2.26375
2352	GABAergic	Med29-201_ENSMUST00000003536	0	0	-0.319927
2361	GABAergic	Bicd1-209_ENSMUST00000203502	0	0	-0.386653
2581	GABAergic	Calr-204_ENSMUST00000154774	0	0	-0.507881
2582	GABAergic	Calr-201_ENSMUST00000003912	0	0	-0.239407
2628	GABAergic	Lin7b-201_ENSMUST00000003971	0	0	-1.09844
2655	GABAergic	Rpl8-201_ENSMUST00000004072	1.93993e-08	4.54914e-05	0.101921
2680	GABAergic	Gstm5-204_ENSMUST00000169365	0	0	-0.530192
2712	GABAergic	Hmox2-201_ENSMUST00000004172	0	0	-0.317242
2713	GABAergic	Hmox2-203_ENSMUST00000120232	0	0	-0.381848
2778	GABAergic	Psap-205_ENSMUST00000179238	0	0	-0.286339
2801	GABAergic	Phb2-201_ENSMUST00000004375	1.16476e-08	2.73135e-05	-0.218497
2804	GABAergic	Eno2-201_ENSMUST00000004378	0	0	-0.814338
2897	GABAergic	Ppp1cc-202_ENSMUST00000102528	0	0	0.435105
2924	GABAergic	Tax1bp1-201_ENSMUST00000080723	0	0	-0.393238
3073	GABAergic	Polr2e-201_ENSMUST00000004786	0	0	-0.713135
3088	GABAergic	Mtfp1-201_ENSMUST00000004868	0	0	0.994134
3104	GABAergic	Rab11a-208_ENSMUST00000172298	0	0	-0.365578
3149	GABAergic	Ap1s1-201_ENSMUST00000111080	0	0	-0.74974
3153	GABAergic	Srpk1-204_ENSMUST00000130643	0	0	-0.395004
3260	GABAergic	Hnrnpa2b1-202_ENSMUST00000090002	0	0	0.359524
3289	GABAergic	Cstb-201_ENSMUST00000005185	0	0	0.254749
3306	GABAergic	Jkamp-201_ENSMUST00000057257	0	1.11658e-08	-0.26098
3358	GABAergic	Prdx2-201_ENSMUST00000005292	0	1.04906e-08	0.133039
3363	GABAergic	Prdx2-208_ENSMUST00000164807	0	1.8272e-07	0.110426
3365	GABAergic	Prdx2-205_ENSMUST00000127215	1.56962e-10	3.68076e-07	0.165543
3388	GABAergic	Ufd1-201_ENSMUST00000005394	0	0	-0.669663
3479	GABAergic	Prkaca-201_ENSMUST00000005606	1.27423e-07	0.000298806	0.16069
3558	GABAergic	Ube2m-201_ENSMUST00000005714	0	0	0.17515
3569	GABAergic	Mef2c-217_ENSMUST00000198069	0	0	-0.677463
3626	GABAergic	Psmd4-202_ENSMUST00000107237	1.55611e-06	0.00364907	-0.13196
3711	GABAergic	Ranbp1-202_ENSMUST00000115645	0	0	0.266055
3723	GABAergic	Psmb4-202_ENSMUST00000133412	0	0	-0.287239
3744	GABAergic	Rsl1d1-201_ENSMUST00000119953	0	0	-0.54442
3924	GABAergic	Napa-201_ENSMUST00000006181	0	0	-0.318483
3929	GABAergic	Sra1-204_ENSMUST00000173482	0	0	-0.533124
3935	GABAergic	Atp5g1-201_ENSMUST00000090541	0	0	-0.097398
3937	GABAergic	Snf8-204_ENSMUST00000150946	0	0	-0.32184
3938	GABAergic	Snf8-201_ENSMUST00000006217	0	0	-0.416962
3943	GABAergic	Tbcb-201_ENSMUST00000006254	0	0	0.143924
4003	GABAergic	Atp6v1b2-201_ENSMUST00000006435	0	0	-0.36875
4044	GABAergic	Arpc2-203_ENSMUST00000113820	0	0	-0.772358
4055	GABAergic	Tmem147-207_ENSMUST00000209065	8.28456e-10	1.94273e-06	-0.22436
4061	GABAergic	Rps9-201_ENSMUST00000006496	0	0	0.104925
4092	GABAergic	Pgrmc1-201_ENSMUST00000073339	0	0	-0.249877
4117	GABAergic	Pfdn2-201_ENSMUST00000006579	0	0	0.252933
4130	GABAergic	Srm-201_ENSMUST00000006611	1.14256e-09	2.67929e-06	0.184358
4258	GABAergic	Aplp1-201_ENSMUST00000006828	0	0	-0.500868
4294	GABAergic	Cdc42-202_ENSMUST00000051477	0	0	-0.196324
4295	GABAergic	Cdc42-201_ENSMUST00000030417	0	0	-0.242359
4308	GABAergic	Acot13-201_ENSMUST00000006900	0	0	0.26942
4342	GABAergic	Kif5b-201_ENSMUST00000025083	0	2.09624e-08	0.19258
4364	GABAergic	Sod2-201_ENSMUST00000007012	8.53026e-08	0.000200035	-0.109152
4403	GABAergic	Eif1b-201_ENSMUST00000007139	0	0	0.357454
4412	GABAergic	Psmd2-201_ENSMUST00000007212	0	0	-0.638186
4422	GABAergic	Syngr3-201_ENSMUST00000007236	0	0	0.410709
4589	GABAergic	Ccdc124-201_ENSMUST00000007865	0	0	-0.465219
4591	GABAergic	Cct4-204_ENSMUST00000173867	7.75636e-08	0.000181887	-0.147788
4614	GABAergic	Rhoa-201_ENSMUST00000007959	0	0	-0.51867
4678	GABAergic	Ctsd-202_ENSMUST00000151120	2.66005e-06	0.00623781	0.197404
4679	GABAergic	Rplp1-201_ENSMUST00000008036	0	0	0.15622
4687	GABAergic	Ttc9b-201_ENSMUST00000008088	0	0	-2.16353
4707	GABAergic	Ap2s1-201_ENSMUST00000086112	0	0	-0.400733
4716	GABAergic	Emc10-202_ENSMUST00000118808	0	0	-0.386166
4788	GABAergic	Ubc-202_ENSMUST00000136312	2.93244e-08	6.87657e-05	0.0839805
4868	GABAergic	Rps18-209_ENSMUST00000174745	0	0	-0.220685
4882	GABAergic	Rpl10-201_ENSMUST00000008826	0	0	-0.3273
4888	GABAergic	Rps15a-201_ENSMUST00000106588	0	0	-0.216424
4914	GABAergic	Acyp1-201_ENSMUST00000008966	0	0	-0.344698
4935	GABAergic	Rala-201_ENSMUST00000009003	0	0	-0.440462
4936	GABAergic	Vdac3-201_ENSMUST00000009036	5.89788e-07	0.00138305	-0.0890776
4952	GABAergic	Dynll1-201_ENSMUST00000009157	0	0	-1.52821
4953	GABAergic	Dynll1-204_ENSMUST00000125959	0	0	-1.91101
4955	GABAergic	Dynll1-202_ENSMUST00000112090	0	0	-1.67893
4957	GABAergic	Dynll1-203_ENSMUST00000123292	0	0	-1.74299
4980	GABAergic	Zmat5-201_ENSMUST00000009220	0	3.2648e-09	0.228647
4992	GABAergic	Ewsr1-202_ENSMUST00000073308	0	0	-0.302183
5088	GABAergic	Srp14-201_ENSMUST00000009693	0	0	-0.122638
5114	GABAergic	Cbx5-203_ENSMUST00000122182	1.00882e-09	2.36569e-06	-0.213736
5204	GABAergic	Snap47-201_ENSMUST00000010038	0	0	0.126188
5215	GABAergic	Rps25-201_ENSMUST00000080300	7.75746e-07	0.00181912	0.102621
5218	GABAergic	Rps25-204_ENSMUST00000216076	0	0	0.160785
5261	GABAergic	Tusc2-201_ENSMUST00000010198	0	0	-0.250933
5287	GABAergic	Slc3a2-207_ENSMUST00000206598	0	1.25179e-10	0.300069
5288	GABAergic	Slc3a2-202_ENSMUST00000170157	1.35337e-06	0.00317365	0.15599
5348	GABAergic	Nedd8-202_ENSMUST00000163750	0	0	-0.240271
5349	GABAergic	Nedd8-204_ENSMUST00000227250	0	0	-0.101156
5352	GABAergic	Mrpl52-201_ENSMUST00000010550	0	0	0.561106
5388	GABAergic	Pigyl-201_ENSMUST00000123680	0	1.04089e-07	0.16032
5401	GABAergic	Rbm25-201_ENSMUST00000048155	0	0	-0.249974
5532	GABAergic	Pgam1-201_ENSMUST00000011896	1.01116e-07	0.000237117	-0.0743531
5643	GABAergic	Rpl15-203_ENSMUST00000100799	0	0	-0.440253
5644	GABAergic	Rpl15-202_ENSMUST00000080281	9.00318e-09	2.11125e-05	-0.159348
5651	GABAergic	Tmem167-203_ENSMUST00000161568	0	0	-0.396276
5702	GABAergic	Adgrl1-207_ENSMUST00000141158	0	0	-0.578892
5720	GABAergic	Atp6v0d1-201_ENSMUST00000013304	0	0	-0.584059
5757	GABAergic	Tango2-203_ENSMUST00000128580	0	0	-0.815387
5784	GABAergic	Atraid-201_ENSMUST00000013766	0	0	0.18501
5797	GABAergic	Atad1-201_ENSMUST00000070210	0	0	-0.699531
5800	GABAergic	Pten-201_ENSMUST00000013807	0	0	-0.478447
5801	GABAergic	Pea15a-201_ENSMUST00000013842	0	0	0.418358
5837	GABAergic	Elof1-201_ENSMUST00000013966	0	0	-0.250668
5910	GABAergic	Dnajc7-201_ENSMUST00000014339	0	0	-0.429804
5931	GABAergic	Ndufa2-201_ENSMUST00000014438	0	0	0.221929
5941	GABAergic	Cox6c-201_ENSMUST00000014457	0	0	0.249487
5964	GABAergic	Tsg101-201_ENSMUST00000014546	0	0	-0.299805
5969	GABAergic	Tsg101-206_ENSMUST00000209538	0	0	-0.300609
5998	GABAergic	Srp19-201_ENSMUST00000072576	0	0	-0.279898
6011	GABAergic	Mrps25-203_ENSMUST00000140438	0	0	-0.293647
6012	GABAergic	Mrps25-201_ENSMUST00000014695	0	0	-0.537225
6028	GABAergic	Camta1-207_ENSMUST00000140030	0	0	0.409667
6039	GABAergic	Kif1a-206_ENSMUST00000186861	0	0	1.48275
6044	GABAergic	Kif1a-204_ENSMUST00000171796	0	0	0.4644
6050	GABAergic	Slc25a11-201_ENSMUST00000014750	0	2.33372e-07	-0.21904
6091	GABAergic	Psmb1-201_ENSMUST00000014913	0	8.87995e-09	-0.0848818
6134	GABAergic	Tmem208-201_ENSMUST00000015000	5.30105e-08	0.00012431	-0.213295
6151	GABAergic	Dnajb9-201_ENSMUST00000015049	0	1.76789e-10	-0.225721
6161	GABAergic	Ppp1cb-201_ENSMUST00000015100	0	0	-0.789323
6162	GABAergic	Ppp1cb-205_ENSMUST00000201880	0	0	-0.591208
6190	GABAergic	Trappc2l-201_ENSMUST00000015157	0	0	-0.271201
6191	GABAergic	Trappc2l-203_ENSMUST00000212477	0	0	-0.315094
6231	GABAergic	Npdc1-202_ENSMUST00000071442	0	0	-0.267351
6254	GABAergic	Ube2i-201_ENSMUST00000049911	0	0	-0.573553
6423	GABAergic	Prrt1-201_ENSMUST00000015620	0	0	-0.522434
6499	GABAergic	Hspa8-201_ENSMUST00000015800	0	0	-0.0904689
6504	GABAergic	Hspa8-202_ENSMUST00000117557	0	0	-0.202266
6515	GABAergic	Pdzd11-202_ENSMUST00000059099	2.14961e-06	0.00504084	-0.188723
6517	GABAergic	Psma2-201_ENSMUST00000170836	5.37969e-10	1.26154e-06	-0.0659142
6518	GABAergic	Psma2-202_ENSMUST00000221168	0	0	-0.306185
6519	GABAergic	Mrpl32-202_ENSMUST00000220621	0	0	-0.224264
6522	GABAergic	Mrpl32-201_ENSMUST00000015816	0	0	-0.396973
6555	GABAergic	Capza2-201_ENSMUST00000015877	0	0	-0.699167
6573	GABAergic	Anp32e-202_ENSMUST00000165307	0	0	-0.401709
6619	GABAergic	Med28-202_ENSMUST00000118833	0	0	-0.247852
6620	GABAergic	Med28-201_ENSMUST00000015948	0	0	-0.359272
6622	GABAergic	Med28-205_ENSMUST00000156481	0	0	-0.207743
6625	GABAergic	Qdpr-201_ENSMUST00000015950	0	0	0.282824
6639	GABAergic	Sqstm1-202_ENSMUST00000102774	0	5.97398e-09	-0.144754
6640	GABAergic	Sqstm1-204_ENSMUST00000136936	0	0	-0.542775
6686	GABAergic	Dstn-201_ENSMUST00000103172	0	0	-0.357083
6793	GABAergic	Prelid3b-201_ENSMUST00000016401	3.49898e-09	8.20511e-06	-0.208666
6813	GABAergic	Ppdpf-202_ENSMUST00000108841	0	0	-0.412263
6831	GABAergic	Eef1a2-201_ENSMUST00000055990	0	0	-0.555097
6847	GABAergic	Ndufa1-201_ENSMUST00000016571	0	0	0.149131
6921	GABAergic	H3f3b-201_ENSMUST00000016703	0	0	0.468711
6959	GABAergic	Mrps18c-201_ENSMUST00000016977	0	0	-0.755741
7044	GABAergic	Psmd3-201_ENSMUST00000017365	0	0	-0.313894
7078	GABAergic	Taok1-201_ENSMUST00000017435	0	0	-0.282536
7107	GABAergic	Rpl19-201_ENSMUST00000017548	0	1.90774e-07	0.088398
7240	GABAergic	Wsb1-206_ENSMUST00000150416	0	0	0.44842
7261	GABAergic	Serinc3-201_ENSMUST00000017851	0	0	-0.555567
7299	GABAergic	Slc12a5-208_ENSMUST00000202479	2.98003e-07	0.000698817	0.176413
7336	GABAergic	Cox7c-203_ENSMUST00000131011	0	0	0.18726
7340	GABAergic	Pitpna-205_ENSMUST00000179445	0	8.50006e-10	-0.230621
7358	GABAergic	Rab5a-201_ENSMUST00000017975	0	0	-0.451658
7454	GABAergic	Vmp1-201_ENSMUST00000018315	0	0	-0.789814
7462	GABAergic	Uchl5-208_ENSMUST00000191512	0	0	-0.259579
7469	GABAergic	Glrx2-202_ENSMUST00000111957	0	0	-0.607506
7494	GABAergic	Psmb6-203_ENSMUST00000145503	0	0	0.188483
7495	GABAergic	Psmb6-201_ENSMUST00000018430	0	0	0.112019
7501	GABAergic	Spag7-201_ENSMUST00000018431	0	0	-0.238285
7503	GABAergic	Pfn1-201_ENSMUST00000018437	9.9906e-09	2.34279e-05	-0.0873332
7510	GABAergic	Ywhab-201_ENSMUST00000018470	0	1.4603e-09	-0.0774707
7564	GABAergic	Kif3a-203_ENSMUST00000120613	0	3.23412e-08	-0.261178
7663	GABAergic	Appbp2-201_ENSMUST00000018625	5.13213e-07	0.00120349	0.169829
7668	GABAergic	Ncor1-212_ENSMUST00000155486	0	0	-0.385375
7687	GABAergic	Cenpv-201_ENSMUST00000018653	8.50208e-08	0.000199374	-0.176792
7709	GABAergic	Trim37-201_ENSMUST00000041282	0	1.26806e-08	-0.205758
7728	GABAergic	Gabarap-201_ENSMUST00000018711	0	0	0.197118
7729	GABAergic	Gabarap-202_ENSMUST00000108592	0	3.02946e-08	0.113492
7730	GABAergic	Gabarap-204_ENSMUST00000144443	0	0	0.137585
7749	GABAergic	Atox1-201_ENSMUST00000108857	0	2.78748e-09	-0.131994
7785	GABAergic	Cbx1-204_ENSMUST00000134585	8.89846e-08	0.000208669	0.160143
7819	GABAergic	Dync1h1-201_ENSMUST00000018851	0	0	-0.302208
7855	GABAergic	Atp5g3-201_ENSMUST00000018914	0	0	0.150297
7858	GABAergic	Atp5g3-202_ENSMUST00000111996	7.54579e-08	0.000176949	0.148476
7924	GABAergic	Sult4a1-201_ENSMUST00000082365	0	0	-0.246283
7927	GABAergic	Mrpl45-201_ENSMUST00000019026	3.11759e-06	0.00731075	-0.178046
7965	GABAergic	Ywhah-201_ENSMUST00000019109	0	0	-0.936099
8051	GABAergic	BC005537-201_ENSMUST00000019276	0	0	-0.364533
8068	GABAergic	Cacng2-201_ENSMUST00000019290	0	0	0.599699
8069	GABAergic	Tmem160-201_ENSMUST00000019302	1.16005e-08	2.72033e-05	-0.154855
8092	GABAergic	Scn1b-202_ENSMUST00000211923	0	1.92033e-10	-0.29531
8096	GABAergic	Atp6v1e1-201_ENSMUST00000019354	0	0	-0.124157
8129	GABAergic	Atp6v0a1-201_ENSMUST00000044721	0	0	-0.730536
8154	GABAergic	D8Ertd738e-201_ENSMUST00000019506	0	0	-0.23009
8157	GABAergic	Calm3-201_ENSMUST00000019514	0	0	0.166598
8158	GABAergic	Calm3-204_ENSMUST00000173557	0	0	-0.355331
8164	GABAergic	Cops3-201_ENSMUST00000019517	0	0	-0.394437
8176	GABAergic	Fkbp8-201_ENSMUST00000075491	5.29411e-07	0.00124147	-0.159558
8178	GABAergic	Ddx39b-201_ENSMUST00000068056	0	0	-0.506054
8211	GABAergic	Cdc37-202_ENSMUST00000215296	0	0	-0.247214
8212	GABAergic	Cdc37-201_ENSMUST00000019615	0	0	-0.176481
8213	GABAergic	Cdc37-203_ENSMUST00000215866	0	0	-0.340619
8221	GABAergic	Cops6-201_ENSMUST00000019638	1.03284e-10	2.422e-07	-0.196054
8222	GABAergic	Cops6-202_ENSMUST00000110951	2.18997e-09	5.13549e-06	-0.11926
8227	GABAergic	Ubb-201_ENSMUST00000019649	0	0	0.10962
8272	GABAergic	Ccdc12-201_ENSMUST00000019803	0	0	-0.273388
8281	GABAergic	Fmc1-201_ENSMUST00000019833	0	0	0.515496
8356	GABAergic	Hdac2-201_ENSMUST00000019911	0	0	-0.856929
8357	GABAergic	Rwdd1-201_ENSMUST00000019917	0	0	-0.343369
8400	GABAergic	Pcmt1-202_ENSMUST00000159917	0	0	-0.571458
8423	GABAergic	Aig1-205_ENSMUST00000162610	0	0	-0.516333
8597	GABAergic	Pkib-205_ENSMUST00000176225	0	0	-0.344309
8604	GABAergic	Serinc1-201_ENSMUST00000020027	0	0	-0.463107
8662	GABAergic	Ccdc59-201_ENSMUST00000020049	0	0	-0.356901
8689	GABAergic	Zwint-201_ENSMUST00000020081	0	0	0.179409
8706	GABAergic	Atp2b1-201_ENSMUST00000020107	0	0	-1.70092
8823	GABAergic	Ahi1-201_ENSMUST00000105525	0	0	-0.248296
8849	GABAergic	Stx7-201_ENSMUST00000020174	0	0	-0.342549
8877	GABAergic	Snrpf-201_ENSMUST00000020203	0	0	0.234017
8881	GABAergic	Ndufa12-204_ENSMUST00000179990	0	0	0.412263
8924	GABAergic	Hsp90b1-201_ENSMUST00000020238	0	0	-0.139314
9045	GABAergic	Ppa1-201_ENSMUST00000020286	0	0	-0.265166
9046	GABAergic	Npffr1-201_ENSMUST00000020287	0	1.1337e-10	-0.132718
9143	GABAergic	Rab21-201_ENSMUST00000020343	2.84228e-07	0.000666514	0.122919
9164	GABAergic	Rab1a-206_ENSMUST00000163483	0	0	-0.237864
9165	GABAergic	Rab1a-202_ENSMUST00000109601	0	0	-0.275379
9178	GABAergic	Actr2-201_ENSMUST00000000137	0	0	-0.403921
9181	GABAergic	Ndufs7-206_ENSMUST00000157063	0	0	0.523155
9183	GABAergic	Ndufs7-201_ENSMUST00000020361	0	0	0.189871
9197	GABAergic	Uqcr11-201_ENSMUST00000020372	0	0	-0.0791694
9259	GABAergic	Snrpd3-203_ENSMUST00000220229	0	4.88086e-09	-0.128936
9326	GABAergic	Timm13-203_ENSMUST00000218481	9.03968e-07	0.0021198	-0.18757
9328	GABAergic	Timm13-201_ENSMUST00000020440	0	0	-0.154311
9337	GABAergic	Llph-201_ENSMUST00000020444	0	0	-0.299847
9339	GABAergic	Llph-203_ENSMUST00000220107	0	0	-0.732959
9343	GABAergic	Tmbim4-201_ENSMUST00000020446	0	0	-0.71914
9457	GABAergic	Hint1-201_ENSMUST00000020504	0	0	0.429838
9541	GABAergic	Nsg2-201_ENSMUST00000020537	0	0	0.449128
9561	GABAergic	Tpgs1-201_ENSMUST00000020552	0	0	-0.587073
9580	GABAergic	Sptbn1-207_ENSMUST00000145315	0	0	-0.304288
9590	GABAergic	Mdh1-201_ENSMUST00000102874	3.38318e-10	7.93355e-07	0.074475
9638	GABAergic	Cyfip2-202_ENSMUST00000093166	0	0	-0.679013
9648	GABAergic	Ppp2ca-201_ENSMUST00000020608	3.39287e-06	0.00795628	-0.061308
9653	GABAergic	Hnrnpab-201_ENSMUST00000074669	0	0	-0.308903
9697	GABAergic	Rack1-201_ENSMUST00000020640	0	0	-0.268308
9733	GABAergic	Sar1b-201_ENSMUST00000020653	0	0	-0.230288
9753	GABAergic	Ube2b-201_ENSMUST00000020657	0	0	-0.395848
9776	GABAergic	Vdac1-202_ENSMUST00000102758	0	0	-0.155886
9823	GABAergic	Gabrg2-201_ENSMUST00000070725	0	7.92505e-10	-0.256155
9824	GABAergic	Gabrg2-202_ENSMUST00000070735	0	5.97794e-08	-0.271876
9829	GABAergic	Arf5-202_ENSMUST00000169841	0	0	-0.695815
9830	GABAergic	Arf5-201_ENSMUST00000020717	0	0	-0.435837
9836	GABAergic	Guk1-204_ENSMUST00000170202	0	0	-0.189608
9886	GABAergic	Drg1-201_ENSMUST00000020741	0	0	-0.463783
9890	GABAergic	Rtn4-201_ENSMUST00000060992	0	0	-2.39897
9903	GABAergic	Rps27a-202_ENSMUST00000102845	0	0	0.277389
9905	GABAergic	Rps27a-201_ENSMUST00000102844	1.3205e-08	3.09656e-05	0.0797731
9910	GABAergic	Cfap36-201_ENSMUST00000020754	0	0	-0.288904
9952	GABAergic	Dynll2-201_ENSMUST00000020775	0	0	0.440554
9954	GABAergic	Xbp1-201_ENSMUST00000063084	0	0	-0.269314
9959	GABAergic	Supt4a-201_ENSMUST00000093955	0	0	-0.451375
9987	GABAergic	Rnf187-201_ENSMUST00000094151	0	0	0.237991
9993	GABAergic	Mrpl22-201_ENSMUST00000020820	0	0	-0.451933
10030	GABAergic	Znhit3-201_ENSMUST00000103195	0	0	-0.290252
10139	GABAergic	Pdia6-201_ENSMUST00000057288	0	0	-0.673514
10147	GABAergic	Tspan13-201_ENSMUST00000020896	0	0	-0.931931
10150	GABAergic	Rock2-201_ENSMUST00000020904	0	0	-0.750142
10154	GABAergic	Laptm4a-201_ENSMUST00000020909	0	0	-0.3116
10240	GABAergic	Prkar1a-203_ENSMUST00000106677	0	0	-0.481243
10304	GABAergic	Ncoa1-201_ENSMUST00000085814	0	0	0.603485
10371	GABAergic	Dld-201_ENSMUST00000110857	0	0	-0.503484
10474	GABAergic	Psmc5-201_ENSMUST00000021049	0	0	-0.269658
10499	GABAergic	Ddx5-201_ENSMUST00000021062	0	0	-0.293536
10501	GABAergic	Psmd12-201_ENSMUST00000021063	0	0	-0.348169
10532	GABAergic	Jpt1-201_ENSMUST00000021083	0	0	-1.33326
10537	GABAergic	Sumo2-205_ENSMUST00000121185	0	0	-0.771753
10539	GABAergic	Sumo2-201_ENSMUST00000021084	0	0	-0.995193
10540	GABAergic	Sumo2-207_ENSMUST00000153892	1.55149e-06	0.00363824	-0.090783
10634	GABAergic	Ten1-201_ENSMUST00000021130	0	0	-0.279326
10679	GABAergic	Txndc17-201_ENSMUST00000021158	0	0	-0.342968
10782	GABAergic	Timm22-201_ENSMUST00000021203	0	0	-0.438275
10792	GABAergic	Ywhae-201_ENSMUST00000067664	0	0	-0.29321
10797	GABAergic	Nme2-201_ENSMUST00000021217	0	0	0.216949
10900	GABAergic	Vamp2-201_ENSMUST00000021273	1.348e-08	3.16105e-05	0.0745818
11049	GABAergic	Fkbp3-201_ENSMUST00000021332	0	0	0.262619
11055	GABAergic	Fkbp3-207_ENSMUST00000221706	0	0	0.2489
11134	GABAergic	Pnn-201_ENSMUST00000021381	1.8654e-08	4.37437e-05	-0.16995
11208	GABAergic	Psma6-201_ENSMUST00000021412	0	0	-0.20341
11239	GABAergic	Ahsa1-201_ENSMUST00000021425	1.64877e-09	3.86638e-06	-0.152321
11250	GABAergic	Slirp-204_ENSMUST00000161023	0	1.31761e-08	0.140877
11252	GABAergic	Slirp-202_ENSMUST00000160488	0	0	0.303719
11253	GABAergic	Slirp-203_ENSMUST00000160880	5.05301e-09	1.18493e-05	0.151334
11263	GABAergic	Nova1-201_ENSMUST00000021438	0	0	-0.188531
11334	GABAergic	Actr10-201_ENSMUST00000021479	0	0	-0.218347
11351	GABAergic	Rtn1-205_ENSMUST00000150156	0	0	-0.917958
11355	GABAergic	Rtn1-203_ENSMUST00000137990	0	0	0.427846
11356	GABAergic	Rtn1-201_ENSMUST00000021497	0	0	-0.581603
11369	GABAergic	Ppm1a-201_ENSMUST00000021514	0	2.04376e-07	-0.202655
11382	GABAergic	Glrx5-202_ENSMUST00000220494	6.91732e-09	1.62211e-05	0.141587
11383	GABAergic	Glrx5-201_ENSMUST00000021522	0	0	0.207856
11422	GABAergic	Atp6v1d-201_ENSMUST00000021536	0	0	-0.487734
11423	GABAergic	Atp6v1d-202_ENSMUST00000219316	0	0	-0.60566
11432	GABAergic	Eif2s1-201_ENSMUST00000071230	0	0	-0.57491
11440	GABAergic	Vti1b-201_ENSMUST00000055262	0	0	-0.417072
11443	GABAergic	Vti1b-203_ENSMUST00000162789	0	0	-0.310082
11452	GABAergic	Erh-202_ENSMUST00000166931	0	0	-0.426492
11462	GABAergic	Srsf5-212_ENSMUST00000153056	1.98199e-07	0.000464776	-0.1258
11465	GABAergic	Srsf5-205_ENSMUST00000110356	1.89966e-07	0.000445471	-0.187414
11560	GABAergic	Psmc1-201_ENSMUST00000021595	0	0	-0.245942
11662	GABAergic	Gdi2-201_ENSMUST00000059515	0	0	-0.313185
11745	GABAergic	Isca2-201_ENSMUST00000021667	0	0	0.685485
11782	GABAergic	Erg28-201_ENSMUST00000021676	0	0	-0.474595
11806	GABAergic	Evl-207_ENSMUST00000223548	0	0	0.279461
11819	GABAergic	Meg3-209_ENSMUST00000146701	0	0	0.313146
11822	GABAergic	Meg3-205_ENSMUST00000129245	0	0	0.237382
11829	GABAergic	Meg3-206_ENSMUST00000143272	0	0	0.29388
11832	GABAergic	Hsp90aa1-206_ENSMUST00000145255	0	0	0.287455
11834	GABAergic	Hsp90aa1-208_ENSMUST00000155242	0	0	0.668791
11835	GABAergic	Hsp90aa1-201_ENSMUST00000021698	0	0	-0.848441
11836	GABAergic	Hsp90aa1-202_ENSMUST00000094361	0	0	0.0951537
11902	GABAergic	Klc1-201_ENSMUST00000084941	0	2.90603e-08	-0.188595
11904	GABAergic	Klc1-202_ENSMUST00000118471	1.81716e-06	0.00426123	-0.117285
11909	GABAergic	Klc1-203_ENSMUST00000120544	0	0	-0.645538
11932	GABAergic	Ggps1-201_ENSMUST00000170957	5.00211e-10	1.17299e-06	-0.215589
12010	GABAergic	Tmem14c-201_ENSMUST00000021790	0	0	-0.845271
12111	GABAergic	Prpf4b-206_ENSMUST00000221639	2.13282e-07	0.000500145	0.160401
12144	GABAergic	Ssr1-201_ENSMUST00000021864	2.95703e-10	6.93423e-07	-0.174032
12256	GABAergic	Sfxn1-201_ENSMUST00000021930	0	0	0.292207
12264	GABAergic	Ctsl-201_ENSMUST00000021933	0	0	0.291958
12302	GABAergic	Prelid1-202_ENSMUST00000224220	0	0	-0.420514
12303	GABAergic	Prelid1-201_ENSMUST00000021942	0	0	-0.298387
12365	GABAergic	Zfp369-205_ENSMUST00000222364	2.03564e-10	4.77358e-07	-0.167209
12386	GABAergic	Uqcrb-201_ENSMUST00000021993	0	0	0.24129
12399	GABAergic	Cetn3-201_ENSMUST00000022009	0	0	-0.470606
12402	GABAergic	Cetn3-203_ENSMUST00000223858	0	0	-0.488862
12418	GABAergic	Hnrnpk-217_ENSMUST00000177051	0	0	-0.805557
12440	GABAergic	Hnrnpk-201_ENSMUST00000043269	0	0	-0.220028
12443	GABAergic	Ccnh-201_ENSMUST00000022030	0	0	0.278657
12521	GABAergic	Tppp-201_ENSMUST00000022057	0	0	-0.745384
12529	GABAergic	Pdcd6-201_ENSMUST00000022060	0	0	-0.243745
12611	GABAergic	Mrpl36-201_ENSMUST00000022098	0	0	-0.425238
12664	GABAergic	Serf1-201_ENSMUST00000022145	8.52806e-09	1.99983e-05	0.186267
12765	GABAergic	Scamp1-201_ENSMUST00000022197	0	0	-0.67156
12805	GABAergic	Rab3c-202_ENSMUST00000223922	0	0	1.93536
12807	GABAergic	Rab3c-201_ENSMUST00000167824	0	0	1.83369
12808	GABAergic	Rab3c-203_ENSMUST00000224180	0	0	1.29314
12844	GABAergic	Trappc13-205_ENSMUST00000144060	0	0	-0.626288
12871	GABAergic	Rgs7bp-201_ENSMUST00000063551	0	0	0.357537
12905	GABAergic	Psmd6-201_ENSMUST00000022256	0	0	-0.34423
12953	GABAergic	Ndufs4-206_ENSMUST00000232101	0	0	-0.226415
12956	GABAergic	Ndufs4-201_ENSMUST00000022286	0	0	-0.413728
12982	GABAergic	Vdac2-201_ENSMUST00000022293	0	0	0.137557
12992	GABAergic	Nkiras1-201_ENSMUST00000022294	0	0	-0.290027
12995	GABAergic	Nkiras1-202_ENSMUST00000132374	0	0	-0.216859
13002	GABAergic	Ube2e1-201_ENSMUST00000022296	0	0	0.362365
13054	GABAergic	Rtraf-201_ENSMUST00000022341	4.76383e-09	1.11712e-05	-0.131898
13144	GABAergic	Psmc6-201_ENSMUST00000022380	0	0	-0.323919
13176	GABAergic	Ktn1-204_ENSMUST00000186466	0	0	0.285095
13214	GABAergic	Arf4-201_ENSMUST00000022429	7.1737e-10	1.68223e-06	-0.149684
13216	GABAergic	Arf4-202_ENSMUST00000112318	0	0	-0.458959
13217	GABAergic	Arf4-203_ENSMUST00000166075	0	0	-0.384403
13331	GABAergic	Spcs1-206_ENSMUST00000228736	0	0	-0.268981
13347	GABAergic	Spryd7-201_ENSMUST00000022497	0	0	-0.398924
13365	GABAergic	Ctsb-201_ENSMUST00000006235	0	0	-0.193206
13367	GABAergic	Ctsb-202_ENSMUST00000225540	0	0	-0.319451
13382	GABAergic	Eef1akmt1-201_ENSMUST00000022518	0	0	-1.07628
13414	GABAergic	Sap18-204_ENSMUST00000128764	0	0	-0.280768
13420	GABAergic	Mrpl57-201_ENSMUST00000022538	0	6.51436e-08	-0.173713
13421	GABAergic	Mrpl57-202_ENSMUST00000224313	0	0	-0.426214
13497	GABAergic	Esd-207_ENSMUST00000176957	0	0	-0.218738
13509	GABAergic	Gpalpp1-201_ENSMUST00000022585	0	0	-0.210989
13511	GABAergic	Tsc22d1-201_ENSMUST00000022587	0	0	-0.453141
13557	GABAergic	Sugt1-201_ENSMUST00000054908	0	0	-0.432277
13574	GABAergic	Clu-201_ENSMUST00000022616	0	0	-0.370631
13592	GABAergic	Stmn4-201_ENSMUST00000074523	0	0	-1.54748
13596	GABAergic	Dpysl2-201_ENSMUST00000022629	0	0	0.221019
13667	GABAergic	Dmtn-210_ENSMUST00000228824	1.08703e-09	2.54908e-06	-0.224143
13708	GABAergic	Itm2b-201_ENSMUST00000022704	0	0	0.124725
13709	GABAergic	Itm2b-202_ENSMUST00000226722	0	8.35193e-08	-0.163575
13716	GABAergic	Sucla2-203_ENSMUST00000160507	0	0	-0.280484
13803	GABAergic	Dad1-201_ENSMUST00000022781	0	0	-0.134489
13843	GABAergic	Oxct1-201_ENSMUST00000110690	0	0	-0.301019
13853	GABAergic	Psmb5-201_ENSMUST00000022803	0	0	-0.187651
13881	GABAergic	Slc22a17-212_ENSMUST00000231305	0	1.12474e-07	0.210085
13887	GABAergic	Slc22a17-201_ENSMUST00000050772	3.44752e-08	8.08442e-05	0.132184
13900	GABAergic	Zfr-201_ENSMUST00000122941	0	0	-0.343102
13906	GABAergic	Sub1-201_ENSMUST00000022816	0	0	-0.148029
13907	GABAergic	Sub1-202_ENSMUST00000110504	0	0	-0.234405
13960	GABAergic	Psme1-208_ENSMUST00000174259	0	0	1.16912
14110	GABAergic	Ywhaz-201_ENSMUST00000022894	0	0	-0.629423
14115	GABAergic	Ywhaz-204_ENSMUST00000110362	0	0	-1.09287
14129	GABAergic	Atp6v1c1-201_ENSMUST00000022904	0	0	-0.278996
14191	GABAergic	Eif3h-201_ENSMUST00000022925	0	0	-0.237763
14207	GABAergic	Shcbp1-203_ENSMUST00000207665	0	0	-0.458569
14229	GABAergic	Khdrbs3-206_ENSMUST00000230847	0	0	-1.06918
14238	GABAergic	Eif3e-201_ENSMUST00000022960	0	0	-0.802912
14241	GABAergic	Emc2-201_ENSMUST00000022962	0	0	-0.996029
14249	GABAergic	Eny2-204_ENSMUST00000226827	0	0	-0.353425
14288	GABAergic	Ndufb9-201_ENSMUST00000022980	0	0	0.208258
14326	GABAergic	Mrpl13-205_ENSMUST00000172387	0	0	-0.403538
14330	GABAergic	Mrpl13-204_ENSMUST00000170135	0	0	-0.491034
14413	GABAergic	Rbx1-204_ENSMUST00000230062	3.24412e-08	7.60745e-05	0.0858977
14424	GABAergic	St13-205_ENSMUST00000172107	0	0	0.343707
14481	GABAergic	Tomm22-202_ENSMUST00000127292	0	0	-0.303652
14482	GABAergic	Tomm22-201_ENSMUST00000023062	0	0	-0.18508
14516	GABAergic	Samm50-201_ENSMUST00000023071	4.81526e-09	1.12918e-05	-0.189774
14543	GABAergic	Ndufa6-201_ENSMUST00000023085	0	0	0.372478
14558	GABAergic	Smdt1-207_ENSMUST00000230360	0	0	0.221126
14559	GABAergic	Smdt1-201_ENSMUST00000023086	0	0	0.221126
14577	GABAergic	Sept3-201_ENSMUST00000023095	0	0	-0.641072
14619	GABAergic	Pmm1-201_ENSMUST00000023112	0	0	-0.398865
14650	GABAergic	Ppp1r1a-201_ENSMUST00000023133	0	0	-0.581843
14651	GABAergic	Ppp1r1a-202_ENSMUST00000228813	0	0	-0.761938
14723	GABAergic	Crebbp-201_ENSMUST00000023165	6.11588e-08	0.000143417	-0.128312
14779	GABAergic	Rogdi-207_ENSMUST00000202281	0	0	-0.748718
14818	GABAergic	Cyc1-201_ENSMUST00000023210	0	0	0.224048
14955	GABAergic	Ly6h-201_ENSMUST00000023241	0	0	0.355208
14973	GABAergic	Ly6e-215_ENSMUST00000191436	0	0	-1.28974
15060	GABAergic	Yaf2-202_ENSMUST00000133736	0	0	-0.461426
15061	GABAergic	Yaf2-201_ENSMUST00000080299	0	0	-0.488072
15103	GABAergic	Tagln3-201_ENSMUST00000096057	0	0	-1.24939
15111	GABAergic	Cd200-202_ENSMUST00000163230	0	0	-0.361524
15115	GABAergic	Atg3-201_ENSMUST00000023343	0	3.05835e-09	-0.248494
15143	GABAergic	Ube2v2-203_ENSMUST00000115777	0	0	-0.36254
15145	GABAergic	Ube2v2-201_ENSMUST00000096234	0	0	-0.209106
15147	GABAergic	Ube2v2-202_ENSMUST00000115776	0	0	-0.232143
15152	GABAergic	Fopnl-205_ENSMUST00000230495	0	0	-0.485586
15180	GABAergic	Ntan1-205_ENSMUST00000136618	5.70822e-08	0.000133858	-0.20217
15233	GABAergic	Mrpl40-201_ENSMUST00000023391	0	0	-0.421405
15361	GABAergic	Tomm70a-201_ENSMUST00000166897	0	0	-0.705457
15378	GABAergic	Tfg-201_ENSMUST00000065515	0	0	-0.327361
15509	GABAergic	Fgd4-205_ENSMUST00000161624	0	0	-0.224733
15597	GABAergic	Gsk3b-201_ENSMUST00000023507	0	0	0.284592
15670	GABAergic	Ap2m1-202_ENSMUST00000090023	0	0	-0.441455
15671	GABAergic	Ap2m1-201_ENSMUST00000007216	0	0	-0.407002
15673	GABAergic	Ap2m1-203_ENSMUST00000126788	0	0	-0.556549
15675	GABAergic	Ap2m1-211_ENSMUST00000232001	0	0	-0.478866
15716	GABAergic	Tra2b-204_ENSMUST00000161286	8.73324e-07	0.00204795	-0.151806
15765	GABAergic	Eif4a2-204_ENSMUST00000123413	0	0	-0.977208
15767	GABAergic	Eif4a2-201_ENSMUST00000023599	0	0	-0.233587
15768	GABAergic	Eif4a2-210_ENSMUST00000131871	0	0	-0.151439
15788	GABAergic	Atp5j-201_ENSMUST00000023608	0	0	0.354148
15795	GABAergic	Atp5j-208_ENSMUST00000146103	0	0	0.501531
15805	GABAergic	App-201_ENSMUST00000005406	7.40583e-07	0.00173667	0.163385
15940	GABAergic	Son-203_ENSMUST00000117633	0	0	0.304611
16004	GABAergic	Sod1-201_ENSMUST00000023707	0	1.57423e-08	0.0927878
16039	GABAergic	Tuba1b-201_ENSMUST00000077577	0	0	-0.133383
16065	GABAergic	Tmbim6-201_ENSMUST00000023749	1.47336e-09	3.45503e-06	0.161462
16067	GABAergic	Faim2-201_ENSMUST00000023750	0	0	-0.393873
16071	GABAergic	Faim2-203_ENSMUST00000230603	0	0	-0.736838
16094	GABAergic	Cox14-201_ENSMUST00000023761	0	0	0.189522
16117	GABAergic	Dip2b-202_ENSMUST00000100203	0	0	-0.874164
16265	GABAergic	Noct-202_ENSMUST00000144826	0	0	0.150653
16278	GABAergic	Ndufa5-201_ENSMUST00000023851	0	1.28598e-07	-0.0853585
16279	GABAergic	Ndufa5-202_ENSMUST00000118558	0	0	0.842164
16297	GABAergic	Denr-201_ENSMUST00000023869	0	0	-0.288952
16300	GABAergic	Denr-202_ENSMUST00000166233	0	7.25629e-08	-0.227288
16320	GABAergic	Wrb-201_ENSMUST00000023913	0	0	0.524379
16488	GABAergic	Tpi1-205_ENSMUST00000172132	0	0	-0.306716
16629	GABAergic	Mpc1-208_ENSMUST00000155364	0	0	0.203586
16633	GABAergic	Mpc1-203_ENSMUST00000130559	0	0	0.381296
16728	GABAergic	Hsp90ab1-201_ENSMUST00000024739	0	0	-0.230557
16757	GABAergic	Enpp5-201_ENSMUST00000024756	0	0	-0.345144
16758	GABAergic	Enpp5-202_ENSMUST00000126032	6.42672e-08	0.000150706	-0.174675
16866	GABAergic	Glo1-201_ENSMUST00000024823	0	0	-0.671517
16887	GABAergic	Ndufv3-202_ENSMUST00000064798	0	0	0.152829
16966	GABAergic	Dpy30-201_ENSMUST00000112571	0	0	0.214506
16974	GABAergic	Yipf4-201_ENSMUST00000024873	0	0	-0.406712
17005	GABAergic	Ndufaf7-201_ENSMUST00000024887	0	0	-0.288794
17015	GABAergic	Vapa-201_ENSMUST00000024897	0	0	-0.180847
17027	GABAergic	Ndufv2-203_ENSMUST00000143987	0	0	0.17648
17030	GABAergic	Ndufv2-201_ENSMUST00000024909	0	0	0.189901
17048	GABAergic	Nrxn1-225_ENSMUST00000197268	0	0	-0.792719
17081	GABAergic	Atp6v0c-201_ENSMUST00000024932	0	0	-0.135029
17095	GABAergic	Prepl-201_ENSMUST00000072406	0	0	-0.37109
17125	GABAergic	Cript-201_ENSMUST00000024959	0	0	-0.202349
17140	GABAergic	Hagh-202_ENSMUST00000118788	0	0	-0.318878
17204	GABAergic	Mrpl28-201_ENSMUST00000025014	0	0	-0.226837
17246	GABAergic	Cuta-202_ENSMUST00000114935	0	0	-0.333252
17258	GABAergic	Uqcc2-201_ENSMUST00000025045	1.03264e-08	2.42153e-05	-0.0797338
17276	GABAergic	Snrpc-201_ENSMUST00000071006	0	0	-0.143287
17345	GABAergic	Syt4-201_ENSMUST00000025110	0	0	-0.419545
17346	GABAergic	Celf4-202_ENSMUST00000115816	0	0	-0.586677
17349	GABAergic	Celf4-207_ENSMUST00000225477	0	0	-0.312361
17356	GABAergic	Tpgs2-201_ENSMUST00000115817	0	0	-0.68008
17392	GABAergic	Thoc1-201_ENSMUST00000025137	0	0	-0.278145
17436	GABAergic	Pfdn6-201_ENSMUST00000025163	4.29891e-08	0.00010081	0.101427
17475	GABAergic	Dnajc18-201_ENSMUST00000025208	0	0	0.290024
17522	GABAergic	Csnk2b-209_ENSMUST00000174779	0	0	-0.680412
17523	GABAergic	Csnk2b-208_ENSMUST00000174306	0	0	-0.539195
17528	GABAergic	Csnk2b-201_ENSMUST00000025246	0	0	-0.266151
17556	GABAergic	Atp6v1g2-201_ENSMUST00000068261	0	0	-0.196247
17576	GABAergic	Mrpl27-201_ENSMUST00000025278	6.65512e-09	1.56063e-05	-0.107263
17588	GABAergic	Impact-201_ENSMUST00000025290	0	0	0.443917
17592	GABAergic	Ndfip1-201_ENSMUST00000025293	0	0	0.267102
17663	GABAergic	Gabbr1-202_ENSMUST00000172789	2.70797e-06	0.00635018	-0.206688
17671	GABAergic	Mal2-201_ENSMUST00000025356	0	0	-1.24117
17676	GABAergic	Ap3s1-201_ENSMUST00000025357	0	0	-0.77761
17693	GABAergic	Yipf5-201_ENSMUST00000025364	0	0	-0.620532
17806	GABAergic	Gm16286-202_ENSMUST00000125127	0	0	-0.405326
17817	GABAergic	Csnk1a1-204_ENSMUST00000165123	2.22176e-06	0.00521004	-0.141981
17824	GABAergic	Napg-201_ENSMUST00000025474	0	0	-0.54668
17831	GABAergic	Txnl1-201_ENSMUST00000025476	0	0	-0.449195
17832	GABAergic	Nars-201_ENSMUST00000025483	0	0	0.444845
17867	GABAergic	Rps14-201_ENSMUST00000025511	0	0	-0.118749
17890	GABAergic	Gnaq-201_ENSMUST00000025541	9.5698e-07	0.00224412	-0.142946
17902	GABAergic	Cyb5a-201_ENSMUST00000025549	0	0	-1.47853
17904	GABAergic	Cyb5a-205_ENSMUST00000163083	0	0	-1.44075
17905	GABAergic	Cyb5a-204_ENSMUST00000160180	0	0	-1.18279
17916	GABAergic	Fth1-201_ENSMUST00000025563	0	0	-0.654988
17986	GABAergic	Zfand5-201_ENSMUST00000025659	0	0	-0.566276
18142	GABAergic	Mrpl21-201_ENSMUST00000025743	0	0	-0.405521
18185	GABAergic	Aip-201_ENSMUST00000025767	0	0	-0.510474
18228	GABAergic	Rab1b-201_ENSMUST00000025804	0	9.34387e-10	-0.276288
18232	GABAergic	Cnih2-201_ENSMUST00000025805	0	0	-1.018
18264	GABAergic	Mrpl11-201_ENSMUST00000025836	0	0	-0.262051
18311	GABAergic	Drap1-209_ENSMUST00000136579	0	0	0.431824
18314	GABAergic	Drap1-201_ENSMUST00000025853	0	0	0.812918
18389	GABAergic	Arl2-201_ENSMUST00000025893	0	0	0.264458
18435	GABAergic	Prdx5-203_ENSMUST00000149261	0	0	-0.737647
18459	GABAergic	Stip1-201_ENSMUST00000025918	2.55353e-09	5.98803e-06	0.13569
18513	GABAergic	Eif3a-201_ENSMUST00000025955	1.94235e-08	4.5548e-05	-0.152299
18563	GABAergic	Tm9sf3-201_ENSMUST00000025989	0	0	-0.301984
18590	GABAergic	Fundc1-201_ENSMUST00000026016	3.85337e-06	0.00903615	0.188872
18615	GABAergic	Sfr1-201_ENSMUST00000099353	3.0151e-09	7.07041e-06	-0.117168
18616	GABAergic	Gsto1-201_ENSMUST00000026050	0	0	0.381044
18665	GABAergic	Hdgfl3-202_ENSMUST00000107305	0	4.55953e-08	0.215224
18672	GABAergic	Arhgdia-202_ENSMUST00000106197	0	0	-0.514524
18680	GABAergic	Alyref-201_ENSMUST00000026125	6.29751e-08	0.000147677	-0.139198
18681	GABAergic	Alyref-202_ENSMUST00000155325	0	0	-0.345179
18682	GABAergic	Anapc11-201_ENSMUST00000026128	0	0	0.945566
18683	GABAergic	Anapc11-204_ENSMUST00000148114	0	0	0.495884
18684	GABAergic	Anapc11-202_ENSMUST00000093140	0	0	-0.143854
18749	GABAergic	Maged1-201_ENSMUST00000026142	0	1.73956e-07	0.191264
18774	GABAergic	Gps1-202_ENSMUST00000116305	1.29754e-10	3.04274e-07	-0.233581
18844	GABAergic	Got1-201_ENSMUST00000026196	0	0	-0.328468
18878	GABAergic	Ndufb8-201_ENSMUST00000026222	0	0	0.262275
18886	GABAergic	Ndufb8-202_ENSMUST00000164543	0	0	0.275636
19041	GABAergic	Gnl3l-202_ENSMUST00000112691	0	0	0.473224
19100	GABAergic	Rps24-202_ENSMUST00000169826	0	1.80663e-07	-0.143274
19138	GABAergic	Ube3a-203_ENSMUST00000200758	0	0	-0.439346
19158	GABAergic	Sbds-201_ENSMUST00000026387	0	0	-0.433259
19232	GABAergic	Nabp2-201_ENSMUST00000026439	0	0	-0.375591
19268	GABAergic	Atp5b-206_ENSMUST00000126751	0	0	0.234069
19272	GABAergic	Atp5b-201_ENSMUST00000026459	2.13119e-07	0.000499763	0.0765174
19321	GABAergic	Dctn2-201_ENSMUST00000026479	0	0	-0.248669
19389	GABAergic	Clns1a-201_ENSMUST00000026506	0	0	-0.237753
19429	GABAergic	Caly-204_ENSMUST00000211283	0	0	1.53672
19527	GABAergic	Hras-202_ENSMUST00000097957	0	0	-0.561174
19548	GABAergic	Rplp2-203_ENSMUST00000106004	3.42592e-07	0.000803379	0.0929967
19551	GABAergic	Rplp2-201_ENSMUST00000084434	0	0	0.113249
19628	GABAergic	Tm9sf2-201_ENSMUST00000026624	0	0	-0.630648
19674	GABAergic	Gaa-201_ENSMUST00000026666	0	0	1.21673
19766	GABAergic	Hprt-201_ENSMUST00000026723	0	0	-0.185649
19789	GABAergic	Uqcrc1-201_ENSMUST00000026743	1.35077e-06	0.00316755	0.0871979
19904	GABAergic	Rhbdl1-201_ENSMUST00000026831	3.56492e-08	8.35974e-05	0.196652
19918	GABAergic	Fbxl16-201_ENSMUST00000045692	0	0	-0.219352
19919	GABAergic	Gng13-201_ENSMUST00000115108	0	0	-0.453666
19945	GABAergic	Hspa4l-208_ENSMUST00000204702	0	0	-0.25551
20015	GABAergic	Atp5c1-203_ENSMUST00000114897	0	1.67623e-10	0.0929642
20027	GABAergic	Exosc7-201_ENSMUST00000026891	0	2.18627e-10	-0.281227
20112	GABAergic	Iscu-201_ENSMUST00000026937	0	0	0.152461
20314	GABAergic	Cops5-201_ENSMUST00000027050	0	0	-0.584548
20361	GABAergic	Ube2w-201_ENSMUST00000117146	0	0	-0.907342
20425	GABAergic	Eef1b2-209_ENSMUST00000188524	0	0	-0.208406
20457	GABAergic	Mob4-205_ENSMUST00000162364	0	0	-0.306352
20466	GABAergic	Sf3b1-201_ENSMUST00000027127	0	0	-0.500317
20468	GABAergic	Sf3b1-203_ENSMUST00000187500	0	0	-0.320128
20495	GABAergic	Lancl1-203_ENSMUST00000119559	0	0	0.410976
20496	GABAergic	Lancl1-202_ENSMUST00000113979	0	0	0.373021
20554	GABAergic	Sumo1-201_ENSMUST00000091374	0	0	-0.152463
20585	GABAergic	Ndufb3-201_ENSMUST00000027193	0	0	0.268703
20692	GABAergic	Eif5b-202_ENSMUST00000192548	2.18639e-08	5.12709e-05	-0.175088
20696	GABAergic	Mrpl30-207_ENSMUST00000195373	0	0	-0.405101
20784	GABAergic	Unc50-202_ENSMUST00000114925	0	0	-0.478564
20805	GABAergic	Plekhb2-201_ENSMUST00000027297	0	0	0.335145
20834	GABAergic	Prim2-202_ENSMUST00000187353	0	0	-0.364631
20860	GABAergic	Mff-202_ENSMUST00000078332	3.33854e-09	7.82887e-06	-0.167934
20870	GABAergic	Sdhaf4-201_ENSMUST00000027338	0	0	-0.492498
20875	GABAergic	Smap1-201_ENSMUST00000027339	0	0	-0.979199
20880	GABAergic	Ogfrl1-201_ENSMUST00000027343	0	0	-0.709578
21000	GABAergic	Tuba4a-201_ENSMUST00000079464	0	0	-1.4427
21014	GABAergic	Ptprn-201_ENSMUST00000027404	0	0	-0.345225
21078	GABAergic	Itm2c-201_ENSMUST00000027425	0	0	-1.08316
21089	GABAergic	Psmd1-201_ENSMUST00000027432	0	0	-0.528786
21094	GABAergic	Ncl-202_ENSMUST00000185676	0	2.9438e-09	-0.14609
21098	GABAergic	Ncl-201_ENSMUST00000027438	6.83088e-10	1.60184e-06	-0.126317
21157	GABAergic	Ndufa10-201_ENSMUST00000027478	5.15689e-08	0.000120929	0.126721
21184	GABAergic	Ppp1r7-201_ENSMUST00000027494	0	0	-0.219613
21196	GABAergic	Stk25-204_ENSMUST00000151068	0	0	-0.454537
21402	GABAergic	Tsn-201_ENSMUST00000027623	0	0	0.241414
21403	GABAergic	Tsn-205_ENSMUST00000188882	0	0	0.273875
21406	GABAergic	Tsn-204_ENSMUST00000188512	0	1.90545e-07	0.187124
21482	GABAergic	Arl8a-201_ENSMUST00000027684	0	0	-0.384679
21505	GABAergic	Nucks1-203_ENSMUST00000189946	0	0	0.574137
21506	GABAergic	Nucks1-201_ENSMUST00000062264	0	0	-0.207675
21674	GABAergic	Cox20-201_ENSMUST00000027781	6.14251e-09	1.44042e-05	0.178834
21694	GABAergic	Srp9-201_ENSMUST00000027792	0	0	-0.357304
21703	GABAergic	Nvl-201_ENSMUST00000027797	0	0	-0.477818
21708	GABAergic	Fh1-201_ENSMUST00000027810	1.4907e-09	3.49569e-06	-0.226615
21719	GABAergic	Dusp23-201_ENSMUST00000027826	0	5.28307e-10	-0.216402
21782	GABAergic	Mpc2-203_ENSMUST00000138999	0	0	-0.196144
21803	GABAergic	Atp1b1-201_ENSMUST00000027863	0	0	0.522229
21819	GABAergic	Kifap3-202_ENSMUST00000077642	0	0	-1.30303
21876	GABAergic	Eprs-201_ENSMUST00000046514	0	0	0.594888
21887	GABAergic	Bpnt1-201_ENSMUST00000027916	0	3.71196e-10	-0.253925
21935	GABAergic	Traf5-203_ENSMUST00000193355	0	0	-0.595206
21959	GABAergic	Nmt2-201_ENSMUST00000081932	0	2.22049e-10	-0.190002
22048	GABAergic	Mgst3-201_ENSMUST00000028005	0	0	-0.491622
22179	GABAergic	Psmb7-201_ENSMUST00000028083	0	0	-0.279203
22199	GABAergic	Arpc5l-202_ENSMUST00000112862	0	0	-0.205012
22215	GABAergic	Kif5c-201_ENSMUST00000028102	4.79786e-09	1.1251e-05	0.128131
22315	GABAergic	Gad2-201_ENSMUST00000028123	0	0	4.85963
22380	GABAergic	Dpm2-201_ENSMUST00000028151	0	0	-0.397866
22409	GABAergic	Ak1-202_ENSMUST00000113277	0	1.18676e-09	-0.284479
22463	GABAergic	Olfm1-203_ENSMUST00000102879	0	0	-2.18349
22465	GABAergic	Olfm1-202_ENSMUST00000100244	0	0	-1.47705
22466	GABAergic	Olfm1-205_ENSMUST00000152415	0	0	-1.41378
22515	GABAergic	BC005624-201_ENSMUST00000028205	0	0	-0.411842
22577	GABAergic	Hspa5-202_ENSMUST00000100171	0	0	-0.624882
22627	GABAergic	Rab14-201_ENSMUST00000028238	0	0	-0.264691
22678	GABAergic	Ndufa8-201_ENSMUST00000070112	0	0	0.133168
22690	GABAergic	Psmd14-201_ENSMUST00000028278	0	0	-0.661603
22704	GABAergic	Strbp-201_ENSMUST00000028279	0	0	-0.451339
22706	GABAergic	Strbp-203_ENSMUST00000135488	0	2.30493e-09	-0.211472
22943	GABAergic	Nckap1-201_ENSMUST00000028386	0	0	-1.26436
22955	GABAergic	Slc25a12-206_ENSMUST00000151937	7.14779e-09	1.67616e-05	-0.156305
23062	GABAergic	Zc3h15-201_ENSMUST00000081591	0	0	-0.683613
23066	GABAergic	Mtx2-201_ENSMUST00000028511	3.53114e-07	0.000828052	-0.139003
23117	GABAergic	Emc4-201_ENSMUST00000028551	0	0	-0.195803
23120	GABAergic	Nop10-201_ENSMUST00000028553	0	0	0.139154
23159	GABAergic	Eif3m-201_ENSMUST00000028592	0	0	-0.577065
23176	GABAergic	Cstf3-202_ENSMUST00000122900	9.75616e-09	2.28782e-05	-0.208655
23219	GABAergic	Trim44-201_ENSMUST00000102573	0	0	-0.330529
23297	GABAergic	Syt13-201_ENSMUST00000028648	0	0	-0.639102
23354	GABAergic	Pdia3-201_ENSMUST00000028683	0	0	-0.483509
23416	GABAergic	Snap25-201_ENSMUST00000028727	0	0	-0.558201
23432	GABAergic	Mtch2-203_ENSMUST00000111468	0	0	-0.626294
23434	GABAergic	Mtch2-201_ENSMUST00000057216	0	0	-0.49225
23513	GABAergic	Rtf1-201_ENSMUST00000028767	0	0	-0.344787
23540	GABAergic	Atrn-201_ENSMUST00000028781	0	0	-0.323783
23568	GABAergic	1700037H04Rik-202_ENSMUST00000103188	0	0	-0.371735
23641	GABAergic	Chgb-201_ENSMUST00000028826	0	0	-0.509825
23710	GABAergic	Ndufaf5-201_ENSMUST00000044825	1.52234e-08	3.56988e-05	0.209508
23735	GABAergic	Snrpb-201_ENSMUST00000103199	0	0	-0.303954
23757	GABAergic	Idh3b-201_ENSMUST00000028892	0	8.03125e-10	0.135152
23811	GABAergic	Dtd1-201_ENSMUST00000028917	0	0	-0.539922
23826	GABAergic	Cst3-201_ENSMUST00000028938	0	0	0.383765
23910	GABAergic	Stmn2-201_ENSMUST00000029002	0	0	-0.402037
23944	GABAergic	Gnas-208_ENSMUST00000109087	0	0	0.311828
23949	GABAergic	Gnas-207_ENSMUST00000109085	0	1.33014e-09	0.229684
23971	GABAergic	Fabp5-201_ENSMUST00000029046	0	0	-0.682349
23990	GABAergic	Atp9a-204_ENSMUST00000109177	0	0	-0.573933
24014	GABAergic	Psma7-201_ENSMUST00000029082	0	1.12983e-07	0.0711657
24051	GABAergic	Stmn3-201_ENSMUST00000103045	0	0	0.13565
24096	GABAergic	Armc1-201_ENSMUST00000029125	0	0	-0.3309
24101	GABAergic	Map1lc3a-201_ENSMUST00000029128	0	0	-0.201144
24103	GABAergic	Map1lc3a-203_ENSMUST00000154596	0	0	-0.454695
24128	GABAergic	Eif6-201_ENSMUST00000029142	1.02646e-07	0.000240705	-0.193228
24198	GABAergic	Ndrg3-202_ENSMUST00000072298	0	0	-1.2889
24210	GABAergic	1110008F13Rik-201_ENSMUST00000029165	0	0	-0.272303
24227	GABAergic	Rpn2-211_ENSMUST00000156007	0	0	-0.337713
24401	GABAergic	Sec62-201_ENSMUST00000029256	0	0	-0.258566
24402	GABAergic	Sec62-202_ENSMUST00000191730	4.9188e-10	1.15346e-06	-0.111174
24434	GABAergic	Acad9-206_ENSMUST00000197344	0	0	-0.278824
24619	GABAergic	Ppid-201_ENSMUST00000029382	0	5.59858e-08	-0.172736
24624	GABAergic	Pfn2-202_ENSMUST00000119344	0	0	-0.194114
24642	GABAergic	Eif2a-204_ENSMUST00000138827	0	0	-0.188129
24687	GABAergic	Pdcd10-205_ENSMUST00000161137	0	0	-0.580007
24845	GABAergic	Jtb-201_ENSMUST00000029546	0	0	-0.426743
24849	GABAergic	Tpm3-202_ENSMUST00000118566	0	0	-1.00679
25045	GABAergic	Glrb-201_ENSMUST00000029654	0	0	-0.706601
25049	GABAergic	Glrb-204_ENSMUST00000135043	4.03872e-06	0.0094708	-0.256142
25054	GABAergic	Aimp1-201_ENSMUST00000029663	1.00626e-09	2.35968e-06	-0.195687
25190	GABAergic	Lamtor2-201_ENSMUST00000029698	0	0	0.247006
25449	GABAergic	Eif4e-205_ENSMUST00000200100	0	0	-0.32644
25450	GABAergic	Eif4e-202_ENSMUST00000196990	0	0	-0.373637
25452	GABAergic	Eif4e-201_ENSMUST00000029803	0	0	-0.214734
25458	GABAergic	Ppp3ca-202_ENSMUST00000070198	0	0	-1.34388
25464	GABAergic	Ppp3ca-201_ENSMUST00000056758	0	0	-1.69659
25482	GABAergic	Cisd2-201_ENSMUST00000029815	0	0	-0.468469
25503	GABAergic	Zranb2-208_ENSMUST00000198915	0	0	0.60017
25601	GABAergic	Fam92a-202_ENSMUST00000108285	0	0	-0.393651
25603	GABAergic	Tmem55a-201_ENSMUST00000029875	0	0	0.435267
25632	GABAergic	Rps20-203_ENSMUST00000138502	4.35033e-07	0.00102015	-0.0971725
25634	GABAergic	Rps20-201_ENSMUST00000103009	0	0	-0.203931
25693	GABAergic	Ndufaf4-202_ENSMUST00000146721	0	0	-0.289249
25744	GABAergic	Akirin2-201_ENSMUST00000084299	0	0	-0.759156
25860	GABAergic	Txn1-201_ENSMUST00000030051	0	0	-0.146632
25865	GABAergic	Ugcg-201_ENSMUST00000030074	0	3.06082e-08	0.198182
25901	GABAergic	Wdr31-206_ENSMUST00000146108	0	0	0.288732
25915	GABAergic	Dmac1-201_ENSMUST00000030103	4.07836e-09	9.56376e-06	-0.20469
25970	GABAergic	Dnaja1-205_ENSMUST00000137246	0	0	-0.467291
25973	GABAergic	Dnaja1-201_ENSMUST00000030118	0	0	-0.322996
25995	GABAergic	Bag1-202_ENSMUST00000108089	0	0	-0.550447
25997	GABAergic	Bag1-203_ENSMUST00000191273	0	0	-0.624485
25998	GABAergic	Chmp5-201_ENSMUST00000030128	0	0	-0.24279
26011	GABAergic	Rad23b-201_ENSMUST00000030134	0	0	-0.302135
26061	GABAergic	Enho-201_ENSMUST00000127306	0	0	1.21868
26062	GABAergic	Dctn3-201_ENSMUST00000030158	0	0	-0.211674
26067	GABAergic	Vcp-201_ENSMUST00000030164	0	0	-0.388813
26113	GABAergic	Ccdc107-201_ENSMUST00000030181	0	0	0.464051
26119	GABAergic	Tln1-202_ENSMUST00000123985	1.94264e-07	0.000455548	0.135282
26155	GABAergic	Hint2-201_ENSMUST00000030192	0	0	0.289354
26162	GABAergic	Clta-203_ENSMUST00000107847	0	0	-0.461186
26165	GABAergic	Clta-205_ENSMUST00000107851	0	0	-0.418794
26198	GABAergic	Sh3gl2-201_ENSMUST00000030212	0	0	-1.67873
26207	GABAergic	Rps6-201_ENSMUST00000102814	0	0	0.101684
26260	GABAergic	Sgip1-212_ENSMUST00000142430	0	0	0.891569
26295	GABAergic	Jak1-201_ENSMUST00000102781	0	0	-0.279159
26353	GABAergic	Eps15-202_ENSMUST00000102729	0	8.13052e-08	-0.196888
26380	GABAergic	Rnf11-201_ENSMUST00000030284	2.9299e-07	0.000687061	0.109886
26404	GABAergic	Tm2d1-202_ENSMUST00000102793	0	0	-0.271705
26422	GABAergic	Btf3l4-204_ENSMUST00000102742	0	2.8166e-10	-0.230959
26533	GABAergic	Tmem59-201_ENSMUST00000030361	7.25851e-08	0.000170212	-0.110933
26537	GABAergic	Tmem59-203_ENSMUST00000127652	0	0	-0.207549
26596	GABAergic	Ybx1-201_ENSMUST00000079644	0	0	0.288169
26620	GABAergic	Ndufs5-201_ENSMUST00000030401	0	0	0.19987
26629	GABAergic	Macf1-201_ENSMUST00000082108	0	0	0.341106
26655	GABAergic	Ppt1-201_ENSMUST00000030412	0	0	-0.286353
26666	GABAergic	Pithd1-201_ENSMUST00000105851	0	0	-0.542832
26750	GABAergic	Prdx1-204_ENSMUST00000135573	0	0	-1.162
26753	GABAergic	Prdx1-205_ENSMUST00000151129	0	0	-1.39233
26821	GABAergic	Cmpk1-201_ENSMUST00000030491	0	0	-0.484397
26844	GABAergic	Capzb-204_ENSMUST00000102508	0	0	-0.344502
26847	GABAergic	Capzb-202_ENSMUST00000042675	0	0	-0.792463
26857	GABAergic	Pink1-201_ENSMUST00000030536	0	0	0.253815
26860	GABAergic	Ddost-201_ENSMUST00000030538	0	0	-0.53662
26899	GABAergic	Zcchc17-202_ENSMUST00000134159	0	0	-0.390861
26926	GABAergic	Hpca-201_ENSMUST00000030572	0	0	-1.35594
26949	GABAergic	Khdrbs1-201_ENSMUST00000066257	0	0	0.481836
27000	GABAergic	Eif3i-201_ENSMUST00000102593	0	0	-0.331912
27046	GABAergic	Yars-201_ENSMUST00000106054	0	8.79831e-09	0.288838
27055	GABAergic	Syf2-201_ENSMUST00000030622	0	0	-0.309383
27057	GABAergic	Tmem50a-201_ENSMUST00000030626	0	0	-1.1122
27074	GABAergic	Stmn1-201_ENSMUST00000030636	0	0	-0.96618
27098	GABAergic	Sh3bgrl3-201_ENSMUST00000030651	0	0	-1.06203
27118	GABAergic	Tmem222-201_ENSMUST00000105907	0	1.17892e-09	-0.22415
27171	GABAergic	Stx12-201_ENSMUST00000030698	0	0	-0.29166
27312	GABAergic	Psmc2-201_ENSMUST00000030769	0	0	-0.622919
27327	GABAergic	Acot7-202_ENSMUST00000075363	0	0	0.157423
27341	GABAergic	Rheb-201_ENSMUST00000030787	0	0	-0.239086
27433	GABAergic	Cdk5-201_ENSMUST00000030814	0	0	-0.335886
27514	GABAergic	Kmt2e-207_ENSMUST00000196889	3.45149e-09	8.09375e-06	-0.225206
27581	GABAergic	Tprgl-201_ENSMUST00000030896	0	0	-0.721564
27604	GABAergic	Ssu72-201_ENSMUST00000030905	0	0	-0.355292
27612	GABAergic	Rer1-201_ENSMUST00000030914	0	0	-0.38114
27646	GABAergic	Fam213b-201_ENSMUST00000030935	2.00226e-06	0.0046953	0.156372
27681	GABAergic	Mrpl20-201_ENSMUST00000030942	0	0	-0.168637
27842	GABAergic	Nsg1-201_ENSMUST00000031009	0	0	0.327549
27843	GABAergic	Nsg1-205_ENSMUST00000201415	0	2.54569e-08	0.198929
27870	GABAergic	Dnajb6-203_ENSMUST00000114839	0	0	-0.367341
27946	GABAergic	Ociad1-208_ENSMUST00000201739	0	4.19018e-09	-0.263547
27950	GABAergic	Ociad1-202_ENSMUST00000071081	0	0	-0.840786
27982	GABAergic	Mapre3-201_ENSMUST00000031058	0	0	-0.416615
28115	GABAergic	Ube2k-204_ENSMUST00000201292	0	0	-0.410748
28117	GABAergic	Ube2k-209_ENSMUST00000202601	0	0	-0.451164
28183	GABAergic	Slc30a9-204_ENSMUST00000162372	0	5.09776e-08	-0.159455
28185	GABAergic	Uchl1-202_ENSMUST00000176015	0	0	-1.02499
28186	GABAergic	Uchl1-201_ENSMUST00000031131	0	0	-0.946804
28452	GABAergic	Tmed2-201_ENSMUST00000060226	0	0	-0.525351
28453	GABAergic	Tmed2-203_ENSMUST00000135464	0	0	-0.784518
28640	GABAergic	Psph-201_ENSMUST00000031399	0	0	0.606704
28704	GABAergic	Vps29-208_ENSMUST00000155671	2.75872e-06	0.0064692	-0.164845
28706	GABAergic	Vps29-204_ENSMUST00000118830	3.11414e-10	7.30266e-07	-0.111282
28708	GABAergic	Fam216a-201_ENSMUST00000031419	0	0	-0.284943
28715	GABAergic	Arpc3-203_ENSMUST00000111713	0	0	-1.50177
28721	GABAergic	Arpc3-202_ENSMUST00000102525	0	0	-0.755368
28731	GABAergic	Atp2a2-203_ENSMUST00000179939	0	0	-0.797142
28860	GABAergic	Cit-213_ENSMUST00000145363	0	0	0.858362
28862	GABAergic	Cit-207_ENSMUST00000128702	0	0	1.2976
28865	GABAergic	Cit-215_ENSMUST00000147330	0	0	1.04354
28866	GABAergic	Cit-201_ENSMUST00000051704	0	0	0.602349
28928	GABAergic	2210016L21Rik-201_ENSMUST00000031538	1.08664e-08	2.54817e-05	-0.106504
28985	GABAergic	Actb-207_ENSMUST00000167721	4.4375e-07	0.00104059	0.276614
28987	GABAergic	Actb-201_ENSMUST00000100497	0	0	-0.464964
29057	GABAergic	Erp29-203_ENSMUST00000130451	0	0	-0.228639
29058	GABAergic	Erp29-201_ENSMUST00000052590	0	0	-0.278597
29068	GABAergic	Arpc1a-201_ENSMUST00000031625	0	0	-0.942983
29083	GABAergic	Pdap1-201_ENSMUST00000031627	0	9.02866e-08	-0.112538
29108	GABAergic	Ndufa4-204_ENSMUST00000204714	0	0	0.110837
29109	GABAergic	Ndufa4-205_ENSMUST00000204978	0	0	0.189569
29127	GABAergic	Wasf3-201_ENSMUST00000016143	0	0	0.380183
29170	GABAergic	Pomp-204_ENSMUST00000202222	0	0	-0.547773
29172	GABAergic	Pomp-203_ENSMUST00000201376	0	0	-0.191048
29199	GABAergic	Hsph1-201_ENSMUST00000074846	0	0	-1.13762
29235	GABAergic	Auts2-207_ENSMUST00000161226	0	0	0.483547
29262	GABAergic	Wasl-201_ENSMUST00000031695	0	0	-0.828789
29322	GABAergic	Actl6b-205_ENSMUST00000139395	0	0	-0.620624
29335	GABAergic	Gnb2-213_ENSMUST00000167225	0	0	-0.71484
29391	GABAergic	Asns-201_ENSMUST00000031766	0	0	0.270877
29397	GABAergic	Dlx6-202_ENSMUST00000160937	0	0	1.65873
29426	GABAergic	Plxna4-201_ENSMUST00000115096	0	3.04655e-09	0.210657
29438	GABAergic	Ccdc136-206_ENSMUST00000145310	0	0	1.69974
29605	GABAergic	Mtpn-201_ENSMUST00000031866	0	0	-0.903014
29635	GABAergic	Ccdc184-201_ENSMUST00000031914	0	0	0.566652
29660	GABAergic	Mrps33-202_ENSMUST00000114797	0	0	-0.37244
29662	GABAergic	Mrps33-201_ENSMUST00000031978	0	7.29813e-10	-0.0998521
29710	GABAergic	Nfu1-202_ENSMUST00000117583	0	0	-0.33447
29750	GABAergic	Cct7-203_ENSMUST00000204592	0	0	-0.311729
29813	GABAergic	Mrpl53-201_ENSMUST00000113938	0	0	-0.244725
29823	GABAergic	Mrpl19-201_ENSMUST00000032124	0	0	-0.215095
29849	GABAergic	Cnbp-209_ENSMUST00000204890	0	1.43611e-08	-0.230858
29850	GABAergic	Cnbp-203_ENSMUST00000113619	0	1.36582e-07	-0.161796
29882	GABAergic	Rpn1-201_ENSMUST00000032143	0	0	-0.517934
29948	GABAergic	Chchd6-201_ENSMUST00000032172	0	0	-0.712996
30011	GABAergic	Arl8b-201_ENSMUST00000032196	0	0	-0.231238
30023	GABAergic	Mlf2-202_ENSMUST00000180095	0	0	-0.320078
30025	GABAergic	Mlf2-206_ENSMUST00000204177	0	0	-0.437859
30027	GABAergic	Ptms-205_ENSMUST00000204671	0	0	-0.717891
30029	GABAergic	Ptms-201_ENSMUST00000032216	0	0	-0.81299
30048	GABAergic	Tmcc1-211_ENSMUST00000204574	0	0	-0.32676
30054	GABAergic	Cops7a-201_ENSMUST00000032220	4.21176e-06	0.00987657	-0.126779
30075	GABAergic	Gabarapl1-201_ENSMUST00000032264	0	0	-0.0984711
30168	GABAergic	Grin2b-205_ENSMUST00000152012	0	0	-0.713518
30172	GABAergic	Grin2b-201_ENSMUST00000053880	0	0	-0.179843
30208	GABAergic	Strap-201_ENSMUST00000064910	0	0	-0.2554
30263	GABAergic	Ldhb-201_ENSMUST00000032373	0	0	0.188581
30276	GABAergic	Bhlhe41-201_ENSMUST00000032386	0	1.45333e-09	-0.0676847
30302	GABAergic	Kras-201_ENSMUST00000032399	0	0	-0.292407
30339	GABAergic	Camk1-201_ENSMUST00000032409	0	0	-0.352773
30368	GABAergic	Cmas-201_ENSMUST00000032419	0	0	-0.844407
30444	GABAergic	Slc6a1-201_ENSMUST00000032454	0	0	5.14669
30447	GABAergic	Dennd5b-201_ENSMUST00000111557	0	0	-0.211598
30499	GABAergic	Necap1-201_ENSMUST00000032477	0	3.8401e-10	-0.222983
30515	GABAergic	Mrpl51-203_ENSMUST00000144380	0	0	-0.2547
30516	GABAergic	Mrpl51-202_ENSMUST00000136804	3.91431e-06	0.00917906	-0.115736
30542	GABAergic	D6Wsu163e-201_ENSMUST00000032497	0	0	-0.6047
30554	GABAergic	Fkbp4-201_ENSMUST00000032508	0	0	0.332705
30653	GABAergic	Rpl28-201_ENSMUST00000032597	0	0	0.24352
30654	GABAergic	Rpl28-203_ENSMUST00000126794	0	0	0.1635
30656	GABAergic	Rpl28-202_ENSMUST00000078432	0	0	0.123171
30928	GABAergic	Psmd8-202_ENSMUST00000182328	0	0	-0.374924
30949	GABAergic	Psmc4-201_ENSMUST00000032824	0	2.26845e-07	-0.138188
30973	GABAergic	Mrpl46-201_ENSMUST00000032841	0	2.24592e-07	-0.230079
31038	GABAergic	Ndufc2-201_ENSMUST00000032882	0	0	0.158812
31054	GABAergic	Coq7-201_ENSMUST00000032887	0	0	0.468506
31058	GABAergic	Arl6ip1-201_ENSMUST00000032888	0	0	-0.398598
31091	GABAergic	1110004F10Rik-201_ENSMUST00000032899	6.24748e-07	0.00146503	-0.0848758
31131	GABAergic	Cdipt-207_ENSMUST00000206794	0	0	-0.869304
31139	GABAergic	Kctd13-201_ENSMUST00000032924	0	0	-0.55649
31179	GABAergic	Aldoa-203_ENSMUST00000106348	0	0	-3.82687
31207	GABAergic	Rab6a-201_ENSMUST00000032946	3.06565e-06	0.00718895	0.111895
31208	GABAergic	Mrpl48-207_ENSMUST00000146003	0	0	-0.28097
31252	GABAergic	Ppme1-201_ENSMUST00000032963	0	0	-0.849709
31312	GABAergic	Eif3c-201_ENSMUST00000032992	9.66342e-08	0.000226607	-0.167293
31334	GABAergic	Rps3-202_ENSMUST00000107096	0	0	-0.453289
31346	GABAergic	Psma1-201_ENSMUST00000033008	0	0	-0.279641
31498	GABAergic	Stx1b-201_ENSMUST00000106267	0	0	-0.360657
31564	GABAergic	Lamtor1-201_ENSMUST00000033131	0	0	-0.223173
31592	GABAergic	Ate1-208_ENSMUST00000216011	7.03704e-08	0.000165019	0.186328
31621	GABAergic	Dctn5-201_ENSMUST00000033156	0	0	-0.610564
31626	GABAergic	Ndufab1-205_ENSMUST00000130904	0	0	0.213171
31627	GABAergic	Ndufab1-208_ENSMUST00000146022	0	0	0.205127
31633	GABAergic	Ndufab1-203_ENSMUST00000123296	0	0	0.295279
31682	GABAergic	Uqcrc2-201_ENSMUST00000033176	0	6.05067e-08	-0.137403
31826	GABAergic	Bccip-201_ENSMUST00000033282	5.77746e-08	0.000135481	-0.157896
31863	GABAergic	Atp6ap2-201_ENSMUST00000033313	0	0	-0.367758
31886	GABAergic	Tmem9b-201_ENSMUST00000033333	0	0	-0.351073
31910	GABAergic	Ndufb11-201_ENSMUST00000116621	0	0	0.272383
32027	GABAergic	Syp-201_ENSMUST00000069520	4.68422e-07	0.00109845	0.0891151
32083	GABAergic	Pqbp1-201_ENSMUST00000033497	1.0636e-09	2.49415e-06	0.134703
32086	GABAergic	Timm17b-201_ENSMUST00000033498	0	1.67376e-08	0.219771
32146	GABAergic	Dynlt3-201_ENSMUST00000033519	0	0	-0.583351
32155	GABAergic	Vbp1-201_ENSMUST00000033540	0	0	0.160015
32222	GABAergic	Cox7b-201_ENSMUST00000033582	0	0	0.363495
32223	GABAergic	Cox7b-203_ENSMUST00000155377	0	0	0.240821
32299	GABAergic	Pdha1-201_ENSMUST00000033662	0	0	-0.327364
32334	GABAergic	Nono-201_ENSMUST00000033673	0	0	-0.320941
32347	GABAergic	Rps4x-201_ENSMUST00000033683	9.6956e-09	2.27362e-05	-0.126424
32401	GABAergic	Rbbp7-203_ENSMUST00000112327	0	0	-0.812123
32402	GABAergic	Rbbp7-201_ENSMUST00000033720	0	0	-0.567151
32574	GABAergic	Zcchc18-201_ENSMUST00000033804	1.12202e-07	0.000263115	0.178097
32575	GABAergic	Zcchc18-203_ENSMUST00000113067	0	0	0.135347
32576	GABAergic	Zcchc18-202_ENSMUST00000101227	0	0	0.338551
32582	GABAergic	Prps1-201_ENSMUST00000033809	0	0	-0.582148
32632	GABAergic	Lamp1-201_ENSMUST00000033824	0	0	-0.315714
32642	GABAergic	Coprs-201_ENSMUST00000033839	0	0	1.14227
32739	GABAergic	Dctn6-210_ENSMUST00000155296	0	0	-0.332465
32748	GABAergic	Gpm6a-201_ENSMUST00000033915	0	0	-0.917279
32776	GABAergic	Saraf-201_ENSMUST00000033933	0	0	-0.542166
32784	GABAergic	Polb-201_ENSMUST00000033938	0	0	-0.272855
32833	GABAergic	Tm2d2-201_ENSMUST00000033961	0	0	-0.266793
32934	GABAergic	Frg1-201_ENSMUST00000033999	0	0	-0.274484
33054	GABAergic	Slc25a4-201_ENSMUST00000034049	0	0	0.192873
33126	GABAergic	Aktip-205_ENSMUST00000125257	0	0	-0.372069
33148	GABAergic	Got2-201_ENSMUST00000034097	8.30461e-10	1.94743e-06	0.197712
33156	GABAergic	Lsm6-204_ENSMUST00000146824	0	0	0.292759
33171	GABAergic	Vps35-201_ENSMUST00000034131	0	0	-0.67022
33191	GABAergic	Dnaja2-201_ENSMUST00000034138	0	0	-0.388405
33193	GABAergic	Itfg1-201_ENSMUST00000034140	0	0	-0.273079
33202	GABAergic	Tecr-201_ENSMUST00000019382	5.18781e-10	1.21654e-06	-0.14401
33205	GABAergic	Tecr-214_ENSMUST00000212990	0	0	0.0985741
33211	GABAergic	Tecr-203_ENSMUST00000165740	0	0	0.134322
33307	GABAergic	Mt3-201_ENSMUST00000034211	0	0	-0.529214
33350	GABAergic	Arl2bp-201_ENSMUST00000034228	0	0	0.572995
33353	GABAergic	Cx3cl1-201_ENSMUST00000034230	0	0	-0.508908
33401	GABAergic	Tmem38a-201_ENSMUST00000034244	0	0	-0.796137
33433	GABAergic	Map1lc3b-205_ENSMUST00000181948	0	0	-0.385691
33457	GABAergic	Cox4i1-201_ENSMUST00000034276	0	0	0.083744
33544	GABAergic	Hsbp1-201_ENSMUST00000034300	0	0	-0.267455
33549	GABAergic	Rab3a-201_ENSMUST00000034301	0	0	0.102276
33703	GABAergic	Vps4a-201_ENSMUST00000034388	0	0	-0.421129
33710	GABAergic	Nip7-201_ENSMUST00000034392	0	0	-0.328747
33808	GABAergic	Gabarapl2-201_ENSMUST00000034428	4.05365e-07	0.000950582	0.0443412
33826	GABAergic	Aars-201_ENSMUST00000034441	0	0	0.649812
33889	GABAergic	Aplp2-203_ENSMUST00000213254	0	0	0.394215
33891	GABAergic	Aplp2-207_ENSMUST00000216921	0	0	0.337788
33892	GABAergic	Aplp2-202_ENSMUST00000079758	0	0	0.540628
33904	GABAergic	Dcun1d5-201_ENSMUST00000034499	0	0	-0.350363
33992	GABAergic	Abhd12-201_ENSMUST00000056149	0	0	-0.575365
33998	GABAergic	Acat1-201_ENSMUST00000034547	0	0	-0.372656
34092	GABAergic	Arcn1-201_ENSMUST00000034607	0	0	-0.468525
34143	GABAergic	Fez1-201_ENSMUST00000034630	0	0	0.282836
34199	GABAergic	Pin1-201_ENSMUST00000034689	0	0	-0.442208
34237	GABAergic	Scg3-202_ENSMUST00000213324	0	0	-1.15187
34242	GABAergic	Lysmd2-201_ENSMUST00000034702	0	1.29653e-09	-0.193851
34255	GABAergic	Tmod2-202_ENSMUST00000098552	0	0	-0.439281
34268	GABAergic	Gnb5-206_ENSMUST00000215875	0	0	-0.961085
34297	GABAergic	Rsl24d1-201_ENSMUST00000034738	0	0	-0.448193
34371	GABAergic	Anp32a-201_ENSMUST00000085519	0	0	-0.233245
34455	GABAergic	Idh3a-201_ENSMUST00000167866	0	0	-0.506409
34456	GABAergic	Idh3a-203_ENSMUST00000214136	0	0	-0.616903
34483	GABAergic	Pkm-201_ENSMUST00000034834	0	0	0.107398
34522	GABAergic	Commd4-201_ENSMUST00000065358	2.17157e-07	0.000509234	-0.167846
34529	GABAergic	Psma4-201_ENSMUST00000034848	0	0	-0.260404
34580	GABAergic	Rcn2-201_ENSMUST00000114276	0	0	0.442621
34598	GABAergic	Tmem30a-201_ENSMUST00000034878	0	0	-0.917133
34609	GABAergic	Cox7a2-201_ENSMUST00000034881	0	0	0.174389
34622	GABAergic	Nptn-209_ENSMUST00000177020	0	0	-0.985924
34711	GABAergic	Car12-206_ENSMUST00000217394	0	0	-0.189429
34740	GABAergic	Ppib-202_ENSMUST00000213785	0	0	-0.473357
34794	GABAergic	Rpl4-201_ENSMUST00000034966	0	1.76791e-10	-0.121744
34859	GABAergic	Atp1b3-201_ENSMUST00000034983	8.4186e-08	0.000197416	0.205272
34906	GABAergic	Dync1li1-201_ENSMUST00000047404	0	0	-0.479638
34939	GABAergic	Faim-201_ENSMUST00000035038	0	1.51037e-07	0.237598
34940	GABAergic	Faim-202_ENSMUST00000112911	0	0	0.306676
34980	GABAergic	Map4-206_ENSMUST00000169851	0	1.67254e-10	-0.250307
34985	GABAergic	Map4-207_ENSMUST00000196729	0	0	-0.509678
35022	GABAergic	Cspg5-205_ENSMUST00000199736	0	0	0.279525
35128	GABAergic	Rpsa-206_ENSMUST00000217356	0	3.83348e-09	0.150455
35129	GABAergic	Rpsa-201_ENSMUST00000035105	0	9.99255e-08	0.165328
35159	GABAergic	Ss18l2-201_ENSMUST00000035113	0	0	-0.231592
35330	GABAergic	Manf-201_ENSMUST00000069036	0	0	-0.270023
35331	GABAergic	Manf-202_ENSMUST00000159283	7.68882e-07	0.00180303	-0.112551
35462	GABAergic	Nicn1-201_ENSMUST00000035227	0	0	-0.306569
35718	GABAergic	Ank2-216_ENSMUST00000182588	0	0	-0.582781
35782	GABAergic	Smap2-201_ENSMUST00000043200	0	0	-0.240175
35785	GABAergic	Cyb5r4-202_ENSMUST00000174043	0	0	-0.34086
35892	GABAergic	Pebp1-201_ENSMUST00000036951	0	0	0.0881051
35904	GABAergic	Fkbp1a-201_ENSMUST00000044011	0	0	-0.576757
36033	GABAergic	Pfkm-205_ENSMUST00000230445	0	0	-0.342662
36133	GABAergic	Podxl2-210_ENSMUST00000145944	0	0	1.129
36156	GABAergic	Atp1a1-201_ENSMUST00000036493	0	0	-1.43785
36184	GABAergic	Mzt1-201_ENSMUST00000042662	2.57758e-09	6.04443e-06	-0.17286
36295	GABAergic	Mif-201_ENSMUST00000038169	0	0	0.136518
36378	GABAergic	Atp6v0b-201_ENSMUST00000036380	0	0	-0.160281
36383	GABAergic	Atp6v0b-204_ENSMUST00000133530	0	0	-0.143581
36450	GABAergic	Eri3-201_ENSMUST00000037127	5.07585e-09	1.19029e-05	-0.144792
36515	GABAergic	Tomm6-202_ENSMUST00000113302	0	2.28437e-07	-0.0721693
36683	GABAergic	Cplx1-201_ENSMUST00000046892	0	0	1.00989
36699	GABAergic	Hacd3-201_ENSMUST00000036615	0	0	-0.533932
36843	GABAergic	Gadd45gip1-201_ENSMUST00000036734	1.5104e-10	3.54189e-07	0.125788
36913	GABAergic	Atp6v1h-201_ENSMUST00000044369	0	0	-0.489555
36914	GABAergic	Atp6v1h-204_ENSMUST00000192698	0	0	-0.425247
36949	GABAergic	Tcea1-201_ENSMUST00000081551	0	0	-0.286438
36962	GABAergic	Mrpl15-201_ENSMUST00000045689	0	1.92458e-10	-0.230841
36963	GABAergic	Mrpl15-202_ENSMUST00000115538	7.03136e-07	0.00164886	-0.15774
37031	GABAergic	Chmp2a-201_ENSMUST00000005711	0	0	-0.327309
37036	GABAergic	Gde1-201_ENSMUST00000038791	0	0	-0.469113
37060	GABAergic	Ndufb7-201_ENSMUST00000036996	0	0	0.379317
37061	GABAergic	Brk1-201_ENSMUST00000035725	0	0	-1.00535
37075	GABAergic	Ppp3r1-201_ENSMUST00000102880	0	0	-1.02397
37104	GABAergic	Gria2-201_ENSMUST00000075316	0	0	-0.7137
37175	GABAergic	Cct2-201_ENSMUST00000047672	0	0	-0.580333
37317	GABAergic	Lrrc58-201_ENSMUST00000078717	1.13229e-07	0.000265523	0.144849
37321	GABAergic	Ogt-201_ENSMUST00000044475	1.51123e-09	3.54383e-06	-0.20704
37396	GABAergic	Chchd4-201_ENSMUST00000040835	0	3.13167e-10	-0.225666
37419	GABAergic	Mrps17-201_ENSMUST00000042191	0	0	-0.644403
37441	GABAergic	Golgb1-204_ENSMUST00000134616	4.23401e-09	9.92874e-06	0.215928
37448	GABAergic	Hdac11-201_ENSMUST00000041736	0	0	0.671928
37577	GABAergic	Ina-201_ENSMUST00000037636	0	0	-0.448569
37579	GABAergic	Wbp2-201_ENSMUST00000074628	0	0	-0.153032
37600	GABAergic	Gtf2h5-202_ENSMUST00000100955	0	0	-0.214015
37602	GABAergic	Gtf2h5-201_ENSMUST00000039487	0	2.27931e-10	-0.144547
37649	GABAergic	Pja1-202_ENSMUST00000113790	0	0	-0.34409
37669	GABAergic	Cops8-201_ENSMUST00000036153	0	0	-0.48811
37707	GABAergic	Snx2-201_ENSMUST00000037850	0	0	-0.595185
37778	GABAergic	Atp5h-201_ENSMUST00000043931	0	0	0.251351
37827	GABAergic	Myo5a-201_ENSMUST00000123128	0	0	-0.340114
37903	GABAergic	Ankrd12-201_ENSMUST00000038116	0	0	0.335719
37905	GABAergic	Ankrd12-208_ENSMUST00000150766	0	0	0.374654
38127	GABAergic	Gna11-201_ENSMUST00000043604	0	0	-0.318986
38131	GABAergic	Rab24-201_ENSMUST00000035242	0	0	-0.266131
38193	GABAergic	Nrip3-201_ENSMUST00000033331	0	0	1.4281
38247	GABAergic	Myl12b-201_ENSMUST00000038446	0	0	-0.219411
38249	GABAergic	Nudt19-201_ENSMUST00000040962	8.73718e-09	2.04887e-05	-0.179396
38251	GABAergic	Nudt19-203_ENSMUST00000142930	0	0	-0.306493
38258	GABAergic	Sncb-201_ENSMUST00000036825	0	0	0.377839
38260	GABAergic	Rps29-201_ENSMUST00000037023	0	0	0.175561
38327	GABAergic	Mrpl54-201_ENSMUST00000046114	1.73695e-06	0.00407314	-0.163595
38436	GABAergic	Anapc13-201_ENSMUST00000038673	0	0	0.491799
38438	GABAergic	Anapc13-204_ENSMUST00000190279	0	0	0.574593
38606	GABAergic	Lars2-209_ENSMUST00000217116	0	0	0.306871
38633	GABAergic	Lsm7-201_ENSMUST00000035775	2.1704e-06	0.00508959	0.0676749
38637	GABAergic	Spcs2-207_ENSMUST00000208477	0	0	-0.30572
38678	GABAergic	Oaz1-204_ENSMUST00000179341	0	0	-0.246362
38679	GABAergic	Oaz1-206_ENSMUST00000179894	0	0	0.138591
38722	GABAergic	Pkig-201_ENSMUST00000064703	0	0	-0.870943
38756	GABAergic	Nat14-204_ENSMUST00000207687	0	0	-0.676289
38766	GABAergic	Cops4-201_ENSMUST00000045993	0	0	-0.352006
38921	GABAergic	Haus8-203_ENSMUST00000123495	0	0	-0.365466
39005	GABAergic	Eif1-202_ENSMUST00000132618	0	0	-0.418566
39062	GABAergic	Tsen34-202_ENSMUST00000108627	0	0	0.553681
39194	GABAergic	Ndufa3-201_ENSMUST00000076657	0	0	0.318609
39198	GABAergic	Ndufa3-204_ENSMUST00000148403	0	0	0.214627
39338	GABAergic	Ids-201_ENSMUST00000101509	0	0	-0.654891
39379	GABAergic	Cox8a-201_ENSMUST00000039758	0	0	-0.0837778
39765	GABAergic	Ndufa13-201_ENSMUST00000110167	0	0	0.393757
39791	GABAergic	Ube2r2-201_ENSMUST00000040008	2.25979e-06	0.00529921	0.144791
39863	GABAergic	Slc2a13-202_ENSMUST00000109283	0	0	1.40229
39876	GABAergic	Skp1a-201_ENSMUST00000037324	0	0	-0.157115
39945	GABAergic	Serbp1-207_ENSMUST00000203436	0	3.64398e-09	-0.19885
39954	GABAergic	Tmem258-204_ENSMUST00000166412	0	0	-0.211309
39981	GABAergic	Sec24a-205_ENSMUST00000147255	0	0	-0.409189
39986	GABAergic	Ppp1r11-201_ENSMUST00000040402	0	0	0.279863
39987	GABAergic	Ppp1r11-203_ENSMUST00000174711	7.69924e-07	0.00180547	0.117812
40008	GABAergic	Gpi1-207_ENSMUST00000205870	0	0	-0.514414
40010	GABAergic	Gpi1-201_ENSMUST00000038027	0	0	-0.366898
40036	GABAergic	Calm2-201_ENSMUST00000040440	0	0	-0.606818
40083	GABAergic	Btg1-201_ENSMUST00000038377	0	0	0.7728
40203	GABAergic	Ndrg4-203_ENSMUST00000080666	0	0	0.258119
40207	GABAergic	Ndrg4-202_ENSMUST00000073139	5.86592e-09	1.37556e-05	0.181435
40230	GABAergic	Upf3b-201_ENSMUST00000076265	0	0	0.507184
40431	GABAergic	Cox6b1-201_ENSMUST00000075738	0	0	0.195962
40433	GABAergic	Tubb4b-201_ENSMUST00000043584	0	0	-0.965022
40439	GABAergic	Dner-201_ENSMUST00000049126	0	0	3.01186
40550	GABAergic	Psenen-201_ENSMUST00000043898	5.83124e-10	1.36743e-06	0.125892
40562	GABAergic	Mrpl41-201_ENSMUST00000045604	0	0	0.140293
40825	GABAergic	Paip2-201_ENSMUST00000041314	0	0	0.460803
40838	GABAergic	Selenof-203_ENSMUST00000144859	0	2.17163e-08	-0.200055
40839	GABAergic	Selenof-202_ENSMUST00000106211	0	0	-0.155553
40841	GABAergic	Selenof-201_ENSMUST00000082437	0	0	-0.29874
40881	GABAergic	Sik2-207_ENSMUST00000177203	0	0	-0.320582
40924	GABAergic	Ddx1-201_ENSMUST00000071103	0	0	-0.442679
40927	GABAergic	Ndufc1-201_ENSMUST00000038108	0	0	0.243217
40928	GABAergic	Ndufc1-203_ENSMUST00000145572	0	0	0.227078
40930	GABAergic	Ndufc1-204_ENSMUST00000193279	0	0	0.292714
40990	GABAergic	Syn1-201_ENSMUST00000081893	0	0	-0.605564
41018	GABAergic	Matr3-215_ENSMUST00000190121	0	0	-0.22292
41029	GABAergic	Matr3-201_ENSMUST00000166793	0	0	-0.247858
41059	GABAergic	Rsrp1-204_ENSMUST00000148900	0	0	-0.290241
41060	GABAergic	Rsrp1-201_ENSMUST00000078084	0	0	0.470917
41154	GABAergic	Larp1-203_ENSMUST00000178636	8.72402e-09	2.04578e-05	0.184389
41188	GABAergic	Actr1b-201_ENSMUST00000043951	0	0	-0.553043
41205	GABAergic	Sf3b6-201_ENSMUST00000046207	0	0	0.360181
41450	GABAergic	Nenf-201_ENSMUST00000046770	0	0	0.146436
41526	GABAergic	Rps16-202_ENSMUST00000152918	1.07487e-09	2.52058e-06	-0.128399
41560	GABAergic	Nme1-203_ENSMUST00000135884	0	0	-0.156057
41562	GABAergic	Nme1-201_ENSMUST00000021220	0	0	-0.318894
41722	GABAergic	Cd81-201_ENSMUST00000037941	0	0	0.40376
41732	GABAergic	Cisd1-201_ENSMUST00000045887	1.71592e-08	4.02384e-05	-0.0542899
41784	GABAergic	Mrps26-202_ENSMUST00000145614	6.09127e-08	0.00014284	-0.11425
41785	GABAergic	Mrps26-201_ENSMUST00000046149	1.75663e-06	0.00411929	-0.129843
41793	GABAergic	Eef1a1-201_ENSMUST00000042235	0	0	-0.147498
41794	GABAergic	Phyhipl-201_ENSMUST00000046513	0	0	-0.403933
41795	GABAergic	Phyhipl-206_ENSMUST00000162251	0	0	-0.627651
41812	GABAergic	Slc32a1-201_ENSMUST00000045738	0	0	3.01621
41813	GABAergic	Mrpl23-201_ENSMUST00000038675	0	0	0.232172
41815	GABAergic	Mrpl23-207_ENSMUST00000210803	1.61035e-08	3.77627e-05	0.20252
41830	GABAergic	Apopt1-201_ENSMUST00000040519	0	0	-0.60485
41856	GABAergic	Rpl10a-201_ENSMUST00000042334	1.53896e-06	0.00360886	-0.115244
41891	GABAergic	Smim14-202_ENSMUST00000121661	0	0	-0.525513
41899	GABAergic	Ppm1k-201_ENSMUST00000042766	0	0	-0.452445
41902	GABAergic	Vstm2l-201_ENSMUST00000109523	0	0	2.96988
41926	GABAergic	Cpe-201_ENSMUST00000048967	0	0	-0.677196
41974	GABAergic	H2afz-201_ENSMUST00000041045	0	0	0.0901372
41994	GABAergic	Bri3bp-201_ENSMUST00000049040	0	0	0.385012
42007	GABAergic	Ndufv1-207_ENSMUST00000134479	0	0	-0.371945
42220	GABAergic	Igsf8-202_ENSMUST00000085912	0	0	0.680615
42251	GABAergic	Dexi-201_ENSMUST00000038281	0	0	0.407434
42536	GABAergic	Sobp-201_ENSMUST00000040275	0	0	0.424437
42587	GABAergic	Fau-201_ENSMUST00000043074	0	1.13489e-10	0.101016
42588	GABAergic	Fau-202_ENSMUST00000178310	0	0	0.348145
42621	GABAergic	Snx10-201_ENSMUST00000049152	0	0	-0.787137
42740	GABAergic	Pcp4l1-201_ENSMUST00000111332	0	0	4.64608
42808	GABAergic	Higd1a-201_ENSMUST00000060251	3.31361e-07	0.000777042	-0.140196
42811	GABAergic	Higd1a-206_ENSMUST00000215300	2.42868e-07	0.000569525	-0.0883751
42847	GABAergic	Srcin1-203_ENSMUST00000107596	0	0	-0.228571
42886	GABAergic	Sv2a-201_ENSMUST00000035371	0	0	0.896184
42887	GABAergic	Polr2l-201_ENSMUST00000043870	0	0	-0.154641
42913	GABAergic	Ptov1-208_ENSMUST00000208682	0	0	-0.215169
42921	GABAergic	Ptov1-205_ENSMUST00000207416	9.3582e-10	2.1945e-06	-0.151745
43074	GABAergic	Fndc4-202_ENSMUST00000172435	0	1.61545e-07	0.252239
43142	GABAergic	Dock10-206_ENSMUST00000187885	0	0	-0.187327
43162	GABAergic	Ensa-201_ENSMUST00000037983	0	0	-0.762717
43163	GABAergic	Ensa-202_ENSMUST00000058230	0	0	-1.8682
43192	GABAergic	Fam103a1-201_ENSMUST00000042166	0	0	-0.157823
43259	GABAergic	Atp5j2-201_ENSMUST00000037056	0	0	0.168407
43263	GABAergic	Atp5j2-202_ENSMUST00000161741	0	0	0.229288
43334	GABAergic	Bud31-207_ENSMUST00000162594	0	0	-0.242536
43455	GABAergic	Trmt112-204_ENSMUST00000174786	0	0	0.234595
43505	GABAergic	Phb-204_ENSMUST00000125172	0	0	0.66748
43551	GABAergic	Nipal2-204_ENSMUST00000227336	0	0	-0.208238
43558	GABAergic	Mrps34-201_ENSMUST00000043907	5.60131e-10	1.31351e-06	-0.180671
43577	GABAergic	Rpl12-201_ENSMUST00000102811	2.4053e-10	5.64042e-07	0.117523
43583	GABAergic	Rpl12-203_ENSMUST00000126610	0	0	0.174732
43656	GABAergic	Ube2l3-201_ENSMUST00000090192	0	2.07246e-09	-0.219111
43703	GABAergic	Timm8b-201_ENSMUST00000044051	0	0	-0.139005
43723	GABAergic	Adrm1-201_ENSMUST00000061437	0	0	-0.221883
43771	GABAergic	Psmd7-201_ENSMUST00000044106	0	0	-0.402091
43820	GABAergic	Atp6v1g1-201_ENSMUST00000035301	0	0	0.319298
43848	GABAergic	Cdc123-201_ENSMUST00000043864	0	0	-0.245958
43978	GABAergic	1110008P14Rik-201_ENSMUST00000048792	0	0	-1.92929
44037	GABAergic	Srrm2-205_ENSMUST00000186961	0	0	0.563382
44039	GABAergic	Srrm2-210_ENSMUST00000191385	0	0	0.447819
44041	GABAergic	Srrm2-209_ENSMUST00000190686	3.26378e-07	0.000765355	0.109345
44070	GABAergic	Rpl22l1-206_ENSMUST00000194649	2.52175e-10	5.9135e-07	0.100194
44151	GABAergic	Pcsk1n-201_ENSMUST00000041096	0	0	0.591519
44207	GABAergic	Atp6v0e2-201_ENSMUST00000040361	0	0	-0.340914
44380	GABAergic	Micu3-203_ENSMUST00000136835	0	0	-0.33367
44394	GABAergic	Tspyl4-201_ENSMUST00000047935	0	0	1.08165
44395	GABAergic	Tspyl4-202_ENSMUST00000213791	0	0	1.0107
44432	GABAergic	Tusc3-203_ENSMUST00000209440	0	0	-1.88713
44482	GABAergic	Ubald1-201_ENSMUST00000037843	0	0	-0.198105
44575	GABAergic	Hnrnpu-201_ENSMUST00000037748	1.97262e-07	0.00046258	-0.107099
44596	GABAergic	Mrpl12-201_ENSMUST00000043627	2.43922e-07	0.000571997	0.129754
44664	GABAergic	Mrps6-201_ENSMUST00000047429	2.2336e-10	5.23779e-07	0.179773
44767	GABAergic	Alg2-201_ENSMUST00000044148	2.77778e-10	6.51389e-07	0.23443
44820	GABAergic	Polr2j-201_ENSMUST00000041366	0	0	-0.293619
44975	GABAergic	Cited2-201_ENSMUST00000038107	0	0	1.23316
45036	GABAergic	Clstn1-202_ENSMUST00000105691	0	0	-0.429323
45073	GABAergic	Ccdc32-201_ENSMUST00000036470	0	0	-0.402943
45177	GABAergic	Disp2-201_ENSMUST00000037547	0	0	0.820229
45209	GABAergic	Ndufb10-201_ENSMUST00000045602	0	0	0.30605
45228	GABAergic	Flywch1-204_ENSMUST00000227120	0	0	0.412371
45324	GABAergic	Fmo1-202_ENSMUST00000111518	0	0	1.31162
45586	GABAergic	Ppp1ca-201_ENSMUST00000046094	0	0	-0.773883
45609	GABAergic	Akap9-207_ENSMUST00000143365	0	0	0.448969
45614	GABAergic	Akap9-201_ENSMUST00000044492	0	0	0.23249
45706	GABAergic	Arglu1-201_ENSMUST00000048545	0	0	-0.190658
45974	GABAergic	Oaz2-206_ENSMUST00000153700	0	0	-0.468422
45983	GABAergic	Efhd2-201_ENSMUST00000036854	0	0	-0.685658
46016	GABAergic	Hmgn1-201_ENSMUST00000050884	0	0	0.28657
46095	GABAergic	Kcna2-201_ENSMUST00000038695	0	0	0.614803
46110	GABAergic	Eif4h-201_ENSMUST00000036125	0	3.30009e-08	-0.183649
46145	GABAergic	Appl1-201_ENSMUST00000036570	0	0	-0.649914
46205	GABAergic	Ttc3-224_ENSMUST00000152117	0	0	0.563654
46209	GABAergic	Ttc3-212_ENSMUST00000141856	0	0	0.395097
46212	GABAergic	Ttc3-230_ENSMUST00000231569	0	0	0.187866
46213	GABAergic	C1qtnf4-201_ENSMUST00000111466	0	0	0.545558
46328	GABAergic	Atp1a3-201_ENSMUST00000080882	0	0	0.702577
46404	GABAergic	Rps19-210_ENSMUST00000156372	0	1.14975e-10	-0.134269
46407	GABAergic	Rps19-205_ENSMUST00000129847	1.10413e-08	2.58919e-05	0.264225
46408	GABAergic	Rps19-203_ENSMUST00000108430	0	1.52838e-07	-0.186674
46450	GABAergic	Map7d2-203_ENSMUST00000112471	0	3.58336e-08	0.172547
46460	GABAergic	Ghitm-203_ENSMUST00000223921	5.88159e-08	0.000137923	0.153018
46462	GABAergic	Gm17018-201_ENSMUST00000047057	0	0	-0.608105
46481	GABAergic	Ostc-201_ENSMUST00000043937	2.58389e-07	0.000605923	-0.138965
46516	GABAergic	H2afv-202_ENSMUST00000109737	0	0	-0.309604
46579	GABAergic	Trir-201_ENSMUST00000047281	6.8199e-07	0.00159927	0.0861746
46632	GABAergic	Vps41-201_ENSMUST00000072961	0	0	-0.609158
46770	GABAergic	Ssr2-207_ENSMUST00000195014	0	0	-0.354951
46856	GABAergic	Rpl21-201_ENSMUST00000035983	0	0	0.307118
46860	GABAergic	Rpl21-202_ENSMUST00000075453	0	0	0.256686
46979	GABAergic	Selenow-201_ENSMUST00000044355	0	0	-0.303223
47039	GABAergic	Fam104a-201_ENSMUST00000120194	1.7726e-09	4.15675e-06	-0.161814
47058	GABAergic	Ddx24-201_ENSMUST00000044923	0	0	-0.473136
47082	GABAergic	Rragb-201_ENSMUST00000039720	0	0	0.59353
47120	GABAergic	Cox6a1-201_ENSMUST00000040154	0	0	0.124839
47269	GABAergic	Rpl37-204_ENSMUST00000227463	0	0	0.143074
47270	GABAergic	Rpl37-201_ENSMUST00000045356	0	0	0.15482
47307	GABAergic	Ndufa7-201_ENSMUST00000048249	0	0	0.146484
47340	GABAergic	Dlx1-203_ENSMUST00000145088	0	0	3.34265
47434	GABAergic	Elmod1-201_ENSMUST00000048409	1.15216e-07	0.000270182	-0.200388
47462	GABAergic	Mat2b-201_ENSMUST00000040167	0	0	-1.02511
47470	GABAergic	Tbca-201_ENSMUST00000046644	0	0	0.162271
47565	GABAergic	Inpp5f-208_ENSMUST00000151237	0	0	1.42428
47568	GABAergic	Csdc2-201_ENSMUST00000038757	0	0	1.79751
47816	GABAergic	Tnfrsf14-205_ENSMUST00000219534	0	0	-0.309351
47860	GABAergic	Smim12-201_ENSMUST00000142029	0	3.06173e-08	-0.234093
47888	GABAergic	Atf4-201_ENSMUST00000109605	0	0	0.953688
48015	GABAergic	Usp22-201_ENSMUST00000041683	0	0	-0.356577
48085	GABAergic	Sem1-201_ENSMUST00000041111	0	0	0.200644
48252	GABAergic	Immp1l-201_ENSMUST00000037499	0	0	-0.387685
48269	GABAergic	Ypel3-201_ENSMUST00000038614	0	0	0.11169
48278	GABAergic	Selenok-203_ENSMUST00000223998	0	1.23538e-07	-0.0598466
48323	GABAergic	Tceal9-201_ENSMUST00000048687	0	0	0.210373
48348	GABAergic	Dpm3-201_ENSMUST00000040824	0	0	0.994039
48355	GABAergic	Hectd4-201_ENSMUST00000042614	1.7488e-10	4.10093e-07	-0.143656
48365	GABAergic	Bex2-201_ENSMUST00000049130	0	1.99931e-07	0.0578551
48366	GABAergic	Nmnat2-201_ENSMUST00000043313	0	0	0.391132
48508	GABAergic	Gng2-204_ENSMUST00000160013	2.04934e-08	4.80571e-05	-0.202619
48593	GABAergic	Upf2-201_ENSMUST00000060092	0	0	-0.33892
48600	GABAergic	Exoc3l-202_ENSMUST00000212138	2.08534e-06	0.00489013	-0.139126
48633	GABAergic	B3galnt1-201_ENSMUST00000061826	0	0	-0.561851
48670	GABAergic	Gprasp1-206_ENSMUST00000166554	0	0	0.493132
48677	GABAergic	Tmem130-201_ENSMUST00000061446	0	0	1.23336
48703	GABAergic	Chd3os-201_ENSMUST00000129321	0	0	0.449166
48705	GABAergic	Chd3os-203_ENSMUST00000218008	0	0	1.04034
48707	GABAergic	Eif3j2-201_ENSMUST00000057110	0	1.87385e-07	-0.241638
48823	GABAergic	Rpl7-205_ENSMUST00000149566	0	0	-0.436976
48864	GABAergic	Taf10-202_ENSMUST00000131683	0	0	-0.287817
48866	GABAergic	Taf10-201_ENSMUST00000054556	0	4.69019e-09	-0.200691
48955	GABAergic	Pura-201_ENSMUST00000051301	0	0	0.41081
49032	GABAergic	2900011O08Rik-201_ENSMUST00000056521	0	0	-0.486062
49171	GABAergic	Snhg11-205_ENSMUST00000149303	0	0	0.903279
49173	GABAergic	Snhg11-201_ENSMUST00000109488	0	0	0.133511
49261	GABAergic	Bod1-201_ENSMUST00000058060	0	0	-0.227607
49269	GABAergic	Rps2-208_ENSMUST00000170715	0	0	-0.301245
49290	GABAergic	Acp1-202_ENSMUST00000074038	0	0	-0.375397
49300	GABAergic	Smim7-203_ENSMUST00000167290	0	0	-0.703416
49305	GABAergic	Swi5-207_ENSMUST00000183946	8.69615e-10	2.03925e-06	-0.172134
49310	GABAergic	Swi5-204_ENSMUST00000113400	1.4442e-06	0.00338666	-0.108052
49312	GABAergic	Rnf208-203_ENSMUST00000154498	0	0	-0.450248
49314	GABAergic	Rnf208-201_ENSMUST00000060818	0	0	-0.415461
49316	GABAergic	Cnrip1-201_ENSMUST00000058159	0	0	-0.466447
49357	GABAergic	Gemin7-202_ENSMUST00000117222	0	0	0.437443
49358	GABAergic	Gemin7-201_ENSMUST00000051364	0	0	0.392956
49413	GABAergic	Isca1-201_ENSMUST00000057115	0	0	-0.286399
49461	GABAergic	Uqcrq-201_ENSMUST00000061326	0	0	0.300376
49462	GABAergic	Uqcrq-204_ENSMUST00000156503	0	0	0.225146
49463	GABAergic	Uqcrq-203_ENSMUST00000109021	0	0	0.234191
49479	GABAergic	H1fx-201_ENSMUST00000056403	0	0	-0.220616
49626	GABAergic	Rpl18a-203_ENSMUST00000212129	1.64392e-10	3.855e-07	0.079221
49658	GABAergic	Cirbp-202_ENSMUST00000105365	0	0	0.532043
49787	GABAergic	Tmem60-201_ENSMUST00000115259	0	0	-0.402907
49821	GABAergic	Sys1-201_ENSMUST00000072452	0	0	-0.305481
49848	GABAergic	Frrs1l-201_ENSMUST00000053681	0	0	-1.02179
49937	GABAergic	Basp1-201_ENSMUST00000058845	0	0	-0.548403
49974	GABAergic	Gm9803-201_ENSMUST00000057649	0	0	0.594569
49998	GABAergic	Mrps12-201_ENSMUST00000056078	9.80776e-07	0.00229992	-0.119475
50076	GABAergic	Polr2k-202_ENSMUST00000180159	0	2.62021e-08	-0.160544
50101	GABAergic	Eid2-201_ENSMUST00000059596	0	0	-0.282272
50104	GABAergic	Lrrc8d-205_ENSMUST00000135776	0	0	0.453025
50257	GABAergic	Rpl27a-203_ENSMUST00000143107	0	0	-0.439626
50274	GABAergic	Bex3-201_ENSMUST00000053540	0	0	0.132369
50285	GABAergic	Camk2n1-201_ENSMUST00000050918	0	0	0.392103
50296	GABAergic	Cox17-201_ENSMUST00000050273	0	0	0.135635
50446	GABAergic	Cystm1-201_ENSMUST00000050584	0	0	-0.4741
50457	GABAergic	Mrps7-201_ENSMUST00000058109	0	1.03175e-07	-0.205365
50634	GABAergic	Lrrc4b-201_ENSMUST00000058667	0	0	0.381237
50673	GABAergic	Rab2a-201_ENSMUST00000060232	0	0	-0.318214
50730	GABAergic	Emc6-201_ENSMUST00000054952	0	0	-0.252813
50759	GABAergic	B4gat1-201_ENSMUST00000053705	0	0	-0.863439
50832	GABAergic	Tspyl1-201_ENSMUST00000061372	0	0	-0.287845
50844	GABAergic	Cltb-201_ENSMUST00000049575	0	0	-0.18205
50903	GABAergic	Rps8-201_ENSMUST00000102696	5.65703e-10	1.32657e-06	0.0835089
50927	GABAergic	Bola2-201_ENSMUST00000052145	0	0	0.264987
50928	GABAergic	Bola2-202_ENSMUST00000106369	2.36874e-08	5.55469e-05	0.166105
51004	GABAergic	Bex4-201_ENSMUST00000116527	0	0	0.376925
51020	GABAergic	Usp14-201_ENSMUST00000092096	0	0	-0.591282
51021	GABAergic	Usp14-202_ENSMUST00000116669	0	0	-0.884913
51125	GABAergic	Arxes2-201_ENSMUST00000058119	0	2.25855e-07	-0.198487
51134	GABAergic	Arf1-201_ENSMUST00000061242	0	0	-0.375491
51170	GABAergic	Nat8l-201_ENSMUST00000056355	0	0	0.306374
51173	GABAergic	Kmt2d-202_ENSMUST00000178486	0	0	0.108365
51174	GABAergic	Kmt2d-201_ENSMUST00000023741	0	0	0.0856829
51203	GABAergic	Mfap1b-201_ENSMUST00000056732	0	0	-0.282779
51240	GABAergic	Zfp738-203_ENSMUST00000137496	2.29206e-10	5.37487e-07	-0.128877
51254	GABAergic	Ankrd46-201_ENSMUST00000057486	0	0	-0.395713
51401	GABAergic	Olfr1336-202_ENSMUST00000214301	1.86068e-09	4.36328e-06	-0.10171
51422	GABAergic	Vmn1r26-203_ENSMUST00000228070	0	0	-0.145957
51456	GABAergic	Rpl29-203_ENSMUST00000150576	0	0	-0.471021
51498	GABAergic	Vstm2a-201_ENSMUST00000109645	0	0	1.86954
51521	GABAergic	Cdk5r1-201_ENSMUST00000053413	0	0	-0.525439
51561	GABAergic	Nrsn1-201_ENSMUST00000057866	0	0	0.336639
51599	GABAergic	Bmyc-201_ENSMUST00000061483	0	0	0.229157
51635	GABAergic	Gm8186-201_ENSMUST00000053575	0	0	-0.377936
51776	GABAergic	Zfp260-207_ENSMUST00000182136	0	0	-0.380241
51779	GABAergic	Chchd10-202_ENSMUST00000219435	8.86092e-07	0.00207788	-0.0861301
51824	GABAergic	Rps23-203_ENSMUST00000224463	0	0	-0.2376
51832	GABAergic	Tceal1-201_ENSMUST00000055104	0	0	0.917461
51908	GABAergic	Omg-201_ENSMUST00000164465	0	0	-0.65386
51975	GABAergic	Rpl36al-201_ENSMUST00000054544	0	0	0.104223
51988	GABAergic	2410015M20Rik-201_ENSMUST00000052832	0	0	0.224846
51993	GABAergic	Tmsb4x-201_ENSMUST00000112172	0	0	-0.494778
52018	GABAergic	Arl4c-202_ENSMUST00000159814	0	0	2.76216
52055	GABAergic	Mrps16-202_ENSMUST00000224286	0	0	0.205538
52088	GABAergic	Tmx2-201_ENSMUST00000053664	4.57255e-10	1.07226e-06	-0.189007
52098	GABAergic	Bex1-201_ENSMUST00000058125	0	0	0.390552
52291	GABAergic	Lamtor4-201_ENSMUST00000062067	0	1.19154e-08	-0.202691
52325	GABAergic	Minos1-201_ENSMUST00000063040	1.58497e-10	3.71676e-07	0.092384
52327	GABAergic	Minos1-203_ENSMUST00000143971	0	0	0.143648
52362	GABAergic	Ftl1-201_ENSMUST00000094434	0	0	0.313507
52368	GABAergic	Scg2-201_ENSMUST00000049972	0	0	1.65018
52369	GABAergic	Scg2-202_ENSMUST00000185234	0	0	1.6815
52427	GABAergic	Atp5k-201_ENSMUST00000049628	0	0	0.26268
52450	GABAergic	Tatdn1-205_ENSMUST00000226835	0	0	-0.202204
52529	GABAergic	Fbll1-201_ENSMUST00000160726	0	0	0.246878
52536	GABAergic	Mblac2-201_ENSMUST00000057598	0	0	1.05477
52550	GABAergic	Camk2n2-201_ENSMUST00000052939	0	0	2.62731
52567	GABAergic	Commd3-201_ENSMUST00000061158	0	0	-0.318007
52604	GABAergic	Fam174a-201_ENSMUST00000059975	0	0	0.381184
52611	GABAergic	Bzw1-201_ENSMUST00000050552	0	0	-0.533849
52619	GABAergic	Tmem199-201_ENSMUST00000052566	0	2.87373e-09	-0.269204
52622	GABAergic	Rnf7-201_ENSMUST00000057500	0	7.41627e-08	-0.153638
52664	GABAergic	1500011K16Rik-201_ENSMUST00000135091	0	0	-0.232199
52706	GABAergic	Commd1-202_ENSMUST00000071068	0	0	-0.302722
52717	GABAergic	Ncald-203_ENSMUST00000119730	0	0	-1.01215
52734	GABAergic	Ywhag-205_ENSMUST00000198270	0	0	-0.364667
52735	GABAergic	Ywhag-201_ENSMUST00000055808	2.47171e-07	0.000579617	-0.135007
52743	GABAergic	Vamp7-201_ENSMUST00000051100	0	0	-0.303004
52790	GABAergic	Rps19bp1-201_ENSMUST00000052499	0	0	-0.373349
52815	GABAergic	Tceal8-201_ENSMUST00000060101	0	0	0.189307
52853	GABAergic	Pcbp1-201_ENSMUST00000053015	0	0	-0.156887
52913	GABAergic	Rtl8c-201_ENSMUST00000063384	0	0	-0.167668
52916	GABAergic	Arf3-201_ENSMUST00000053183	0	0	-0.865348
52974	GABAergic	Pfdn4-204_ENSMUST00000109148	0	0	-0.361161
52977	GABAergic	Klf13-201_ENSMUST00000063694	0	0	-0.89649
53026	GABAergic	Rps10-208_ENSMUST00000178774	0	1.90655e-10	-0.184093
53028	GABAergic	Rps10-201_ENSMUST00000025052	0	1.67043e-09	-0.199907
53203	GABAergic	Asna1-201_ENSMUST00000064314	0	0	-0.253049
53386	GABAergic	Tnrc6a-203_ENSMUST00000205514	0	0	0.798012
53403	GABAergic	Map1b-202_ENSMUST00000223693	0	0	-0.581182
53406	GABAergic	Map1b-201_ENSMUST00000064762	0	0	-0.413305
53456	GABAergic	Grk4-202_ENSMUST00000074651	3.02701e-10	7.09833e-07	-0.133906
53494	GABAergic	Ubxn8-201_ENSMUST00000095349	0	0	-0.322457
53555	GABAergic	Mrpl35-201_ENSMUST00000065103	0	0	-0.453273
53637	GABAergic	Chmp3-201_ENSMUST00000059462	0	0	-0.736417
53674	GABAergic	Mllt11-201_ENSMUST00000065482	0	0	-0.69607
53697	GABAergic	Ndfip2-206_ENSMUST00000181969	0	0	-0.76076
53894	GABAergic	Cstf2t-201_ENSMUST00000066039	1.49645e-07	0.000350918	-0.171911
53911	GABAergic	Eif3k-201_ENSMUST00000066070	0	0	-0.275962
54154	GABAergic	Tceal5-201_ENSMUST00000066819	0	0	0.257452
54174	GABAergic	1810037I17Rik-201_ENSMUST00000106429	0	0	-0.666266
54249	GABAergic	Mrps21-201_ENSMUST00000067298	1.60512e-09	3.764e-06	0.0911593
54296	GABAergic	Cadps-203_ENSMUST00000112658	0	0	0.514975
54302	GABAergic	Cadps-202_ENSMUST00000112657	0	0	0.338844
54323	GABAergic	Aes-201_ENSMUST00000002518	0	0	0.181808
54332	GABAergic	Vsnl1-201_ENSMUST00000072299	0	0	-0.482434
54494	GABAergic	Set-206_ENSMUST00000147590	0	0	0.662178
54620	GABAergic	Cntn1-204_ENSMUST00000169825	0	0	-0.736206
54744	GABAergic	Tmem245-201_ENSMUST00000068792	0	0	-0.551436
54745	GABAergic	Mrfap1-201_ENSMUST00000068795	0	0	-0.0919004
54806	GABAergic	Nap1l5-201_ENSMUST00000059539	0	0	1.24275
54808	GABAergic	Maf-202_ENSMUST00000109104	0	0	2.43033
54830	GABAergic	Cd47-205_ENSMUST00000229206	0	0	-0.690551
54835	GABAergic	Cd47-201_ENSMUST00000084838	0	0	-0.511762
54920	GABAergic	Cope-201_ENSMUST00000066469	6.3409e-09	1.48694e-05	0.116599
54924	GABAergic	Cope-208_ENSMUST00000168018	0	0	-0.406793
54970	GABAergic	Nap1l3-201_ENSMUST00000079490	0	0	0.316054
55089	GABAergic	Emc7-201_ENSMUST00000069747	0	0	-0.318639
55121	GABAergic	BC018473-204_ENSMUST00000156293	0	0	0.164974
55166	GABAergic	B4galt6-201_ENSMUST00000070080	0	0	-0.250213
55202	GABAergic	Cfl1-202_ENSMUST00000209469	0	0	-0.401648
55203	GABAergic	Cfl1-201_ENSMUST00000116560	0	0	-0.436889
55373	GABAergic	Chn1-202_ENSMUST00000102677	0	0	-1.91719
55381	GABAergic	Chn1-215_ENSMUST00000231013	0	0	-1.699
55460	GABAergic	Fkbp2-202_ENSMUST00000177752	2.56483e-07	0.000601453	0.101434
55546	GABAergic	St8sia3-201_ENSMUST00000025477	0	0	-0.47531
55688	GABAergic	Npm1-201_ENSMUST00000075641	0	0	0.268295
55689	GABAergic	Npm1-202_ENSMUST00000093201	4.16998e-06	0.00977861	0.108595
55706	GABAergic	Chd6-207_ENSMUST00000138078	0	0	0.488451
55731	GABAergic	Gsk3a-201_ENSMUST00000071739	1.00573e-09	2.35844e-06	-0.278397
55789	GABAergic	Snrpg-204_ENSMUST00000204768	0	0	-0.348741
55790	GABAergic	Snrpg-201_ENSMUST00000089558	2.31842e-10	5.4367e-07	-0.165488
55797	GABAergic	Rpl38-204_ENSMUST00000106602	0	0	0.127967
55871	GABAergic	Fam173a-201_ENSMUST00000072735	0	0	0.393822
55883	GABAergic	Rit2-203_ENSMUST00000153060	2.09348e-06	0.00490922	0.170898
55895	GABAergic	Bloc1s2-201_ENSMUST00000079033	0	0	-0.250691
55975	GABAergic	Gapdh-201_ENSMUST00000073605	0	0	-0.585133
55979	GABAergic	Gapdh-203_ENSMUST00000118875	0	0	0.0980364
55980	GABAergic	Gapdh-206_ENSMUST00000147954	0	0	-0.32113
55985	GABAergic	Gapdh-212_ENSMUST00000183272	0	0	-0.227947
56023	GABAergic	Sptan1-202_ENSMUST00000095083	0	2.0341e-10	-0.21565
56029	GABAergic	Sptan1-204_ENSMUST00000113717	0	0	-0.26249
56068	GABAergic	Rpl36-201_ENSMUST00000080492	0	0	0.324107
56071	GABAergic	Abat-201_ENSMUST00000065987	0	0	2.19908
56158	GABAergic	Sdhc-202_ENSMUST00000111336	0	0	0.311132
56159	GABAergic	Sdhc-201_ENSMUST00000081560	0	0	0.232806
56228	GABAergic	Tspan7-201_ENSMUST00000076354	0	0	-0.420309
56236	GABAergic	Mrps14-201_ENSMUST00000078878	0	0	-0.239756
56237	GABAergic	Mrps14-203_ENSMUST00000135680	0	0	-0.270529
56248	GABAergic	Spock2-201_ENSMUST00000121820	0	0	0.286325
56395	GABAergic	Rpl5-206_ENSMUST00000153590	0	0	-0.364573
56396	GABAergic	Rpl5-201_ENSMUST00000082223	0	0	-0.18298
56404	GABAergic	Tmed9-201_ENSMUST00000109905	0	0	-0.282009
56461	GABAergic	Rpl30-201_ENSMUST00000009039	1.05981e-07	0.000248526	-0.159786
56462	GABAergic	Rpl30-202_ENSMUST00000079735	0	2.2515e-10	-0.230561
56530	GABAergic	Thra-201_ENSMUST00000064187	0	0	-0.202141
56534	GABAergic	Cds2-201_ENSMUST00000089461	0	0	0.35844
56593	GABAergic	Gm10053-201_ENSMUST00000073080	0	0	0.143114
56602	GABAergic	Kcnc1-203_ENSMUST00000160433	0	0	2.74495
56603	GABAergic	Kcnc1-201_ENSMUST00000025202	0	0	1.43656
56640	GABAergic	Rpl18-201_ENSMUST00000072503	0	0	0.267268
56722	GABAergic	Gm10062-201_ENSMUST00000072180	0	0	-0.600868
56739	GABAergic	Naa38-204_ENSMUST00000144531	0	1.21317e-07	-0.197485
56769	GABAergic	Wdr83os-201_ENSMUST00000079764	0	0	-0.526169
56885	GABAergic	Znhit1-202_ENSMUST00000085941	0	0	-0.498204
56886	GABAergic	Uqcr10-201_ENSMUST00000058407	0	2.41594e-10	0.0746893
56973	GABAergic	Eif4a1-213_ENSMUST00000163666	0	0	-0.440782
57138	GABAergic	H2afj-201_ENSMUST00000074556	0	0	-0.783799
57160	GABAergic	Psma3-203_ENSMUST00000160683	0	0	-0.16174
57162	GABAergic	Psma3-202_ENSMUST00000160027	0	0	-0.446393
57164	GABAergic	Psma3-201_ENSMUST00000071704	0	0	-0.517154
57166	GABAergic	Psma3-204_ENSMUST00000160864	0	0	-0.471786
57185	GABAergic	Tpt1-204_ENSMUST00000134040	0	0	-0.30857
57192	GABAergic	Tpt1-201_ENSMUST00000110894	0	0	-0.260637
57193	GABAergic	Gm10076-201_ENSMUST00000073238	0	0	-0.266849
57213	GABAergic	Pop5-204_ENSMUST00000140083	0	0	-0.52307
57218	GABAergic	Pop5-201_ENSMUST00000081497	0	0	-0.498876
57258	GABAergic	Cend1-202_ENSMUST00000124444	0	0	0.477355
57505	GABAergic	Vmn1r47-204_ENSMUST00000228680	0	0	-0.12394
57517	GABAergic	H3f3a-205_ENSMUST00000161308	0	0	-0.216635
57520	GABAergic	H3f3a-201_ENSMUST00000081026	0	0	-0.298954
57522	GABAergic	H3f3a-204_ENSMUST00000159789	0	0	-0.304661
57541	GABAergic	Gstp1-201_ENSMUST00000169613	0	0	-0.39821
57548	GABAergic	Ube2s-201_ENSMUST00000079496	0	1.58762e-07	0.128535
57559	GABAergic	Arl1-202_ENSMUST00000116234	0	0	-0.588985
57563	GABAergic	Acyp2-201_ENSMUST00000074613	0	0	0.335398
57578	GABAergic	Rpl26-201_ENSMUST00000073471	9.85341e-08	0.000231063	0.0627677
57598	GABAergic	Copz1-201_ENSMUST00000100162	0	0	-0.630039
57620	GABAergic	Rrp1-201_ENSMUST00000062678	0	4.76221e-08	-0.181563
57632	GABAergic	Haghl-201_ENSMUST00000077938	0	0	0.390501
57663	GABAergic	Mcrip1-201_ENSMUST00000034913	0	0	0.29087
57665	GABAergic	Dnajc30-201_ENSMUST00000071263	0	0	-0.498017
57771	GABAergic	Naca-201_ENSMUST00000073868	3.36204e-10	7.88399e-07	0.068607
57778	GABAergic	Phf5a-201_ENSMUST00000023117	5.14152e-08	0.000120569	-0.180165
57836	GABAergic	Rps7-205_ENSMUST00000222808	0	0	-0.161497
57837	GABAergic	Rps7-201_ENSMUST00000074267	8.45372e-08	0.00019824	-0.0900046
57853	GABAergic	Cox5b-201_ENSMUST00000081180	0	0	0.178978
57854	GABAergic	Cox5b-204_ENSMUST00000193210	0	0	0.281475
57901	GABAergic	Akap6-201_ENSMUST00000095737	0	0	-0.352414
57993	GABAergic	Rps17-201_ENSMUST00000080813	0	0	0.198482
58082	GABAergic	Rpl34-201_ENSMUST00000062601	0	2.46022e-08	-0.251887
58120	GABAergic	Pgk1-201_ENSMUST00000081593	0	0	-0.300708
58225	GABAergic	Morf4l1-204_ENSMUST00000187771	0	0	-0.598153
58229	GABAergic	Morf4l1-201_ENSMUST00000085248	0	1.89242e-07	-0.254145
58240	GABAergic	Rpp25-201_ENSMUST00000080514	0	0	3.9041
58251	GABAergic	Tmem65-201_ENSMUST00000072113	0	0	1.08434
58255	GABAergic	Tubb3-201_ENSMUST00000071134	0	2.58836e-08	-0.208589
58258	GABAergic	Zfp706-202_ENSMUST00000226257	0	0	-1.12848
58261	GABAergic	Zfp706-201_ENSMUST00000078976	0	0	-0.289364
58302	GABAergic	Timm17a-204_ENSMUST00000152706	3.76805e-09	8.83607e-06	-0.109335
58303	GABAergic	Timm17a-203_ENSMUST00000134088	0	0	-0.205572
58316	GABAergic	Tubb4a-201_ENSMUST00000071135	0	0	-0.407628
58319	GABAergic	Srpk2-202_ENSMUST00000196388	0	0	0.519091
58354	GABAergic	Ncs1-201_ENSMUST00000000199	1.09165e-09	2.55991e-06	-0.172811
58355	GABAergic	Atp5g2-202_ENSMUST00000185641	2.58705e-07	0.000606662	-0.0842058
58383	GABAergic	AI413582-204_ENSMUST00000154473	0	1.64422e-07	0.159892
58415	GABAergic	Hikeshi-206_ENSMUST00000153470	0	0	-0.391357
58418	GABAergic	Hikeshi-207_ENSMUST00000207309	0	0	-0.668165
58426	GABAergic	Actg1-204_ENSMUST00000106215	0	0	-0.50766
58427	GABAergic	Actg1-202_ENSMUST00000071555	0	0	-0.303608
58471	GABAergic	Cfl2-201_ENSMUST00000078124	0	1.21241e-07	0.191927
58495	GABAergic	Ufc1-201_ENSMUST00000080001	0	0	-0.446603
58502	GABAergic	Mrpl42-203_ENSMUST00000218893	0	0	0.274739
58526	GABAergic	Rpl35-203_ENSMUST00000152441	0	0	-0.257441
58528	GABAergic	Rpl35-201_ENSMUST00000080861	0	0	0.394853
58534	GABAergic	Manbal-201_ENSMUST00000081202	0	0	-0.340667
58570	GABAergic	Kif1b-203_ENSMUST00000060537	0	0	-0.170741
58633	GABAergic	Nol7-201_ENSMUST00000071926	0	0	0.379592
58638	GABAergic	Nol7-205_ENSMUST00000222499	0	0	0.361177
58648	GABAergic	Ldha-202_ENSMUST00000048209	0	0	-1.66644
58665	GABAergic	Scoc-201_ENSMUST00000081506	0	0	0.199151
58668	GABAergic	Scoc-203_ENSMUST00000212031	0	0	0.966942
58672	GABAergic	Scoc-202_ENSMUST00000167525	0	0	0.27143
58696	GABAergic	Rpl27-201_ENSMUST00000077856	0	0	0.171076
58716	GABAergic	Mapk1-201_ENSMUST00000069107	0	0	-0.984684
58719	GABAergic	Mapk1-208_ENSMUST00000232611	0	0	-0.904952
58743	GABAergic	Gm10131-201_ENSMUST00000080152	0	0	-0.140552
58777	GABAergic	Rps15-202_ENSMUST00000068408	2.17136e-06	0.00509185	0.0665932
58779	GABAergic	Snu13-201_ENSMUST00000072904	0	0	-0.429527
58780	GABAergic	Snu13-202_ENSMUST00000080622	0	0	-0.161259
58810	GABAergic	Eno1-202_ENSMUST00000080926	0	0	-0.588568
58888	GABAergic	Cycs-202_ENSMUST00000161401	1.25435e-10	2.94145e-07	0.0723355
58969	GABAergic	Uqcrh-202_ENSMUST00000078676	0	0	0.307493
58988	GABAergic	Rpl7l1-201_ENSMUST00000078286	1.37161e-06	0.00321643	-0.166109
59037	GABAergic	Amd2-201_ENSMUST00000080898	0	2.24028e-10	-0.141017
59193	GABAergic	Vmn1r13-203_ENSMUST00000227298	0	0	-0.475928
59267	GABAergic	mt-Nd1-201_ENSMUST00000082392	6.94299e-10	1.62813e-06	-0.0814019
59269	GABAergic	mt-Co1-201_ENSMUST00000082402	0	0	-0.218339
59270	GABAergic	mt-Co2-201_ENSMUST00000082405	0	0	-0.123218
59271	GABAergic	mt-Atp8-201_ENSMUST00000082407	5.34617e-10	1.25368e-06	-0.0918816
59272	GABAergic	mt-Atp6-201_ENSMUST00000082408	0	0	-0.102207
59273	GABAergic	mt-Co3-201_ENSMUST00000082409	0	0	-0.181497
59274	GABAergic	mt-Nd3-201_ENSMUST00000082411	0	0	-0.216698
59275	GABAergic	mt-Nd4-201_ENSMUST00000082414	0	0	-0.128167
59278	GABAergic	mt-Cytb-201_ENSMUST00000082421	0	0	-0.15951
59282	GABAergic	mt-Nd4l-201_ENSMUST00000084013	3.05679e-06	0.00716817	-0.129072
59304	GABAergic	Aurkaip1-201_ENSMUST00000084097	0	0	-0.308497
59406	GABAergic	Olfr639-202_ENSMUST00000215653	0	0	-0.274053
59419	GABAergic	Impad1-201_ENSMUST00000084949	1.07015e-06	0.00250951	0.136611
59430	GABAergic	Nrxn3-205_ENSMUST00000163134	0	0	0.899899
59480	GABAergic	Hmgn3-201_ENSMUST00000161796	0	0	-0.291979
59485	GABAergic	Hmgb1-201_ENSMUST00000085546	0	0	-0.358796
59487	GABAergic	Hmgb1-206_ENSMUST00000133667	0	0	-0.487305
59489	GABAergic	Hmgb1-210_ENSMUST00000202133	0	0	-0.253647
59491	GABAergic	Hmgb1-203_ENSMUST00000110505	0	0	-0.882508
59643	GABAergic	Eif1ax-201_ENSMUST00000087143	0	0	-0.293448
59648	GABAergic	H2-T23-201_ENSMUST00000102678	0	0	-1.92169
59662	GABAergic	Rplp0-204_ENSMUST00000156359	0	0	-0.441678
59675	GABAergic	Rps28-205_ENSMUST00000173844	0	0	0.152111
59753	GABAergic	Blcap-202_ENSMUST00000109528	0	0	0.420105
59769	GABAergic	Romo1-201_ENSMUST00000088610	0	0	0.310184
59786	GABAergic	Rtl8b-201_ENSMUST00000088778	0	0	0.206329
59787	GABAergic	Rtl8a-201_ENSMUST00000088779	0	0	0.237763
59834	GABAergic	Tcp1-201_ENSMUST00000089024	0	0	-0.640071
59837	GABAergic	Tcp1-209_ENSMUST00000151287	0	0	-0.710457
60041	GABAergic	Clec16a-205_ENSMUST00000115827	6.11529e-08	0.000143403	0.157775
60062	GABAergic	Sars-202_ENSMUST00000102625	0	0	0.476074
60063	GABAergic	Sars-201_ENSMUST00000090553	0	0	0.352781
60094	GABAergic	Psma5-201_ENSMUST00000090569	0	0	-0.276104
60123	GABAergic	Sf3b4-201_ENSMUST00000076372	0	0	0.290347
60129	GABAergic	Ssb-202_ENSMUST00000112260	6.09948e-10	1.43033e-06	0.249087
60131	GABAergic	Ssb-201_ENSMUST00000090852	0	0	-0.148908
60162	GABAergic	Syt11-201_ENSMUST00000090945	4.54042e-08	0.000106473	-0.106821
60382	GABAergic	9930111J21Rik2-202_ENSMUST00000101295	1.18855e-07	0.000278715	-0.088242
60415	GABAergic	Ssbp4-215_ENSMUST00000211608	1.09816e-06	0.00257519	-0.137296
60430	GABAergic	Ndufaf3-203_ENSMUST00000194381	0	0	-0.24482
60440	GABAergic	Scn2b-201_ENSMUST00000093855	0	1.69955e-07	-0.177178
60474	GABAergic	Tmem256-201_ENSMUST00000094065	0	0	0.154875
60494	GABAergic	Chchd2-201_ENSMUST00000094280	0	0	0.0858965
60587	GABAergic	Pnmal2-201_ENSMUST00000094807	0	0	0.819503
60598	GABAergic	Vmn1r87-203_ENSMUST00000227443	0	0	-0.342749
60607	GABAergic	Olfr1116-202_ENSMUST00000216364	0	0	-0.128008
60612	GABAergic	Gm1673-203_ENSMUST00000114383	0	0	0.65626
60620	GABAergic	Gad1-206_ENSMUST00000140478	0	0	6.23633
60622	GABAergic	Gad1-201_ENSMUST00000094934	0	0	4.3363
60629	GABAergic	Klhl9-201_ENSMUST00000094993	0	4.20617e-08	-0.232585
60630	GABAergic	Rraga-201_ENSMUST00000091064	0	0	-0.329121
60659	GABAergic	Ndufb6-201_ENSMUST00000095128	0	0	0.195298
60695	GABAergic	Jund-201_ENSMUST00000095267	0	0	-0.277534
60706	GABAergic	Srsf3-205_ENSMUST00000150157	0	6.20393e-09	-0.261057
60820	GABAergic	Rpl23-201_ENSMUST00000103146	0	0	0.108909
60821	GABAergic	Rpl23-204_ENSMUST00000151118	0	0	0.132945
60867	GABAergic	Nutf2-ps1-201_ENSMUST00000095978	0	0	-0.384263
60870	GABAergic	Usmg5-201_ENSMUST00000096014	0	0	0.161831
60906	GABAergic	Eef1g-201_ENSMUST00000052248	0	0	-0.282372
60917	GABAergic	B3gat3-201_ENSMUST00000096243	0	0	0.411485
60925	GABAergic	Uqcc3-201_ENSMUST00000096253	8.18904e-07	0.00192033	-0.191726
60938	GABAergic	Bscl2-206_ENSMUST00000160556	1.83505e-10	4.3032e-07	-0.205107
60939	GABAergic	Gng3-201_ENSMUST00000096259	1.59958e-07	0.000375102	0.0490221
60946	GABAergic	Polr2g-201_ENSMUST00000096261	0	0	-0.347284
60994	GABAergic	2900055J20Rik-201_ENSMUST00000096572	0	0	0.81256
60996	GABAergic	Ppia-202_ENSMUST00000132846	0	0	-0.070777
60997	GABAergic	Ppia-203_ENSMUST00000135789	0	0	-0.227634
60998	GABAergic	Ppia-201_ENSMUST00000090749	0	0	-0.184843
61014	GABAergic	Tuba1a-201_ENSMUST00000097014	0	0	-0.30498
61019	GABAergic	Klf12-203_ENSMUST00000226544	0	0	1.02131
61047	GABAergic	Slc39a2-202_ENSMUST00000160668	0	0	-0.398077
61115	GABAergic	Grcc10-203_ENSMUST00000137318	0	3.87403e-09	-0.0791343
61117	GABAergic	Grcc10-201_ENSMUST00000004389	3.08228e-06	0.00722794	-0.0493196
61175	GABAergic	Gprasp2-211_ENSMUST00000173804	0	0	0.794243
61295	GABAergic	Arhgdig-201_ENSMUST00000025019	0	0	-0.926813
61388	GABAergic	Rab18-201_ENSMUST00000097680	1.20765e-08	2.83195e-05	-0.167588
61389	GABAergic	Rpl27-ps3-201_ENSMUST00000097682	0	0	0.159053
61417	GABAergic	Hspe1-201_ENSMUST00000075242	0	0	0.688112
61435	GABAergic	Rpl31-202_ENSMUST00000178079	0	7.03372e-09	-0.213409
61436	GABAergic	Rpl31-205_ENSMUST00000194746	2.61453e-07	0.000613108	0.209077
61447	GABAergic	Lmbrd1-201_ENSMUST00000095062	0	0	-0.339856
61518	GABAergic	Ccl27a-206_ENSMUST00000108037	0	0	-0.539532
61826	GABAergic	BC029722-201_ENSMUST00000124586	0	0	0.219995
61835	GABAergic	Eif2s2-201_ENSMUST00000099173	0	0	0.14808
61838	GABAergic	Kif5a-201_ENSMUST00000099172	2.52169e-09	5.91337e-06	0.203297
61877	GABAergic	Atxn7l3b-201_ENSMUST00000099276	0	0	0.476035
61881	GABAergic	Smim26-201_ENSMUST00000136628	0	0	0.673371
61892	GABAergic	Ube2n-205_ENSMUST00000220127	0	0	-0.192839
61893	GABAergic	Ube2n-204_ENSMUST00000219741	0	0	-0.454782
61895	GABAergic	Ube2n-206_ENSMUST00000220428	0	0	-0.22179
61896	GABAergic	Ube2n-201_ENSMUST00000099329	3.19445e-07	0.000749099	-0.0987021
61969	GABAergic	Serf2-201_ENSMUST00000099475	2.51778e-09	5.90419e-06	-0.080389
62163	GABAergic	Aarsd1-201_ENSMUST00000070395	3.87901e-06	0.00909629	-0.155951
62210	GABAergic	Selenom-201_ENSMUST00000094469	0	0	0.905335
62239	GABAergic	Gpx4-202_ENSMUST00000105372	0	0	0.143104
62241	GABAergic	Gpx4-207_ENSMUST00000183037	0	0	-0.589503
62243	GABAergic	Ywhaq-201_ENSMUST00000103002	1.02211e-06	0.00239684	-0.303444
62247	GABAergic	Ywhaq-202_ENSMUST00000135088	0	0	-0.711644
62314	GABAergic	Gm2000-201_ENSMUST00000102782	0	0	0.191001
62333	GABAergic	Sf3b5-201_ENSMUST00000105139	0	0	-0.335354
62349	GABAergic	Sarnp-201_ENSMUST00000105230	0	0	0.210591
62412	GABAergic	Bnip3-201_ENSMUST00000106112	0	0	-0.170368
62437	GABAergic	Ube2d3-212_ENSMUST00000197859	0	1.42353e-10	-0.299657
62460	GABAergic	Ccdc47-201_ENSMUST00000002043	0	0	-0.717735
62521	GABAergic	Tm2d3-201_ENSMUST00000032726	0	0	0.257965
62591	GABAergic	1810022K09Rik-202_ENSMUST00000185384	1.59304e-07	0.000373568	-0.0885144
62605	GABAergic	Eif5a-210_ENSMUST00000108613	0	0	-0.163713
62613	GABAergic	Eif5a-205_ENSMUST00000108608	0	0	-0.894913
62623	GABAergic	Hist3h2a-201_ENSMUST00000108817	6.32081e-07	0.00148223	-0.172837
62627	GABAergic	Zfp931-201_ENSMUST00000108923	1.24045e-07	0.000290885	0.226154
62641	GABAergic	Gm14418-201_ENSMUST00000108955	0	0	0.617136
62671	GABAergic	Gm6710-201_ENSMUST00000109011	3.78796e-07	0.000888277	0.169014
62725	GABAergic	Ube2v1-201_ENSMUST00000060645	0	0	-0.274515
62735	GABAergic	Ak6-205_ENSMUST00000190729	0	0	-0.544296
62747	GABAergic	Sec61g-201_ENSMUST00000109641	0	0	0.252693
62748	GABAergic	Sec61g-206_ENSMUST00000166950	0	0	0.44649
62788	GABAergic	Prnp-201_ENSMUST00000091288	0	0	-0.851044
62822	GABAergic	Srp54c-201_ENSMUST00000164243	0	0	-0.625916
62875	GABAergic	Mphosph8-201_ENSMUST00000116468	0	0	-0.285437
62908	GABAergic	Trappc2-202_ENSMUST00000112194	0	0	-0.349834
62944	GABAergic	Arpc4-203_ENSMUST00000203578	0	0	-0.390906
62946	GABAergic	Arpc4-204_ENSMUST00000204802	0	0	-0.544718
63000	GABAergic	Rab7-205_ENSMUST00000113600	3.29103e-07	0.000771746	-0.114837
63036	GABAergic	Apoo-202_ENSMUST00000113896	1.24626e-07	0.000292248	-0.169134
63049	GABAergic	Tmsb10-203_ENSMUST00000114050	0	0	-1.42253
63100	GABAergic	Rpl39-201_ENSMUST00000115231	0	0	0.171248
63109	GABAergic	Eloc-208_ENSMUST00000188641	0	0	-0.429413
63111	GABAergic	Eloc-202_ENSMUST00000185393	1.00678e-08	2.36091e-05	-0.19399
63179	GABAergic	Slc48a1-201_ENSMUST00000117892	0	0	-0.74694
63192	GABAergic	Olfr607-202_ENSMUST00000214347	0	0	-0.184709
63196	GABAergic	Nap1l2-201_ENSMUST00000121720	0	1.90152e-07	-0.211316
63238	GABAergic	Ubl5-201_ENSMUST00000129414	0	0	-0.162451
63323	GABAergic	Bbip1-201_ENSMUST00000135402	0	0	-0.492241
63651	GABAergic	Chn1os1-201_ENSMUST00000123613	0	0	-2.04036
63821	GABAergic	Nbdy-204_ENSMUST00000185492	0	0	0.666276
63828	GABAergic	Gm15564-202_ENSMUST00000173605	0	0	0.153154
64024	GABAergic	Snhg20-202_ENSMUST00000149822	0	0	0.409444
64085	GABAergic	Gm13889-202_ENSMUST00000148314	0	0	3.36211
64373	GABAergic	Pet100-203_ENSMUST00000207389	0	5.99376e-08	-0.19742
64375	GABAergic	Pet100-206_ENSMUST00000208950	1.25158e-09	2.93496e-06	-0.21819
64637	GABAergic	Uba52-203_ENSMUST00000125184	2.8482e-10	6.67902e-07	0.146413
64640	GABAergic	Uba52-201_ENSMUST00000081940	3.68517e-07	0.000864173	0.11616
64677	GABAergic	Churc1-201_ENSMUST00000041262	4.21291e-06	0.00987927	-0.131958
64703	GABAergic	Gm17555-201_ENSMUST00000164042	0	0	-0.339859
64727	GABAergic	Snrpe-204_ENSMUST00000166915	0	0	-0.210836
64774	GABAergic	Rps27-201_ENSMUST00000170122	0	0	0.301291
64795	GABAergic	Myl6-206_ENSMUST00000218127	0	0	2.59982
64805	GABAergic	Myl6-201_ENSMUST00000164181	0	0	-1.09466
64809	GABAergic	Rps13-201_ENSMUST00000170953	0	0	0.148845
64862	GABAergic	Gm20390-201_ENSMUST00000170303	3.38812e-07	0.000794514	-0.102923
64867	GABAergic	Smim13-201_ENSMUST00000165561	0	0	-0.677028
64872	GABAergic	Eid1-201_ENSMUST00000164756	0	0	-0.25468
64902	GABAergic	Lamtor3-201_ENSMUST00000168345	0	0	-0.286064
64915	GABAergic	Tma7-201_ENSMUST00000167504	0	0	-0.15331
64964	GABAergic	Cox16-202_ENSMUST00000110340	0	0	-0.300185
64968	GABAergic	Inafm1-201_ENSMUST00000169612	0	0	1.57329
64975	GABAergic	Ube2d2a-202_ENSMUST00000170693	0	0	-0.370814
65039	GABAergic	Malat1-201_ENSMUST00000172812	0	5.9807e-09	-0.124803
65040	GABAergic	Malat1-204_ENSMUST00000173523	0	0	-0.157578
65041	GABAergic	Malat1-203_ENSMUST00000173499	0	0	-0.228616
65140	GABAergic	Rpl41-203_ENSMUST00000176683	0	0	-0.210323
65143	GABAergic	Rpl41-206_ENSMUST00000177163	0	0	-0.557654
65182	GABAergic	Olfr46-203_ENSMUST00000214180	0	9.14149e-09	-0.142603
65205	GABAergic	Gm21833-201_ENSMUST00000177665	0	0	-0.312132
65237	GABAergic	Gm21897-201_ENSMUST00000178312	0	0	-0.245038
65239	GABAergic	Purb-201_ENSMUST00000179343	0	0	0.235051
65243	GABAergic	Olfr635-202_ENSMUST00000209473	0	0	-0.161105
65273	GABAergic	Olfr1307-201_ENSMUST00000099604	0	0	-0.146049
65292	GABAergic	Zfp131-205_ENSMUST00000223812	0	0	-0.238045
65312	GABAergic	Ccdc85b-201_ENSMUST00000179549	0	0	-0.230841
65377	GABAergic	Fam177a-201_ENSMUST00000177768	0	0	-0.357874
65407	GABAergic	Gm10845-202_ENSMUST00000228217	1.48497e-07	0.000348226	0.0878721
65454	GABAergic	Dynlt1b-201_ENSMUST00000179569	0	0	0.33986
65480	GABAergic	Gm21750-201_ENSMUST00000098874	0	0	-0.246959
65482	GABAergic	Cdkn2d-201_ENSMUST00000086374	0	0	-0.388508
65528	GABAergic	Olfr344-202_ENSMUST00000215879	0	0	-0.124407
65537	GABAergic	Gm20594-201_ENSMUST00000179797	0	0	0.164002
65547	GABAergic	Galntl6-208_ENSMUST00000204128	0	0	1.36942
65910	GABAergic	Gm26815-201_ENSMUST00000181200	0	0	-0.42912
66136	GABAergic	Gm26905-201_ENSMUST00000180798	0	7.62985e-08	-0.147633
66238	GABAergic	Gm16702-201_ENSMUST00000181180	0	3.55003e-09	-0.17897
66335	GABAergic	Gm26917-202_ENSMUST00000192833	0	0	0.40316
66396	GABAergic	Rpl24-201_ENSMUST00000023269	0	0	0.181692
66500	GABAergic	Gm28370-201_ENSMUST00000185303	0	0	-0.189673
66723	GABAergic	Gm29666-201_ENSMUST00000189185	0	0	-0.202434
66784	GABAergic	Kcnq1ot1-201_ENSMUST00000185789	0	0	-0.163882
66798	GABAergic	Gm29562-201_ENSMUST00000190113	0	0	0.883991
66862	GABAergic	Snrpn-201_ENSMUST00000059305	0	0	-0.0593612
66915	GABAergic	2900097C17Rik-202_ENSMUST00000192863	0	0	-0.254074
66933	GABAergic	Gm8797-201_ENSMUST00000192045	0	0	-0.3232
67270	GABAergic	Gm42669-201_ENSMUST00000143074	0	0	-0.397397
67330	GABAergic	0610012G03Rik-201_ENSMUST00000202722	1.42272e-07	0.000333627	-0.0974447
67548	GABAergic	4930533N22Rik-201_ENSMUST00000206433	0	0	-0.170495
67557	GABAergic	Gm45090-201_ENSMUST00000208775	0	0	-0.315941
67567	GABAergic	Gm45792-201_ENSMUST00000207795	0	0	-0.220674
67581	GABAergic	B230209E15Rik-201_ENSMUST00000209115	0	0	-0.590695
67640	GABAergic	Prmt1-201_ENSMUST00000045325	0	0	0.249325
67893	GABAergic	Gm45518-201_ENSMUST00000210776	0	0	-0.416775
67927	GABAergic	Olfr839-ps1-201_ENSMUST00000212127	0	0	-0.152849
68162	GABAergic	Gm47403-201_ENSMUST00000217127	0	0	-0.12944
68216	GABAergic	A130077B15Rik-201_ENSMUST00000219429	0	2.52099e-10	-0.161212
68270	GABAergic	Gm47221-201_ENSMUST00000218784	0	0	-0.219688
68282	GABAergic	Gm35240-201_ENSMUST00000218335	1.02573e-07	0.000240534	-0.189994
68307	GABAergic	Gm48657-201_ENSMUST00000219287	9.44481e-08	0.000221481	-0.117909
68313	GABAergic	Gm48610-201_ENSMUST00000218537	0	0	-0.473624
68409	GABAergic	Gm47578-201_ENSMUST00000222959	0	0	-0.340094
68479	GABAergic	Gm47428-201_ENSMUST00000222047	0	0	0.222671
68506	GABAergic	Gm49359-201_ENSMUST00000221747	0	0	-0.484378
68632	GABAergic	Gm47408-201_ENSMUST00000221855	0	0	-0.254023
68690	GABAergic	Gm48765-201_ENSMUST00000223888	0	0	-0.226801
68704	GABAergic	Gm47551-201_ENSMUST00000225263	3.82513e-06	0.00896994	-0.0917276
68743	GABAergic	B230220B15Rik-201_ENSMUST00000224800	0	0	0.205037
68759	GABAergic	CT025624.1-201_ENSMUST00000224007	2.67736e-09	6.27841e-06	-0.137591
68820	GABAergic	Vmn1r218-206_ENSMUST00000228348	0	6.67382e-10	-0.106117
68821	GABAergic	Vmn1r81-202_ENSMUST00000227080	0	0	-0.170804
68866	GABAergic	Vmn1r76-203_ENSMUST00000226947	0	0	-0.164796
68900	GABAergic	AL731706.1-201_ENSMUST00000227806	1.2561e-08	2.94554e-05	-0.219511
68955	GABAergic	Vmn1r6-205_ENSMUST00000227631	0	0	-0.219967
68970	GABAergic	Bc1-201_ENSMUST00000227063	0	0	-0.27279
68973	GABAergic	AC160336.1-201_ENSMUST00000226445	0	8.38166e-09	-0.088944
69004	GABAergic	Vps28-201_ENSMUST00000078803	0	0	0.160912
69058	GABAergic	AC136518.1-201_ENSMUST00000230593	0	0	-0.240801
69075	GABAergic	AC159200.1-201_ENSMUST00000231734	0	0	0.915852
69105	GABAergic	A630089N07Rik-201_ENSMUST00000231268	1.15009e-10	2.69696e-07	-0.16224
69107	GABAergic	AC125141.1-201_ENSMUST00000231851	0	0	0.280416
69187	Glutamatergic	Klf6-201_ENSMUST00000000080	0	5.08272e-09	0.29608
69202	Glutamatergic	Cox5a-201_ENSMUST00000000090	0	0	-0.106898
69203	Glutamatergic	Cox5a-202_ENSMUST00000213678	0	1.6431e-08	-0.0986715
69260	Glutamatergic	Sdhd-201_ENSMUST00000000175	0	5.0801e-09	0.187332
69298	Glutamatergic	Gmpr-201_ENSMUST00000000260	0	0	0.806038
69332	Glutamatergic	Ckmt1-201_ENSMUST00000000317	0	0	0.453508
69351	Glutamatergic	Comt-202_ENSMUST00000115609	0	0	0.520703
69352	Glutamatergic	Comt-201_ENSMUST00000000335	0	0	0.639857
69356	Glutamatergic	Rtca-201_ENSMUST00000000348	0	0	0.62813
69364	Glutamatergic	Dazap2-201_ENSMUST00000000356	0	0	0.53377
69367	Glutamatergic	Mcts1-203_ENSMUST00000134573	0	0	0.357583
69368	Glutamatergic	Mcts1-201_ENSMUST00000000365	0	0	0.262231
69402	Glutamatergic	Ndufa9-201_ENSMUST00000088194	0	0	0.288962
69455	Glutamatergic	Acvr1b-201_ENSMUST00000000544	0	0	0.535077
69475	Glutamatergic	Wdr77-201_ENSMUST00000010278	0	0	0.515908
69527	Glutamatergic	Clcn4-201_ENSMUST00000000619	0	0	0.400774
69548	Glutamatergic	Sez6-208_ENSMUST00000151982	0	0	1.34709
69562	Glutamatergic	Rab5b-201_ENSMUST00000000727	8.75807e-08	0.000429058	0.182925
69581	Glutamatergic	Rpl13-201_ENSMUST00000000756	0	0	-0.253731
69585	Glutamatergic	Chmp1a-201_ENSMUST00000000759	0	0	1.0381
69625	Glutamatergic	Usp32-202_ENSMUST00000108075	0	0	0.576486
69647	Glutamatergic	Zfp512b-202_ENSMUST00000128553	0	0	0.241564
69658	Glutamatergic	Tpd52l2-202_ENSMUST00000069712	0	0	0.712941
69661	Glutamatergic	Tpd52l2-203_ENSMUST00000108799	0	0	0.620852
69679	Glutamatergic	Bcl11a-204_ENSMUST00000118955	0	0	1.66006
69682	Glutamatergic	Bcl11a-201_ENSMUST00000000881	0	0	1.14705
69684	Glutamatergic	Pxmp4-202_ENSMUST00000109703	0	0	0.876116
69705	Glutamatergic	Smarcb1-201_ENSMUST00000000925	0	0	0.376428
69739	Glutamatergic	Ilf2-202_ENSMUST00000196769	0	1.28572e-10	0.368603
69742	Glutamatergic	Ilf2-201_ENSMUST00000001042	1.80133e-06	0.00882472	0.173043
69803	Glutamatergic	Rmnd5b-201_ENSMUST00000001081	0	0	1.68137
69806	Glutamatergic	Nhp2-202_ENSMUST00000127405	0	0	1.36496
69807	Glutamatergic	Nhp2-201_ENSMUST00000001083	0	0	1.49688
69862	Glutamatergic	Ift20-203_ENSMUST00000128788	2.07371e-10	1.01591e-06	0.148004
69877	Glutamatergic	Araf-202_ENSMUST00000120356	0	0	-0.467819
69923	Glutamatergic	Snrnp27-201_ENSMUST00000001186	0	0	0.202125
69934	Glutamatergic	Calm1-203_ENSMUST00000127300	0	0	0.325964
69935	Glutamatergic	Calm1-204_ENSMUST00000153524	0	0	0.300699
69937	Glutamatergic	Calm1-202_ENSMUST00000110082	0	0	0.581914
69976	Glutamatergic	Ckb-201_ENSMUST00000001304	0	0	0.144443
69980	Glutamatergic	Ckb-204_ENSMUST00000222705	0	0	1.14609
69996	Glutamatergic	Pfdn5-205_ENSMUST00000166658	0	0	-0.140677
69998	Glutamatergic	Pfdn5-204_ENSMUST00000165717	0	0	0.18495
70001	Glutamatergic	Pfdn5-202_ENSMUST00000062492	0	5.19104e-08	0.304941
70034	Glutamatergic	Vps50-208_ENSMUST00000184780	0	0	0.509491
70036	Glutamatergic	Hars-201_ENSMUST00000001416	0	0	0.41496
70037	Glutamatergic	Zmat2-201_ENSMUST00000001419	0	0	0.886373
70056	Glutamatergic	Glmp-209_ENSMUST00000177005	0	0	0.239848
70092	Glutamatergic	Kpnb1-201_ENSMUST00000001479	0	0	0.268719
70114	Glutamatergic	Mrpl10-201_ENSMUST00000001485	0	2.54894e-08	0.298675
70158	Glutamatergic	Tulp3-206_ENSMUST00000203625	0	1.28158e-08	0.147158
70174	Glutamatergic	Tubb5-201_ENSMUST00000001566	0	0	1.0243
70199	Glutamatergic	Nom1-201_ENSMUST00000001611	1.36878e-08	6.70567e-05	0.144579
70203	Glutamatergic	Ergic1-206_ENSMUST00000167662	0	0	0.516215
70217	Glutamatergic	Brpf1-206_ENSMUST00000131594	0	0	0.449903
70224	Glutamatergic	Akr1b3-201_ENSMUST00000102980	0	0	0.823098
70248	Glutamatergic	Eef1e1-201_ENSMUST00000001757	0	0	-0.643834
70280	Glutamatergic	Chordc1-208_ENSMUST00000217031	0	0	0.416926
70287	Glutamatergic	Chordc1-201_ENSMUST00000001825	0	0	0.265087
70290	Glutamatergic	Rtcb-201_ENSMUST00000001834	0	0	0.443729
70324	Glutamatergic	Sept7-210_ENSMUST00000217598	0	0	0.49772
70329	Glutamatergic	Sept7-202_ENSMUST00000165594	0	0	0.640804
70330	Glutamatergic	Sept7-201_ENSMUST00000115272	0	0	1.50403
70346	Glutamatergic	Rac1-204_ENSMUST00000145709	0	0	0.476586
70347	Glutamatergic	Rac1-202_ENSMUST00000100489	0	0	0.294431
70349	Glutamatergic	Rac1-201_ENSMUST00000080537	0	0	0.271509
70397	Glutamatergic	Nfix-205_ENSMUST00000126806	0	0	1.12693
70399	Glutamatergic	Nfix-204_ENSMUST00000109764	0	0	0.705815
70439	Glutamatergic	Grik3-201_ENSMUST00000030676	0	0	0.77201
70444	Glutamatergic	Gria3-201_ENSMUST00000076349	0	0	1.14214
70447	Glutamatergic	Gria3-206_ENSMUST00000139965	0	0	0.975027
70492	Glutamatergic	Bcap31-201_ENSMUST00000002091	3.38797e-07	0.00165977	0.117316
70495	Glutamatergic	Kmt2a-201_ENSMUST00000002095	0	4.30805e-07	-0.13444
70496	Glutamatergic	Kmt2a-202_ENSMUST00000114689	0	0	-0.131439
70504	Glutamatergic	Ift46-202_ENSMUST00000118186	0	0	0.430049
70506	Glutamatergic	Ift46-201_ENSMUST00000002099	2.27636e-09	1.11519e-05	0.125823
70528	Glutamatergic	Supt6-201_ENSMUST00000002121	0	0	0.251771
70546	Glutamatergic	Sdf2-201_ENSMUST00000002133	1.09703e-08	5.37433e-05	0.191842
70562	Glutamatergic	Psmc3-203_ENSMUST00000111441	0	0	0.923816
70563	Glutamatergic	Psmc3-202_ENSMUST00000067663	0	0	0.433872
70669	Glutamatergic	Peg3-201_ENSMUST00000051209	0	0	-0.459777
70745	Glutamatergic	Dhrs1-201_ENSMUST00000002403	0	0	0.467405
70749	Glutamatergic	Ncan-201_ENSMUST00000002412	0	0	0.991399
70766	Glutamatergic	Borcs8-204_ENSMUST00000123976	0	0	0.356372
70779	Glutamatergic	Ndufa11-201_ENSMUST00000002452	0	0	-0.40921
70805	Glutamatergic	Braf-201_ENSMUST00000002487	0	0	0.406336
70810	Glutamatergic	Ndufb2-205_ENSMUST00000135671	0	0	-0.164923
70811	Glutamatergic	Ndufb2-201_ENSMUST00000002490	0	0	-0.114635
70812	Glutamatergic	Ndufb2-202_ENSMUST00000119379	0	0	-0.187542
70834	Glutamatergic	Rgs20-201_ENSMUST00000002533	0	0	1.98677
70842	Glutamatergic	Snrpd1-201_ENSMUST00000002551	0	0	-0.152734
70873	Glutamatergic	Puf60-201_ENSMUST00000002599	0	0	0.466714
70878	Glutamatergic	Puf60-202_ENSMUST00000100527	0	0	0.479034
70898	Glutamatergic	Mien1-201_ENSMUST00000002655	0	0	0.644196
70914	Glutamatergic	Akap8l-201_ENSMUST00000050214	0	0	0.285192
70919	Glutamatergic	Pdcd2l-201_ENSMUST00000002710	0	0	0.677118
70920	Glutamatergic	Gtf2f1-201_ENSMUST00000002733	0	0	0.442457
70921	Glutamatergic	Clpp-201_ENSMUST00000002735	0	0	-0.687832
70947	Glutamatergic	Naa20-202_ENSMUST00000110000	0	0	-0.18035
70963	Glutamatergic	Ykt6-201_ENSMUST00000002818	0	0	1.4199
70974	Glutamatergic	Mrpl2-201_ENSMUST00000002844	0	0	0.482128
70976	Glutamatergic	Mea1-201_ENSMUST00000002845	0	0	-0.351788
71019	Glutamatergic	Epdr1-201_ENSMUST00000002885	0	0	0.310702
71052	Glutamatergic	Adprh-201_ENSMUST00000002923	0	0	0.24433
71117	Glutamatergic	Timm44-201_ENSMUST00000003029	0	0	0.330306
71121	Glutamatergic	Ap2a2-201_ENSMUST00000003038	0	0	0.643327
71157	Glutamatergic	Clptm1-201_ENSMUST00000055242	6.83713e-09	3.34951e-05	0.187295
71164	Glutamatergic	Tomm40-202_ENSMUST00000093552	0	0	-0.292369
71196	Glutamatergic	Ap1m1-201_ENSMUST00000003117	3.6491e-09	1.78769e-05	0.285001
71203	Glutamatergic	Hmgn2-210_ENSMUST00000137456	0	0	2.43334
71210	Glutamatergic	Hmgn2-203_ENSMUST00000102553	0	0	0.609895
71214	Glutamatergic	Fam32a-201_ENSMUST00000003123	0	0	0.583643
71220	Glutamatergic	Stard3nl-201_ENSMUST00000039694	0	0	1.0212
71233	Glutamatergic	Atp5d-203_ENSMUST00000105367	0	0	0.497752
71234	Glutamatergic	Atp5d-201_ENSMUST00000003156	0	1.03715e-07	-0.0850902
71244	Glutamatergic	Ppp5c-201_ENSMUST00000003183	0	0	0.542153
71252	Glutamatergic	Lipe-201_ENSMUST00000003207	0	0	0.37681
71260	Glutamatergic	Pafah1b2-203_ENSMUST00000214179	0	0	0.925284
71263	Glutamatergic	Pafah1b2-201_ENSMUST00000172450	0	0	0.284528
71273	Glutamatergic	Slc2a3-201_ENSMUST00000032476	0	0	0.65248
71285	Glutamatergic	Sri-201_ENSMUST00000003245	0	0	0.597273
71287	Glutamatergic	Sri-205_ENSMUST00000148633	0	0	0.496395
71323	Glutamatergic	Sh3gl1-201_ENSMUST00000003268	0	0	0.932294
71332	Glutamatergic	Dvl3-203_ENSMUST00000171572	0	0	-0.373519
71348	Glutamatergic	Cyth2-207_ENSMUST00000211263	0	0	1.47351
71351	Glutamatergic	Cyth2-203_ENSMUST00000209245	0	0	1.59687
71352	Glutamatergic	Cyth2-204_ENSMUST00000210137	0	0	1.4326
71353	Glutamatergic	Cyth2-209_ENSMUST00000223361	0	0	1.54956
71361	Glutamatergic	Car11-201_ENSMUST00000003360	0	0	0.806894
71369	Glutamatergic	Dlgap1-216_ENSMUST00000156946	0	0	1.40881
71379	Glutamatergic	Dlgap1-211_ENSMUST00000148486	0	0	1.37869
71392	Glutamatergic	Mrpl4-201_ENSMUST00000003386	0	0	0.334444
71416	Glutamatergic	Csnk1g2-201_ENSMUST00000079773	0	0	0.605146
71419	Glutamatergic	Abhd17a-201_ENSMUST00000003436	0	0	0.485849
71441	Glutamatergic	Pld3-201_ENSMUST00000117095	0	0	0.987805
71450	Glutamatergic	Grik5-202_ENSMUST00000205328	0	0	0.467907
71470	Glutamatergic	Elavl3-201_ENSMUST00000003501	0	0	-0.438952
71509	Glutamatergic	Paf1-201_ENSMUST00000003529	0	0	0.781189
71524	Glutamatergic	Med29-201_ENSMUST00000003536	0	0	0.319927
71533	Glutamatergic	Bicd1-209_ENSMUST00000203502	0	0	0.386653
71546	Glutamatergic	Phyhip-201_ENSMUST00000003561	0	0	1.58385
71657	Glutamatergic	Ciao1-201_ENSMUST00000003759	0	0	0.410699
71659	Glutamatergic	Ciao1-204_ENSMUST00000174030	0	0	0.641768
71678	Glutamatergic	Insig2-201_ENSMUST00000003818	0	0	0.602279
71753	Glutamatergic	Calr-204_ENSMUST00000154774	0	0	0.507881
71754	Glutamatergic	Calr-201_ENSMUST00000003912	0	0	0.239407
71800	Glutamatergic	Lin7b-201_ENSMUST00000003971	0	0	1.09844
71810	Glutamatergic	Tfam-201_ENSMUST00000092430	0	0	0.388505
71814	Glutamatergic	Mmd-201_ENSMUST00000004050	0	0	1.77707
71827	Glutamatergic	Rpl8-201_ENSMUST00000004072	1.93993e-08	9.50373e-05	-0.101921
71829	Glutamatergic	Ssbp2-203_ENSMUST00000133984	0	0	0.407917
71832	Glutamatergic	Ssbp2-210_ENSMUST00000231481	0	0	0.493389
71835	Glutamatergic	Ssbp2-202_ENSMUST00000042122	0	0	0.630493
71852	Glutamatergic	Gstm5-204_ENSMUST00000169365	0	0	0.530192
71884	Glutamatergic	Hmox2-201_ENSMUST00000004172	0	0	0.317242
71885	Glutamatergic	Hmox2-203_ENSMUST00000120232	0	0	0.381848
71916	Glutamatergic	Cacna1e-203_ENSMUST00000187541	0	0	1.86336
71950	Glutamatergic	Psap-205_ENSMUST00000179238	0	0	0.286339
71973	Glutamatergic	Phb2-201_ENSMUST00000004375	1.16476e-08	5.70614e-05	0.218497
71976	Glutamatergic	Eno2-201_ENSMUST00000004378	0	0	0.814338
71984	Glutamatergic	Eno2-213_ENSMUST00000149652	0	0	0.786808
71986	Glutamatergic	Eno2-203_ENSMUST00000125436	0	0	0.510268
72027	Glutamatergic	9330159F19Rik-201_ENSMUST00000092627	0	0	0.351139
72035	Glutamatergic	Cul3-201_ENSMUST00000163119	0	0	0.302849
72040	Glutamatergic	Large1-201_ENSMUST00000004497	0	0	1.0017
72069	Glutamatergic	Ppp1cc-202_ENSMUST00000102528	0	0	-0.435105
72072	Glutamatergic	Dnajb11-201_ENSMUST00000004574	0	0	0.932208
72096	Glutamatergic	Tax1bp1-201_ENSMUST00000080723	0	0	0.393238
72156	Glutamatergic	Mcoln1-201_ENSMUST00000004683	0	0	0.543715
72231	Glutamatergic	Slbp-206_ENSMUST00000143029	0	0	0.317364
72245	Glutamatergic	Polr2e-201_ENSMUST00000004786	0	0	0.713135
72260	Glutamatergic	Mtfp1-201_ENSMUST00000004868	0	0	-0.994134
72276	Glutamatergic	Rab11a-208_ENSMUST00000172298	0	0	0.365578
72277	Glutamatergic	Rab11a-206_ENSMUST00000169058	0	0	1.34319
72282	Glutamatergic	Eif2b2-201_ENSMUST00000004910	0	0	0.744511
72311	Glutamatergic	Chmp2b-201_ENSMUST00000004965	0	0	0.944578
72321	Glutamatergic	Ap1s1-201_ENSMUST00000111080	0	0	0.74974
72325	Glutamatergic	Srpk1-204_ENSMUST00000130643	0	0	0.395004
72380	Glutamatergic	Matk-205_ENSMUST00000121205	0	0	1.14948
72385	Glutamatergic	Matk-211_ENSMUST00000151660	0	0	1.45178
72391	Glutamatergic	Map2k1-201_ENSMUST00000005066	0	0	1.42982
72404	Glutamatergic	Tmem242-201_ENSMUST00000005053	0	7.86494e-09	0.321466
72418	Glutamatergic	Syt5-202_ENSMUST00000206023	0	0	2.15244
72420	Glutamatergic	Syt5-201_ENSMUST00000065957	0	0	2.09499
72432	Glutamatergic	Hnrnpa2b1-202_ENSMUST00000090002	0	0	-0.359524
72447	Glutamatergic	Prkacb-202_ENSMUST00000102515	0	0	0.677552
72457	Glutamatergic	Chd5-204_ENSMUST00000136134	0	0	-0.500139
72461	Glutamatergic	Cstb-201_ENSMUST00000005185	0	0	-0.254749
72476	Glutamatergic	Jkamp-202_ENSMUST00000117449	0	0	0.884566
72478	Glutamatergic	Jkamp-201_ENSMUST00000057257	0	2.33267e-08	0.26098
72483	Glutamatergic	Slc1a2-202_ENSMUST00000080210	0	0	2.5158
72499	Glutamatergic	Wdr1-201_ENSMUST00000005234	0	0	0.842951
72530	Glutamatergic	Prdx2-201_ENSMUST00000005292	0	2.19162e-08	-0.133039
72533	Glutamatergic	Prdx2-203_ENSMUST00000109734	1.76804e-08	8.66164e-05	0.24118
72535	Glutamatergic	Prdx2-208_ENSMUST00000164807	0	3.81726e-07	-0.110426
72537	Glutamatergic	Prdx2-205_ENSMUST00000127215	1.56962e-10	7.68958e-07	-0.165543
72560	Glutamatergic	Ufd1-201_ENSMUST00000005394	0	0	0.669663
72575	Glutamatergic	Letm1-201_ENSMUST00000005431	0	0	0.395793
72603	Glutamatergic	Crbn-202_ENSMUST00000113239	0	0	1.01847
72610	Glutamatergic	Fbxo11-203_ENSMUST00000130379	0	0	0.489976
72651	Glutamatergic	Prkaca-201_ENSMUST00000005606	1.27423e-07	0.000624243	-0.16069
72671	Glutamatergic	Usp40-203_ENSMUST00000186670	0	0	1.10223
72676	Glutamatergic	Kbtbd4-205_ENSMUST00000155372	0	1.11132e-09	0.274413
72705	Glutamatergic	Igf1r-201_ENSMUST00000005671	0	0	0.473309
72729	Glutamatergic	Ube2m-205_ENSMUST00000131837	0	0	0.477172
72730	Glutamatergic	Ube2m-201_ENSMUST00000005714	0	0	-0.17515
72741	Glutamatergic	Mef2c-217_ENSMUST00000198069	0	0	0.677463
72743	Glutamatergic	Mef2c-213_ENSMUST00000197681	0	0	0.888101
72744	Glutamatergic	Mef2c-212_ENSMUST00000197146	0	0	0.89413
72752	Glutamatergic	Mef2c-223_ENSMUST00000199105	0	0	0.300776
72797	Glutamatergic	Psmd4-201_ENSMUST00000071664	0	0	0.498514
72798	Glutamatergic	Psmd4-202_ENSMUST00000107237	1.55611e-06	0.00762336	0.13196
72811	Glutamatergic	Snx6-201_ENSMUST00000005798	1.77961e-07	0.000871833	0.226068
72864	Glutamatergic	Ctcf-201_ENSMUST00000005841	0	1.65001e-08	0.267997
72883	Glutamatergic	Ranbp1-202_ENSMUST00000115645	0	0	-0.266055
72895	Glutamatergic	Psmb4-202_ENSMUST00000133412	0	0	0.287239
72916	Glutamatergic	Rsl1d1-201_ENSMUST00000119953	0	0	0.54442
73093	Glutamatergic	Napa-206_ENSMUST00000140640	0	0	0.833473
73096	Glutamatergic	Napa-201_ENSMUST00000006181	0	0	0.318483
73100	Glutamatergic	Sra1-203_ENSMUST00000173202	0	0	0.397203
73101	Glutamatergic	Sra1-204_ENSMUST00000173482	0	0	0.533124
73103	Glutamatergic	Sra1-205_ENSMUST00000173875	0	2.31335e-08	0.185056
73107	Glutamatergic	Atp5g1-201_ENSMUST00000090541	0	0	0.097398
73109	Glutamatergic	Snf8-204_ENSMUST00000150946	0	0	0.32184
73110	Glutamatergic	Snf8-201_ENSMUST00000006217	0	0	0.416962
73115	Glutamatergic	Tbcb-201_ENSMUST00000006254	0	0	-0.143924
73175	Glutamatergic	Atp6v1b2-201_ENSMUST00000006435	0	0	0.36875
73208	Glutamatergic	Tmbim1-202_ENSMUST00000113796	0	0	0.150237
73215	Glutamatergic	Arpc2-201_ENSMUST00000006467	0	0	1.03398
73216	Glutamatergic	Arpc2-203_ENSMUST00000113820	0	0	0.772358
73227	Glutamatergic	Tmem147-207_ENSMUST00000209065	8.28456e-10	4.05861e-06	0.22436
73233	Glutamatergic	Rps9-201_ENSMUST00000006496	0	0	-0.104925
73253	Glutamatergic	Crip2-201_ENSMUST00000084882	0	0	3.82228
73264	Glutamatergic	Pgrmc1-201_ENSMUST00000073339	0	0	0.249877
73289	Glutamatergic	Pfdn2-201_ENSMUST00000006579	0	0	-0.252933
73302	Glutamatergic	Srm-201_ENSMUST00000006611	1.14256e-09	5.59738e-06	-0.184358
73373	Glutamatergic	Rundc3a-202_ENSMUST00000107102	0	0	0.941418
73377	Glutamatergic	Rundc3a-201_ENSMUST00000006750	0	0	0.379914
73403	Glutamatergic	Aprt-201_ENSMUST00000006764	0	0	0.617562
73406	Glutamatergic	Aprt-209_ENSMUST00000213062	0	0	0.817502
73430	Glutamatergic	Aplp1-201_ENSMUST00000006828	0	0	0.500868
73438	Glutamatergic	Qrich1-201_ENSMUST00000006851	0	0	0.522779
73445	Glutamatergic	P4htm-201_ENSMUST00000006853	0	0	0.378899
73466	Glutamatergic	Cdc42-202_ENSMUST00000051477	0	0	0.196324
73467	Glutamatergic	Cdc42-201_ENSMUST00000030417	0	0	0.242359
73480	Glutamatergic	Acot13-201_ENSMUST00000006900	0	0	-0.26942
73499	Glutamatergic	B4galnt1-201_ENSMUST00000006914	0	0	1.36412
73506	Glutamatergic	Tspan31-201_ENSMUST00000060991	0	0	0.746658
[truncated: 3,659 more rows]

## Sheet: subclass_isoform-GABA
	index	name	p_raw	p_corr	es
196	Lamp5	Mcts1-201_ENSMUST00000000365	2.39976e-07	0.00069449	0.244759
376	Lamp5	Sez6-208_ENSMUST00000151982	0	0	1.20959
507	Lamp5	Bcl11a-204_ENSMUST00000118955	0	0	1.67604
570	Lamp5	Ilf2-201_ENSMUST00000001042	1.57634e-06	0.00456192	0.339208
696	Lamp5	Pcbp3-201_ENSMUST00000001148	0	0	1.57107
762	Lamp5	Calm1-203_ENSMUST00000127300	1.19188e-08	3.44931e-05	0.130341
763	Lamp5	Calm1-204_ENSMUST00000153524	3.67117e-07	0.00106244	0.126337
765	Lamp5	Calm1-202_ENSMUST00000110082	0	0	0.227349
865	Lamp5	Zmat2-201_ENSMUST00000001419	0	0	0.481495
1002	Lamp5	Tubb5-201_ENSMUST00000001566	0	0	0.365871
1157	Lamp5	Sept7-202_ENSMUST00000165594	0	0	0.200408
1225	Lamp5	Nfix-205_ENSMUST00000126806	0	0	3.01104
1226	Lamp5	Nfix-201_ENSMUST00000076715	0	0	2.18772
1227	Lamp5	Nfix-204_ENSMUST00000109764	0	0	1.85214
1320	Lamp5	Bcap31-201_ENSMUST00000002091	4.4933e-08	0.000130036	0.235353
1577	Lamp5	Ncan-201_ENSMUST00000002412	0	0	0.373007
1742	Lamp5	Akap8l-201_ENSMUST00000050214	0	0	0.508381
2113	Lamp5	Sri-201_ENSMUST00000003245	7.37141e-07	0.00213328	0.368785
2160	Lamp5	Dvl3-203_ENSMUST00000171572	0	0	0.534772
2180	Lamp5	Cyth2-204_ENSMUST00000210137	0	0	0.622368
2181	Lamp5	Cyth2-209_ENSMUST00000223361	0	0	0.660486
2189	Lamp5	Car11-201_ENSMUST00000003360	4.7745e-09	1.38174e-05	0.425246
2632	Lamp5	Bax-201_ENSMUST00000033093	2.41763e-09	6.99663e-06	0.3552
2663	Lamp5	Ssbp2-202_ENSMUST00000042122	0	1.86434e-10	0.625081
3073	Lamp5	Polr2e-201_ENSMUST00000004786	1.27924e-08	3.70211e-05	0.341843
3088	Lamp5	Mtfp1-201_ENSMUST00000004868	0	0	0.567771
3219	Lamp5	Map2k1-201_ENSMUST00000005066	0	0	1.34317
3248	Lamp5	Syt5-201_ENSMUST00000065957	0	0	1.02909
3388	Lamp5	Ufd1-201_ENSMUST00000005394	0	7.14454e-08	0.515812
3418	Lamp5	Txn2-201_ENSMUST00000005487	1.16814e-10	3.38058e-07	0.240751
3569	Lamp5	Mef2c-217_ENSMUST00000198069	0	4.88158e-08	0.420393
3680	Lamp5	Bcas2-201_ENSMUST00000005830	1.1133e-06	0.00322189	0.163025
3744	Lamp5	Rsl1d1-201_ENSMUST00000119953	4.96905e-07	0.00143804	0.380453
3929	Lamp5	Sra1-204_ENSMUST00000173482	0	0	0.477376
3937	Lamp5	Snf8-204_ENSMUST00000150946	7.41947e-08	0.000214719	0.260915
4003	Lamp5	Atp6v1b2-201_ENSMUST00000006435	1.19129e-09	3.4476e-06	0.256598
4092	Lamp5	Pgrmc1-201_ENSMUST00000073339	0	0	0.322399
4130	Lamp5	Srm-201_ENSMUST00000006611	0	0	0.601217
4205	Lamp5	Rundc3a-201_ENSMUST00000006750	4.79059e-09	1.3864e-05	0.424324
4231	Lamp5	Aprt-201_ENSMUST00000006764	0	8.20529e-09	0.565891
4234	Lamp5	Aprt-209_ENSMUST00000213062	1.40454e-09	4.06473e-06	0.513821
4258	Lamp5	Aplp1-201_ENSMUST00000006828	0	1.21381e-09	0.364903
4308	Lamp5	Acot13-201_ENSMUST00000006900	2.72123e-07	0.000787523	0.129532
4392	Lamp5	Ctnnb1-215_ENSMUST00000215573	0	0	1.01358
4403	Lamp5	Eif1b-201_ENSMUST00000007139	0	0	0.353094
4412	Lamp5	Psmd2-201_ENSMUST00000007212	1.76957e-06	0.00512115	0.399786
4782	Lamp5	Snrpb2-201_ENSMUST00000008477	0	0	0.821777
4783	Lamp5	Snrpb2-203_ENSMUST00000127760	0	1.58634e-09	0.612505
4838	Lamp5	Nfib-202_ENSMUST00000064770	0	0	2.43203
4913	Lamp5	Man1a2-201_ENSMUST00000008907	0	0	0.536364
4914	Lamp5	Acyp1-201_ENSMUST00000008966	2.13941e-07	0.000619147	0.35011
5059	Lamp5	Syn2-206_ENSMUST00000204617	2.83004e-10	8.19014e-07	0.526792
5061	Lamp5	Syn2-201_ENSMUST00000009538	0	0	0.964165
5088	Lamp5	Srp14-201_ENSMUST00000009693	6.94298e-07	0.0020093	0.121606
5114	Lamp5	Cbx5-203_ENSMUST00000122182	0	0	0.597091
5125	Lamp5	Ppp2cb-201_ENSMUST00000009774	1.95149e-06	0.0056476	0.194489
5401	Lamp5	Rbm25-201_ENSMUST00000048155	4.04138e-09	1.16958e-05	0.364526
5438	Lamp5	Gabra1-205_ENSMUST00000205546	0	0	0.742305
5439	Lamp5	Gabra1-201_ENSMUST00000020707	0	0	0.822655
5800	Lamp5	Pten-201_ENSMUST00000013807	0	0	0.452507
6011	Lamp5	Mrps25-203_ENSMUST00000140438	2.45832e-10	7.11436e-07	0.313159
6151	Lamp5	Dnajb9-201_ENSMUST00000015049	1.39217e-09	4.02893e-06	0.347698
6377	Lamp5	Golga7-201_ENSMUST00000051094	1.34156e-06	0.00388248	0.381039
6504	Lamp5	Hspa8-202_ENSMUST00000117557	1.01194e-06	0.00292855	0.093567
6506	Lamp5	Hspa8-204_ENSMUST00000127699	0	4.96346e-10	0.761199
6515	Lamp5	Pdzd11-202_ENSMUST00000059099	2.10639e-06	0.00609588	0.361889
6555	Lamp5	Capza2-201_ENSMUST00000015877	2.20395e-06	0.00637824	0.208545
6560	Lamp5	Plekho1-202_ENSMUST00000123006	0	0	1.46315
6562	Lamp5	Vps45-201_ENSMUST00000015891	0	0	1.0325
6573	Lamp5	Anp32e-202_ENSMUST00000165307	0	0	0.638897
6593	Lamp5	Ppil4-201_ENSMUST00000015901	0	1.11527e-10	0.584461
6616	Lamp5	Surf1-206_ENSMUST00000142967	1.95481e-09	5.65722e-06	0.497553
6620	Lamp5	Med28-201_ENSMUST00000015948	0	0	0.290464
6622	Lamp5	Med28-205_ENSMUST00000156481	2.62271e-08	7.59013e-05	0.168461
6640	Lamp5	Sqstm1-204_ENSMUST00000136936	2.53488e-09	7.33594e-06	0.405648
6643	Lamp5	Sqstm1-201_ENSMUST00000015981	0	0	0.533423
6921	Lamp5	H3f3b-201_ENSMUST00000016703	0	0	0.189631
6959	Lamp5	Mrps18c-201_ENSMUST00000016977	2.68346e-10	7.76593e-07	0.413296
7432	Lamp5	Med13l-201_ENSMUST00000100816	0	0	0.488537
7454	Lamp5	Vmp1-201_ENSMUST00000018315	0	1.35577e-08	0.388379
7455	Lamp5	Vmp1-202_ENSMUST00000123590	2.08136e-09	6.02345e-06	0.416853
7466	Lamp5	Uchl5-206_ENSMUST00000189936	3.74204e-09	1.08295e-05	0.437121
7469	Lamp5	Glrx2-202_ENSMUST00000111957	0	6.65961e-08	0.400539
7655	Lamp5	Chd3-202_ENSMUST00000108661	0	0	1.01379
7668	Lamp5	Ncor1-212_ENSMUST00000155486	0	0	0.534049
7894	Lamp5	Avpi1-201_ENSMUST00000018965	0	0	0.786148
8031	Lamp5	Atp6ap1-201_ENSMUST00000019231	1.06574e-08	3.08425e-05	0.276631
8096	Lamp5	Atp6v1e1-201_ENSMUST00000019354	0	0	0.106299
8178	Lamp5	Ddx39b-201_ENSMUST00000068056	0	1.59845e-10	0.4701
8331	Lamp5	Krt10-201_ENSMUST00000103131	2.60897e-06	0.00755036	0.254593
8350	Lamp5	Rgs17-203_ENSMUST00000117676	1.0377e-08	3.00311e-05	0.505245
8356	Lamp5	Hdac2-201_ENSMUST00000019911	1.11916e-06	0.00323885	0.344749
8604	Lamp5	Serinc1-201_ENSMUST00000020027	0	0	0.247373
8672	Lamp5	Ppp1r12a-208_ENSMUST00000219759	0	0	0.580906
8700	Lamp5	Atp2b1-208_ENSMUST00000219624	7.23032e-07	0.00209245	0.406172
8871	Lamp5	Cdk17-201_ENSMUST00000069965	0	0	0.994377
8932	Lamp5	Igf1-202_ENSMUST00000095360	1.13889e-06	0.00329595	0.372003
9074	Lamp5	Anapc16-201_ENSMUST00000020307	7.56935e-10	2.19057e-06	0.555164
9078	Lamp5	Anapc16-204_ENSMUST00000182898	6.22789e-10	1.80235e-06	0.411141
9159	Lamp5	Lgr5-205_ENSMUST00000149008	0	0	0.443484
9164	Lamp5	Rab1a-206_ENSMUST00000163483	2.26187e-08	6.54584e-05	0.222706
9165	Lamp5	Rab1a-202_ENSMUST00000109601	0	0	0.301529
9166	Lamp5	Rab1a-201_ENSMUST00000020358	9.64084e-07	0.00279006	0.351297
9290	Lamp5	Osbpl8-202_ENSMUST00000105275	0	0	1.15589
9303	Lamp5	Ap3d1-201_ENSMUST00000020420	0	0	0.566914
9456	Lamp5	Sumo3-202_ENSMUST00000099538	6.37755e-08	0.000184566	0.259475
9541	Lamp5	Nsg2-201_ENSMUST00000020537	0	0	0.529333
9638	Lamp5	Cyfip2-202_ENSMUST00000093166	2.8853e-06	0.00835007	0.281888
9692	Lamp5	Canx-201_ENSMUST00000020637	0	6.36937e-10	0.226318
9753	Lamp5	Ube2b-201_ENSMUST00000020657	0	1.07989e-10	0.199904
9796	Lamp5	Pttg1-202_ENSMUST00000020687	0	0	0.662836
9814	Lamp5	Adcy1-201_ENSMUST00000020706	0	0	1.21487
9829	Lamp5	Arf5-202_ENSMUST00000169841	4.20275e-07	0.00121628	0.302863
9830	Lamp5	Arf5-201_ENSMUST00000020717	1.65704e-08	4.79549e-05	0.222841
9890	Lamp5	Rtn4-201_ENSMUST00000060992	1.24451e-10	3.6016e-07	0.470459
10030	Lamp5	Znhit3-201_ENSMUST00000103195	0	0	0.421784
10295	Lamp5	Id2-201_ENSMUST00000020974	0	0	5.57747
10304	Lamp5	Ncoa1-201_ENSMUST00000085814	8.80768e-07	0.00254894	0.314476
10499	Lamp5	Ddx5-201_ENSMUST00000021062	6.52481e-09	1.88828e-05	0.223325
10537	Lamp5	Sumo2-205_ENSMUST00000121185	0	1.47525e-08	0.496452
10539	Lamp5	Sumo2-201_ENSMUST00000021084	2.83583e-09	8.20689e-06	0.47373
10540	Lamp5	Sumo2-207_ENSMUST00000153892	9.88561e-10	2.8609e-06	0.204512
10782	Lamp5	Timm22-201_ENSMUST00000021203	7.93119e-09	2.29529e-05	0.414675
10797	Lamp5	Nme2-201_ENSMUST00000021217	6.39396e-10	1.85041e-06	0.291254
11200	Lamp5	Ppp2r3c-201_ENSMUST00000021410	3.17217e-10	9.18026e-07	0.483952
11276	Lamp5	Akap5-202_ENSMUST00000154078	0	0	0.502732
11277	Lamp5	Akap5-201_ENSMUST00000095610	0	0	0.639442
11297	Lamp5	Atl1-201_ENSMUST00000021466	0	3.28805e-10	0.506433
11335	Lamp5	Actr10-203_ENSMUST00000220582	1.4381e-07	0.000416187	0.423576
11356	Lamp5	Rtn1-201_ENSMUST00000021497	0	0	0.326525
11422	Lamp5	Atp6v1d-201_ENSMUST00000021536	0	0	0.15457
11423	Lamp5	Atp6v1d-202_ENSMUST00000219316	0	0	0.217516
11782	Lamp5	Erg28-201_ENSMUST00000021676	0	1.98475e-09	0.539505
11796	Lamp5	Cyp46a1-201_ENSMUST00000021684	0	0	1.18675
11835	Lamp5	Hsp90aa1-201_ENSMUST00000021698	8.30257e-07	0.00240276	0.326255
12270	Lamp5	Ctsl-206_ENSMUST00000222971	0	1.54807e-07	0.460928
12418	Lamp5	Hnrnpk-217_ENSMUST00000177051	2.78008e-07	0.000804555	0.421241
12436	Lamp5	Hnrnpk-232_ENSMUST00000225674	5.92741e-07	0.00171539	0.485138
12443	Lamp5	Ccnh-201_ENSMUST00000022030	1.11744e-07	0.000323388	0.259876
12521	Lamp5	Tppp-201_ENSMUST00000022057	0	0	0.629049
12529	Lamp5	Pdcd6-201_ENSMUST00000022060	7.07876e-09	2.04859e-05	0.307096
12602	Lamp5	Med10-201_ENSMUST00000022089	0	0	0.913073
12623	Lamp5	Hapln1-201_ENSMUST00000022108	0	0	2.78151
12805	Lamp5	Rab3c-202_ENSMUST00000223922	0	0	1.38529
12807	Lamp5	Rab3c-201_ENSMUST00000167824	0	0	1.39323
12808	Lamp5	Rab3c-203_ENSMUST00000224180	0	0	1.15118
12812	Lamp5	Plk2-201_ENSMUST00000022212	0	0	1.57879
12827	Lamp5	Rasgrf2-205_ENSMUST00000151408	0	0	0.95119
12871	Lamp5	Rgs7bp-201_ENSMUST00000063551	0	0	1.02951
12930	Lamp5	Pdhb-201_ENSMUST00000022268	0	0	0.539791
12940	Lamp5	Kctd6-201_ENSMUST00000022272	0	0	2.48504
13214	Lamp5	Arf4-201_ENSMUST00000022429	1.9619e-08	5.67773e-05	0.261948
13217	Lamp5	Arf4-203_ENSMUST00000166075	1.00164e-09	2.89874e-06	0.422732
13365	Lamp5	Ctsb-201_ENSMUST00000006235	0	1.34429e-09	0.233797
13367	Lamp5	Ctsb-202_ENSMUST00000225540	0	1.73058e-08	0.321246
13382	Lamp5	Eef1akmt1-201_ENSMUST00000022518	1.08204e-09	3.13142e-06	0.479373
13441	Lamp5	Fgf9-203_ENSMUST00000165526	0	0	0.919025
13495	Lamp5	Esd-201_ENSMUST00000022573	0	4.3224e-08	0.469312
13497	Lamp5	Esd-207_ENSMUST00000176957	7.0642e-08	0.000204438	0.307276
13511	Lamp5	Tsc22d1-201_ENSMUST00000022587	0	0	1.52036
13558	Lamp5	Sugt1-205_ENSMUST00000228675	1.18604e-07	0.00034324	0.461725
13570	Lamp5	Ccdc25-201_ENSMUST00000022614	9.97704e-10	2.88736e-06	0.520209
13574	Lamp5	Clu-201_ENSMUST00000022616	0	0	0.56548
13587	Lamp5	Trim35-201_ENSMUST00000022623	1.00282e-10	2.90215e-07	0.538378
13592	Lamp5	Stmn4-201_ENSMUST00000074523	5.36256e-07	0.00155192	0.376343
13708	Lamp5	Itm2b-201_ENSMUST00000022704	0	0	0.389806
13709	Lamp5	Itm2b-202_ENSMUST00000226722	0	0	0.565605
13843	Lamp5	Oxct1-201_ENSMUST00000110690	0	0	0.510604
13900	Lamp5	Zfr-201_ENSMUST00000122941	0	0	0.461729
13906	Lamp5	Sub1-201_ENSMUST00000022816	0	0	0.436634
13907	Lamp5	Sub1-202_ENSMUST00000110504	0	0	0.458202
13908	Lamp5	Sub1-203_ENSMUST00000129533	1.30803e-06	0.00378544	0.462894
13931	Lamp5	Cpne6-202_ENSMUST00000163767	0	0	1.34299
13983	Lamp5	Sdr39u1-201_ENSMUST00000111325	0	0	0.525958
14110	Lamp5	Ywhaz-201_ENSMUST00000022894	0	7.07475e-08	0.154155
14207	Lamp5	Shcbp1-203_ENSMUST00000207665	6.84452e-10	1.9808e-06	0.230861
14229	Lamp5	Khdrbs3-206_ENSMUST00000230847	0	0	0.827045
14326	Lamp5	Mrpl13-205_ENSMUST00000172387	4.92135e-09	1.42424e-05	0.390495
14424	Lamp5	St13-205_ENSMUST00000172107	0	5.36562e-10	0.3281
14434	Lamp5	Slc25a17-201_ENSMUST00000023040	0	0	1.30421
14485	Lamp5	Cby1-201_ENSMUST00000023064	2.51518e-06	0.00727892	0.371576
14705	Lamp5	Nudt16l1-201_ENSMUST00000050881	1.72357e-10	4.98802e-07	0.515656
14707	Lamp5	Nudt16l1-202_ENSMUST00000229961	2.37478e-09	6.8726e-06	0.477357
14723	Lamp5	Crebbp-201_ENSMUST00000023165	5.92224e-07	0.0017139	0.238923
14961	Lamp5	Ly6h-204_ENSMUST00000127095	0	0	0.439866
15135	Lamp5	Mzt2-201_ENSMUST00000023351	0	0	0.717222
15147	Lamp5	Ube2v2-202_ENSMUST00000115776	6.8613e-07	0.00198566	0.16464
15522	Lamp5	Igsf11-201_ENSMUST00000023478	0	0	1.47426
15701	Lamp5	Dirc2-201_ENSMUST00000023554	1.72165e-10	4.98247e-07	0.412472
15787	Lamp5	Mrpl39-201_ENSMUST00000116584	0	0	0.585854
16067	Lamp5	Faim2-201_ENSMUST00000023750	1.44464e-10	4.18079e-07	0.312928
16071	Lamp5	Faim2-203_ENSMUST00000230603	0	0	0.546736
16187	Lamp5	Prr13-201_ENSMUST00000023810	0	0	0.988901
16306	Lamp5	Prmt5-201_ENSMUST00000023873	0	0	1.15527
16604	Lamp5	Agpat4-201_ENSMUST00000024594	0	0	1.71237
16666	Lamp5	Flywch2-201_ENSMUST00000024704	9.70948e-10	2.80992e-06	0.55357
16757	Lamp5	Enpp5-201_ENSMUST00000024756	0	0	0.624786
16758	Lamp5	Enpp5-202_ENSMUST00000126032	0	0	0.888663
17005	Lamp5	Ndufaf7-201_ENSMUST00000024887	1.71111e-08	4.95195e-05	0.364687
17010	Lamp5	Qpct-201_ENSMUST00000040789	0	0	1.72942
17081	Lamp5	Atp6v0c-201_ENSMUST00000024932	0	0	0.180602
17130	Lamp5	Mcfd2-201_ENSMUST00000024963	1.5028e-07	0.000434911	0.474539
17246	Lamp5	Cuta-202_ENSMUST00000114935	0	0	0.737134
17341	Lamp5	Polr2d-201_ENSMUST00000025106	2.59688e-08	7.51538e-05	0.49154
17346	Lamp5	Celf4-202_ENSMUST00000115816	0	0	0.633374
17349	Lamp5	Celf4-207_ENSMUST00000225477	0	0	0.691542
17359	Lamp5	Slc39a6-201_ENSMUST00000070726	0	0	1.23986
17605	Lamp5	Atat1-201_ENSMUST00000056034	0	0	0.941014
17671	Lamp5	Mal2-201_ENSMUST00000025356	0	0	0.877684
17754	Lamp5	Psmg2-201_ENSMUST00000025418	0	2.15146e-07	0.513087
17902	Lamp5	Cyb5a-201_ENSMUST00000025549	6.55618e-09	1.89736e-05	0.386459
17904	Lamp5	Cyb5a-205_ENSMUST00000163083	4.40498e-10	1.2748e-06	0.391759
17905	Lamp5	Cyb5a-204_ENSMUST00000160180	3.41272e-06	0.00987641	0.278444
18232	Lamp5	Cnih2-201_ENSMUST00000025805	0	0	0.733365
18255	Lamp5	Apba1-201_ENSMUST00000025830	0	0	0.560243
18615	Lamp5	Sfr1-201_ENSMUST00000099353	0	0	0.331532
18616	Lamp5	Gsto1-201_ENSMUST00000026050	5.14082e-09	1.48775e-05	0.420945
18749	Lamp5	Maged1-201_ENSMUST00000026142	0	3.57593e-10	0.417017
18824	Lamp5	Fn3k-201_ENSMUST00000026175	0	0	0.848401
18844	Lamp5	Got1-201_ENSMUST00000026196	1.55144e-08	4.48987e-05	0.24084
18955	Lamp5	Bbs4-201_ENSMUST00000026265	1.06138e-08	3.07164e-05	0.485448
19074	Lamp5	Abhd6-202_ENSMUST00000166497	0	0	1.34395
19085	Lamp5	Sat1-201_ENSMUST00000026318	0	0	0.844779
19100	Lamp5	Rps24-202_ENSMUST00000169826	4.60735e-09	1.33337e-05	0.241859
19250	Lamp5	Cnpy2-201_ENSMUST00000026446	9.12448e-07	0.00264062	0.234
19253	Lamp5	Cnpy2-202_ENSMUST00000219037	5.84823e-08	0.000169248	0.348917
19531	Lamp5	Taldo1-201_ENSMUST00000026576	0	0	0.675374
19660	Lamp5	Rbfox3-205_ENSMUST00000117731	0	0	1.64167
19918	Lamp5	Fbxl16-201_ENSMUST00000045692	0	1.07249e-09	0.424381
20005	Lamp5	Gdap1-201_ENSMUST00000026879	0	0	0.560421
20123	Lamp5	Prkar1b-201_ENSMUST00000026973	3.30199e-09	9.55597e-06	0.481218
20164	Lamp5	Nop16-201_ENSMUST00000026987	1.18365e-08	3.42548e-05	0.433998
20224	Lamp5	Snca-201_ENSMUST00000114268	0	0	1.69041
20347	Lamp5	Tmem14a-202_ENSMUST00000027065	0	5.0594e-10	0.601522
20361	Lamp5	Ube2w-201_ENSMUST00000117146	0	0	0.533271
20466	Lamp5	Sf3b1-201_ENSMUST00000027127	0	1.49971e-08	0.492073
20468	Lamp5	Sf3b1-203_ENSMUST00000187500	4.44282e-09	1.28575e-05	0.458173
20591	Lamp5	Clk1-204_ENSMUST00000129577	1.13351e-06	0.00328037	0.31895
20670	Lamp5	Pdcl3-202_ENSMUST00000193073	1.48485e-07	0.000429715	0.402155
20698	Lamp5	Mrpl30-201_ENSMUST00000027256	2.30096e-06	0.00665899	0.319316
20880	Lamp5	Ogfrl1-201_ENSMUST00000027343	0	0	1.62294
20882	Lamp5	Ogfrl1-203_ENSMUST00000188677	0	0	1.87704
20999	Lamp5	Tuba4a-206_ENSMUST00000188593	0	0	0.810837
21000	Lamp5	Tuba4a-201_ENSMUST00000079464	0	0	0.509262
21001	Lamp5	Tuba4a-202_ENSMUST00000186213	0	2.63221e-10	0.471644
21014	Lamp5	Ptprn-201_ENSMUST00000027404	0	0	0.70973
21037	Lamp5	Dnpep-202_ENSMUST00000113605	0	0	0.788686
21078	Lamp5	Itm2c-201_ENSMUST00000027425	3.90302e-10	1.12953e-06	0.315027
21107	Lamp5	Ptma-201_ENSMUST00000045897	3.01672e-07	0.000873039	0.137093
21115	Lamp5	Pde6d-201_ENSMUST00000027444	0	0	0.587241
21182	Lamp5	Ppp1r7-202_ENSMUST00000127141	0	0	0.613143
21183	Lamp5	Ppp1r7-203_ENSMUST00000185498	0	0	0.732461
21184	Lamp5	Ppp1r7-201_ENSMUST00000027494	0	0	0.558786
21424	Lamp5	Dbi-201_ENSMUST00000027634	4.43394e-08	0.000128318	0.337559
21457	Lamp5	Tmem9-201_ENSMUST00000063719	0	7.25173e-08	0.475093
21506	Lamp5	Nucks1-201_ENSMUST00000062264	0	0	0.434693
21600	Lamp5	Glul-201_ENSMUST00000086199	0	0	1.10836
21823	Lamp5	Astn1-201_ENSMUST00000046110	0	0	0.736586
21959	Lamp5	Nmt2-201_ENSMUST00000081932	0	0	0.590043
22184	Lamp5	Ppp6c-201_ENSMUST00000028087	1.91305e-10	5.53636e-07	0.447261
22215	Lamp5	Kif5c-201_ENSMUST00000028102	0	0	0.54497
22315	Lamp5	Gad2-201_ENSMUST00000028123	0	0	1.33689
22354	Lamp5	Stxbp1-201_ENSMUST00000050000	0	0	0.788925
22463	Lamp5	Olfm1-203_ENSMUST00000102879	0	0	0.59682
22465	Lamp5	Olfm1-202_ENSMUST00000100244	0	0	0.956051
22466	Lamp5	Olfm1-205_ENSMUST00000152415	0	0	1.46266
22690	Lamp5	Psmd14-201_ENSMUST00000028278	2.03374e-06	0.00588563	0.233362
22855	Lamp5	Ssna1-201_ENSMUST00000028342	1.91401e-09	5.53915e-06	0.453959
23066	Lamp5	Mtx2-201_ENSMUST00000028511	1.58329e-08	4.58203e-05	0.259925
23090	Lamp5	Ola1-206_ENSMUST00000152608	1.56117e-09	4.51803e-06	0.474866
23403	Lamp5	Lamp5-202_ENSMUST00000123436	0	0	6.09027
23407	Lamp5	Lamp5-201_ENSMUST00000057503	0	0	5.66928
23416	Lamp5	Snap25-201_ENSMUST00000028727	7.42714e-08	0.000214942	0.125707
23417	Lamp5	Snap25-202_ENSMUST00000110098	0	0	2.38564
23503	Lamp5	Ptpra-202_ENSMUST00000077303	0	0	0.860256
23605	Lamp5	Slc23a2-201_ENSMUST00000028815	2.11415e-08	6.11835e-05	0.435506
23620	Lamp5	Pcna-201_ENSMUST00000028817	2.09213e-09	6.05463e-06	0.477709
23769	Lamp5	Pcsk2-201_ENSMUST00000028905	1.14659e-06	0.00331822	0.356481
23811	Lamp5	Dtd1-201_ENSMUST00000028917	0	0	0.496618
23906	Lamp5	Pkia-201_ENSMUST00000028999	1.41228e-09	4.08715e-06	0.529452
24051	Lamp5	Stmn3-201_ENSMUST00000103045	6.21224e-09	1.79782e-05	0.141966
24198	Lamp5	Ndrg3-202_ENSMUST00000072298	0	0	0.71693
24210	Lamp5	1110008F13Rik-201_ENSMUST00000029165	2.20394e-07	0.00063782	0.278337
24593	Lamp5	Dclk1-202_ENSMUST00000070418	0	0	0.870919
24664	Lamp5	Ssr3-201_ENSMUST00000029414	3.02165e-09	8.74464e-06	0.496141
24683	Lamp5	Serpini1-201_ENSMUST00000029423	0	0	1.17058
24795	Lamp5	Slc6a17-206_ENSMUST00000168211	7.8256e-08	0.000226473	0.342738
24845	Lamp5	Jtb-201_ENSMUST00000029546	0	2.60658e-08	0.430014
24848	Lamp5	Tpm3-201_ENSMUST00000029549	9.19732e-10	2.6617e-06	0.398198
24849	Lamp5	Tpm3-202_ENSMUST00000118566	0	0	0.579238
25027	Lamp5	Ppa2-201_ENSMUST00000029644	0	0	0.52368
25416	Lamp5	Adh5-201_ENSMUST00000005964	7.84778e-10	2.27115e-06	0.495293
25431	Lamp5	Rap1gds1-201_ENSMUST00000029796	1.48801e-08	4.30629e-05	0.438987
25447	Lamp5	Tspan5-207_ENSMUST00000142890	1.74121e-09	5.03905e-06	0.345346
25579	Lamp5	Asph-217_ENSMUST00000146441	0	0	1.31603
25603	Lamp5	Tmem55a-201_ENSMUST00000029875	3.03854e-09	8.79352e-06	0.45525
25816	Lamp5	Anp32b-201_ENSMUST00000102926	0	0	1.02138
25843	Lamp5	Tmeff1-201_ENSMUST00000030032	0	0	1.63992
26198	Lamp5	Sh3gl2-201_ENSMUST00000030212	0	2.24345e-09	0.589382
26264	Lamp5	Sgip1-201_ENSMUST00000066824	6.96876e-09	2.01676e-05	0.370167
26404	Lamp5	Tm2d1-202_ENSMUST00000102793	1.47081e-08	4.25654e-05	0.242706
26420	Lamp5	Btf3l4-202_ENSMUST00000102740	5.42492e-09	1.56997e-05	0.523504
26596	Lamp5	Ybx1-201_ENSMUST00000079644	2.74442e-10	7.94234e-07	0.28343
26860	Lamp5	Ddost-201_ENSMUST00000030538	5.5702e-08	0.000161202	0.361074
26926	Lamp5	Hpca-201_ENSMUST00000030572	0	0	1.08201
27057	Lamp5	Tmem50a-201_ENSMUST00000030626	0	0	0.378132
27079	Lamp5	Ncdn-201_ENSMUST00000030637	0	0	0.587145
27083	Lamp5	Psmb2-201_ENSMUST00000030642	5.59299e-07	0.00161861	0.106292
27341	Lamp5	Rheb-201_ENSMUST00000030787	0	2.18614e-09	0.15967
27514	Lamp5	Kmt2e-207_ENSMUST00000196889	9.25525e-08	0.000267847	0.394727
27737	Lamp5	Afap1-201_ENSMUST00000064571	0	0	0.915177
27870	Lamp5	Dnajb6-203_ENSMUST00000114839	0	1.49019e-08	0.181601
28160	Lamp5	Gabra4-201_ENSMUST00000031121	0	0	1.3469
28168	Lamp5	Commd8-202_ENSMUST00000196152	0	0	0.743491
28171	Lamp5	Commd8-204_ENSMUST00000198951	0	0	0.787276
28453	Lamp5	Tmed2-203_ENSMUST00000135464	5.13864e-07	0.00148712	0.379247
28456	Lamp5	Tmed2-205_ENSMUST00000200031	1.8628e-06	0.00539093	0.36578
28468	Lamp5	Rchy1-204_ENSMUST00000169948	1.30121e-07	0.00037657	0.413472
28583	Lamp5	Ran-201_ENSMUST00000031383	0	1.19975e-10	0.169027
28607	Lamp5	Mmp17-201_ENSMUST00000031390	0	0	2.42289
28628	Lamp5	Psmd9-201_ENSMUST00000100729	4.71972e-07	0.00136589	0.357351
28715	Lamp5	Arpc3-203_ENSMUST00000111713	0	0	0.995758
28721	Lamp5	Arpc3-202_ENSMUST00000102525	0	0	0.422167
28731	Lamp5	Atp2a2-203_ENSMUST00000179939	0	0	0.675167
28987	Lamp5	Actb-201_ENSMUST00000100497	6.82601e-09	1.97545e-05	0.148445
29038	Lamp5	Rph3a-201_ENSMUST00000079204	0	0	1.04843
29068	Lamp5	Arpc1a-201_ENSMUST00000031625	0	1.12866e-08	0.462813
29108	Lamp5	Ndufa4-204_ENSMUST00000204714	4.63997e-09	1.34281e-05	0.122249
29127	Lamp5	Wasf3-201_ENSMUST00000016143	0	0	0.378789
29272	Lamp5	Cul1-201_ENSMUST00000031697	0	0	0.760097
29322	Lamp5	Actl6b-205_ENSMUST00000139395	0	3.75607e-09	0.496962
29553	Lamp5	Npy-201_ENSMUST00000031843	0	0	5.43996
29605	Lamp5	Mtpn-201_ENSMUST00000031866	0	5.07919e-09	0.453975
29750	Lamp5	Cct7-203_ENSMUST00000204592	2.47643e-07	0.000716679	0.268712
29920	Lamp5	Chl1-201_ENSMUST00000066905	4.02579e-10	1.16506e-06	0.50778
30011	Lamp5	Arl8b-201_ENSMUST00000032196	0	0	0.4478
30025	Lamp5	Mlf2-206_ENSMUST00000204177	0	0	0.454853
30055	Lamp5	Cops7a-202_ENSMUST00000112439	2.32717e-10	6.73483e-07	0.480892
30187	Lamp5	Wbp11-201_ENSMUST00000116514	2.48251e-08	7.18438e-05	0.444048
30344	Lamp5	Etnk1-201_ENSMUST00000032413	0	2.00086e-07	0.412274
30444	Lamp5	Slc6a1-201_ENSMUST00000032454	0	0	1.02995
30542	Lamp5	D6Wsu163e-201_ENSMUST00000032497	1.71184e-06	0.00495407	0.336895
30543	Lamp5	Prmt8-201_ENSMUST00000032500	0	0	1.27938
31058	Lamp5	Arl6ip1-201_ENSMUST00000032888	0	0	0.369922
31207	Lamp5	Rab6a-201_ENSMUST00000032946	0	0	0.523589
31383	Lamp5	Lcmt1-201_ENSMUST00000033025	1.70315e-06	0.00492892	0.381997
31567	Lamp5	Rgs10-201_ENSMUST00000033133	0	0	2.36422
32016	Lamp5	Fgf13-203_ENSMUST00000119833	0	0	2.99401
32017	Lamp5	Fgf13-202_ENSMUST00000119306	0	0	2.39367
32018	Lamp5	Fgf13-205_ENSMUST00000124402	0	0	2.64909
32040	Lamp5	Praf2-201_ENSMUST00000033489	5.61025e-07	0.00162361	0.223748
32108	Lamp5	Rbm3-202_ENSMUST00000115615	0	0	0.791605
32110	Lamp5	Rbm3-203_ENSMUST00000115616	0	4.50034e-10	0.688203
32233	Lamp5	Sh3bgrl-201_ENSMUST00000033598	0	0	1.57879
32279	Lamp5	Cdkl5-205_ENSMUST00000198931	0	0	1.01899
32401	Lamp5	Rbbp7-203_ENSMUST00000112327	2.53265e-06	0.00732949	0.355138
32574	Lamp5	Zcchc18-201_ENSMUST00000033804	0	6.37223e-08	0.437813
32575	Lamp5	Zcchc18-203_ENSMUST00000113067	0	7.51461e-10	0.225084
32576	Lamp5	Zcchc18-202_ENSMUST00000101227	0	0	0.488537
32582	Lamp5	Prps1-201_ENSMUST00000033809	1.90527e-10	5.51384e-07	0.463149
32632	Lamp5	Lamp1-201_ENSMUST00000033824	0	0	0.52013
32737	Lamp5	Leprotl1-201_ENSMUST00000033910	6.5757e-10	1.90301e-06	0.520544
32748	Lamp5	Gpm6a-201_ENSMUST00000033915	0	0	0.281259
33171	Lamp5	Vps35-201_ENSMUST00000034131	0	4.20479e-08	0.449698
33193	Lamp5	Itfg1-201_ENSMUST00000034140	4.35328e-07	0.00125984	0.287258
33271	Lamp5	Gnao1-201_ENSMUST00000034198	0	0	0.368174
33401	Lamp5	Tmem38a-201_ENSMUST00000034244	2.89188e-10	8.36911e-07	0.484422
33433	Lamp5	Map1lc3b-205_ENSMUST00000181948	1.76468e-10	5.10699e-07	0.485017
33544	Lamp5	Hsbp1-201_ENSMUST00000034300	0	0	0.175362
33710	Lamp5	Nip7-201_ENSMUST00000034392	2.2713e-08	6.57314e-05	0.322781
33889	Lamp5	Aplp2-203_ENSMUST00000213254	0	0	0.540428
33892	Lamp5	Aplp2-202_ENSMUST00000079758	1.68184e-09	4.86726e-06	0.487175
33947	Lamp5	Rexo2-201_ENSMUST00000034524	0	0	0.854649
33998	Lamp5	Acat1-201_ENSMUST00000034547	0	3.59562e-08	0.393685
34019	Lamp5	Cryab-205_ENSMUST00000216755	0	0	3.96174
34023	Lamp5	Cryab-204_ENSMUST00000216393	0	0	4.24127
34024	Lamp5	Cryab-201_ENSMUST00000034562	0	0	4.69878
34094	Lamp5	Arcn1-205_ENSMUST00000217194	0	0	1.80098
34114	Lamp5	Trappc4-202_ENSMUST00000213747	4.79284e-08	0.000138705	0.321518
34163	Lamp5	Tmem218-201_ENSMUST00000034632	0	0	1.21564
34299	Lamp5	Nedd4-201_ENSMUST00000034740	7.56424e-07	0.00218909	0.258309
34355	Lamp5	Rora-201_ENSMUST00000034766	0	0	1.00771
34423	Lamp5	Elovl4-201_ENSMUST00000034796	0	0	0.987447
34529	Lamp5	Psma4-201_ENSMUST00000034848	0	0	0.410577
34594	Lamp5	Tspan3-201_ENSMUST00000034876	1.79307e-08	5.18916e-05	0.152912
34627	Lamp5	Nptn-206_ENSMUST00000176557	0	9.45789e-09	0.18292
34673	Lamp5	Rasgrf1-202_ENSMUST00000034912	0	0	0.744096
34859	Lamp5	Atp1b3-201_ENSMUST00000034983	4.88429e-07	0.00141351	0.354934
35220	Lamp5	Rab6b-201_ENSMUST00000035155	5.93552e-08	0.000171774	0.244782
35329	Lamp5	Manf-204_ENSMUST00000160503	3.33677e-10	9.6566e-07	0.477247
35330	Lamp5	Manf-201_ENSMUST00000069036	0	5.79006e-09	0.375979
35462	Lamp5	Nicn1-201_ENSMUST00000035227	0	0	0.497927
35573	Lamp5	Lmo2-208_ENSMUST00000170926	0	0	2.24611
35618	Lamp5	Ccdc88a-201_ENSMUST00000040182	0	3.07879e-10	0.445426
35851	Lamp5	Camkv-204_ENSMUST00000194206	0	0	1.17333
35892	Lamp5	Pebp1-201_ENSMUST00000036951	0	0	0.326719
36026	Lamp5	Resp18-201_ENSMUST00000039534	0	0	1.71913
36041	Lamp5	Gas7-204_ENSMUST00000108682	0	0	0.865502
36156	Lamp5	Atp1a1-201_ENSMUST00000036493	0	0	0.444565
36167	Lamp5	Mgll-203_ENSMUST00000113582	0	0	1.00071
36171	Lamp5	Mgll-202_ENSMUST00000113581	0	0	1.12301
36253	Lamp5	Ptprm-201_ENSMUST00000037974	0	0	2.07349
36460	Lamp5	Terf2ip-201_ENSMUST00000052138	2.88372e-06	0.00834548	0.394279
36792	Lamp5	Foxn3-201_ENSMUST00000046859	2.39252e-06	0.00692394	0.261396
36990	Lamp5	Klf9-201_ENSMUST00000036884	0	0	0.593154
37036	Lamp5	Gde1-201_ENSMUST00000038791	0	0	0.477343
37075	Lamp5	Ppp3r1-201_ENSMUST00000102880	0	1.59244e-10	0.295254
37295	Lamp5	Exoc3-201_ENSMUST00000035934	1.14064e-06	0.00330101	0.343755
37364	Lamp5	Nsf-202_ENSMUST00000103075	6.98255e-10	2.02075e-06	0.262214
37380	Lamp5	Lsm3-201_ENSMUST00000040607	0	0	0.822704
37382	Lamp5	Lsm3-205_ENSMUST00000206947	0	0	0.644238
37419	Lamp5	Mrps17-201_ENSMUST00000042191	3.05215e-09	8.83291e-06	0.452747
37600	Lamp5	Gtf2h5-202_ENSMUST00000100955	0	0	0.36227
37602	Lamp5	Gtf2h5-201_ENSMUST00000039487	0	0	0.305091
37610	Lamp5	Ramp1-201_ENSMUST00000097648	0	0	3.0638
37763	Lamp5	Washc4-201_ENSMUST00000038388	1.43581e-07	0.000415523	0.388502
37968	Lamp5	Rnps1-203_ENSMUST00000163717	1.00579e-09	2.91077e-06	0.550681
38131	Lamp5	Rab24-201_ENSMUST00000035242	4.72982e-09	1.36881e-05	0.310111
38247	Lamp5	Myl12b-201_ENSMUST00000038446	0	0	0.212879
38376	Lamp5	Parm1-201_ENSMUST00000040576	0	0	2.11393
38535	Lamp5	Ap2b1-201_ENSMUST00000018875	3.13814e-08	9.08178e-05	0.316261
38633	Lamp5	Lsm7-201_ENSMUST00000035775	5.18127e-07	0.00149946	0.127408
38637	Lamp5	Spcs2-207_ENSMUST00000208477	7.35546e-07	0.00212867	0.311478
38639	Lamp5	Spcs2-204_ENSMUST00000207406	8.27074e-07	0.00239355	0.299982
39284	Lamp5	R3hdm4-201_ENSMUST00000045628	0	0	0.638486
39338	Lamp5	Ids-201_ENSMUST00000101509	0	2.00085e-08	0.428003
39362	Lamp5	Syt1-206_ENSMUST00000156979	0	6.11451e-08	0.58642
39365	Lamp5	Syt1-201_ENSMUST00000064054	0	0	0.630048
39469	Lamp5	Tmem55b-201_ENSMUST00000049312	0	0	0.778831
39493	Lamp5	Apex1-201_ENSMUST00000049411	0	0	1.22164
39652	Lamp5	Arl5a-201_ENSMUST00000036541	0	3.83057e-10	0.515842
39661	Lamp5	Slf2-201_ENSMUST00000096053	1.97137e-06	0.00570514	0.310908
39676	Lamp5	Rab3gap1-205_ENSMUST00000186865	2.37483e-07	0.000687276	0.296442
39863	Lamp5	Slc2a13-202_ENSMUST00000109283	0	0	1.06234
39866	Lamp5	BC031181-201_ENSMUST00000040284	2.45523e-06	0.00710543	0.113435
39900	Lamp5	Kidins220-201_ENSMUST00000066652	0	0	0.91247
39945	Lamp5	Serbp1-207_ENSMUST00000203436	0	1.48048e-09	0.372992
40008	Lamp5	Gpi1-207_ENSMUST00000205870	2.30104e-08	6.6592e-05	0.279468
40232	Lamp5	Fxyd7-201_ENSMUST00000073892	0	0	2.79163
40433	Lamp5	Tubb4b-201_ENSMUST00000043584	0	0	0.450614
40439	Lamp5	Dner-201_ENSMUST00000049126	0	0	1.51892
40678	Lamp5	4921524J17Rik-201_ENSMUST00000047749	0	0	0.825593
40816	Lamp5	Smpd1-201_ENSMUST00000046983	0	2.33949e-09	0.645073
40890	Lamp5	Psd-211_ENSMUST00000225748	5.38996e-07	0.00155986	0.370672
40970	Lamp5	Atg101-201_ENSMUST00000048393	0	2.87157e-10	0.682172
41204	Lamp5	Sf3b6-202_ENSMUST00000218650	0	0	0.487832
41205	Lamp5	Sf3b6-201_ENSMUST00000046207	0	0	0.228743
41208	Lamp5	Sf3b6-204_ENSMUST00000219128	4.57668e-09	1.32449e-05	0.494546
41256	Lamp5	Ctbp1-201_ENSMUST00000079746	0	0	0.632947
41283	Lamp5	Rims2-211_ENSMUST00000228839	0	0	0.798182
41444	Lamp5	Zmat4-201_ENSMUST00000042352	0	0	2.04544
41793	Lamp5	Eef1a1-201_ENSMUST00000042235	0	6.53892e-10	0.169603
41794	Lamp5	Phyhipl-201_ENSMUST00000046513	0	1.0549e-09	0.262941
41795	Lamp5	Phyhipl-206_ENSMUST00000162251	2.58086e-08	7.469e-05	0.339732
41891	Lamp5	Smim14-202_ENSMUST00000121661	1.18823e-07	0.000343874	0.230499
41975	Lamp5	H2afz-207_ENSMUST00000174561	1.45373e-08	4.2071e-05	0.381011
42184	Lamp5	Hpf1-201_ENSMUST00000037190	0	7.82159e-09	0.493106
42373	Lamp5	Camk4-201_ENSMUST00000042868	0	0	0.796264
42621	Lamp5	Snx10-201_ENSMUST00000049152	0	0	0.925616
42713	Lamp5	Fbxo25-204_ENSMUST00000209913	0	3.50599e-10	0.765776
42811	Lamp5	Higd1a-206_ENSMUST00000215300	0	6.94774e-08	0.211653
42887	Lamp5	Polr2l-201_ENSMUST00000043870	2.83904e-08	8.21618e-05	0.129641
43102	Lamp5	Susd4-201_ENSMUST00000085724	0	0	0.932465
43135	Lamp5	Gng10-201_ENSMUST00000041160	0	0	1.06266
43163	Lamp5	Ensa-202_ENSMUST00000058230	0	0	0.657436
43176	Lamp5	Polr3k-201_ENSMUST00000039551	0	0	0.945723
43180	Lamp5	Degs1-201_ENSMUST00000035295	2.59691e-06	0.00751545	0.359431
44123	Lamp5	Lgi2-202_ENSMUST00000199942	7.30572e-07	0.00211428	0.341947
44151	Lamp5	Pcsk1n-201_ENSMUST00000041096	5.2649e-09	1.52366e-05	0.192545
44207	Lamp5	Atp6v0e2-201_ENSMUST00000040361	0	0	0.431731
44299	Lamp5	Cntnap2-205_ENSMUST00000199100	0	8.84222e-08	0.467445
44380	Lamp5	Micu3-203_ENSMUST00000136835	0	2.54344e-07	0.432036
44432	Lamp5	Tusc3-203_ENSMUST00000209440	0	0	0.625413
44721	Lamp5	Cplx3-203_ENSMUST00000217015	0	0	3.95683
44722	Lamp5	Cplx3-201_ENSMUST00000045068	0	0	4.97112
44750	Lamp5	Fnbp1l-201_ENSMUST00000162409	1.8985e-09	5.49426e-06	0.359229
44753	Lamp5	Fnbp1l-203_ENSMUST00000162947	1.65586e-07	0.000479205	0.408083
44819	Lamp5	Ypel5-201_ENSMUST00000045174	0	0	0.478666
44868	Lamp5	Gabbr2-201_ENSMUST00000107749	0	0	0.951143
45036	Lamp5	Clstn1-202_ENSMUST00000105691	0	1.01057e-07	0.26619
45372	Lamp5	Prrc2c-203_ENSMUST00000182288	0	2.54384e-10	0.548595
45666	Lamp5	Zbtb38-212_ENSMUST00000152594	5.19565e-08	0.000150362	0.295687
45827	Lamp5	Necab1-201_ENSMUST00000041606	0	0	2.06291
45881	Lamp5	1110051M20Rik-202_ENSMUST00000094835	2.76063e-06	0.00798927	0.371006
46577	Lamp5	Rpusd1-201_ENSMUST00000047273	0	0	0.809183
46725	Lamp5	Atp1b2-201_ENSMUST00000047889	0	0	1.05707
46856	Lamp5	Rpl21-201_ENSMUST00000035983	1.57092e-09	4.54624e-06	0.188475
46860	Lamp5	Rpl21-202_ENSMUST00000075453	9.32663e-08	0.000269913	0.192935
46979	Lamp5	Selenow-201_ENSMUST00000044355	0	0	0.731596
47339	Lamp5	Dlx1-206_ENSMUST00000172629	0	0	1.03799
47340	Lamp5	Dlx1-203_ENSMUST00000145088	8.39921e-08	0.000243073	0.315773
47433	Lamp5	Elmod1-202_ENSMUST00000166580	0	0	0.953932
47434	Lamp5	Elmod1-201_ENSMUST00000048409	0	0	0.776285
47462	Lamp5	Mat2b-201_ENSMUST00000040167	0	0	0.631775
47882	Lamp5	Crtac1-201_ENSMUST00000048630	0	0	3.00767
47934	Lamp5	Mindy2-201_ENSMUST00000049031	0	0	0.805483
48252	Lamp5	Immp1l-201_ENSMUST00000037499	0	8.47665e-08	0.47289
48355	Lamp5	Hectd4-201_ENSMUST00000042614	1.06608e-06	0.00308522	0.22659
48366	Lamp5	Nmnat2-201_ENSMUST00000043313	0	0	0.78866
48388	Lamp5	Smg7-202_ENSMUST00000073441	1.86766e-07	0.000540502	0.258145
48508	Lamp5	Gng2-204_ENSMUST00000160013	1.031e-10	2.98371e-07	0.459419
49261	Lamp5	Bod1-201_ENSMUST00000058060	0	0	0.491972
49300	Lamp5	Smim7-203_ENSMUST00000167290	5.18714e-07	0.00150116	0.315577
49316	Lamp5	Cnrip1-201_ENSMUST00000058159	0	0	0.638432
49335	Lamp5	Plppr4-201_ENSMUST00000061071	0	0	1.28708
49479	Lamp5	H1fx-201_ENSMUST00000056403	0	0	0.548495
49622	Lamp5	Prrt2-201_ENSMUST00000159916	0	0	0.669739
49783	Lamp5	Hnrnph2-202_ENSMUST00000059297	0	0	0.821471
49848	Lamp5	Frrs1l-201_ENSMUST00000053681	0	3.00251e-09	0.426492
49918	Lamp5	Pnoc-202_ENSMUST00000224594	0	0	2.60643
49919	Lamp5	Pnoc-201_ENSMUST00000059339	0	0	2.62403
49938	Lamp5	B230219D22Rik-201_ENSMUST00000057844	9.39479e-08	0.000271885	0.284269
49959	Lamp5	Lyrm2-201_ENSMUST00000062802	0	0	0.663605
50112	Lamp5	Hpcal4-201_ENSMUST00000059667	0	0	0.769874
50235	Lamp5	Slc25a23-201_ENSMUST00000040280	0	1.01015e-07	0.462954
50281	Lamp5	Hnrnpa1-202_ENSMUST00000087351	3.26989e-09	9.46307e-06	0.494407
50494	Lamp5	Krt1-201_ENSMUST00000023790	0	0	1.35844
50534	Lamp5	Atxn1-201_ENSMUST00000091628	0	0	0.579681
50733	Lamp5	Gap43-201_ENSMUST00000102817	0	0	0.821654
50923	Lamp5	Ppp1r2-201_ENSMUST00000060188	0	0	0.838709
51004	Lamp5	Bex4-201_ENSMUST00000116527	0	0	0.862764
51066	Lamp5	Marcksl1-201_ENSMUST00000062356	0	0	1.61336
51224	Lamp5	Bcl11b-201_ENSMUST00000066060	0	0	1.65103
51402	Lamp5	Ctxn1-201_ENSMUST00000053252	0	0	2.83641
51521	Lamp5	Cdk5r1-201_ENSMUST00000053413	0	0	0.464533
51599	Lamp5	Bmyc-201_ENSMUST00000061483	3.09416e-06	0.0089545	0.118999
51635	Lamp5	Gm8186-201_ENSMUST00000053575	6.4489e-09	1.86631e-05	0.255978
51693	Lamp5	Trappc1-203_ENSMUST00000102602	0	0	0.653634
51710	Lamp5	Sorl1-201_ENSMUST00000060989	0	0	0.735784
51776	Lamp5	Zfp260-207_ENSMUST00000182136	1.07863e-06	0.00312157	0.172337
51832	Lamp5	Tceal1-201_ENSMUST00000055104	0	5.0614e-08	0.276905
51878	Lamp5	Grm5-202_ENSMUST00000125009	0	0	0.86676
51908	Lamp5	Omg-201_ENSMUST00000164465	0	3.45898e-08	0.402031
52018	Lamp5	Arl4c-202_ENSMUST00000159814	0	0	0.781886
52088	Lamp5	Tmx2-201_ENSMUST00000053664	7.86221e-07	0.00227532	0.248564
52098	Lamp5	Bex1-201_ENSMUST00000058125	0	0	0.508352
52238	Lamp5	Sept6-202_ENSMUST00000060474	0	0	0.90793
52340	Lamp5	Ubald2-201_ENSMUST00000057676	2.86584e-07	0.000829375	0.358072
52362	Lamp5	Ftl1-201_ENSMUST00000094434	0	0	0.354272
52368	Lamp5	Scg2-201_ENSMUST00000049972	1.12628e-06	0.00325946	0.304106
52383	Lamp5	Pgbd5-201_ENSMUST00000052580	0	0	1.17064
52497	Lamp5	Prkca-201_ENSMUST00000059595	0	0	0.901619
52599	Lamp5	Plcb1-202_ENSMUST00000110116	0	0	0.712229
52717	Lamp5	Ncald-203_ENSMUST00000119730	0	1.00698e-08	0.580066
52739	Lamp5	Kctd16-201_ENSMUST00000091927	0	0	1.8979
52772	Lamp5	Cbr1-201_ENSMUST00000039659	1.10465e-07	0.000319687	0.211828
52815	Lamp5	Tceal8-201_ENSMUST00000060101	0	0	0.621479
53070	Lamp5	Cdc42se2-201_ENSMUST00000064104	0	2.49435e-10	0.735672
53208	Lamp5	Atp6v1a-202_ENSMUST00000114666	0	1.42519e-07	0.233043
53282	Lamp5	Adarb2-203_ENSMUST00000135574	0	0	1.33455
53326	Lamp5	Serp2-204_ENSMUST00000228055	0	0	0.60338
53327	Lamp5	Serp2-201_ENSMUST00000064517	0	0	0.295899
53555	Lamp5	Mrpl35-201_ENSMUST00000065103	5.73392e-07	0.0016594	0.283796
53674	Lamp5	Mllt11-201_ENSMUST00000065482	0	0	0.278703
53725	Lamp5	Nrgn-201_ENSMUST00000065668	0	0	2.69156
53888	Lamp5	Kcnip1-201_ENSMUST00000065970	0	0	0.768026
53911	Lamp5	Eif3k-201_ENSMUST00000066070	0	0	0.377145
54154	Lamp5	Tceal5-201_ENSMUST00000066819	0	0	0.291394
54174	Lamp5	1810037I17Rik-201_ENSMUST00000106429	9.42539e-07	0.00272771	0.156159
54189	Lamp5	Spock3-204_ENSMUST00000119068	0	0	0.775441
54193	Lamp5	Spock3-203_ENSMUST00000118003	0	0	0.942227
54296	Lamp5	Cadps-203_ENSMUST00000112658	3.67939e-09	1.06482e-05	0.357284
54737	Lamp5	Ntrk2-201_ENSMUST00000079828	5.21713e-08	0.000150984	0.340848
54808	Lamp5	Maf-202_ENSMUST00000109104	0	0	0.703938
55033	Lamp5	Rnf181-201_ENSMUST00000069580	0	0	0.701474
55083	Lamp5	Fto-201_ENSMUST00000069718	4.71808e-08	0.000136541	0.431767
55243	Lamp5	Spock1-202_ENSMUST00000185502	0	0	1.6607
55538	Lamp5	Setd3-201_ENSMUST00000071095	0	3.08906e-08	0.583498
55547	Lamp5	Tsnax-201_ENSMUST00000075896	0	1.6379e-09	0.65225
55895	Lamp5	Bloc1s2-201_ENSMUST00000079033	0	6.68702e-10	0.391544
56090	Lamp5	Camk2b-209_ENSMUST00000109813	1.01618e-08	2.94081e-05	0.501541
56228	Lamp5	Tspan7-201_ENSMUST00000076354	0	0	0.84704
56260	Lamp5	Ube2e2-205_ENSMUST00000150727	4.21467e-07	0.00121972	0.385695
56414	Lamp5	Tmod3-205_ENSMUST00000215821	0	0	1.26283
56481	Lamp5	Tubb2a-201_ENSMUST00000056427	0	1.60729e-10	0.214593
56617	Lamp5	Grin2a-206_ENSMUST00000199708	0	0	1.03328
56963	Lamp5	Fdps-201_ENSMUST00000081848	1.73908e-08	5.0329e-05	0.474844
56973	Lamp5	Eif4a1-213_ENSMUST00000163666	0	0	0.355074
57138	Lamp5	H2afj-201_ENSMUST00000074556	4.22627e-10	1.22308e-06	0.370421
57322	Lamp5	Hnrnpc-211_ENSMUST00000228748	0	1.96171e-10	0.526325
57327	Lamp5	Hnrnpc-201_ENSMUST00000111610	1.56951e-08	4.54216e-05	0.448176
57329	Lamp5	Hnrnpc-207_ENSMUST00000227536	7.01002e-07	0.0020287	0.31883
57367	Lamp5	Rnf14-201_ENSMUST00000072376	0	0	0.624484
57517	Lamp5	H3f3a-205_ENSMUST00000161308	0	0	0.583395
57520	Lamp5	H3f3a-201_ENSMUST00000081026	0	0	0.61578
57522	Lamp5	H3f3a-204_ENSMUST00000159789	0	0	0.640069
57540	Lamp5	B2m-201_ENSMUST00000102476	0	1.2372e-07	0.593375
57598	Lamp5	Copz1-201_ENSMUST00000100162	2.04572e-08	5.92032e-05	0.447409
57665	Lamp5	Dnajc30-201_ENSMUST00000071263	1.61539e-06	0.00467493	0.328192
57778	Lamp5	Phf5a-201_ENSMUST00000023117	1.91055e-06	0.00552913	0.302752
57779	Lamp5	Phf5a-202_ENSMUST00000160415	5.56076e-10	1.60929e-06	0.440996
57877	Lamp5	Wdr61-201_ENSMUST00000051822	0	7.8201e-10	0.714606
57908	Lamp5	Med9-201_ENSMUST00000081980	6.97308e-08	0.000201801	0.402305
58099	Lamp5	Gmfb-202_ENSMUST00000111817	5.20922e-09	1.50755e-05	0.523272
58125	Lamp5	Qk-202_ENSMUST00000097414	0	0	1.20428
58225	Lamp5	Morf4l1-204_ENSMUST00000187771	0	3.6289e-08	0.427173
58228	Lamp5	Morf4l1-202_ENSMUST00000169860	0	0	0.196372
58229	Lamp5	Morf4l1-201_ENSMUST00000085248	2.41969e-07	0.000700257	0.398952
58251	Lamp5	Tmem65-201_ENSMUST00000072113	0	0	0.536709
58316	Lamp5	Tubb4a-201_ENSMUST00000071135	2.80624e-06	0.00812127	0.207797
58359	Lamp5	Cebpzos-202_ENSMUST00000180077	0	0	0.510419
58382	Lamp5	AI413582-206_ENSMUST00000231753	7.85233e-09	2.27247e-05	0.341687
58384	Lamp5	AI413582-208_ENSMUST00000232203	6.12698e-07	0.00177315	0.446412
58412	Lamp5	Hikeshi-209_ENSMUST00000208357	0	1.16032e-07	0.513998
58426	Lamp5	Actg1-204_ENSMUST00000106215	6.35502e-09	1.83914e-05	0.212086
58522	Lamp5	Ica1-203_ENSMUST00000115519	0	0	0.65822
58570	Lamp5	Kif1b-203_ENSMUST00000060537	1.23456e-07	0.000357283	0.229866
58648	Lamp5	Ldha-202_ENSMUST00000048209	0	0	0.999412
58716	Lamp5	Mapk1-201_ENSMUST00000069107	4.08739e-08	0.000118289	0.325187
58964	Lamp5	Slc24a3-204_ENSMUST00000137908	1.23834e-08	3.58375e-05	0.483179
58988	Lamp5	Rpl7l1-201_ENSMUST00000078286	2.62287e-06	0.00759058	0.310059
59196	Lamp5	Zfp428-201_ENSMUST00000071361	0	0	0.855975
60071	Lamp5	Celsr2-201_ENSMUST00000090558	7.12071e-07	0.00206073	0.282019
60094	Lamp5	Psma5-201_ENSMUST00000090569	2.75072e-06	0.00796059	0.135301
60129	Lamp5	Ssb-202_ENSMUST00000112260	1.33465e-07	0.000386248	0.36689
60131	Lamp5	Ssb-201_ENSMUST00000090852	0	0	0.252539
60149	Lamp5	Dap3-202_ENSMUST00000107491	0	2.13851e-08	0.495039
60529	Lamp5	Mn1-201_ENSMUST00000094463	2.95463e-06	0.00855071	0.222443
60620	Lamp5	Gad1-206_ENSMUST00000140478	0	0	1.04483
60622	Lamp5	Gad1-201_ENSMUST00000094934	0	0	0.909257
60624	Lamp5	Gad1-204_ENSMUST00000130618	0	0	1.41655
60906	Lamp5	Eef1g-201_ENSMUST00000052248	2.11314e-06	0.00611543	0.309486
60946	Lamp5	Polr2g-201_ENSMUST00000096261	2.01596e-10	5.83419e-07	0.218184
60994	Lamp5	2900055J20Rik-201_ENSMUST00000096572	0	0	1.8298
61009	Lamp5	Sept5-201_ENSMUST00000096987	0	0	0.688671
61014	Lamp5	Tuba1a-201_ENSMUST00000097014	0	0	0.282466
61711	Lamp5	Tnfaip8l3-201_ENSMUST00000098760	0	0	2.84108
61915	Lamp5	Itpa-201_ENSMUST00000103193	3.41129e-07	0.000987228	0.408241
61989	Lamp5	Fam122a-201_ENSMUST00000099556	8.27487e-09	2.39475e-05	0.524755
62030	Lamp5	Yae1d1-204_ENSMUST00000222796	0	0	0.971594
62032	Lamp5	Yae1d1-201_ENSMUST00000099735	1.24862e-09	3.61351e-06	0.321935
62205	Lamp5	Selenos-201_ENSMUST00000101801	0	0	0.788736
62253	Lamp5	Selenoh-203_ENSMUST00000117299	0	0	0.774263
62333	Lamp5	Sf3b5-201_ENSMUST00000105139	0	0	0.271763
62420	Lamp5	Ndufaf8-201_ENSMUST00000106223	5.35669e-10	1.55023e-06	0.471068
62623	Lamp5	Hist3h2a-201_ENSMUST00000108817	0	0	0.740533
62659	Lamp5	Gm14305-201_ENSMUST00000108980	2.29909e-09	6.65356e-06	0.413624
62735	Lamp5	Ak6-205_ENSMUST00000190729	0	0	0.51071
62788	Lamp5	Prnp-201_ENSMUST00000091288	0	0	0.371073
63095	Lamp5	Seh1l-201_ENSMUST00000025421	0	0	0.910504
63323	Lamp5	Bbip1-201_ENSMUST00000135402	5.47036e-08	0.000158312	0.232422
64127	Lamp5	Plcxd2-201_ENSMUST00000130481	0	0	1.8855
64236	Lamp5	Tmem170b-201_ENSMUST00000129449	0	4.58209e-09	0.456522
64571	Lamp5	Dlx6os1-202_ENSMUST00000159827	0	0	1.44163
64805	Lamp5	Myl6-201_ENSMUST00000164181	0	0	0.65036
64862	Lamp5	Gm20390-201_ENSMUST00000170303	1.28654e-08	3.72325e-05	0.209495
64872	Lamp5	Eid1-201_ENSMUST00000164756	0	0	0.262994
64914	Lamp5	Tma7-204_ENSMUST00000193868	1.30912e-07	0.00037886	0.123862
64915	Lamp5	Tma7-201_ENSMUST00000167504	0	0	0.186042
65173	Lamp5	Tomm20-201_ENSMUST00000179857	5.84235e-09	1.69077e-05	0.115533
65195	Lamp5	Rnasek-201_ENSMUST00000040428	7.65386e-07	0.00221503	0.0879929
65242	Lamp5	Smim18-201_ENSMUST00000179364	0	0	0.824412
65274	Lamp5	Hist1h2ap-201_ENSMUST00000081342	0	0	1.07415
65311	Lamp5	AC149090.1-202_ENSMUST00000178343	1.10955e-06	0.00321105	0.303691
65910	Lamp5	Gm26815-201_ENSMUST00000181200	8.37182e-08	0.00024228	0.211439
66044	Lamp5	Mir124a-1hg-201_ENSMUST00000180610	0	0	0.566743
67364	Lamp5	Gm43796-201_ENSMUST00000202853	1.43587e-10	4.15541e-07	0.197455
68479	Lamp5	Gm47428-201_ENSMUST00000222047	0	0	0.477747
68631	Lamp5	Gm20075-201_ENSMUST00000220449	2.20015e-10	6.36724e-07	0.515644
68743	Lamp5	B230220B15Rik-201_ENSMUST00000224800	0	0	0.631403
69032	Lamp5	Pdxp-201_ENSMUST00000089378	1.1173e-10	3.23347e-07	0.38719
69202	Pvalb	Cox5a-201_ENSMUST00000000090	0	0	0.642905
69203	Pvalb	Cox5a-202_ENSMUST00000213678	0	0	0.498065
69259	Pvalb	Dlat-201_ENSMUST00000034567	0	0	0.960414
69260	Pvalb	Sdhd-201_ENSMUST00000000175	0	0	0.702531
69352	Pvalb	Comt-201_ENSMUST00000000335	0	0	0.861635
69356	Pvalb	Rtca-201_ENSMUST00000000348	0	0	0.708467
69364	Pvalb	Dazap2-201_ENSMUST00000000356	0	0	0.925535
69367	Pvalb	Mcts1-203_ENSMUST00000134573	0	2.98169e-08	0.414484
69400	Pvalb	Ndufa9-203_ENSMUST00000205002	0	0	0.633025
69402	Pvalb	Ndufa9-201_ENSMUST00000088194	0	0	0.641133
69464	Pvalb	Zfp385a-201_ENSMUST00000168828	0	0	1.54999
69484	Pvalb	Atp5f1-201_ENSMUST00000118209	0	0	0.513571
69486	Pvalb	Atp5f1-203_ENSMUST00000133320	0	0	0.498175
69527	Pvalb	Clcn4-201_ENSMUST00000000619	2.7453e-08	8.9442e-05	0.401306
69620	Pvalb	Ddx3x-201_ENSMUST00000000804	0	4.69287e-08	0.369834
69748	Pvalb	Chtop-203_ENSMUST00000076639	2.15358e-08	7.01637e-05	0.39042
69846	Pvalb	Luzp1-204_ENSMUST00000129230	0	0	1.41786
69849	Pvalb	Luzp1-203_ENSMUST00000105849	0	0	0.766693
69858	Pvalb	Poldip2-201_ENSMUST00000001127	0	0	0.943507
69862	Pvalb	Ift20-203_ENSMUST00000128788	3.51292e-08	0.000114451	0.210795
69934	Pvalb	Calm1-203_ENSMUST00000127300	1.39045e-08	4.53008e-05	0.098633
69935	Pvalb	Calm1-204_ENSMUST00000153524	0	1.09732e-09	0.143205
69976	Pvalb	Ckb-201_ENSMUST00000001304	0	0	0.890017
70009	Pvalb	Rnd2-201_ENSMUST00000001347	0	0	2.51015
70020	Pvalb	Fndc5-201_ENSMUST00000102600	0	0	1.27556
70022	Pvalb	Fbxo9-202_ENSMUST00000085311	0	6.14057e-08	0.440985
70023	Pvalb	Fbxo9-201_ENSMUST00000001402	1.97913e-08	6.448e-05	0.357129
70036	Pvalb	Hars-201_ENSMUST00000001416	0	0	0.536297
70054	Pvalb	Cct3-201_ENSMUST00000001452	2.92021e-09	9.51404e-06	0.401067
70114	Pvalb	Mrpl10-201_ENSMUST00000001485	0	3.45881e-08	0.484407
70121	Pvalb	Tcf25-205_ENSMUST00000212470	1.09268e-08	3.55995e-05	0.333594
70125	Pvalb	Tcf25-202_ENSMUST00000108840	0	0	0.598214
70203	Pvalb	Ergic1-206_ENSMUST00000167662	0	0	0.545664
70234	Pvalb	Ddt-201_ENSMUST00000001716	0	0	1.68485
70243	Pvalb	Ubl3-201_ENSMUST00000079324	0	0	0.842051
70248	Pvalb	Eef1e1-201_ENSMUST00000001757	0	0	0.703083
70252	Pvalb	Akt1-201_ENSMUST00000001780	0	0	1.16663
70280	Pvalb	Chordc1-208_ENSMUST00000217031	1.67005e-06	0.00544103	0.348194
70290	Pvalb	Rtcb-201_ENSMUST00000001834	0	0	0.560812
70362	Pvalb	Ugp2-201_ENSMUST00000060895	0	0	0.918331
70462	Pvalb	Blvra-201_ENSMUST00000002064	0	0	0.919696
70477	Pvalb	Idh3g-201_ENSMUST00000052761	0	0	0.534202
70533	Pvalb	Unc119-201_ENSMUST00000002127	0	0	0.738942
70602	Pvalb	Celf2-206_ENSMUST00000114934	0	3.74934e-08	0.455178
70745	Pvalb	Dhrs1-201_ENSMUST00000002403	0	3.90302e-10	0.56032
70779	Pvalb	Ndufa11-201_ENSMUST00000002452	0	0	0.284801
70810	Pvalb	Ndufb2-205_ENSMUST00000135671	0	0	0.253348
70811	Pvalb	Ndufb2-201_ENSMUST00000002490	0	0	0.281747
70812	Pvalb	Ndufb2-202_ENSMUST00000119379	0	0	0.25847
70921	Pvalb	Clpp-201_ENSMUST00000002735	0	0	0.253378
70923	Pvalb	Alkbh7-201_ENSMUST00000002737	0	0	1.14299
70947	Pvalb	Naa20-202_ENSMUST00000110000	0	0	0.423689
70974	Pvalb	Mrpl2-201_ENSMUST00000002844	0	0	0.715355
71019	Pvalb	Epdr1-201_ENSMUST00000002885	0	0	0.496477
71052	Pvalb	Adprh-201_ENSMUST00000002923	0	2.28399e-08	0.281593
71117	Pvalb	Timm44-201_ENSMUST00000003029	0	0	0.756522
71164	Pvalb	Tomm40-202_ENSMUST00000093552	0	0	0.760931
71234	Pvalb	Atp5d-201_ENSMUST00000003156	0	0	0.374272
71244	Pvalb	Ppp5c-201_ENSMUST00000003183	1.04444e-10	3.40279e-07	0.424067
71317	Pvalb	Mpnd-204_ENSMUST00000149441	0	0	0.80563
71332	Pvalb	Dvl3-203_ENSMUST00000171572	5.65109e-10	1.84113e-06	0.335
71392	Pvalb	Mrpl4-201_ENSMUST00000003386	0	0	0.72248
71419	Pvalb	Abhd17a-201_ENSMUST00000003436	0	0	0.615579
71470	Pvalb	Elavl3-201_ENSMUST00000003501	0	1.63165e-10	0.268345
71472	Pvalb	Rab3b-203_ENSMUST00000106651	0	0	1.01108
71473	Pvalb	Rab3b-201_ENSMUST00000003502	0	0	1.14234
71474	Pvalb	Rab3b-202_ENSMUST00000106650	0	0	0.902308
71521	Pvalb	Timm50-201_ENSMUST00000081946	0	1.81217e-08	0.485938
71657	Pvalb	Ciao1-201_ENSMUST00000003759	0	0	0.488184
71678	Pvalb	Insig2-201_ENSMUST00000003818	0	0	0.990069
71746	Pvalb	Rad23a-202_ENSMUST00000109761	0	8.14408e-10	0.535414
71749	Pvalb	Rad23a-204_ENSMUST00000128035	0	0	0.60766
71800	Pvalb	Lin7b-201_ENSMUST00000003971	0	0	0.843798
71821	Pvalb	Fam162a-201_ENSMUST00000004057	0	0	0.624489
71822	Pvalb	Fam162a-202_ENSMUST00000231351	0	0	0.77436
71823	Pvalb	Fam162a-203_ENSMUST00000231379	0	0	0.683987
71832	Pvalb	Ssbp2-210_ENSMUST00000231481	0	0	0.871388
71835	Pvalb	Ssbp2-202_ENSMUST00000042122	0	0	0.941781
71884	Pvalb	Hmox2-201_ENSMUST00000004172	0	0	0.577099
71885	Pvalb	Hmox2-203_ENSMUST00000120232	0	0	0.686557
71889	Pvalb	Cdip1-203_ENSMUST00000118703	0	0	0.622841
71892	Pvalb	Cdip1-202_ENSMUST00000117713	0	1.2797e-10	0.391598
71949	Pvalb	Psap-203_ENSMUST00000165878	0	0	1.17142
71950	Pvalb	Psap-205_ENSMUST00000179238	7.49875e-07	0.00244309	0.292554
71973	Pvalb	Phb2-201_ENSMUST00000004375	0	0	0.825785
71976	Pvalb	Eno2-201_ENSMUST00000004378	0	0	0.872757
71986	Pvalb	Eno2-203_ENSMUST00000125436	1.95898e-09	6.38235e-06	0.51864
71988	Pvalb	Emg1-201_ENSMUST00000004379	0	1.77975e-10	0.503112
72069	Pvalb	Ppp1cc-202_ENSMUST00000102528	0	0	1.1937
72072	Pvalb	Dnajb11-201_ENSMUST00000004574	1.2881e-07	0.000419664	0.404746
72108	Pvalb	Ndrg2-201_ENSMUST00000004673	0	0	1.50485
72181	Pvalb	Etfb-201_ENSMUST00000004729	0	0	0.778128
72226	Pvalb	Slbp-201_ENSMUST00000057551	0	0	1.54321
72227	Pvalb	Slbp-203_ENSMUST00000101354	0	0	1.38906
72260	Pvalb	Mtfp1-201_ENSMUST00000004868	0	0	0.834347
72311	Pvalb	Chmp2b-201_ENSMUST00000004965	1.66495e-07	0.00054244	0.412922
72321	Pvalb	Ap1s1-201_ENSMUST00000111080	0	1.94642e-08	0.283076
72355	Pvalb	Hdgf-201_ENSMUST00000005017	0	1.59825e-08	0.287084
72401	Pvalb	Sgta-202_ENSMUST00000218208	0	6.69483e-08	0.524571
72404	Pvalb	Tmem242-201_ENSMUST00000005053	0	0	1.02982
72447	Pvalb	Prkacb-202_ENSMUST00000102515	0	0	1.62049
72478	Pvalb	Jkamp-201_ENSMUST00000057257	1.2562e-06	0.0040927	0.313968
72530	Pvalb	Prdx2-201_ENSMUST00000005292	0	0	0.296726
72533	Pvalb	Prdx2-203_ENSMUST00000109734	0	0	0.72553
72535	Pvalb	Prdx2-208_ENSMUST00000164807	0	0	0.274533
72590	Pvalb	Txn2-201_ENSMUST00000005487	0	7.71232e-09	0.207
72651	Pvalb	Prkaca-201_ENSMUST00000005606	0	0	0.358825
72676	Pvalb	Kbtbd4-205_ENSMUST00000155372	0	0	0.632989
72694	Pvalb	Ndufs3-201_ENSMUST00000005647	0	0	0.389341
72726	Pvalb	Ube2m-208_ENSMUST00000165394	0	0	0.667696
72727	Pvalb	Ube2m-203_ENSMUST00000125964	0	0	0.66996
72730	Pvalb	Ube2m-201_ENSMUST00000005714	0	0	0.444547
72741	Pvalb	Mef2c-217_ENSMUST00000198069	0	0	1.57202
72743	Pvalb	Mef2c-213_ENSMUST00000197681	0	0	1.87107
72744	Pvalb	Mef2c-212_ENSMUST00000197146	0	0	1.62708
72752	Pvalb	Mef2c-223_ENSMUST00000199105	0	0	1.28025
72777	Pvalb	Eif4g2-213_ENSMUST00000162415	0	0	0.371843
72811	Pvalb	Snx6-201_ENSMUST00000005798	0	0	0.598985
72833	Pvalb	Tomm40l-203_ENSMUST00000111327	0	0	0.594646
72845	Pvalb	Cs-201_ENSMUST00000005826	0	0	0.825259
72876	Pvalb	Pvalb-201_ENSMUST00000005860	0	0	7.08595
72883	Pvalb	Ranbp1-202_ENSMUST00000115645	0	0	0.226319
72916	Pvalb	Rsl1d1-201_ENSMUST00000119953	1.27129e-06	0.00414186	0.316529
73096	Pvalb	Napa-201_ENSMUST00000006181	0	0	0.189416
73106	Pvalb	Atp5g1-202_ENSMUST00000107684	0	0	0.598269
73107	Pvalb	Atp5g1-201_ENSMUST00000090541	0	0	0.205317
73110	Pvalb	Snf8-201_ENSMUST00000006217	4.24132e-08	0.000138182	0.286563
73206	Pvalb	Aamp-201_ENSMUST00000006462	0	0	0.437195
73222	Pvalb	Tmem147-201_ENSMUST00000006478	0	0	0.466718
73227	Pvalb	Tmem147-207_ENSMUST00000209065	0	0	0.876059
73480	Pvalb	Acot13-201_ENSMUST00000006900	0	0	0.170732
73514	Pvalb	Kif5b-201_ENSMUST00000025083	0	7.46232e-09	0.320625
73536	Pvalb	Sod2-201_ENSMUST00000007012	0	0	0.508558
73575	Pvalb	Eif1b-201_ENSMUST00000007139	0	0	0.178013
73614	Pvalb	Neu1-201_ENSMUST00000007253	0	0	0.662268
73646	Pvalb	Mrpl49-201_ENSMUST00000007482	0	0	0.537617
73703	Pvalb	Hapln4-201_ENSMUST00000007738	0	0	2.14403
73771	Pvalb	0610009B22Rik-201_ENSMUST00000007921	0	2.14328e-10	0.40932
73819	Pvalb	Hnrnph1-201_ENSMUST00000069304	0	7.15085e-10	0.505631
73849	Pvalb	Ctsd-201_ENSMUST00000066401	0	0	0.905629
73850	Pvalb	Ctsd-202_ENSMUST00000151120	0	0	0.822985
73851	Pvalb	Rplp1-201_ENSMUST00000008036	1.64536e-10	5.36057e-07	0.106966
73862	Pvalb	Abhd8-201_ENSMUST00000008094	0	0	0.647941
73958	Pvalb	Ubc-201_ENSMUST00000108707	0	3.89756e-10	0.198921
73960	Pvalb	Ubc-202_ENSMUST00000136312	0	0	0.178998
74030	Pvalb	Rbfox1-201_ENSMUST00000056416	0	0	0.891958
74033	Pvalb	Rbfox1-205_ENSMUST00000230658	0	0	1.54002
74034	Pvalb	Rbfox1-206_ENSMUST00000231031	0	0	1.10996
74085	Pvalb	Man1a2-201_ENSMUST00000008907	0	0	0.882537
74086	Pvalb	Acyp1-201_ENSMUST00000008966	0	0	1.06967
74108	Pvalb	Vdac3-201_ENSMUST00000009036	0	0	0.410942
74111	Pvalb	Vdac3-202_ENSMUST00000179233	1.88971e-07	0.000615666	0.408803
74114	Pvalb	Vps72-201_ENSMUST00000009102	0	2.11116e-09	0.439901
74152	Pvalb	Zmat5-201_ENSMUST00000009220	0	0	0.448631
74367	Pvalb	Sdhb-201_ENSMUST00000010007	0	0	0.337193
74376	Pvalb	Snap47-201_ENSMUST00000010038	5.47362e-07	0.00178331	0.111248
74433	Pvalb	Tusc2-201_ENSMUST00000010198	0	0	0.458973
74439	Pvalb	Nprl2-201_ENSMUST00000010201	1.12659e-09	3.67042e-06	0.486105
74458	Pvalb	Slc3a2-201_ENSMUST00000010239	0	0	1.29199
74459	Pvalb	Slc3a2-207_ENSMUST00000206598	0	0	0.814866
74460	Pvalb	Slc3a2-202_ENSMUST00000170157	0	9.10816e-09	0.357849
74560	Pvalb	Pigyl-201_ENSMUST00000123680	1.07559e-08	3.50426e-05	0.221853
74610	Pvalb	Gabra1-205_ENSMUST00000205546	0	0	1.36312
74611	Pvalb	Gabra1-201_ENSMUST00000020707	0	0	1.28197
74615	Pvalb	Gabra1-202_ENSMUST00000132971	0	0	1.18031
74626	Pvalb	Pdhx-201_ENSMUST00000011058	0	0	0.917244
74648	Pvalb	Adssl1-201_ENSMUST00000021726	0	0	2.91432
74704	Pvalb	Pgam1-201_ENSMUST00000011896	0	0	0.488943
74828	Pvalb	Rpa3-201_ENSMUST00000012627	0	0	1.38007
74929	Pvalb	Tango2-203_ENSMUST00000128580	0	0	0.846966
74930	Pvalb	Tango2-201_ENSMUST00000115628	0	0	1.08846
74949	Pvalb	Ndufs2-201_ENSMUST00000013737	0	0	0.731178
74950	Pvalb	Ndufs2-206_ENSMUST00000150108	1.90446e-10	6.20475e-07	0.573074
74969	Pvalb	Atad1-201_ENSMUST00000070210	0	0	0.693565
74973	Pvalb	Pea15a-201_ENSMUST00000013842	3.46271e-07	0.00112815	0.239058
74979	Pvalb	Timm23-201_ENSMUST00000013845	0	0	0.531357
75082	Pvalb	Dnajc7-201_ENSMUST00000014339	0	0	0.531812
75103	Pvalb	Ndufa2-201_ENSMUST00000014438	0	0	0.411735
75113	Pvalb	Cox6c-201_ENSMUST00000014457	0	0	0.41048
75170	Pvalb	Srp19-201_ENSMUST00000072576	3.09229e-07	0.00100747	0.178772
75184	Pvalb	Mrps25-201_ENSMUST00000014695	0	3.63972e-08	0.402846
75211	Pvalb	Kif1a-206_ENSMUST00000186861	0	0	0.676211
75215	Pvalb	Kif1a-210_ENSMUST00000190723	0	0	0.455923
75216	Pvalb	Kif1a-204_ENSMUST00000171796	0	0	0.286836
75222	Pvalb	Slc25a11-201_ENSMUST00000014750	0	0	0.773278
75272	Pvalb	Nol3-201_ENSMUST00000014920	3.65473e-08	0.000119071	0.311518
75333	Pvalb	Ppp1cb-201_ENSMUST00000015100	0	0	0.45408
75334	Pvalb	Ppp1cb-205_ENSMUST00000201880	3.26476e-09	1.06366e-05	0.272908
75354	Pvalb	Efr3a-201_ENSMUST00000015146	0	0	0.707732
75548	Pvalb	Endog-201_ENSMUST00000015481	0	0	0.811785
75549	Pvalb	Golga7-201_ENSMUST00000051094	0	0	0.505991
75597	Pvalb	Rnf5-201_ENSMUST00000015622	1.39633e-08	4.54924e-05	0.219893
75638	Pvalb	Mocs2-207_ENSMUST00000166104	0	0	0.729382
75687	Pvalb	Pdzd11-202_ENSMUST00000059099	0	0	0.679794
75769	Pvalb	Cnih1-201_ENSMUST00000015903	0	0	0.301721
75797	Pvalb	Qdpr-201_ENSMUST00000015950	6.82381e-09	2.2232e-05	0.340941
75849	Pvalb	Lta4h-201_ENSMUST00000016033	0	0	0.700338
75876	Pvalb	Adss-201_ENSMUST00000016105	0	1.60652e-09	0.5521
75912	Pvalb	Fnta-201_ENSMUST00000016138	0	0	0.93306
75956	Pvalb	Atp5e-201_ENSMUST00000016396	0	0	0.394667
75965	Pvalb	Prelid3b-201_ENSMUST00000016401	0	0	0.821676
75977	Pvalb	Ube2a-201_ENSMUST00000016452	1.02795e-07	0.000334908	0.402292
75983	Pvalb	Slc25a5-201_ENSMUST00000016463	0	0	0.801081
76019	Pvalb	Ndufa1-201_ENSMUST00000016571	0	0	0.211073
76080	Pvalb	Atxn10-201_ENSMUST00000163242	0	1.12338e-07	0.193639
76104	Pvalb	Ift27-204_ENSMUST00000230844	0	0	1.64898
76156	Pvalb	Kctd2-201_ENSMUST00000103035	0	0	0.741186
76216	Pvalb	Psmd3-201_ENSMUST00000017365	2.50209e-06	0.00815181	0.302466
76305	Pvalb	Zfp207-204_ENSMUST00000123726	1.96852e-07	0.000641345	0.199424
76309	Pvalb	Psmd11-214_ENSMUST00000173938	5.2734e-08	0.000171808	0.346396
76433	Pvalb	Serinc3-201_ENSMUST00000017851	1.86919e-08	6.08981e-05	0.237679
76488	Pvalb	Ctsa-202_ENSMUST00000103093	0	0	0.591524
76508	Pvalb	Cox7c-203_ENSMUST00000131011	0	0	0.459759
76511	Pvalb	Pitpna-203_ENSMUST00000143219	0	0	0.502496
76512	Pvalb	Pitpna-205_ENSMUST00000179445	0	0	0.643777
76530	Pvalb	Rab5a-201_ENSMUST00000017975	0	0	0.741287
76533	Pvalb	Ppp2r5c-205_ENSMUST00000221715	0	0	0.866132
76550	Pvalb	Gdap1l1-203_ENSMUST00000109421	0	0	0.58526
76626	Pvalb	Vmp1-201_ENSMUST00000018315	2.12758e-06	0.00693164	0.240275
76638	Pvalb	Uchl5-206_ENSMUST00000189936	0	0	1.04835
76654	Pvalb	Trove2-202_ENSMUST00000159879	0	0	0.857463
76673	Pvalb	Spag7-201_ENSMUST00000018431	0	0	0.329306
76682	Pvalb	Ywhab-201_ENSMUST00000018470	1.27584e-08	4.15669e-05	0.0894935
76741	Pvalb	Sept8-204_ENSMUST00000121334	0	0	0.740013
76758	Pvalb	Mapt-201_ENSMUST00000100347	2.05674e-08	6.70086e-05	0.433026
76808	Pvalb	C1qbp-201_ENSMUST00000078528	0	0	0.417417
76823	Pvalb	Kcnab3-201_ENSMUST00000018614	0	0	2.52154
76824	Pvalb	Kcnab3-203_ENSMUST00000142328	0	0	2.48997
76835	Pvalb	Appbp2-201_ENSMUST00000018625	0	0	0.448351
76881	Pvalb	Trim37-201_ENSMUST00000041282	0	4.10106e-08	0.334571
76921	Pvalb	Atox1-201_ENSMUST00000108857	0	0	0.219866
76944	Pvalb	Pnpo-201_ENSMUST00000018803	0	0	1.7401
76975	Pvalb	Slc25a39-201_ENSMUST00000018821	0	0	1.24759
77001	Pvalb	Ndel1-201_ENSMUST00000018880	2.42942e-08	7.91505e-05	0.409252
77011	Pvalb	Zbtb4-202_ENSMUST00000108639	0	0	0.42515
77021	Pvalb	Mpdu1-201_ENSMUST00000018905	2.03084e-07	0.000661649	0.391555
77027	Pvalb	Atp5g3-201_ENSMUST00000018914	0	0	0.466222
77030	Pvalb	Atp5g3-202_ENSMUST00000111996	0	0	0.991975
77066	Pvalb	Avpi1-201_ENSMUST00000018965	0	0	0.736702
77096	Pvalb	Sult4a1-201_ENSMUST00000082365	0	0	0.658852
77099	Pvalb	Mrpl45-201_ENSMUST00000019026	0	0	0.81803
77137	Pvalb	Ywhah-201_ENSMUST00000019109	0	0	0.187775
77166	Pvalb	Fis1-202_ENSMUST00000111094	0	4.63963e-09	0.434945
77220	Pvalb	Scrn1-201_ENSMUST00000019268	4.9446e-08	0.000161095	0.279329
77240	Pvalb	Cacng2-201_ENSMUST00000019290	0	0	0.979756
77241	Pvalb	Tmem160-201_ENSMUST00000019302	7.82988e-10	2.55098e-06	0.264878
77247	Pvalb	Mdh2-203_ENSMUST00000138101	0	0	0.498706
77250	Pvalb	Mdh2-201_ENSMUST00000019323	0	0	0.433849
77263	Pvalb	Scn1b-203_ENSMUST00000211945	0	0	1.53137
77264	Pvalb	Scn1b-202_ENSMUST00000211923	0	0	1.43427
77265	Pvalb	Scn1b-201_ENSMUST00000098548	0	0	1.28925
77268	Pvalb	Atp6v1e1-201_ENSMUST00000019354	0	0	0.198544
77336	Pvalb	Cops3-201_ENSMUST00000019517	0	2.00707e-09	0.455671
77383	Pvalb	Cdc37-202_ENSMUST00000215296	0	0	0.386405
77384	Pvalb	Cdc37-201_ENSMUST00000019615	0	8.57583e-09	0.202527
77385	Pvalb	Cdc37-203_ENSMUST00000215866	3.36144e-10	1.09516e-06	0.320269
77386	Pvalb	Rab4a-202_ENSMUST00000118535	0	0	0.90999
77393	Pvalb	Cops6-201_ENSMUST00000019638	1.25994e-10	4.10489e-07	0.338893
77394	Pvalb	Cops6-202_ENSMUST00000110951	0	0	0.225406
77428	Pvalb	Ubxn6-201_ENSMUST00000019722	0	2.94183e-08	0.474837
77453	Pvalb	Fmc1-201_ENSMUST00000019833	0	0	0.503268
77513	Pvalb	Rmnd1-201_ENSMUST00000042251	0	0	1.17248
77571	Pvalb	Pcmt1-208_ENSMUST00000162606	0	0	0.632408
77572	Pvalb	Pcmt1-202_ENSMUST00000159917	0	0	0.645994
77574	Pvalb	Pcmt1-210_ENSMUST00000163085	0	0	0.622225
77581	Pvalb	1700021F05Rik-202_ENSMUST00000147196	0	0	0.904888
77595	Pvalb	Aig1-205_ENSMUST00000162610	0	0	0.497226
77629	Pvalb	Cd164-201_ENSMUST00000019962	0	0	1.94985
77864	Pvalb	Ube2d1-201_ENSMUST00000020085	0	0	0.624661
77872	Pvalb	Atp2b1-208_ENSMUST00000219624	0	0	0.690153
77878	Pvalb	Atp2b1-201_ENSMUST00000020107	0	0	0.410491
78053	Pvalb	Ndufa12-204_ENSMUST00000179990	0	0	0.727688
78054	Pvalb	Ndufa12-201_ENSMUST00000020209	0	0	0.951837
78077	Pvalb	Nudt4-201_ENSMUST00000020217	0	0	1.36636
78086	Pvalb	Btbd11-208_ENSMUST00000156123	0	0	1.26481
78217	Pvalb	Ppa1-201_ENSMUST00000020286	0	0	0.349234
78281	Pvalb	Pno1-201_ENSMUST00000020317	0	0	0.91772
78355	Pvalb	Ndufs7-201_ENSMUST00000020361	0	0	0.413531
78369	Pvalb	Uqcr11-201_ENSMUST00000020372	0	0	0.25778
78482	Pvalb	Phlda1-201_ENSMUST00000164773	0	0	3.13602
78500	Pvalb	Timm13-201_ENSMUST00000020440	0	0	0.348925
78501	Pvalb	Timm13-204_ENSMUST00000219896	0	0	0.217107
78509	Pvalb	Llph-201_ENSMUST00000020444	0	0	0.497661
78511	Pvalb	Llph-203_ENSMUST00000220107	6.92939e-08	0.00022576	0.330691
78515	Pvalb	Tmbim4-201_ENSMUST00000020446	1.54506e-07	0.000503381	0.300331
78628	Pvalb	Sumo3-202_ENSMUST00000099538	2.77508e-10	9.0412e-07	0.261801
78629	Pvalb	Hint1-201_ENSMUST00000020504	0	0	0.117169
78664	Pvalb	Pex13-201_ENSMUST00000020523	0	0	0.545192
78733	Pvalb	Tpgs1-201_ENSMUST00000020552	0	5.2876e-10	0.412251
78761	Pvalb	Mdh1-202_ENSMUST00000125302	0	0	0.827665
78762	Pvalb	Mdh1-201_ENSMUST00000102874	0	0	0.729406
78810	Pvalb	Cyfip2-202_ENSMUST00000093166	0	0	0.403203
78820	Pvalb	Ppp2ca-201_ENSMUST00000020608	0	0	0.172276
78838	Pvalb	Hspa4-201_ENSMUST00000020630	3.11509e-10	1.0149e-06	0.343905
78927	Pvalb	Cdkn2aipnl-201_ENSMUST00000102763	0	0	0.794424
78948	Pvalb	Vdac1-202_ENSMUST00000102758	0	0	0.507868
78968	Pvalb	Pttg1-202_ENSMUST00000020687	0	0	0.947874
78986	Pvalb	Adcy1-201_ENSMUST00000020706	0	0	0.486722
78995	Pvalb	Gabrg2-201_ENSMUST00000070725	0	0	0.964255
78996	Pvalb	Gabrg2-202_ENSMUST00000070735	0	0	0.887712
79001	Pvalb	Arf5-202_ENSMUST00000169841	1.46902e-08	4.78608e-05	0.261342
79002	Pvalb	Arf5-201_ENSMUST00000020717	7.33429e-07	0.00238951	0.145043
79008	Pvalb	Guk1-204_ENSMUST00000170202	0	0	0.549867
79048	Pvalb	Ogdh-201_ENSMUST00000003461	0	0	0.90636
79119	Pvalb	Mrps24-201_ENSMUST00000020770	0	0	0.309667
79121	Pvalb	Mrps24-203_ENSMUST00000132874	8.55004e-09	2.7856e-05	0.349417
79124	Pvalb	Dynll2-201_ENSMUST00000020775	0	0	0.627521
79126	Pvalb	Xbp1-201_ENSMUST00000063084	2.33772e-07	0.000761629	0.247393
79140	Pvalb	Sept4-205_ENSMUST00000107962	0	0	2.26059
79159	Pvalb	Rnf187-201_ENSMUST00000094151	0	0	0.377127
79193	Pvalb	Gria1-202_ENSMUST00000094179	0	0	1.26776
79266	Pvalb	Bzw2-201_ENSMUST00000020856	0	0	1.30462
79326	Pvalb	Laptm4a-201_ENSMUST00000020909	0	0	0.489644
79413	Pvalb	Prkar1a-201_ENSMUST00000049527	0	0	0.285868
79420	Pvalb	Rdh14-201_ENSMUST00000020947	0	0	0.683023
79442	Pvalb	Ubxn2a-201_ENSMUST00000020962	0	0	0.685757
79491	Pvalb	Bcap29-201_ENSMUST00000020979	0	1.05944e-09	0.482845
79515	Pvalb	Dnajc27-201_ENSMUST00000020986	0	0	1.1199
79543	Pvalb	Dld-201_ENSMUST00000110857	0	0	0.807172
79646	Pvalb	Psmc5-201_ENSMUST00000021049	0	0	0.21328
79673	Pvalb	Psmd12-201_ENSMUST00000021063	0	0	0.339839
79675	Pvalb	Psmd12-202_ENSMUST00000106750	0	0	0.671967
79806	Pvalb	Ten1-201_ENSMUST00000021130	1.88473e-06	0.00614045	0.28309
79863	Pvalb	Cygb-201_ENSMUST00000021166	0	0	0.961816
79968	Pvalb	Nme2-202_ENSMUST00000072566	0	1.38588e-10	0.515976
80108	Pvalb	Stx8-201_ENSMUST00000021285	0	0	0.439956
80111	Pvalb	Stx8-204_ENSMUST00000129992	0	0	0.549864
80200	Pvalb	Nmt1-201_ENSMUST00000021314	1.23709e-08	4.03043e-05	0.374727
80201	Pvalb	Nmt1-202_ENSMUST00000135332	0	0	0.6154
80221	Pvalb	Fkbp3-201_ENSMUST00000021332	0	0	0.453343
80224	Pvalb	Fkbp3-206_ENSMUST00000221608	1.28933e-07	0.000420064	0.515036
80227	Pvalb	Fkbp3-207_ENSMUST00000221706	0	0	0.586316
80248	Pvalb	Ap4s1-201_ENSMUST00000021338	4.53486e-08	0.000147746	0.261568
80270	Pvalb	Klhdc2-201_ENSMUST00000021362	0	0	0.299217
80275	Pvalb	Nemf-201_ENSMUST00000021368	1.67505e-08	5.45732e-05	0.280108
80295	Pvalb	Trappc6b-201_ENSMUST00000021380	2.20185e-08	7.17364e-05	0.176358
80368	Pvalb	Polr2h-203_ENSMUST00000231392	0	0	0.939487
80370	Pvalb	Polr2h-201_ENSMUST00000021405	0	0	0.957913
80372	Pvalb	Ppp2r3c-201_ENSMUST00000021410	2.2861e-08	7.44813e-05	0.346469
80411	Pvalb	Ahsa1-201_ENSMUST00000021425	0	0	0.435776
80422	Pvalb	Slirp-204_ENSMUST00000161023	2.90008e-06	0.00944845	0.162556
80423	Pvalb	Slirp-201_ENSMUST00000077462	3.35195e-07	0.00109207	0.280393
80424	Pvalb	Slirp-202_ENSMUST00000160488	7.96228e-08	0.000259411	0.160321
80425	Pvalb	Slirp-203_ENSMUST00000160880	1.2285e-10	4.00244e-07	0.268574
80513	Pvalb	Timm9-207_ENSMUST00000221559	0	0	0.640077
80520	Pvalb	Timm9-201_ENSMUST00000021486	0	0	0.685211
80541	Pvalb	Ppm1a-201_ENSMUST00000021514	0	8.89923e-10	0.391962
80554	Pvalb	Glrx5-202_ENSMUST00000220494	0	0	0.944474
80555	Pvalb	Glrx5-201_ENSMUST00000021522	0	0	0.908534
80594	Pvalb	Atp6v1d-201_ENSMUST00000021536	0	0	0.156646
80595	Pvalb	Atp6v1d-202_ENSMUST00000219316	0	0	0.20582
80637	Pvalb	Srsf5-205_ENSMUST00000110356	2.61864e-06	0.00853151	0.296007
80650	Pvalb	Gm20498-202_ENSMUST00000164386	0	0	1.1767
80732	Pvalb	Psmc1-201_ENSMUST00000021595	4.63627e-07	0.0015105	0.138546
80785	Pvalb	Chga-201_ENSMUST00000021610	3.16878e-09	1.03239e-05	0.311176
80832	Pvalb	Gdi2-206_ENSMUST00000222365	7.95586e-07	0.00259202	0.31514
80834	Pvalb	Gdi2-201_ENSMUST00000059515	0	2.87239e-07	0.27779
80917	Pvalb	Isca2-201_ENSMUST00000021667	0	0	0.666764
80968	Pvalb	Cyp46a1-201_ENSMUST00000021684	0	0	0.937725
80976	Pvalb	Evl-203_ENSMUST00000109854	5.47329e-10	1.7832e-06	0.371278
81004	Pvalb	Hsp90aa1-206_ENSMUST00000145255	1.36175e-06	0.00443659	0.161263
81007	Pvalb	Hsp90aa1-201_ENSMUST00000021698	0	0	0.485135
81054	Pvalb	Eif5-202_ENSMUST00000166123	0	0	0.644034
81057	Pvalb	Eif5-207_ENSMUST00000221292	0	1.82286e-07	0.492475
81059	Pvalb	Eif5-214_ENSMUST00000222441	0	0	0.658308
81076	Pvalb	Klc1-202_ENSMUST00000118471	1.26371e-09	4.11717e-06	0.224651
81084	Pvalb	2010107E04Rik-201_ENSMUST00000021719	0	0	0.414469
81182	Pvalb	Tmem14c-201_ENSMUST00000021790	0	0	0.958737
81210	Pvalb	Cap2-202_ENSMUST00000119341	0	0	1.6371
81242	Pvalb	Id4-201_ENSMUST00000021810	0	0	1.69227
81393	Pvalb	Auh-201_ENSMUST00000021913	0	0	0.891513
81430	Pvalb	Habp4-201_ENSMUST00000021929	0	0	0.732741
81436	Pvalb	Ctsl-201_ENSMUST00000021933	0	7.51789e-09	0.292952
81474	Pvalb	Prelid1-202_ENSMUST00000224220	0	0	0.47663
81475	Pvalb	Prelid1-201_ENSMUST00000021942	0	0	0.305223
81478	Pvalb	Nsd1-201_ENSMUST00000099490	3.66119e-08	0.000119282	0.225659
81512	Pvalb	Pcbd2-201_ENSMUST00000021958	0	0	0.744137
81558	Pvalb	Uqcrb-201_ENSMUST00000021993	0	0	0.301608
81612	Pvalb	Hnrnpk-201_ENSMUST00000043269	0	0	0.478608
81615	Pvalb	Ccnh-201_ENSMUST00000022030	0	4.90869e-09	0.298843
81701	Pvalb	Pdcd6-201_ENSMUST00000022060	0	2.96129e-09	0.336727
81710	Pvalb	Sdha-201_ENSMUST00000022062	0	0	0.547602
81740	Pvalb	Glrx-201_ENSMUST00000022082	0	0	1.35112
81778	Pvalb	Ndufs6-201_ENSMUST00000022097	0	0	0.399233
81783	Pvalb	Mrpl36-201_ENSMUST00000022098	4.73763e-09	1.54352e-05	0.36749
81836	Pvalb	Serf1-201_ENSMUST00000022145	3.39015e-09	1.10451e-05	0.283861
82016	Pvalb	Trappc13-205_ENSMUST00000144060	0	2.888e-07	0.411166
82038	Pvalb	Srek1ip1-201_ENSMUST00000022230	1.53154e-08	4.98977e-05	0.338256
82043	Pvalb	Rgs7bp-201_ENSMUST00000063551	0	0	0.471417
82061	Pvalb	Hcn1-201_ENSMUST00000006991	0	0	1.46623
82102	Pvalb	Pdhb-201_ENSMUST00000022268	0	0	0.676974
82125	Pvalb	Ndufs4-206_ENSMUST00000232101	0	2.36191e-07	0.345183
82126	Pvalb	Ndufs4-202_ENSMUST00000225035	0	4.61644e-10	0.369982
82127	Pvalb	Ndufs4-204_ENSMUST00000225707	0	0	0.283309
82128	Pvalb	Ndufs4-201_ENSMUST00000022286	0	0	0.454399
82154	Pvalb	Vdac2-201_ENSMUST00000022293	0	0	0.439698
82156	Pvalb	Vdac2-209_ENSMUST00000173456	0	0	0.666808
82164	Pvalb	Nkiras1-201_ENSMUST00000022294	0	1.11988e-09	0.202426
82167	Pvalb	Nkiras1-202_ENSMUST00000132374	2.31201e-07	0.000753254	0.145279
82371	Pvalb	Ppif-201_ENSMUST00000022419	0	0	1.85572
82518	Pvalb	Spryd7-202_ENSMUST00000100496	1.66299e-10	5.41803e-07	0.400184
82519	Pvalb	Spryd7-201_ENSMUST00000022497	2.85959e-07	0.000931655	0.248568
82596	Pvalb	Zdhhc20-201_ENSMUST00000089473	5.97076e-08	0.000194527	0.302934
82613	Pvalb	Fgf9-203_ENSMUST00000165526	0	0	0.9558
82669	Pvalb	Esd-207_ENSMUST00000176957	0	0	0.320313
82683	Pvalb	Tsc22d1-201_ENSMUST00000022587	0	0	0.915024
82697	Pvalb	Dnajc15-201_ENSMUST00000022590	0	0	0.945955
82698	Pvalb	Dnajc15-203_ENSMUST00000227249	0	0	0.958925
82699	Pvalb	Dnajc15-202_ENSMUST00000226459	0	0	0.874713
82705	Pvalb	Rgcc-201_ENSMUST00000022595	0	0	3.35111
82723	Pvalb	Wbp4-202_ENSMUST00000227584	0	1.09516e-08	0.439269
82725	Pvalb	Wbp4-201_ENSMUST00000022601	5.76487e-09	1.8782e-05	0.262849
82729	Pvalb	Sugt1-201_ENSMUST00000054908	0	1.52431e-07	0.329706
82792	Pvalb	Entpd4b-204_ENSMUST00000185072	0	0	0.951619
82839	Pvalb	Dmtn-210_ENSMUST00000228824	8.90774e-10	2.90214e-06	0.377382
82888	Pvalb	Sucla2-203_ENSMUST00000160507	0	0	0.676503
83015	Pvalb	Oxct1-201_ENSMUST00000110690	0	0	0.352342
83025	Pvalb	Psmb5-201_ENSMUST00000022803	0	6.07754e-09	0.180814
83103	Pvalb	Cpne6-202_ENSMUST00000163767	2.15338e-07	0.00070157	0.414824
83140	Pvalb	Emc9-201_ENSMUST00000022828	0	0	0.676855
83155	Pvalb	Sdr39u1-201_ENSMUST00000111325	0	0	0.709554
83180	Pvalb	Ctnnd2-201_ENSMUST00000081728	0	0	0.428687
83237	Pvalb	Laptm4b-201_ENSMUST00000022867	0	0	1.61178
83253	Pvalb	Ank-201_ENSMUST00000022875	0	0	0.853389
83281	Pvalb	Pabpc1-201_ENSMUST00000001809	2.92942e-08	9.54405e-05	0.341846
83287	Pvalb	Ywhaz-204_ENSMUST00000110362	1.90272e-09	6.19906e-06	0.397994
83336	Pvalb	Oxr1-203_ENSMUST00000090096	0	0	1.16236
83363	Pvalb	Eif3h-201_ENSMUST00000022925	0	0	0.358108
83413	Pvalb	Emc2-201_ENSMUST00000022962	0	0	0.70458
83421	Pvalb	Eny2-204_ENSMUST00000226827	0	0	0.53221
83460	Pvalb	Ndufb9-201_ENSMUST00000022980	0	0	0.402333
83499	Pvalb	Mrpl13-202_ENSMUST00000164542	0	0	0.407599
83530	Pvalb	Fam49b-202_ENSMUST00000164532	0	1.96151e-08	0.509667
83587	Pvalb	Rbx1-201_ENSMUST00000023036	0	0	0.163834
83629	Pvalb	Syngr1-201_ENSMUST00000009727	0	4.60568e-10	0.282311
83653	Pvalb	Tomm22-202_ENSMUST00000127292	0	2.73035e-09	0.300242
83654	Pvalb	Tomm22-201_ENSMUST00000023062	0	1.18839e-09	0.2488
83657	Pvalb	Cby1-201_ENSMUST00000023064	0	3.12867e-08	0.454327
83688	Pvalb	Samm50-201_ENSMUST00000023071	0	0	0.572855
83715	Pvalb	Ndufa6-201_ENSMUST00000023085	0	0	0.601645
83730	Pvalb	Smdt1-207_ENSMUST00000230360	0	0	0.191719
83731	Pvalb	Smdt1-201_ENSMUST00000023086	0	0	0.191719
83754	Pvalb	Slc38a2-201_ENSMUST00000023099	0	0	0.658202
83791	Pvalb	Pmm1-201_ENSMUST00000023112	2.04412e-10	6.65975e-07	0.262091
83814	Pvalb	Aco2-201_ENSMUST00000023116	0	0	1.075
83902	Pvalb	Fgf12-206_ENSMUST00000232632	0	0	2.25622
83905	Pvalb	Fgf12-205_ENSMUST00000232352	0	0	2.18409
83990	Pvalb	Cyc1-201_ENSMUST00000023210	0	0	0.744251
83991	Pvalb	Cyc1-203_ENSMUST00000229292	0	0	0.821728
83992	Pvalb	Cyc1-202_ENSMUST00000229013	0	0	0.920185
84008	Pvalb	Maf1-201_ENSMUST00000023212	0	1.05011e-07	0.546599
84145	Pvalb	Ly6e-215_ENSMUST00000191436	0	0	0.903432
84146	Pvalb	Ly6e-213_ENSMUST00000191127	0	0	0.636934
84159	Pvalb	Lynx1-201_ENSMUST00000023259	0	0	1.57328
84219	Pvalb	Rabl2-201_ENSMUST00000023294	0	3.18289e-10	0.551706
84232	Pvalb	Yaf2-202_ENSMUST00000133736	0	0	0.627955
84233	Pvalb	Yaf2-201_ENSMUST00000080299	0	1.1545e-09	0.361995
84234	Pvalb	Zcrb1-201_ENSMUST00000076070	0	0	0.331921
84243	Pvalb	Alcam-201_ENSMUST00000023312	0	0	1.01962
84287	Pvalb	Atg3-201_ENSMUST00000023343	0	7.23761e-09	0.403714
84352	Pvalb	Ntan1-205_ENSMUST00000136618	0	0	0.929131
84405	Pvalb	Mrpl40-201_ENSMUST00000023391	0	0	0.471011
84406	Pvalb	Mrpl40-202_ENSMUST00000119273	0	0	0.56801
84550	Pvalb	Tfg-201_ENSMUST00000065515	0	0	0.49449
84641	Pvalb	Ncbp2-201_ENSMUST00000023460	1.73779e-07	0.000566172	0.362786
84690	Pvalb	Dnm1l-202_ENSMUST00000096229	0	0	0.788481
84783	Pvalb	Ndufb4-201_ENSMUST00000023514	0	0	0.268055
84939	Pvalb	Eif4a2-201_ENSMUST00000023599	1.75253e-06	0.00570973	0.169106
84960	Pvalb	Atp5j-201_ENSMUST00000023608	0	0	0.460106
84966	Pvalb	Atp5j-202_ENSMUST00000114191	0	0	0.921359
84967	Pvalb	Atp5j-208_ENSMUST00000146103	0	0	0.579025
84977	Pvalb	App-201_ENSMUST00000005406	1.8798e-08	6.1244e-05	0.276957
85019	Pvalb	Psmg1-201_ENSMUST00000023630	0	0	1.03228
85069	Pvalb	Atp5o-201_ENSMUST00000023677	0	0	0.496195
85130	Pvalb	Tmem50b-201_ENSMUST00000023686	0	0	0.916081
85266	Pvalb	Cox14-201_ENSMUST00000023761	0	0	0.267363
85316	Pvalb	Scn8a-205_ENSMUST00000108910	0	5.76598e-09	0.473788
85320	Pvalb	Scn8a-204_ENSMUST00000108909	0	0	0.838005
85449	Pvalb	Ndufa5-204_ENSMUST00000141274	0	0	0.493941
85450	Pvalb	Ndufa5-201_ENSMUST00000023851	0	0	0.302386
85451	Pvalb	Ndufa5-202_ENSMUST00000118558	0	0	0.816897
85472	Pvalb	Denr-202_ENSMUST00000166233	1.66789e-06	0.00543398	0.276703
85502	Pvalb	Slc38a1-202_ENSMUST00000088454	0	0	0.784121
85516	Pvalb	Bsg-205_ENSMUST00000179781	0	0	0.170591
85610	Pvalb	March5-201_ENSMUST00000024078	9.93494e-09	3.2368e-05	0.391258
85632	Pvalb	Agap3-203_ENSMUST00000199250	0	6.31445e-08	0.456032
85660	Pvalb	Tpi1-205_ENSMUST00000172132	0	0	0.460706
85661	Pvalb	Tpi1-204_ENSMUST00000154883	0	3.99769e-09	0.779557
85666	Pvalb	Rab12-205_ENSMUST00000167962	0	0	0.698665
85692	Pvalb	Ccndbp1-201_ENSMUST00000060455	1.53294e-08	4.99432e-05	0.444107
85704	Pvalb	Mrps23-201_ENSMUST00000024486	0	0	1.05158
85788	Pvalb	Lnpep-201_ENSMUST00000041047	9.32973e-09	3.03963e-05	0.274721
85801	Pvalb	Mpc1-208_ENSMUST00000155364	0	0	0.55637
85805	Pvalb	Mpc1-203_ENSMUST00000130559	0	0	0.917936
85829	Pvalb	Hcfc1r1-201_ENSMUST00000024697	0	1.99968e-07	0.188434
85831	Pvalb	Hcfc1r1-203_ENSMUST00000180140	1.4862e-06	0.00484205	0.113319
85874	Pvalb	Cdc5l-201_ENSMUST00000024727	0	0	0.566053
85904	Pvalb	Hsp90ab1-204_ENSMUST00000146770	2.04114e-08	6.65002e-05	0.532432
85945	Pvalb	Mrps18a-201_ENSMUST00000024763	0	0	0.538831
86020	Pvalb	Mtch1-202_ENSMUST00000118366	0	0	0.648679
86038	Pvalb	Glo1-201_ENSMUST00000024823	0	0	0.652638
86059	Pvalb	Ndufv3-202_ENSMUST00000064798	0	0	0.393289
86133	Pvalb	Lbh-201_ENSMUST00000024857	0	0	0.820564
86146	Pvalb	Yipf4-201_ENSMUST00000024873	1.65135e-10	5.3801e-07	0.32506
86180	Pvalb	Pja2-203_ENSMUST00000172733	4.66902e-09	1.52117e-05	0.388629
86181	Pvalb	Pja2-204_ENSMUST00000172818	6.38383e-08	0.000207985	0.408744
86199	Pvalb	Ndufv2-203_ENSMUST00000143987	0	0	0.464148
86202	Pvalb	Ndufv2-201_ENSMUST00000024909	0	0	0.372899
86220	Pvalb	Nrxn1-225_ENSMUST00000197268	0	1.8352e-10	0.391289
86222	Pvalb	Nrxn1-215_ENSMUST00000173917	0	0	2.04795
86267	Pvalb	Prepl-201_ENSMUST00000072406	1.74765e-08	5.69385e-05	0.361929
86302	Pvalb	Mcfd2-201_ENSMUST00000024963	9.97501e-07	0.00324986	0.356668
86312	Pvalb	Hagh-202_ENSMUST00000118788	0	0	0.328842
86376	Pvalb	Mrpl28-201_ENSMUST00000025014	0	1.3043e-10	0.34457
86419	Pvalb	Cuta-201_ENSMUST00000025027	0	3.85208e-10	0.570574
86439	Pvalb	Nudt3-201_ENSMUST00000025050	0	0	0.534841
86451	Pvalb	Taf11-201_ENSMUST00000025057	0	4.29361e-08	0.488302
86503	Pvalb	Tmem178-201_ENSMUST00000025092	0	0	1.22864
86508	Pvalb	Cox7a2l-201_ENSMUST00000025095	0	0	0.569232
86514	Pvalb	Slc25a46-201_ENSMUST00000060396	0	0	0.773662
86528	Pvalb	Tpgs2-201_ENSMUST00000115817	0	0	0.529655
86608	Pvalb	Pfdn6-201_ENSMUST00000025163	9.57668e-08	0.000312008	0.15864
86643	Pvalb	Pfdn1-201_ENSMUST00000025204	0	0	0.230625
86647	Pvalb	Dnajc18-201_ENSMUST00000025208	3.18667e-10	1.03822e-06	0.269802
86654	Pvalb	Hspa9-201_ENSMUST00000025217	0	0	0.795532
86700	Pvalb	Csnk2b-201_ENSMUST00000025246	2.16077e-09	7.0398e-06	0.238968
86728	Pvalb	Atp6v1g2-201_ENSMUST00000068261	0	0	0.44623
86746	Pvalb	Npc1-201_ENSMUST00000025279	0	0	0.399447
86781	Pvalb	Gnl1-201_ENSMUST00000087200	0	0	0.834488
86795	Pvalb	Mrps18b-201_ENSMUST00000025305	0	7.22583e-09	0.563095
86812	Pvalb	Hdac3-201_ENSMUST00000043498	0	0	0.657446
86841	Pvalb	Ik-201_ENSMUST00000007042	1.00421e-08	3.27172e-05	0.391029
86875	Pvalb	Ppp2r2b-202_ENSMUST00000117687	0	0	1.95996
86899	Pvalb	Sec11c-201_ENSMUST00000025394	0	0	0.568491
86909	Pvalb	Gnal-202_ENSMUST00000076605	0	5.02055e-10	0.48513
86970	Pvalb	Rbfa-201_ENSMUST00000025462	0	0	0.631751
86978	Pvalb	Gm16286-202_ENSMUST00000125127	0	0	0.539946
86989	Pvalb	Csnk1a1-204_ENSMUST00000165123	3.54223e-10	1.15406e-06	0.314236
86996	Pvalb	Napg-201_ENSMUST00000025474	0	0	0.673183
87004	Pvalb	Nars-201_ENSMUST00000025483	0	0	0.586428
87102	Pvalb	Sdhaf2-201_ENSMUST00000025570	0	4.30258e-09	0.489515
87136	Pvalb	Prpf19-201_ENSMUST00000025642	0	0	0.516648
87145	Pvalb	Ddb1-201_ENSMUST00000025649	9.43311e-07	0.00307331	0.324365
87149	Pvalb	Syt7-202_ENSMUST00000076968	0	0	0.775089
87172	Pvalb	Otub1-201_ENSMUST00000025679	0	6.11473e-09	0.321179
87190	Pvalb	Ppp2r5b-201_ENSMUST00000025695	0	2.49992e-10	0.559988
87314	Pvalb	Mrpl21-201_ENSMUST00000025743	0	0	0.630201
87341	Pvalb	Eif1ad-201_ENSMUST00000025759	0	0	0.828516
87357	Pvalb	Aip-201_ENSMUST00000025767	2.18507e-08	7.11896e-05	0.305851
87400	Pvalb	Rab1b-201_ENSMUST00000025804	0	1.1467e-09	0.455742
87474	Pvalb	Fibp-205_ENSMUST00000225141	0	0	0.653245
87483	Pvalb	Drap1-209_ENSMUST00000136579	0	0	0.469417
87539	Pvalb	Rnaseh2c-201_ENSMUST00000025864	1.19168e-10	3.88249e-07	0.400023
87561	Pvalb	Arl2-201_ENSMUST00000025893	0	0	0.330934
87606	Pvalb	Prdx5-201_ENSMUST00000025904	0	0	0.468385
87607	Pvalb	Prdx5-203_ENSMUST00000149261	0	0	0.892957
87624	Pvalb	Bad-202_ENSMUST00000113423	0	0	1.04182
87628	Pvalb	Vegfb-202_ENSMUST00000130048	0	0	0.965749
87631	Pvalb	Stip1-201_ENSMUST00000025918	0	0	0.35501
87695	Pvalb	Prdx3-201_ENSMUST00000025961	0	0	0.801441
87735	Pvalb	Tm9sf3-201_ENSMUST00000025989	0	1.1283e-07	0.347878
87757	Pvalb	Trim8-201_ENSMUST00000026008	1.45465e-07	0.000473925	0.314998
87758	Pvalb	Arl3-201_ENSMUST00000026009	0	0	0.348639
87762	Pvalb	Fundc1-201_ENSMUST00000026016	0	0	0.69419
87832	Pvalb	Btbd1-201_ENSMUST00000026093	0	1.89583e-09	0.410815
87865	Pvalb	Pcyt2-201_ENSMUST00000026129	9.26635e-07	0.00301898	0.338339
87946	Pvalb	Gps1-202_ENSMUST00000116305	0	1.86678e-07	0.416806
87996	Pvalb	Fn3k-201_ENSMUST00000026175	0	0	0.932212
87999	Pvalb	Pi4k2a-201_ENSMUST00000066778	0	0	0.768475
88011	Pvalb	Cnnm1-201_ENSMUST00000165311	0	0	0.510165
88016	Pvalb	Got1-201_ENSMUST00000026196	0	0	1.30149
88050	Pvalb	Ndufb8-201_ENSMUST00000026222	0	0	0.525745
88058	Pvalb	Ndufb8-202_ENSMUST00000164543	0	0	0.791694
88062	Pvalb	Mrpl43-201_ENSMUST00000097715	0	0	0.461676
88080	Pvalb	Mgea5-201_ENSMUST00000026243	5.84545e-09	1.90445e-05	0.342593
88084	Pvalb	Kcnip2-202_ENSMUST00000079431	0	0	2.86693
88127	Pvalb	Bbs4-201_ENSMUST00000026265	0	1.41975e-09	0.537089
88152	Pvalb	Sacm1l-201_ENSMUST00000026270	0	0	0.814429
88246	Pvalb	Abhd6-202_ENSMUST00000166497	0	0	1.27596
88257	Pvalb	Sat1-201_ENSMUST00000026318	0	0	0.994867
88275	Pvalb	Rps24-205_ENSMUST00000223999	0	0	2.70558
88310	Pvalb	Ube3a-203_ENSMUST00000200758	2.28575e-06	0.00744699	0.253729
88330	Pvalb	Sbds-201_ENSMUST00000026387	3.98994e-07	0.00129992	0.249564
88404	Pvalb	Nabp2-201_ENSMUST00000026439	0	1.4399e-08	0.320832
88440	Pvalb	Atp5b-206_ENSMUST00000126751	0	0	0.46232
88444	Pvalb	Atp5b-201_ENSMUST00000026459	0	0	0.529208
88485	Pvalb	Ddit3-201_ENSMUST00000026475	0	0	1.43731
88495	Pvalb	Ttc4-201_ENSMUST00000026480	0	9.93606e-08	0.523067
88519	Pvalb	Hdhd2-206_ENSMUST00000145634	0	0	0.85024
88541	Pvalb	Atp5a1-201_ENSMUST00000026495	0	0	0.579425
88584	Pvalb	Echs1-201_ENSMUST00000026538	0	0	1.08624
88593	Pvalb	Fuom-201_ENSMUST00000026539	0	0	1.03235
88620	Pvalb	Adgra1-201_ENSMUST00000026548	0	0	0.52784
88622	Pvalb	Adgra1-203_ENSMUST00000137584	0	0	0.754644
88670	Pvalb	Sirt3-202_ENSMUST00000106048	0	0	1.66519
88698	Pvalb	Hras-205_ENSMUST00000128993	0	0	0.441581
88699	Pvalb	Hras-202_ENSMUST00000097957	0	0	0.293584
88852	Pvalb	Eif4a3-201_ENSMUST00000026667	0	3.19348e-09	0.467183
88919	Pvalb	Cct8-201_ENSMUST00000026704	0	0	0.284924
88961	Pvalb	Uqcrc1-201_ENSMUST00000026743	0	0	0.613426
89062	Pvalb	Mcrip2-201_ENSMUST00000026828	0	0	1.70896
89091	Pvalb	Gng13-201_ENSMUST00000115108	2.78327e-08	9.06788e-05	0.29895
89117	Pvalb	Hspa4l-208_ENSMUST00000204702	0	0	0.73049
89177	Pvalb	Gdap1-201_ENSMUST00000026879	1.56831e-06	0.00510954	0.290449
89187	Pvalb	Atp5c1-203_ENSMUST00000114897	0	0	0.558562
89284	Pvalb	Iscu-201_ENSMUST00000026937	0	0	0.625989
89334	Pvalb	Higd2a-201_ENSMUST00000026986	4.70668e-09	1.53344e-05	0.114056
89399	Pvalb	Gria4-203_ENSMUST00000163309	0	0	0.915287
89423	Pvalb	Lypla1-201_ENSMUST00000027036	0	0	1.10455
89486	Pvalb	Cops5-201_ENSMUST00000027050	2.62182e-07	0.000854189	0.281677
89537	Pvalb	Tmem70-203_ENSMUST00000177501	3.1027e-09	1.01086e-05	0.543014
89539	Pvalb	Tmem70-201_ENSMUST00000065373	0	0	0.781444
89603	Pvalb	Eef1b2-205_ENSMUST00000135877	0	6.62828e-08	0.36833
89610	Pvalb	Ndufs1-201_ENSMUST00000027111	0	0	1.15057
89629	Pvalb	Mob4-205_ENSMUST00000162364	0	1.19846e-09	0.335749
89631	Pvalb	Hspd1-201_ENSMUST00000027123	0	0	0.395542
89667	Pvalb	Lancl1-203_ENSMUST00000119559	0	0	0.496243
89668	Pvalb	Lancl1-202_ENSMUST00000113979	0	0	0.781032
89696	Pvalb	Carf-210_ENSMUST00000191232	3.62938e-07	0.00118245	0.183213
89757	Pvalb	Ndufb3-201_ENSMUST00000027193	0	0	0.166951
89842	Pvalb	Pdcl3-202_ENSMUST00000193073	2.41054e-08	7.85354e-05	0.388021
89943	Pvalb	Tmeff2-201_ENSMUST00000081851	0	0	1.29558
89956	Pvalb	Unc50-202_ENSMUST00000114925	2.16468e-10	7.05252e-07	0.431894
89977	Pvalb	Plekhb2-201_ENSMUST00000027297	0	9.15487e-10	0.391671
90024	Pvalb	Mff-205_ENSMUST00000160632	0	0	1.71559
90032	Pvalb	Mff-202_ENSMUST00000078332	0	0	0.459995
90042	Pvalb	Sdhaf4-201_ENSMUST00000027338	0	0	0.531561
90045	Pvalb	Smap1-205_ENSMUST00000141330	9.04023e-09	2.94531e-05	0.353927
90047	Pvalb	Smap1-201_ENSMUST00000027339	0	0	0.458077
90091	Pvalb	Cnot9-201_ENSMUST00000087215	2.59529e-06	0.00845546	0.24647
90095	Pvalb	Pnkd-201_ENSMUST00000027370	0	0	2.08938
90172	Pvalb	Tuba4a-201_ENSMUST00000079464	0	0	0.438077
90173	Pvalb	Tuba4a-202_ENSMUST00000186213	1.35882e-10	4.42704e-07	0.3345
90209	Pvalb	Dnpep-202_ENSMUST00000113605	0	0	0.909665
90305	Pvalb	Mrpl44-201_ENSMUST00000027464	0	0	0.818673
90323	Pvalb	Ndufa10-204_ENSMUST00000185466	0	0	0.760613
90324	Pvalb	Ndufa10-207_ENSMUST00000189503	0	0	0.708387
90329	Pvalb	Ndufa10-201_ENSMUST00000027478	0	0	0.718154
90355	Pvalb	Ppp1r7-203_ENSMUST00000185498	8.6893e-08	0.000283098	0.346902
90418	Pvalb	Lrrfip1-211_ENSMUST00000189505	0	1.38519e-09	0.493414
90562	Pvalb	Rgs2-201_ENSMUST00000027606	0	0	1.48822
90563	Pvalb	Rgs2-202_ENSMUST00000127206	0	0	1.49096
90575	Pvalb	Tsn-205_ENSMUST00000188882	5.91152e-08	0.000192597	0.266635
90578	Pvalb	Tsn-204_ENSMUST00000188512	1.03953e-08	3.38679e-05	0.268383
90588	Pvalb	Ptpn4-201_ENSMUST00000064091	2.09376e-10	6.82148e-07	0.335364
90606	Pvalb	Nek7-201_ENSMUST00000027642	0	0	3.17677
90607	Pvalb	Nek7-203_ENSMUST00000187407	0	0	3.09059
90629	Pvalb	Tmem9-201_ENSMUST00000063719	0	1.34375e-10	0.40351
90846	Pvalb	Cox20-201_ENSMUST00000027781	0	0	0.398857
90866	Pvalb	Srp9-201_ENSMUST00000027792	0	0	0.386847
90880	Pvalb	Fh1-201_ENSMUST00000027810	0	0	0.932651
90884	Pvalb	Fh1-205_ENSMUST00000176740	0	0	0.876045
90891	Pvalb	Dusp23-201_ENSMUST00000027826	0	0	0.80278
90954	Pvalb	Mpc2-203_ENSMUST00000138999	0	0	0.881129
90958	Pvalb	Mpc2-201_ENSMUST00000027853	0	0	0.759437
90975	Pvalb	Atp1b1-201_ENSMUST00000027863	0	0	0.529242
91028	Pvalb	Smyd2-201_ENSMUST00000027897	0	9.30999e-08	0.479289
91048	Pvalb	Eprs-201_ENSMUST00000046514	0	0	0.632595
91059	Pvalb	Bpnt1-201_ENSMUST00000027916	0	0	0.525186
91075	Pvalb	Lpgat1-201_ENSMUST00000110855	0	0	0.995256
91180	Pvalb	Phyh-201_ENSMUST00000027975	0	0	1.50719
91220	Pvalb	Mgst3-201_ENSMUST00000028005	0	0	1.01582
91371	Pvalb	Arpc5l-202_ENSMUST00000112862	0	0	0.496026
91387	Pvalb	Kif5c-201_ENSMUST00000028102	0	0	0.431036
91395	Pvalb	Mmadhc-201_ENSMUST00000102769	1.30965e-10	4.26684e-07	0.48473
91527	Pvalb	Stxbp1-202_ENSMUST00000077458	0	0	0.408002
91581	Pvalb	Ak1-202_ENSMUST00000113277	0	0	1.16285
91595	Pvalb	Ptges2-201_ENSMUST00000028162	0	0	0.754626
91596	Pvalb	Ptges2-203_ENSMUST00000130121	0	0	0.996329
91606	Pvalb	Kcnj3-202_ENSMUST00000112632	0	0	0.886691
91608	Pvalb	Dnm1-201_ENSMUST00000078352	0	0	1.34428
91635	Pvalb	Olfm1-203_ENSMUST00000102879	0	0	0.590557
91637	Pvalb	Olfm1-202_ENSMUST00000100244	5.771e-09	1.88019e-05	0.347067
91687	Pvalb	BC005624-201_ENSMUST00000028205	5.6276e-07	0.00183347	0.220755
91839	Pvalb	Rbm18-201_ENSMUST00000028251	0	0	0.788969
91844	Pvalb	Lhx6-204_ENSMUST00000112966	0	0	1.91343
91850	Pvalb	Ndufa8-201_ENSMUST00000070112	0	0	0.582571
91876	Pvalb	Strbp-201_ENSMUST00000028279	0	0	0.908519
91878	Pvalb	Strbp-203_ENSMUST00000135488	0	0	0.685566
91949	Pvalb	Nacc2-201_ENSMUST00000028300	0	0	1.61233
92127	Pvalb	Slc25a12-206_ENSMUST00000151937	0	0	0.393294
92133	Pvalb	Slc25a12-207_ENSMUST00000184169	0	6.04233e-09	0.505005
92139	Pvalb	Ube2e3-201_ENSMUST00000028398	0	0	0.528204
92202	Pvalb	Timm10-201_ENSMUST00000028470	0	0	0.665341
92234	Pvalb	Zc3h15-201_ENSMUST00000081591	2.51119e-07	0.000818144	0.325478
92237	Pvalb	Mtx2-202_ENSMUST00000129284	0	0	0.603674
92238	Pvalb	Mtx2-201_ENSMUST00000028511	0	0	0.49996
92262	Pvalb	Ola1-206_ENSMUST00000152608	0	0	0.646902
92289	Pvalb	Emc4-201_ENSMUST00000028551	0	4.48908e-10	0.153185
92293	Pvalb	Lpcat4-201_ENSMUST00000028554	0	0	1.25077
92308	Pvalb	Commd9-201_ENSMUST00000028584	0	0	0.728263
92347	Pvalb	Cstf3-206_ENSMUST00000137961	8.82182e-08	0.000287415	0.337191
92433	Pvalb	Dut-201_ENSMUST00000051605	0	1.14677e-09	0.436456
92469	Pvalb	Syt13-201_ENSMUST00000028648	0	0	0.570018
92526	Pvalb	Pdia3-201_ENSMUST00000028683	9.09604e-08	0.000296349	0.237751
92588	Pvalb	Snap25-201_ENSMUST00000028727	0	0	0.371511
92604	Pvalb	Mtch2-203_ENSMUST00000111468	0	0	0.41504
92606	Pvalb	Mtch2-201_ENSMUST00000057216	0	0	0.535291
92717	Pvalb	Chac1-201_ENSMUST00000028780	0	0	1.64982
92740	Pvalb	1700037H04Rik-202_ENSMUST00000103188	3.01156e-10	9.81165e-07	0.36784
92792	Pvalb	Pcna-201_ENSMUST00000028817	5.70055e-07	0.00185724	0.354258
92813	Pvalb	Chgb-201_ENSMUST00000028826	0	0	0.400757
92814	Pvalb	Spred1-201_ENSMUST00000028829	0	0	0.566953
92869	Pvalb	Mrps5-201_ENSMUST00000028852	0	0	0.450727
92882	Pvalb	Ndufaf5-201_ENSMUST00000044825	0	0	0.770269
92929	Pvalb	Idh3b-201_ENSMUST00000028892	0	0	0.532058
92956	Pvalb	Snx5-201_ENSMUST00000028909	0	0	0.64621
92991	Pvalb	Napb-201_ENSMUST00000028926	0	1.76481e-09	0.680354
93042	Pvalb	Pdrg1-201_ENSMUST00000028972	0	7.93064e-08	0.528709
93052	Pvalb	Mapre1-201_ENSMUST00000028981	1.65975e-07	0.000540746	0.279002
93073	Pvalb	Fam210b-201_ENSMUST00000028995	0	0	1.84057
93090	Pvalb	Tpd52-202_ENSMUST00000091354	0	0	1.5007
93116	Pvalb	Gnas-208_ENSMUST00000109087	0	1.87528e-07	0.13128
93138	Pvalb	Impa1-204_ENSMUST00000191670	0	0	0.962185
93140	Pvalb	Impa1-202_ENSMUST00000118410	0	0	1.08511
93223	Pvalb	Stmn3-201_ENSMUST00000103045	0	0	0.371931
93268	Pvalb	Armc1-201_ENSMUST00000029125	0	0	0.567023
93273	Pvalb	Map1lc3a-201_ENSMUST00000029128	0	0	0.200947
93275	Pvalb	Map1lc3a-203_ENSMUST00000154596	0	0	0.274454
93278	Pvalb	Ggt7-201_ENSMUST00000029131	0	0	0.655452
93382	Pvalb	1110008F13Rik-201_ENSMUST00000029165	0	0	0.513653
93493	Pvalb	Ndufb5-204_ENSMUST00000127477	0	0	0.792861
93499	Pvalb	Ndufb5-203_ENSMUST00000122290	0	0	0.590321
93567	Pvalb	Nceh1-201_ENSMUST00000046515	0	0	1.33853
93654	Pvalb	Ufm1-203_ENSMUST00000146598	0	0	0.531022
93827	Pvalb	Gmps-201_ENSMUST00000029405	0	0	0.377143
93836	Pvalb	Ssr3-201_ENSMUST00000029414	0	1.5173e-10	0.533245
93855	Pvalb	Serpini1-201_ENSMUST00000029423	2.12523e-08	6.92399e-05	0.352782
93857	Pvalb	Pdcd10-201_ENSMUST00000029424	0	0	0.735393
93859	Pvalb	Pdcd10-205_ENSMUST00000161137	0	0	0.557086
93918	Pvalb	Sec22b-201_ENSMUST00000029476	0	0	0.603348
93966	Pvalb	Ahcyl1-203_ENSMUST00000138091	0	0	0.73019
93967	Pvalb	Slc6a17-206_ENSMUST00000168211	0	0	0.686535
94042	Pvalb	Hax1-201_ENSMUST00000079724	0	0	0.778874
94045	Pvalb	Hax1-202_ENSMUST00000197432	0	1.12751e-10	0.493239
94065	Pvalb	Pmvk-201_ENSMUST00000029564	2.39445e-06	0.00780112	0.315089
94101	Pvalb	Extl2-201_ENSMUST00000029575	0	0	1.10776
94103	Pvalb	Extl2-203_ENSMUST00000106502	0	0	1.06293
94179	Pvalb	Gucy1b1-201_ENSMUST00000029635	0	0	0.840197
94199	Pvalb	Ppa2-201_ENSMUST00000029644	0	0	0.505063
94217	Pvalb	Glrb-201_ENSMUST00000029654	0	0	1.14964
94226	Pvalb	Aimp1-201_ENSMUST00000029663	5.47276e-10	1.78302e-06	0.328848
94362	Pvalb	Lamtor2-201_ENSMUST00000029698	0	0	0.322213
94398	Pvalb	Naxe-201_ENSMUST00000029708	0	0	0.462463
94443	Pvalb	Rnf115-201_ENSMUST00000029740	0	0	0.901192
94588	Pvalb	Adh5-201_ENSMUST00000005964	0	0	0.713552
94603	Pvalb	Rap1gds1-201_ENSMUST00000029796	3.30051e-08	0.000107531	0.363945
94636	Pvalb	Ppp3ca-201_ENSMUST00000056758	1.18147e-08	3.84924e-05	0.331222
94654	Pvalb	Cisd2-201_ENSMUST00000029815	0	0	0.643347
94773	Pvalb	Fam92a-202_ENSMUST00000108285	2.96824e-06	0.00967054	0.247221
94775	Pvalb	Tmem55a-201_ENSMUST00000029875	0	0	0.537681
94836	Pvalb	Sdcbp-202_ENSMUST00000103008	0	0	1.22227
94843	Pvalb	Tstd3-201_ENSMUST00000029915	0	0	1.63723
94865	Pvalb	Ndufaf4-202_ENSMUST00000146721	0	0	0.880828
94866	Pvalb	Ndufaf4-201_ENSMUST00000029925	0	0	0.65139
94877	Pvalb	Gtf2b-201_ENSMUST00000029938	0	0	0.576957
95142	Pvalb	Dnaja1-205_ENSMUST00000137246	0	0	0.460569
95167	Pvalb	Bag1-202_ENSMUST00000108089	1.22122e-08	3.97874e-05	0.541442
95256	Pvalb	Stoml2-206_ENSMUST00000135660	5.12766e-09	1.67059e-05	0.384385
95258	Pvalb	Stoml2-208_ENSMUST00000138030	0	0	0.772063
95262	Pvalb	Stoml2-211_ENSMUST00000153203	0	1.28192e-10	0.404889
95291	Pvalb	Tln1-202_ENSMUST00000123985	0	0	0.501823
95294	Pvalb	Creb3-201_ENSMUST00000102944	8.3877e-08	0.000273271	0.322848
95327	Pvalb	Hint2-201_ENSMUST00000030192	0	0	0.444018
95336	Pvalb	Clta-204_ENSMUST00000107849	0	0	1.00598
95365	Pvalb	Psip1-202_ENSMUST00000107214	3.51953e-07	0.00114666	0.278871
95370	Pvalb	Sh3gl2-201_ENSMUST00000030212	0	0	0.768649
95432	Pvalb	Sgip1-212_ENSMUST00000142430	4.52454e-07	0.0014741	0.160871
95467	Pvalb	Jak1-201_ENSMUST00000102781	0	4.22466e-09	0.347522
95509	Pvalb	Elavl4-211_ENSMUST00000153200	0	0	0.620623
95550	Pvalb	Rnf11-202_ENSMUST00000064167	0	0	0.560082
95552	Pvalb	Rnf11-201_ENSMUST00000030284	0	0	0.294075
95587	Pvalb	Txndc12-201_ENSMUST00000030296	0	0	0.852911
95594	Pvalb	Btf3l4-204_ENSMUST00000102742	0	0	0.849166
95664	Pvalb	Scp2-201_ENSMUST00000030340	0	0	0.63225
95669	Pvalb	Scp2-202_ENSMUST00000106701	0	0	1.05312
95670	Pvalb	Scp2-203_ENSMUST00000122878	0	0	0.914707
95688	Pvalb	Magoh-201_ENSMUST00000030348	0	2.13781e-08	0.40283
95705	Pvalb	Tmem59-201_ENSMUST00000030361	6.00387e-09	1.95606e-05	0.194289
95726	Pvalb	Mrpl37-201_ENSMUST00000030365	0	0	0.916554
95792	Pvalb	Ndufs5-201_ENSMUST00000030401	0	0	0.34471
95880	Pvalb	Rnf220-212_ENSMUST00000221654	1.7847e-07	0.000581456	0.348813
95898	Pvalb	Urod-201_ENSMUST00000030446	0	0	0.809978
95993	Pvalb	Cmpk1-201_ENSMUST00000030491	0	0	0.412774
96016	Pvalb	Capzb-204_ENSMUST00000102508	0	0	0.407902
96029	Pvalb	Pink1-201_ENSMUST00000030536	4.10012e-09	1.33582e-05	0.285132
96076	Pvalb	Fabp3-201_ENSMUST00000070532	0	0	0.486965
96085	Pvalb	Pef1-201_ENSMUST00000030563	0	0	0.722497
96172	Pvalb	Eif3i-201_ENSMUST00000102593	0	3.00726e-09	0.308856
96218	Pvalb	Yars-201_ENSMUST00000106054	0	0	0.665862
96273	Pvalb	Trappc3-201_ENSMUST00000030660	0	2.26599e-10	0.389492
96297	Pvalb	Mrps15-201_ENSMUST00000030675	9.94329e-08	0.000323952	0.279726
96372	Pvalb	Yrdc-201_ENSMUST00000102628	0	0	0.538294
96407	Pvalb	Sf3a3-201_ENSMUST00000030734	2.25961e-07	0.000736181	0.382659
96472	Pvalb	Kcnab2-201_ENSMUST00000030768	0	0	1.03538
96499	Pvalb	Acot7-202_ENSMUST00000075363	0	0	0.462546
96513	Pvalb	Rheb-201_ENSMUST00000030787	6.57651e-08	0.000214263	0.0982273
96523	Pvalb	Smarcd3-208_ENSMUST00000195943	0	0	0.678369
96535	Pvalb	Abcf2-201_ENSMUST00000030795	0	1.00073e-07	0.542259
96551	Pvalb	Tmub1-201_ENSMUST00000030799	0	3.64899e-09	0.546933
96595	Pvalb	Park7-201_ENSMUST00000030805	0	0	0.216119
96605	Pvalb	Cdk5-201_ENSMUST00000030814	0	1.07201e-10	0.300633
96634	Pvalb	Slc25a33-201_ENSMUST00000105686	0	0	0.961689
96640	Pvalb	Ctnnbip1-201_ENSMUST00000030839	0	0	0.695973
96654	Pvalb	Tomm7-201_ENSMUST00000030851	4.79624e-09	1.56262e-05	0.12526
96670	Pvalb	Fbxo44-208_ENSMUST00000167160	0	0	1.0781
96793	Pvalb	Prkcz-202_ENSMUST00000103178	0	1.98814e-08	0.428
96800	Pvalb	Gabrd-201_ENSMUST00000030925	0	0	3.68217
96853	Pvalb	Mrpl20-201_ENSMUST00000030942	2.40356e-06	0.0078308	0.11735
96909	Pvalb	Afap1-201_ENSMUST00000064571	0	0	0.791717
96993	Pvalb	Ppp2r2c-201_ENSMUST00000031003	0	2.87173e-08	0.409032
97014	Pvalb	Nsg1-201_ENSMUST00000031009	0	0	0.455091
97015	Pvalb	Nsg1-205_ENSMUST00000201415	0	0	0.575976
97120	Pvalb	Ociad1-201_ENSMUST00000031038	0	0	0.517794
97125	Pvalb	Ociad2-201_ENSMUST00000087195	0	0	1.48991
97135	Pvalb	Cgref1-201_ENSMUST00000031051	0	0	1.19378
97154	Pvalb	Mapre3-201_ENSMUST00000031058	0	0	0.704016
97160	Pvalb	Ppargc1a-203_ENSMUST00000132734	0	0	1.7812
97260	Pvalb	Grpel1-201_ENSMUST00000031099	0	0	0.269312
97266	Pvalb	Lias-202_ENSMUST00000122026	0	0	0.842597
97289	Pvalb	Ube2k-209_ENSMUST00000202601	1.29895e-06	0.00423199	0.279701
97351	Pvalb	Slc30a9-205_ENSMUST00000200734	0	0	0.592591
97354	Pvalb	Slc30a9-208_ENSMUST00000202770	0	0	0.602673
97355	Pvalb	Slc30a9-204_ENSMUST00000162372	0	0	0.501577
97483	Pvalb	Rufy3-201_ENSMUST00000031229	0	0	0.875331
97494	Pvalb	Sparcl1-201_ENSMUST00000031249	0	0	2.50693
97498	Pvalb	Nudt9-201_ENSMUST00000031250	5.24539e-08	0.000170895	0.339613
97513	Pvalb	Coq2-201_ENSMUST00000031262	0	0	0.697973
97526	Pvalb	Cds1-201_ENSMUST00000031273	0	0	1.50248
97581	Pvalb	Wsb2-201_ENSMUST00000031309	2.31499e-10	7.54224e-07	0.446388
97624	Pvalb	Tmed2-201_ENSMUST00000060226	3.12566e-09	1.01834e-05	0.303577
97639	Pvalb	Rchy1-201_ENSMUST00000031345	0	0	0.601741
97640	Pvalb	Rchy1-204_ENSMUST00000169948	0	0	0.547087
97657	Pvalb	Arl6ip4-201_ENSMUST00000031351	0	0	0.567386
97664	Pvalb	G3bp2-209_ENSMUST00000202258	2.49374e-09	8.1246e-06	0.441456
97812	Pvalb	Psph-201_ENSMUST00000031399	0	0	0.820317
97876	Pvalb	Vps29-208_ENSMUST00000155671	1.79443e-08	5.84624e-05	0.35411
97880	Pvalb	Fam216a-201_ENSMUST00000031419	3.10302e-09	1.01096e-05	0.292623
97903	Pvalb	Atp2a2-203_ENSMUST00000179939	0	0	0.82189
97956	Pvalb	Rnf34-201_ENSMUST00000031434	0	0	0.81016
98032	Pvalb	Cit-213_ENSMUST00000145363	1.37767e-10	4.48845e-07	0.253694
98034	Pvalb	Cit-207_ENSMUST00000128702	0	0	0.61008
98037	Pvalb	Cit-215_ENSMUST00000147330	0	0	0.344045
98077	Pvalb	Cabp1-204_ENSMUST00000112113	0	0	1.35087
98132	Pvalb	Tmem106b-201_ENSMUST00000031556	3.22513e-07	0.00105075	0.298286
98157	Pvalb	Actb-207_ENSMUST00000167721	0	0	0.678986
98255	Pvalb	Pdap1-201_ENSMUST00000031627	2.2069e-10	7.19007e-07	0.173615
98279	Pvalb	Ndufa4-201_ENSMUST00000031637	0	0	0.660646
98280	Pvalb	Ndufa4-204_ENSMUST00000204714	0	0	0.385428
98281	Pvalb	Ndufa4-205_ENSMUST00000204978	0	0	0.272247
98299	Pvalb	Wasf3-201_ENSMUST00000016143	0	0	0.51013
98314	Pvalb	Polr1d-201_ENSMUST00000050970	0	0	0.71846
98343	Pvalb	Pomp-201_ENSMUST00000031654	2.16444e-09	7.05176e-06	0.0971988
98511	Pvalb	Pop7-201_ENSMUST00000031728	4.37461e-10	1.42525e-06	0.485427
98563	Pvalb	Asns-201_ENSMUST00000031766	0	0	1.08863
98598	Pvalb	Plxna4-201_ENSMUST00000115096	0	0	1.09081
98610	Pvalb	Ccdc136-206_ENSMUST00000145310	0	0	1.09677
98615	Pvalb	Ccdc136-205_ENSMUST00000143599	0	0	0.784721
98638	Pvalb	Hibadh-201_ENSMUST00000031788	0	0	1.13104
98643	Pvalb	Gars-201_ENSMUST00000003572	0	0	1.1678
98726	Pvalb	Gsdme-202_ENSMUST00000101405	0	0	0.718918
98765	Pvalb	Cbx3-201_ENSMUST00000031862	2.39816e-09	7.8132e-06	0.281666
98807	Pvalb	Ccdc184-201_ENSMUST00000031914	0	0	0.987593
98814	Pvalb	Ssbp1-203_ENSMUST00000117411	5.29697e-09	1.72575e-05	0.421307
98882	Pvalb	Nfu1-202_ENSMUST00000117583	0	1.63628e-10	0.372292
98921	Pvalb	Cct7-201_ENSMUST00000032078	6.59018e-07	0.00214708	0.153948
98985	Pvalb	Mrpl53-201_ENSMUST00000113938	0	0	0.390195
98989	Pvalb	Pole4-201_ENSMUST00000095786	0	0	0.522177
98990	Pvalb	Pole4-203_ENSMUST00000141138	0	0	0.628897
98995	Pvalb	Mrpl19-201_ENSMUST00000032124	0	0	0.46465
99019	Pvalb	Cnbp-201_ENSMUST00000032138	0	0	0.524407
99022	Pvalb	Cnbp-203_ENSMUST00000113619	0	2.37818e-09	0.283493
99031	Pvalb	Copg1-201_ENSMUST00000049966	0	0	0.553892
99032	Pvalb	Copg1-202_ENSMUST00000113607	0	0	0.615522
99037	Pvalb	Tmf1-201_ENSMUST00000095664	0	0	0.356393
99050	Pvalb	Uba3-201_ENSMUST00000089287	0	0	0.76612
99095	Pvalb	Ruvbl1-201_ENSMUST00000032165	0	1.25639e-10	0.568924
99120	Pvalb	Chchd6-201_ENSMUST00000032172	2.01816e-08	6.57516e-05	0.313058
99174	Pvalb	Itpr1-201_ENSMUST00000032192	0	0	0.786492
99196	Pvalb	Mlf2-201_ENSMUST00000032214	0	0	0.775025
99226	Pvalb	Cops7a-201_ENSMUST00000032220	0	0	0.40195
99247	Pvalb	Gabarapl1-201_ENSMUST00000032264	1.04321e-08	3.39877e-05	0.109234
99333	Pvalb	Fam234b-201_ENSMUST00000111915	0	0	0.743972
99340	Pvalb	Grin2b-205_ENSMUST00000152012	0	0	0.43296
99380	Pvalb	Strap-201_ENSMUST00000064910	0	3.69477e-09	0.392782
99435	Pvalb	Ldhb-201_ENSMUST00000032373	0	0	1.22993
99436	Pvalb	Ldhb-204_ENSMUST00000204433	0	0	2.1835
99474	Pvalb	Kras-201_ENSMUST00000032399	2.28104e-06	0.00743164	0.281363
99484	Pvalb	Bcat1-203_ENSMUST00000111742	0	0	1.25633
99511	Pvalb	Camk1-201_ENSMUST00000032409	0	0	0.589665
99552	Pvalb	Emc3-201_ENSMUST00000032425	0	0	0.780451
99560	Pvalb	Med21-201_ENSMUST00000032429	1.92299e-09	6.2651e-06	0.345042
99616	Pvalb	Slc6a1-201_ENSMUST00000032454	0	0	0.530619
99671	Pvalb	Necap1-201_ENSMUST00000032477	0	0	0.379528
99687	Pvalb	Mrpl51-203_ENSMUST00000144380	0	0	0.533637
99688	Pvalb	Mrpl51-202_ENSMUST00000136804	0	0	0.424743
99689	Pvalb	Mrpl51-201_ENSMUST00000032485	0	0	0.31341
99692	Pvalb	Vamp1-201_ENSMUST00000032487	0	0	2.10454
99726	Pvalb	Fkbp4-201_ENSMUST00000032508	0	0	0.469942
99828	Pvalb	Rpl28-202_ENSMUST00000078432	1.18746e-10	3.86875e-07	0.149541
100086	Pvalb	Yif1b-203_ENSMUST00000108238	0	0	0.714033
100100	Pvalb	Psmd8-202_ENSMUST00000182328	0	0	0.443203
100108	Pvalb	Nfkbib-202_ENSMUST00000085851	0	1.16822e-07	0.452018
100121	Pvalb	Psmc4-201_ENSMUST00000032824	0	7.20803e-08	0.213231
100142	Pvalb	Mrps11-205_ENSMUST00000133553	0	0	0.715386
100144	Pvalb	Mrps11-201_ENSMUST00000032840	0	0	0.875429
100145	Pvalb	Mrpl46-201_ENSMUST00000032841	0	0	0.676144
100151	Pvalb	Tmem126b-201_ENSMUST00000032843	0	0	0.766452
100179	Pvalb	Me3-203_ENSMUST00000159167	0	0	2.41076
100181	Pvalb	Me3-206_ENSMUST00000160995	0	0	2.74801
100210	Pvalb	Ndufc2-201_ENSMUST00000032882	0	0	0.263291
100226	Pvalb	Coq7-201_ENSMUST00000032887	0	0	0.548682
100350	Pvalb	Aldoa-201_ENSMUST00000032934	0	0	0.22317
100365	Pvalb	Ppp4c-201_ENSMUST00000032936	0	3.32448e-09	0.473043
100381	Pvalb	Mrpl48-202_ENSMUST00000107053	3.24613e-09	1.05759e-05	0.366929
100383	Pvalb	Mrpl48-204_ENSMUST00000132888	0	0	0.448272
100484	Pvalb	Eif3c-201_ENSMUST00000032992	0	0	0.501423
100485	Pvalb	Eif3c-202_ENSMUST00000180459	0	0	0.681232
100612	Pvalb	Cox6a2-201_ENSMUST00000033049	0	0	4.74852
100670	Pvalb	Stx1b-201_ENSMUST00000106267	0	0	0.502613
100736	Pvalb	Lamtor1-201_ENSMUST00000033131	0	5.65366e-10	0.29899
100798	Pvalb	Ndufab1-205_ENSMUST00000130904	0	0	0.566302
100799	Pvalb	Ndufab1-208_ENSMUST00000146022	0	0	0.636679
100804	Pvalb	Ndufab1-206_ENSMUST00000139456	0	0	0.662165
100805	Pvalb	Ndufab1-203_ENSMUST00000123296	0	0	0.471507
100824	Pvalb	Mettl9-201_ENSMUST00000033163	4.53781e-08	0.000147842	0.365028
100831	Pvalb	Mrpl17-204_ENSMUST00000176498	1.02007e-06	0.00332339	0.318103
100854	Pvalb	Uqcrc2-201_ENSMUST00000033176	0	0	0.522941
100926	Pvalb	Oat-201_ENSMUST00000084500	3.11188e-10	1.01385e-06	0.491934
100998	Pvalb	Bccip-201_ENSMUST00000033282	0	0	0.450656
101082	Pvalb	Ndufb11-201_ENSMUST00000116621	0	0	0.451289
101091	Pvalb	Cdk16-201_ENSMUST00000033380	0	0	0.883408
101102	Pvalb	Glrx3-201_ENSMUST00000064404	0	0	0.307761
101318	Pvalb	Dynlt3-201_ENSMUST00000033519	0	0	0.960365
101329	Pvalb	Fundc2-201_ENSMUST00000033541	0	0	0.875349
101339	Pvalb	Brcc3-205_ENSMUST00000133781	0	0	0.711389
101340	Pvalb	Brcc3-202_ENSMUST00000114074	0	0	0.747631
101394	Pvalb	Cox7b-201_ENSMUST00000033582	0	0	0.537237
101395	Pvalb	Cox7b-203_ENSMUST00000155377	0	0	0.515981
101471	Pvalb	Pdha1-201_ENSMUST00000033662	0	0	0.945184
101726	Pvalb	Tceal6-201_ENSMUST00000033783	0	0	0.267681
101753	Pvalb	Tsc22d3-202_ENSMUST00000112995	0	0	1.28624
101804	Pvalb	Lamp1-201_ENSMUST00000033824	0	4.993e-10	0.343902
101806	Pvalb	Gas6-201_ENSMUST00000033828	0	0	0.883575
101814	Pvalb	Coprs-201_ENSMUST00000033839	0	0	0.571581
101909	Pvalb	Leprotl1-201_ENSMUST00000033910	4.80997e-10	1.56709e-06	0.446388
101955	Pvalb	Smim19-201_ENSMUST00000033935	0	0	0.815561
101956	Pvalb	Polb-201_ENSMUST00000033938	0	0	0.505739
102121	Pvalb	Vps37a-201_ENSMUST00000098817	0	5.44784e-09	0.386284
102156	Pvalb	Tmem184c-201_ENSMUST00000034030	0	0	0.831083
102226	Pvalb	Slc25a4-201_ENSMUST00000034049	0	0	0.460599
102232	Pvalb	Ufsp2-201_ENSMUST00000034051	0	0	1.09389
102296	Pvalb	Aktip-201_ENSMUST00000109609	0	0	0.688069
102298	Pvalb	Aktip-205_ENSMUST00000125257	0	0	0.709196
102320	Pvalb	Got2-201_ENSMUST00000034097	0	0	1.06874
102363	Pvalb	Dnaja2-201_ENSMUST00000034138	0	0	0.441583
102374	Pvalb	Tecr-201_ENSMUST00000019382	0	0	0.541744
102377	Pvalb	Tecr-214_ENSMUST00000212990	0	0	0.248258
102383	Pvalb	Tecr-203_ENSMUST00000165740	0	0	0.220136
102457	Pvalb	Amfr-201_ENSMUST00000053766	0	9.74858e-10	0.421623
102479	Pvalb	Mt3-201_ENSMUST00000034211	1.83578e-07	0.000598098	0.12395
102486	Pvalb	Mt1-201_ENSMUST00000034215	0	0	1.64265
102495	Pvalb	Herpud1-205_ENSMUST00000161576	0	0	0.861231
102522	Pvalb	Arl2bp-201_ENSMUST00000034228	0	0	0.595531
102536	Pvalb	Ciapin1-201_ENSMUST00000034233	0	0	0.905509
102545	Pvalb	Coq9-201_ENSMUST00000034234	0	0	1.25333
102553	Pvalb	Polr2c-201_ENSMUST00000109521	0	0	0.273358
102580	Pvalb	Cfap20-201_ENSMUST00000034249	9.73409e-07	0.00317137	0.326881
102602	Pvalb	Map1lc3b-201_ENSMUST00000034270	0	0	0.487929
102605	Pvalb	Map1lc3b-205_ENSMUST00000181948	1.4311e-06	0.00466254	0.370463
102629	Pvalb	Cox4i1-201_ENSMUST00000034276	0	0	0.487757
102646	Pvalb	Babam1-201_ENSMUST00000002473	0	0	0.454999
102717	Pvalb	Rab3a-204_ENSMUST00000110093	0	0	0.404818
102721	Pvalb	Rab3a-201_ENSMUST00000034301	0	0	0.323158
102741	Pvalb	Lsm4-201_ENSMUST00000034311	0	0	0.726823
102811	Pvalb	Fam96b-201_ENSMUST00000093234	6.1643e-09	2.00833e-05	0.378173
102843	Pvalb	Psmb10-201_ENSMUST00000034369	0	0	1.00256
102845	Pvalb	Psmb10-205_ENSMUST00000212686	0	0	0.712413
102875	Pvalb	Vps4a-201_ENSMUST00000034388	5.80532e-10	1.89137e-06	0.397223
102986	Pvalb	Bcar1-201_ENSMUST00000166232	0	6.09639e-08	0.506886
102998	Pvalb	Aars-201_ENSMUST00000034441	0	0	0.575234
103064	Pvalb	Aplp2-202_ENSMUST00000079758	0	2.50664e-09	0.525549
103109	Pvalb	Ubash3b-201_ENSMUST00000044155	0	0	0.553045
103116	Pvalb	Clmp-201_ENSMUST00000034522	0	0	1.31251
103159	Pvalb	Srpr-201_ENSMUST00000034541	9.74836e-08	0.000317601	0.373282
103164	Pvalb	Abhd12-201_ENSMUST00000056149	0	0	0.631652
103170	Pvalb	Acat1-201_ENSMUST00000034547	2.92049e-10	9.51496e-07	0.316669
103177	Pvalb	Fdx1-201_ENSMUST00000034552	0	0	0.915887
103264	Pvalb	Arcn1-201_ENSMUST00000034607	1.2812e-06	0.00417414	0.306758
103281	Pvalb	Trappc4-201_ENSMUST00000034623	0	0	0.419167
103315	Pvalb	Fez1-201_ENSMUST00000034630	0	0	0.531998
103335	Pvalb	Tmem218-201_ENSMUST00000034632	0	0	0.907191
103371	Pvalb	Pin1-201_ENSMUST00000034689	0	0	0.199709
103429	Pvalb	Tmod2-208_ENSMUST00000215614	3.943e-09	1.28463e-05	0.444678
103440	Pvalb	Gnb5-206_ENSMUST00000215875	0	0	0.907897
103469	Pvalb	Rsl24d1-201_ENSMUST00000034738	1.24215e-06	0.00404692	0.314846
103494	Pvalb	Fam81a-201_ENSMUST00000034749	0	0	1.82157
103530	Pvalb	Rora-202_ENSMUST00000113624	0	0	1.50185
103599	Pvalb	Bckdhb-201_ENSMUST00000034801	1.56673e-07	0.000510441	0.513086
103601	Pvalb	Bckdhb-206_ENSMUST00000190637	0	0	0.690176
103625	Pvalb	Idh3a-204_ENSMUST00000215273	0	0	0.921671
103627	Pvalb	Idh3a-201_ENSMUST00000167866	0	0	1.26393
103628	Pvalb	Idh3a-203_ENSMUST00000214136	0	0	0.953946
103629	Pvalb	Idh3a-205_ENSMUST00000217484	0	0	1.11082
103654	Pvalb	Pkm-202_ENSMUST00000163694	0	0	0.66769
103655	Pvalb	Pkm-201_ENSMUST00000034834	0	0	0.529203
103694	Pvalb	Commd4-201_ENSMUST00000065358	4.89786e-10	1.59572e-06	0.338812
103714	Pvalb	Mpi-201_ENSMUST00000034856	0	0	0.808918
103717	Pvalb	Ube2q2-201_ENSMUST00000059555	1.5562e-06	0.00507009	0.320021
103742	Pvalb	Etfa-201_ENSMUST00000034866	0	0	1.23539
103770	Pvalb	Tmem30a-201_ENSMUST00000034878	0	0	0.884796
103779	Pvalb	Cox7a2-203_ENSMUST00000215933	0	0	0.484007
103781	Pvalb	Cox7a2-201_ENSMUST00000034881	0	0	0.446625
103799	Pvalb	Nptn-206_ENSMUST00000176557	0	2.29021e-10	0.166294
103863	Pvalb	Tpm1-209_ENSMUST00000113690	0	0	0.854935
103904	Pvalb	Fam96a-201_ENSMUST00000034945	0	0	0.945684
103909	Pvalb	Snx1-201_ENSMUST00000034946	0	0	0.607016
103912	Pvalb	Ppib-202_ENSMUST00000213785	0	0	0.589042
103965	Pvalb	Snapc5-201_ENSMUST00000034965	0	0	0.460013
103977	Pvalb	2300009A05Rik-201_ENSMUST00000168665	0	0	1.58302
104105	Pvalb	Mrps22-201_ENSMUST00000035034	0	0	0.738131
104111	Pvalb	Faim-201_ENSMUST00000035038	0	5.84356e-09	0.366087
104112	Pvalb	Faim-202_ENSMUST00000112911	4.67452e-09	1.52296e-05	0.335046
104152	Pvalb	Map4-206_ENSMUST00000169851	0	0	0.538111
104160	Pvalb	Map4-204_ENSMUST00000164930	0	0	0.937405
104194	Pvalb	Cspg5-205_ENSMUST00000199736	6.76343e-10	2.20353e-06	0.300238
104300	Pvalb	Rpsa-206_ENSMUST00000217356	4.91118e-08	0.000160006	0.169827
104326	Pvalb	Ss18l2-203_ENSMUST00000214535	0	0	1.08464
104331	Pvalb	Ss18l2-201_ENSMUST00000035113	0	0	0.33769
104350	Pvalb	Cck-205_ENSMUST00000216176	0	0	2.54705
104353	Pvalb	Cck-201_ENSMUST00000035120	0	0	3.46523
104392	Pvalb	Rab6b-201_ENSMUST00000035155	0	0	0.368141
104416	Pvalb	Uba5-201_ENSMUST00000035166	0	8.48645e-08	0.484001
104500	Pvalb	Manf-205_ENSMUST00000160978	6.6416e-07	0.00216383	0.275018
104565	Pvalb	Bsn-202_ENSMUST00000124763	9.9371e-07	0.00323751	0.276383
104634	Pvalb	Nicn1-201_ENSMUST00000035227	1.20664e-06	0.00393122	0.273757
104665	Pvalb	Nt5m-201_ENSMUST00000102695	0	0	1.25046
104859	Pvalb	Srxn1-201_ENSMUST00000041500	0	0	0.908352
104890	Pvalb	Ank2-216_ENSMUST00000182588	0	0	0.478259
104923	Pvalb	2410131K14Rik-201_ENSMUST00000049138	0	0	0.84194
104954	Pvalb	Smap2-201_ENSMUST00000043200	0	0	0.532865
104973	Pvalb	Acsl3-201_ENSMUST00000035779	0	0	1.82844
104976	Pvalb	Acsl3-205_ENSMUST00000142704	0	0	1.95036
104987	Pvalb	Rangrf-201_ENSMUST00000038644	0	0	1.62914
105006	Pvalb	Atg12-201_ENSMUST00000035648	0	1.93481e-10	0.530184
105205	Pvalb	Pfkm-205_ENSMUST00000230445	0	0	0.977341
105356	Pvalb	Mzt1-201_ENSMUST00000042662	0	0	0.523911
105449	Pvalb	Kctd17-210_ENSMUST00000229290	0	0	1.43201
105450	Pvalb	Kctd17-209_ENSMUST00000166142	0	0	1.40584
105467	Pvalb	Mif-201_ENSMUST00000038169	0	0	0.387501
105511	Pvalb	Map2k4-201_ENSMUST00000046963	1.99047e-07	0.000648494	0.340897
105757	Pvalb	Gtf2a2-202_ENSMUST00000118198	0	0	0.437225
105766	Pvalb	Gtf2a2-204_ENSMUST00000119905	1.78458e-10	5.81415e-07	0.492464
105828	Pvalb	Tmem35a-201_ENSMUST00000037687	0	0	1.11136
105846	Pvalb	Lgi3-203_ENSMUST00000226548	0	0	1.7207
105847	Pvalb	Lgi3-201_ENSMUST00000047331	0	0	2.24219
105855	Pvalb	Cplx1-201_ENSMUST00000046892	0	0	1.59672
105943	Pvalb	Acbd6-202_ENSMUST00000080138	0	9.70933e-08	0.402108
105944	Pvalb	Acbd6-201_ENSMUST00000035560	1.48374e-06	0.00483403	0.204551
106015	Pvalb	Gadd45gip1-201_ENSMUST00000036734	0	0	0.275676
106024	Pvalb	Mtss1l-201_ENSMUST00000052457	0	0	0.374783
106067	Pvalb	Asb13-201_ENSMUST00000042288	0	0	0.874407
106102	Pvalb	Ephx4-201_ENSMUST00000049146	0	0	3.16507
106121	Pvalb	Tcea1-201_ENSMUST00000081551	0	1.71288e-08	0.251409
106133	Pvalb	Mrpl15-206_ENSMUST00000156816	0	0	0.348974
106134	Pvalb	Mrpl15-201_ENSMUST00000045689	0	0	0.562232
106135	Pvalb	Mrpl15-202_ENSMUST00000115538	0	0	0.659675
106232	Pvalb	Ndufb7-201_ENSMUST00000036996	0	0	0.298948
106297	Pvalb	Kcnk1-201_ENSMUST00000046765	0	0	1.23771
106536	Pvalb	Nsf-202_ENSMUST00000103075	0	0	0.342081
106568	Pvalb	Chchd4-201_ENSMUST00000040835	0	0	0.404959
106659	Pvalb	Exosc4-201_ENSMUST00000059045	2.39292e-06	0.00779614	0.326294
106695	Pvalb	Nipsnap1-201_ENSMUST00000038570	4.23914e-10	1.38111e-06	0.466666
106749	Pvalb	Ina-201_ENSMUST00000037636	0	0	1.07185
106829	Pvalb	Gcsh-201_ENSMUST00000040484	0	0	1.04014
106841	Pvalb	Cops8-201_ENSMUST00000036153	2.32913e-09	7.5883e-06	0.359517
106879	Pvalb	Snx2-201_ENSMUST00000037850	9.45864e-10	3.08162e-06	0.4012
106950	Pvalb	Atp5h-201_ENSMUST00000043931	0	0	0.403886
106999	Pvalb	Myo5a-201_ENSMUST00000123128	0	0	0.588658
107140	Pvalb	Rnps1-203_ENSMUST00000163717	1.20668e-06	0.00393138	0.36622
107303	Pvalb	Rab24-201_ENSMUST00000035242	1.66165e-10	5.41365e-07	0.315011
107421	Pvalb	Nudt19-201_ENSMUST00000040962	0	0	0.768059
107423	Pvalb	Nudt19-203_ENSMUST00000142930	0	0	0.829812
107424	Pvalb	Mrpl34-201_ENSMUST00000048914	0	0	0.817464
107430	Pvalb	Sncb-201_ENSMUST00000036825	0	0	0.604882
107499	Pvalb	Mrpl54-201_ENSMUST00000046114	0	0	0.576141
107553	Pvalb	Eef2-201_ENSMUST00000047864	0	0	0.390991
107568	Pvalb	Zbtb7a-201_ENSMUST00000048128	0	0	0.442124
107584	Pvalb	Map2k2-202_ENSMUST00000105331	1.94677e-10	6.34257e-07	0.444722
107608	Pvalb	Anapc13-201_ENSMUST00000038673	0	1.54946e-08	0.485401
107610	Pvalb	Anapc13-204_ENSMUST00000190279	0	1.78982e-08	0.361106
107683	Pvalb	Arhgap5-201_ENSMUST00000110725	0	0	1.28396
107685	Pvalb	Arhgap5-204_ENSMUST00000219443	0	0	1.3403
107707	Pvalb	Ap2b1-201_ENSMUST00000018875	0	2.84274e-10	0.359287
107732	Pvalb	1110059E24Rik-201_ENSMUST00000038830	0	1.14873e-07	0.531144
107769	Pvalb	Tubg1-201_ENSMUST00000043680	0	0	0.728202
107906	Pvalb	Arx-201_ENSMUST00000046565	0	0	0.807199
107928	Pvalb	Nat14-204_ENSMUST00000207687	3.53033e-10	1.15018e-06	0.394902
107938	Pvalb	Cops4-201_ENSMUST00000045993	1.82696e-09	5.95224e-06	0.323239
108179	Pvalb	Eif1-203_ENSMUST00000139846	0	0	0.816774
108228	Pvalb	Tsen34-201_ENSMUST00000038521	0	0	1.02213
108366	Pvalb	Ndufa3-201_ENSMUST00000076657	0	0	0.494906
108370	Pvalb	Ndufa3-204_ENSMUST00000148403	0	0	0.456608
108436	Pvalb	Dync1li2-201_ENSMUST00000041769	0	0	0.623469
108456	Pvalb	R3hdm4-201_ENSMUST00000045628	2.23842e-06	0.00729277	0.340277
108463	Pvalb	Cep19-202_ENSMUST00000115168	0	0	0.950193
108534	Pvalb	Syt1-206_ENSMUST00000156979	0	0	0.855432
108537	Pvalb	Syt1-201_ENSMUST00000064054	1.53757e-06	0.00500941	0.177147
108551	Pvalb	Cox8a-201_ENSMUST00000039758	0	0	0.20801
108553	Pvalb	Rnf126-201_ENSMUST00000047203	5.19219e-08	0.000169162	0.294858
108607	Pvalb	Aldh5a1-201_ENSMUST00000037615	0	0	0.703839
108848	Pvalb	Rab3gap1-205_ENSMUST00000186865	0	9.87372e-08	0.241197
108895	Pvalb	Prickle1-201_ENSMUST00000048982	0	2.92589e-07	0.412814
108920	Pvalb	Fam69b-201_ENSMUST00000074240	0	0	0.675089
108925	Pvalb	Ankmy2-201_ENSMUST00000041640	1.02449e-06	0.0033378	0.350255
108937	Pvalb	Ndufa13-201_ENSMUST00000110167	0	0	0.214209
108963	Pvalb	Ube2r2-201_ENSMUST00000040008	2.14969e-10	7.00369e-07	0.314413
109004	Pvalb	Macrod1-201_ENSMUST00000040261	0	0	2.13917
109180	Pvalb	Gpi1-207_ENSMUST00000205870	4.10486e-09	1.33736e-05	0.242057
109182	Pvalb	Gpi1-201_ENSMUST00000038027	0	9.27266e-08	0.227377
109274	Pvalb	Rnf13-209_ENSMUST00000199041	2.17512e-10	7.08655e-07	0.488384
109282	Pvalb	Phpt1-201_ENSMUST00000039156	0	2.58558e-10	0.262998
109306	Pvalb	Cdc42ep3-201_ENSMUST00000068958	0	0	1.66298
109375	Pvalb	Ndrg4-203_ENSMUST00000080666	0	0	0.67834
109379	Pvalb	Ndrg4-202_ENSMUST00000073139	0	0	1.10206
109465	Pvalb	Etl4-220_ENSMUST00000156587	0	0	0.835887
109568	Pvalb	Cab39-202_ENSMUST00000113360	0	0	0.54877
109591	Pvalb	Ttll7-202_ENSMUST00000038090	0	0	1.33073
109592	Pvalb	Ttll7-201_ENSMUST00000037942	0	0	1.25957
109597	Pvalb	Cuedc2-201_ENSMUST00000051234	0	0	0.236453
109603	Pvalb	Cox6b1-201_ENSMUST00000075738	0	0	0.501246
109624	Pvalb	Decr2-201_ENSMUST00000040907	0	2.65962e-08	0.500341
109664	Pvalb	Fam135b-201_ENSMUST00000022953	0	0	1.07717
109734	Pvalb	Mrpl41-201_ENSMUST00000045604	2.57679e-07	0.000839517	0.119517
109742	Pvalb	Mrpl55-203_ENSMUST00000108785	1.26892e-10	4.13415e-07	0.502118
109873	Pvalb	Kif1bp-201_ENSMUST00000065887	0	3.63023e-10	0.542373
109997	Pvalb	Paip2-201_ENSMUST00000041314	0	0	0.353357
110010	Pvalb	Selenof-203_ENSMUST00000144859	0	3.16558e-09	0.369586
110011	Pvalb	Selenof-202_ENSMUST00000106211	0	0	0.252369
110013	Pvalb	Selenof-201_ENSMUST00000082437	0	0	0.367285
110049	Pvalb	Setd7-201_ENSMUST00000037141	2.78444e-08	9.0717e-05	0.275829
110096	Pvalb	Ddx1-201_ENSMUST00000071103	1.85276e-08	6.03631e-05	0.264977
110099	Pvalb	Ndufc1-201_ENSMUST00000038108	0	0	0.430219
110100	Pvalb	Ndufc1-203_ENSMUST00000145572	0	0	0.509356
110102	Pvalb	Ndufc1-204_ENSMUST00000193279	0	0	0.520095
110137	Pvalb	Rbm17-201_ENSMUST00000040314	3.97798e-09	1.29603e-05	0.435247
110288	Pvalb	Lsm1-204_ENSMUST00000211670	0	2.63552e-07	0.370528
110289	Pvalb	Lsm1-201_ENSMUST00000038421	0	0	0.427156
110302	Pvalb	Man1c1-201_ENSMUST00000038628	0	0	2.02868
110326	Pvalb	Larp1-203_ENSMUST00000178636	6.21395e-10	2.0245e-06	0.318338
110360	Pvalb	Actr1b-201_ENSMUST00000043951	0	0	0.489649
110494	Pvalb	Endod1-201_ENSMUST00000167549	0	0	0.684453
110626	Pvalb	Fam168b-201_ENSMUST00000047534	0	0	0.734814
110633	Pvalb	Arhgef4-201_ENSMUST00000047664	0	0	1.03829
110658	Pvalb	Mrpl47-201_ENSMUST00000043966	0	0	0.634804
110732	Pvalb	Nme1-203_ENSMUST00000135884	0	0	0.236242
110734	Pvalb	Nme1-201_ENSMUST00000021220	0	0	0.389379
110904	Pvalb	Cisd1-201_ENSMUST00000045887	0	0	0.17455
110956	Pvalb	Mrps26-202_ENSMUST00000145614	1.69339e-07	0.000551705	0.199167
110957	Pvalb	Mrps26-201_ENSMUST00000046149	0	0	0.313988
110984	Pvalb	Slc32a1-201_ENSMUST00000045738	0	0	0.332832
110985	Pvalb	Mrpl23-201_ENSMUST00000038675	0	1.41154e-09	0.312901
111002	Pvalb	Apopt1-201_ENSMUST00000040519	0	1.48511e-07	0.448085
111071	Pvalb	Ppm1k-201_ENSMUST00000042766	1.0701e-09	3.48638e-06	0.32276
111098	Pvalb	Cpe-201_ENSMUST00000048967	1.0597e-08	3.45249e-05	0.115175
111130	Pvalb	Dusp8-201_ENSMUST00000039926	0	0	0.555192
111146	Pvalb	H2afz-201_ENSMUST00000041045	0	0	0.356479
111147	Pvalb	H2afz-207_ENSMUST00000174561	0	1.14167e-08	0.449575
111166	Pvalb	Bri3bp-201_ENSMUST00000049040	0	0	0.470871
111175	Pvalb	Ndufv1-202_ENSMUST00000128787	0	0	0.728581
111179	Pvalb	Ndufv1-207_ENSMUST00000134479	0	0	0.991397
111180	Pvalb	Ndufv1-201_ENSMUST00000042497	0	0	0.906593
111288	Pvalb	Ccdc92-201_ENSMUST00000036206	0	0	0.766645
111323	Pvalb	Slc24a2-203_ENSMUST00000107157	0	0	2.00079
111351	Pvalb	Acd-204_ENSMUST00000212650	0	0	0.627862
111387	Pvalb	Kcnj9-201_ENSMUST00000062387	0	0	1.02245
111401	Pvalb	Gcc2-210_ENSMUST00000162984	0	0	0.513249
111404	Pvalb	Gcc2-201_ENSMUST00000057659	0	0	0.726237
111423	Pvalb	Dexi-201_ENSMUST00000038281	0	0	1.36844
111443	Pvalb	Rnf144b-201_ENSMUST00000068891	0	0	1.14138
111461	Pvalb	Kcna6-201_ENSMUST00000040751	0	0	1.04447
111463	Pvalb	Kcna6-203_ENSMUST00000128137	0	0	1.63326
111600	Pvalb	Ttc39b-203_ENSMUST00000102823	0	0	1.26206
111912	Pvalb	Pcp4l1-201_ENSMUST00000111332	0	0	1.67481
111952	Pvalb	Mpp6-202_ENSMUST00000036236	0	0	1.31609
111960	Pvalb	Gpr162-201_ENSMUST00000046893	1.92315e-09	6.26564e-06	0.298424
111981	Pvalb	Higd1a-205_ENSMUST00000215007	0	0	0.464617
111983	Pvalb	Higd1a-206_ENSMUST00000215300	0	5.81688e-08	0.173936
112019	Pvalb	Srcin1-203_ENSMUST00000107596	0	0	0.489557
112030	Pvalb	Uqcrfs1-201_ENSMUST00000042834	0	0	0.597931
112058	Pvalb	Sv2a-201_ENSMUST00000035371	0	0	0.322444
112246	Pvalb	Fndc4-202_ENSMUST00000172435	0	7.48965e-09	0.416799
112283	Pvalb	Pptc7-201_ENSMUST00000053426	0	0	0.817566
112338	Pvalb	Med30-201_ENSMUST00000037115	1.35212e-06	0.00440522	0.319075
112352	Pvalb	Degs1-201_ENSMUST00000035295	0	0	0.82589
112431	Pvalb	Atp5j2-201_ENSMUST00000037056	0	0	0.381654
112435	Pvalb	Atp5j2-202_ENSMUST00000161741	0	0	0.401342
112502	Pvalb	Atp5l-201_ENSMUST00000043675	0	0	0.208775
112506	Pvalb	Bud31-207_ENSMUST00000162594	1.34801e-10	4.39181e-07	0.320304
112536	Pvalb	Shank1-203_ENSMUST00000107938	0	0	0.217486
112558	Pvalb	Abcf1-201_ENSMUST00000043757	6.43059e-07	0.00209509	0.300038
112677	Pvalb	Phb-204_ENSMUST00000125172	0	0	0.714221
112680	Pvalb	Phb-201_ENSMUST00000036374	0	0	0.923347
112733	Pvalb	A230050P20Rik-201_ENSMUST00000043911	0	0	0.567131
112737	Pvalb	Man2a2-202_ENSMUST00000205318	0	0	1.03603
112828	Pvalb	Ube2l3-201_ENSMUST00000090192	0	0	0.444544
112838	Pvalb	Rabggtb-201_ENSMUST00000089950	0	0	0.517499
113020	Pvalb	Cdc123-201_ENSMUST00000043864	1.80223e-07	0.000587168	0.215881
113025	Pvalb	Cdc123-208_ENSMUST00000152519	1.18427e-06	0.00385836	0.31409
113087	Pvalb	Cmc1-201_ENSMUST00000044220	0	0	0.691981
113134	Pvalb	AW209491-202_ENSMUST00000178289	0	0	0.67748
113209	Pvalb	Srrm2-205_ENSMUST00000186961	0	1.4443e-08	0.221611
113295	Pvalb	Lgi2-202_ENSMUST00000199942	0	0	1.35906
113305	Pvalb	Vstm2b-201_ENSMUST00000044705	0	0	0.948611
113306	Pvalb	Vstm2b-203_ENSMUST00000205845	0	0	1.54122
113323	Pvalb	Pcsk1n-201_ENSMUST00000041096	0	0	0.164335
113461	Pvalb	Prss23-204_ENSMUST00000207932	0	0	4.6981
113470	Pvalb	Cntnap2-206_ENSMUST00000207647	0	0	0.675931
113474	Pvalb	Cntnap2-202_ENSMUST00000114641	0	0	0.507006
113553	Pvalb	Micu3-201_ENSMUST00000068999	1.39648e-10	4.54972e-07	0.327034
113566	Pvalb	Tspyl4-201_ENSMUST00000047935	0	1.54617e-09	0.243924
113567	Pvalb	Tspyl4-202_ENSMUST00000213791	0	0	0.250721
113705	Pvalb	Rcan2-201_ENSMUST00000044792	0	0	0.914406
113718	Pvalb	Tmem246-201_ENSMUST00000042750	0	0	0.697764
113719	Pvalb	Stub1-201_ENSMUST00000044911	0	0	0.196375
113768	Pvalb	Mrpl12-201_ENSMUST00000043627	0	0	0.68319
113929	Pvalb	Prkrip1-204_ENSMUST00000151786	5.12066e-08	0.000166831	0.246468
113991	Pvalb	Ypel5-201_ENSMUST00000045174	0	0	0.447004
113992	Pvalb	Polr2j-201_ENSMUST00000041366	7.28621e-08	0.000237385	0.186216
114040	Pvalb	Gabbr2-201_ENSMUST00000107749	0	0	0.511871
114245	Pvalb	Ccdc32-201_ENSMUST00000036470	0	0	0.605741
114381	Pvalb	Ndufb10-201_ENSMUST00000045602	0	0	0.465109
114400	Pvalb	Flywch1-204_ENSMUST00000227120	0	0	0.539223
114416	Pvalb	Mrps35-202_ENSMUST00000123139	0	0	1.32998
114418	Pvalb	Mrps35-201_ENSMUST00000036111	0	0	0.953333
114443	Pvalb	Gpr176-201_ENSMUST00000039160	0	0	1.85169
114556	Pvalb	Fgfr1op2-203_ENSMUST00000067404	0	0	0.770198
114619	Pvalb	Mrps28-201_ENSMUST00000042148	0	0	0.735489
114633	Pvalb	Pacsin1-204_ENSMUST00000114873	0	0	1.20454
114637	Pvalb	Pacsin1-211_ENSMUST00000232437	0	0	0.515057
114640	Pvalb	Pacsin1-207_ENSMUST00000231350	0	0	0.830689
114692	Pvalb	Nsmce4a-202_ENSMUST00000160289	0	0	0.52589
114758	Pvalb	Ppp1ca-201_ENSMUST00000046094	1.20696e-06	0.00393227	0.182111
114802	Pvalb	Slc25a28-201_ENSMUST00000046038	0	0	1.32759
114803	Pvalb	Dtx3-202_ENSMUST00000116229	7.43225e-10	2.42143e-06	0.40483
114805	Pvalb	Dtx3-201_ENSMUST00000038217	2.0873e-09	6.80043e-06	0.392946
114986	Pvalb	Tsfm-201_ENSMUST00000040560	0	0	0.675179
115053	Pvalb	1110051M20Rik-202_ENSMUST00000094835	1.28935e-10	4.2007e-07	0.419544
115146	Pvalb	Oaz2-206_ENSMUST00000153700	0	0	0.795525
115267	Pvalb	Kcna2-201_ENSMUST00000038695	0	0	1.15125
115299	Pvalb	Rnf167-201_ENSMUST00000037534	0	0	0.516493
115500	Pvalb	Atp1a3-201_ENSMUST00000080882	0	0	0.468993
115622	Pvalb	Map7d2-203_ENSMUST00000112471	0	0	0.763922
115629	Pvalb	Ghitm-201_ENSMUST00000042564	0	0	0.721999
115630	Pvalb	Ghitm-202_ENSMUST00000165649	0	0	0.906246
115634	Pvalb	Gm17018-201_ENSMUST00000047057	0	2.43913e-07	0.323683
115749	Pvalb	Rpusd1-201_ENSMUST00000047273	1.96192e-06	0.00639194	0.375701
115799	Pvalb	Ublcp1-201_ENSMUST00000102795	0	0	1.24348
115854	Pvalb	Ttc1-201_ENSMUST00000048578	0	0	0.895495
116211	Pvalb	Fam104a-201_ENSMUST00000120194	0	0	0.677379
116230	Pvalb	Ddx24-201_ENSMUST00000044923	0	0	0.487387
116254	Pvalb	Rragb-201_ENSMUST00000039720	0	0	0.600797
116292	Pvalb	Cox6a1-201_ENSMUST00000040154	0	0	0.463957
116309	Pvalb	Gm20604-201_ENSMUST00000174651	8.85727e-08	0.00028857	0.302003
116333	Pvalb	Coro2b-201_ENSMUST00000048043	0	0	0.987492
116339	Pvalb	Coq5-201_ENSMUST00000040421	0	0	0.683811
116415	Pvalb	Phlda3-201_ENSMUST00000038945	0	0	1.40349
116479	Pvalb	Ndufa7-201_ENSMUST00000048249	1.6266e-07	0.000529946	0.0834236
116606	Pvalb	Elmod1-201_ENSMUST00000048409	0	0	0.494429
116737	Pvalb	Inpp5f-208_ENSMUST00000151237	0	3.88726e-10	0.35735
116764	Pvalb	Ppig-206_ENSMUST00000134424	5.51646e-10	1.79726e-06	0.401372
116797	Pvalb	Bend6-202_ENSMUST00000115161	0	0	1.01053
116799	Pvalb	Bend6-201_ENSMUST00000062289	0	0	1.22292
116821	Pvalb	Chchd7-201_ENSMUST00000041122	0	0	1.06901
117032	Pvalb	Smim12-201_ENSMUST00000142029	0	0	0.571479
117054	Pvalb	Crtac1-201_ENSMUST00000048630	0	0	1.68763
117060	Pvalb	Atf4-201_ENSMUST00000109605	0	0	0.407638
117182	Pvalb	Sdhaf3-201_ENSMUST00000040826	0	0	0.738211
117283	Pvalb	Dhrs7b-201_ENSMUST00000042281	0	0	0.607603
117441	Pvalb	Ypel3-201_ENSMUST00000038614	0	1.5514e-07	0.123065
117516	Pvalb	Wdr74-201_ENSMUST00000049424	0	3.15625e-07	0.504623
117524	Pvalb	Sgtb-201_ENSMUST00000044385	0	0	0.928027
117536	Pvalb	Krtcap2-204_ENSMUST00000168900	0	0	0.309995
117617	Pvalb	Alkbh6-201_ENSMUST00000060834	0	0	0.496971
117749	Pvalb	Pyurf-201_ENSMUST00000053386	0	0	1.33865
117796	Pvalb	Tmem11-201_ENSMUST00000062677	0	0	0.641773
117875	Pvalb	Chd3os-201_ENSMUST00000129321	0	0	0.400099
117877	Pvalb	Chd3os-203_ENSMUST00000218008	0	0	0.856551
117884	Pvalb	Pgp-201_ENSMUST00000053024	0	0	0.552851
117930	Pvalb	Zc2hc1a-201_ENSMUST00000051064	0	0	0.918151
117976	Pvalb	Diras1-201_ENSMUST00000055125	0	0	0.765461
118000	Pvalb	Ptpn11-202_ENSMUST00000100770	1.43449e-10	4.67358e-07	0.468569
118017	Pvalb	Lysmd4-208_ENSMUST00000208698	0	0	0.957513
118151	Pvalb	Rell2-201_ENSMUST00000070709	0	0	1.61719
118183	Pvalb	Gpr22-201_ENSMUST00000057783	0	0	0.801025
118188	Pvalb	Fam19a2-203_ENSMUST00000219723	0	0	2.20384
118204	Pvalb	2900011O08Rik-201_ENSMUST00000056521	0	0	0.513075
118252	Pvalb	Grsf1-202_ENSMUST00000113234	0	0	1.10408
118277	Pvalb	Osbpl1a-208_ENSMUST00000121888	0	0	2.46469
118366	Pvalb	Sptssa-201_ENSMUST00000056228	0	0	0.752063
118433	Pvalb	Bod1-201_ENSMUST00000058060	1.9318e-08	6.29381e-05	0.254365
118462	Pvalb	Acp1-202_ENSMUST00000074038	0	1.29693e-07	0.317067
118464	Pvalb	Acp1-205_ENSMUST00000219697	0	1.1105e-07	0.454289
118472	Pvalb	Smim7-203_ENSMUST00000167290	9.33951e-08	0.000304281	0.301115
118484	Pvalb	Rnf208-203_ENSMUST00000154498	0	0	0.547662
118486	Pvalb	Rnf208-201_ENSMUST00000060818	0	0	0.553201
118499	Pvalb	Csrnp3-204_ENSMUST00000122912	0	0	0.590457
118530	Pvalb	Gemin7-201_ENSMUST00000051364	1.69467e-06	0.00552123	0.236692
118536	Pvalb	Slc38a6-208_ENSMUST00000153941	0	4.12333e-09	0.369782
118542	Pvalb	Gskip-201_ENSMUST00000051934	0	0	0.658809
118585	Pvalb	Isca1-201_ENSMUST00000057115	0	0	0.878068
118633	Pvalb	Uqcrq-201_ENSMUST00000061326	0	0	0.431055
118634	Pvalb	Uqcrq-204_ENSMUST00000156503	0	0	0.418787
118635	Pvalb	Uqcrq-203_ENSMUST00000109021	0	0	0.447863
118710	Pvalb	Prkce-202_ENSMUST00000097275	0	3.89831e-09	0.329979
118816	Pvalb	Bola3-207_ENSMUST00000136501	0	0	0.881892
118819	Pvalb	Bola3-203_ENSMUST00000122216	0	0	1.03604
118830	Pvalb	Cirbp-202_ENSMUST00000105365	0	0	0.408227
118846	Pvalb	Nudt18-203_ENSMUST00000228768	0	0	0.573949
118905	Pvalb	Fahd1-201_ENSMUST00000049642	0	0	1.32372
118956	Pvalb	Hnrnph2-203_ENSMUST00000074950	0	8.57827e-09	0.547958
118959	Pvalb	Tmem60-201_ENSMUST00000115259	7.16834e-07	0.00233544	0.282653
118965	Pvalb	Cox19-206_ENSMUST00000197520	2.80466e-06	0.00913758	0.353137
119032	Pvalb	Esf1-201_ENSMUST00000046030	0	1.05482e-07	0.332877
119073	Pvalb	Mfsd5-201_ENSMUST00000051341	0	0	0.714092
119113	Pvalb	Ifitm10-201_ENSMUST00000059223	0	0	0.729434
119116	Pvalb	Ifitm10-202_ENSMUST00000084412	0	0	2.14749
119170	Pvalb	Mrps12-201_ENSMUST00000056078	8.64469e-07	0.00281644	0.193934
119333	Pvalb	Nxph1-202_ENSMUST00000160300	0	0	2.50048
119407	Pvalb	Slc25a23-201_ENSMUST00000040280	0	1.68976e-09	0.407731
119455	Pvalb	Ppm1e-201_ENSMUST00000055438	0	0	0.501825
119468	Pvalb	Cox17-201_ENSMUST00000050273	0	0	0.221112
119584	Pvalb	Mapk10-212_ENSMUST00000170792	3.32035e-07	0.00108177	0.412281
119589	Pvalb	Mapk10-209_ENSMUST00000141573	0	1.98697e-09	0.529443
119618	Pvalb	Cystm1-201_ENSMUST00000050584	0	0	0.338205
119629	Pvalb	Mrps7-201_ENSMUST00000058109	3.19262e-09	1.04015e-05	0.301602
119697	Pvalb	Fbl-201_ENSMUST00000042405	8.65933e-07	0.00282121	0.361331
119802	Pvalb	Dusp28-201_ENSMUST00000060913	0	0	1.35901
[truncated: 2,360 more rows]

## Sheet: subclass_isoform-GLUT
	index	name	p_raw	p_corr	es
90	L2/3 IT	Ccnd2-201_ENSMUST00000000188	0	0	0.448056
123	L2/3 IT	Lhx2-201_ENSMUST00000000253	0	0	2.35645
138	L2/3 IT	Dgke-202_ENSMUST00000107894	9.73521e-09	6.0738e-05	0.258467
141	L2/3 IT	Hddc2-201_ENSMUST00000000304	0	0	0.596107
147	L2/3 IT	Tpd52l1-202_ENSMUST00000213528	0	0	0.937165
180	L2/3 IT	Comt-201_ENSMUST00000000335	0	0	0.525495
192	L2/3 IT	Dazap2-201_ENSMUST00000000356	0	4.38707e-07	0.182315
195	L2/3 IT	Mcts1-203_ENSMUST00000134573	5.65743e-09	3.52967e-05	0.231792
196	L2/3 IT	Mcts1-201_ENSMUST00000000365	0	0	0.177834
197	L2/3 IT	Mcts1-204_ENSMUST00000140204	0	2.62411e-08	0.310404
282	L2/3 IT	Grasp-201_ENSMUST00000000543	0	0	1.84153
283	L2/3 IT	Acvr1b-201_ENSMUST00000000544	0	9.20441e-09	0.30475
301	L2/3 IT	Gabra2-203_ENSMUST00000197284	0	0	1.62361
302	L2/3 IT	Gabra2-204_ENSMUST00000198625	0	0	1.15863
464	L2/3 IT	Car4-201_ENSMUST00000103194	0	0	3.67896
486	L2/3 IT	Tpd52l2-202_ENSMUST00000069712	0	0	0.51139
489	L2/3 IT	Tpd52l2-203_ENSMUST00000108799	0	9.80939e-08	0.293881
496	L2/3 IT	Fmr1-206_ENSMUST00000114657	7.58371e-07	0.00473148	0.375828
510	L2/3 IT	Bcl11a-201_ENSMUST00000000881	0	0	0.365181
578	L2/3 IT	Chtop-202_ENSMUST00000049937	1.63281e-10	1.01871e-06	0.406193
581	L2/3 IT	Snapin-203_ENSMUST00000149884	1.77484e-10	1.10732e-06	0.352599
585	L2/3 IT	Snapin-204_ENSMUST00000184877	1.27598e-07	0.000796081	0.389111
590	L2/3 IT	S100a6-201_ENSMUST00000001051	0	0	3.76796
674	L2/3 IT	Luzp1-204_ENSMUST00000129230	0	0	0.825054
677	L2/3 IT	Luzp1-203_ENSMUST00000105849	0	0	0.560726
690	L2/3 IT	Ift20-203_ENSMUST00000128788	0	0	0.237105
751	L2/3 IT	Snrnp27-201_ENSMUST00000001186	0	1.26608e-10	0.130266
762	L2/3 IT	Calm1-203_ENSMUST00000127300	0	0	0.203911
763	L2/3 IT	Calm1-204_ENSMUST00000153524	0	0	0.2235
765	L2/3 IT	Calm1-202_ENSMUST00000110082	0	0	0.148205
773	L2/3 IT	Agpat3-201_ENSMUST00000001240	5.2315e-08	0.000326393	0.263663
808	L2/3 IT	Ckb-204_ENSMUST00000222705	0	0	0.443502
844	L2/3 IT	Srr-204_ENSMUST00000121738	0	0	0.816897
848	L2/3 IT	Fndc5-201_ENSMUST00000102600	0	0	0.963527
859	L2/3 IT	Vps50-207_ENSMUST00000184461	0	9.6748e-08	0.145825
862	L2/3 IT	Vps50-208_ENSMUST00000184780	0	0	0.532008
897	L2/3 IT	Mef2d-201_ENSMUST00000001455	0	0	0.499886
1027	L2/3 IT	Nom1-201_ENSMUST00000001611	0	2.10216e-09	0.268635
1031	L2/3 IT	Ergic1-206_ENSMUST00000167662	0	0	0.374203
1036	L2/3 IT	Ifrd1-204_ENSMUST00000165027	0	0	1.0297
1038	L2/3 IT	Ifrd1-202_ENSMUST00000164047	0	0	0.920959
1039	L2/3 IT	Ifrd1-201_ENSMUST00000001672	0	0	0.68106
1064	L2/3 IT	Ddx18-201_ENSMUST00000001724	0	3.99968e-07	0.37563
1226	L2/3 IT	Nfix-201_ENSMUST00000076715	0	4.06832e-07	0.419524
1272	L2/3 IT	Gria3-201_ENSMUST00000076349	0	0	1.14551
1275	L2/3 IT	Gria3-206_ENSMUST00000139965	1.679e-08	0.000104753	0.415633
1300	L2/3 IT	Idh3g-206_ENSMUST00000142707	0	0	1.14087
1303	L2/3 IT	Idh3g-208_ENSMUST00000148419	0	0	1.35238
1304	L2/3 IT	Idh3g-202_ENSMUST00000129070	0	0	0.852824
1306	L2/3 IT	Idh3g-209_ENSMUST00000156299	0	0	0.806327
1334	L2/3 IT	Ift46-201_ENSMUST00000002099	1.34008e-06	0.00836075	0.150305
1413	L2/3 IT	Celf2-209_ENSMUST00000137733	0	0	1.51419
1420	L2/3 IT	Celf2-201_ENSMUST00000002176	0	0	1.14033
1422	L2/3 IT	Celf2-217_ENSMUST00000182404	0	0	0.804253
1433	L2/3 IT	Celf2-215_ENSMUST00000182037	0	0	1.85748
1606	L2/3 IT	Ranbp3-201_ENSMUST00000002445	0	9.22393e-09	0.411674
1633	L2/3 IT	Braf-201_ENSMUST00000002487	0	0	0.273703
1662	L2/3 IT	Rgs20-201_ENSMUST00000002533	0	0	0.861532
1742	L2/3 IT	Akap8l-201_ENSMUST00000050214	0	0	0.474119
1747	L2/3 IT	Pdcd2l-201_ENSMUST00000002710	0	0	0.416009
1751	L2/3 IT	Alkbh7-201_ENSMUST00000002737	0	0	0.747908
1755	L2/3 IT	Med6-204_ENSMUST00000161211	0	0	0.590135
1827	L2/3 IT	Ggct-201_ENSMUST00000002874	5.45503e-09	3.40339e-05	0.326889
1828	L2/3 IT	Ggct-202_ENSMUST00000131475	3.2177e-08	0.000200752	0.210924
1840	L2/3 IT	Nudt14-202_ENSMUST00000221397	1.14005e-07	0.000711278	0.238196
1847	L2/3 IT	Epdr1-201_ENSMUST00000002885	0	0	0.21084
2061	L2/3 IT	Atp5d-203_ENSMUST00000105367	0	0	0.546126
2091	L2/3 IT	Pafah1b2-201_ENSMUST00000172450	8.99996e-08	0.000561508	0.115402
2151	L2/3 IT	Sh3gl1-201_ENSMUST00000003268	0	1.81162e-09	0.403953
2160	L2/3 IT	Dvl3-203_ENSMUST00000171572	0	0	0.382006
2189	L2/3 IT	Car11-201_ENSMUST00000003360	0	0	0.399049
2190	L2/3 IT	Car11-204_ENSMUST00000210872	0	0	0.679498
2197	L2/3 IT	Dlgap1-216_ENSMUST00000156946	0	0	0.881582
2203	L2/3 IT	Dlgap1-213_ENSMUST00000150798	0	0	0.673658
2207	L2/3 IT	Dlgap1-211_ENSMUST00000148486	0	0	0.349732
2247	L2/3 IT	Abhd17a-201_ENSMUST00000003436	7.12735e-08	0.000444676	0.156313
2253	L2/3 IT	Cacnb3-206_ENSMUST00000230490	0	0	0.838561
2374	L2/3 IT	Phyhip-201_ENSMUST00000003561	0	0	0.604544
2410	L2/3 IT	Dgcr6-202_ENSMUST00000076757	0	0	0.586962
2412	L2/3 IT	Dgcr6-206_ENSMUST00000151266	4.31711e-10	2.69345e-06	0.39896
2433	L2/3 IT	Ercc1-201_ENSMUST00000003645	0	4.50374e-09	0.399771
2445	L2/3 IT	Crtc1-201_ENSMUST00000076615	0	0	0.534212
2598	L2/3 IT	Nob1-201_ENSMUST00000003946	0	0	0.507246
2628	L2/3 IT	Lin7b-201_ENSMUST00000003971	0	0	0.307603
2632	L2/3 IT	Bax-201_ENSMUST00000033093	3.37716e-10	2.10701e-06	0.166365
2638	L2/3 IT	Tfam-201_ENSMUST00000092430	0	0	0.524534
2642	L2/3 IT	Mmd-201_ENSMUST00000004050	0	0	0.37994
2646	L2/3 IT	Hlf-201_ENSMUST00000004051	0	0	1.07024
2657	L2/3 IT	Ssbp2-203_ENSMUST00000133984	0	0	0.354078
2674	L2/3 IT	Brinp2-201_ENSMUST00000004133	0	0	0.655895
2680	L2/3 IT	Gstm5-204_ENSMUST00000169365	0	0	0.351506
2855	L2/3 IT	9330159F19Rik-201_ENSMUST00000092627	0	0	0.341515
2875	L2/3 IT	Tmed4-201_ENSMUST00000004508	2.09426e-10	1.30661e-06	0.181284
3009	L2/3 IT	Etfb-201_ENSMUST00000004729	0	0	0.355104
3027	L2/3 IT	Sgce-201_ENSMUST00000004750	0	0	0.531977
3054	L2/3 IT	Slbp-201_ENSMUST00000057551	0	0	0.494064
3055	L2/3 IT	Slbp-203_ENSMUST00000101354	0	0	0.532992
3073	L2/3 IT	Polr2e-201_ENSMUST00000004786	0	0	0.271458
3088	L2/3 IT	Mtfp1-201_ENSMUST00000004868	0	0	1.20109
3149	L2/3 IT	Ap1s1-201_ENSMUST00000111080	0	0	0.518839
3153	L2/3 IT	Srpk1-204_ENSMUST00000130643	0	0	0.304933
3156	L2/3 IT	Srpk1-206_ENSMUST00000145023	1.75751e-07	0.00109651	0.338797
3232	L2/3 IT	Tmem242-201_ENSMUST00000005053	9.50591e-09	5.93074e-05	0.267996
3304	L2/3 IT	Jkamp-202_ENSMUST00000117449	1.70944e-08	0.000106652	0.219163
3411	L2/3 IT	Cadm3-202_ENSMUST00000111220	0	0	0.789903
3438	L2/3 IT	Fbxo11-203_ENSMUST00000130379	0	2.32002e-08	0.376676
3445	L2/3 IT	Bud23-202_ENSMUST00000085984	1.07494e-09	6.70654e-06	0.335646
3446	L2/3 IT	Bud23-203_ENSMUST00000111205	6.6982e-07	0.00417901	0.25563
3466	L2/3 IT	Mprip-202_ENSMUST00000072031	0	0	0.454061
3490	L2/3 IT	Dnajb1-201_ENSMUST00000005620	0	0	1.10129
3522	L2/3 IT	Ndufs3-201_ENSMUST00000005647	3.86165e-09	2.40929e-05	0.0791074
3530	L2/3 IT	Por-201_ENSMUST00000005651	0	0	0.802
3569	L2/3 IT	Mef2c-217_ENSMUST00000198069	0	0	0.790844
3571	L2/3 IT	Mef2c-213_ENSMUST00000197681	0	0	0.843153
3572	L2/3 IT	Mef2c-212_ENSMUST00000197146	0	0	0.829958
3577	L2/3 IT	Mef2c-231_ENSMUST00000200394	0	0	1.06802
3579	L2/3 IT	Mef2c-222_ENSMUST00000199019	0	0	0.816656
3580	L2/3 IT	Mef2c-223_ENSMUST00000199105	0	0	0.792247
3586	L2/3 IT	Mef2c-209_ENSMUST00000196832	0	0	1.40107
3730	L2/3 IT	Bloc1s6-206_ENSMUST00000148460	0	2.41398e-07	0.395571
3744	L2/3 IT	Rsl1d1-201_ENSMUST00000119953	0	0	0.290965
3756	L2/3 IT	Ergic3-201_ENSMUST00000006035	1.11463e-10	6.95417e-07	0.258199
3858	L2/3 IT	Trap1-201_ENSMUST00000006137	0	1.41493e-08	0.486061
3882	L2/3 IT	Ankrd13d-201_ENSMUST00000056888	0	0	0.687478
3920	L2/3 IT	Napa-203_ENSMUST00000127637	0	1.71375e-10	0.532968
3921	L2/3 IT	Napa-206_ENSMUST00000140640	8.73781e-10	5.45152e-06	0.40015
3924	L2/3 IT	Napa-201_ENSMUST00000006181	0	0	0.29419
3929	L2/3 IT	Sra1-204_ENSMUST00000173482	2.41696e-07	0.00150794	0.144274
4043	L2/3 IT	Arpc2-201_ENSMUST00000006467	0	0	0.816822
4044	L2/3 IT	Arpc2-203_ENSMUST00000113820	0	0	0.60913
4081	L2/3 IT	Crip2-201_ENSMUST00000084882	0	0	0.211182
4109	L2/3 IT	Med8-201_ENSMUST00000019229	0	0	0.910478
4173	L2/3 IT	Pdk1-201_ENSMUST00000006669	0	0	0.603247
4201	L2/3 IT	Rundc3a-202_ENSMUST00000107102	0	0	0.500231
4258	L2/3 IT	Aplp1-201_ENSMUST00000006828	7.07184e-10	4.41212e-06	0.158697
4266	L2/3 IT	Qrich1-201_ENSMUST00000006851	0	0	0.466285
4295	L2/3 IT	Cdc42-201_ENSMUST00000030417	0	0	0.106335
4334	L2/3 IT	Tspan31-201_ENSMUST00000060991	3.91575e-08	0.000244304	0.152298
4364	L2/3 IT	Sod2-201_ENSMUST00000007012	0	0	0.211825
4403	L2/3 IT	Eif1b-201_ENSMUST00000007139	0	0	0.287104
4442	L2/3 IT	Neu1-201_ENSMUST00000007253	0	0	0.716349
4451	L2/3 IT	Lsm2-202_ENSMUST00000114011	0	0	0.513456
4466	L2/3 IT	Stx1a-201_ENSMUST00000005509	0	0	0.251823
4531	L2/3 IT	Hapln4-201_ENSMUST00000007738	0	0	0.771234
4533	L2/3 IT	Dus3l-201_ENSMUST00000007747	1.83214e-10	1.14308e-06	0.354491
4545	L2/3 IT	Homer1-202_ENSMUST00000079086	0	0	0.843684
4549	L2/3 IT	Homer1-204_ENSMUST00000102752	0	0	0.718322
4569	L2/3 IT	Arpp19-211_ENSMUST00000170310	0	0	0.483711
4571	L2/3 IT	Arpp19-203_ENSMUST00000166549	0	0	0.843813
4574	L2/3 IT	Arpp19-201_ENSMUST00000007800	0	0	0.528476
4575	L2/3 IT	Arpp19-202_ENSMUST00000164467	0	0	0.335516
4578	L2/3 IT	Arpp19-209_ENSMUST00000169492	0	0	1.33242
4603	L2/3 IT	Cpt1c-203_ENSMUST00000211901	0	0	0.348779
4647	L2/3 IT	Hnrnph1-201_ENSMUST00000069304	3.03834e-07	0.00189562	0.196167
4654	L2/3 IT	Hnrnph1-202_ENSMUST00000077817	0	4.36261e-09	0.639122
4696	L2/3 IT	Fzd3-202_ENSMUST00000131309	0	0	0.399484
4715	L2/3 IT	Fhl2-201_ENSMUST00000008280	0	1.40112e-09	0.239112
4716	L2/3 IT	Emc10-202_ENSMUST00000118808	0	0	0.16961
4743	L2/3 IT	Fnbp4-201_ENSMUST00000013759	4.25729e-08	0.000265612	0.273242
4792	L2/3 IT	Prpf31-205_ENSMUST00000143231	0	2.40445e-10	0.415418
4795	L2/3 IT	Sertad1-201_ENSMUST00000008528	0	0	0.700328
4813	L2/3 IT	Nutf2-201_ENSMUST00000008594	0	1.43003e-10	0.239518
4817	L2/3 IT	Arpc5-201_ENSMUST00000077755	2.69854e-07	0.00168362	0.125213
4858	L2/3 IT	Rbfox1-201_ENSMUST00000056416	0	0	0.515043
4863	L2/3 IT	Rbfox1-208_ENSMUST00000231194	0	0	3.3001
4913	L2/3 IT	Man1a2-201_ENSMUST00000008907	0	0	1.24641
4984	L2/3 IT	Ewsr1-210_ENSMUST00000144238	0	0	0.743943
5024	L2/3 IT	Lnpk-201_ENSMUST00000064503	0	0	0.548689
5059	L2/3 IT	Syn2-206_ENSMUST00000204617	0	0	0.39809
5061	L2/3 IT	Syn2-201_ENSMUST00000009538	0	0	0.938832
5066	L2/3 IT	Nav1-201_ENSMUST00000040599	0	0	0.739536
5091	L2/3 IT	Cdk9-202_ENSMUST00000120105	4.95053e-10	3.08864e-06	0.374823
5109	L2/3 IT	Mkl2-204_ENSMUST00000149359	0	0	0.373966
5158	L2/3 IT	Tfcp2-206_ENSMUST00000230254	0	0	0.17853
5210	L2/3 IT	Vps4b-201_ENSMUST00000094646	0	0	0.575137
5284	L2/3 IT	Rnf112-202_ENSMUST00000060255	0	0	1.33752
5314	L2/3 IT	Stx5a-209_ENSMUST00000176093	0	4.31152e-07	0.324191
5334	L2/3 IT	2610507B11Rik-201_ENSMUST00000010421	0	0	0.433645
5400	L2/3 IT	Rbm25-204_ENSMUST00000182032	0	1.80763e-07	0.221914
5438	L2/3 IT	Gabra1-205_ENSMUST00000205546	0	0	0.36261
5439	L2/3 IT	Gabra1-201_ENSMUST00000020707	0	0	0.485858
5470	L2/3 IT	Tbrg1-201_ENSMUST00000117654	5.42873e-10	3.38699e-06	0.242589
5530	L2/3 IT	Sptbn4-203_ENSMUST00000108363	0	4.12008e-07	0.271761
5656	L2/3 IT	Rpa3-201_ENSMUST00000012627	0	0	0.506764
5702	L2/3 IT	Adgrl1-207_ENSMUST00000141158	1.23742e-09	7.72025e-06	0.140287
5722	L2/3 IT	Ptprs-211_ENSMUST00000223859	0	0	0.580578
5723	L2/3 IT	Ptprs-202_ENSMUST00000086828	0	3.17634e-08	0.49475
5761	L2/3 IT	Tango2-213_ENSMUST00000231372	0	2.83473e-09	0.383202
5801	L2/3 IT	Pea15a-201_ENSMUST00000013842	0	0	0.938753
5807	L2/3 IT	Timm23-201_ENSMUST00000013845	4.27367e-10	2.66635e-06	0.100251
5910	L2/3 IT	Dnajc7-201_ENSMUST00000014339	0	7.17851e-09	0.168816
5934	L2/3 IT	Pam16-201_ENSMUST00000014445	1.842e-07	0.00114922	0.147629
5983	L2/3 IT	Rnf166-201_ENSMUST00000014614	0	0	0.911267
6051	L2/3 IT	Cmc2-205_ENSMUST00000148235	0	0	0.506545
6149	L2/3 IT	Surf2-201_ENSMUST00000015017	0	1.73376e-08	0.320394
6161	L2/3 IT	Ppp1cb-201_ENSMUST00000015100	0	0	0.190013
6162	L2/3 IT	Ppp1cb-205_ENSMUST00000201880	0	0	0.203136
6171	L2/3 IT	Tsen15-201_ENSMUST00000015124	0	0	0.475644
6190	L2/3 IT	Trappc2l-201_ENSMUST00000015157	0	0	0.143863
6191	L2/3 IT	Trappc2l-203_ENSMUST00000212477	0	5.14173e-07	0.132341
6207	L2/3 IT	Rabl6-201_ENSMUST00000058137	3.22716e-07	0.00201343	0.283569
6240	L2/3 IT	Fbxw5-201_ENSMUST00000015239	0	0	0.46297
6268	L2/3 IT	Actn1-201_ENSMUST00000021554	0	0	0.814656
6353	L2/3 IT	Ubl4a-206_ENSMUST00000155676	0	1.21425e-08	0.418533
6363	L2/3 IT	Gdi1-209_ENSMUST00000149391	5.39664e-08	0.000336696	0.298538
6396	L2/3 IT	Dennd6b-206_ENSMUST00000230823	0	0	0.568351
6423	L2/3 IT	Prrt1-201_ENSMUST00000015620	0	0	0.250163
6439	L2/3 IT	Hivep2-205_ENSMUST00000191138	0	0	0.576199
6475	L2/3 IT	Lpl-202_ENSMUST00000101463	0	0	0.254244
6478	L2/3 IT	Atp6v0e-201_ENSMUST00000015719	0	0	0.639231
6537	L2/3 IT	Arnt2-207_ENSMUST00000208232	0	0	0.504619
6555	L2/3 IT	Capza2-201_ENSMUST00000015877	0	0	0.245552
6573	L2/3 IT	Anp32e-202_ENSMUST00000165307	0	0	0.402092
6596	L2/3 IT	Cnih1-202_ENSMUST00000146629	0	0	0.558593
6619	L2/3 IT	Med28-202_ENSMUST00000118833	0	0	0.214748
6620	L2/3 IT	Med28-201_ENSMUST00000015948	0	0	0.222438
6622	L2/3 IT	Med28-205_ENSMUST00000156481	0	0	0.178539
6636	L2/3 IT	Tnr-202_ENSMUST00000192069	0	0	0.452895
6805	L2/3 IT	Ube2a-201_ENSMUST00000016452	0	0	0.328766
6823	L2/3 IT	Kcnq2-217_ENSMUST00000149964	1.52267e-09	9.49991e-06	0.320843
6874	L2/3 IT	Cd34-202_ENSMUST00000110815	0	0	1.9913
6919	L2/3 IT	H3f3b-204_ENSMUST00000139623	0	0	0.596085
6921	L2/3 IT	H3f3b-201_ENSMUST00000016703	0	0	0.342425
6945	L2/3 IT	Cmah-208_ENSMUST00000224819	0	0	0.204147
6958	L2/3 IT	Tox4-201_ENSMUST00000022766	1.64462e-07	0.00102608	0.28369
6974	L2/3 IT	Srsf6-203_ENSMUST00000130411	0	0	0.418445
7039	L2/3 IT	Med24-201_ENSMUST00000017354	2.16387e-09	1.35004e-05	0.360984
7054	L2/3 IT	Glod4-201_ENSMUST00000017430	0	0	0.488142
7091	L2/3 IT	Mpp2-201_ENSMUST00000017458	0	0	0.52523
7101	L2/3 IT	Nlk-201_ENSMUST00000142739	0	0	0.921247
7131	L2/3 IT	Zfp207-207_ENSMUST00000178665	1.63201e-08	0.000101821	0.286539
7133	L2/3 IT	Zfp207-204_ENSMUST00000123726	0	1.86373e-09	0.217918
7134	L2/3 IT	Zfp207-208_ENSMUST00000188489	1.63201e-08	0.000101821	0.286539
7156	L2/3 IT	Timp2-201_ENSMUST00000017610	0	0	1.09037
7174	L2/3 IT	Igfbp4-201_ENSMUST00000017637	0	0	1.17672
7177	L2/3 IT	Igfbp4-203_ENSMUST00000130530	0	0	1.37919
7203	L2/3 IT	Abr-204_ENSMUST00000108407	0	0	1.06562
7261	L2/3 IT	Serinc3-201_ENSMUST00000017851	2.91626e-09	1.81945e-05	0.128287
7276	L2/3 IT	Pigt-202_ENSMUST00000117066	0	1.41552e-10	0.356715
7284	L2/3 IT	Dbndd2-203_ENSMUST00000109349	0	0	0.755618
7285	L2/3 IT	Dbndd2-204_ENSMUST00000109350	0	0	0.39651
7292	L2/3 IT	Slc12a5-205_ENSMUST00000137302	0	0	1.04797
7299	L2/3 IT	Slc12a5-208_ENSMUST00000202479	0	0	1.07601
7333	L2/3 IT	Crk-201_ENSMUST00000017920	1.5077e-06	0.00940655	0.275431
7346	L2/3 IT	Mlx-204_ENSMUST00000143344	2.29265e-07	0.00143038	0.291699
7348	L2/3 IT	Mlx-206_ENSMUST00000149411	5.36151e-10	3.34505e-06	0.364729
7349	L2/3 IT	Mlx-202_ENSMUST00000107302	1.38027e-10	8.61148e-07	0.382402
7377	L2/3 IT	B4galt5-201_ENSMUST00000109221	0	0	0.627792
7432	L2/3 IT	Med13l-201_ENSMUST00000100816	0	0	0.404421
7434	L2/3 IT	Hist1h2bc-201_ENSMUST00000018246	0	0	0.793705
7443	L2/3 IT	Med1-202_ENSMUST00000092735	6.26443e-09	3.90838e-05	0.27696
7444	L2/3 IT	Med1-203_ENSMUST00000107545	0	1.68078e-09	0.230872
7452	L2/3 IT	Stard3-201_ENSMUST00000018311	1.58895e-10	9.91345e-07	0.438801
7454	L2/3 IT	Vmp1-201_ENSMUST00000018315	0	0	0.438973
7455	L2/3 IT	Vmp1-202_ENSMUST00000123590	0	0	0.455979
7507	L2/3 IT	Tomm34-202_ENSMUST00000109384	0	0	0.337579
7565	L2/3 IT	Kif3a-201_ENSMUST00000057330	0	0	0.723723
7586	L2/3 IT	Mapt-201_ENSMUST00000100347	2.64911e-08	0.000165278	0.341394
7636	L2/3 IT	C1qbp-201_ENSMUST00000078528	2.66388e-07	0.00166199	0.124537
7665	L2/3 IT	Ncor1-203_ENSMUST00000069456	8.61529e-08	0.000537508	0.317324
7686	L2/3 IT	Trpv2-201_ENSMUST00000018651	5.92402e-10	3.696e-06	0.341491
7717	L2/3 IT	Ctdnep1-201_ENSMUST00000108593	0	0	0.614886
7762	L2/3 IT	Dusp14-203_ENSMUST00000108101	0	0	1.6633
7764	L2/3 IT	Dusp14-202_ENSMUST00000100705	0	0	0.721088
7765	L2/3 IT	Dusp14-205_ENSMUST00000164891	0	0	2.89812
7769	L2/3 IT	Tada2a-201_ENSMUST00000018795	1.30068e-08	8.11493e-05	0.367391
7803	L2/3 IT	Slc25a39-201_ENSMUST00000018821	0	0	0.552977
7854	L2/3 IT	Fxr2-201_ENSMUST00000018909	4.26832e-08	0.0002663	0.286076
7894	L2/3 IT	Avpi1-201_ENSMUST00000018965	0	0	0.537688
7965	L2/3 IT	Ywhah-201_ENSMUST00000019109	0	0	0.167433
7972	L2/3 IT	Slfn3-203_ENSMUST00000216599	0	0	0.270267
7987	L2/3 IT	Dalrd3-203_ENSMUST00000191897	0	0	0.568241
7991	L2/3 IT	Dalrd3-201_ENSMUST00000019183	0	2.45262e-07	0.311994
7994	L2/3 IT	Fis1-202_ENSMUST00000111094	0	3.0938e-08	0.237322
8005	L2/3 IT	Rab3d-201_ENSMUST00000115351	0	0	0.344825
8068	L2/3 IT	Cacng2-201_ENSMUST00000019290	0	0	0.372537
8072	L2/3 IT	Rab5c-202_ENSMUST00000107364	8.05005e-10	5.02243e-06	0.29351
8090	L2/3 IT	Rnf145-201_ENSMUST00000019333	1.69731e-09	1.05895e-05	0.292757
8091	L2/3 IT	Scn1b-203_ENSMUST00000211945	0	0	0.497043
8092	L2/3 IT	Scn1b-202_ENSMUST00000211923	0	0	0.420105
8093	L2/3 IT	Scn1b-201_ENSMUST00000098548	0	0	0.367329
8156	L2/3 IT	Calm3-202_ENSMUST00000172594	2.81321e-07	0.00175516	0.311903
8157	L2/3 IT	Calm3-201_ENSMUST00000019514	0	0	0.223909
8158	L2/3 IT	Calm3-204_ENSMUST00000173557	0	0	0.27396
8184	L2/3 IT	Gipc1-201_ENSMUST00000019577	0	0	0.928505
8272	L2/3 IT	Ccdc12-201_ENSMUST00000019803	0	2.97856e-10	0.166697
8287	L2/3 IT	Mrpl24-202_ENSMUST00000119968	0	0	0.455463
8323	L2/3 IT	Polr2i-201_ENSMUST00000019882	1.53881e-09	9.60062e-06	0.270482
8326	L2/3 IT	Polr2i-202_ENSMUST00000108192	9.0069e-07	0.00561941	0.193196
8375	L2/3 IT	Stxbp5-201_ENSMUST00000038213	1.76187e-10	1.09923e-06	0.298674
8400	L2/3 IT	Pcmt1-202_ENSMUST00000159917	0	0	0.351893
8414	L2/3 IT	Sec63-201_ENSMUST00000019937	0	1.09723e-10	0.332451
8420	L2/3 IT	Snx3-201_ENSMUST00000019939	0	0	0.145663
8421	L2/3 IT	Snx3-202_ENSMUST00000105499	0	0	0.486527
8432	L2/3 IT	Pex3-201_ENSMUST00000019945	0	0	0.623989
8484	L2/3 IT	Wasf1-201_ENSMUST00000019975	0	0	1.18985
8485	L2/3 IT	Wasf1-202_ENSMUST00000105509	0	0	0.586255
8493	L2/3 IT	Slc16a10-202_ENSMUST00000213488	0	0	0.276459
8530	L2/3 IT	Arfgef3-202_ENSMUST00000215836	0	0	0.526238
8597	L2/3 IT	Pkib-205_ENSMUST00000176225	5.76038e-09	3.5939e-05	0.17298
8641	L2/3 IT	Ptprk-201_ENSMUST00000166468	0	0	1.52548
8662	L2/3 IT	Ccdc59-201_ENSMUST00000020049	1.59023e-08	9.92146e-05	0.176989
8665	L2/3 IT	Lin7a-201_ENSMUST00000020057	0	0	1.65837
8672	L2/3 IT	Ppp1r12a-208_ENSMUST00000219759	0	0	0.739499
8673	L2/3 IT	Ppp1r12a-205_ENSMUST00000219263	0	0	0.920756
8692	L2/3 IT	Ube2d1-201_ENSMUST00000020085	0	0	0.84896
8700	L2/3 IT	Atp2b1-208_ENSMUST00000219624	0	0	0.391843
8701	L2/3 IT	Atp2b1-207_ENSMUST00000219557	0	0	0.404596
8704	L2/3 IT	Atp2b1-210_ENSMUST00000220124	0	0	0.777192
8706	L2/3 IT	Atp2b1-201_ENSMUST00000020107	0	0	0.480961
8719	L2/3 IT	Arid5b-204_ENSMUST00000219238	0	0	0.707495
8742	L2/3 IT	Dusp6-201_ENSMUST00000020118	0	0	1.86213
8752	L2/3 IT	Kitl-202_ENSMUST00000105283	0	0	1.60844
8871	L2/3 IT	Cdk17-201_ENSMUST00000069965	0	0	0.925074
8877	L2/3 IT	Snrpf-201_ENSMUST00000020203	0	0	0.163881
8905	L2/3 IT	Nudt4-201_ENSMUST00000020217	0	5.14676e-09	0.413722
8939	L2/3 IT	Washc3-203_ENSMUST00000182183	0	0	0.658507
9003	L2/3 IT	Ddx50-201_ENSMUST00000020270	0	0	0.391177
9043	L2/3 IT	Sar1a-201_ENSMUST00000020285	4.91043e-08	0.000306362	0.231742
9109	L2/3 IT	Pno1-201_ENSMUST00000020317	0	0	0.616524
9137	L2/3 IT	Tbc1d15-201_ENSMUST00000020339	0	5.61323e-09	0.426489
9145	L2/3 IT	2310011J03Rik-201_ENSMUST00000020341	0	0	0.505617
9147	L2/3 IT	Peli1-201_ENSMUST00000093290	0	7.08973e-09	0.428169
9159	L2/3 IT	Lgr5-205_ENSMUST00000149008	8.72406e-10	5.44294e-06	0.129474
9178	L2/3 IT	Actr2-201_ENSMUST00000000137	6.0609e-09	3.7814e-05	0.118502
9193	L2/3 IT	Mum1-205_ENSMUST00000135598	0	0	0.621725
9238	L2/3 IT	Cobl-208_ENSMUST00000172919	0	0	1.10238
9290	L2/3 IT	Osbpl8-202_ENSMUST00000105275	0	0	0.73717
9297	L2/3 IT	Cabin1-201_ENSMUST00000001712	0	0	0.415633
9328	L2/3 IT	Timm13-201_ENSMUST00000020440	0	0	0.173324
9386	L2/3 IT	Hcfc2-201_ENSMUST00000020478	0	0	0.952845
9389	L2/3 IT	Nfyb-204_ENSMUST00000130911	0	0	0.433715
9412	L2/3 IT	D10Wsu102e-201_ENSMUST00000020488	0	0	0.154808
9422	L2/3 IT	Pofut2-201_ENSMUST00000020493	0	4.37548e-07	0.400639
9449	L2/3 IT	Sumo3-206_ENSMUST00000141228	0	1.17945e-07	0.317196
9450	L2/3 IT	Sumo3-201_ENSMUST00000020501	0	7.07601e-10	0.451179
9492	L2/3 IT	Pex13-201_ENSMUST00000020523	0	0	0.45288
9541	L2/3 IT	Nsg2-201_ENSMUST00000020537	0	0	0.704583
9576	L2/3 IT	Sptbn1-202_ENSMUST00000011877	3.15789e-07	0.00197021	0.259044
9598	L2/3 IT	Ccng1-201_ENSMUST00000020576	0	0	0.541642
9605	L2/3 IT	Nudcd2-201_ENSMUST00000020578	0	3.07739e-08	0.431277
9638	L2/3 IT	Cyfip2-202_ENSMUST00000093166	0	0	0.226209
9733	L2/3 IT	Sar1b-201_ENSMUST00000020653	0	0	0.170891
9796	L2/3 IT	Pttg1-202_ENSMUST00000020687	7.06294e-07	0.00440657	0.18404
9831	L2/3 IT	2310033P09Rik-201_ENSMUST00000020719	0	0	0.432687
9890	L2/3 IT	Rtn4-201_ENSMUST00000060992	0	3.83455e-09	0.109941
9952	L2/3 IT	Dynll2-201_ENSMUST00000020775	5.56038e-08	0.000346912	0.148773
9993	L2/3 IT	Mrpl22-201_ENSMUST00000020820	1.09809e-08	6.85096e-05	0.157421
10030	L2/3 IT	Znhit3-201_ENSMUST00000103195	0	0	0.323629
10084	L2/3 IT	Cox11-201_ENSMUST00000020851	0	1.50986e-10	0.447466
10094	L2/3 IT	Bzw2-201_ENSMUST00000020856	0	0	1.00719
10130	L2/3 IT	Sypl-201_ENSMUST00000020885	0	2.01101e-07	0.440176
10139	L2/3 IT	Pdia6-201_ENSMUST00000057288	0	0	0.253029
10147	L2/3 IT	Tspan13-201_ENSMUST00000020896	0	0	0.608747
10148	L2/3 IT	Tspan13-202_ENSMUST00000220641	0	0	0.45745
10156	L2/3 IT	Fam49a-201_ENSMUST00000069005	0	0	0.635735
10215	L2/3 IT	Fam84a-201_ENSMUST00000020926	0	0	2.67862
10263	L2/3 IT	Adi1-201_ENSMUST00000020957	3.67365e-07	0.00229199	0.331225
10271	L2/3 IT	Fkbp1b-201_ENSMUST00000020964	0	0	0.444696
10295	L2/3 IT	Id2-201_ENSMUST00000020974	0	0	0.573932
10304	L2/3 IT	Ncoa1-201_ENSMUST00000085814	0	0	0.343331
10466	L2/3 IT	Ddx42-201_ENSMUST00000021046	3.97466e-08	0.000247979	0.249521
10500	L2/3 IT	Ddx5-208_ENSMUST00000133426	0	0	0.479676
10508	L2/3 IT	Helz-203_ENSMUST00000106746	1.12371e-06	0.00701082	0.172417
10529	L2/3 IT	Nt5c-201_ENSMUST00000021082	1.2286e-07	0.000766525	0.209052
10532	L2/3 IT	Jpt1-201_ENSMUST00000021083	0	0	0.377591
10537	L2/3 IT	Sumo2-205_ENSMUST00000121185	0	0	0.292302
10539	L2/3 IT	Sumo2-201_ENSMUST00000021084	0	8.70155e-09	0.161124
10597	L2/3 IT	Sap30bp-203_ENSMUST00000140991	1.00881e-06	0.00629395	0.216434
10616	L2/3 IT	Mrpl38-201_ENSMUST00000106439	7.74842e-07	0.00483424	0.249723
10651	L2/3 IT	Camkk1-201_ENSMUST00000092937	0	0	0.930274
10669	L2/3 IT	Ube2g1-201_ENSMUST00000021148	0	4.96343e-09	0.419621
10792	L2/3 IT	Ywhae-201_ENSMUST00000067664	0	0	0.0776107
10858	L2/3 IT	Cacnb1-201_ENSMUST00000017552	3.75565e-08	0.000234315	0.264761
10872	L2/3 IT	Dlg4-214_ENSMUST00000231221	0	4.86697e-08	0.203338
10884	L2/3 IT	Nr1d1-201_ENSMUST00000064941	0	0	0.699403
10902	L2/3 IT	Tmem107-201_ENSMUST00000075980	0	4.62281e-10	0.475853
10926	L2/3 IT	Myh10-206_ENSMUST00000139059	0	0	0.662954
10931	L2/3 IT	Myh10-203_ENSMUST00000102611	0	0	0.657532
11001	L2/3 IT	Adam11-202_ENSMUST00000103081	3.6022e-10	2.24741e-06	0.321228
11013	L2/3 IT	Eftud2-202_ENSMUST00000107060	0	7.06391e-09	0.631849
11024	L2/3 IT	Dcakd-201_ENSMUST00000021313	0	0	0.681378
11028	L2/3 IT	Nmt1-201_ENSMUST00000021314	0	0	0.403801
11060	L2/3 IT	Foxg1-201_ENSMUST00000021333	0	0	0.402152
11077	L2/3 IT	Ap4s1-202_ENSMUST00000218820	0	2.31596e-10	0.379827
11081	L2/3 IT	Gtf2a1-201_ENSMUST00000021345	3.40484e-09	2.12428e-05	0.233661
11090	L2/3 IT	Sel1l-201_ENSMUST00000021347	0	5.98297e-08	0.432662
11103	L2/3 IT	Nemf-201_ENSMUST00000021368	9.17582e-10	5.72479e-06	0.218673
11123	L2/3 IT	Trappc6b-201_ENSMUST00000021380	0	0	0.136587
11149	L2/3 IT	Mia2-204_ENSMUST00000175659	2.2814e-07	0.00142336	0.150211
11196	L2/3 IT	Polr2h-203_ENSMUST00000231392	0	0	0.47541
11198	L2/3 IT	Polr2h-201_ENSMUST00000021405	0	0	0.535914
11200	L2/3 IT	Ppp2r3c-201_ENSMUST00000021410	1.0641e-09	6.63895e-06	0.265305
11247	L2/3 IT	Snw1-201_ENSMUST00000021428	0	0	0.38871
11263	L2/3 IT	Nova1-201_ENSMUST00000021438	2.19528e-08	0.000136963	0.199187
11276	L2/3 IT	Akap5-202_ENSMUST00000154078	0	0	0.787206
11277	L2/3 IT	Akap5-201_ENSMUST00000095610	0	0	1.1094
11285	L2/3 IT	Rab15-201_ENSMUST00000021459	0	1.75194e-07	0.304107
11297	L2/3 IT	Atl1-201_ENSMUST00000021466	0	1.89313e-09	0.21038
11306	L2/3 IT	Nin-206_ENSMUST00000221141	1.48141e-07	0.000924253	0.169586
11334	L2/3 IT	Actr10-201_ENSMUST00000021479	0	0	0.160117
11335	L2/3 IT	Actr10-203_ENSMUST00000220582	0	8.55326e-09	0.243449
11346	L2/3 IT	Timm9-211_ENSMUST00000223544	0	2.11436e-08	0.44872
11351	L2/3 IT	Rtn1-205_ENSMUST00000150156	3.99756e-07	0.00249408	0.257718
11356	L2/3 IT	Rtn1-201_ENSMUST00000021497	0	0	0.121454
11384	L2/3 IT	Mnat1-203_ENSMUST00000189644	0	0	0.390805
11386	L2/3 IT	Mnat1-201_ENSMUST00000021523	0	0	0.337776
11399	L2/3 IT	Papola-214_ENSMUST00000169938	0	0	0.457515
11420	L2/3 IT	Snapc1-201_ENSMUST00000021532	0	0	0.319634
11422	L2/3 IT	Atp6v1d-201_ENSMUST00000021536	0	0	0.145542
11423	L2/3 IT	Atp6v1d-202_ENSMUST00000219316	0	0	0.136692
11450	L2/3 IT	Erh-201_ENSMUST00000021559	0	0	0.157277
11452	L2/3 IT	Erh-202_ENSMUST00000166931	1.99336e-07	0.00124366	0.242042
11462	L2/3 IT	Srsf5-212_ENSMUST00000153056	0	0	0.23944
11467	L2/3 IT	Srsf5-207_ENSMUST00000133783	0	2.18086e-08	0.338221
11572	L2/3 IT	Rps6ka5-204_ENSMUST00000221323	0	1.40198e-08	0.19624
11643	L2/3 IT	Otub2-201_ENSMUST00000021620	0	0	0.928748
11782	L2/3 IT	Erg28-201_ENSMUST00000021676	0	4.60413e-10	0.209966
11783	L2/3 IT	Erg28-204_ENSMUST00000142331	9.02699e-09	5.63194e-05	0.217415
11796	L2/3 IT	Cyp46a1-201_ENSMUST00000021684	0	0	1.42868
11819	L2/3 IT	Meg3-209_ENSMUST00000146701	0	0	0.31469
11821	L2/3 IT	Meg3-207_ENSMUST00000143836	0	0	0.718672
11822	L2/3 IT	Meg3-205_ENSMUST00000129245	0	0	0.551848
11823	L2/3 IT	Meg3-208_ENSMUST00000143847	0	0	0.72257
11825	L2/3 IT	Meg3-211_ENSMUST00000166636	0	8.74025e-08	0.557965
11827	L2/3 IT	Meg3-203_ENSMUST00000128178	0	0	0.688153
11828	L2/3 IT	Meg3-202_ENSMUST00000126289	0	0	0.57456
11847	L2/3 IT	Cinp-201_ENSMUST00000043716	0	0	0.73681
11848	L2/3 IT	Cinp-202_ENSMUST00000220607	0	0	1.09215
11918	L2/3 IT	Hecw1-201_ENSMUST00000110516	0	0	0.494065
11961	L2/3 IT	Ryr2-201_ENSMUST00000021750	0	0	0.380149
12038	L2/3 IT	Cap2-202_ENSMUST00000119341	0	0	0.53908
12042	L2/3 IT	Cap2-201_ENSMUST00000021802	0	0	0.618276
12087	L2/3 IT	Spin1-201_ENSMUST00000095797	5.44405e-07	0.00339654	0.160108
12144	L2/3 IT	Ssr1-201_ENSMUST00000021864	1.87643e-09	1.1707e-05	0.20403
12203	L2/3 IT	2010111I01Rik-211_ENSMUST00000221108	0	0	1.17556
12306	L2/3 IT	Nsd1-201_ENSMUST00000099490	4.07312e-10	2.54122e-06	0.204115
12318	L2/3 IT	Pdlim7-206_ENSMUST00000131306	0	0	0.895424
12323	L2/3 IT	Pdlim7-202_ENSMUST00000069929	0	0	0.86005
12324	L2/3 IT	Pdlim7-205_ENSMUST00000128911	0	0	0.49171
12326	L2/3 IT	Pdlim7-201_ENSMUST00000046246	0	0	0.610787
12343	L2/3 IT	Txndc15-201_ENSMUST00000021959	0	0	0.320368
12352	L2/3 IT	B4galt7-201_ENSMUST00000064701	2.98649e-10	1.86327e-06	0.402681
12365	L2/3 IT	Zfp369-205_ENSMUST00000222364	0	0	0.336349
12373	L2/3 IT	Mterf3-201_ENSMUST00000021991	4.98477e-08	0.000311	0.301662
12397	L2/3 IT	1700001L19Rik-201_ENSMUST00000022007	1.2066e-08	7.528e-05	0.273083
12418	L2/3 IT	Hnrnpk-217_ENSMUST00000177051	0	4.64754e-10	0.220485
12431	L2/3 IT	Hnrnpk-213_ENSMUST00000176797	0	0	0.529322
12528	L2/3 IT	Pdcd6-203_ENSMUST00000222759	0	0	0.62654
12529	L2/3 IT	Pdcd6-201_ENSMUST00000022060	0	0	0.503397
12539	L2/3 IT	Ccdc127-204_ENSMUST00000162376	5.62652e-08	0.000351038	0.30448
12541	L2/3 IT	Ccdc127-201_ENSMUST00000022063	1.26836e-07	0.000791331	0.187795
12554	L2/3 IT	Cast-203_ENSMUST00000220868	6.23704e-10	3.89129e-06	0.149816
12620	L2/3 IT	Clptm1l-201_ENSMUST00000022102	9.80137e-08	0.000611508	0.244695
12664	L2/3 IT	Serf1-201_ENSMUST00000022145	0	0	0.389609
12812	L2/3 IT	Plk2-201_ENSMUST00000022212	0	0	0.67577
12827	L2/3 IT	Rasgrf2-205_ENSMUST00000151408	0	0	3.05901
12866	L2/3 IT	Srek1ip1-201_ENSMUST00000022230	0	0	0.499919
12871	L2/3 IT	Rgs7bp-201_ENSMUST00000063551	0	0	0.830971
12891	L2/3 IT	Mrps30-201_ENSMUST00000022245	1.00922e-06	0.00629655	0.219304
12930	L2/3 IT	Pdhb-201_ENSMUST00000022268	0	0	0.191697
12940	L2/3 IT	Kctd6-201_ENSMUST00000022272	0	0	1.43423
12949	L2/3 IT	Plpp1-201_ENSMUST00000016144	0	0	0.859388
12980	L2/3 IT	Samd8-202_ENSMUST00000119430	0	6.68206e-09	0.258709
13121	L2/3 IT	Ap3m1-206_ENSMUST00000154460	0	0	0.403681
13142	L2/3 IT	Ero1l-201_ENSMUST00000022378	0	4.05725e-10	0.46896
13172	L2/3 IT	Ktn1-220_ENSMUST00000190252	2.6789e-07	0.00167137	0.170175
13193	L2/3 IT	Anxa11-201_ENSMUST00000022416	0	0	1.28924
13197	L2/3 IT	Tmem254b-201_ENSMUST00000022418	0	0	0.638842
13214	L2/3 IT	Arf4-201_ENSMUST00000022429	0	0	0.30688
13216	L2/3 IT	Arf4-202_ENSMUST00000112318	0	0	0.371429
13217	L2/3 IT	Arf4-203_ENSMUST00000166075	0	0	0.353633
13235	L2/3 IT	Mettl6-201_ENSMUST00000055303	0	2.81549e-08	0.347694
13273	L2/3 IT	Dph3-205_ENSMUST00000124303	0	0	0.482206
13325	L2/3 IT	Spcs1-204_ENSMUST00000226782	1.015e-07	0.000633258	0.263874
13336	L2/3 IT	Nek4-208_ENSMUST00000228392	2.77918e-07	0.00173393	0.119167
13344	L2/3 IT	Kpna3-201_ENSMUST00000022496	0	4.1986e-07	0.304156
13361	L2/3 IT	Pspc1-201_ENSMUST00000022507	0	1.18695e-10	0.456314
13375	L2/3 IT	Zmym2-201_ENSMUST00000022511	0	3.56445e-07	0.343105
13424	L2/3 IT	Zdhhc20-201_ENSMUST00000089473	0	1.30698e-10	0.33242
13449	L2/3 IT	Extl3-201_ENSMUST00000022550	0	0	0.617127
13466	L2/3 IT	Atp8a2-201_ENSMUST00000080368	2.57686e-10	1.6077e-06	0.258254
13471	L2/3 IT	Mtmr6-201_ENSMUST00000022563	0	0	0.603149
13475	L2/3 IT	Cacna2d3-201_ENSMUST00000022567	0	0	2.3407
13503	L2/3 IT	Zc3h13-203_ENSMUST00000227049	1.10773e-07	0.000691114	0.273997
13511	L2/3 IT	Tsc22d1-201_ENSMUST00000022587	0	0	0.868543
13516	L2/3 IT	Tsc22d1-214_ENSMUST00000177207	0	0	0.817879
13525	L2/3 IT	Dnajc15-201_ENSMUST00000022590	6.17566e-10	3.853e-06	0.148422
13526	L2/3 IT	Dnajc15-203_ENSMUST00000227249	7.04431e-10	4.39494e-06	0.167034
13527	L2/3 IT	Dnajc15-202_ENSMUST00000226459	4.93066e-09	3.07624e-05	0.142165
13529	L2/3 IT	Akap11-202_ENSMUST00000123853	1.1522e-09	7.18855e-06	0.237092
13541	L2/3 IT	Naa16-201_ENSMUST00000022597	0	0	0.444479
13557	L2/3 IT	Sugt1-201_ENSMUST00000054908	1.50437e-06	0.00938576	0.165493
13592	L2/3 IT	Stmn4-201_ENSMUST00000074523	0	0	0.214302
13608	L2/3 IT	Nefm-201_ENSMUST00000022638	0	0	1.01245
13609	L2/3 IT	Nefl-201_ENSMUST00000022639	0	0	0.528829
13620	L2/3 IT	Entpd4b-204_ENSMUST00000185072	3.63803e-10	2.26976e-06	0.348419
13623	L2/3 IT	Bora-204_ENSMUST00000227744	0	0	0.259714
13634	L2/3 IT	Rhobtb2-201_ENSMUST00000022665	0	0	0.592382
13664	L2/3 IT	Dmtn-209_ENSMUST00000228295	0	0	0.669957
13667	L2/3 IT	Dmtn-210_ENSMUST00000228824	0	0	0.555595
13671	L2/3 IT	Dmtn-206_ENSMUST00000227453	0	0	0.385926
13762	L2/3 IT	Mbnl2-205_ENSMUST00000227153	0	0	0.82059
13765	L2/3 IT	Mbnl2-201_ENSMUST00000088419	0	0	0.605439
13767	L2/3 IT	Nipbl-201_ENSMUST00000052965	2.25739e-08	0.000140838	0.239105
13856	L2/3 IT	Pabpn1-208_ENSMUST00000172557	0	0	0.343209
13900	L2/3 IT	Zfr-201_ENSMUST00000122941	0	0	0.340828
13906	L2/3 IT	Sub1-201_ENSMUST00000022816	0	0	0.43875
13907	L2/3 IT	Sub1-202_ENSMUST00000110504	0	0	0.457065
13908	L2/3 IT	Sub1-203_ENSMUST00000129533	0	0	0.560515
13914	L2/3 IT	Jph4-201_ENSMUST00000022819	0	0	0.502501
13931	L2/3 IT	Cpne6-202_ENSMUST00000163767	0	0	2.72638
13933	L2/3 IT	Cpne6-201_ENSMUST00000074225	0	0	2.45009
13935	L2/3 IT	Cpne6-206_ENSMUST00000170155	0	0	2.18269
13936	L2/3 IT	Cpne6-203_ENSMUST00000165262	0	0	2.32883
13960	L2/3 IT	Psme1-208_ENSMUST00000174259	0	0	0.603849
13967	L2/3 IT	Emc9-204_ENSMUST00000174618	0	0	0.43712
14003	L2/3 IT	Ankrd33b-204_ENSMUST00000123325	0	0	0.779757
14031	L2/3 IT	Brix1-201_ENSMUST00000022855	0	1.58402e-10	0.264334
14034	L2/3 IT	Brix1-202_ENSMUST00000168690	1.37876e-06	0.00860211	0.26878
14054	L2/3 IT	Mtdh-201_ENSMUST00000022865	0	2.08496e-08	0.340771
14065	L2/3 IT	Laptm4b-201_ENSMUST00000022867	0	0	1.06869
14077	L2/3 IT	Trio-212_ENSMUST00000227999	0	0	0.606918
14110	L2/3 IT	Ywhaz-201_ENSMUST00000022894	0	0	0.127636
14115	L2/3 IT	Ywhaz-204_ENSMUST00000110362	0	0	0.37464
14145	L2/3 IT	Dcaf13-201_ENSMUST00000022909	0	1.98878e-07	0.345949
14148	L2/3 IT	Dcaf13-202_ENSMUST00000226224	0	0	0.308846
14212	L2/3 IT	Matn2-203_ENSMUST00000226766	0	0	0.50052
14268	L2/3 IT	Kcnv1-201_ENSMUST00000022967	0	0	0.948335
14322	L2/3 IT	Derl1-201_ENSMUST00000022993	0	0	0.674483
14357	L2/3 IT	Fam49b-201_ENSMUST00000063838	4.55081e-08	0.000283925	0.337089
14386	L2/3 IT	Tef-202_ENSMUST00000109553	0	1.81877e-10	0.38993
14467	L2/3 IT	Dnal4-201_ENSMUST00000023055	0	0	0.860056
14468	L2/3 IT	Nptxr-203_ENSMUST00000175858	0	0	1.97015
14470	L2/3 IT	Nptxr-201_ENSMUST00000023057	0	0	1.81734
14473	L2/3 IT	Enpp2-201_ENSMUST00000041591	0	0	4.34757
14474	L2/3 IT	Enpp2-204_ENSMUST00000173516	0	0	2.23892
14478	L2/3 IT	Enpp2-207_ENSMUST00000227483	0	0	1.4942
14480	L2/3 IT	Josd1-201_ENSMUST00000023061	0	4.63177e-09	0.437959
14481	L2/3 IT	Tomm22-202_ENSMUST00000127292	0	0	0.222085
14482	L2/3 IT	Tomm22-201_ENSMUST00000023062	0	0	0.202985
14485	L2/3 IT	Cby1-201_ENSMUST00000023064	0	0	0.326008
14570	L2/3 IT	Nell2-202_ENSMUST00000166170	0	0	0.838613
14571	L2/3 IT	Nell2-204_ENSMUST00000229981	0	0	0.67401
14634	L2/3 IT	Polr3h-201_ENSMUST00000023113	7.91675e-07	0.00493926	0.265616
14650	L2/3 IT	Ppp1r1a-201_ENSMUST00000023133	0	0	1.05602
14651	L2/3 IT	Ppp1r1a-202_ENSMUST00000228813	0	0	1.00239
14705	L2/3 IT	Nudt16l1-201_ENSMUST00000050881	0	0	0.362289
14707	L2/3 IT	Nudt16l1-202_ENSMUST00000229961	0	0	0.352347
14730	L2/3 IT	Fgf12-206_ENSMUST00000232632	9.72626e-08	0.000606822	0.162722
14735	L2/3 IT	Hrasls-201_ENSMUST00000089824	0	0	1.64297
14923	L2/3 IT	Plec-209_ENSMUST00000089610	0	0	0.411727
14961	L2/3 IT	Ly6h-204_ENSMUST00000127095	0	0	0.307834
15042	L2/3 IT	Rabl2-204_ENSMUST00000165747	0	0	0.725357
15047	L2/3 IT	Rabl2-201_ENSMUST00000023294	0	0	0.423038
15060	L2/3 IT	Yaf2-202_ENSMUST00000133736	0	0	0.190791
15061	L2/3 IT	Yaf2-201_ENSMUST00000080299	0	4.19185e-09	0.148787
15071	L2/3 IT	Alcam-201_ENSMUST00000023312	0	0	1.32932
15101	L2/3 IT	Nectin3-201_ENSMUST00000023334	0	0	2.79603
15151	L2/3 IT	Fopnl-201_ENSMUST00000023357	0	0	0.547336
15209	L2/3 IT	Naa50-201_ENSMUST00000063520	0	0	0.479322
15210	L2/3 IT	Naa50-202_ENSMUST00000063542	0	0	0.837348
15315	L2/3 IT	Cpox-205_ENSMUST00000232176	0	0	0.239585
15390	L2/3 IT	Thap7-205_ENSMUST00000231548	0	5.84802e-08	0.437262
15428	L2/3 IT	Sdf2l1-201_ENSMUST00000023453	1.40902e-07	0.000879089	0.320253
15442	L2/3 IT	Dlg1-204_ENSMUST00000115196	0	5.04745e-08	0.348861
15455	L2/3 IT	Ppil2-206_ENSMUST00000231536	0	0	0.852838
15469	L2/3 IT	Ncbp2-201_ENSMUST00000023460	0	6.47232e-10	0.230733
15509	L2/3 IT	Fgd4-205_ENSMUST00000161624	0	0	0.234383
15733	L2/3 IT	Btg3-201_ENSMUST00000023570	0	0	2.20898
15833	L2/3 IT	Kpna1-201_ENSMUST00000004054	1.03264e-10	6.44264e-07	0.293622
15848	L2/3 IT	Brwd1-203_ENSMUST00000113827	0	0	0.550062
15849	L2/3 IT	Brwd1-202_ENSMUST00000099502	3.44856e-08	0.000215155	0.222017
15850	L2/3 IT	Brwd1-201_ENSMUST00000023631	3.44856e-08	0.000215155	0.222017
15938	L2/3 IT	Son-205_ENSMUST00000122302	0	8.41697e-08	0.195572
15940	L2/3 IT	Son-203_ENSMUST00000117633	0	9.13722e-08	0.155443
15994	L2/3 IT	Paxbp1-202_ENSMUST00000118522	0	0	0.503345
16065	L2/3 IT	Tmbim6-201_ENSMUST00000023749	0	0	0.247134
16085	L2/3 IT	Smarcd1-201_ENSMUST00000023759	0	9.76778e-10	0.358096
16091	L2/3 IT	Gpd1-201_ENSMUST00000023760	0	0	0.499212
16148	L2/3 IT	Scn8a-204_ENSMUST00000108909	3.53498e-09	2.20548e-05	0.284725
16183	L2/3 IT	Igfbp6-201_ENSMUST00000023807	0	0	2.92953
16187	L2/3 IT	Prr13-201_ENSMUST00000023810	0	0	0.980411
16188	L2/3 IT	Prr13-204_ENSMUST00000164957	0	0	0.571785
16238	L2/3 IT	Slc10a2-201_ENSMUST00000023835	0	0	0.193286
16243	L2/3 IT	Akirin1-201_ENSMUST00000102636	0	0	0.643302
16265	L2/3 IT	Noct-202_ENSMUST00000144826	0	0	0.315914
16300	L2/3 IT	Denr-202_ENSMUST00000166233	3.5013e-09	2.18446e-05	0.21109
16315	L2/3 IT	Reg2-202_ENSMUST00000203657	0	0	0.407514
16327	L2/3 IT	Rpp14-201_ENSMUST00000023924	1.25214e-08	7.81212e-05	0.335821
16390	L2/3 IT	Scg5-201_ENSMUST00000024005	0	0	0.123107
16411	L2/3 IT	Creld2-201_ENSMUST00000024042	0	0	0.503487
16475	L2/3 IT	Pisd-201_ENSMUST00000061895	0	0	0.843319
16532	L2/3 IT	Mrps23-201_ENSMUST00000024486	0	1.07699e-09	0.333632
16537	L2/3 IT	1700082M22Rik-201_ENSMUST00000067136	0	0	0.267689
16573	L2/3 IT	Tiam2-207_ENSMUST00000226997	0	8.58321e-09	0.489544
16592	L2/3 IT	Rsph3b-201_ENSMUST00000024572	0	0	0.501063
16593	L2/3 IT	Rps6ka2-201_ENSMUST00000024575	0	0	1.18906
16629	L2/3 IT	Mpc1-208_ENSMUST00000155364	0	0	0.408041
16633	L2/3 IT	Mpc1-203_ENSMUST00000130559	0	0	0.384985
16773	L2/3 IT	Mrps18a-201_ENSMUST00000024763	2.69046e-10	1.67858e-06	0.115258
16787	L2/3 IT	Cnpy3-201_ENSMUST00000059844	0	0	0.449349
16839	L2/3 IT	Cpne5-205_ENSMUST00000137727	0	0	1.99272
16841	L2/3 IT	Cpne5-203_ENSMUST00000126755	0	0	0.180054
16842	L2/3 IT	Cpne5-201_ENSMUST00000024805	0	0	1.52697
16845	L2/3 IT	Mtch1-201_ENSMUST00000095427	0	0	0.329968
16848	L2/3 IT	Mtch1-202_ENSMUST00000118366	0	0	0.367318
16892	L2/3 IT	Epb41l3-210_ENSMUST00000225209	0	0	0.338754
16903	L2/3 IT	Akap8-201_ENSMUST00000002699	6.92587e-10	4.32105e-06	0.330142
17000	L2/3 IT	Strn-203_ENSMUST00000145910	0	4.12992e-08	0.238358
17003	L2/3 IT	Eif2ak2-201_ENSMUST00000024884	0	0	0.236283
17009	L2/3 IT	Pja2-204_ENSMUST00000172818	0	3.41838e-10	0.44798
17015	L2/3 IT	Vapa-201_ENSMUST00000024897	0	3.4744e-09	0.09291
17025	L2/3 IT	Srsf7-201_ENSMUST00000063417	4.2102e-07	0.00262674	0.0897371
17048	L2/3 IT	Nrxn1-225_ENSMUST00000197268	0	0	0.693426
17050	L2/3 IT	Nrxn1-215_ENSMUST00000173917	0	0	2.12597
17053	L2/3 IT	Nrxn1-213_ENSMUST00000172466	0	0	2.33342
17123	L2/3 IT	Pigf-201_ENSMUST00000024957	5.39087e-08	0.000336337	0.371542
17246	L2/3 IT	Cuta-202_ENSMUST00000114935	0	0	0.460416
17267	L2/3 IT	Nudt3-201_ENSMUST00000025050	0	0	0.290891
17279	L2/3 IT	Taf11-201_ENSMUST00000025057	0	0	0.374565
17280	L2/3 IT	Taf11-202_ENSMUST00000114848	0	0	0.318523
17302	L2/3 IT	Mtpap-201_ENSMUST00000025077	3.25251e-09	2.02924e-05	0.349418
17342	L2/3 IT	Slc25a46-201_ENSMUST00000060396	1.80991e-10	1.1292e-06	0.229045
17345	L2/3 IT	Syt4-201_ENSMUST00000025110	0	0	0.350231
17356	L2/3 IT	Tpgs2-201_ENSMUST00000115817	0	0	0.241472
17373	L2/3 IT	Mapre2-201_ENSMUST00000025127	0	0	0.66609
17391	L2/3 IT	Ccny-201_ENSMUST00000053917	0	0	0.394931
17510	L2/3 IT	Bin1-201_ENSMUST00000025239	0	0	0.588571
17562	L2/3 IT	Riok3-201_ENSMUST00000025270	1.55322e-08	9.69053e-05	0.276529
17584	L2/3 IT	Dhx16-202_ENSMUST00000172730	0	0	0.370314
17640	L2/3 IT	Hdac3-201_ENSMUST00000043498	2.16827e-09	1.35279e-05	0.261491
17671	L2/3 IT	Mal2-201_ENSMUST00000025356	0	0	0.527531
17693	L2/3 IT	Yipf5-201_ENSMUST00000025364	0	0	0.338737
17702	L2/3 IT	Ppp2r2b-201_ENSMUST00000025377	0	0	0.794667
17737	L2/3 IT	Gnal-202_ENSMUST00000076605	5.04335e-08	0.000314655	0.286656
17770	L2/3 IT	Mapk4-201_ENSMUST00000091851	0	0	2.83275
17798	L2/3 IT	Rbfa-201_ENSMUST00000025462	7.6699e-08	0.000478525	0.256696
17806	L2/3 IT	Gm16286-202_ENSMUST00000125127	0	0	0.339397
17833	L2/3 IT	Fech-201_ENSMUST00000025484	0	1.42682e-08	0.382154
17836	L2/3 IT	Nedd4l-207_ENSMUST00000224663	0	0	0.613516
17864	L2/3 IT	Rbm22-201_ENSMUST00000025506	6.19165e-07	0.00386297	0.24101
17867	L2/3 IT	Rps14-201_ENSMUST00000025511	0	0	0.240171
17880	L2/3 IT	Camk2a-203_ENSMUST00000102888	0	0	1.06626
17890	L2/3 IT	Gnaq-201_ENSMUST00000025541	0	0	0.379247
17916	L2/3 IT	Fth1-201_ENSMUST00000025563	0	0	0.317521
17986	L2/3 IT	Zfand5-201_ENSMUST00000025659	0	0	0.343924
18042	L2/3 IT	Sac3d1-201_ENSMUST00000113533	0	0	0.52486
18045	L2/3 IT	Zfpl1-201_ENSMUST00000025707	0	1.32414e-07	0.324612
18082	L2/3 IT	Rpp30-201_ENSMUST00000025714	3.12967e-07	0.0019526	0.270853
18105	L2/3 IT	Tnks2-201_ENSMUST00000025729	0	0	0.670488
18176	L2/3 IT	Chka-214_ENSMUST00000154467	0	0	0.548014
18182	L2/3 IT	Banf1-201_ENSMUST00000025762	4.01699e-09	2.5062e-05	0.100054
18203	L2/3 IT	Cdk2ap2-201_ENSMUST00000025779	0	0	0.455864
18205	L2/3 IT	Cdk2ap2-205_ENSMUST00000174799	0	0	0.480435
18234	L2/3 IT	Cbwd1-201_ENSMUST00000025815	1.00854e-08	6.29225e-05	0.358068
18254	L2/3 IT	Minpp1-201_ENSMUST00000025827	0	0	0.457041
18264	L2/3 IT	Mrpl11-201_ENSMUST00000025836	8.67405e-08	0.000541174	0.108768
18370	L2/3 IT	Slc1a1-201_ENSMUST00000025875	0	0	0.538988
18471	L2/3 IT	Mark2-202_ENSMUST00000032557	0	9.05264e-08	0.264677
18484	L2/3 IT	Pdcd4-201_ENSMUST00000025931	0	0	0.406456
18491	L2/3 IT	Acsl5-201_ENSMUST00000043150	0	0	1.07211
18513	L2/3 IT	Eif3a-201_ENSMUST00000025955	0	3.69786e-09	0.194994
18563	L2/3 IT	Tm9sf3-201_ENSMUST00000025989	0	0	0.368334
18571	L2/3 IT	Smndc1-201_ENSMUST00000025997	0	3.6566e-07	0.352068
18584	L2/3 IT	Xpnpep1-202_ENSMUST00000182500	0	2.85461e-08	0.226337
18585	L2/3 IT	Trim8-201_ENSMUST00000026008	0	0	0.537218
18586	L2/3 IT	Arl3-201_ENSMUST00000026009	0	0	0.14855
18615	L2/3 IT	Sfr1-201_ENSMUST00000099353	0	0	0.139562
18616	L2/3 IT	Gsto1-201_ENSMUST00000026050	0	0	0.321
18645	L2/3 IT	Trub1-202_ENSMUST00000026073	0	7.79026e-08	0.376473
18653	L2/3 IT	Hspa12a-201_ENSMUST00000066285	0	0	0.381936
18660	L2/3 IT	Btbd1-201_ENSMUST00000026093	0	0	0.322001
18667	L2/3 IT	Bhlhe22-201_ENSMUST00000026120	0	0	1.63935
18704	L2/3 IT	Sirt7-201_ENSMUST00000080202	0	0	1.04288
18814	L2/3 IT	Rab40b-201_ENSMUST00000106107	0	0	1.05817
18839	L2/3 IT	Cnnm1-201_ENSMUST00000165311	0	0	0.444052
18908	L2/3 IT	Mgea5-201_ENSMUST00000026243	0	0	0.433964
18912	L2/3 IT	Kcnip2-202_ENSMUST00000079431	0	0	1.56911
18993	L2/3 IT	Lztfl1-201_ENSMUST00000026274	3.62945e-09	2.26442e-05	0.288891
18995	L2/3 IT	Lztfl1-208_ENSMUST00000168921	3.46023e-09	2.15883e-05	0.341485
19031	L2/3 IT	Tsr2-204_ENSMUST00000166689	0	1.85859e-08	0.371506
19033	L2/3 IT	Tsr2-203_ENSMUST00000166010	0	0	0.446226
19074	L2/3 IT	Abhd6-202_ENSMUST00000166497	0	0	1.73068
19103	L2/3 IT	Rps24-205_ENSMUST00000223999	0	0	1.04636
19118	L2/3 IT	Banp-202_ENSMUST00000093078	0	0	1.1473
19121	L2/3 IT	Banp-203_ENSMUST00000167711	0	0	1.83688
19124	L2/3 IT	Jph3-201_ENSMUST00000026357	0	0	0.538653
19145	L2/3 IT	Ube3a-205_ENSMUST00000200949	0	2.13687e-08	0.339319
19213	L2/3 IT	Chmp6-201_ENSMUST00000026434	2.01134e-08	0.000125488	0.343741
19218	L2/3 IT	Baiap2-202_ENSMUST00000075180	0	0	0.291134
19223	L2/3 IT	Baiap2-203_ENSMUST00000103021	0	0	0.707315
19323	L2/3 IT	Ttc4-201_ENSMUST00000026480	0	5.92058e-10	0.427279
19332	L2/3 IT	Pip4k2c-201_ENSMUST00000013970	0	0	0.698021
19355	L2/3 IT	Agap2-202_ENSMUST00000217941	7.47644e-08	0.000466455	0.148522
19357	L2/3 IT	Pias2-202_ENSMUST00000114777	0	0	0.474551
19359	L2/3 IT	St8sia5-202_ENSMUST00000079618	0	6.16896e-07	0.363824
19362	L2/3 IT	Rnf165-201_ENSMUST00000026494	0	0	0.529162
19389	L2/3 IT	Clns1a-201_ENSMUST00000026506	0	0	0.172868
19426	L2/3 IT	Caly-201_ENSMUST00000026541	4.44801e-09	2.77511e-05	0.277684
19427	L2/3 IT	Caly-202_ENSMUST00000166758	0	0	0.90155
19428	L2/3 IT	Caly-203_ENSMUST00000211044	0	0	0.985007
19430	L2/3 IT	Caly-205_ENSMUST00000211681	0	0	0.619791
19431	L2/3 IT	Zfp511-201_ENSMUST00000168194	0	0	0.484943
19442	L2/3 IT	Tubgcp2-204_ENSMUST00000210224	0	0	1.68462
19526	L2/3 IT	Hras-205_ENSMUST00000128993	1.75091e-07	0.00109239	0.145564
19629	L2/3 IT	Clybl-201_ENSMUST00000026625	9.56508e-08	0.000596766	0.335794
19660	L2/3 IT	Rbfox3-205_ENSMUST00000117731	0	0	0.708926
19661	L2/3 IT	Rbfox3-203_ENSMUST00000103023	1.08069e-09	6.74242e-06	0.389095
19662	L2/3 IT	Rbfox3-201_ENSMUST00000017576	0	0	0.492617
19680	L2/3 IT	Eif4a3-201_ENSMUST00000026667	0	4.26276e-08	0.217634
19701	L2/3 IT	Cpeb1-203_ENSMUST00000130310	0	0	0.639196
19778	L2/3 IT	Shisa5-203_ENSMUST00000154184	0	0	0.355395
19781	L2/3 IT	Shisa5-201_ENSMUST00000026737	0	0	0.401015
19818	L2/3 IT	Cnksr2-202_ENSMUST00000112513	0	0	1.23302
19856	L2/3 IT	Sec11a-201_ENSMUST00000026818	0	6.96264e-08	0.216074
19918	L2/3 IT	Fbxl16-201_ENSMUST00000045692	0	0	0.372614
19919	L2/3 IT	Gng13-201_ENSMUST00000115108	0	0	0.266402
20090	L2/3 IT	Sec61a2-210_ENSMUST00000194565	0	0	0.542918
20097	L2/3 IT	Sec61a2-202_ENSMUST00000102981	0	0	0.376818
20104	L2/3 IT	Nudt5-201_ENSMUST00000026927	8.60477e-07	0.00536852	0.19134
20123	L2/3 IT	Prkar1b-201_ENSMUST00000026973	0	9.06293e-08	0.293258
20131	L2/3 IT	Prkar1b-202_ENSMUST00000110889	0	0	0.747234
20161	L2/3 IT	Cplx2-201_ENSMUST00000026985	0	0	0.412858
20162	L2/3 IT	Higd2a-201_ENSMUST00000026986	0	0	0.251438
20223	L2/3 IT	Snca-202_ENSMUST00000163779	0	0	0.324914
20227	L2/3 IT	Gria4-203_ENSMUST00000163309	3.24579e-09	2.02505e-05	0.403659
20233	L2/3 IT	Aasdhppt-201_ENSMUST00000051589	0	5.87201e-07	0.298004
20346	L2/3 IT	Tmem14a-201_ENSMUST00000027064	0	0	1.20356
20347	L2/3 IT	Tmem14a-202_ENSMUST00000027065	0	0	0.815526
20378	L2/3 IT	Pikfyve-205_ENSMUST00000186404	0	0	0.200855
20449	L2/3 IT	Maip1-202_ENSMUST00000185709	0	1.49463e-10	0.183435
20450	L2/3 IT	Maip1-201_ENSMUST00000027114	0	0	0.41614
20460	L2/3 IT	Hspd1-202_ENSMUST00000127861	1.42205e-10	8.87215e-07	0.31763
20473	L2/3 IT	Slc39a10-201_ENSMUST00000027131	0	0	1.03927
20495	L2/3 IT	Lancl1-203_ENSMUST00000119559	0	0	0.326431
20496	L2/3 IT	Lancl1-202_ENSMUST00000113979	0	0	0.311822
20561	L2/3 IT	Stradb-207_ENSMUST00000153990	6.3567e-10	3.96595e-06	0.384249
20585	L2/3 IT	Ndufb3-201_ENSMUST00000027193	0	0	0.106836
20650	L2/3 IT	Ptp4a1-201_ENSMUST00000027232	0	0	0.626028
20692	L2/3 IT	Eif5b-202_ENSMUST00000192548	6.3472e-07	0.00396002	0.207174
20693	L2/3 IT	Eif5b-201_ENSMUST00000027252	2.20058e-07	0.00137294	0.211764
20696	L2/3 IT	Mrpl30-207_ENSMUST00000195373	0	3.49248e-08	0.153506
20707	L2/3 IT	2010300C02Rik-201_ENSMUST00000160023	0	0	0.976231
20708	L2/3 IT	2010300C02Rik-203_ENSMUST00000162875	0	0	0.878985
20780	L2/3 IT	Unc50-201_ENSMUST00000027285	0	5.32888e-09	0.276705
20784	L2/3 IT	Unc50-202_ENSMUST00000114925	0	2.35926e-08	0.215252
20847	L2/3 IT	Mff-201_ENSMUST00000073025	5.47502e-09	3.41586e-05	0.24299
20853	L2/3 IT	Mff-209_ENSMUST00000160972	3.65082e-09	2.27774e-05	0.310071
20890	L2/3 IT	Agfg1-206_ENSMUST00000189220	0	0	0.473021
20893	L2/3 IT	Sphkap-205_ENSMUST00000160953	0	0	0.892705
20956	L2/3 IT	Zfand2b-204_ENSMUST00000160439	0	0	0.865939
20992	L2/3 IT	Stk16-212_ENSMUST00000186492	0	0	0.538536
20999	L2/3 IT	Tuba4a-206_ENSMUST00000188593	0	3.83801e-09	0.23763
21014	L2/3 IT	Ptprn-201_ENSMUST00000027404	0	0	0.266644
21037	L2/3 IT	Dnpep-202_ENSMUST00000113605	7.1142e-08	0.000443855	0.274691
21078	L2/3 IT	Itm2c-201_ENSMUST00000027425	7.17336e-10	4.47546e-06	0.145963
21100	L2/3 IT	Epha4-205_ENSMUST00000188952	1.41781e-06	0.00884575	0.290049
21106	L2/3 IT	Epha4-201_ENSMUST00000027451	0	0	1.76067
21133	L2/3 IT	Mrpl44-201_ENSMUST00000027464	0	2.15741e-07	0.337982
21182	L2/3 IT	Ppp1r7-202_ENSMUST00000127141	0	5.15543e-07	0.298943
21183	L2/3 IT	Ppp1r7-203_ENSMUST00000185498	0	0	0.307444
21184	L2/3 IT	Ppp1r7-201_ENSMUST00000027494	0	0	0.208573
21219	L2/3 IT	Dtymk-202_ENSMUST00000112890	0	2.88994e-07	0.313705
21228	L2/3 IT	Atg16l1-204_ENSMUST00000127884	9.30556e-08	0.000580574	0.171306
21325	L2/3 IT	Gin1-206_ENSMUST00000188101	0	2.86424e-09	0.218919
21333	L2/3 IT	Pam-210_ENSMUST00000161567	0	0	1.7385
21335	L2/3 IT	Pam-201_ENSMUST00000058762	0	0	1.46569
21377	L2/3 IT	Ccnt2-206_ENSMUST00000149760	0	0	0.423302
21390	L2/3 IT	Rgs2-201_ENSMUST00000027606	0	0	0.939371
21391	L2/3 IT	Rgs2-202_ENSMUST00000127206	0	0	1.08589
21409	L2/3 IT	Nifk-201_ENSMUST00000027626	1.4144e-07	0.000882446	0.271729
21424	L2/3 IT	Dbi-201_ENSMUST00000027634	1.59082e-10	9.92512e-07	0.201138
21506	L2/3 IT	Nucks1-201_ENSMUST00000062264	2.75106e-10	1.71639e-06	0.216152
21534	L2/3 IT	Lrrn2-201_ENSMUST00000027706	1.44628e-06	0.00902334	0.292673
21588	L2/3 IT	Stx6-201_ENSMUST00000027743	0	0	0.410697
21609	L2/3 IT	Rgl1-203_ENSMUST00000111859	0	0	1.36096
21619	L2/3 IT	Rnf2-201_ENSMUST00000076110	0	0	0.938409
21703	L2/3 IT	Nvl-201_ENSMUST00000027797	0	0	0.312673
21716	L2/3 IT	Rgs7-206_ENSMUST00000194555	0	0	1.25098
21717	L2/3 IT	Rgs7-207_ENSMUST00000195324	0	0	1.40212
21762	L2/3 IT	Tada1-201_ENSMUST00000027846	0	2.70943e-09	0.390393
21782	L2/3 IT	Mpc2-203_ENSMUST00000138999	0	0	0.412005
21786	L2/3 IT	Mpc2-201_ENSMUST00000027853	0	0	0.393123
21811	L2/3 IT	Ccdc181-201_ENSMUST00000027867	7.00045e-07	0.00436758	0.319334
21823	L2/3 IT	Astn1-201_ENSMUST00000046110	0	4.44058e-08	0.349817
22006	L2/3 IT	Atf6-201_ENSMUST00000027974	0	0	0.371229
22067	L2/3 IT	Prdx6-202_ENSMUST00000071718	1.52727e-10	9.52865e-07	0.265801
22068	L2/3 IT	Prdx6-208_ENSMUST00000192639	0	0	0.538156
22069	L2/3 IT	Prdx6-207_ENSMUST00000156678	1.60686e-07	0.00100252	0.314974
22138	L2/3 IT	Pter-203_ENSMUST00000134794	0	0	2.72201
22199	L2/3 IT	Arpc5l-202_ENSMUST00000112862	0	0	0.28141
22201	L2/3 IT	Arpc5l-201_ENSMUST00000090993	0	0	0.425058
22203	L2/3 IT	Orc4-201_ENSMUST00000028098	0	0	0.377281
22205	L2/3 IT	Orc4-212_ENSMUST00000154784	4.64023e-07	0.00289504	0.3132
22365	L2/3 IT	Med27-201_ENSMUST00000028139	0	0	0.489719
22434	L2/3 IT	Kcnj3-202_ENSMUST00000112632	0	0	0.413514
22439	L2/3 IT	Dnm1-205_ENSMUST00000113365	0	3.29882e-08	0.496896
22463	L2/3 IT	Olfm1-203_ENSMUST00000102879	0	0	0.573998
22466	L2/3 IT	Olfm1-205_ENSMUST00000152415	0	0	0.736648
22512	L2/3 IT	Tor1a-201_ENSMUST00000028200	0	4.79577e-10	0.321153
22563	L2/3 IT	Sh3glb2-204_ENSMUST00000113621	0	4.48185e-10	0.324089
22642	L2/3 IT	Dab2ip-210_ENSMUST00000138957	0	0	0.615503
22659	L2/3 IT	Grb14-201_ENSMUST00000028252	0	0	1.80522
22675	L2/3 IT	Gca-201_ENSMUST00000028257	0	0	0.467589
22845	L2/3 IT	Grin1-205_ENSMUST00000114312	7.06129e-08	0.000440554	0.382074
22872	L2/3 IT	Zmynd19-201_ENSMUST00000028350	0	1.43896e-08	0.289427
22873	L2/3 IT	Zmynd19-202_ENSMUST00000148042	1.91698e-09	1.196e-05	0.373401
22943	L2/3 IT	Nckap1-201_ENSMUST00000028386	0	8.4055e-09	0.225923
22944	L2/3 IT	Nckap1-202_ENSMUST00000111760	0	0	0.550831
22945	L2/3 IT	Frzb-201_ENSMUST00000028389	0	0	2.69215
22947	L2/3 IT	Dnajc10-201_ENSMUST00000028392	5.38778e-08	0.000336144	0.316676
22967	L2/3 IT	Ube2e3-201_ENSMUST00000028398	0	0	1.03975
22968	L2/3 IT	Ube2e3-202_ENSMUST00000121433	0	0	0.931019
23019	L2/3 IT	Ssrp1-201_ENSMUST00000077798	1.7304e-09	1.0796e-05	0.519422
23030	L2/3 IT	Timm10-201_ENSMUST00000028470	0	0	0.252608
23032	L2/3 IT	Ube2l6-201_ENSMUST00000102642	0	0	1.28167
23117	L2/3 IT	Emc4-201_ENSMUST00000028551	0	0	0.130275
23120	L2/3 IT	Nop10-201_ENSMUST00000028553	5.60595e-07	0.00349756	0.0742318
23132	L2/3 IT	Lin7c-201_ENSMUST00000028583	0	0	0.725692
23177	L2/3 IT	Cstf3-201_ENSMUST00000028599	1.35777e-07	0.000847114	0.3537
23222	L2/3 IT	Api5-201_ENSMUST00000028617	9.35657e-07	0.00583756	0.298164
23298	L2/3 IT	Chst1-201_ENSMUST00000065797	0	0	1.06704
23360	L2/3 IT	Map1a-202_ENSMUST00000110639	0	0	0.51385
23403	L2/3 IT	Lamp5-202_ENSMUST00000123436	0	0	5.4944
23404	L2/3 IT	Lamp5-203_ENSMUST00000143777	0	0	1.94601
23407	L2/3 IT	Lamp5-201_ENSMUST00000057503	0	0	5.52861
23416	L2/3 IT	Snap25-201_ENSMUST00000028727	8.65661e-07	0.00540086	0.0874522
23451	L2/3 IT	Lrrc57-202_ENSMUST00000102497	1.10738e-09	6.90892e-06	0.454205
23486	L2/3 IT	Itpka-201_ENSMUST00000028758	0	0	1.68253
23513	L2/3 IT	Rtf1-201_ENSMUST00000028767	0	1.73251e-08	0.123691
23516	L2/3 IT	Ndufaf1-203_ENSMUST00000110802	0	0	0.63806
23540	L2/3 IT	Atrn-201_ENSMUST00000028781	0	0	0.289427
23544	L2/3 IT	Atrn-204_ENSMUST00000151364	0	0	0.434428
23605	L2/3 IT	Slc23a2-201_ENSMUST00000028815	0	3.59268e-09	0.384648
23612	L2/3 IT	Tmem230-201_ENSMUST00000028816	3.21721e-09	2.00722e-05	0.344439
23639	L2/3 IT	Fam98b-201_ENSMUST00000028825	0	0	0.553322
23642	L2/3 IT	Spred1-201_ENSMUST00000028829	0	0	0.939807
23653	L2/3 IT	Crls1-201_ENSMUST00000028835	0	0	0.439767
23684	L2/3 IT	Stard7-204_ENSMUST00000125049	0	0	0.779705
23717	L2/3 IT	Ttl-201_ENSMUST00000035812	0	0	0.489349
23757	L2/3 IT	Idh3b-201_ENSMUST00000028892	2.5582e-10	1.59606e-06	0.0921715
23769	L2/3 IT	Pcsk2-201_ENSMUST00000028905	0	0	0.182969
23784	L2/3 IT	Snx5-201_ENSMUST00000028909	0	0	0.468026
23966	L2/3 IT	Impa1-204_ENSMUST00000191670	6.34969e-09	3.96157e-05	0.230577
23968	L2/3 IT	Impa1-202_ENSMUST00000118410	0	1.15707e-10	0.279802
23969	L2/3 IT	Impa1-201_ENSMUST00000065938	1.09369e-08	6.82356e-05	0.207148
24014	L2/3 IT	Psma7-201_ENSMUST00000029082	1.51035e-10	9.42308e-07	0.0785045
24096	L2/3 IT	Armc1-201_ENSMUST00000029125	0	0	0.328513
24106	L2/3 IT	Ggt7-201_ENSMUST00000029131	0	0	0.517653
24210	L2/3 IT	1110008F13Rik-201_ENSMUST00000029165	2.7067e-07	0.00168871	0.0960549
24241	L2/3 IT	Ctnnbl1-201_ENSMUST00000029178	0	0	0.579113
24274	L2/3 IT	Skil-204_ENSMUST00000118470	4.91674e-07	0.00306755	0.263648
24345	L2/3 IT	Ttc14-201_ENSMUST00000099153	0	0	0.382595
24348	L2/3 IT	Ttc14-211_ENSMUST00000200271	2.51117e-07	0.00156672	0.294927
24395	L2/3 IT	Nceh1-201_ENSMUST00000046515	1.78498e-07	0.00111365	0.226098
24434	L2/3 IT	Acad9-206_ENSMUST00000197344	1.8625e-10	1.16201e-06	0.182378
24467	L2/3 IT	Slc7a11-202_ENSMUST00000142932	3.08504e-07	0.00192475	0.114159
24481	L2/3 IT	Ufm1-204_ENSMUST00000148338	2.57782e-07	0.0016083	0.23055
24550	L2/3 IT	Schip1-203_ENSMUST00000170788	0	0	0.866393
24551	L2/3 IT	Schip1-204_ENSMUST00000182360	0	0	1.29457
24569	L2/3 IT	Kpna4-203_ENSMUST00000194558	1.27046e-10	7.92643e-07	0.312395
24574	L2/3 IT	Nmd3-201_ENSMUST00000029358	0	2.40037e-07	0.215087
24575	L2/3 IT	Nmd3-207_ENSMUST00000150210	1.02583e-07	0.000640015	0.281641
24578	L2/3 IT	Nmd3-208_ENSMUST00000194168	2.14176e-08	0.000133624	0.337569
24609	L2/3 IT	Nbea-201_ENSMUST00000029374	4.42385e-08	0.000276004	0.273323
24630	L2/3 IT	Serp1-201_ENSMUST00000029385	0	0	0.538418
24638	L2/3 IT	Eif2a-207_ENSMUST00000154219	1.60579e-10	1.00186e-06	0.43005
24642	L2/3 IT	Eif2a-204_ENSMUST00000138827	0	0	0.264127
24685	L2/3 IT	Pdcd10-201_ENSMUST00000029424	0	0	0.322809
24687	L2/3 IT	Pdcd10-205_ENSMUST00000161137	0	0	0.328777
24742	L2/3 IT	Sec22b-204_ENSMUST00000130778	0	0	0.798137
24746	L2/3 IT	Sec22b-201_ENSMUST00000029476	0	0	0.457244
24793	L2/3 IT	Ahcyl1-201_ENSMUST00000029490	0	3.06664e-09	0.456746
24794	L2/3 IT	Ahcyl1-203_ENSMUST00000138091	1.2715e-08	7.93286e-05	0.335836
24864	L2/3 IT	4933434E20Rik-209_ENSMUST00000162114	0	4.07705e-09	0.317601
24931	L2/3 IT	Extl2-203_ENSMUST00000106502	0	0	1.60543
24940	L2/3 IT	Larp7-201_ENSMUST00000029588	0	8.00906e-08	0.422323
24971	L2/3 IT	Trim2-206_ENSMUST00000107695	0	0	0.78703
25001	L2/3 IT	Pla2g12a-201_ENSMUST00000029629	0	1.39687e-09	0.377326
25007	L2/3 IT	Gucy1b1-201_ENSMUST00000029635	0	0	1.45957
25045	L2/3 IT	Glrb-201_ENSMUST00000029654	0	0	0.317643
25096	L2/3 IT	Dnajb4-202_ENSMUST00000050073	0	5.05617e-08	0.384497
25098	L2/3 IT	Dnajb4-204_ENSMUST00000144950	0	0	0.609236
25104	L2/3 IT	Efna3-201_ENSMUST00000029673	0	8.39326e-10	0.392383
25134	L2/3 IT	Scamp3-201_ENSMUST00000029684	1.62859e-09	1.01608e-05	0.376096
25168	L2/3 IT	Arhgef2-203_ENSMUST00000170653	0	0	0.798826
25177	L2/3 IT	Arhgef2-226_ENSMUST00000177091	0	4.62276e-10	0.325691
25190	L2/3 IT	Lamtor2-201_ENSMUST00000029698	0	0	0.155246
25250	L2/3 IT	Fbxw7-201_ENSMUST00000029727	0	0	0.895789
25251	L2/3 IT	Fbxw7-202_ENSMUST00000107675	0	0	0.829558
25271	L2/3 IT	Rnf115-201_ENSMUST00000029740	0	0	0.279603
25293	L2/3 IT	Pex11b-201_ENSMUST00000048766	0	2.18207e-09	0.432066
25295	L2/3 IT	Pex11b-207_ENSMUST00000165842	1.89423e-07	0.00118181	0.280785
25397	L2/3 IT	Celf3-214_ENSMUST00000199884	0	0	0.415839
25403	L2/3 IT	Celf3-207_ENSMUST00000198067	0	0	0.634762
25449	L2/3 IT	Eif4e-205_ENSMUST00000200100	0	0	0.1739
25450	L2/3 IT	Eif4e-202_ENSMUST00000196990	0	0	0.234183
25452	L2/3 IT	Eif4e-201_ENSMUST00000029803	0	0	0.151285
25458	L2/3 IT	Ppp3ca-202_ENSMUST00000070198	0	0	0.800097
25464	L2/3 IT	Ppp3ca-201_ENSMUST00000056758	0	0	1.10906
25482	L2/3 IT	Cisd2-201_ENSMUST00000029815	0	3.50752e-08	0.199456
25496	L2/3 IT	Lrrc7-203_ENSMUST00000198284	0	0	0.486667
25506	L2/3 IT	Zranb2-202_ENSMUST00000106057	0	0	0.446894
25603	L2/3 IT	Tmem55a-201_ENSMUST00000029875	0	0	0.550871
25606	L2/3 IT	Calb1-201_ENSMUST00000029876	0	0	5.3729
25625	L2/3 IT	Tmem68-201_ENSMUST00000029891	0	0	0.501464
25635	L2/3 IT	Ubxn2b-201_ENSMUST00000029907	3.14393e-09	1.9615e-05	0.278124
25653	L2/3 IT	Pnisr-202_ENSMUST00000098238	0	0	0.369837
25659	L2/3 IT	Pnisr-203_ENSMUST00000108229	0	0	0.835093
25663	L2/3 IT	Sdcbp-201_ENSMUST00000029912	0	0	0.669394
25664	L2/3 IT	Sdcbp-202_ENSMUST00000103008	0	0	0.295995
25703	L2/3 IT	Lmo4-201_ENSMUST00000120539	0	0	0.93352
25704	L2/3 IT	Lmo4-203_ENSMUST00000121796	0	0	1.30661
25705	L2/3 IT	Gtf2b-201_ENSMUST00000029938	1.18287e-09	7.3799e-06	0.221447
25716	L2/3 IT	Rngtt-204_ENSMUST00000146870	0	2.6154e-10	0.270642
25751	L2/3 IT	Rars2-201_ENSMUST00000029968	0	1.30655e-07	0.51544
25753	L2/3 IT	Slc35a1-201_ENSMUST00000029970	1.1102e-06	0.00692652	0.293489
25762	L2/3 IT	Smim8-201_ENSMUST00000029972	5.58281e-10	3.48312e-06	0.442631
25843	L2/3 IT	Tmeff1-201_ENSMUST00000030032	0	0	0.926294
25848	L2/3 IT	Brinp1-201_ENSMUST00000030036	0	0	0.706937
25885	L2/3 IT	Snx30-201_ENSMUST00000030080	0	0	0.363114
25901	L2/3 IT	Wdr31-206_ENSMUST00000146108	5.67633e-07	0.00354146	0.117197
25905	L2/3 IT	Alad-201_ENSMUST00000030090	0	0	0.871397
25915	L2/3 IT	Dmac1-201_ENSMUST00000030103	0	0	0.474923
25953	L2/3 IT	Zdhhc21-204_ENSMUST00000144139	6.38544e-10	3.98387e-06	0.172634
25964	L2/3 IT	Smu1-201_ENSMUST00000030117	0	0	0.328125
25977	L2/3 IT	Aptx-205_ENSMUST00000129021	5.79185e-07	0.00361354	0.321675
26056	L2/3 IT	Nudt2-201_ENSMUST00000030154	0	0	0.418916
26060	L2/3 IT	Cntfr-201_ENSMUST00000064443	1.13377e-09	7.07358e-06	0.282657
26119	L2/3 IT	Tln1-202_ENSMUST00000123985	0	2.77749e-08	0.176544
26206	L2/3 IT	Rps6-204_ENSMUST00000136174	6.57564e-09	4.10254e-05	0.33869
26227	L2/3 IT	Dab1-203_ENSMUST00000106830	0	0	1.60854
26260	L2/3 IT	Sgip1-212_ENSMUST00000142430	0	0	0.347143
26415	L2/3 IT	Txndc12-201_ENSMUST00000030296	0	2.71622e-07	0.274422
26503	L2/3 IT	0610037L13Rik-210_ENSMUST00000132417	0	0	0.584039
26516	L2/3 IT	Magoh-201_ENSMUST00000030348	6.99655e-08	0.000436515	0.168444
26595	L2/3 IT	Ybx1-202_ENSMUST00000127737	0	0	0.545548
26596	L2/3 IT	Ybx1-201_ENSMUST00000079644	0	0	0.556228
26694	L2/3 IT	Srsf10-205_ENSMUST00000126641	0	4.67115e-08	0.343843
26697	L2/3 IT	Srsf10-204_ENSMUST00000105853	0	2.14559e-07	0.434105
26838	L2/3 IT	Akr7a5-201_ENSMUST00000073787	1.00166e-09	6.24933e-06	0.33534
26904	L2/3 IT	Fabp3-201_ENSMUST00000070532	0	0	0.211801
26920	L2/3 IT	Adgrb2-208_ENSMUST00000121049	0	6.89994e-08	0.308084
26926	L2/3 IT	Hpca-201_ENSMUST00000030572	0	0	1.00527
26933	L2/3 IT	Hpca-204_ENSMUST00000116444	0	0	0.74121
26949	L2/3 IT	Khdrbs1-201_ENSMUST00000066257	3.35787e-07	0.00209497	0.257958
26984	L2/3 IT	Tmem234-201_ENSMUST00000102591	0	0	0.339645
27037	L2/3 IT	Srrm1-207_ENSMUST00000134854	0	0	0.639213
27079	L2/3 IT	Ncdn-201_ENSMUST00000030637	0	0	0.471327
27083	L2/3 IT	Psmb2-201_ENSMUST00000030642	0	0	0.136671
27088	L2/3 IT	Extl1-201_ENSMUST00000030643	0	0	0.347676
27172	L2/3 IT	Ppp1r8-201_ENSMUST00000030702	0	1.28952e-09	0.456985
27200	L2/3 IT	Yrdc-201_ENSMUST00000102628	0	0	0.393549
27247	L2/3 IT	Utp11-201_ENSMUST00000030738	1.08527e-08	6.77101e-05	0.244637
27287	L2/3 IT	Cdk14-206_ENSMUST00000132390	0	0	0.316659
27293	L2/3 IT	Cdk14-203_ENSMUST00000115451	0	0	1.09594
27351	L2/3 IT	Smarcd3-208_ENSMUST00000195943	0	0	0.566129
27379	L2/3 IT	Tmub1-201_ENSMUST00000030799	3.87918e-07	0.00242022	0.288703
27432	L2/3 IT	Cdk5-203_ENSMUST00000198990	0	0	0.328852
27433	L2/3 IT	Cdk5-201_ENSMUST00000030814	0	0	0.150802
27482	L2/3 IT	Tomm7-201_ENSMUST00000030851	0	0	0.167751
27497	L2/3 IT	Fbxo44-201_ENSMUST00000057907	0	0	0.478468
27532	L2/3 IT	Dnajc2-201_ENSMUST00000030771	9.84224e-07	0.00614058	0.278608
27546	L2/3 IT	Pmpcb-201_ENSMUST00000030882	0	0	0.452994
27574	L2/3 IT	Wrap73-201_ENSMUST00000030895	0	0	0.549677
27604	L2/3 IT	Ssu72-201_ENSMUST00000030905	0	0	0.304923
27612	L2/3 IT	Rer1-201_ENSMUST00000030914	8.19236e-07	0.00511121	0.0978805
27618	L2/3 IT	Ski-203_ENSMUST00000129314	0	0	0.596259
27628	L2/3 IT	Gabrd-201_ENSMUST00000030925	0	0	1.76296
27646	L2/3 IT	Fam213b-201_ENSMUST00000030935	0	0	0.747184
27681	L2/3 IT	Mrpl20-201_ENSMUST00000030942	0	0	0.148524
27683	L2/3 IT	Mrpl20-206_ENSMUST00000185148	0	1.55219e-07	0.240463
27702	L2/3 IT	Sdf4-201_ENSMUST00000050078	0	1.17449e-10	0.35425
27703	L2/3 IT	Sdf4-204_ENSMUST00000105579	2.37007e-07	0.00147869	0.210554
27716	L2/3 IT	Kcnip4-201_ENSMUST00000087395	0	0	1.22863
27730	L2/3 IT	5730480H06Rik-206_ENSMUST00000197072	4.18575e-07	0.00261149	0.170413
27754	L2/3 IT	Ablim2-206_ENSMUST00000114206	0	0	1.6051
27799	L2/3 IT	Pcdh7-203_ENSMUST00000191837	0	0	0.523239
27823	L2/3 IT	Crmp1-202_ENSMUST00000114158	3.29195e-08	0.000205385	0.361799
27841	L2/3 IT	Nsg1-206_ENSMUST00000202129	0	0	0.641783
27842	L2/3 IT	Nsg1-201_ENSMUST00000031009	0	0	0.497623
27843	L2/3 IT	Nsg1-205_ENSMUST00000201415	0	0	0.613483
27938	L2/3 IT	Slc30a3-201_ENSMUST00000031037	0	0	3.47988
27953	L2/3 IT	Ociad2-201_ENSMUST00000087195	0	0	0.889894
27955	L2/3 IT	Ociad2-206_ENSMUST00000202012	0	0	0.632588
28088	L2/3 IT	Grpel1-201_ENSMUST00000031099	0	0	0.143926
28160	L2/3 IT	Gabra4-201_ENSMUST00000031121	0	0	1.2975
28253	L2/3 IT	Cenpc1-203_ENSMUST00000199141	1.37057e-10	8.551e-07	0.232973
28280	L2/3 IT	Fam69a-201_ENSMUST00000031198	0	0	0.624039
28346	L2/3 IT	Hnrnpdl-207_ENSMUST00000153442	0	0	0.540207
28350	L2/3 IT	Hnrnpdl-202_ENSMUST00000128187	0	0	0.638031
28354	L2/3 IT	Cds1-201_ENSMUST00000031273	0	0	0.615323
28383	L2/3 IT	Asphd2-204_ENSMUST00000198357	0	0	0.570703
28384	L2/3 IT	Asphd2-201_ENSMUST00000031291	0	0	0.601682
28388	L2/3 IT	Asphd2-202_ENSMUST00000196256	0	1.97325e-08	0.401922
28395	L2/3 IT	Tesc-203_ENSMUST00000135540	0	0	2.56965
28397	L2/3 IT	Tesc-201_ENSMUST00000031304	0	0	2.10536
28400	L2/3 IT	Rfc5-201_ENSMUST00000086461	0	0	1.12729
28409	L2/3 IT	Wsb2-201_ENSMUST00000031309	0	0	0.409987
28444	L2/3 IT	Eif2b1-201_ENSMUST00000031334	6.13231e-09	3.82595e-05	0.271814
28452	L2/3 IT	Tmed2-201_ENSMUST00000060226	0	0	0.27482
28453	L2/3 IT	Tmed2-203_ENSMUST00000135464	0	0	0.286555
28456	L2/3 IT	Tmed2-205_ENSMUST00000200031	0	4.69634e-07	0.278719
28457	L2/3 IT	Rilpl1-201_ENSMUST00000062153	0	0	2.73689
28461	L2/3 IT	Cdk2ap1-201_ENSMUST00000031341	0	0	1.45309
28472	L2/3 IT	Rilpl2-202_ENSMUST00000198413	0	1.83965e-07	0.145726
28541	L2/3 IT	Rimbp2-207_ENSMUST00000200470	0	0	0.228247
28545	L2/3 IT	Rsrc2-208_ENSMUST00000182309	4.76986e-08	0.000297592	0.252361
28706	L2/3 IT	Vps29-204_ENSMUST00000118830	0	0	0.133496
28715	L2/3 IT	Arpc3-203_ENSMUST00000111713	0	0	0.205779
28721	L2/3 IT	Arpc3-202_ENSMUST00000102525	0	0	0.156646
28754	L2/3 IT	P2rx4-208_ENSMUST00000195963	0	5.20073e-08	0.306791
28763	L2/3 IT	Camkk2-201_ENSMUST00000111668	0	0	0.735603
28860	L2/3 IT	Cit-213_ENSMUST00000145363	0	0	0.900796
28862	L2/3 IT	Cit-207_ENSMUST00000128702	0	0	1.10298
28865	L2/3 IT	Cit-215_ENSMUST00000147330	0	0	0.993238
28866	L2/3 IT	Cit-201_ENSMUST00000051704	0	0	0.91054
28897	L2/3 IT	Triap1-201_ENSMUST00000031508	0	0	0.552523
28905	L2/3 IT	Cabp1-204_ENSMUST00000112113	0	0	1.4194
28908	L2/3 IT	Cabp1-203_ENSMUST00000112112	0	0	1.17045
28991	L2/3 IT	Fscn1-201_ENSMUST00000031565	0	0	0.546974
29083	L2/3 IT	Pdap1-201_ENSMUST00000031627	0	6.62266e-09	0.118451
29171	L2/3 IT	Pomp-201_ENSMUST00000031654	0	0	0.155572
29172	L2/3 IT	Pomp-203_ENSMUST00000201376	1.67134e-08	0.000104275	0.108292
29229	L2/3 IT	Fam3c-205_ENSMUST00000165576	0	0	0.563361
29231	L2/3 IT	Fam3c-201_ENSMUST00000081288	0	0	0.640457
29235	L2/3 IT	Auts2-207_ENSMUST00000161226	0	0	1.43787
29289	L2/3 IT	Rbm28-201_ENSMUST00000007993	0	0	0.322114
29485	L2/3 IT	Nt5c3-208_ENSMUST00000152447	9.59235e-07	0.00598467	0.239477
29527	L2/3 IT	Herc3-202_ENSMUST00000041401	0	0	0.888789
29541	L2/3 IT	Malsu1-203_ENSMUST00000128616	8.45214e-09	5.27329e-05	0.267207
29544	L2/3 IT	Malsu1-201_ENSMUST00000031839	7.7139e-07	0.0048127	0.279457
29603	L2/3 IT	Ptn-201_ENSMUST00000101534	0	0	2.195
29605	L2/3 IT	Mtpn-201_ENSMUST00000031866	0	0	0.225873
29636	L2/3 IT	Dbpht2-202_ENSMUST00000221311	0	0	1.29475
29658	L2/3 IT	Agk-201_ENSMUST00000031977	0	3.00583e-09	0.447043
29736	L2/3 IT	Add2-209_ENSMUST00000204059	0	0	0.525856
29758	L2/3 IT	Pradc1-201_ENSMUST00000032080	0	0	0.813816
29813	L2/3 IT	Mrpl53-201_ENSMUST00000113938	0	0	0.227508
29817	L2/3 IT	Pole4-201_ENSMUST00000095786	0	0	0.538018
29818	L2/3 IT	Pole4-203_ENSMUST00000141138	1.04082e-08	6.49369e-05	0.336583
29840	L2/3 IT	Isy1-201_ENSMUST00000089497	0	8.50326e-08	0.29443
29847	L2/3 IT	Cnbp-201_ENSMUST00000032138	0	3.93269e-10	0.207045
29849	L2/3 IT	Cnbp-209_ENSMUST00000204890	0	0	0.248904
29850	L2/3 IT	Cnbp-203_ENSMUST00000113619	0	0	0.200856
29859	L2/3 IT	Copg1-201_ENSMUST00000049966	0	1.39893e-07	0.371682
29923	L2/3 IT	Ruvbl1-201_ENSMUST00000032165	0	0	0.317022
29926	L2/3 IT	Sec61a1-201_ENSMUST00000032168	0	0	0.470985
29985	L2/3 IT	Slc6a6-201_ENSMUST00000032185	0	0	0.56419
30002	L2/3 IT	Itpr1-201_ENSMUST00000032192	0	9.32704e-10	0.473633
30006	L2/3 IT	Bhlhe40-201_ENSMUST00000032194	0	0	3.00151
30011	L2/3 IT	Arl8b-201_ENSMUST00000032196	0	0	0.212406
30023	L2/3 IT	Mlf2-202_ENSMUST00000180095	0	2.54112e-07	0.0892998
30025	L2/3 IT	Mlf2-206_ENSMUST00000204177	0	0	0.378078
30048	L2/3 IT	Tmcc1-211_ENSMUST00000204574	0	0	0.268607
30054	L2/3 IT	Cops7a-201_ENSMUST00000032220	0	3.75798e-10	0.167581
30057	L2/3 IT	Rasgef1a-201_ENSMUST00000164960	0	0	0.484698
30161	L2/3 IT	Fam234b-201_ENSMUST00000111915	0	0	0.435292
30166	L2/3 IT	Grin2b-207_ENSMUST00000198283	0	0	0.625839
30167	L2/3 IT	Grin2b-204_ENSMUST00000143943	0	0	0.669878
30168	L2/3 IT	Grin2b-205_ENSMUST00000152012	0	0	0.376871
30169	L2/3 IT	Grin2b-203_ENSMUST00000125905	0	0	1.29673
30171	L2/3 IT	Grin2b-206_ENSMUST00000188999	0	0	0.633663
30172	L2/3 IT	Grin2b-201_ENSMUST00000053880	0	0	0.560659
30187	L2/3 IT	Wbp11-201_ENSMUST00000116514	0	0	0.381844
30208	L2/3 IT	Strap-201_ENSMUST00000064910	1.91795e-09	1.19661e-05	0.176635
30263	L2/3 IT	Ldhb-201_ENSMUST00000032373	0	0	0.400206
30264	L2/3 IT	Ldhb-204_ENSMUST00000204433	0	0	1.21124
30297	L2/3 IT	Kras-202_ENSMUST00000111710	4.58258e-10	2.85907e-06	0.382694
30302	L2/3 IT	Kras-201_ENSMUST00000032399	1.43477e-09	8.95155e-06	0.221168
30388	L2/3 IT	Med21-201_ENSMUST00000032429	0	0	0.457507
30396	L2/3 IT	Sec13-201_ENSMUST00000032440	0	0	0.240194
30407	L2/3 IT	Atp2b2-201_ENSMUST00000089003	0	0	0.416362
30408	L2/3 IT	Atp2b2-203_ENSMUST00000101045	0	0	0.808487
30426	L2/3 IT	Ergic2-208_ENSMUST00000136008	3.40585e-10	2.12491e-06	0.351718
30513	L2/3 IT	Ing4-201_ENSMUST00000032480	0	4.8e-07	0.42132
30543	L2/3 IT	Prmt8-201_ENSMUST00000032500	0	0	1.62477
30566	L2/3 IT	Strn4-202_ENSMUST00000108495	0	0	0.601558
30608	L2/3 IT	Nova2-202_ENSMUST00000220302	0	2.01392e-10	0.176334
30609	L2/3 IT	Nova2-201_ENSMUST00000032571	0	2.01392e-10	0.176334
30619	L2/3 IT	Pdcd5-201_ENSMUST00000118501	1.30914e-09	8.16774e-06	0.0963109
30639	L2/3 IT	Ttyh1-201_ENSMUST00000032594	0	0	1.042
30714	L2/3 IT	Zdhhc13-201_ENSMUST00000118927	4.71281e-07	0.00294032	0.348711
30882	L2/3 IT	Mef2a-207_ENSMUST00000144057	1.03956e-07	0.000648583	0.143253
30891	L2/3 IT	Nox4-204_ENSMUST00000124269	0	2.08035e-09	0.270251
30895	L2/3 IT	Sipa1l3-211_ENSMUST00000182829	3.49669e-07	0.00218158	0.0995623
30906	L2/3 IT	Dpf1-202_ENSMUST00000065181	0	0	0.575922
30928	L2/3 IT	Psmd8-202_ENSMUST00000182328	9.17879e-08	0.000572665	0.0838473
30987	L2/3 IT	Sytl2-219_ENSMUST00000209188	0	0	0.655438
31015	L2/3 IT	Zfand6-202_ENSMUST00000178385	0	0	0.371737
31054	L2/3 IT	Coq7-201_ENSMUST00000032887	0	0	0.483863
31058	L2/3 IT	Arl6ip1-201_ENSMUST00000032888	0	0	0.233121
31093	L2/3 IT	1110004F10Rik-202_ENSMUST00000106607	4.08432e-08	0.000254821	0.451258
31123	L2/3 IT	Mvp-203_ENSMUST00000206511	1.36575e-09	8.52091e-06	0.143552
31126	L2/3 IT	Cdipt-201_ENSMUST00000032920	0	0	0.372898
31133	L2/3 IT	Sez6l2-207_ENSMUST00000155138	0	0	0.870139
31136	L2/3 IT	Sez6l2-203_ENSMUST00000106335	0	0	0.874324
31153	L2/3 IT	Ino80e-214_ENSMUST00000206349	0	6.1796e-09	0.367436
31169	L2/3 IT	Fchsd2-211_ENSMUST00000208917	0	0	0.255269
31193	L2/3 IT	Ppp4c-201_ENSMUST00000032936	0	0	0.348445
31208	L2/3 IT	Mrpl48-207_ENSMUST00000146003	0	0	0.216418
31218	L2/3 IT	Coro1a-201_ENSMUST00000032949	2.43363e-10	1.51834e-06	0.195639
31252	L2/3 IT	Ppme1-201_ENSMUST00000032963	0	0	0.52385
31253	L2/3 IT	Ppme1-202_ENSMUST00000207092	0	0	0.807107
31353	L2/3 IT	Thap12-201_ENSMUST00000033009	0	0	0.648717
31375	L2/3 IT	Acer3-201_ENSMUST00000033020	1.00712e-08	6.28342e-05	0.126841
31414	L2/3 IT	Trat1-202_ENSMUST00000231701	0	7.93588e-10	0.15997
31544	L2/3 IT	Nucb1-210_ENSMUST00000211765	1.78291e-08	0.000111235	0.211006
31604	L2/3 IT	Ptpn5-201_ENSMUST00000033142	0	0	1.03768
31610	L2/3 IT	Acadsb-201_ENSMUST00000015829	1.44954e-08	9.04368e-05	0.162389
31652	L2/3 IT	Mettl9-201_ENSMUST00000033163	0	0	0.424022
31722	L2/3 IT	Cckbr-201_ENSMUST00000033189	0	0	0.519134
31974	L2/3 IT	Rab33a-201_ENSMUST00000033430	0	0	0.328806
32017	L2/3 IT	Fgf13-202_ENSMUST00000119306	0	0	1.36591
32108	L2/3 IT	Rbm3-202_ENSMUST00000115615	0	0	0.662369
32110	L2/3 IT	Rbm3-203_ENSMUST00000115616	0	0	0.706086
32157	L2/3 IT	Fundc2-201_ENSMUST00000033541	1.39983e-06	0.00873354	0.227172
32184	L2/3 IT	Stard8-201_ENSMUST00000036606	0	0	1.94898
32202	L2/3 IT	Atrx-210_ENSMUST00000134507	0	2.49499e-09	0.41379
32215	L2/3 IT	Atrx-202_ENSMUST00000113573	1.22974e-07	0.000767236	0.210406
32233	L2/3 IT	Sh3bgrl-201_ENSMUST00000033598	0	0	0.419507
32352	L2/3 IT	Chic1-201_ENSMUST00000116547	0	0	0.415086
32377	L2/3 IT	Gpm6b-207_ENSMUST00000112229	0	0	1.41968
32378	L2/3 IT	Gpm6b-206_ENSMUST00000112228	0	0	0.920344
32387	L2/3 IT	Gabra3-201_ENSMUST00000055966	0	5.37653e-09	0.464817
32399	L2/3 IT	Rbbp7-204_ENSMUST00000138791	0	0	0.814562
32401	L2/3 IT	Rbbp7-203_ENSMUST00000112327	0	0	0.624134
32402	L2/3 IT	Rbbp7-201_ENSMUST00000033720	0	0	0.49942
32532	L2/3 IT	Mpp1-201_ENSMUST00000033775	0	0	0.455043
32570	L2/3 IT	Morf4l2-202_ENSMUST00000080411	5.16856e-08	0.000322467	0.324726
32578	L2/3 IT	Psmd10-201_ENSMUST00000033805	2.59e-08	0.00016159	0.363303
32625	L2/3 IT	Cul4a-205_ENSMUST00000135371	1.07038e-08	6.67812e-05	0.187059
32642	L2/3 IT	Coprs-201_ENSMUST00000033839	0	0	0.357994
32662	L2/3 IT	Plpbp-201_ENSMUST00000033875	5.87987e-09	3.66845e-05	0.249624
32667	L2/3 IT	Plpbp-211_ENSMUST00000211393	0	0	0.47152
32686	L2/3 IT	Eif4ebp1-201_ENSMUST00000033880	0	0	0.704932
32739	L2/3 IT	Dctn6-210_ENSMUST00000155296	0	0	0.342433
32745	L2/3 IT	Dctn6-207_ENSMUST00000143411	0	2.637e-09	0.4384
32746	L2/3 IT	Dctn6-201_ENSMUST00000033913	0	0	0.323652
32784	L2/3 IT	Polb-201_ENSMUST00000033938	6.94154e-07	0.00433083	0.11668
32833	L2/3 IT	Tm2d2-201_ENSMUST00000033961	0	0	0.159559
32914	L2/3 IT	Mak16-201_ENSMUST00000033983	0	0	0.440046
32955	L2/3 IT	Cnot7-201_ENSMUST00000034012	0	0	0.723467
32972	L2/3 IT	Klhl2-201_ENSMUST00000034017	0	0	0.296343
32993	L2/3 IT	Sin3b-202_ENSMUST00000109950	0	0	0.490095
33172	L2/3 IT	Vps35-203_ENSMUST00000209277	1.04057e-09	6.49213e-06	0.136848
33278	L2/3 IT	Il34-201_ENSMUST00000076846	0	0	0.754059
33350	L2/3 IT	Arl2bp-201_ENSMUST00000034228	0	4.25235e-09	0.260381
33353	L2/3 IT	Cx3cl1-201_ENSMUST00000034230	0	0	0.364797
33367	L2/3 IT	Ciapin1-210_ENSMUST00000162589	1.76324e-08	0.000110009	0.114648
33373	L2/3 IT	Coq9-201_ENSMUST00000034234	0	0	0.491563
33408	L2/3 IT	Cfap20-201_ENSMUST00000034249	0	0	0.271135
33416	L2/3 IT	Pgls-201_ENSMUST00000034264	0	6.3666e-08	0.388908
33480	L2/3 IT	Gse1-201_ENSMUST00000034279	0	0	0.451675
33524	L2/3 IT	Mast3-206_ENSMUST00000212140	0	0	1.18413
33542	L2/3 IT	Hsbp1-202_ENSMUST00000212468	0	0	1.67326
33575	L2/3 IT	Ntpcr-201_ENSMUST00000034313	3.01362e-10	1.8802e-06	0.345824
33639	L2/3 IT	Fam96b-201_ENSMUST00000093234	0	0	0.374972
33640	L2/3 IT	Fam96b-202_ENSMUST00000163140	0	0	0.854037
33671	L2/3 IT	Psmb10-201_ENSMUST00000034369	6.84862e-07	0.00427286	0.223992
33814	L2/3 IT	Bcar1-201_ENSMUST00000166232	0	0	1.2425
33848	L2/3 IT	Ccsap-201_ENSMUST00000034452	0	0	0.787894
33849	L2/3 IT	Acta1-201_ENSMUST00000034453	0	0	0.564195
33873	L2/3 IT	Egln1-201_ENSMUST00000034469	0	0	1.26404
33888	L2/3 IT	St14-206_ENSMUST00000217404	0	0	0.172794
33908	L2/3 IT	Sesn3-204_ENSMUST00000208222	0	0	0.385601
33920	L2/3 IT	Usp2-206_ENSMUST00000176416	0	0	0.876678
33928	L2/3 IT	Nectin1-201_ENSMUST00000034510	0	0	1.01225
33959	L2/3 IT	Cul5-209_ENSMUST00000166367	1.9385e-07	0.00120943	0.248975
34005	L2/3 IT	Fdx1-201_ENSMUST00000034552	0	1.27764e-10	0.475478
34054	L2/3 IT	Cadm1-201_ENSMUST00000034581	3.11222e-10	1.94172e-06	0.281491
34060	L2/3 IT	Cadm1-204_ENSMUST00000114548	5.38614e-10	3.36041e-06	0.422004
34099	L2/3 IT	Ddx6-203_ENSMUST00000217034	5.82596e-07	0.00363482	0.245578
34114	L2/3 IT	Trappc4-202_ENSMUST00000213747	0	0	0.28731
34143	L2/3 IT	Fez1-201_ENSMUST00000034630	0	0	0.210996
34159	L2/3 IT	C2cd2l-208_ENSMUST00000216222	0	0	0.853243
34163	L2/3 IT	Tmem218-201_ENSMUST00000034632	0	0	0.729687
34199	L2/3 IT	Pin1-201_ENSMUST00000034689	0	0	0.443492
34200	L2/3 IT	Olfm2-201_ENSMUST00000034692	0	0	0.943533
34203	L2/3 IT	Olfm2-204_ENSMUST00000217198	0	0	1.30189
34204	L2/3 IT	Icam5-201_ENSMUST00000019616	0	0	0.470076
34242	L2/3 IT	Lysmd2-201_ENSMUST00000034702	0	6.50455e-10	0.172152
34263	L2/3 IT	Smarca4-204_ENSMUST00000174008	0	9.70987e-08	0.320448
34268	L2/3 IT	Gnb5-206_ENSMUST00000215875	0	0	0.382314
34322	L2/3 IT	Fam81a-201_ENSMUST00000034749	0	0	0.553318
34380	L2/3 IT	Irak1bp1-201_ENSMUST00000034783	0	0	1.04104
34381	L2/3 IT	Irak1bp1-202_ENSMUST00000113245	0	0	0.676993
34423	L2/3 IT	Elovl4-201_ENSMUST00000034796	0	0	0.509941
34464	L2/3 IT	Imp3-201_ENSMUST00000034827	0	0	0.505817
34520	L2/3 IT	Commd4-206_ENSMUST00000214174	0	0	0.553465
34522	L2/3 IT	Commd4-201_ENSMUST00000065358	0	0	0.301396
34545	L2/3 IT	Ube2q2-201_ENSMUST00000059555	0	7.06429e-09	0.324295
34598	L2/3 IT	Tmem30a-201_ENSMUST00000034878	0	0	0.363239
34622	L2/3 IT	Nptn-209_ENSMUST00000177020	0	0	0.374163
34627	L2/3 IT	Nptn-206_ENSMUST00000176557	0	0	0.134528
34632	L2/3 IT	Nptn-212_ENSMUST00000177292	0	0	0.693626
34640	L2/3 IT	Mto1-205_ENSMUST00000150850	2.34608e-08	0.000146372	0.246866
34648	L2/3 IT	Gsta4-201_ENSMUST00000034903	0	0	0.795834
34668	L2/3 IT	Mlip-212_ENSMUST00000184848	0	0	1.43474
34673	L2/3 IT	Rasgrf1-202_ENSMUST00000034912	0	0	1.55945
34683	L2/3 IT	Tpm1-205_ENSMUST00000113685	0	0	1.74271
34691	L2/3 IT	Tpm1-209_ENSMUST00000113690	0	0	0.689761
34700	L2/3 IT	Tpm1-206_ENSMUST00000113686	0	0	1.5043
34732	L2/3 IT	Fam96a-201_ENSMUST00000034945	0	0	0.437436
34739	L2/3 IT	Ppib-201_ENSMUST00000034947	0	0	0.181101
34766	L2/3 IT	Spg21-201_ENSMUST00000034955	0	0	0.509828
34803	L2/3 IT	Smad3-201_ENSMUST00000034973	0	0	1.45032
34805	L2/3 IT	2300009A05Rik-201_ENSMUST00000168665	1.08342e-06	0.00675948	0.258874
34808	L2/3 IT	Pias1-201_ENSMUST00000098651	0	0	0.661022
34814	L2/3 IT	U2surp-202_ENSMUST00000079659	1.29888e-09	8.10371e-06	0.304378
34815	L2/3 IT	U2surp-203_ENSMUST00000185515	9.3206e-07	0.00581512	0.262066
34953	L2/3 IT	Mras-201_ENSMUST00000035045	0	0	1.08192
34956	L2/3 IT	Mras-203_ENSMUST00000122384	0	0	1.64881
34996	L2/3 IT	Dhx30-223_ENSMUST00000200029	7.34796e-10	4.58439e-06	0.217906
34999	L2/3 IT	Dhx30-208_ENSMUST00000196788	0	3.46376e-08	0.442138
35075	L2/3 IT	Arpp21-209_ENSMUST00000159444	0	0	1.34939
35080	L2/3 IT	Arpp21-206_ENSMUST00000159220	0	0	2.99
35081	L2/3 IT	Arpp21-218_ENSMUST00000161467	0	0	3.29056
35082	L2/3 IT	Arpp21-222_ENSMUST00000162082	0	0	3.26388
35154	L2/3 IT	Ss18l2-203_ENSMUST00000214535	0	0	0.383158
35159	L2/3 IT	Ss18l2-201_ENSMUST00000035113	0	0	0.284414
35178	L2/3 IT	Cck-205_ENSMUST00000216176	0	0	2.75499
35179	L2/3 IT	Cck-202_ENSMUST00000213106	0	0	1.40652
35180	L2/3 IT	Cck-203_ENSMUST00000215228	0	0	1.31465
35181	L2/3 IT	Cck-201_ENSMUST00000035120	0	0	2.7558
35197	L2/3 IT	Trak1-201_ENSMUST00000045903	0	0	0.834858
35222	L2/3 IT	1110059G10Rik-201_ENSMUST00000035154	0	0	0.473252
35223	L2/3 IT	1110059G10Rik-202_ENSMUST00000118422	0	0	0.666423
35271	L2/3 IT	Mrpl3-204_ENSMUST00000142424	0	0	0.521838
35309	L2/3 IT	Atp2c1-201_ENSMUST00000038118	0	0	0.483835
35500	L2/3 IT	Srek1-201_ENSMUST00000074616	0	0	0.469693
35583	L2/3 IT	Exd2-201_ENSMUST00000038185	0	0	1.06738
35584	L2/3 IT	Exd2-206_ENSMUST00000219757	0	0	0.929555
35618	L2/3 IT	Ccdc88a-201_ENSMUST00000040182	0	0	0.453113
35644	L2/3 IT	Bet1-201_ENSMUST00000049166	0	0	0.503708
35655	L2/3 IT	Chrm1-201_ENSMUST00000035444	0	6.03583e-09	0.420972
35687	L2/3 IT	Srxn1-201_ENSMUST00000041500	8.22176e-09	5.12956e-05	0.355975
35692	L2/3 IT	Cdv3-202_ENSMUST00000072249	3.93433e-09	2.45463e-05	0.261658
35738	L2/3 IT	Ppp1r9a-201_ENSMUST00000035813	0	0	0.352796
35782	L2/3 IT	Smap2-201_ENSMUST00000043200	0	0	0.341084
35785	L2/3 IT	Cyb5r4-202_ENSMUST00000174043	0	6.7287e-09	0.20348
35804	L2/3 IT	Acsl3-205_ENSMUST00000142704	4.60996e-08	0.000287615	0.345488
35900	L2/3 IT	Fkbp1a-207_ENSMUST00000143230	0	0	1.05932
35904	L2/3 IT	Fkbp1a-201_ENSMUST00000044011	0	0	0.701553
35997	L2/3 IT	Eif3l-201_ENSMUST00000040518	3.99484e-07	0.00249238	0.216077
36038	L2/3 IT	Gas7-210_ENSMUST00000147276	0	0	1.1865
36041	L2/3 IT	Gas7-204_ENSMUST00000108682	0	3.71681e-07	0.154955
36156	L2/3 IT	Atp1a1-201_ENSMUST00000036493	0	0	0.987391
36182	L2/3 IT	Tmed7-202_ENSMUST00000143178	0	0	0.498995
36201	L2/3 IT	Slitrk5-201_ENSMUST00000042767	0	0	0.42328
36278	L2/3 IT	Kctd17-209_ENSMUST00000166142	0	0	0.410834
36375	L2/3 IT	Palmd-201_ENSMUST00000040097	0	0	2.40698
36380	L2/3 IT	Atp6v0b-203_ENSMUST00000132073	6.24495e-07	0.00389622	0.233958
36384	L2/3 IT	Atp6v0b-206_ENSMUST00000147845	0	0	0.274878
36425	L2/3 IT	Gucd1-210_ENSMUST00000153125	0	6.30889e-09	0.180742
36448	L2/3 IT	Eri3-205_ENSMUST00000144373	3.59443e-08	0.000224257	0.213648
36494	L2/3 IT	Zbtb1-201_ENSMUST00000042779	0	0	0.559164
36594	L2/3 IT	Gtf2a2-204_ENSMUST00000119905	0	0	0.412756
36615	L2/3 IT	Dph5-208_ENSMUST00000200258	0	0	0.96025
36672	L2/3 IT	Spata2l-201_ENSMUST00000098327	0	0	0.885061
36674	L2/3 IT	Lgi3-203_ENSMUST00000226548	0	0	1.99014
36675	L2/3 IT	Lgi3-201_ENSMUST00000047331	0	0	2.23494
36738	L2/3 IT	Gabrb3-201_ENSMUST00000039697	0	0	0.43923
36830	L2/3 IT	Egr3-202_ENSMUST00000223747	0	0	1.40911
36869	L2/3 IT	Nrxn2-202_ENSMUST00000113458	0	0	0.698402
37005	L2/3 IT	Map9-205_ENSMUST00000195471	0	0	1.15866
37006	L2/3 IT	Map9-201_ENSMUST00000091014	0	0	1.11989
37026	L2/3 IT	Gucy1a1-201_ENSMUST00000048976	0	0	2.28984
37031	L2/3 IT	Chmp2a-201_ENSMUST00000005711	0	0	0.217806
37075	L2/3 IT	Ppp3r1-201_ENSMUST00000102880	0	0	0.458564
37102	L2/3 IT	Gria2-204_ENSMUST00000193645	0	2.9854e-09	0.391471
37104	L2/3 IT	Gria2-201_ENSMUST00000075316	0	0	0.250537
37107	L2/3 IT	Gria2-202_ENSMUST00000107745	0	0	0.631487
37317	L2/3 IT	Lrrc58-201_ENSMUST00000078717	2.59467e-07	0.00161882	0.183435
37319	L2/3 IT	Ogt-204_ENSMUST00000150161	0	0	0.472244
37321	L2/3 IT	Ogt-201_ENSMUST00000044475	0	0	0.355428
37324	L2/3 IT	Ogt-203_ENSMUST00000147635	0	1.32385e-08	0.388568
37348	L2/3 IT	Faah-201_ENSMUST00000049095	0	0	0.623598
37382	L2/3 IT	Lsm3-205_ENSMUST00000206947	0	3.75565e-10	0.365698
37396	L2/3 IT	Chchd4-201_ENSMUST00000040835	1.5826e-10	9.87387e-07	0.170781
37402	L2/3 IT	Rasl10a-201_ENSMUST00000037218	0	0	0.902324
37410	L2/3 IT	Mrps17-203_ENSMUST00000119576	1.10154e-07	0.000687249	0.214319
37440	L2/3 IT	Golgb1-203_ENSMUST00000114812	3.80468e-10	2.37374e-06	0.259393
37441	L2/3 IT	Golgb1-204_ENSMUST00000134616	1.34289e-09	8.37829e-06	0.242173
37491	L2/3 IT	Zdhhc14-201_ENSMUST00000089185	0	0	1.46604
37506	L2/3 IT	Jdp2-203_ENSMUST00000177587	0	0	1.49696
37508	L2/3 IT	Jdp2-202_ENSMUST00000171754	0	0	1.00728
37547	L2/3 IT	Tmem132d-201_ENSMUST00000044441	1.43655e-08	8.96266e-05	0.299142
37566	L2/3 IT	Exosc1-201_ENSMUST00000075280	0	2.65789e-10	0.430148
37579	L2/3 IT	Wbp2-201_ENSMUST00000074628	0	0	0.24207
37580	L2/3 IT	Wbp2-202_ENSMUST00000106444	0	0	0.334162
37591	L2/3 IT	Ube2f-204_ENSMUST00000178627	0	0	0.335492
37610	L2/3 IT	Ramp1-201_ENSMUST00000097648	0	0	1.42864
37612	L2/3 IT	Ramp1-202_ENSMUST00000165855	0	0	0.883507
37646	L2/3 IT	Pja1-204_ENSMUST00000113797	0	6.18368e-10	0.45535
37694	L2/3 IT	Rasd2-202_ENSMUST00000139848	0	0	1.1786
37733	L2/3 IT	Ice1-201_ENSMUST00000043493	9.95209e-09	6.20911e-05	0.233166
37806	L2/3 IT	Hid1-201_ENSMUST00000044152	4.65904e-10	2.90677e-06	0.349862
37854	L2/3 IT	Ppm1h-201_ENSMUST00000067918	0	0	0.674772
37881	L2/3 IT	Tmem5-201_ENSMUST00000038772	1.39934e-10	8.73048e-07	0.376596
37903	L2/3 IT	Ankrd12-201_ENSMUST00000038116	2.59911e-07	0.00162158	0.150281
37959	L2/3 IT	Dbn1-201_ENSMUST00000021950	0	0	1.13465
37982	L2/3 IT	Neurod1-201_ENSMUST00000041099	0	0	2.52323
38041	L2/3 IT	Dgkh-202_ENSMUST00000226342	0	0	0.540893
38131	L2/3 IT	Rab24-201_ENSMUST00000035242	0	0	0.184761
38132	L2/3 IT	Rab24-205_ENSMUST00000225289	1.75511e-09	1.09501e-05	0.295977
38151	L2/3 IT	Unc13a-201_ENSMUST00000030170	0	0	0.335047
38216	L2/3 IT	Plvap-201_ENSMUST00000048452	0	0	0.410183
38273	L2/3 IT	Pip5k1c-210_ENSMUST00000163075	4.59867e-10	2.86911e-06	0.325912
38344	L2/3 IT	Cog7-201_ENSMUST00000057576	1.38331e-09	8.63044e-06	0.383946
38438	L2/3 IT	Anapc13-204_ENSMUST00000190279	8.91297e-09	5.5608e-05	0.250328
38476	L2/3 IT	Secisbp2l-201_ENSMUST00000053699	0	0	0.879135
38481	L2/3 IT	Dcbld2-203_ENSMUST00000134324	0	0	0.322368
38491	L2/3 IT	Neil2-202_ENSMUST00000223723	0	4.19317e-07	0.131692
38511	L2/3 IT	Arhgap5-201_ENSMUST00000110725	0	0	0.96057
38513	L2/3 IT	Arhgap5-204_ENSMUST00000219443	0	0	0.853049
38535	L2/3 IT	Ap2b1-201_ENSMUST00000018875	1.49165e-09	9.30639e-06	0.215583
38599	L2/3 IT	Arl6ip5-201_ENSMUST00000044681	0	0	0.852503
38719	L2/3 IT	Pkig-204_ENSMUST00000126182	0	0	0.968057
38722	L2/3 IT	Pkig-201_ENSMUST00000064703	0	0	0.534739
38723	L2/3 IT	Pkig-209_ENSMUST00000164399	0	0	1.10039
38746	L2/3 IT	Adrb1-201_ENSMUST00000038949	0	0	1.47548
38754	L2/3 IT	Nat14-201_ENSMUST00000047309	4.34408e-07	0.00271027	0.261894
38841	L2/3 IT	Pdzrn3-201_ENSMUST00000075994	0	0	2.03765
39005	L2/3 IT	Eif1-202_ENSMUST00000132618	0	0	0.150722
39030	L2/3 IT	Ankrd11-207_ENSMUST00000212937	0	1.93108e-09	0.411919
39033	L2/3 IT	Ankrd11-202_ENSMUST00000098334	0	5.60806e-07	0.292858
39062	L2/3 IT	Tsen34-202_ENSMUST00000108627	1.30906e-06	0.00816723	0.20419
39145	L2/3 IT	Grhpr-201_ENSMUST00000045078	0	0	0.441491
39185	L2/3 IT	Lrfn5-203_ENSMUST00000130887	0	0	1.092
39243	L2/3 IT	Wdr18-204_ENSMUST00000220249	3.26781e-08	0.000203878	0.262262
39245	L2/3 IT	Wdr18-201_ENSMUST00000045247	0	0	0.304
39259	L2/3 IT	Fbxo45-201_ENSMUST00000042732	0	0	0.422317
39273	L2/3 IT	Mrps2-201_ENSMUST00000038600	5.14463e-08	0.000320973	0.358526
39284	L2/3 IT	R3hdm4-201_ENSMUST00000045628	0	0	0.59953
39362	L2/3 IT	Syt1-206_ENSMUST00000156979	0	0	0.610111
39379	L2/3 IT	Cox8a-201_ENSMUST00000039758	0	0	0.168583
39381	L2/3 IT	Rnf126-201_ENSMUST00000047203	4.66622e-10	2.91126e-06	0.194509
39446	L2/3 IT	Acss3-202_ENSMUST00000065567	0	8.94354e-09	0.201809
39493	L2/3 IT	Apex1-201_ENSMUST00000049411	3.36824e-09	2.10144e-05	0.216784
39495	L2/3 IT	Tmem59l-201_ENSMUST00000045286	0	0	0.250711
39521	L2/3 IT	Fnip1-201_ENSMUST00000046835	0	0	0.55774
39580	L2/3 IT	Dnajb5-204_ENSMUST00000107973	0	0	0.820498
39652	L2/3 IT	Arl5a-201_ENSMUST00000036541	0	0	0.390221
39653	L2/3 IT	Dgkb-201_ENSMUST00000040500	0	0	2.83415
39656	L2/3 IT	Dgkb-205_ENSMUST00000221176	0	0	1.85219
39693	L2/3 IT	Metap2-210_ENSMUST00000181217	0	1.24418e-08	0.443744
39699	L2/3 IT	Metap2-208_ENSMUST00000181091	3.08221e-09	1.92299e-05	0.391564
39700	L2/3 IT	Rpp25l-201_ENSMUST00000038434	9.73768e-09	6.07534e-05	0.340537
39720	L2/3 IT	Mgat5-201_ENSMUST00000038361	0	0	1.00022
39765	L2/3 IT	Ndufa13-201_ENSMUST00000110167	0	0	0.14928
39788	L2/3 IT	Kctd1-201_ENSMUST00000025992	0	0	1.33469
39816	L2/3 IT	Fstl4-201_ENSMUST00000036796	0	0	2.03709
39830	L2/3 IT	9530068E07Rik-202_ENSMUST00000109057	3.38973e-07	0.00211486	0.352767
39871	L2/3 IT	Lzts1-204_ENSMUST00000185176	0	0	0.608583
39881	L2/3 IT	Znrd1-202_ENSMUST00000172518	1.76914e-10	1.10377e-06	0.336587
39945	L2/3 IT	Serbp1-207_ENSMUST00000203436	2.76212e-07	0.00172328	0.121419
39957	L2/3 IT	Abt1-201_ENSMUST00000041782	0	2.60318e-08	0.304392
40035	L2/3 IT	Calm2-202_ENSMUST00000143965	3.64952e-07	0.00227693	0.298357
40036	L2/3 IT	Calm2-201_ENSMUST00000040440	0	0	0.257808
40120	L2/3 IT	Commd2-201_ENSMUST00000041954	3.66672e-07	0.00228767	0.268744
40205	L2/3 IT	Ndrg4-201_ENSMUST00000041318	0	0	1.18673
40206	L2/3 IT	Ndrg4-210_ENSMUST00000166358	0	0	0.793008
40210	L2/3 IT	Ttyh3-201_ENSMUST00000042661	6.29412e-08	0.00039269	0.251166
40256	L2/3 IT	Arhgap21-210_ENSMUST00000154230	4.51305e-10	2.81569e-06	0.352275
40276	L2/3 IT	Eipr1-201_ENSMUST00000035657	2.15281e-10	1.34314e-06	0.255807
40402	L2/3 IT	Cyld-205_ENSMUST00000209532	0	0	0.545869
40420	L2/3 IT	Ttll7-201_ENSMUST00000037942	1.73081e-07	0.00107985	0.26514
40434	L2/3 IT	Kcnk9-201_ENSMUST00000044624	0	4.95969e-08	0.258017
40452	L2/3 IT	Decr2-201_ENSMUST00000040907	0	0	0.866557
40465	L2/3 IT	Rps27l-201_ENSMUST00000040917	0	0	0.520598
40496	L2/3 IT	Cnep1r1-201_ENSMUST00000095214	0	1.57868e-09	0.452373
40502	L2/3 IT	Dpp10-201_ENSMUST00000112603	0	0	0.557796
40503	L2/3 IT	Dpp10-202_ENSMUST00000112606	0	0	0.19882
40550	L2/3 IT	Psenen-201_ENSMUST00000043898	5.23827e-10	3.26816e-06	0.130716
40555	L2/3 IT	Siah1a-201_ENSMUST00000045296	1.78169e-08	0.00011116	0.327486
40560	L2/3 IT	Lin37-201_ENSMUST00000043975	1.10445e-06	0.00689064	0.204472
40567	L2/3 IT	Wnt4-201_ENSMUST00000045747	0	0	1.42625
40637	L2/3 IT	Rap2b-201_ENSMUST00000049064	0	0	0.644156
40692	L2/3 IT	Rab8b-201_ENSMUST00000041139	0	0	0.82187
40700	L2/3 IT	Kif1bp-206_ENSMUST00000162525	0	0	0.763328
40701	L2/3 IT	Kif1bp-201_ENSMUST00000065887	0	0	0.477042
40722	L2/3 IT	Anapc10-202_ENSMUST00000210485	0	2.42544e-07	0.361581
40723	L2/3 IT	Anapc10-201_ENSMUST00000048147	1.75385e-07	0.00109423	0.233561
40750	L2/3 IT	Trim3-202_ENSMUST00000106789	9.45015e-07	0.00589595	0.263303
40880	L2/3 IT	Sik2-208_ENSMUST00000177346	0	0	0.540373
40881	L2/3 IT	Sik2-207_ENSMUST00000177203	0	2.68414e-07	0.213196
40890	L2/3 IT	Psd-211_ENSMUST00000225748	0	0	0.389205
40895	L2/3 IT	Psd-208_ENSMUST00000224556	0	0	0.578976
41015	L2/3 IT	Mxd4-201_ENSMUST00000042701	0	0	0.724446
41029	L2/3 IT	Matr3-201_ENSMUST00000166793	0	2.89954e-07	0.159708
41039	L2/3 IT	Pomk-201_ENSMUST00000061850	0	0	0.528496
41081	L2/3 IT	4932438A13Rik-212_ENSMUST00000140480	6.30775e-10	3.93541e-06	0.14533
41142	L2/3 IT	Bag4-201_ENSMUST00000038498	1.08751e-06	0.00678499	0.259469
41188	L2/3 IT	Actr1b-201_ENSMUST00000043951	0	0	0.263536
41209	L2/3 IT	Nov-201_ENSMUST00000050027	0	0	1.16517
41252	L2/3 IT	Enpp1-204_ENSMUST00000142974	0	7.92974e-08	0.115259
41318	L2/3 IT	Dmxl1-202_ENSMUST00000180611	0	1.58466e-08	0.253387
41340	L2/3 IT	Vgf-204_ENSMUST00000190827	0	0	0.760741
41384	L2/3 IT	Fbxo27-203_ENSMUST00000108281	0	0	1.55972
41515	L2/3 IT	Shank2-205_ENSMUST00000146006	0	0	0.385554
41543	L2/3 IT	Tob1-201_ENSMUST00000041589	0	5.40999e-08	0.367011
41560	L2/3 IT	Nme1-203_ENSMUST00000135884	1.04143e-08	6.49751e-05	0.0634952
41562	L2/3 IT	Nme1-201_ENSMUST00000021220	0	0	0.119438
41577	L2/3 IT	Adgrl3-228_ENSMUST00000147226	0	0	0.524319
41647	L2/3 IT	H2-DMa-201_ENSMUST00000042121	0	0	1.30304
41675	L2/3 IT	Rfx7-206_ENSMUST00000184851	2.22419e-07	0.00138767	0.110034
41694	L2/3 IT	Atp8a1-201_ENSMUST00000037380	0	5.18761e-09	0.501517
41716	L2/3 IT	Lzts3-203_ENSMUST00000110260	0	0	0.90596
41742	L2/3 IT	Tmem33-201_ENSMUST00000037918	0	0	0.647786
41784	L2/3 IT	Mrps26-202_ENSMUST00000145614	4.37935e-10	2.73227e-06	0.167029
41785	L2/3 IT	Mrps26-201_ENSMUST00000046149	0	0	0.163716
41830	L2/3 IT	Apopt1-201_ENSMUST00000040519	0	0	0.363059
41894	L2/3 IT	Smim14-207_ENSMUST00000149167	0	0	0.503003
41902	L2/3 IT	Vstm2l-201_ENSMUST00000109523	0	0	2.74025
41970	L2/3 IT	H2afz-203_ENSMUST00000138010	0	1.95001e-07	0.322769
41981	L2/3 IT	Sirpa-204_ENSMUST00000103203	7.1586e-08	0.000446625	0.443045
42058	L2/3 IT	Ano10-208_ENSMUST00000217606	2.74442e-09	1.71224e-05	0.159365
42071	L2/3 IT	Nsrp1-202_ENSMUST00000127758	0	9.088e-09	0.415295
42072	L2/3 IT	Nsrp1-201_ENSMUST00000102494	0	2.35911e-08	0.263082
42102	L2/3 IT	1110032A03Rik-204_ENSMUST00000176238	0	5.86569e-09	0.349359
42105	L2/3 IT	1110032A03Rik-202_ENSMUST00000042576	4.53889e-07	0.00283181	0.302874
42107	L2/3 IT	1110032A03Rik-201_ENSMUST00000042468	0	0	0.460382
42109	L2/3 IT	Snn-201_ENSMUST00000089011	0	0	0.546394
42177	L2/3 IT	Acd-203_ENSMUST00000212642	0	0	0.374501
42179	L2/3 IT	Acd-204_ENSMUST00000212650	0	0	0.426509
42180	L2/3 IT	Acd-201_ENSMUST00000042608	3.04234e-10	1.89811e-06	0.263437
42196	L2/3 IT	Fam120a-201_ENSMUST00000060805	1.38454e-10	8.63813e-07	0.313852
42199	L2/3 IT	Rapgefl1-203_ENSMUST00000139889	3.82131e-10	2.38411e-06	0.326276
42215	L2/3 IT	Kcnj9-201_ENSMUST00000062387	0	0	0.828914
42251	L2/3 IT	Dexi-201_ENSMUST00000038281	8.10777e-10	5.05844e-06	0.258943
42307	L2/3 IT	Opa1-206_ENSMUST00000160597	0	0	0.446436
42322	L2/3 IT	Sbno1-216_ENSMUST00000199808	0	0	0.630692
42373	L2/3 IT	Camk4-201_ENSMUST00000042868	0	2.84459e-08	0.250286
42376	L2/3 IT	Rbm24-201_ENSMUST00000037923	0	0	1.83103
42382	L2/3 IT	Tmem181a-204_ENSMUST00000232383	0	0	0.510099
42417	L2/3 IT	Pde4dip-205_ENSMUST00000168438	0	0	0.727
42418	L2/3 IT	Pde4dip-208_ENSMUST00000200063	0	0	1.11505
42440	L2/3 IT	Fam126b-207_ENSMUST00000161600	0	0	0.366637
42465	L2/3 IT	Btbd10-202_ENSMUST00000117577	0	0	0.770565
42508	L2/3 IT	Tlcd2-203_ENSMUST00000124718	0	0	0.638509
42529	L2/3 IT	Mical2-205_ENSMUST00000144509	0	0	0.909298
42531	L2/3 IT	Mical2-202_ENSMUST00000050149	0	0	0.715353
42533	L2/3 IT	Mical2-204_ENSMUST00000106648	0	0	0.759872
42534	L2/3 IT	Mical2-201_ENSMUST00000037991	0	0	0.826725
42536	L2/3 IT	Sobp-201_ENSMUST00000040275	0	1.31968e-10	0.300316
42599	L2/3 IT	Bphl-201_ENSMUST00000040656	0	0	0.754756
42637	L2/3 IT	Spats2l-206_ENSMUST00000167085	0	0	1.45386
42664	L2/3 IT	Satb2-202_ENSMUST00000114415	0	0	0.343503
42667	L2/3 IT	Satb2-204_ENSMUST00000177282	0	0	0.667255
42669	L2/3 IT	Sesn1-201_ENSMUST00000041438	0	0	0.737747
42704	L2/3 IT	Plcl1-201_ENSMUST00000042986	0	0	0.746525
42713	L2/3 IT	Fbxo25-204_ENSMUST00000209913	2.34616e-09	1.46377e-05	0.302762
42716	L2/3 IT	Fbxo25-201_ENSMUST00000043520	2.36505e-07	0.00147555	0.234346
42797	L2/3 IT	Upf3a-201_ENSMUST00000043767	0	0	0.639298
42799	L2/3 IT	Pmepa1-201_ENSMUST00000036248	0	0	0.445877
42821	L2/3 IT	Egr1-202_ENSMUST00000165033	0	0	0.643417
42822	L2/3 IT	Egr1-201_ENSMUST00000064795	0	8.01205e-10	0.313916
42840	L2/3 IT	Cdc40-201_ENSMUST00000044166	0	0	1.38973
42851	L2/3 IT	Dennd2a-205_ENSMUST00000202707	5.3535e-07	0.00334005	0.167944
42883	L2/3 IT	Socs7-201_ENSMUST00000045540	1.66272e-07	0.00103737	0.205245
42988	L2/3 IT	Rgs4-201_ENSMUST00000027991	0	0	2.11804
43034	L2/3 IT	Ubn2-205_ENSMUST00000160583	0	0	0.387256
43074	L2/3 IT	Fndc4-202_ENSMUST00000172435	1.70369e-07	0.00106293	0.239672
43102	L2/3 IT	Susd4-201_ENSMUST00000085724	0	0	0.56498
43135	L2/3 IT	Gng10-201_ENSMUST00000041160	0	0	0.564192
43163	L2/3 IT	Ensa-202_ENSMUST00000058230	0	0	0.161797
43180	L2/3 IT	Degs1-201_ENSMUST00000035295	4.21148e-08	0.000262754	0.169336
43196	L2/3 IT	Rnh1-202_ENSMUST00000167493	0	0	0.995559
43364	L2/3 IT	Shank1-203_ENSMUST00000107938	0	0	0.540131
43391	L2/3 IT	Ptpn3-201_ENSMUST00000075637	0	0	0.392744
43470	L2/3 IT	Hace1-207_ENSMUST00000155368	6.76564e-08	0.000422109	0.162891
43540	L2/3 IT	Bpgm-201_ENSMUST00000045372	0	0	0.436327
43548	L2/3 IT	Rnf146-203_ENSMUST00000160372	0	2.7752e-07	0.401247
43551	L2/3 IT	Nipal2-204_ENSMUST00000227336	0	0	0.302365
43572	L2/3 IT	Irs2-201_ENSMUST00000040514	0	0	1.34309
43613	L2/3 IT	Soga3-201_ENSMUST00000092629	0	0	0.19988
43650	L2/3 IT	Ube2l3-203_ENSMUST00000231643	2.21649e-07	0.00138287	0.20754
43660	L2/3 IT	Pdk2-201_ENSMUST00000038431	7.64701e-09	4.77097e-05	0.342324
43661	L2/3 IT	Lmtk2-201_ENSMUST00000041804	0	0	0.450079
43693	L2/3 IT	Ube3c-201_ENSMUST00000049453	7.00596e-07	0.00437102	0.284015
43696	L2/3 IT	Rps21-201_ENSMUST00000059080	1.09325e-06	0.00682081	0.0735391
43706	L2/3 IT	Mtg1-201_ENSMUST00000036977	0	0	0.587361
43761	L2/3 IT	Ak5-201_ENSMUST00000045262	0	0	1.10491
43808	L2/3 IT	March6-201_ENSMUST00000090227	0	0	0.342543
43831	L2/3 IT	Nrn1-201_ENSMUST00000037623	0	0	1.65702
43887	L2/3 IT	Camk1d-201_ENSMUST00000044009	0	4.76895e-07	0.305915
43906	L2/3 IT	Stim2-203_ENSMUST00000201198	0	4.2592e-10	0.457654
43979	L2/3 IT	Adk-207_ENSMUST00000224069	0	7.35203e-08	0.48742
44041	L2/3 IT	Srrm2-209_ENSMUST00000190686	0	0	0.318739
44047	L2/3 IT	Arid4b-205_ENSMUST00000129488	1.31926e-09	8.23087e-06	0.382193
44067	L2/3 IT	Rpl22l1-201_ENSMUST00000043867	1.11914e-06	0.00698229	0.168701
44146	L2/3 IT	Megf9-202_ENSMUST00000107359	0	0	0.9437
44151	L2/3 IT	Pcsk1n-201_ENSMUST00000041096	0	1.85764e-07	0.0971697
44174	L2/3 IT	Hexdc-205_ENSMUST00000124925	0	1.6934e-09	0.26754
44436	L2/3 IT	Zufsp-207_ENSMUST00000219457	0	0	0.288361
44470	L2/3 IT	Ajap1-201_ENSMUST00000105646	0	0	2.28557
44546	L2/3 IT	Tmem246-201_ENSMUST00000042750	1.57616e-10	9.83369e-07	0.292588
44554	L2/3 IT	Prex1-201_ENSMUST00000036719	0	0	1.4
44583	L2/3 IT	Lonrf1-201_ENSMUST00000065297	0	0	0.397706
44741	L2/3 IT	Ralyl-206_ENSMUST00000193117	0	0	1.02187
44743	L2/3 IT	Ralyl-203_ENSMUST00000171075	0	4.68575e-08	0.422377
44794	L2/3 IT	Dnttip2-201_ENSMUST00000035776	0	1.89323e-08	0.459509
44820	L2/3 IT	Polr2j-201_ENSMUST00000041366	0	0	0.172017
44868	L2/3 IT	Gabbr2-201_ENSMUST00000107749	0	0	0.289091
44955	L2/3 IT	Tmem120a-201_ENSMUST00000043378	0	0	0.903914
44975	L2/3 IT	Cited2-201_ENSMUST00000038107	9.63018e-07	0.00600827	0.285086
45144	L2/3 IT	Rab11fip2-203_ENSMUST00000171986	3.06718e-09	1.91362e-05	0.258512
45145	L2/3 IT	Rab11fip2-201_ENSMUST00000051996	0	3.62438e-08	0.234822
45149	L2/3 IT	Ythdf2-203_ENSMUST00000152796	2.7505e-07	0.00171604	0.233372
45151	L2/3 IT	Elavl1-201_ENSMUST00000098950	5.63687e-10	3.51684e-06	0.316586
45185	L2/3 IT	Negr1-202_ENSMUST00000074015	0	0	0.329769
45232	L2/3 IT	Plpp6-201_ENSMUST00000045674	0	0	1.08797
45244	L2/3 IT	Mrps35-202_ENSMUST00000123139	9.6247e-07	0.00600485	0.257632
45252	L2/3 IT	Cacna2d1-205_ENSMUST00000167946	0	0	0.462564
45257	L2/3 IT	Cacna2d1-202_ENSMUST00000078272	0	0	1.11814
45267	L2/3 IT	Gpr26-201_ENSMUST00000045840	0	0	0.540163
45288	L2/3 IT	Hs2st1-201_ENSMUST00000043325	0	0	0.55657
45295	L2/3 IT	Cd209c-201_ENSMUST00000044060	0	0	0.605043
45324	L2/3 IT	Fmo1-202_ENSMUST00000111518	0	0	0.492971
45384	L2/3 IT	Fgfr1op2-203_ENSMUST00000067404	0	0	0.511609
45399	L2/3 IT	Lrp1-201_ENSMUST00000049149	4.37624e-10	2.73034e-06	0.195636
45464	L2/3 IT	Pacsin1-202_ENSMUST00000097360	0	0	1.30809
45478	L2/3 IT	Hey1-201_ENSMUST00000042412	0	0	0.780467
45482	L2/3 IT	Ddx58-208_ENSMUST00000140616	2.7849e-07	0.0017375	0.208386
45631	L2/3 IT	Dtx3-202_ENSMUST00000116229	0	1.77131e-07	0.308679
45666	L2/3 IT	Zbtb38-212_ENSMUST00000152594	1.50623e-08	9.39739e-05	0.197715
45706	L2/3 IT	Arglu1-201_ENSMUST00000048545	0	0	0.282227
45708	L2/3 IT	Os9-201_ENSMUST00000080975	5.4925e-09	3.42677e-05	0.333049
45751	L2/3 IT	Dgkz-201_ENSMUST00000028667	0	0	0.862029
45825	L2/3 IT	Abhd11-202_ENSMUST00000111216	0	0	0.500285
45841	L2/3 IT	Adam22-202_ENSMUST00000050166	0	2.95147e-08	0.433711
45874	L2/3 IT	Plppr2-201_ENSMUST00000046371	0	1.10216e-10	0.386522
45875	L2/3 IT	Btaf1-201_ENSMUST00000099494	0	0	0.470142
45881	L2/3 IT	1110051M20Rik-202_ENSMUST00000094835	2.0919e-09	1.30513e-05	0.176655
45886	L2/3 IT	1110051M20Rik-206_ENSMUST00000139807	3.26441e-07	0.00203666	0.213642
45913	L2/3 IT	Ildr2-201_ENSMUST00000111416	0	0	0.791072
45947	L2/3 IT	Erc2-213_ENSMUST00000211684	0	0	3.10867
45948	L2/3 IT	Erc2-208_ENSMUST00000210924	0	0	1.90359
45949	L2/3 IT	Erc2-207_ENSMUST00000210524	0	0	2.98644
45953	L2/3 IT	Erc2-211_ENSMUST00000211627	0	0	1.45433
46016	L2/3 IT	Hmgn1-201_ENSMUST00000050884	0	2.88514e-10	0.292027
46037	L2/3 IT	Tbl3-204_ENSMUST00000142362	0	4.31519e-08	0.343989
46048	L2/3 IT	Limd2-204_ENSMUST00000138094	0	0	0.726793
46049	L2/3 IT	Limd2-202_ENSMUST00000064545	0	0	0.662818
46050	L2/3 IT	Limd2-201_ENSMUST00000045923	0	0	0.602994
46095	L2/3 IT	Kcna2-201_ENSMUST00000038695	1.28658e-10	8.02695e-07	0.278576
46157	L2/3 IT	Snrnp25-201_ENSMUST00000039601	3.47035e-08	0.000216515	0.290941
46178	L2/3 IT	Cop1-201_ENSMUST00000076894	0	0	0.513336
46200	L2/3 IT	Ttc3-215_ENSMUST00000145883	2.06602e-09	1.28899e-05	0.388884
46205	L2/3 IT	Ttc3-224_ENSMUST00000152117	0	0	0.628986
46212	L2/3 IT	Ttc3-230_ENSMUST00000231569	0	1.00345e-08	0.201051
46213	L2/3 IT	C1qtnf4-201_ENSMUST00000111466	0	0	0.45148
46231	L2/3 IT	Tex264-201_ENSMUST00000046735	2.55725e-08	0.000159547	0.324268
46261	L2/3 IT	Tiprl-202_ENSMUST00000142191	1.11767e-07	0.000697314	0.295476
46263	L2/3 IT	Tiprl-204_ENSMUST00000192436	1.28718e-10	8.03073e-07	0.258455
46264	L2/3 IT	Tiprl-201_ENSMUST00000043235	0	0	0.250944
46299	L2/3 IT	Begain-203_ENSMUST00000190647	0	0	0.606052
46324	L2/3 IT	Gm21988-201_ENSMUST00000176116	0	0	0.53909
46408	L2/3 IT	Rps19-203_ENSMUST00000108430	0	0	0.270005
46460	L2/3 IT	Ghitm-203_ENSMUST00000223921	1.20062e-07	0.000749069	0.141766
46510	L2/3 IT	Nbl1-201_ENSMUST00000042844	0	0	2.21625
46515	L2/3 IT	H2afv-201_ENSMUST00000093346	8.68977e-09	5.42155e-05	0.301718
46532	L2/3 IT	Pnmal1-201_ENSMUST00000038163	5.75445e-09	3.5902e-05	0.235434
46565	L2/3 IT	Hectd2-205_ENSMUST00000149629	6.06907e-08	0.000378649	0.128177
46577	L2/3 IT	Rpusd1-201_ENSMUST00000047273	0	0	0.535184
46580	L2/3 IT	Map6d1-201_ENSMUST00000040880	0	0	1.27683
46698	L2/3 IT	Gtf3c3-201_ENSMUST00000041638	1.35311e-09	8.44205e-06	0.306806
46773	L2/3 IT	Pum3-201_ENSMUST00000076219	0	2.30668e-07	0.371509
46801	L2/3 IT	Wapl-201_ENSMUST00000048263	0	1.63864e-07	0.242156
46804	L2/3 IT	Wapl-206_ENSMUST00000172658	0	0	0.441537
46838	L2/3 IT	Utp4-201_ENSMUST00000047629	0	0	0.45365
46854	L2/3 IT	Arhgap32-201_ENSMUST00000168954	0	0	0.986422
46855	L2/3 IT	Arhgap32-207_ENSMUST00000183121	0	0	1.06572
46906	L2/3 IT	Zfp281-202_ENSMUST00000112046	0	0	0.439828
46907	L2/3 IT	Zfp281-201_ENSMUST00000047734	0	0	0.61554
46965	L2/3 IT	Fbxo2-201_ENSMUST00000047951	0	0	0.923557
46979	L2/3 IT	Selenow-201_ENSMUST00000044355	0	0	0.338489
47161	L2/3 IT	Coro2b-201_ENSMUST00000048043	0	0	0.653848
47224	L2/3 IT	Enc1-201_ENSMUST00000041623	0	0	1.43564
47233	L2/3 IT	Mapk1ip1-201_ENSMUST00000075667	0	0	0.563063
47236	L2/3 IT	Cpsf2-201_ENSMUST00000047357	0	9.89837e-09	0.381551
47365	L2/3 IT	Nol4-203_ENSMUST00000092015	0	1.04888e-08	0.353884
47405	L2/3 IT	Znrf3-201_ENSMUST00000109867	0	4.57127e-07	0.146897
47415	L2/3 IT	Dcaf17-209_ENSMUST00000154704	7.23099e-07	0.00451141	0.172742
47433	L2/3 IT	Elmod1-202_ENSMUST00000166580	0	0	0.582713
47434	L2/3 IT	Elmod1-201_ENSMUST00000048409	0	0	0.515514
47443	L2/3 IT	Tlk1-201_ENSMUST00000038584	0	0	0.598031
47462	L2/3 IT	Mat2b-201_ENSMUST00000040167	0	0	0.289362
47463	L2/3 IT	Mat2b-202_ENSMUST00000101347	0	0	0.462244
47497	L2/3 IT	Zfp386-201_ENSMUST00000073551	9.10141e-07	0.00567837	0.341998
47519	L2/3 IT	Hnrnpf-201_ENSMUST00000035493	4.33859e-08	0.000270685	0.35723
47521	L2/3 IT	Hnrnpf-210_ENSMUST00000180341	0	1.53973e-07	0.419918
47534	L2/3 IT	Zfp239-207_ENSMUST00000172088	0	0	0.66734
47572	L2/3 IT	Ccdc115-201_ENSMUST00000042493	2.38763e-08	0.000148964	0.35754
47584	L2/3 IT	Ppig-209_ENSMUST00000143954	3.0721e-10	1.91668e-06	0.388963
47592	L2/3 IT	Ppig-206_ENSMUST00000134424	0	0	0.405523
47593	L2/3 IT	Ppig-201_ENSMUST00000040915	0	0	0.324649
47606	L2/3 IT	Klhl23-201_ENSMUST00000053087	0	0	1.48091
47646	L2/3 IT	Zfp451-202_ENSMUST00000044455	0	0	0.513678
47726	L2/3 IT	Sestd1-202_ENSMUST00000102660	0	0	0.55862
47816	L2/3 IT	Tnfrsf14-205_ENSMUST00000219534	1.28539e-06	0.00801952	0.0823834
47822	L2/3 IT	Arl15-201_ENSMUST00000091201	0	0	2.10569
47860	L2/3 IT	Smim12-201_ENSMUST00000142029	0	0	0.329966
47866	L2/3 IT	Dlgap3-201_ENSMUST00000046659	0	0	0.945393
47880	L2/3 IT	Rbm7-201_ENSMUST00000170000	0	1.54539e-10	0.479395
47895	L2/3 IT	Zmym6-203_ENSMUST00000125160	0	0	0.20271
47916	L2/3 IT	Mgat3-201_ENSMUST00000044970	0	0	0.668492
47930	L2/3 IT	Zfp532-211_ENSMUST00000183157	8.29747e-07	0.00517679	0.102064
47961	L2/3 IT	Dctpp1-201_ENSMUST00000035276	0	0	0.411105
48010	L2/3 IT	Sdhaf3-201_ENSMUST00000040826	0	0	0.579138
48111	L2/3 IT	Dhrs7b-201_ENSMUST00000042281	0	9.7027e-09	0.317296
48140	L2/3 IT	Cux2-202_ENSMUST00000111752	0	0	1.07649
48155	L2/3 IT	Kdm7a-201_ENSMUST00000002305	0	0	0.881163
48188	L2/3 IT	Oscp1-201_ENSMUST00000035497	0	0	0.361469
48252	L2/3 IT	Immp1l-201_ENSMUST00000037499	1.01023e-06	0.0063028	0.147094
48307	L2/3 IT	Sipa1l1-201_ENSMUST00000053969	0	0	0.838896
48315	L2/3 IT	Commd10-201_ENSMUST00000049388	0	0	0.972302
48348	L2/3 IT	Dpm3-201_ENSMUST00000040824	6.00164e-08	0.000374442	0.299285
48350	L2/3 IT	Bmt2-201_ENSMUST00000045235	2.12442e-10	1.32542e-06	0.351035
48364	L2/3 IT	Krtcap2-204_ENSMUST00000168900	0	0	0.266515
48370	L2/3 IT	Tmem108-202_ENSMUST00000186455	0	0	1.65347
48386	L2/3 IT	Hebp1-201_ENSMUST00000045855	0	0	1.12651
48445	L2/3 IT	Alkbh6-201_ENSMUST00000060834	0	0	0.328757
48452	L2/3 IT	Lrrtm3-204_ENSMUST00000148712	0	4.60877e-07	0.448213
48455	L2/3 IT	Lrrtm3-201_ENSMUST00000105439	0	0	0.429304
48471	L2/3 IT	Lhfpl4-201_ENSMUST00000162280	1.65539e-08	0.00010328	0.267276
48496	L2/3 IT	Borcs5-201_ENSMUST00000062755	0	3.9441e-09	0.337024
48545	L2/3 IT	Synpo-202_ENSMUST00000115318	0	0	1.26438
48593	L2/3 IT	Upf2-201_ENSMUST00000060092	0	0	0.348615
48624	L2/3 IT	Tmem11-201_ENSMUST00000062677	1.71084e-09	1.06739e-05	0.16372
48709	L2/3 IT	Epop-201_ENSMUST00000052281	0	0	0.722156
48712	L2/3 IT	Pgp-201_ENSMUST00000053024	0	0	0.272651
48758	L2/3 IT	Zc2hc1a-201_ENSMUST00000051064	1.17856e-08	7.35301e-05	0.28541
48819	L2/3 IT	Pde12-201_ENSMUST00000052932	2.78276e-08	0.000173616	0.241461
48838	L2/3 IT	Rtn4r-201_ENSMUST00000059589	0	0	1.95112
48851	L2/3 IT	Tmem145-201_ENSMUST00000108409	0	0	1.78875
48979	L2/3 IT	Rell2-201_ENSMUST00000070709	2.42882e-09	1.51534e-05	0.447354
49011	L2/3 IT	Gpr22-201_ENSMUST00000057783	0	0	0.505602
49042	L2/3 IT	Arf6-201_ENSMUST00000050063	1.10966e-10	6.92314e-07	0.376023
49050	L2/3 IT	Lsm8-201_ENSMUST00000056398	1.92829e-09	1.20306e-05	0.208254
49068	L2/3 IT	Kcnj4-201_ENSMUST00000057801	0	0	0.890867
49083	L2/3 IT	Dnajc21-201_ENSMUST00000136591	0	0	1.94492
49110	L2/3 IT	Osbpl1a-204_ENSMUST00000119043	0	0	2.26913
49118	L2/3 IT	Cnr1-202_ENSMUST00000084736	0	0	1.24191
49119	L2/3 IT	Cnr1-201_ENSMUST00000057188	0	0	0.724291
49129	L2/3 IT	Ubr3-201_ENSMUST00000055758	5.15855e-09	3.21842e-05	0.279728
49177	L2/3 IT	Sowaha-201_ENSMUST00000104955	0	0	1.27644
49227	L2/3 IT	Fam160a2-212_ENSMUST00000211013	6.75066e-08	0.000421174	0.286619
49242	L2/3 IT	Lncpint-212_ENSMUST00000230209	0	0	0.429894
49261	L2/3 IT	Bod1-201_ENSMUST00000058060	0	0	0.306696
49262	L2/3 IT	Zfp488-201_ENSMUST00000166737	0	0	0.244456
49291	L2/3 IT	Acp1-201_ENSMUST00000062740	0	0	0.417794
49292	L2/3 IT	Acp1-205_ENSMUST00000219697	2.56572e-08	0.000160075	0.242166
49293	L2/3 IT	Acp1-204_ENSMUST00000218696	7.65715e-10	4.7773e-06	0.362432
49299	L2/3 IT	Smim7-201_ENSMUST00000058733	0	0	0.518684
49300	L2/3 IT	Smim7-203_ENSMUST00000167290	0	0	0.206667
49307	L2/3 IT	Swi5-201_ENSMUST00000050410	1.42633e-09	8.89887e-06	0.711216
49314	L2/3 IT	Rnf208-201_ENSMUST00000060818	2.90962e-09	1.81531e-05	0.140202
49321	L2/3 IT	Csrnp2-201_ENSMUST00000061457	0	0	0.455107
49327	L2/3 IT	Csrnp3-204_ENSMUST00000122912	0	0	0.441422
49335	L2/3 IT	Plppr4-201_ENSMUST00000061071	0	7.37523e-10	0.208107
49364	L2/3 IT	Slc38a6-208_ENSMUST00000153941	3.74645e-09	2.33741e-05	0.206566
49382	L2/3 IT	D1Ertd622e-201_ENSMUST00000053033	0	0	0.164072
49384	L2/3 IT	D1Ertd622e-203_ENSMUST00000149927	0	0	0.826818
49413	L2/3 IT	Isca1-201_ENSMUST00000057115	0	0	0.16489
49473	L2/3 IT	Syt16-203_ENSMUST00000221220	0	2.87617e-09	0.220728
49474	L2/3 IT	Syt16-201_ENSMUST00000110451	0	0	0.369308
49563	L2/3 IT	Lingo2-209_ENSMUST00000145615	0	0	2.1225
49656	L2/3 IT	Shroom2-204_ENSMUST00000137217	0	0	1.55091
49672	L2/3 IT	Vcpip1-201_ENSMUST00000057438	2.41577e-07	0.0015072	0.231757
49673	L2/3 IT	Nudt18-201_ENSMUST00000089049	5.89527e-08	0.000367806	0.194878
49674	L2/3 IT	Nudt18-203_ENSMUST00000228768	1.6147e-07	0.00100741	0.248827
49679	L2/3 IT	Olfr1152-202_ENSMUST00000213308	1.70201e-08	0.000106188	0.0957221
49710	L2/3 IT	Rtn4rl1-201_ENSMUST00000102514	0	0	2.78189
49744	L2/3 IT	Sh2d5-202_ENSMUST00000105824	0	8.99626e-10	0.418861
49766	L2/3 IT	Akr1e1-201_ENSMUST00000091848	0	1.10037e-07	0.337613
49789	L2/3 IT	Cox19-201_ENSMUST00000049630	0	1.51288e-10	0.261754
49808	L2/3 IT	Trrap-214_ENSMUST00000198524	0	0	0.47709
49810	L2/3 IT	Trrap-211_ENSMUST00000196258	0	2.61137e-07	0.181742
49821	L2/3 IT	Sys1-201_ENSMUST00000072452	4.20148e-09	2.62131e-05	0.187601
49825	L2/3 IT	Pou3f3-201_ENSMUST00000054883	0	0	0.854924
49848	L2/3 IT	Frrs1l-201_ENSMUST00000053681	0	6.84888e-08	0.191795
49860	L2/3 IT	Esf1-201_ENSMUST00000046030	0	0	0.366437
49901	L2/3 IT	Mfsd5-201_ENSMUST00000051341	4.39196e-09	2.74014e-05	0.28721
49905	L2/3 IT	Spred2-202_ENSMUST00000093299	0	0	0.4313
49938	L2/3 IT	B230219D22Rik-201_ENSMUST00000057844	0	4.52837e-10	0.271123
49944	L2/3 IT	Ifitm10-202_ENSMUST00000084412	0	0	1.1858
49946	L2/3 IT	Olfr624-201_ENSMUST00000062144	3.88507e-07	0.00242389	0.0941184
49998	L2/3 IT	Mrps12-201_ENSMUST00000056078	1.71484e-09	1.06989e-05	0.130484
50017	L2/3 IT	Gpr158-201_ENSMUST00000055946	0	2.30649e-09	0.378929
50104	L2/3 IT	Lrrc8d-205_ENSMUST00000135776	0	0	0.608331
50156	L2/3 IT	Chrm3-204_ENSMUST00000223242	0	8.0293e-10	0.377292
50164	L2/3 IT	Gsg1l-201_ENSMUST00000073935	0	0	1.12108
50173	L2/3 IT	Pnma2-201_ENSMUST00000089236	0	0	0.56784
50180	L2/3 IT	Olfr735-202_ENSMUST00000216634	0	5.82482e-07	0.150717
50235	L2/3 IT	Slc25a23-201_ENSMUST00000040280	0	2.02633e-07	0.280163
50285	L2/3 IT	Camk2n1-201_ENSMUST00000050918	0	0	2.71148
50308	L2/3 IT	Kctd4-201_ENSMUST00000050120	0	0	2.22862
50309	L2/3 IT	Ar-201_ENSMUST00000052837	0	0	0.433017
50331	L2/3 IT	Lyrm4-201_ENSMUST00000053265	2.89002e-10	1.80308e-06	0.350354
50377	L2/3 IT	Mtfr1l-202_ENSMUST00000116279	0	0	0.626996
50380	L2/3 IT	Tmem251-201_ENSMUST00000057416	2.62972e-09	1.64068e-05	0.230796
50400	L2/3 IT	Slitrk4-201_ENSMUST00000069926	0	0	0.6624
50412	L2/3 IT	Mapk10-212_ENSMUST00000170792	0	0	0.380649
50417	L2/3 IT	Mapk10-209_ENSMUST00000141573	0	1.4619e-10	0.341535
50420	L2/3 IT	Mapk10-207_ENSMUST00000135134	0	0	0.469792
50541	L2/3 IT	Olfr374-202_ENSMUST00000210435	0	0	0.154703
50615	L2/3 IT	Zfp445-206_ENSMUST00000216063	0	0	0.44439
50628	L2/3 IT	Olfr914-202_ENSMUST00000217057	3.76077e-10	2.34634e-06	0.106362
50673	L2/3 IT	Rab2a-201_ENSMUST00000060232	0	0	0.228458
50685	L2/3 IT	Dusp18-201_ENSMUST00000055931	0	0	1.36022
50711	L2/3 IT	Taf9b-202_ENSMUST00000113495	0	3.00434e-10	0.480549
50730	L2/3 IT	Emc6-201_ENSMUST00000054952	0	0	0.241754
50760	L2/3 IT	Atmin-201_ENSMUST00000109099	0	0	0.490887
50798	L2/3 IT	Arl4a-201_ENSMUST00000101472	0	0	0.613261
50821	L2/3 IT	Dlgap2-203_ENSMUST00000133298	0	0	0.936141
50855	L2/3 IT	Lxn-201_ENSMUST00000058981	0	0	1.76735
50874	L2/3 IT	A430005L14Rik-201_ENSMUST00000058393	0	0	0.633617
50901	L2/3 IT	Gal3st3-201_ENSMUST00000061169	0	0	0.792196
50923	L2/3 IT	Ppp1r2-201_ENSMUST00000060188	0	1.0361e-09	0.217447
50927	L2/3 IT	Bola2-201_ENSMUST00000052145	0	0	0.24831
50928	L2/3 IT	Bola2-202_ENSMUST00000106369	0	0	0.274179
50931	L2/3 IT	Bola2-203_ENSMUST00000130498	0	2.77824e-08	0.27552
51029	L2/3 IT	Tnrc6b-201_ENSMUST00000067689	3.93218e-10	2.45329e-06	0.193184
51030	L2/3 IT	Tnrc6b-204_ENSMUST00000226857	5.1893e-08	0.000323761	0.21421
51108	L2/3 IT	Tmem196-203_ENSMUST00000184069	0	0	1.68025
51147	L2/3 IT	Olfr731-202_ENSMUST00000213322	0	0	0.158032
51170	L2/3 IT	Nat8l-201_ENSMUST00000056355	0	0	0.516779
51173	L2/3 IT	Kmt2d-202_ENSMUST00000178486	1.4904e-09	9.29861e-06	0.11297
51174	L2/3 IT	Kmt2d-201_ENSMUST00000023741	4.32281e-08	0.0002697	0.0725878
51183	L2/3 IT	Asb8-204_ENSMUST00000143400	4.92102e-07	0.00307022	0.314454
51254	L2/3 IT	Ankrd46-201_ENSMUST00000057486	0	0	0.252796
51270	L2/3 IT	Coa7-202_ENSMUST00000131656	9.73925e-10	6.07632e-06	0.263036
51288	L2/3 IT	Fam171b-201_ENSMUST00000051454	2.21562e-10	1.38232e-06	0.1906
51296	L2/3 IT	Ranbp3l-204_ENSMUST00000228227	0	0	0.206531
51314	L2/3 IT	Fam212b-201_ENSMUST00000066610	0	0	1.60838
51386	L2/3 IT	Mlec-201_ENSMUST00000112121	0	0	0.529368
51401	L2/3 IT	Olfr1336-202_ENSMUST00000214301	0	0	0.221097
51402	L2/3 IT	Ctxn1-201_ENSMUST00000053252	0	0	0.23372
51422	L2/3 IT	Vmn1r26-203_ENSMUST00000228070	0	0	0.191928
51423	L2/3 IT	Ccdc6-203_ENSMUST00000147545	0	0	0.381857
51429	L2/3 IT	Lurap1l-201_ENSMUST00000055922	0	0	0.906066
51454	L2/3 IT	Rpl29-201_ENSMUST00000059802	0	0	0.848029
51456	L2/3 IT	Rpl29-203_ENSMUST00000150576	0	0	0.344661
51486	L2/3 IT	Dact2-201_ENSMUST00000053218	0	0	1.36682
51498	L2/3 IT	Vstm2a-201_ENSMUST00000109645	0	0	0.57044
51521	L2/3 IT	Cdk5r1-201_ENSMUST00000053413	0	0	0.646087
51535	L2/3 IT	Efna5-201_ENSMUST00000076840	0	0	0.593092
51559	L2/3 IT	C1galt1c1-201_ENSMUST00000058265	2.61911e-07	0.00163406	0.214595
51590	L2/3 IT	Armcx3-201_ENSMUST00000081834	1.54362e-09	9.63062e-06	0.431176
51596	L2/3 IT	Acap2-204_ENSMUST00000230698	0	0	0.658722
51607	L2/3 IT	Ankrd34a-201_ENSMUST00000058943	0	5.41715e-07	0.386844
51635	L2/3 IT	Gm8186-201_ENSMUST00000053575	0	0	0.459298
51654	L2/3 IT	Pdp1-202_ENSMUST00000095144	0	0	1.51646
51655	L2/3 IT	Pdp1-205_ENSMUST00000108301	0	0	2.93873
51656	L2/3 IT	Pdp1-203_ENSMUST00000108297	0	0	2.43964
51675	L2/3 IT	Olfr509-204_ENSMUST00000215075	0	0	0.251705
51710	L2/3 IT	Sorl1-201_ENSMUST00000060989	0	0	0.48818
51745	L2/3 IT	Retreg2-202_ENSMUST00000186037	3.13085e-07	0.00195333	0.289701
51748	L2/3 IT	Dcaf7-201_ENSMUST00000058438	0	0	0.634867
51859	L2/3 IT	Lingo1-201_ENSMUST00000053568	0	0	1.05237
51867	L2/3 IT	Olfr95-202_ENSMUST00000216318	0	0	0.278663
51877	L2/3 IT	Grm5-205_ENSMUST00000208776	0	0	1.22788
51878	L2/3 IT	Grm5-202_ENSMUST00000125009	0	0	1.10963
51882	L2/3 IT	Grm5-206_ENSMUST00000208791	0	0	1.22869
51902	L2/3 IT	Zfp644-218_ENSMUST00000200481	9.34337e-10	5.82933e-06	0.144965
51912	L2/3 IT	C1ql3-201_ENSMUST00000061545	0	0	2.95316
51972	L2/3 IT	Arhgap15-201_ENSMUST00000055776	0	0	2.15401
51998	L2/3 IT	Bag5-201_ENSMUST00000054636	0	0	0.730984
52038	L2/3 IT	H2afx-201_ENSMUST00000052686	0	0	0.316549
52039	L2/3 IT	Lrrc4-201_ENSMUST00000062304	0	0	0.705818
52068	L2/3 IT	Idnk-201_ENSMUST00000051490	0	0	0.656946
52075	L2/3 IT	Pitpnb-204_ENSMUST00000200298	0	0	0.491759
52094	L2/3 IT	Zfp697-203_ENSMUST00000196194	0	0	0.474166
52220	L2/3 IT	C130071C03Rik-201_ENSMUST00000131907	0	0	0.522568
52273	L2/3 IT	B230217C12Rik-202_ENSMUST00000155954	0	1.74241e-08	0.340148
52274	L2/3 IT	B230217C12Rik-204_ENSMUST00000170806	3.66504e-10	2.28662e-06	0.395784
52297	L2/3 IT	Kcnb1-204_ENSMUST00000207917	0	0	0.570222
52313	L2/3 IT	Lrrc4c-201_ENSMUST00000059049	0	0	0.680033
52328	L2/3 IT	Minos1-204_ENSMUST00000154642	9.10141e-08	0.000567837	0.239984
52383	L2/3 IT	Pgbd5-201_ENSMUST00000052580	0	0	0.807049
52411	L2/3 IT	Fam131a-201_ENSMUST00000056518	0	0	0.771943
52454	L2/3 IT	Rtn4rl2-203_ENSMUST00000151799	0	0	2.24812
52497	L2/3 IT	Prkca-201_ENSMUST00000059595	0	0	1.79621
52504	L2/3 IT	Olfr161-202_ENSMUST00000216259	0	1.16989e-09	0.13752
52535	L2/3 IT	Olfr986-202_ENSMUST00000214763	0	1.48416e-07	0.174206
52536	L2/3 IT	Mblac2-201_ENSMUST00000057598	0	0	1.24529
52550	L2/3 IT	Camk2n2-201_ENSMUST00000052939	0	0	2.00255
52567	L2/3 IT	Commd3-201_ENSMUST00000061158	8.42802e-08	0.000525824	0.0943637
52599	L2/3 IT	Plcb1-202_ENSMUST00000110116	0	6.02498e-09	0.322159
52604	L2/3 IT	Fam174a-201_ENSMUST00000059975	1.66957e-09	1.04165e-05	0.186057
52658	L2/3 IT	Pcmtd1-201_ENSMUST00000061280	0	0	0.328459
52664	L2/3 IT	1500011K16Rik-201_ENSMUST00000135091	0	0	0.2064
52680	L2/3 IT	Gfod1-201_ENSMUST00000055341	0	0	0.718431
52772	L2/3 IT	Cbr1-201_ENSMUST00000039659	0	0	0.229179
52798	L2/3 IT	Usp29-203_ENSMUST00000198068	9.83761e-09	6.13768e-05	0.131466
52829	L2/3 IT	Rap2a-201_ENSMUST00000062117	0	0	0.635148
52840	L2/3 IT	Coa6-201_ENSMUST00000059093	0	0	0.42974
52855	L2/3 IT	Tmem198-202_ENSMUST00000113575	0	0	1.26532
52879	L2/3 IT	Fam229b-210_ENSMUST00000154981	4.53259e-07	0.00282788	0.308188
52916	L2/3 IT	Arf3-201_ENSMUST00000053183	0	0	0.182545
52922	L2/3 IT	Mest-211_ENSMUST00000163949	0	0	0.981678
52963	L2/3 IT	Smim11-201_ENSMUST00000063641	0	0	0.398634
53023	L2/3 IT	Ppp4r2-201_ENSMUST00000063854	8.49433e-10	5.29961e-06	0.285315
53058	L2/3 IT	Taf9-201_ENSMUST00000167256	2.37443e-08	0.00014814	0.305628
53070	L2/3 IT	Cdc42se2-201_ENSMUST00000064104	0	0	0.390901
53085	L2/3 IT	Tbc1d30-201_ENSMUST00000064107	0	0	0.748959
53110	L2/3 IT	Immt-207_ENSMUST00000167244	2.12541e-10	1.32604e-06	0.167193
53125	L2/3 IT	Il1rapl1-202_ENSMUST00000113964	0	0	1.36504
53146	L2/3 IT	Acot4-201_ENSMUST00000021652	1.86906e-08	0.000116611	0.187956
53275	L2/3 IT	Magi3-201_ENSMUST00000064371	0	0	1.17835
53291	L2/3 IT	Cpne8-201_ENSMUST00000014777	0	0	1.56877
53298	L2/3 IT	Hook2-204_ENSMUST00000210326	0	0	0.415666
53317	L2/3 IT	Lrrtm4-206_ENSMUST00000136421	0	0	1.59691
53326	L2/3 IT	Serp2-204_ENSMUST00000228055	0	0	0.339477
53327	L2/3 IT	Serp2-201_ENSMUST00000064517	0	0	0.361839
53375	L2/3 IT	Zmat1-204_ENSMUST00000151252	0	0	0.266407
53376	L2/3 IT	Rap1b-201_ENSMUST00000064667	5.96075e-10	3.71891e-06	0.161938
53381	L2/3 IT	Tln2-202_ENSMUST00000040025	0	7.62897e-10	0.247823
53456	L2/3 IT	Grk4-202_ENSMUST00000074651	0	0	0.313741
53477	L2/3 IT	Junb-201_ENSMUST00000064922	0	0	1.03828
53621	L2/3 IT	Myh7-201_ENSMUST00000102803	0	0	2.04815
53637	L2/3 IT	Chmp3-201_ENSMUST00000059462	0	0	0.365616
53654	L2/3 IT	Mapk11-201_ENSMUST00000088823	0	0	0.460106
53679	L2/3 IT	Arhgap20-201_ENSMUST00000065496	0	0	0.750604
53724	L2/3 IT	Nrgn-202_ENSMUST00000182070	0	0	1.61238
53725	L2/3 IT	Nrgn-201_ENSMUST00000065668	0	0	1.19325
53728	L2/3 IT	Sec61b-201_ENSMUST00000065678	0	2.24044e-09	0.146931
53770	L2/3 IT	Mapk14-203_ENSMUST00000114752	0	0	0.525799
54045	L2/3 IT	Ppfia2-201_ENSMUST00000029404	0	0	1.21569
54094	L2/3 IT	Mat2a-202_ENSMUST00000205335	0	0	0.626201
54107	L2/3 IT	Cyhr1-202_ENSMUST00000081291	2.06047e-08	0.000128552	0.267038
54122	L2/3 IT	Stum-201_ENSMUST00000136521	0	0	1.74847
54159	L2/3 IT	Ercc6-201_ENSMUST00000066807	0	0	0.41901
54227	L2/3 IT	Lifr-203_ENSMUST00000171588	0	0	1.36182
54249	L2/3 IT	Mrps21-201_ENSMUST00000067298	0	0	0.259149
54252	L2/3 IT	Mrps21-202_ENSMUST00000072587	1.59438e-08	9.94731e-05	0.192491
54254	L2/3 IT	Rhob-201_ENSMUST00000067384	0	0	0.482304
54290	L2/3 IT	Spcs3-201_ENSMUST00000067476	0	0	0.785638
54381	L2/3 IT	Usp17la-201_ENSMUST00000067695	0	0	0.236206
54405	L2/3 IT	Mettl7a1-201_ENSMUST00000067752	0	0	1.30626
54415	L2/3 IT	Olfr63-203_ENSMUST00000217023	0	2.20938e-09	0.147608
54434	L2/3 IT	Ankrd24-208_ENSMUST00000132458	0	0	0.646543
54457	L2/3 IT	Phactr1-207_ENSMUST00000132050	0	0	0.658128
54476	L2/3 IT	Msra-205_ENSMUST00000210428	0	0	1.16109
54492	L2/3 IT	Set-201_ENSMUST00000067996	0	0	0.32508
54494	L2/3 IT	Set-206_ENSMUST00000147590	0	0	0.426235
54521	L2/3 IT	Actn4-201_ENSMUST00000068045	0	0	0.428366
54544	L2/3 IT	Atrnl1-201_ENSMUST00000077282	0	0	0.682115
54546	L2/3 IT	Rnd1-201_ENSMUST00000003451	0	0	1.61846
54550	L2/3 IT	Fam19a5-202_ENSMUST00000230414	0	0	1.75073
54652	L2/3 IT	Ddx17-203_ENSMUST00000229877	1.52393e-07	0.000950778	0.231385
54653	L2/3 IT	Ddx17-201_ENSMUST00000054014	0	1.36103e-09	0.24525
54681	L2/3 IT	Cgrrf1-201_ENSMUST00000068532	0	0	0.849339
54824	L2/3 IT	Srsf11-208_ENSMUST00000133090	0	0	0.673778
54825	L2/3 IT	Srsf11-219_ENSMUST00000199742	0	0	0.550971
54855	L2/3 IT	Cpsf6-201_ENSMUST00000069168	0	0	0.441604
54902	L2/3 IT	Zfp580-201_ENSMUST00000069324	3.38385e-10	2.11118e-06	0.257434
54929	L2/3 IT	Tmem191c-202_ENSMUST00000231322	0	0	0.89701
54932	L2/3 IT	Tmem191c-205_ENSMUST00000231517	0	0	0.805838
54934	L2/3 IT	Tmem191c-215_ENSMUST00000232636	0	0	0.532149
54936	L2/3 IT	Tmem191c-203_ENSMUST00000231334	0	0	1.30726
54937	L2/3 IT	Tmem191c-211_ENSMUST00000232167	0	0	0.977327
54942	L2/3 IT	Tmem191c-201_ENSMUST00000164950	0	0	0.532602
55007	L2/3 IT	Fmnl1-201_ENSMUST00000021322	0	0	1.01735
55064	L2/3 IT	Zfp277-202_ENSMUST00000069692	0	0	0.584343
55150	L2/3 IT	Eif3b-201_ENSMUST00000100507	4.52109e-09	2.82071e-05	0.382544
55155	L2/3 IT	St3gal5-202_ENSMUST00000114112	1.58622e-08	9.89643e-05	0.389084
55186	L2/3 IT	Car10-201_ENSMUST00000042943	0	0	1.04677
55215	L2/3 IT	R3hdm1-202_ENSMUST00000185389	4.65642e-07	0.00290514	0.198408
55217	L2/3 IT	R3hdm1-205_ENSMUST00000187023	0	0	1.59038
55218	L2/3 IT	R3hdm1-214_ENSMUST00000190288	0	0	0.943121
55219	L2/3 IT	R3hdm1-210_ENSMUST00000188570	0	0	0.981265
55220	L2/3 IT	R3hdm1-206_ENSMUST00000187557	0	0	1.61076
55221	L2/3 IT	R3hdm1-211_ENSMUST00000189317	0	0	1.07179
55222	L2/3 IT	R3hdm1-201_ENSMUST00000036288	0	0	0.889321
55223	L2/3 IT	R3hdm1-207_ENSMUST00000187605	0	0	0.768559
55227	L2/3 IT	R3hdm1-203_ENSMUST00000185471	0	0	0.992693
55267	L2/3 IT	Kcnq3-201_ENSMUST00000070256	0	0	0.690094
55273	L2/3 IT	Lrif1-203_ENSMUST00000106736	2.15439e-08	0.000134412	0.368246
55330	L2/3 IT	Actr3b-202_ENSMUST00000128727	0	0	0.882704
55331	L2/3 IT	Actr3b-201_ENSMUST00000088244	0	0	1.00799
55351	L2/3 IT	Slit3-201_ENSMUST00000069837	0	0	1.22481
55373	L2/3 IT	Chn1-202_ENSMUST00000102677	0	0	0.622167
55374	L2/3 IT	Chn1-208_ENSMUST00000154258	0	0	0.802992
55379	L2/3 IT	Chn1-203_ENSMUST00000112024	0	0	0.385588
55380	L2/3 IT	Chn1-210_ENSMUST00000180045	0	0	0.385588
55381	L2/3 IT	Chn1-215_ENSMUST00000231013	0	0	0.513737
55399	L2/3 IT	Pign-211_ENSMUST00000190945	0	0	0.24695
55464	L2/3 IT	Them6-201_ENSMUST00000070923	0	0	0.305779
55493	L2/3 IT	Ier5-201_ENSMUST00000055322	0	3.97646e-10	0.34157
55538	L2/3 IT	Setd3-201_ENSMUST00000071095	1.39238e-07	0.000868704	0.214386
55542	L2/3 IT	Olfr667-202_ENSMUST00000217177	0	1.14852e-07	0.150908
55544	L2/3 IT	St8sia3-204_ENSMUST00000139622	8.42848e-09	5.25853e-05	0.327324
55546	L2/3 IT	St8sia3-201_ENSMUST00000025477	8.2576e-07	0.00515192	0.151137
55547	L2/3 IT	Tsnax-201_ENSMUST00000075896	0	0	0.870827
55593	L2/3 IT	Hist3h2ba-201_ENSMUST00000078267	2.15948e-07	0.0013473	0.2681
55751	L2/3 IT	Olfr1028-201_ENSMUST00000080698	0	2.99373e-10	0.168288
55774	L2/3 IT	Rbbp4-201_ENSMUST00000102598	0	1.70365e-09	0.301733
55775	L2/3 IT	Rbbp4-203_ENSMUST00000140291	0	9.86175e-09	0.297399
55789	L2/3 IT	Snrpg-204_ENSMUST00000204768	0	0	0.464766
55790	L2/3 IT	Snrpg-201_ENSMUST00000089558	0	0	0.471501
55821	L2/3 IT	Uxs1-201_ENSMUST00000076997	0	0	0.457738
55901	L2/3 IT	Ece1-201_ENSMUST00000102518	1.03778e-07	0.00064747	0.236895
55908	L2/3 IT	Dtnbp1-206_ENSMUST00000222321	0	0	3.88523
55909	L2/3 IT	Dtnbp1-204_ENSMUST00000221393	0	0	1.88374
55911	L2/3 IT	Dtnbp1-201_ENSMUST00000072329	0	0	0.621774
55946	L2/3 IT	Arl16-208_ENSMUST00000143233	0	1.79378e-09	0.394898
56016	L2/3 IT	Tmem178b-202_ENSMUST00000180588	0	0	1.02816
56023	L2/3 IT	Sptan1-202_ENSMUST00000095083	0	5.68049e-09	0.44821
56024	L2/3 IT	Sptan1-214_ENSMUST00000201758	5.47364e-08	0.000341501	0.22449
56067	L2/3 IT	Fam204a-201_ENSMUST00000065286	0	0	0.642433
56090	L2/3 IT	Camk2b-209_ENSMUST00000109813	0	0	0.257859
56132	L2/3 IT	Sept11-207_ENSMUST00000202217	8.74563e-08	0.00054564	0.347749
56133	L2/3 IT	Sept11-203_ENSMUST00000201421	0	0	0.725802
56138	L2/3 IT	Sept11-201_ENSMUST00000074733	0	0	0.263611
56177	L2/3 IT	Sez6l-201_ENSMUST00000075387	0	0	0.57571
56195	L2/3 IT	Olfr66-202_ENSMUST00000216303	9.14013e-08	0.000570253	0.117234
56214	L2/3 IT	Cryzl1-211_ENSMUST00000144877	0	0	0.475285
56215	L2/3 IT	Cryzl1-212_ENSMUST00000231499	1.14619e-07	0.000715107	0.225211
56260	L2/3 IT	Ube2e2-205_ENSMUST00000150727	0	0	0.357825
56267	L2/3 IT	Ube2e2-209_ENSMUST00000176555	0	0	0.566752
56321	L2/3 IT	Txndc9-201_ENSMUST00000162031	1.00995e-10	6.30107e-07	0.351387
56384	L2/3 IT	Fam133b-205_ENSMUST00000197082	1.94824e-08	0.000121551	0.265105
56402	L2/3 IT	Tmed9-204_ENSMUST00000225723	7.05783e-10	4.40338e-06	0.236476
56404	L2/3 IT	Tmed9-201_ENSMUST00000109905	0	5.22071e-10	0.154624
56422	L2/3 IT	Anks1b-214_ENSMUST00000182356	0	9.83602e-08	0.288042
56433	L2/3 IT	Anks1b-216_ENSMUST00000182430	0	0	0.893758
56436	L2/3 IT	Anks1b-206_ENSMUST00000182003	0	0	0.962674
56462	L2/3 IT	Rpl30-202_ENSMUST00000079735	7.88803e-07	0.00492134	0.160218
56490	L2/3 IT	Olfr846-202_ENSMUST00000214810	0	0	0.129107
56532	L2/3 IT	Rnf169-201_ENSMUST00000080817	0	0	0.483856
56542	L2/3 IT	Nap1l1-203_ENSMUST00000218828	0	0	0.302805
56544	L2/3 IT	Nap1l1-201_ENSMUST00000065917	1.08762e-09	6.78565e-06	0.332503
56545	L2/3 IT	Nap1l1-205_ENSMUST00000219143	0	0	0.225756
56550	L2/3 IT	Rex1bd-201_ENSMUST00000075175	0	0	0.331897
56617	L2/3 IT	Grin2a-206_ENSMUST00000199708	0	0	0.989632
56663	L2/3 IT	Ntrk3-201_ENSMUST00000039431	0	0	0.487002
56671	L2/3 IT	Ntrk3-202_ENSMUST00000039438	0	0	1.39077
56701	L2/3 IT	Mtfmt-201_ENSMUST00000074792	9.63369e-10	6.01046e-06	0.387704
56706	L2/3 IT	Fam19a1-204_ENSMUST00000129844	0	0	3.63521
56708	L2/3 IT	Fam19a1-202_ENSMUST00000122120	0	0	3.9669
56714	L2/3 IT	Hnrnpm-202_ENSMUST00000114385	0	0	0.577389
56716	L2/3 IT	Hnrnpm-201_ENSMUST00000087582	0	0	0.756585
56721	L2/3 IT	Ddn-201_ENSMUST00000075444	0	0	1.12841
56739	L2/3 IT	Naa38-204_ENSMUST00000144531	0	1.20335e-09	0.201226
56741	L2/3 IT	Naa38-202_ENSMUST00000124932	3.17338e-08	0.000197987	0.139938
56742	L2/3 IT	Naa38-201_ENSMUST00000082283	4.73972e-09	2.95711e-05	0.358422
56770	L2/3 IT	Wdr83os-203_ENSMUST00000148592	0	0	1.06965
56789	L2/3 IT	Olfr365-202_ENSMUST00000213969	0	4.10976e-09	0.151092
56814	L2/3 IT	Hadhb-206_ENSMUST00000127364	0	0	0.452329
56824	L2/3 IT	Ptk2b-201_ENSMUST00000022622	0	0	0.968631
56825	L2/3 IT	Ptk2b-208_ENSMUST00000178730	0	0	1.14548
56827	L2/3 IT	Ptk2b-202_ENSMUST00000089250	0	0	1.44231
56863	L2/3 IT	2610301B20Rik-201_ENSMUST00000080517	0	0	0.413644
56911	L2/3 IT	Nsmce2-201_ENSMUST00000079703	0	1.59212e-08	0.481221
56953	L2/3 IT	Ndufs8-201_ENSMUST00000075092	2.40764e-10	1.50213e-06	0.0867834
56957	L2/3 IT	Kcnh7-203_ENSMUST00000112454	0	0	0.615655
56958	L2/3 IT	Kcnh7-201_ENSMUST00000075052	0	0	0.82469
56965	L2/3 IT	Olfr767-202_ENSMUST00000213579	0	0	0.145316
56973	L2/3 IT	Eif4a1-213_ENSMUST00000163666	0	0	0.27021
57083	L2/3 IT	Grb2-203_ENSMUST00000106497	0	0	0.535218
57085	L2/3 IT	Grb2-205_ENSMUST00000135065	8.65388e-08	0.000539916	0.296716
57094	L2/3 IT	Hspa2-202_ENSMUST00000219555	0	0	1.4269
57099	L2/3 IT	Ntm-207_ENSMUST00000146651	0	0	2.50336
57101	L2/3 IT	Ntm-209_ENSMUST00000151977	0	0	1.93817
57103	L2/3 IT	Ntm-201_ENSMUST00000075069	0	0	1.84611
57121	L2/3 IT	Chpt1-202_ENSMUST00000073783	1.4493e-10	9.04217e-07	0.373535
57138	L2/3 IT	H2afj-201_ENSMUST00000074556	0	0	0.27119
57139	L2/3 IT	H2afj-202_ENSMUST00000203982	0	0	0.644152
57156	L2/3 IT	Dhps-201_ENSMUST00000078665	0	0	0.380387
57185	L2/3 IT	Tpt1-204_ENSMUST00000134040	0	0	0.372959
57192	L2/3 IT	Tpt1-201_ENSMUST00000110894	0	0	0.383202
57213	L2/3 IT	Pop5-204_ENSMUST00000140083	0	0	1.1435
57216	L2/3 IT	Pop5-202_ENSMUST00000128830	0	0	1.11285
57217	L2/3 IT	Pop5-206_ENSMUST00000154800	0	0	1.75814
57218	L2/3 IT	Pop5-201_ENSMUST00000081497	0	0	1.03904
57219	L2/3 IT	Zdhhc8-201_ENSMUST00000076957	0	0	0.938453
57349	L2/3 IT	Pantr1-212_ENSMUST00000188153	0	0	2.78275
57354	L2/3 IT	Pantr1-209_ENSMUST00000181725	0	0	3.51142
57356	L2/3 IT	Pantr1-207_ENSMUST00000181593	0	0	3.46501
57392	L2/3 IT	Zfp266-202_ENSMUST00000174462	0	0	0.327468
57499	L2/3 IT	Cd302-202_ENSMUST00000074606	0	0	3.23865
57501	L2/3 IT	Bloc1s4-201_ENSMUST00000071949	1.73946e-07	0.00108525	0.297177
57504	L2/3 IT	Vmn1r47-202_ENSMUST00000227229	0	0	0.0628943
57505	L2/3 IT	Vmn1r47-204_ENSMUST00000228680	0	0	0.233371
57517	L2/3 IT	H3f3a-205_ENSMUST00000161308	0	0	0.268404
57520	L2/3 IT	H3f3a-201_ENSMUST00000081026	0	0	0.257548
57522	L2/3 IT	H3f3a-204_ENSMUST00000159789	0	0	0.266827
57532	L2/3 IT	Lrrtm1-202_ENSMUST00000159616	0	0	0.989197
57540	L2/3 IT	B2m-201_ENSMUST00000102476	0	0	0.89141
57548	L2/3 IT	Ube2s-201_ENSMUST00000079496	1.66316e-09	1.03765e-05	0.102547
57554	L2/3 IT	Kcnd2-201_ENSMUST00000081542	0	2.8717e-08	0.366172
57559	L2/3 IT	Arl1-202_ENSMUST00000116234	0	0	0.261587
57563	L2/3 IT	Acyp2-201_ENSMUST00000074613	0	0	0.539377
57570	L2/3 IT	Csmd1-205_ENSMUST00000133933	0	0	0.610343
57572	L2/3 IT	Tmem263-201_ENSMUST00000095383	0	0	0.526454
[truncated: 5,589 more rows]

## Sheet: all_cluster_isoform
	index	name	p_raw	p_corr	es
212	L2/3 IT Cdh13 Sla	Rpl7-201_ENSMUST00000058437	7.03843e-07	0.00375782	0.17245
634	L2/3 IT Cdh13 Sla	Pantr1-209_ENSMUST00000181725	1.64733e-08	8.79511e-05	0.63641
1291	L2/3 IT Cdh13 Sla	Rpl37a-201_ENSMUST00000059980	0	1.16275e-08	0.181188
1305	L2/3 IT Cdh13 Sla	Arpc2-203_ENSMUST00000113820	0	1.00709e-08	0.228692
1615	L2/3 IT Cdh13 Sla	Mff-209_ENSMUST00000160972	7.30313e-10	3.89914e-06	0.466375
1712	L2/3 IT Cdh13 Sla	Ptma-201_ENSMUST00000045897	0	0	0.340535
1836	L2/3 IT Cdh13 Sla	Ramp1-201_ENSMUST00000097648	1.26655e-06	0.00676211	0.226419
1938	L2/3 IT Cdh13 Sla	Ppp1r7-201_ENSMUST00000027494	4.61229e-07	0.0024625	0.246452
2195	L2/3 IT Cdh13 Sla	Lypd1-202_ENSMUST00000159417	4.63234e-08	0.000247321	0.5147
2515	L2/3 IT Cdh13 Sla	Nav1-201_ENSMUST00000040599	1.24355e-07	0.000663934	0.496229
2707	L2/3 IT Cdh13 Sla	Arpc5-201_ENSMUST00000077755	0	0	0.374096
2762	L2/3 IT Cdh13 Sla	Cacna1e-203_ENSMUST00000187541	5.03633e-10	2.6889e-06	0.36992
3066	L2/3 IT Cdh13 Sla	Mpc2-201_ENSMUST00000027853	8.22935e-09	4.39365e-05	0.161585
3069	L2/3 IT Cdh13 Sla	Mpc2-203_ENSMUST00000138999	2.95984e-07	0.00158026	0.166663
3306	L2/3 IT Cdh13 Sla	Pea15a-201_ENSMUST00000013842	0	0	0.660781
3530	L2/3 IT Cdh13 Sla	H3f3a-205_ENSMUST00000161308	0	2.22733e-10	0.260077
3531	L2/3 IT Cdh13 Sla	H3f3a-201_ENSMUST00000081026	0	0	0.260658
3533	L2/3 IT Cdh13 Sla	H3f3a-204_ENSMUST00000159789	0	0	0.298467
3963	L2/3 IT Cdh13 Sla	Sec61a2-210_ENSMUST00000194565	5.24018e-07	0.00279773	0.597877
7547	L2/3 IT Cdh13 Sla	Prnp-201_ENSMUST00000091288	0	0	0.307331
8094	L2/3 IT Cdh13 Sla	Trpc4ap-205_ENSMUST00000140370	0	7.77581e-08	0.992778
8408	L2/3 IT Cdh13 Sla	Pkig-201_ENSMUST00000064703	0	6.50718e-09	0.27069
8411	L2/3 IT Cdh13 Sla	Pkig-204_ENSMUST00000126182	2.17731e-07	0.00116247	0.516146
8415	L2/3 IT Cdh13 Sla	Ywhab-201_ENSMUST00000018470	0	3.44648e-08	0.173249
8967	L2/3 IT Cdh13 Sla	Ppdpf-202_ENSMUST00000108841	0	2.73455e-07	0.484976
9200	L2/3 IT Cdh13 Sla	Pqbp1-201_ENSMUST00000033497	9.69102e-08	0.000517404	0.223462
10062	L2/3 IT Cdh13 Sla	Apoo-204_ENSMUST00000113898	1.18465e-07	0.000632483	0.192764
10064	L2/3 IT Cdh13 Sla	Apoo-202_ENSMUST00000113896	2.33468e-07	0.00124649	0.183559
10314	L2/3 IT Cdh13 Sla	Sh3bgrl-201_ENSMUST00000033598	2.24296e-09	1.19751e-05	0.503574
10361	L2/3 IT Cdh13 Sla	Tspan6-201_ENSMUST00000087557	0	0	1.58692
10996	L2/3 IT Cdh13 Sla	Fabp5-201_ENSMUST00000029046	2.81073e-09	1.50065e-05	0.268723
11686	L2/3 IT Cdh13 Sla	Pfn2-201_ENSMUST00000066882	9.50567e-08	0.000507508	0.255073
13187	L2/3 IT Cdh13 Sla	Gstm5-201_ENSMUST00000004134	1.45336e-09	7.7595e-06	0.233837
13192	L2/3 IT Cdh13 Sla	Gstm5-204_ENSMUST00000169365	1.05622e-08	5.63916e-05	0.345044
13359	L2/3 IT Cdh13 Sla	Extl2-203_ENSMUST00000106502	3.9184e-09	2.09203e-05	0.507282
13363	L2/3 IT Cdh13 Sla	Gpr88-201_ENSMUST00000090473	1.73737e-08	9.2758e-05	0.68246
13407	L2/3 IT Cdh13 Sla	Palmd-201_ENSMUST00000040097	6.84346e-07	0.00365372	0.573744
14138	L2/3 IT Cdh13 Sla	Negr1-202_ENSMUST00000074015	9.12978e-07	0.00487439	0.353617
15185	L2/3 IT Cdh13 Sla	Gng10-201_ENSMUST00000041160	0	0	0.376661
16048	L2/3 IT Cdh13 Sla	Prdx1-204_ENSMUST00000135573	9.83368e-07	0.0052502	0.212419
16148	L2/3 IT Cdh13 Sla	Atp6v0b-206_ENSMUST00000147845	1.59933e-07	0.000853882	0.280667
16220	L2/3 IT Cdh13 Sla	Ybx1-202_ENSMUST00000127737	3.93281e-08	0.000209973	0.485935
16223	L2/3 IT Cdh13 Sla	Ybx1-203_ENSMUST00000139897	0	4.07492e-07	0.571987
16483	L2/3 IT Cdh13 Sla	Psmb2-201_ENSMUST00000030642	0	0	0.299088
16486	L2/3 IT Cdh13 Sla	Ncdn-201_ENSMUST00000030637	0	0	0.480673
16960	L2/3 IT Cdh13 Sla	Stmn1-201_ENSMUST00000030636	4.19428e-08	0.000223932	0.182079
17112	L2/3 IT Cdh13 Sla	Cdc42-201_ENSMUST00000030417	0	1.31593e-07	0.15731
17620	L2/3 IT Cdh13 Sla	Acot7-202_ENSMUST00000075363	5.6937e-08	0.000303987	0.172025
17803	L2/3 IT Cdh13 Sla	Ssu72-201_ENSMUST00000030905	1.69231e-06	0.00903525	0.126975
18046	L2/3 IT Cdh13 Sla	Sri-201_ENSMUST00000003245	7.4633e-08	0.000398466	0.301511
18573	L2/3 IT Cdh13 Sla	Slc30a3-201_ENSMUST00000031037	0	0	0.964392
19011	L2/3 IT Cdh13 Sla	Crmp1-202_ENSMUST00000114158	3.27016e-07	0.00174594	0.665306
19327	L2/3 IT Cdh13 Sla	Rpl9-201_ENSMUST00000057885	1.27403e-06	0.00680205	0.135562
19407	L2/3 IT Cdh13 Sla	Uchl1-202_ENSMUST00000176015	1.25897e-08	6.72162e-05	0.12356
20169	L2/3 IT Cdh13 Sla	Fam69a-201_ENSMUST00000031198	3.91148e-08	0.000208834	0.447813
20380	L2/3 IT Cdh13 Sla	Miat-201_ENSMUST00000181535	4.29975e-07	0.00229564	0.425659
20561	L2/3 IT Cdh13 Sla	Dynll1-201_ENSMUST00000009157	1.99129e-10	1.06315e-06	0.177547
20563	L2/3 IT Cdh13 Sla	Dynll1-203_ENSMUST00000123292	0	9.1256e-10	0.164513
20564	L2/3 IT Cdh13 Sla	Dynll1-202_ENSMUST00000112090	0	1.93402e-08	0.16562
20566	L2/3 IT Cdh13 Sla	Dynll1-204_ENSMUST00000125959	8.40068e-07	0.00448512	0.175163
20642	L2/3 IT Cdh13 Sla	Pebp1-201_ENSMUST00000036951	1.27804e-06	0.00682345	0.108942
20882	L2/3 IT Cdh13 Sla	Arpc3-202_ENSMUST00000102525	0	2.4702e-07	0.183239
20887	L2/3 IT Cdh13 Sla	Arpc3-203_ENSMUST00000111713	8.51375e-08	0.000454549	0.178193
21961	L2/3 IT Cdh13 Sla	Mmd2-201_ENSMUST00000037048	0	0	1.52598
21980	L2/3 IT Cdh13 Sla	Actb-201_ENSMUST00000100497	8.36152e-08	0.000446421	0.132546
22127	L2/3 IT Cdh13 Sla	Arpc1a-201_ENSMUST00000031625	0	0	0.302668
23476	L2/3 IT Cdh13 Sla	Snca-202_ENSMUST00000163779	0	2.99521e-09	0.333735
23477	L2/3 IT Cdh13 Sla	Snca-201_ENSMUST00000114268	0	2.43323e-09	0.264357
24308	L2/3 IT Cdh13 Sla	Mrps25-201_ENSMUST00000014695	3.98263e-07	0.00212633	0.289799
24344	L2/3 IT Cdh13 Sla	Fam19a1-202_ENSMUST00000122120	0	4.19384e-07	0.675229
24345	L2/3 IT Cdh13 Sla	Fam19a1-203_ENSMUST00000125951	5.15787e-10	2.75379e-06	1.13289
24346	L2/3 IT Cdh13 Sla	Fam19a1-204_ENSMUST00000129844	0	3.20856e-07	0.92544
24479	L2/3 IT Cdh13 Sla	Bhlhe40-201_ENSMUST00000032194	7.7256e-08	0.00041247	0.446084
24721	L2/3 IT Cdh13 Sla	Rpl32-201_ENSMUST00000081840	1.44613e-09	7.72087e-06	0.194241
24825	L2/3 IT Cdh13 Sla	Rasgef1a-201_ENSMUST00000164960	1.27667e-06	0.00681612	0.267266
25359	L2/3 IT Cdh13 Sla	Grin2b-201_ENSMUST00000053880	2.4493e-08	0.000130768	0.228949
25361	L2/3 IT Cdh13 Sla	Grin2b-205_ENSMUST00000152012	6.95935e-10	3.71559e-06	0.323289
25362	L2/3 IT Cdh13 Sla	Grin2b-206_ENSMUST00000188999	0	0	0.471777
25365	L2/3 IT Cdh13 Sla	Grin2b-207_ENSMUST00000198283	0	0	0.296969
25720	L2/3 IT Cdh13 Sla	Prkcg-201_ENSMUST00000100301	0	0	0.683492
25783	L2/3 IT Cdh13 Sla	Rps9-201_ENSMUST00000006496	2.44981e-10	1.30795e-06	0.17701
25914	L2/3 IT Cdh13 Sla	Nat14-204_ENSMUST00000207687	1.30431e-09	6.96372e-06	0.285364
26283	L2/3 IT Cdh13 Sla	Snrpd2-201_ENSMUST00000049294	1.24471e-10	6.64549e-07	0.2085
26456	L2/3 IT Cdh13 Sla	Rps19-210_ENSMUST00000156372	9.77534e-07	0.00521906	0.172084
26852	L2/3 IT Cdh13 Sla	Spint2-202_ENSMUST00000108236	9.58685e-09	5.11842e-05	0.557445
27291	L2/3 IT Cdh13 Sla	Vstm2b-201_ENSMUST00000044705	0	0	0.89241
27292	L2/3 IT Cdh13 Sla	Vstm2b-203_ENSMUST00000205845	0	0	1.13824
27740	L2/3 IT Cdh13 Sla	Ftl1-205_ENSMUST00000211500	1.32805e-06	0.00709047	0.688252
27796	L2/3 IT Cdh13 Sla	Rpl18-201_ENSMUST00000072503	4.90663e-08	0.000261965	0.195981
27818	L2/3 IT Cdh13 Sla	Cyth2-204_ENSMUST00000210137	4.80762e-09	2.56679e-05	0.317149
28510	L2/3 IT Cdh13 Sla	Sh3gl3-201_ENSMUST00000032874	4.50808e-08	0.000240686	0.617887
28540	L2/3 IT Cdh13 Sla	Abhd17c-201_ENSMUST00000117085	1.62263e-07	0.00086632	0.78086
28571	L2/3 IT Cdh13 Sla	Grm5-202_ENSMUST00000125009	0	2.59458e-08	0.390467
28572	L2/3 IT Cdh13 Sla	Grm5-205_ENSMUST00000208776	2.52911e-07	0.00135029	0.421527
28830	L2/3 IT Cdh13 Sla	Rps3-201_ENSMUST00000032998	0	4.93846e-07	0.170036
28856	L2/3 IT Cdh13 Sla	Rnf169-201_ENSMUST00000080817	2.25191e-07	0.0012023	0.423797
29402	L2/3 IT Cdh13 Sla	Psma1-201_ENSMUST00000033008	4.72256e-08	0.000252137	0.145273
29438	L2/3 IT Cdh13 Sla	Rps13-201_ENSMUST00000170953	0	3.49431e-07	0.216079
29463	L2/3 IT Cdh13 Sla	Rps15a-201_ENSMUST00000106588	2.12245e-10	1.13317e-06	0.281871
30437	L2/3 IT Cdh13 Sla	Tubgcp2-204_ENSMUST00000210224	0	0	0.87689
30450	L2/3 IT Cdh13 Sla	Caly-201_ENSMUST00000026541	1.83625e-10	9.80371e-07	0.497403
30635	L2/3 IT Cdh13 Sla	Rplp2-201_ENSMUST00000084434	8.36527e-07	0.00446622	0.143465
30638	L2/3 IT Cdh13 Sla	Rplp2-203_ENSMUST00000106004	1.93674e-08	0.000103402	0.263495
30718	L2/3 IT Cdh13 Sla	Mrpl23-201_ENSMUST00000038675	1.51915e-06	0.00811075	0.297652
31270	L2/3 IT Cdh13 Sla	Tpd52l1-201_ENSMUST00000000305	8.26825e-07	0.00441442	0.64666
31314	L2/3 IT Cdh13 Sla	Hdac2-201_ENSMUST00000019911	4.70563e-07	0.00251234	0.248544
31402	L2/3 IT Cdh13 Sla	Wasf1-201_ENSMUST00000019975	8.07522e-08	0.000431136	0.722326
32013	L2/3 IT Cdh13 Sla	Mif-201_ENSMUST00000038169	0	1.78145e-08	0.200421
32647	L2/3 IT Cdh13 Sla	Aes-201_ENSMUST00000002518	0	4.11903e-07	0.21126
33037	L2/3 IT Cdh13 Sla	Metap2-210_ENSMUST00000181217	4.11263e-07	0.00219573	0.502429
33648	L2/3 IT Cdh13 Sla	Naca-201_ENSMUST00000073868	0	3.71384e-08	0.178789
33700	L2/3 IT Cdh13 Sla	Cnpy2-201_ENSMUST00000026446	3.42166e-08	0.000182683	0.31117
33734	L2/3 IT Cdh13 Sla	Myl6-201_ENSMUST00000164181	3.799e-07	0.00202828	0.111455
35468	L2/3 IT Cdh13 Sla	Scoc-202_ENSMUST00000167525	0	4.08698e-08	0.252221
35491	L2/3 IT Cdh13 Sla	Dnajb1-201_ENSMUST00000005620	4.19448e-07	0.00223944	0.426015
35639	L2/3 IT Cdh13 Sla	Prdx2-201_ENSMUST00000005292	8.27414e-07	0.00441756	0.209585
35644	L2/3 IT Cdh13 Sla	Prdx2-208_ENSMUST00000164807	1.84522e-07	0.000985161	0.179711
35686	L2/3 IT Cdh13 Sla	Wdr83os-201_ENSMUST00000079764	1.33953e-10	7.15175e-07	0.341843
36409	L2/3 IT Cdh13 Sla	Il34-201_ENSMUST00000076846	1.8929e-07	0.00101062	0.605111
36555	L2/3 IT Cdh13 Sla	Hsbp1-201_ENSMUST00000034300	0	0	0.199403
36756	L2/3 IT Cdh13 Sla	Rpl13-201_ENSMUST00000000756	0	0	0.235096
36917	L2/3 IT Cdh13 Sla	Tomm20-202_ENSMUST00000212771	2.3425e-08	0.000125066	0.206471
37371	L2/3 IT Cdh13 Sla	Rps24-202_ENSMUST00000169826	7.21192e-08	0.000385044	0.239139
37433	L2/3 IT Cdh13 Sla	Arf4-201_ENSMUST00000022429	0	9.77669e-08	0.2572
37437	L2/3 IT Cdh13 Sla	Arf4-202_ENSMUST00000112318	0	2.85058e-08	0.289732
38082	L2/3 IT Cdh13 Sla	Hnrnpc-207_ENSMUST00000227536	4.65832e-07	0.00248708	0.385839
38258	L2/3 IT Cdh13 Sla	Jph4-201_ENSMUST00000022819	1.27557e-09	6.81026e-06	0.350744
38282	L2/3 IT Cdh13 Sla	Cpne6-202_ENSMUST00000163767	3.8129e-08	0.000203571	0.446312
38328	L2/3 IT Cdh13 Sla	Psme2-208_ENSMUST00000161807	3.51975e-07	0.00187919	0.456878
38584	L2/3 IT Cdh13 Sla	Fam124a-201_ENSMUST00000039064	6.41204e-10	3.42339e-06	0.797936
39047	L2/3 IT Cdh13 Sla	Uchl3-201_ENSMUST00000002289	0	0	0.356556
39923	L2/3 IT Cdh13 Sla	Fez1-201_ENSMUST00000034630	3.84938e-09	2.05518e-05	0.184649
40268	L2/3 IT Cdh13 Sla	Dscaml1-201_ENSMUST00000034592	6.07241e-07	0.00324206	0.458907
40354	L2/3 IT Cdh13 Sla	Rexo2-201_ENSMUST00000034524	0	6.08259e-10	0.460044
40387	L2/3 IT Cdh13 Sla	Ncam1-204_ENSMUST00000193547	3.00274e-08	0.000160316	0.48707
40396	L2/3 IT Cdh13 Sla	Pts-201_ENSMUST00000034570	0	0	0.921425
41444	L2/3 IT Cdh13 Sla	Gsta4-201_ENSMUST00000034903	0	0	0.921816
41451	L2/3 IT Cdh13 Sla	Eef1a1-201_ENSMUST00000042235	5.25709e-09	2.80676e-05	0.162125
43225	L2/3 IT Cdh13 Sla	Mtfp1-201_ENSMUST00000004868	0	7.38379e-09	0.383989
43414	L2/3 IT Cdh13 Sla	Ramp3-201_ENSMUST00000045374	0	0	1.0984
43456	L2/3 IT Cdh13 Sla	Vstm2a-201_ENSMUST00000109645	0	2.12813e-09	0.699804
43475	L2/3 IT Cdh13 Sla	Cnrip1-201_ENSMUST00000058159	1.89086e-08	0.000100953	0.2314
43552	L2/3 IT Cdh13 Sla	Commd1-204_ENSMUST00000159081	1.1501e-09	6.14036e-06	0.315898
43553	L2/3 IT Cdh13 Sla	Commd1-202_ENSMUST00000071068	9.29777e-07	0.00496408	0.338894
43625	L2/3 IT Cdh13 Sla	Bcl11a-204_ENSMUST00000118955	0	0	0.499347
43738	L2/3 IT Cdh13 Sla	Nsg2-201_ENSMUST00000020537	1.02535e-07	0.000547432	0.190915
43785	L2/3 IT Cdh13 Sla	Npm1-202_ENSMUST00000093201	1.35859e-09	7.25353e-06	0.241011
44258	L2/3 IT Cdh13 Sla	Gria1-201_ENSMUST00000036315	0	0	0.948614
44796	L2/3 IT Cdh13 Sla	Eif4a1-213_ENSMUST00000163666	0	1.18295e-09	0.266884
44858	L2/3 IT Cdh13 Sla	Eif5a-210_ENSMUST00000108613	1.00642e-06	0.0053733	0.109608
44883	L2/3 IT Cdh13 Sla	Gabarap-201_ENSMUST00000018711	6.4463e-08	0.000344168	0.199782
44884	L2/3 IT Cdh13 Sla	Gabarap-202_ENSMUST00000108592	3.94872e-10	2.10822e-06	0.242107
44885	L2/3 IT Cdh13 Sla	Gabarap-204_ENSMUST00000144443	5.88384e-08	0.000314138	0.192894
45000	L2/3 IT Cdh13 Sla	Pfn1-201_ENSMUST00000018437	0	3.40954e-08	0.208912
45010	L2/3 IT Cdh13 Sla	Spag7-201_ENSMUST00000018431	5.50424e-08	0.000293871	0.201769
45065	L2/3 IT Cdh13 Sla	C1qbp-201_ENSMUST00000078528	1.30267e-06	0.00695494	0.198747
45267	L2/3 IT Cdh13 Sla	Ywhae-201_ENSMUST00000067664	0	0	0.136079
46054	L2/3 IT Cdh13 Sla	Atp5g1-201_ENSMUST00000090541	1.11189e-08	5.9364e-05	0.153295
46251	L2/3 IT Cdh13 Sla	Thra-201_ENSMUST00000064187	0	0	0.490163
46805	L2/3 IT Cdh13 Sla	Limd2-201_ENSMUST00000045923	0	0	0.651727
46806	L2/3 IT Cdh13 Sla	Limd2-204_ENSMUST00000138094	0	0	0.69515
46807	L2/3 IT Cdh13 Sla	Limd2-202_ENSMUST00000064545	0	0	0.798762
47058	L2/3 IT Cdh13 Sla	Jpt1-201_ENSMUST00000021083	3.4714e-09	1.85338e-05	0.23418
47066	L2/3 IT Cdh13 Sla	Sumo2-201_ENSMUST00000021084	6.53568e-08	0.00034894	0.200636
47134	L2/3 IT Cdh13 Sla	H3f3b-201_ENSMUST00000016703	0	2.14753e-10	0.236901
47311	L2/3 IT Cdh13 Sla	Timp2-201_ENSMUST00000017610	2.20554e-08	0.000117754	0.606851
47384	L2/3 IT Cdh13 Sla	Baiap2-202_ENSMUST00000075180	1.61303e-09	8.61194e-06	0.36727
47385	L2/3 IT Cdh13 Sla	Baiap2-203_ENSMUST00000103021	3.73532e-08	0.000199429	0.518268
47426	L2/3 IT Cdh13 Sla	Actg1-202_ENSMUST00000071555	3.99666e-08	0.000213381	0.195289
47427	L2/3 IT Cdh13 Sla	Actg1-204_ENSMUST00000106215	0	4.33941e-08	0.234332
48732	L2/3 IT Cdh13 Sla	Spock1-202_ENSMUST00000185502	6.0119e-07	0.00320976	0.369972
48875	L2/3 IT Cdh13 Sla	Dapk1-201_ENSMUST00000044083	2.81489e-07	0.00150287	0.409909
49672	L2/3 IT Cdh13 Sla	Btf3-205_ENSMUST00000152704	0	3.311e-10	0.236311
50190	L2/3 IT Cdh13 Sla	Fkbp1b-201_ENSMUST00000020964	2.63712e-08	0.000140796	0.508201
50361	L2/3 IT Cdh13 Sla	Ywhaq-202_ENSMUST00000135088	2.07521e-08	0.000110795	0.282768
50428	L2/3 IT Cdh13 Sla	Rps7-201_ENSMUST00000074267	1.61015e-08	8.59657e-05	0.209305
50430	L2/3 IT Cdh13 Sla	Rps7-205_ENSMUST00000222808	4.5285e-09	2.41776e-05	0.208768
50581	L2/3 IT Cdh13 Sla	Tspan13-201_ENSMUST00000020896	0	0	0.3022
50796	L2/3 IT Cdh13 Sla	Psma6-201_ENSMUST00000021412	1.74966e-06	0.00934143	0.122754
50846	L2/3 IT Cdh13 Sla	Pnn-201_ENSMUST00000021381	1.60679e-06	0.00857863	0.279923
51137	L2/3 IT Cdh13 Sla	Dbpht2-202_ENSMUST00000221311	4.55114e-09	2.42985e-05	0.454261
51268	L2/3 IT Cdh13 Sla	Erh-201_ENSMUST00000021559	1.99835e-07	0.00106692	0.131119
51798	L2/3 IT Cdh13 Sla	Calm1-202_ENSMUST00000110082	6.51068e-08	0.000347605	0.0681679
52035	L2/3 IT Cdh13 Sla	Meg3-202_ENSMUST00000126289	0	1.24525e-08	0.623302
52446	L2/3 IT Cdh13 Sla	Sub1-201_ENSMUST00000022816	1.6129e-08	8.61128e-05	0.160963
52447	L2/3 IT Cdh13 Sla	Sub1-202_ENSMUST00000110504	0	0	0.2585
52448	L2/3 IT Cdh13 Sla	Sub1-203_ENSMUST00000129533	0	2.19567e-08	0.505527
52684	L2/3 IT Cdh13 Sla	Ywhaz-201_ENSMUST00000022894	3.0535e-07	0.00163027	0.123185
52693	L2/3 IT Cdh13 Sla	Zfp706-202_ENSMUST00000226257	0	4.45302e-07	0.254171
52695	L2/3 IT Cdh13 Sla	Zfp706-204_ENSMUST00000226671	7.89135e-08	0.000421319	0.504973
52822	L2/3 IT Cdh13 Sla	Emc2-201_ENSMUST00000022962	1.85641e-06	0.00991137	0.200106
52836	L2/3 IT Cdh13 Sla	Eny2-204_ENSMUST00000226827	7.70987e-07	0.0041163	0.303761
52957	L2/3 IT Cdh13 Sla	Tmem65-201_ENSMUST00000072113	2.70368e-08	0.000144349	0.687465
53161	L2/3 IT Cdh13 Sla	Ly6e-213_ENSMUST00000191127	8.55299e-08	0.000456644	0.660914
53180	L2/3 IT Cdh13 Sla	Ly6h-204_ENSMUST00000127095	0	0	0.64819
53182	L2/3 IT Cdh13 Sla	Ly6h-201_ENSMUST00000023241	0	0	0.481889
53183	L2/3 IT Cdh13 Sla	Ly6h-206_ENSMUST00000156032	4.8388e-07	0.00258344	0.586617
53185	L2/3 IT Cdh13 Sla	Ly6h-208_ENSMUST00000228961	1.47431e-06	0.00787135	0.409338
53730	L2/3 IT Cdh13 Sla	Rpl3-201_ENSMUST00000081650	1.38247e-08	7.381e-05	0.16826
53889	L2/3 IT Cdh13 Sla	Pmm1-201_ENSMUST00000023112	1.62184e-06	0.00865901	0.160555
54237	L2/3 IT Cdh13 Sla	Cpne8-201_ENSMUST00000014777	1.02655e-09	5.48074e-06	0.75477
54955	L2/3 IT Cdh13 Sla	Rogdi-207_ENSMUST00000202281	1.01317e-10	5.40931e-07	0.285676
54963	L2/3 IT Cdh13 Sla	Rogdi-205_ENSMUST00000201651	1.64684e-07	0.000879249	0.362538
54991	L2/3 IT Cdh13 Sla	Rbfox1-205_ENSMUST00000230658	0	0	1.30839
55281	L2/3 IT Cdh13 Sla	Mapk1-201_ENSMUST00000069107	0	0	0.340359
56300	L2/3 IT Cdh13 Sla	Lsamp-207_ENSMUST00000189229	0	2.80588e-07	0.929946
56310	L2/3 IT Cdh13 Sla	Gap43-201_ENSMUST00000102817	0	0	0.375812
56317	L2/3 IT Cdh13 Sla	Zbtb20-204_ENSMUST00000114694	0	0	1.00856
56488	L2/3 IT Cdh13 Sla	Rpl24-201_ENSMUST00000023269	1.37817e-06	0.00735807	0.156618
57100	L2/3 IT Cdh13 Sla	Tiam2-206_ENSMUST00000226913	1.3561e-07	0.000724019	0.709903
57612	L2/3 IT Cdh13 Sla	Rps2-208_ENSMUST00000170715	2.27236e-08	0.000121321	0.218075
57990	L2/3 IT Cdh13 Sla	Rpl10a-201_ENSMUST00000042334	1.8686e-06	0.00997647	0.208449
58263	L2/3 IT Cdh13 Sla	Rps28-205_ENSMUST00000173844	7.05499e-07	0.00376666	0.193097
58359	L2/3 IT Cdh13 Sla	H2-DMa-201_ENSMUST00000042121	4.78416e-07	0.00255426	0.63159
58385	L2/3 IT Cdh13 Sla	Rnf5-201_ENSMUST00000015622	4.83313e-07	0.00258041	0.242172
58406	L2/3 IT Cdh13 Sla	Prrt1-201_ENSMUST00000015620	7.99241e-09	4.26715e-05	0.253264
58539	L2/3 IT Cdh13 Sla	Atp6v1g2-201_ENSMUST00000068261	0	3.75982e-10	0.168143
58594	L2/3 IT Cdh13 Sla	Tubb5-201_ENSMUST00000001566	1.41294e-10	7.54367e-07	0.223189
58817	L2/3 IT Cdh13 Sla	Rsph9-201_ENSMUST00000024762	0	0	1.09634
59719	L2/3 IT Cdh13 Sla	Celf4-202_ENSMUST00000115816	2.41898e-07	0.00129149	0.276504
59848	L2/3 IT Cdh13 Sla	Paip2-201_ENSMUST00000041314	8.66865e-10	4.62819e-06	0.232386
60119	L2/3 IT Cdh13 Sla	Rps14-201_ENSMUST00000025511	2.55901e-08	0.000136626	0.17237
60220	L2/3 IT Cdh13 Sla	Sec11c-201_ENSMUST00000025394	8.19328e-07	0.00437439	0.181761
60720	L2/3 IT Cdh13 Sla	Drap1-209_ENSMUST00000136579	1.62665e-10	8.68469e-07	0.503884
60933	L2/3 IT Cdh13 Sla	Prdx5-203_ENSMUST00000149261	2.64117e-10	1.41012e-06	0.371783
61295	L2/3 IT Cdh13 Sla	Rfx3-202_ENSMUST00000165566	1.98723e-09	1.06098e-05	0.666363
61738	L2/3 IT Cdh13 Sla	Stn1-208_ENSMUST00000182873	1.70959e-07	0.000912752	0.773744
61748	L2/3 IT Cdh13 Sla	Gsto1-201_ENSMUST00000026050	0	0	0.487492
61892	L2/3 IT Macc1	Rgs20-201_ENSMUST00000002533	0	0	0.94822
61902	L2/3 IT Macc1	Atp6v1h-204_ENSMUST00000192698	2.20316e-09	1.34393e-05	0.18227
62507	L2/3 IT Macc1	Pantr1-209_ENSMUST00000181725	1.27814e-07	0.000779667	0.662753
62509	L2/3 IT Macc1	Pantr1-207_ENSMUST00000181593	0	4.8914e-08	0.698635
62612	L2/3 IT Macc1	Tmeff2-201_ENSMUST00000081851	0	0	0.673085
62766	L2/3 IT Macc1	Satb2-202_ENSMUST00000114415	1.39178e-06	0.00848986	0.337105
63340	L2/3 IT Macc1	Resp18-201_ENSMUST00000039534	8.3057e-10	5.06648e-06	1.06237
63454	L2/3 IT Macc1	Serpine2-201_ENSMUST00000027467	0	7.80853e-10	1.17708
63841	L2/3 IT Macc1	Bok-201_ENSMUST00000027499	0	0	2.22742
64105	L2/3 IT Macc1	R3hdm1-201_ENSMUST00000036288	1.86944e-10	1.14036e-06	0.309141
64108	L2/3 IT Macc1	R3hdm1-206_ENSMUST00000187557	5.55983e-07	0.0033915	0.342868
64109	L2/3 IT Macc1	R3hdm1-211_ENSMUST00000189317	1.07511e-08	6.55814e-05	0.468645
64492	L2/3 IT Macc1	Brinp3-201_ENSMUST00000074622	0	0	1.30042
65008	L2/3 IT Macc1	Rgs4-201_ENSMUST00000027991	0	0	0.931078
66988	L2/3 IT Macc1	Dnm1-201_ENSMUST00000078352	2.36175e-07	0.00144067	0.775359
67016	L2/3 IT Macc1	1110008P14Rik-202_ENSMUST00000146423	1.43229e-07	0.000873697	0.564288
67017	L2/3 IT Macc1	1110008P14Rik-201_ENSMUST00000048792	0	0	0.481852
67489	L2/3 IT Macc1	Cacnb4-206_ENSMUST00000178799	0	5.65137e-07	0.818377
67601	L2/3 IT Macc1	Cd302-202_ENSMUST00000074606	4.24442e-09	2.5891e-05	0.473308
68469	L2/3 IT Macc1	Slc1a2-202_ENSMUST00000080210	0	0	0.629153
68641	L2/3 IT Macc1	Emc4-201_ENSMUST00000028551	0	0	0.203111
69507	L2/3 IT Macc1	Lamp5-201_ENSMUST00000057503	2.80045e-07	0.00170827	0.262856
69510	L2/3 IT Macc1	Lamp5-202_ENSMUST00000123436	2.12546e-07	0.00129653	0.253552
69598	L2/3 IT Macc1	Ovol2-201_ENSMUST00000037423	0	0	1.73595
69680	L2/3 IT Macc1	Syndig1-202_ENSMUST00000109935	4.27799e-08	0.000260957	0.441103
69917	L2/3 IT Macc1	Map1lc3a-201_ENSMUST00000029128	0	0	0.222644
69919	L2/3 IT Macc1	Map1lc3a-203_ENSMUST00000154596	0	3.66967e-07	0.157084
70238	L2/3 IT Macc1	Ptprt-204_ENSMUST00000109445	5.28428e-07	0.00322341	0.461591
71162	L2/3 IT Macc1	Atp6ap2-201_ENSMUST00000033313	1.11716e-07	0.000681469	0.146695
71301	L2/3 IT Macc1	Slc25a5-201_ENSMUST00000016463	1.71518e-07	0.00104626	0.140514
72888	L2/3 IT Macc1	Ralyl-206_ENSMUST00000193117	1.24607e-07	0.000760102	0.367925
73068	L2/3 IT Macc1	Zmat3-201_ENSMUST00000029199	6.4027e-09	3.90565e-05	0.485898
73223	L2/3 IT Macc1	Anxa5-201_ENSMUST00000029266	0	6.58888e-09	1.03545
73393	L2/3 IT Macc1	Pcdh10-202_ENSMUST00000170695	0	0	0.810321
73606	L2/3 IT Macc1	Mbnl1-201_ENSMUST00000099087	1.80392e-07	0.00110039	0.599421
73738	L2/3 IT Macc1	Ppm1l-201_ENSMUST00000029355	0	1.20484e-07	0.630445
73762	L2/3 IT Macc1	Serpini1-201_ENSMUST00000029423	0	0	0.480249
74670	L2/3 IT Macc1	Plekho1-202_ENSMUST00000123006	0	5.00001e-08	0.645928
74671	L2/3 IT Macc1	Plekho1-203_ENSMUST00000130043	2.9257e-07	0.00178468	0.552024
74812	L2/3 IT Macc1	Atp1a1-201_ENSMUST00000036493	0	0	0.309527
75014	L2/3 IT Macc1	Kcna2-201_ENSMUST00000038695	0	1.51201e-10	0.60575
75641	L2/3 IT Macc1	Ddit4l-201_ENSMUST00000053855	0	0	1.69522
75704	L2/3 IT Macc1	Rap1gds1-201_ENSMUST00000029796	2.5262e-08	0.000154098	0.556793
75743	L2/3 IT Macc1	Lmo4-203_ENSMUST00000121796	0	0	0.828511
75744	L2/3 IT Macc1	Lmo4-201_ENSMUST00000120539	0	0	0.438474
76168	L2/3 IT Macc1	Asph-217_ENSMUST00000146441	1.05396e-07	0.000642918	0.47594
76243	L2/3 IT Macc1	Runx1t1-201_ENSMUST00000006761	1.39542e-06	0.00851203	0.377678
76256	L2/3 IT Macc1	Calb1-201_ENSMUST00000029876	2.46575e-08	0.000150411	0.254448
76477	L2/3 IT Macc1	Tmem215-201_ENSMUST00000049655	1.85266e-10	1.13012e-06	0.657528
76478	L2/3 IT Macc1	Tmem215-202_ENSMUST00000179526	0	0	1.00165
76547	L2/3 IT Macc1	Cntfr-201_ENSMUST00000064443	0	0	0.593908
76550	L2/3 IT Macc1	Dctn3-201_ENSMUST00000030158	0	6.14949e-08	0.147887
76567	L2/3 IT Macc1	Galt-203_ENSMUST00000130698	0	3.02482e-07	0.566446
76583	L2/3 IT Macc1	Ccl27a-205_ENSMUST00000108036	1.15301e-10	7.03335e-07	0.57838
77015	L2/3 IT Macc1	Frrs1l-201_ENSMUST00000053681	1.26676e-10	7.72725e-07	0.317275
77028	L2/3 IT Macc1	Palm2-201_ENSMUST00000102904	1.07474e-07	0.000655594	0.625678
77194	L2/3 IT Macc1	Ptprd-209_ENSMUST00000138955	0	1.70038e-07	0.761702
77198	L2/3 IT Macc1	Ptprd-208_ENSMUST00000134604	0	1.77522e-07	0.568059
78042	L2/3 IT Macc1	Ptprf-201_ENSMUST00000049074	9.40773e-08	0.000573871	0.449096
78170	L2/3 IT Macc1	Rims3-202_ENSMUST00000106283	6.24458e-07	0.0038092	0.55867
78186	L2/3 IT Macc1	Ppt1-201_ENSMUST00000030412	1.93586e-07	0.00118088	0.302621
78441	L2/3 IT Macc1	Hpca-204_ENSMUST00000116444	0	4.51951e-07	0.818226
78442	L2/3 IT Macc1	Hpca-201_ENSMUST00000030572	0	0	0.295232
78530	L2/3 IT Macc1	Ccdc28b-201_ENSMUST00000030586	5.40953e-07	0.00329981	0.538824
78833	L2/3 IT Macc1	Stmn1-201_ENSMUST00000030636	0	3.49806e-07	0.186308
78965	L2/3 IT Macc1	Luzp1-204_ENSMUST00000129230	8.93771e-07	0.005452	0.457235
79587	L2/3 IT Macc1	Fam213b-201_ENSMUST00000030935	0	0	0.428169
80187	L2/3 IT Macc1	Cdk5-201_ENSMUST00000030814	0	6.06145e-08	0.230747
80634	L2/3 IT Macc1	Ywhah-201_ENSMUST00000019109	0	6.38612e-08	0.113788
80921	L2/3 IT Macc1	Tmem128-201_ENSMUST00000087511	7.59613e-08	0.000463364	0.433784
81145	L2/3 IT Macc1	Arap2-201_ENSMUST00000076623	5.10132e-08	0.000311181	0.656744
81768	L2/3 IT Macc1	Prdm8-202_ENSMUST00000210477	0	1.89346e-07	0.680398
81885	L2/3 IT Macc1	Cds1-201_ENSMUST00000031273	0	0	0.824638
81924	L2/3 IT Macc1	Sparcl1-201_ENSMUST00000031249	6.95464e-07	0.00424233	0.252192
82003	L2/3 IT Macc1	A830010M20Rik-201_ENSMUST00000060553	7.71222e-07	0.00470446	0.572849
82200	L2/3 IT Macc1	Galnt9-202_ENSMUST00000165856	7.367e-09	4.49387e-05	0.636277
82570	L2/3 IT Macc1	Plbd2-203_ENSMUST00000151361	2.53482e-07	0.00154624	0.498649
82598	L2/3 IT Macc1	Rph3a-201_ENSMUST00000079204	0	1.85234e-08	0.783069
82990	L2/3 IT Macc1	Cdk2ap1-201_ENSMUST00000031341	1.56044e-07	0.000951868	0.23114
84339	L2/3 IT Macc1	Sdhaf3-201_ENSMUST00000040826	1.6315e-07	0.000995216	0.371502
84610	L2/3 IT Macc1	Ccdc136-206_ENSMUST00000145310	0	0	1.15772
85209	L2/3 IT Macc1	Hibadh-201_ENSMUST00000031788	3.6336e-10	2.21649e-06	0.73715
85214	L2/3 IT Macc1	Tax1bp1-201_ENSMUST00000080723	1.26229e-06	0.00769995	0.279128
85292	L2/3 IT Macc1	Nt5c3-202_ENSMUST00000101367	0	0	0.782671
85294	L2/3 IT Macc1	Nt5c3-208_ENSMUST00000152447	0	0	0.565906
85341	L2/3 IT Macc1	Nap1l5-201_ENSMUST00000059539	9.71353e-07	0.00592525	0.195814
85560	L2/3 IT Macc1	Tmsb10-203_ENSMUST00000114050	4.20009e-07	0.00256206	0.409516
85802	L2/3 IT Macc1	Pradc1-201_ENSMUST00000032080	0	3.06603e-08	0.566212
86043	L2/3 IT Macc1	Mgll-202_ENSMUST00000113581	6.51697e-07	0.00397535	0.559861
86246	L2/3 IT Macc1	Foxp1-204_ENSMUST00000113322	0	6.84479e-09	1.00875
86250	L2/3 IT Macc1	Foxp1-225_ENSMUST00000177229	0	0	1.5711
86443	L2/3 IT Macc1	Camk1-201_ENSMUST00000032409	2.42457e-07	0.00147899	0.354237
86516	L2/3 IT Macc1	Atp2b2-203_ENSMUST00000101045	1.1141e-07	0.0006796	0.36917
87362	L2/3 IT Macc1	Cmas-201_ENSMUST00000032419	4.91511e-07	0.00299822	0.216309
87447	L2/3 IT Macc1	Fgfr1op2-203_ENSMUST00000067404	1.42824e-06	0.00871223	0.259077
88009	L2/3 IT Macc1	Napa-201_ENSMUST00000006181	0	0	0.225579
88808	L2/3 IT Macc1	Tbcb-201_ENSMUST00000006254	3.95363e-07	0.00241171	0.168871
88969	L2/3 IT Macc1	Fxyd7-202_ENSMUST00000206341	0	4.00442e-07	0.543279
88970	L2/3 IT Macc1	Fxyd7-201_ENSMUST00000073892	0	0	0.554085
88987	L2/3 IT Macc1	Scn1b-203_ENSMUST00000211945	4.3057e-09	2.62648e-05	0.393586
88988	L2/3 IT Macc1	Scn1b-201_ENSMUST00000098548	0	0	0.398262
89121	L2/3 IT Macc1	Tshz3-201_ENSMUST00000021641	0	4.93272e-08	0.673061
89577	L2/3 IT Macc1	Lin7b-201_ENSMUST00000003971	2.04634e-09	1.24827e-05	0.192538
89904	L2/3 IT Macc1	Gabra5-201_ENSMUST00000068456	0	1.18703e-10	0.978071
89935	L2/3 IT Macc1	Snrpn-201_ENSMUST00000059305	0	0	0.16177
90013	L2/3 IT Macc1	Selenos-201_ENSMUST00000101801	6.37971e-07	0.00389162	0.228458
90512	L2/3 IT Macc1	Sytl2-219_ENSMUST00000209188	0	0	1.29503
90745	L2/3 IT Macc1	Pgm2l1-202_ENSMUST00000084935	7.40599e-07	0.00451765	0.233188
91233	L2/3 IT Macc1	Mical2-205_ENSMUST00000144509	3.90097e-09	2.37959e-05	0.260607
91249	L2/3 IT Macc1	Btbd10-202_ENSMUST00000117577	2.64245e-09	1.61189e-05	0.543516
91371	L2/3 IT Macc1	Gde1-201_ENSMUST00000038791	0	5.98509e-09	0.190311
92256	L2/3 IT Macc1	Bnip3-201_ENSMUST00000106112	0	6.25031e-09	0.198194
92295	L2/3 IT Macc1	Adgra1-201_ENSMUST00000026548	9.6973e-09	5.91535e-05	0.597997
92718	L2/3 IT Macc1	Syne1-207_ENSMUST00000215887	2.89558e-08	0.00017663	0.652927
92846	L2/3 IT Macc1	Aig1-205_ENSMUST00000162610	9.07475e-08	0.00055356	0.310189
92853	L2/3 IT Macc1	Hivep2-204_ENSMUST00000187083	4.0006e-08	0.000244036	0.244896
93044	L2/3 IT Macc1	Akap7-203_ENSMUST00000100012	0	0	1.14621
93064	L2/3 IT Macc1	Tmem200a-203_ENSMUST00000218232	0	0	1.36117
93143	L2/3 IT Macc1	Tpd52l1-201_ENSMUST00000000305	0	0	1.27049
93144	L2/3 IT Macc1	Tpd52l1-204_ENSMUST00000214644	0	1.96025e-08	1.11546
93146	L2/3 IT Macc1	Tpd52l1-202_ENSMUST00000213528	0	0	1.24119
94158	L2/3 IT Macc1	Polr2e-201_ENSMUST00000004786	5.04947e-07	0.00308018	0.173327
94611	L2/3 IT Macc1	Glt8d2-201_ENSMUST00000020485	0	0	1.5478
94619	L2/3 IT Macc1	Hcfc2-201_ENSMUST00000020478	0	2.77821e-07	0.705915
[truncated: 6,162 more rows]
