# Supplementary material for: Isoform cell-type specificity in the mouse primary motor cortex
Source: Nature. 2021 Oct 6;598(7879):195–9. doi: 10.1038/s41586-021-03969-3 (PMC8494650; doi:10.1038/s41586-021-03969-3)
Supplement: Supplementary file 13 — TSS-level and isoform-level differential analysis [file 41586_2021_3969_MOESM13_ESM.xlsx]

## Sheet: Export Summary
	This document was exported from Numbers. Each table was converted to an Excel worksheet. All other objects on each Numbers sheet were placed on separate worksheets. Please be aware that formula calculations may differ in Excel.
	Numbers Sheet Name	Numbers Table Name	Excel Worksheet Name
	a_tss_DE
		ST10_a-tss_DE	a_tss_DE - ST10_a-tss_DE
	b_tss_isoform_DE
		ST10_b-tss_isoform_DE	b_tss_isoform_DE - ST10_b-tss_i
	c_tss2txn
		ST10_c-tss2txn	c_tss2txn - ST10_c-tss2txn
	d_t2g
		ST10_d-t2g	d_t2g - ST10_d-t2g

## Sheet: a_tss_DE - ST10_a-tss_DE
ST10_a-tss_DE
	index	name	p_raw	p_corr	es	gene	index_name
248	GABAergic	957	1.15432e-13	5.94476e-11	0.204656	Clk1	GABAergic_Clk1
856	GABAergic	3629	3.8185e-72	1.96653e-69	0.747589	Dnm3	GABAergic_Dnm3
1897	GABAergic	9240	1.90478e-13	9.80961e-11	0.216221	Dtx3	GABAergic_Dtx3
4827	GABAergic	24517	5.97335e-31	3.07627e-28	0.660495	Sirt5	GABAergic_Sirt5
5035	GABAergic	26402	9.93633e-08	5.11721e-05	0.15117	Pdhb	GABAergic_Pdhb
5330	GABAergic	27568	1.89131e-18	9.74024e-16	0.334387	Pabpn1	GABAergic_Pabpn1
7471	GABAergic	38728	9.44943e-13	4.86645e-10	0.185054	Mtch1	GABAergic_Mtch1
7677	GABAergic	39458	1.72502e-17	8.88387e-15	0.443394	Atat1	GABAergic_Atat1
10978	GABAergic	55973	8.02749e-20	4.13416e-17	0.421756	Rnpc3	GABAergic_Rnpc3
11283	GABAergic	57078	1.12172e-17	5.77686e-15	0.306932	Ttll7	GABAergic_Ttll7
12658	GABAergic	63941	4.35122e-13	2.24088e-10	0.127483	Dnajc8	GABAergic_Dnajc8
13886	GABAergic	69867	1.18183e-126	6.08643e-124	1.02067	Grk3	GABAergic_Grk3
15215	GABAergic	76337	1.74304e-09	8.97665e-07	0.31569	Mat2a	GABAergic_Mat2a
16905	GABAergic	87539	1.21474e-34	6.25591e-32	0.524819	Use1	GABAergic_Use1
17346	GABAergic	89213	5.49466e-232	2.82975e-229	1.70987	Ciapin1	GABAergic_Ciapin1
18233	GABAergic	94114	2.54136e-08	1.3088e-05	0.0970314	Nptn	GABAergic_Nptn
18246	GABAergic	94176	6.9276e-25	3.56771e-22	0.588384	Rasgrf1	GABAergic_Rasgrf1
19342	GABAergic	100099	4.38207e-09	2.25677e-06	0.127017	Morf4l2	GABAergic_Morf4l2
19641	Glutamatergic	14	1.60664e-28	1.94082e-25	0.592469	Lman2l	Glutamatergic_Lman2l
19647	Glutamatergic	46	1.03529e-55	1.25063e-52	0.907473	Ncstn	Glutamatergic_Ncstn
19787	Glutamatergic	713	2.75837e-31	3.33211e-28	0.387293	Pikfyve	Glutamatergic_Pikfyve
19862	Glutamatergic	926	6.32696e-96	7.64297e-93	1.36473	Stradb	Glutamatergic_Stradb
20095	Glutamatergic	1655	4.27548e-33	5.16478e-30	0.650254	Eif4e2	Glutamatergic_Eif4e2
20364	Glutamatergic	2958	4.85985e-23	5.8707e-20	0.598097	Acsl3	Glutamatergic_Acsl3
20517	Glutamatergic	3763	1.38814e-57	1.67688e-54	0.763735	Rims1	Glutamatergic_Rims1
20535	Glutamatergic	3841	6.33444e-89	7.652e-86	1.25842	Rnpep	Glutamatergic_Rnpep
20857	Glutamatergic	5065	5.62051e-31	6.78958e-28	0.583028	Arfgef1	Glutamatergic_Arfgef1
20863	Glutamatergic	5093	8.81258e-63	1.06456e-59	0.75181	Rasal2	Glutamatergic_Rasal2
21021	Glutamatergic	6800	3.36695e-47	4.06727e-44	0.914876	Fuca2	Glutamatergic_Fuca2
21528	Glutamatergic	9222	3.67964e-06	0.00444501	0.153451	Lrp1	Glutamatergic_Lrp1
21621	Glutamatergic	9943	3.11933e-33	3.76815e-30	0.743959	Mrpl42	Glutamatergic_Mrpl42
21669	Glutamatergic	10194	6.45497e-41	7.7976e-38	0.320373	Amd1	Glutamatergic_Amd1
21779	Glutamatergic	11621	1.755e-08	2.12004e-05	0.223766	Tmed4	Glutamatergic_Tmed4
21810	Glutamatergic	11768	1.94446e-21	2.34891e-18	0.605056	Hnrnph1	Glutamatergic_Hnrnph1
21871	Glutamatergic	11872	5.82049e-277	7.03116e-274	2.2355	Rnf112	Glutamatergic_Rnf112
22314	Glutamatergic	13639	2.47497e-17	2.98976e-14	0.441318	Rps6kb1	Glutamatergic_Rps6kb1
22849	Glutamatergic	16059	6.21883e-68	7.51235e-65	1.08901	0610010F05Rik	Glutamatergic_0610010F05Rik
22960	Glutamatergic	16801	0	2.22507e-308	3.04519	Car10	Glutamatergic_Car10
23278	Glutamatergic	18882	4.81771e-66	5.8198e-63	0.840229	Sel1l	Glutamatergic_Sel1l
23731	Glutamatergic	20931	1.92461e-18	2.32493e-15	0.418183	Cep170b	Glutamatergic_Cep170b
24299	Glutamatergic	23747	4.5051e-124	5.44216e-121	1.2466	Dbn1	Glutamatergic_Dbn1
24385	Glutamatergic	24077	1.78359e-77	2.15457e-74	1.18012	Tbce	Glutamatergic_Tbce
24471	Glutamatergic	24526	1.872e-07	0.000226138	0.219105	Sirt5	Glutamatergic_Sirt5
24780	Glutamatergic	26829	4.14087e-76	5.00217e-73	1.05301	Dph3	Glutamatergic_Dph3
24831	Glutamatergic	26932	4.2997e-20	5.19403e-17	0.486053	Mapk8	Glutamatergic_Mapk8
24834	Glutamatergic	26935	6.96939e-28	8.41902e-25	0.58391	Pspc1	Glutamatergic_Pspc1
25259	Glutamatergic	28892	0	2.22507e-308	4.95994	Ptk2b	Glutamatergic_Ptk2b
25311	Glutamatergic	29885	4.32526e-07	0.000522492	0.189085	Gm26782	Glutamatergic_Gm26782
25495	Glutamatergic	31083	2.74972e-18	3.32166e-15	0.549216	Csmd3	Glutamatergic_Csmd3
25528	Glutamatergic	31263	2.12681e-70	2.56919e-67	0.965283	Asap1	Glutamatergic_Asap1
25907	Glutamatergic	32708	0	2.22507e-308	3.33747	Klf10	Glutamatergic_Klf10
26450	Glutamatergic	35610	4.59563e-180	5.55152e-177	1.79134	Stxbp5l	Glutamatergic_Stxbp5l
26983	Glutamatergic	38182	2.19256e-50	2.64861e-47	0.831302	Tbp	Glutamatergic_Tbp
27180	Glutamatergic	38945	2.67598e-72	3.23258e-69	1.09174	Hnrnpll	Glutamatergic_Hnrnpll
27688	Glutamatergic	41826	4.62884e-12	5.59164e-09	0.337849	Brd8	Glutamatergic_Brd8
27843	Glutamatergic	42430	4.82708e-17	5.83111e-14	0.474423	Pias2	Glutamatergic_Pias2
28339	Glutamatergic	44753	1.30944e-274	1.5818e-271	2.05529	Chrm1	Glutamatergic_Chrm1
28655	Glutamatergic	46366	7.68358e-84	9.28176e-81	1.09602	Lnpk	Glutamatergic_Lnpk
28668	Glutamatergic	46579	1.03404e-31	1.24912e-28	0.734833	Cacfd1	Glutamatergic_Cacfd1
28727	Glutamatergic	46810	1.81542e-06	0.00219302	0.250968	Ctsa	Glutamatergic_Ctsa
28837	Glutamatergic	47243	1.74118e-140	2.10334e-137	1.65012	Mindy3	Glutamatergic_Mindy3
29059	Glutamatergic	48215	5.8828e-68	7.10642e-65	1.0454	Dnajc10	Glutamatergic_Dnajc10
29505	Glutamatergic	50164	1.86047e-80	2.24744e-77	0.917299	Scai	Glutamatergic_Scai
29525	Glutamatergic	50204	1.34548e-10	1.62534e-07	0.174918	Rabgap1	Glutamatergic_Rabgap1
29565	Glutamatergic	50365	2.10261e-07	0.000253996	0.287794	Etl4	Glutamatergic_Etl4
29601	Glutamatergic	50535	8.91108e-267	1.07646e-263	1.86069	Lzts3	Glutamatergic_Lzts3
29644	Glutamatergic	50744	7.74288e-19	9.3534e-16	0.46988	Ythdf1	Glutamatergic_Ythdf1
29807	Glutamatergic	51444	1.04015e-83	1.2565e-80	0.877854	Ubr3	Glutamatergic_Ubr3
29989	Glutamatergic	52300	9.29106e-29	1.12236e-25	0.485964	Casc4	Glutamatergic_Casc4
30079	Glutamatergic	52579	2.1198e-165	2.56071e-162	1.22637	D430041D05Rik	Glutamatergic_D430041D05Rik
30306	Glutamatergic	54938	1.47903e-10	1.78666e-07	0.368639	Mrpl24	Glutamatergic_Mrpl24
30437	Glutamatergic	55351	4.3302e-35	5.23088e-32	0.370385	Slc7a11	Glutamatergic_Slc7a11
30585	Glutamatergic	55859	1.89102e-15	2.28435e-12	0.432265	4933434E20Rik	Glutamatergic_4933434E20Rik
30981	Glutamatergic	57319	6.50099e-07	0.000785319	0.22693	Rbm8a	Glutamatergic_Rbm8a
31130	Glutamatergic	58053	4.38328e-94	5.295e-91	1.00082	Zfp697	Glutamatergic_Zfp697
31330	Glutamatergic	59746	3.33609e-48	4.03e-45	0.858555	Nfib	Glutamatergic_Nfib
31417	Glutamatergic	60077	0	2.22507e-308	2.72583	Epha7	Glutamatergic_Epha7
31499	Glutamatergic	60381	1.11471e-17	1.34656e-14	0.33911	Nfx1	Glutamatergic_Nfx1
31644	Glutamatergic	60954	2.66101e-44	3.2145e-41	0.853501	Ift74	Glutamatergic_Ift74
31708	Glutamatergic	61274	8.17049e-42	9.86995e-39	0.586073	Srsf10	Glutamatergic_Srsf10
31739	Glutamatergic	61531	2.92604e-12	3.53465e-09	0.30979	Hp1bp3	Glutamatergic_Hp1bp3
32003	Glutamatergic	62724	3.454e-185	4.17244e-182	1.94516	Sigmar1	Glutamatergic_Sigmar1
32168	Glutamatergic	63378	7.20009e-10	8.69771e-07	0.29224	Chchd7	Glutamatergic_Chchd7
32369	Glutamatergic	64333	6.32469e-16	7.64022e-13	0.403552	Hnrnpr	Glutamatergic_Hnrnpr
32386	Glutamatergic	64379	5.23708e-07	0.000632639	0.264642	Cdc26	Glutamatergic_Cdc26
32435	Glutamatergic	64818	0	2.22507e-308	3.02051	Gm20878	Glutamatergic_Gm20878
32458	Glutamatergic	65469	4.37166e-87	5.28096e-84	1.13061	Krit1	Glutamatergic_Krit1
32780	Glutamatergic	66784	6.0356e-25	7.29101e-22	0.6321	Nrbp1	Glutamatergic_Nrbp1
33398	Glutamatergic	69511	5.08908e-27	6.14761e-24	0.477736	Srrm3	Glutamatergic_Srrm3
33772	Glutamatergic	70806	5.37997e-39	6.499e-36	0.673129	Gtf2i	Glutamatergic_Gtf2i
34187	Glutamatergic	73530	3.28409e-16	3.96718e-13	0.444181	Tra2a	Glutamatergic_Tra2a
34198	Glutamatergic	73550	3.44402e-07	0.000416038	0.201736	Luc7l2	Glutamatergic_Luc7l2
34492	Glutamatergic	74824	2.86012e-08	3.45502e-05	0.227172	Ing4	Glutamatergic_Ing4
34701	Glutamatergic	75719	3.90097e-141	4.71238e-138	1.61557	Zfp239	Glutamatergic_Zfp239
35077	Glutamatergic	78208	5.01351e-07	0.000605632	0.210181	Gm38393	Glutamatergic_Gm38393
35377	Glutamatergic	79685	3.56349e-92	4.3047e-89	1.16422	Chid1	Glutamatergic_Chid1
35652	Glutamatergic	81100	2.05436e-51	2.48167e-48	0.834227	Phkg2	Glutamatergic_Phkg2
36234	Glutamatergic	84841	2.03854e-23	2.46256e-20	0.594533	Ap2a1	Glutamatergic_Ap2a1
36304	Glutamatergic	85167	2.43236e-08	2.93829e-05	0.270539	Snrnp70	Glutamatergic_Snrnp70
36565	Glutamatergic	87616	9.70933e-126	1.17289e-122	1.07713	Crtc1	Glutamatergic_Crtc1
36894	Glutamatergic	88952	1.95101e-75	2.35682e-72	0.525898	Cdh11	Glutamatergic_Cdh11
37351	Glutamatergic	91028	3.90935e-25	4.7225e-22	0.662433	Kxd1	Glutamatergic_Kxd1
38143	Glutamatergic	95306	4.74663e-55	5.73392e-52	0.981328	Snap91	Glutamatergic_Snap91
38418	Glutamatergic	96387	0	2.22507e-308	3.31464	Dpy19l1	Glutamatergic_Dpy19l1
38706	Glutamatergic	98988	1.20703e-08	1.45809e-05	0.315321	Tenm1	Glutamatergic_Tenm1
38719	Glutamatergic	99015	3.39585e-33	4.10218e-30	0.742497	Lamp2	Glutamatergic_Lamp2
38858	Glutamatergic	99511	1.76383e-95	2.1307e-92	1.42088	Porcn	Glutamatergic_Porcn
39179	Glutamatergic	100869	8.4347e-59	1.01891e-55	0.917465	Il1rapl1	Glutamatergic_Il1rapl1
39394	Low Quality	635	8.30055e-06	0.0089646	1.63724	Stau2	Low Quality_Stau2
40604	Low Quality	6629	1.43444e-06	0.00154919	1.28762	Hivep2	Low Quality_Hivep2
41870	Low Quality	13428	1.23317e-06	0.00133183	2.302	Osbp2	Low Quality_Osbp2
42054	Low Quality	14162	8.49675e-08	9.17648e-05	0.969234	Ube2g1	Low Quality_Ube2g1
42225	Low Quality	14830	4.4508e-08	4.80686e-05	1.4506	Baiap2	Low Quality_Baiap2
43717	Low Quality	22930	7.31939e-06	0.00790494	0.712533	Hnrnpk	Low Quality_Hnrnpk
43736	Low Quality	22953	3.48365e-06	0.00376234	1.83817	Hnrnpk	Low Quality_Hnrnpk
45239	Low Quality	31539	6.05615e-06	0.00654064	1.37796	Nell2	Low Quality_Nell2
45349	Low Quality	31898	2.70558e-06	0.00292203	2.08885	Ly6e	Low Quality_Ly6e
45351	Low Quality	31900	7.48857e-06	0.00808766	2.36484	Ly6e	Low Quality_Ly6e
48316	Low Quality	46607	5.42566e-06	0.00585971	1.12877	Surf1	Low Quality_Surf1
48851	Low Quality	48824	7.05381e-06	0.00761812	3.98574	Lamp5	Low Quality_Lamp5
53681	Low Quality	72835	2.79085e-06	0.00301412	0.751759	Syn2	Low Quality_Syn2
54761	Low Quality	78424	2.56588e-06	0.00277115	1.39889	Clptm1	Low Quality_Clptm1
54977	Low Quality	79556	5.37177e-06	0.00580151	0.785148	Psmd13	Low Quality_Psmd13
56882	Low Quality	90485	7.9641e-06	0.00860122	0.749043	Tusc3	Low Quality_Tusc3
60178	Non-Neuronal	5338	3.97822e-05	0.00266541	1.0571	Eloc	Non-Neuronal_Eloc
68797	Non-Neuronal	50204	9.26684e-05	0.00620879	0.507093	Rabgap1	Non-Neuronal_Rabgap1
68923	Non-Neuronal	50763	4.02466e-06	0.000269652	0.547488	Dido1	Non-Neuronal_Dido1
70039	Non-Neuronal	56609	8.95357e-06	0.000599889	0.462684	Eif4e	Non-Neuronal_Eif4e
73214	Non-Neuronal	72496	2.27899e-06	0.000152692	0.349345	Brpf1	Non-Neuronal_Brpf1

## Sheet: b_tss_isoform_DE - ST10_b-tss_i
ST10_b-tss_isoform_DE
	index	name	p_raw	p_corr	es	tss_class	index_name
4432	GABAergic	Rtn1-203_ENSMUST00000137990	1.07425e-40	5.15638e-38	0.368989	19176	GABAergic_19176
14444	GABAergic	Rsrp1-201_ENSMUST00000078084	1.44953e-45	6.95775e-43	0.462737	62768	GABAergic_62768
17256	GABAergic	Med21-201_ENSMUST00000032429	1.52169e-07	7.3041e-05	0.184216	74682	GABAergic_74682
20780	GABAergic	Kmt2a-201_ENSMUST00000002095	2.77172e-07	0.000133042	0.0973423	92332	GABAergic_92332
20781	GABAergic	Kmt2a-202_ENSMUST00000114689	1.61001e-11	7.72804e-09	0.103047	92332	GABAergic_92332
23207	Glutamatergic	Clk1-210_ENSMUST00000148330	6.28621e-25	7.1537e-22	0.543411	957	Glutamatergic_957
25275	Glutamatergic	Ank3-231_ENSMUST00000182884	1.2927e-11	1.47109e-08	0.177566	10037	Glutamatergic_10037
27369	Glutamatergic	Srsf5-202_ENSMUST00000110351	3.80359e-25	4.32848e-22	0.46463	19304	Glutamatergic_19304
27370	Glutamatergic	Srsf5-212_ENSMUST00000153056	1.32034e-12	1.50255e-09	0.169609	19304	Glutamatergic_19304
29618	Glutamatergic	Pfdn5-201_ENSMUST00000001335	1.61874e-09	1.84212e-06	0.115533	30443	Glutamatergic_30443
32830	Glutamatergic	Rtn3-201_ENSMUST00000025667	1.6348e-07	0.00018604	0.103122	43737	Glutamatergic_43737
36076	Glutamatergic	Ttll7-201_ENSMUST00000037942	2.00437e-23	2.28097e-20	0.374249	57078	Glutamatergic_57078
37348	Glutamatergic	Rsrp1-204_ENSMUST00000148900	7.46766e-20	8.4982e-17	0.265858	62768	Glutamatergic_62768
39539	Glutamatergic	Ndufa9-201_ENSMUST00000088194	1.18607e-19	1.34975e-16	0.28848	72379	Glutamatergic_72379
39646	Glutamatergic	Atp6v1f-201_ENSMUST00000004396	2.89041e-09	3.28928e-06	0.0799099	72661	Glutamatergic_72661
40687	Glutamatergic	Gapdh-201_ENSMUST00000073605	1.7738e-42	2.01858e-39	0.491639	76532	Glutamatergic_76532
41867	Glutamatergic	Ypel3-211_ENSMUST00000206143	1.22594e-06	0.00139512	0.0838187	83130	Glutamatergic_83130
42612	Glutamatergic	Rad23a-202_ENSMUST00000109761	1.84665e-06	0.00210149	0.19026	87642	Glutamatergic_87642
43012	Glutamatergic	Tecr-201_ENSMUST00000019382	5.18145e-07	0.000589648	0.121117	89015	Glutamatergic_89015
43086	Glutamatergic	Ciapin1-210_ENSMUST00000162589	2.53842e-18	2.88872e-15	0.110808	89213	Glutamatergic_89213
44519	Glutamatergic	Thyn1-203_ENSMUST00000213770	1.27478e-07	0.000145069	0.20326	95569	Glutamatergic_95569
44989	Glutamatergic	Ubl5-204_ENSMUST00000160682	2.43454e-07	0.000277051	0.0686848	97677	Glutamatergic_97677
45444	Glutamatergic	Morf4l2-202_ENSMUST00000080411	7.6713e-20	8.72994e-17	0.483714	100099	Glutamatergic_100099
47190	Low Quality	H3f3a-204_ENSMUST00000159789	3.07559e-06	0.00331241	0.546345	4843	Low Quality_4843
47195	Low Quality	H3f3a-205_ENSMUST00000161308	3.67785e-06	0.00396105	0.552716	4846	Low Quality_4846
49053	Low Quality	Sumo2-205_ENSMUST00000121185	7.80901e-06	0.00841031	0.641891	13987	Low Quality_13987
49951	Low Quality	Eif5a-205_ENSMUST00000108608	9.3676e-07	0.00100889	0.896168	17587	Low Quality_17587
57278	Low Quality	Fkbp1a-201_ENSMUST00000044011	4.17119e-06	0.00449237	0.47463	49918	Low Quality_49918
65159	Low Quality	Snrpa-203_ENSMUST00000126211	7.59019e-06	0.00817463	0.959351	84957	Low Quality_84957
76835	Non-Neuronal	Son-205_ENSMUST00000122302	0.000104054	0.00676354	0.719871	36015	Non-Neuronal_36015
82820	Non-Neuronal	Prdx1-204_ENSMUST00000135573	0.000126167	0.00820085	0.922697	61359	Non-Neuronal_61359

## Sheet: c_tss2txn - ST10_c-tss2txn
ST10_c-tss2txn
	chromosome	gene_id	new_start	tss_same	tss_len	n_tss_same	n_iso	max_tss_size	num_tss_1_iso	tss_class	gene_name	tss_same_name	filter	idx
6	1	ENSMUSG00000001138	36511867	['ENSMUST00000001166', 'ENSMUST00000097776']	2	2	5	2	3	6	Cnnm3_ENSMUSG00000001138	Cnnm3-201_ENSMUST00000001166	0	0
6	1	ENSMUSG00000001138	36511867	['ENSMUST00000001166', 'ENSMUST00000097776']	2	2	5	2	3	6	Cnnm3_ENSMUSG00000001138	Cnnm3-202_ENSMUST00000097776	0	0
9	1	ENSMUSG00000001138	36520761	['ENSMUST00000135100']	1	1	5	2	3	9	Cnnm3_ENSMUSG00000001138	Cnnm3-203_ENSMUST00000135100	0	1
11	1	ENSMUSG00000001143	36439668	['ENSMUST00000192969']	1	1	8	4	4	11	Lman2l_ENSMUSG00000001143	Lman2l-207_ENSMUST00000192969	0	2
12	1	ENSMUSG00000001143	36441872	['ENSMUST00000134594']	1	1	8	4	4	12	Lman2l_ENSMUSG00000001143	Lman2l-205_ENSMUST00000134594	0	3
13	1	ENSMUSG00000001143	36445257	['ENSMUST00000193502']	1	1	8	4	4	13	Lman2l_ENSMUSG00000001143	Lman2l-208_ENSMUST00000193502	0	4
14	1	ENSMUSG00000001143	36445271	['ENSMUST00000125304', 'ENSMUST00000115011', 'ENSMUST00000001171', 'ENSMUST00000123583']	4	4	8	4	4	14	Lman2l_ENSMUSG00000001143	Lman2l-204_ENSMUST00000125304	0	5
14	1	ENSMUSG00000001143	36445271	['ENSMUST00000125304', 'ENSMUST00000115011', 'ENSMUST00000001171', 'ENSMUST00000123583']	4	4	8	4	4	14	Lman2l_ENSMUSG00000001143	Lman2l-202_ENSMUST00000115011	0	5
14	1	ENSMUSG00000001143	36445271	['ENSMUST00000125304', 'ENSMUST00000115011', 'ENSMUST00000001171', 'ENSMUST00000123583']	4	4	8	4	4	14	Lman2l_ENSMUSG00000001143	Lman2l-201_ENSMUST00000001171	0	5
14	1	ENSMUSG00000001143	36445271	['ENSMUST00000125304', 'ENSMUST00000115011', 'ENSMUST00000001171', 'ENSMUST00000123583']	4	4	8	4	4	14	Lman2l_ENSMUSG00000001143	Lman2l-203_ENSMUST00000123583	0	5
21	1	ENSMUSG00000002459	5018735	['ENSMUST00000119256']	1	1	7	2	5	21	Rgs20_ENSMUSG00000002459	Rgs20-203_ENSMUST00000119256	0	6
22	1	ENSMUSG00000002459	5019379	['ENSMUST00000170566', 'ENSMUST00000156289']	2	2	7	2	5	22	Rgs20_ENSMUSG00000002459	Rgs20-207_ENSMUST00000170566	0	7
22	1	ENSMUSG00000002459	5019379	['ENSMUST00000170566', 'ENSMUST00000156289']	2	2	7	2	5	22	Rgs20_ENSMUSG00000002459	Rgs20-206_ENSMUST00000156289	0	7
23	1	ENSMUSG00000002459	5019539	['ENSMUST00000002533']	1	1	7	2	5	23	Rgs20_ENSMUSG00000002459	Rgs20-201_ENSMUST00000002533	0	8
44	1	ENSMUSG00000003458	172068064	['ENSMUST00000135928']	1	1	6	4	2	44	Ncstn_ENSMUSG00000003458	Ncstn-203_ENSMUST00000135928	0	9
45	1	ENSMUSG00000003458	172071268	['ENSMUST00000122986']	1	1	6	4	2	45	Ncstn_ENSMUSG00000003458	Ncstn-202_ENSMUST00000122986	0	10
46	1	ENSMUSG00000003458	172082795	['ENSMUST00000003550', 'ENSMUST00000140643', 'ENSMUST00000146137', 'ENSMUST00000142825']	4	4	6	4	2	46	Ncstn_ENSMUSG00000003458	Ncstn-201_ENSMUST00000003550	0	11
46	1	ENSMUSG00000003458	172082795	['ENSMUST00000003550', 'ENSMUST00000140643', 'ENSMUST00000146137', 'ENSMUST00000142825']	4	4	6	4	2	46	Ncstn_ENSMUSG00000003458	Ncstn-204_ENSMUST00000140643	0	11
46	1	ENSMUSG00000003458	172082795	['ENSMUST00000003550', 'ENSMUST00000140643', 'ENSMUST00000146137', 'ENSMUST00000142825']	4	4	6	4	2	46	Ncstn_ENSMUSG00000003458	Ncstn-206_ENSMUST00000146137	0	11
46	1	ENSMUSG00000003458	172082795	['ENSMUST00000003550', 'ENSMUST00000140643', 'ENSMUST00000146137', 'ENSMUST00000142825']	4	4	6	4	2	46	Ncstn_ENSMUSG00000003458	Ncstn-205_ENSMUST00000142825	0	11
47	1	ENSMUSG00000003464	172126755	['ENSMUST00000075895']	1	1	6	2	4	47	Pex19_ENSMUSG00000003464	Pex19-201_ENSMUST00000075895	0	12
48	1	ENSMUSG00000003464	172126756	['ENSMUST00000147799']	1	1	6	2	4	48	Pex19_ENSMUSG00000003464	Pex19-206_ENSMUST00000147799	0	13
49	1	ENSMUSG00000003464	172126762	['ENSMUST00000111252']	1	1	6	2	4	49	Pex19_ENSMUSG00000003464	Pex19-202_ENSMUST00000111252	0	14
50	1	ENSMUSG00000003464	172126773	['ENSMUST00000133546', 'ENSMUST00000127662']	2	2	6	2	4	50	Pex19_ENSMUSG00000003464	Pex19-205_ENSMUST00000133546	0	15
50	1	ENSMUSG00000003464	172126773	['ENSMUST00000133546', 'ENSMUST00000127662']	2	2	6	2	4	50	Pex19_ENSMUSG00000003464	Pex19-203_ENSMUST00000127662	0	15
51	1	ENSMUSG00000003464	172133960	['ENSMUST00000133081']	1	1	6	2	4	51	Pex19_ENSMUSG00000003464	Pex19-204_ENSMUST00000133081	0	16
85	1	ENSMUSG00000004451	119504794	['ENSMUST00000004565', 'ENSMUST00000156213']	2	2	3	2	1	85	Ralb_ENSMUSG00000004451	Ralb-201_ENSMUST00000004565	0	17
85	1	ENSMUSG00000004451	119504794	['ENSMUST00000004565', 'ENSMUST00000156213']	2	2	3	2	1	85	Ralb_ENSMUSG00000004451	Ralb-203_ENSMUST00000156213	0	17
97	1	ENSMUSG00000004768	33719887	['ENSMUST00000195006', 'ENSMUST00000140354']	2	2	10	2	8	97	Rab23_ENSMUSG00000004768	Rab23-210_ENSMUST00000195006	0	18
97	1	ENSMUSG00000004768	33719887	['ENSMUST00000195006', 'ENSMUST00000140354']	2	2	10	2	8	97	Rab23_ENSMUSG00000004768	Rab23-207_ENSMUST00000140354	0	18
98	1	ENSMUSG00000004768	33719895	['ENSMUST00000088287']	1	1	10	2	8	98	Rab23_ENSMUSG00000004768	Rab23-201_ENSMUST00000088287	0	19
100	1	ENSMUSG00000004768	33719910	['ENSMUST00000135330']	1	1	10	2	8	100	Rab23_ENSMUSG00000004768	Rab23-205_ENSMUST00000135330	0	20
101	1	ENSMUSG00000004768	33720138	['ENSMUST00000151482']	1	1	10	2	8	101	Rab23_ENSMUSG00000004768	Rab23-209_ENSMUST00000151482	0	21
102	1	ENSMUSG00000004768	33720407	['ENSMUST00000115174']	1	1	10	2	8	102	Rab23_ENSMUSG00000004768	Rab23-202_ENSMUST00000115174	0	22
103	1	ENSMUSG00000004768	33734528	['ENSMUST00000150593']	1	1	10	2	8	103	Rab23_ENSMUSG00000004768	Rab23-208_ENSMUST00000150593	0	23
105	1	ENSMUSG00000004768	33738137	['ENSMUST00000132066']	1	1	10	2	8	105	Rab23_ENSMUSG00000004768	Rab23-204_ENSMUST00000132066	0	24
124	1	ENSMUSG00000005501	87951673	['ENSMUST00000186670']	1	1	9	2	7	124	Usp40_ENSMUSG00000005501	Usp40-203_ENSMUST00000186670	0	25
125	1	ENSMUSG00000005501	87967195	['ENSMUST00000190446']	1	1	9	2	7	125	Usp40_ENSMUSG00000005501	Usp40-209_ENSMUST00000190446	0	26
126	1	ENSMUSG00000005501	87975898	['ENSMUST00000189409']	1	1	9	2	7	126	Usp40_ENSMUSG00000005501	Usp40-207_ENSMUST00000189409	0	27
127	1	ENSMUSG00000005501	88008229	['ENSMUST00000187871']	1	1	9	2	7	127	Usp40_ENSMUSG00000005501	Usp40-205_ENSMUST00000187871	0	28
128	1	ENSMUSG00000005501	88008528	['ENSMUST00000186315']	1	1	9	2	7	128	Usp40_ENSMUSG00000005501	Usp40-202_ENSMUST00000186315	0	29
130	1	ENSMUSG00000005501	88008550	['ENSMUST00000189586']	1	1	9	2	7	130	Usp40_ENSMUSG00000005501	Usp40-208_ENSMUST00000189586	0	30
131	1	ENSMUSG00000005501	88008551	['ENSMUST00000040783']	1	1	9	2	7	131	Usp40_ENSMUSG00000005501	Usp40-201_ENSMUST00000040783	0	31
142	1	ENSMUSG00000005677	171213986	['ENSMUST00000155126']	1	1	8	2	6	142	Nr1i3_ENSMUSG00000005677	Nr1i3-208_ENSMUST00000155126	0	32
156	1	ENSMUSG00000005763	165864655	['ENSMUST00000162411']	1	1	9	3	4	156	Cd247_ENSMUSG00000005763	Cd247-207_ENSMUST00000162411	0	33
157	1	ENSMUSG00000005886	13146630	['ENSMUST00000185275']	1	1	11	3	6	157	Ncoa2_ENSMUSG00000005886	Ncoa2-211_ENSMUST00000185275	0	34
158	1	ENSMUSG00000005886	13148507	['ENSMUST00000146784']	1	1	11	3	6	158	Ncoa2_ENSMUSG00000005886	Ncoa2-209_ENSMUST00000146784	0	35
159	1	ENSMUSG00000005886	13151018	['ENSMUST00000133232']	1	1	11	3	6	159	Ncoa2_ENSMUSG00000005886	Ncoa2-205_ENSMUST00000133232	0	36
160	1	ENSMUSG00000005886	13299722	['ENSMUST00000145280']	1	1	11	3	6	160	Ncoa2_ENSMUSG00000005886	Ncoa2-208_ENSMUST00000145280	0	37
161	1	ENSMUSG00000005886	13372429	['ENSMUST00000139970']	1	1	11	3	6	161	Ncoa2_ENSMUSG00000005886	Ncoa2-206_ENSMUST00000139970	0	38
162	1	ENSMUSG00000005886	13372439	['ENSMUST00000081713']	1	1	11	3	6	162	Ncoa2_ENSMUSG00000005886	Ncoa2-203_ENSMUST00000081713	0	39
164	1	ENSMUSG00000005886	13374083	['ENSMUST00000068304', 'ENSMUST00000006037', 'ENSMUST00000147927']	3	3	11	3	6	164	Ncoa2_ENSMUSG00000005886	Ncoa2-202_ENSMUST00000068304	0	40
164	1	ENSMUSG00000005886	13374083	['ENSMUST00000068304', 'ENSMUST00000006037', 'ENSMUST00000147927']	3	3	11	3	6	164	Ncoa2_ENSMUSG00000005886	Ncoa2-201_ENSMUST00000006037	0	40
164	1	ENSMUSG00000005886	13374083	['ENSMUST00000068304', 'ENSMUST00000006037', 'ENSMUST00000147927']	3	3	11	3	6	164	Ncoa2_ENSMUSG00000005886	Ncoa2-210_ENSMUST00000147927	0	40
253	1	ENSMUSG00000008475	152766542	['ENSMUST00000077755', 'ENSMUST00000097536']	2	2	3	2	1	253	Arpc5_ENSMUSG00000008475	Arpc5-201_ENSMUST00000077755	0	41
253	1	ENSMUSG00000008475	152766542	['ENSMUST00000077755', 'ENSMUST00000097536']	2	2	3	2	1	253	Arpc5_ENSMUSG00000008475	Arpc5-202_ENSMUST00000097536	0	41
254	1	ENSMUSG00000008475	152768499	['ENSMUST00000143008']	1	1	3	2	1	254	Arpc5_ENSMUSG00000008475	Arpc5-203_ENSMUST00000143008	0	42
285	1	ENSMUSG00000010453	36368014	['ENSMUST00000186470']	1	1	9	2	5	285	Kansl3_ENSMUSG00000010453	Kansl3-205_ENSMUST00000186470	0	43
286	1	ENSMUSG00000010453	36368041	['ENSMUST00000188528', 'ENSMUST00000187628']	2	2	9	2	5	286	Kansl3_ENSMUSG00000010453	Kansl3-207_ENSMUST00000188528	0	44
286	1	ENSMUSG00000010453	36368041	['ENSMUST00000188528', 'ENSMUST00000187628']	2	2	9	2	5	286	Kansl3_ENSMUSG00000010453	Kansl3-206_ENSMUST00000187628	0	44
289	1	ENSMUSG00000010453	36369157	['ENSMUST00000185912', 'ENSMUST00000185614']	2	2	9	2	5	289	Kansl3_ENSMUSG00000010453	Kansl3-204_ENSMUST00000185912	0	45
289	1	ENSMUSG00000010453	36369157	['ENSMUST00000185912', 'ENSMUST00000185614']	2	2	9	2	5	289	Kansl3_ENSMUSG00000010453	Kansl3-202_ENSMUST00000185614	0	45
290	1	ENSMUSG00000010453	36369171	['ENSMUST00000188961']	1	1	9	2	5	290	Kansl3_ENSMUSG00000010453	Kansl3-209_ENSMUST00000188961	0	46
291	1	ENSMUSG00000010453	36369181	['ENSMUST00000010597']	1	1	9	2	5	291	Kansl3_ENSMUSG00000010453	Kansl3-201_ENSMUST00000010597	0	47
313	1	ENSMUSG00000013593	171235540	['ENSMUST00000138069']	1	1	8	3	5	313	Ndufs2_ENSMUSG00000013593	Ndufs2-205_ENSMUST00000138069	0	48
314	1	ENSMUSG00000013593	171237528	['ENSMUST00000150108']	1	1	8	3	5	314	Ndufs2_ENSMUSG00000013593	Ndufs2-206_ENSMUST00000150108	0	49
315	1	ENSMUSG00000013593	171240055	['ENSMUST00000131286']	1	1	8	3	5	315	Ndufs2_ENSMUSG00000013593	Ndufs2-203_ENSMUST00000131286	0	50
316	1	ENSMUSG00000013593	171247122	['ENSMUST00000013737', 'ENSMUST00000136976', 'ENSMUST00000111318']	3	3	8	3	5	316	Ndufs2_ENSMUSG00000013593	Ndufs2-201_ENSMUST00000013737	0	51
316	1	ENSMUSG00000013593	171247122	['ENSMUST00000013737', 'ENSMUST00000136976', 'ENSMUST00000111318']	3	3	8	3	5	316	Ndufs2_ENSMUSG00000013593	Ndufs2-204_ENSMUST00000136976	0	51
316	1	ENSMUSG00000013593	171247122	['ENSMUST00000013737', 'ENSMUST00000136976', 'ENSMUST00000111318']	3	3	8	3	5	316	Ndufs2_ENSMUSG00000013593	Ndufs2-202_ENSMUST00000111318	0	51
317	1	ENSMUSG00000013593	171251251	['ENSMUST00000194778']	1	1	8	3	5	317	Ndufs2_ENSMUSG00000013593	Ndufs2-208_ENSMUST00000194778	0	52
319	1	ENSMUSG00000013698	172199815	['ENSMUST00000125361']	1	1	5	3	2	319	Pea15a_ENSMUSG00000013698	Pea15a-203_ENSMUST00000125361	0	53
320	1	ENSMUSG00000013698	172206697	['ENSMUST00000155109']	1	1	5	3	2	320	Pea15a_ENSMUSG00000013698	Pea15a-205_ENSMUST00000155109	0	54
321	1	ENSMUSG00000013698	172206804	['ENSMUST00000013842', 'ENSMUST00000111247', 'ENSMUST00000152432']	3	3	5	3	2	321	Pea15a_ENSMUSG00000013698	Pea15a-201_ENSMUST00000013842	0	55
321	1	ENSMUSG00000013698	172206804	['ENSMUST00000013842', 'ENSMUST00000111247', 'ENSMUST00000152432']	3	3	5	3	2	321	Pea15a_ENSMUSG00000013698	Pea15a-202_ENSMUST00000111247	0	55
321	1	ENSMUSG00000013698	172206804	['ENSMUST00000013842', 'ENSMUST00000111247', 'ENSMUST00000152432']	3	3	5	3	2	321	Pea15a_ENSMUSG00000013698	Pea15a-204_ENSMUST00000152432	0	55
332	1	ENSMUSG00000013997	171344467	['ENSMUST00000136339']	1	1	8	2	6	332	Nit1_ENSMUSG00000013997	Nit1-204_ENSMUST00000136339	0	56
333	1	ENSMUSG00000013997	171345482	['ENSMUST00000146428']	1	1	8	2	6	333	Nit1_ENSMUSG00000013997	Nit1-206_ENSMUST00000146428	0	57
334	1	ENSMUSG00000013997	171345625	['ENSMUST00000156856']	1	1	8	2	6	334	Nit1_ENSMUSG00000013997	Nit1-208_ENSMUST00000156856	0	58
336	1	ENSMUSG00000013997	171345640	['ENSMUST00000141357']	1	1	8	2	6	336	Nit1_ENSMUSG00000013997	Nit1-205_ENSMUST00000141357	0	59
338	1	ENSMUSG00000013997	171345646	['ENSMUST00000111289']	1	1	8	2	6	338	Nit1_ENSMUSG00000013997	Nit1-201_ENSMUST00000111289	0	60
360	1	ENSMUSG00000015222	66175273	['ENSMUST00000156636']	1	1	24	2	22	360	Map2_ENSMUSG00000015222	Map2-218_ENSMUST00000156636	0	61
362	1	ENSMUSG00000015222	66175316	['ENSMUST00000114015']	1	1	24	2	22	362	Map2_ENSMUSG00000015222	Map2-205_ENSMUST00000114015	0	62
363	1	ENSMUSG00000015222	66175471	['ENSMUST00000124873']	1	1	24	2	22	363	Map2_ENSMUSG00000015222	Map2-209_ENSMUST00000124873	0	63
364	1	ENSMUSG00000015222	66175550	['ENSMUST00000125844']	1	1	24	2	22	364	Map2_ENSMUSG00000015222	Map2-210_ENSMUST00000125844	0	64
365	1	ENSMUSG00000015222	66251647	['ENSMUST00000114018']	1	1	24	2	22	365	Map2_ENSMUSG00000015222	Map2-207_ENSMUST00000114018	0	65
366	1	ENSMUSG00000015222	66251662	['ENSMUST00000024639']	1	1	24	2	22	366	Map2_ENSMUSG00000015222	Map2-201_ENSMUST00000024639	0	66
367	1	ENSMUSG00000015222	66321719	['ENSMUST00000114013']	1	1	24	2	22	367	Map2_ENSMUSG00000015222	Map2-204_ENSMUST00000114013	0	67
368	1	ENSMUSG00000015222	66321836	['ENSMUST00000128673']	1	1	24	2	22	368	Map2_ENSMUSG00000015222	Map2-212_ENSMUST00000128673	0	68
369	1	ENSMUSG00000015222	66321998	['ENSMUST00000137807']	1	1	24	2	22	369	Map2_ENSMUSG00000015222	Map2-214_ENSMUST00000137807	0	69
370	1	ENSMUSG00000015222	66322102	['ENSMUST00000123647']	1	1	24	2	22	370	Map2_ENSMUSG00000015222	Map2-208_ENSMUST00000123647	0	70
371	1	ENSMUSG00000015222	66364655	['ENSMUST00000077355']	1	1	24	2	22	371	Map2_ENSMUSG00000015222	Map2-202_ENSMUST00000077355	0	71
372	1	ENSMUSG00000015222	66364658	['ENSMUST00000114012']	1	1	24	2	22	372	Map2_ENSMUSG00000015222	Map2-203_ENSMUST00000114012	0	72
373	1	ENSMUSG00000015222	66380512	['ENSMUST00000173855']	1	1	24	2	22	373	Map2_ENSMUSG00000015222	Map2-223_ENSMUST00000173855	0	73
374	1	ENSMUSG00000015222	66380702	['ENSMUST00000141148']	1	1	24	2	22	374	Map2_ENSMUSG00000015222	Map2-215_ENSMUST00000141148	0	74
376	1	ENSMUSG00000015222	66386978	['ENSMUST00000145419']	1	1	24	2	22	376	Map2_ENSMUSG00000015222	Map2-216_ENSMUST00000145419	0	75
377	1	ENSMUSG00000015222	66386985	['ENSMUST00000127388']	1	1	24	2	22	377	Map2_ENSMUSG00000015222	Map2-211_ENSMUST00000127388	0	76
378	1	ENSMUSG00000015222	66387011	['ENSMUST00000174590']	1	1	24	2	22	378	Map2_ENSMUSG00000015222	Map2-224_ENSMUST00000174590	0	77
379	1	ENSMUSG00000015222	66415261	['ENSMUST00000133522']	1	1	24	2	22	379	Map2_ENSMUSG00000015222	Map2-213_ENSMUST00000133522	0	78
381	1	ENSMUSG00000015222	66416791	['ENSMUST00000173800']	1	1	24	2	22	381	Map2_ENSMUSG00000015222	Map2-222_ENSMUST00000173800	0	79
382	1	ENSMUSG00000015222	66433575	['ENSMUST00000172486']	1	1	24	2	22	382	Map2_ENSMUSG00000015222	Map2-219_ENSMUST00000172486	0	80
428	1	ENSMUSG00000016200	193035644	['ENSMUST00000191907']	1	1	5	2	3	428	Syt14_ENSMUSG00000016200	Syt14-202_ENSMUST00000191907	0	81
429	1	ENSMUSG00000016200	193035662	['ENSMUST00000195530']	1	1	5	2	3	429	Syt14_ENSMUSG00000016200	Syt14-204_ENSMUST00000195530	0	82
430	1	ENSMUSG00000016200	193035717	['ENSMUST00000016344']	1	1	5	2	3	430	Syt14_ENSMUSG00000016200	Syt14-201_ENSMUST00000016344	0	83
431	1	ENSMUSG00000016200	193035775	['ENSMUST00000215093', 'ENSMUST00000195354']	2	2	5	2	3	431	Syt14_ENSMUSG00000016200	Syt14-205_ENSMUST00000215093	0	84
431	1	ENSMUSG00000016200	193035775	['ENSMUST00000215093', 'ENSMUST00000195354']	2	2	5	2	3	431	Syt14_ENSMUSG00000016200	Syt14-203_ENSMUST00000195354	0	84
432	1	ENSMUSG00000016262	192851747	['ENSMUST00000016406', 'ENSMUST00000155503']	2	2	4	2	2	432	Sertad4_ENSMUSG00000016262	Sertad4-201_ENSMUST00000016406	0	85
432	1	ENSMUSG00000016262	192851747	['ENSMUST00000016406', 'ENSMUST00000155503']	2	2	4	2	2	432	Sertad4_ENSMUSG00000016262	Sertad4-203_ENSMUST00000155503	0	85
433	1	ENSMUSG00000016262	192855486	['ENSMUST00000125391']	1	1	4	2	2	433	Sertad4_ENSMUSG00000016262	Sertad4-202_ENSMUST00000125391	0	86
434	1	ENSMUSG00000016262	192855756	['ENSMUST00000155579']	1	1	4	2	2	434	Sertad4_ENSMUSG00000016262	Sertad4-204_ENSMUST00000155579	0	87
481	1	ENSMUSG00000018196	143716338	['ENSMUST00000185367']	1	1	13	2	11	481	Glrx2_ENSMUSG00000018196	Glrx2-211_ENSMUST00000185367	0	88
482	1	ENSMUSG00000018196	143739029	['ENSMUST00000145969']	1	1	13	2	11	482	Glrx2_ENSMUSG00000018196	Glrx2-206_ENSMUST00000145969	0	89
483	1	ENSMUSG00000018196	143739557	['ENSMUST00000126514', 'ENSMUST00000185362']	2	2	13	2	11	483	Glrx2_ENSMUSG00000018196	Glrx2-203_ENSMUST00000126514	0	90
483	1	ENSMUSG00000018196	143739557	['ENSMUST00000126514', 'ENSMUST00000185362']	2	2	13	2	11	483	Glrx2_ENSMUSG00000018196	Glrx2-210_ENSMUST00000185362	0	90
484	1	ENSMUSG00000018196	143739566	['ENSMUST00000148600']	1	1	13	2	11	484	Glrx2_ENSMUSG00000018196	Glrx2-207_ENSMUST00000148600	0	91
485	1	ENSMUSG00000018196	143739610	['ENSMUST00000149103']	1	1	13	2	11	485	Glrx2_ENSMUSG00000018196	Glrx2-208_ENSMUST00000149103	0	92
486	1	ENSMUSG00000018196	143739615	['ENSMUST00000111957']	1	1	13	2	11	486	Glrx2_ENSMUSG00000018196	Glrx2-202_ENSMUST00000111957	0	93
487	1	ENSMUSG00000018196	143739618	['ENSMUST00000145571']	1	1	13	2	11	487	Glrx2_ENSMUSG00000018196	Glrx2-205_ENSMUST00000145571	0	94
488	1	ENSMUSG00000018196	143739646	['ENSMUST00000050491']	1	1	13	2	11	488	Glrx2_ENSMUSG00000018196	Glrx2-201_ENSMUST00000050491	0	95
489	1	ENSMUSG00000018196	143740375	['ENSMUST00000129653']	1	1	13	2	11	489	Glrx2_ENSMUSG00000018196	Glrx2-204_ENSMUST00000129653	0	96
490	1	ENSMUSG00000018196	143743415	['ENSMUST00000190211']	1	1	13	2	11	490	Glrx2_ENSMUSG00000018196	Glrx2-213_ENSMUST00000190211	0	97
491	1	ENSMUSG00000018196	143744983	['ENSMUST00000188783']	1	1	13	2	11	491	Glrx2_ENSMUSG00000018196	Glrx2-212_ENSMUST00000188783	0	98
492	1	ENSMUSG00000018196	143745971	['ENSMUST00000152435']	1	1	13	2	11	492	Glrx2_ENSMUSG00000018196	Glrx2-209_ENSMUST00000152435	0	99
524	1	ENSMUSG00000022995	181908404	['ENSMUST00000195703']	1	1	16	4	10	524	Enah_ENSMUSG00000022995	Enah-214_ENSMUST00000195703	0	100
525	1	ENSMUSG00000022995	181912597	['ENSMUST00000192768']	1	1	16	4	10	525	Enah_ENSMUSG00000022995	Enah-208_ENSMUST00000192768	0	101
526	1	ENSMUSG00000022995	181917360	['ENSMUST00000195788']	1	1	16	4	10	526	Enah_ENSMUSG00000022995	Enah-215_ENSMUST00000195788	0	102
528	1	ENSMUSG00000022995	181940585	['ENSMUST00000195461']	1	1	16	4	10	528	Enah_ENSMUSG00000022995	Enah-213_ENSMUST00000195461	0	103
529	1	ENSMUSG00000022995	181956512	['ENSMUST00000195840']	1	1	16	4	10	529	Enah_ENSMUSG00000022995	Enah-216_ENSMUST00000195840	0	104
530	1	ENSMUSG00000022995	182014404	['ENSMUST00000193074']	1	1	16	4	10	530	Enah_ENSMUSG00000022995	Enah-210_ENSMUST00000193074	0	105
532	1	ENSMUSG00000022995	182019676	['ENSMUST00000192497']	1	1	16	4	10	532	Enah_ENSMUSG00000022995	Enah-207_ENSMUST00000192497	0	106
534	1	ENSMUSG00000022995	182019990	['ENSMUST00000111024']	1	1	16	4	10	534	Enah_ENSMUSG00000022995	Enah-202_ENSMUST00000111024	0	107
614	1	ENSMUSG00000025915	9798107	['ENSMUST00000166384']	1	1	12	2	8	614	Sgk3_ENSMUSG00000025915	Sgk3-202_ENSMUST00000166384	0	108
615	1	ENSMUSG00000025915	9798143	['ENSMUST00000188782', 'ENSMUST00000168907']	2	2	12	2	8	615	Sgk3_ENSMUSG00000025915	Sgk3-209_ENSMUST00000188782	0	109
615	1	ENSMUSG00000025915	9798143	['ENSMUST00000188782', 'ENSMUST00000168907']	2	2	12	2	8	615	Sgk3_ENSMUSG00000025915	Sgk3-203_ENSMUST00000168907	0	109
616	1	ENSMUSG00000025915	9798158	['ENSMUST00000188625']	1	1	12	2	8	616	Sgk3_ENSMUSG00000025915	Sgk3-207_ENSMUST00000188625	0	110
617	1	ENSMUSG00000025915	9798185	['ENSMUST00000188738']	1	1	12	2	8	617	Sgk3_ENSMUSG00000025915	Sgk3-208_ENSMUST00000188738	0	111
618	1	ENSMUSG00000025915	9798208	['ENSMUST00000188298']	1	1	12	2	8	618	Sgk3_ENSMUSG00000025915	Sgk3-205_ENSMUST00000188298	0	112
619	1	ENSMUSG00000025915	9848272	['ENSMUST00000171265']	1	1	12	2	8	619	Sgk3_ENSMUSG00000025915	Sgk3-204_ENSMUST00000171265	0	113
620	1	ENSMUSG00000025915	9848321	['ENSMUST00000188830', 'ENSMUST00000189050']	2	2	12	2	8	620	Sgk3_ENSMUSG00000025915	Sgk3-210_ENSMUST00000188830	0	114
620	1	ENSMUSG00000025915	9848321	['ENSMUST00000188830', 'ENSMUST00000189050']	2	2	12	2	8	620	Sgk3_ENSMUSG00000025915	Sgk3-211_ENSMUST00000189050	0	114
621	1	ENSMUSG00000025915	9848397	['ENSMUST00000097826']	1	1	12	2	8	621	Sgk3_ENSMUSG00000025915	Sgk3-201_ENSMUST00000097826	0	115
622	1	ENSMUSG00000025915	9883467	['ENSMUST00000191338']	1	1	12	2	8	622	Sgk3_ENSMUSG00000025915	Sgk3-212_ENSMUST00000191338	0	116
623	1	ENSMUSG00000025915	9895427	['ENSMUST00000188486']	1	1	12	2	8	623	Sgk3_ENSMUSG00000025915	Sgk3-206_ENSMUST00000188486	0	117
624	1	ENSMUSG00000025916	9985692	['ENSMUST00000147000']	1	1	6	3	3	624	Ppp1r42_ENSMUSG00000025916	Ppp1r42-204_ENSMUST00000147000	0	118
625	1	ENSMUSG00000025916	10003453	['ENSMUST00000124874']	1	1	6	3	3	625	Ppp1r42_ENSMUSG00000025916	Ppp1r42-202_ENSMUST00000124874	0	119
626	1	ENSMUSG00000025916	10009130	['ENSMUST00000130102', 'ENSMUST00000176398', 'ENSMUST00000155163']	3	3	6	3	3	626	Ppp1r42_ENSMUSG00000025916	Ppp1r42-203_ENSMUST00000130102	0	120
626	1	ENSMUSG00000025916	10009130	['ENSMUST00000130102', 'ENSMUST00000176398', 'ENSMUST00000155163']	3	3	6	3	3	626	Ppp1r42_ENSMUSG00000025916	Ppp1r42-206_ENSMUST00000176398	0	120
626	1	ENSMUSG00000025916	10009130	['ENSMUST00000130102', 'ENSMUST00000176398', 'ENSMUST00000155163']	3	3	6	3	3	626	Ppp1r42_ENSMUSG00000025916	Ppp1r42-205_ENSMUST00000155163	0	120
627	1	ENSMUSG00000025916	10009136	['ENSMUST00000027049']	1	1	6	3	3	627	Ppp1r42_ENSMUSG00000025916	Ppp1r42-201_ENSMUST00000027049	0	121
635	1	ENSMUSG00000025920	16375395	['ENSMUST00000115360']	1	1	17	2	13	635	Stau2_ENSMUSG00000025920	Stau2-204_ENSMUST00000115360	0	122
636	1	ENSMUSG00000025920	16519211	['ENSMUST00000159558']	1	1	17	2	13	636	Stau2_ENSMUSG00000025920	Stau2-213_ENSMUST00000159558	0	123
637	1	ENSMUSG00000025920	16519228	['ENSMUST00000054668', 'ENSMUST00000162627']	2	2	17	2	13	637	Stau2_ENSMUSG00000025920	Stau2-202_ENSMUST00000054668	0	124
637	1	ENSMUSG00000025920	16519228	['ENSMUST00000054668', 'ENSMUST00000162627']	2	2	17	2	13	637	Stau2_ENSMUSG00000025920	Stau2-216_ENSMUST00000162627	0	124
638	1	ENSMUSG00000025920	16519240	['ENSMUST00000162007']	1	1	17	2	13	638	Stau2_ENSMUSG00000025920	Stau2-214_ENSMUST00000162007	0	125
639	1	ENSMUSG00000025920	16519247	['ENSMUST00000128957']	1	1	17	2	13	639	Stau2_ENSMUSG00000025920	Stau2-206_ENSMUST00000128957	0	126
640	1	ENSMUSG00000025920	16519253	['ENSMUST00000127420']	1	1	17	2	13	640	Stau2_ENSMUSG00000025920	Stau2-205_ENSMUST00000127420	0	127
641	1	ENSMUSG00000025920	16519260	['ENSMUST00000115359']	1	1	17	2	13	641	Stau2_ENSMUSG00000025920	Stau2-203_ENSMUST00000115359	0	128
642	1	ENSMUSG00000025920	16519270	['ENSMUST00000151888']	1	1	17	2	13	642	Stau2_ENSMUSG00000025920	Stau2-211_ENSMUST00000151888	0	129
643	1	ENSMUSG00000025920	16519306	['ENSMUST00000162751', 'ENSMUST00000027052']	2	2	17	2	13	643	Stau2_ENSMUSG00000025920	Stau2-217_ENSMUST00000162751	0	130
643	1	ENSMUSG00000025920	16519306	['ENSMUST00000162751', 'ENSMUST00000027052']	2	2	17	2	13	643	Stau2_ENSMUSG00000025920	Stau2-201_ENSMUST00000027052	0	130
644	1	ENSMUSG00000025920	16519307	['ENSMUST00000149320']	1	1	17	2	13	644	Stau2_ENSMUSG00000025920	Stau2-210_ENSMUST00000149320	0	131
646	1	ENSMUSG00000025920	16520021	['ENSMUST00000145092']	1	1	17	2	13	646	Stau2_ENSMUSG00000025920	Stau2-209_ENSMUST00000145092	0	132
647	1	ENSMUSG00000025920	16520067	['ENSMUST00000131257']	1	1	17	2	13	647	Stau2_ENSMUSG00000025920	Stau2-207_ENSMUST00000131257	0	133
648	1	ENSMUSG00000025920	16520080	['ENSMUST00000153966']	1	1	17	2	13	648	Stau2_ENSMUSG00000025920	Stau2-212_ENSMUST00000153966	0	134
649	1	ENSMUSG00000025920	16520112	['ENSMUST00000162435']	1	1	17	2	13	649	Stau2_ENSMUSG00000025920	Stau2-215_ENSMUST00000162435	0	135
694	1	ENSMUSG00000025938	12992650	['ENSMUST00000188454']	1	1	8	2	2	694	Slco5a1_ENSMUSG00000025938	Slco5a1-207_ENSMUST00000188454	0	136
695	1	ENSMUSG00000025939	16585398	['ENSMUST00000182080']	1	1	6	2	4	695	Ube2w_ENSMUSG00000025939	Ube2w-205_ENSMUST00000182080	0	137
696	1	ENSMUSG00000025939	16619259	['ENSMUST00000133639']	1	1	6	2	4	696	Ube2w_ENSMUSG00000025939	Ube2w-203_ENSMUST00000133639	0	138
697	1	ENSMUSG00000025939	16619284	['ENSMUST00000136455', 'ENSMUST00000132919']	2	2	6	2	4	697	Ube2w_ENSMUSG00000025939	Ube2w-204_ENSMUST00000136455	0	139
697	1	ENSMUSG00000025939	16619284	['ENSMUST00000136455', 'ENSMUST00000132919']	2	2	6	2	4	697	Ube2w_ENSMUSG00000025939	Ube2w-202_ENSMUST00000132919	0	139
698	1	ENSMUSG00000025939	16619312	['ENSMUST00000182554']	1	1	6	2	4	698	Ube2w_ENSMUSG00000025939	Ube2w-206_ENSMUST00000182554	0	140
699	1	ENSMUSG00000025939	16619489	['ENSMUST00000117146']	1	1	6	2	4	699	Ube2w_ENSMUSG00000025939	Ube2w-201_ENSMUST00000117146	0	141
700	1	ENSMUSG00000025940	16665207	['ENSMUST00000177501']	1	1	4	2	2	700	Tmem70_ENSMUSG00000025940	Tmem70-203_ENSMUST00000177501	0	142
701	1	ENSMUSG00000025940	16665210	['ENSMUST00000177532', 'ENSMUST00000065373']	2	2	4	2	2	701	Tmem70_ENSMUSG00000025940	Tmem70-204_ENSMUST00000177532	0	143
701	1	ENSMUSG00000025940	16665210	['ENSMUST00000177532', 'ENSMUST00000065373']	2	2	4	2	2	701	Tmem70_ENSMUSG00000025940	Tmem70-201_ENSMUST00000065373	0	143
702	1	ENSMUSG00000025940	16665236	['ENSMUST00000176451']	1	1	4	2	2	702	Tmem70_ENSMUSG00000025940	Tmem70-202_ENSMUST00000176451	0	144
707	1	ENSMUSG00000025949	65186683	['ENSMUST00000185317']	1	1	11	2	9	707	Pikfyve_ENSMUSG00000025949	Pikfyve-204_ENSMUST00000185317	0	145
708	1	ENSMUSG00000025949	65186689	['ENSMUST00000190058']	1	1	11	2	9	708	Pikfyve_ENSMUSG00000025949	Pikfyve-209_ENSMUST00000190058	0	146
709	1	ENSMUSG00000025949	65186693	['ENSMUST00000188799']	1	1	11	2	9	709	Pikfyve_ENSMUSG00000025949	Pikfyve-207_ENSMUST00000188799	0	147
710	1	ENSMUSG00000025949	65186694	['ENSMUST00000187579']	1	1	11	2	9	710	Pikfyve_ENSMUSG00000025949	Pikfyve-206_ENSMUST00000187579	0	148
711	1	ENSMUSG00000025949	65186696	['ENSMUST00000189925']	1	1	11	2	9	711	Pikfyve_ENSMUSG00000025949	Pikfyve-208_ENSMUST00000189925	0	149
712	1	ENSMUSG00000025949	65186702	['ENSMUST00000081154']	1	1	11	2	9	712	Pikfyve_ENSMUSG00000025949	Pikfyve-201_ENSMUST00000081154	0	150
713	1	ENSMUSG00000025949	65186704	['ENSMUST00000213081', 'ENSMUST00000186404']	2	2	11	2	9	713	Pikfyve_ENSMUSG00000025949	Pikfyve-211_ENSMUST00000213081	0	151
713	1	ENSMUSG00000025949	65186704	['ENSMUST00000213081', 'ENSMUST00000186404']	2	2	11	2	9	713	Pikfyve_ENSMUSG00000025949	Pikfyve-205_ENSMUST00000186404	0	151
716	1	ENSMUSG00000025949	65196760	['ENSMUST00000190847']	1	1	11	2	9	716	Pikfyve_ENSMUSG00000025949	Pikfyve-210_ENSMUST00000190847	0	152
717	1	ENSMUSG00000025950	65175564	['ENSMUST00000149310']	1	1	7	2	5	717	Idh1_ENSMUSG00000025950	Idh1-202_ENSMUST00000149310	0	153
718	1	ENSMUSG00000025950	65179181	['ENSMUST00000097709']	1	1	7	2	5	718	Idh1_ENSMUSG00000025950	Idh1-201_ENSMUST00000097709	0	154
719	1	ENSMUSG00000025950	65186438	['ENSMUST00000188109']	1	1	7	2	5	719	Idh1_ENSMUSG00000025950	Idh1-205_ENSMUST00000188109	0	155
720	1	ENSMUSG00000025950	65186459	['ENSMUST00000186222']	1	1	7	2	5	720	Idh1_ENSMUSG00000025950	Idh1-204_ENSMUST00000186222	0	156
721	1	ENSMUSG00000025950	65186479	['ENSMUST00000169032', 'ENSMUST00000191459']	2	2	7	2	5	721	Idh1_ENSMUSG00000025950	Idh1-203_ENSMUST00000169032	0	157
721	1	ENSMUSG00000025950	65186479	['ENSMUST00000169032', 'ENSMUST00000191459']	2	2	7	2	5	721	Idh1_ENSMUSG00000025950	Idh1-207_ENSMUST00000191459	0	157
722	1	ENSMUSG00000025950	65186500	['ENSMUST00000188876']	1	1	7	2	5	722	Idh1_ENSMUSG00000025950	Idh1-206_ENSMUST00000188876	0	158
735	1	ENSMUSG00000025958	64532645	['ENSMUST00000185594']	1	1	11	2	9	735	Creb1_ENSMUSG00000025958	Creb1-204_ENSMUST00000185594	0	159
736	1	ENSMUSG00000025958	64532797	['ENSMUST00000171164']	1	1	11	2	9	736	Creb1_ENSMUSG00000025958	Creb1-203_ENSMUST00000171164	0	160
737	1	ENSMUSG00000025958	64532804	['ENSMUST00000188855']	1	1	11	2	9	737	Creb1_ENSMUSG00000025958	Creb1-208_ENSMUST00000188855	0	161
738	1	ENSMUSG00000025958	64532809	['ENSMUST00000187811', 'ENSMUST00000049932']	2	2	11	2	9	738	Creb1_ENSMUSG00000025958	Creb1-207_ENSMUST00000187811	0	162
738	1	ENSMUSG00000025958	64532809	['ENSMUST00000187811', 'ENSMUST00000049932']	2	2	11	2	9	738	Creb1_ENSMUSG00000025958	Creb1-201_ENSMUST00000049932	0	162
739	1	ENSMUSG00000025958	64532819	['ENSMUST00000087366']	1	1	11	2	9	739	Creb1_ENSMUSG00000025958	Creb1-202_ENSMUST00000087366	0	163
740	1	ENSMUSG00000025958	64532832	['ENSMUST00000186335']	1	1	11	2	9	740	Creb1_ENSMUSG00000025958	Creb1-205_ENSMUST00000186335	0	164
742	1	ENSMUSG00000025958	64532894	['ENSMUST00000190348']	1	1	11	2	9	742	Creb1_ENSMUSG00000025958	Creb1-209_ENSMUST00000190348	0	165
743	1	ENSMUSG00000025958	64560925	['ENSMUST00000187035']	1	1	11	2	9	743	Creb1_ENSMUSG00000025958	Creb1-206_ENSMUST00000187035	0	166
744	1	ENSMUSG00000025958	64576388	['ENSMUST00000190979']	1	1	11	2	9	744	Creb1_ENSMUSG00000025958	Creb1-211_ENSMUST00000190979	0	167
756	1	ENSMUSG00000025964	63445891	['ENSMUST00000182642']	1	1	12	2	10	756	Adam23_ENSMUSG00000025964	Adam23-209_ENSMUST00000182642	0	168
757	1	ENSMUSG00000025964	63445895	['ENSMUST00000087374']	1	1	12	2	10	757	Adam23_ENSMUSG00000025964	Adam23-201_ENSMUST00000087374	0	169
759	1	ENSMUSG00000025964	63445935	['ENSMUST00000146403']	1	1	12	2	10	759	Adam23_ENSMUSG00000025964	Adam23-208_ENSMUST00000146403	0	170
760	1	ENSMUSG00000025964	63446211	['ENSMUST00000114103', 'ENSMUST00000114107']	2	2	12	2	10	760	Adam23_ENSMUSG00000025964	Adam23-204_ENSMUST00000114103	0	171
760	1	ENSMUSG00000025964	63446211	['ENSMUST00000114103', 'ENSMUST00000114107']	2	2	12	2	10	760	Adam23_ENSMUSG00000025964	Adam23-205_ENSMUST00000114107	0	171
761	1	ENSMUSG00000025964	63470619	['ENSMUST00000190658']	1	1	12	2	10	761	Adam23_ENSMUSG00000025964	Adam23-212_ENSMUST00000190658	0	172
762	1	ENSMUSG00000025964	63494169	['ENSMUST00000097717']	1	1	12	2	10	762	Adam23_ENSMUSG00000025964	Adam23-202_ENSMUST00000097717	0	173
763	1	ENSMUSG00000025964	63536967	['ENSMUST00000185616']	1	1	12	2	10	763	Adam23_ENSMUSG00000025964	Adam23-210_ENSMUST00000185616	0	174
764	1	ENSMUSG00000025964	63555174	['ENSMUST00000134704']	1	1	12	2	10	764	Adam23_ENSMUSG00000025964	Adam23-206_ENSMUST00000134704	0	175
765	1	ENSMUSG00000025964	63578792	['ENSMUST00000187844']	1	1	12	2	10	765	Adam23_ENSMUSG00000025964	Adam23-211_ENSMUST00000187844	0	176
766	1	ENSMUSG00000025964	63585023	['ENSMUST00000141545']	1	1	12	2	10	766	Adam23_ENSMUSG00000025964	Adam23-207_ENSMUST00000141545	0	177
767	1	ENSMUSG00000025967	63176825	['ENSMUST00000129339']	1	1	9	2	7	767	Eef1b2_ENSMUSG00000025967	Eef1b2-204_ENSMUST00000129339	0	178
768	1	ENSMUSG00000025967	63177129	['ENSMUST00000142062']	1	1	9	2	7	768	Eef1b2_ENSMUSG00000025967	Eef1b2-206_ENSMUST00000142062	0	179
769	1	ENSMUSG00000025967	63177130	['ENSMUST00000188524']	1	1	9	2	7	769	Eef1b2_ENSMUSG00000025967	Eef1b2-209_ENSMUST00000188524	0	180
770	1	ENSMUSG00000025967	63177131	['ENSMUST00000148553']	1	1	9	2	7	770	Eef1b2_ENSMUSG00000025967	Eef1b2-207_ENSMUST00000148553	0	181
771	1	ENSMUSG00000025967	63177145	['ENSMUST00000135877', 'ENSMUST00000027108']	2	2	9	2	7	771	Eef1b2_ENSMUSG00000025967	Eef1b2-205_ENSMUST00000135877	0	182
771	1	ENSMUSG00000025967	63177145	['ENSMUST00000135877', 'ENSMUST00000027108']	2	2	9	2	7	771	Eef1b2_ENSMUSG00000025967	Eef1b2-201_ENSMUST00000027108	0	182
772	1	ENSMUSG00000025967	63177147	['ENSMUST00000126469']	1	1	9	2	7	772	Eef1b2_ENSMUSG00000025967	Eef1b2-202_ENSMUST00000126469	0	183
773	1	ENSMUSG00000025967	63177185	['ENSMUST00000174890']	1	1	9	2	7	773	Eef1b2_ENSMUSG00000025967	Eef1b2-208_ENSMUST00000174890	0	184
774	1	ENSMUSG00000025967	63177223	['ENSMUST00000126795']	1	1	9	2	7	774	Eef1b2_ENSMUSG00000025967	Eef1b2-203_ENSMUST00000126795	0	185
799	1	ENSMUSG00000025979	55131231	['ENSMUST00000159311', 'ENSMUST00000162364']	2	2	8	2	6	799	Mob4_ENSMUSG00000025979	Mob4-202_ENSMUST00000159311	0	186
799	1	ENSMUSG00000025979	55131231	['ENSMUST00000159311', 'ENSMUST00000162364']	2	2	8	2	6	799	Mob4_ENSMUSG00000025979	Mob4-205_ENSMUST00000162364	0	186
800	1	ENSMUSG00000025979	55131260	['ENSMUST00000162930']	1	1	8	2	6	800	Mob4_ENSMUSG00000025979	Mob4-207_ENSMUST00000162930	0	187
801	1	ENSMUSG00000025979	55131282	['ENSMUST00000027122']	1	1	8	2	6	801	Mob4_ENSMUSG00000025979	Mob4-201_ENSMUST00000027122	0	188
802	1	ENSMUSG00000025979	55131287	['ENSMUST00000161122']	1	1	8	2	6	802	Mob4_ENSMUSG00000025979	Mob4-204_ENSMUST00000161122	0	189
803	1	ENSMUSG00000025979	55131320	['ENSMUST00000162553']	1	1	8	2	6	803	Mob4_ENSMUSG00000025979	Mob4-206_ENSMUST00000162553	0	190
804	1	ENSMUSG00000025979	55131326	['ENSMUST00000159743']	1	1	8	2	6	804	Mob4_ENSMUSG00000025979	Mob4-203_ENSMUST00000159743	0	191
805	1	ENSMUSG00000025979	55147630	['ENSMUST00000187422']	1	1	8	2	6	805	Mob4_ENSMUSG00000025979	Mob4-208_ENSMUST00000187422	0	192
806	1	ENSMUSG00000025980	55088024	['ENSMUST00000027123']	1	1	3	2	1	806	Hspd1_ENSMUSG00000025980	Hspd1-201_ENSMUST00000027123	0	193
807	1	ENSMUSG00000025980	55088243	['ENSMUST00000127861', 'ENSMUST00000144077']	2	2	3	2	1	807	Hspd1_ENSMUSG00000025980	Hspd1-202_ENSMUST00000127861	0	194
807	1	ENSMUSG00000025980	55088243	['ENSMUST00000127861', 'ENSMUST00000144077']	2	2	3	2	1	807	Hspd1_ENSMUSG00000025980	Hspd1-203_ENSMUST00000144077	0	194
808	1	ENSMUSG00000025981	55052770	['ENSMUST00000087617', 'ENSMUST00000027125']	2	2	4	2	2	808	Coq10b_ENSMUSG00000025981	Coq10b-202_ENSMUST00000087617	0	195
808	1	ENSMUSG00000025981	55052770	['ENSMUST00000087617', 'ENSMUST00000027125']	2	2	4	2	2	808	Coq10b_ENSMUSG00000025981	Coq10b-201_ENSMUST00000027125	0	195
809	1	ENSMUSG00000025981	55052869	['ENSMUST00000185474']	1	1	4	2	2	809	Coq10b_ENSMUSG00000025981	Coq10b-203_ENSMUST00000185474	0	196
828	1	ENSMUSG00000025993	45923309	['ENSMUST00000188252']	1	1	8	3	5	828	Slc40a1_ENSMUSG00000025993	Slc40a1-207_ENSMUST00000188252	0	197
830	1	ENSMUSG00000025993	45925582	['ENSMUST00000027137']	1	1	8	3	5	830	Slc40a1_ENSMUSG00000025993	Slc40a1-201_ENSMUST00000027137	0	198
831	1	ENSMUSG00000025993	45925609	['ENSMUST00000191247']	1	1	8	3	5	831	Slc40a1_ENSMUSG00000025993	Slc40a1-208_ENSMUST00000191247	0	199
833	1	ENSMUSG00000025993	45926523	['ENSMUST00000186755']	1	1	8	3	5	833	Slc40a1_ENSMUSG00000025993	Slc40a1-202_ENSMUST00000186755	0	200
846	1	ENSMUSG00000025997	69685821	['ENSMUST00000027146']	1	1	9	3	6	846	Ikzf2_ENSMUSG00000025997	Ikzf2-201_ENSMUST00000027146	0	201
848	1	ENSMUSG00000025997	69687140	['ENSMUST00000188919']	1	1	9	3	6	848	Ikzf2_ENSMUSG00000025997	Ikzf2-205_ENSMUST00000188919	0	202
849	1	ENSMUSG00000025997	69687245	['ENSMUST00000187184']	1	1	9	3	6	849	Ikzf2_ENSMUSG00000025997	Ikzf2-202_ENSMUST00000187184	0	203
850	1	ENSMUSG00000026000	67021065	['ENSMUST00000133508']	1	1	6	2	4	850	Lancl1_ENSMUSG00000026000	Lancl1-204_ENSMUST00000133508	0	204
851	1	ENSMUSG00000026000	67022218	['ENSMUST00000189210']	1	1	6	2	4	851	Lancl1_ENSMUSG00000026000	Lancl1-206_ENSMUST00000189210	0	205
853	1	ENSMUSG00000026000	67038865	['ENSMUST00000027149']	1	1	6	2	4	853	Lancl1_ENSMUSG00000026000	Lancl1-201_ENSMUST00000027149	0	206
854	1	ENSMUSG00000026000	67038872	['ENSMUST00000113979']	1	1	6	2	4	854	Lancl1_ENSMUSG00000026000	Lancl1-202_ENSMUST00000113979	0	207
857	1	ENSMUSG00000026004	66801210	['ENSMUST00000129190']	1	1	5	2	3	857	Kansl1l_ENSMUSG00000026004	Kansl1l-203_ENSMUST00000129190	0	208
858	1	ENSMUSG00000026004	66808794	['ENSMUST00000132960']	1	1	5	2	3	858	Kansl1l_ENSMUSG00000026004	Kansl1l-204_ENSMUST00000132960	0	209
859	1	ENSMUSG00000026004	66817546	['ENSMUST00000068168', 'ENSMUST00000189846']	2	2	5	2	3	859	Kansl1l_ENSMUSG00000026004	Kansl1l-201_ENSMUST00000068168	0	210
859	1	ENSMUSG00000026004	66817546	['ENSMUST00000068168', 'ENSMUST00000189846']	2	2	5	2	3	859	Kansl1l_ENSMUSG00000026004	Kansl1l-205_ENSMUST00000189846	0	210
860	1	ENSMUSG00000026004	66817562	['ENSMUST00000113987']	1	1	5	2	3	860	Kansl1l_ENSMUSG00000026004	Kansl1l-202_ENSMUST00000113987	0	211
861	1	ENSMUSG00000026005	66700831	['ENSMUST00000151016', 'ENSMUST00000027157', 'ENSMUST00000113995', 'ENSMUST00000142920']	4	4	5	4	1	861	Rpe_ENSMUSG00000026005	Rpe-204_ENSMUST00000151016	0	212
861	1	ENSMUSG00000026005	66700831	['ENSMUST00000151016', 'ENSMUST00000027157', 'ENSMUST00000113995', 'ENSMUST00000142920']	4	4	5	4	1	861	Rpe_ENSMUSG00000026005	Rpe-201_ENSMUST00000027157	0	212
861	1	ENSMUSG00000026005	66700831	['ENSMUST00000151016', 'ENSMUST00000027157', 'ENSMUST00000113995', 'ENSMUST00000142920']	4	4	5	4	1	861	Rpe_ENSMUSG00000026005	Rpe-202_ENSMUST00000113995	0	212
861	1	ENSMUSG00000026005	66700831	['ENSMUST00000151016', 'ENSMUST00000027157', 'ENSMUST00000113995', 'ENSMUST00000142920']	4	4	5	4	1	861	Rpe_ENSMUSG00000026005	Rpe-203_ENSMUST00000142920	0	212
862	1	ENSMUSG00000026005	66700907	['ENSMUST00000190404']	1	1	5	4	1	862	Rpe_ENSMUSG00000026005	Rpe-205_ENSMUST00000190404	0	213
878	1	ENSMUSG00000026017	60098247	['ENSMUST00000130075']	1	1	10	2	6	878	Carf_ENSMUSG00000026017	Carf-203_ENSMUST00000130075	0	214
879	1	ENSMUSG00000026017	60098264	['ENSMUST00000150008', 'ENSMUST00000124986']	2	2	10	2	6	879	Carf_ENSMUSG00000026017	Carf-205_ENSMUST00000150008	0	215
879	1	ENSMUSG00000026017	60098264	['ENSMUST00000150008', 'ENSMUST00000124986']	2	2	10	2	6	879	Carf_ENSMUSG00000026017	Carf-202_ENSMUST00000124986	0	215
880	1	ENSMUSG00000026017	60101246	['ENSMUST00000191232']	1	1	10	2	6	880	Carf_ENSMUSG00000026017	Carf-210_ENSMUST00000191232	0	216
881	1	ENSMUSG00000026017	60105344	['ENSMUST00000187978']	1	1	10	2	6	881	Carf_ENSMUSG00000026017	Carf-209_ENSMUST00000187978	0	217
882	1	ENSMUSG00000026017	60108081	['ENSMUST00000180952']	1	1	10	2	6	882	Carf_ENSMUSG00000026017	Carf-206_ENSMUST00000180952	0	218
884	1	ENSMUSG00000026017	60139796	['ENSMUST00000186779']	1	1	10	2	6	884	Carf_ENSMUSG00000026017	Carf-208_ENSMUST00000186779	0	219
915	1	ENSMUSG00000026021	59670739	['ENSMUST00000185265']	1	1	4	2	2	915	Sumo1_ENSMUSG00000026021	Sumo1-203_ENSMUST00000185265	0	220
916	1	ENSMUSG00000026021	59670792	['ENSMUST00000191158']	1	1	4	2	2	916	Sumo1_ENSMUSG00000026021	Sumo1-204_ENSMUST00000191158	0	221
917	1	ENSMUSG00000026021	59670834	['ENSMUST00000091374', 'ENSMUST00000123857']	2	2	4	2	2	917	Sumo1_ENSMUSG00000026021	Sumo1-201_ENSMUST00000091374	0	222
917	1	ENSMUSG00000026021	59670834	['ENSMUST00000091374', 'ENSMUST00000123857']	2	2	4	2	2	917	Sumo1_ENSMUSG00000026021	Sumo1-202_ENSMUST00000123857	0	222
922	1	ENSMUSG00000026024	59219126	['ENSMUST00000188469']	1	1	5	2	3	922	Als2_ENSMUSG00000026024	Als2-205_ENSMUST00000188469	0	223
924	1	ENSMUSG00000026024	59237226	['ENSMUST00000160945']	1	1	5	2	3	924	Als2_ENSMUSG00000026024	Als2-203_ENSMUST00000160945	0	224
925	1	ENSMUSG00000026024	59237231	['ENSMUST00000027178', 'ENSMUST00000159166']	2	2	5	2	3	925	Als2_ENSMUSG00000026024	Als2-201_ENSMUST00000027178	0	225
925	1	ENSMUSG00000026024	59237231	['ENSMUST00000027178', 'ENSMUST00000159166']	2	2	5	2	3	925	Als2_ENSMUSG00000026024	Als2-202_ENSMUST00000159166	0	225
926	1	ENSMUSG00000026027	58973522	['ENSMUST00000123965', 'ENSMUST00000147637', 'ENSMUST00000114296', 'ENSMUST00000123301', 'ENSMUST00000153990', 'ENSMUST00000027185']	6	6	7	6	1	926	Stradb_ENSMUSG00000026027	Stradb-204_ENSMUST00000123965	0	226
926	1	ENSMUSG00000026027	58973522	['ENSMUST00000123965', 'ENSMUST00000147637', 'ENSMUST00000114296', 'ENSMUST00000123301', 'ENSMUST00000153990', 'ENSMUST00000027185']	6	6	7	6	1	926	Stradb_ENSMUSG00000026027	Stradb-205_ENSMUST00000147637	0	226
926	1	ENSMUSG00000026027	58973522	['ENSMUST00000123965', 'ENSMUST00000147637', 'ENSMUST00000114296', 'ENSMUST00000123301', 'ENSMUST00000153990', 'ENSMUST00000027185']	6	6	7	6	1	926	Stradb_ENSMUSG00000026027	Stradb-202_ENSMUST00000114296	0	226
926	1	ENSMUSG00000026027	58973522	['ENSMUST00000123965', 'ENSMUST00000147637', 'ENSMUST00000114296', 'ENSMUST00000123301', 'ENSMUST00000153990', 'ENSMUST00000027185']	6	6	7	6	1	926	Stradb_ENSMUSG00000026027	Stradb-203_ENSMUST00000123301	0	226
926	1	ENSMUSG00000026027	58973522	['ENSMUST00000123965', 'ENSMUST00000147637', 'ENSMUST00000114296', 'ENSMUST00000123301', 'ENSMUST00000153990', 'ENSMUST00000027185']	6	6	7	6	1	926	Stradb_ENSMUSG00000026027	Stradb-207_ENSMUST00000153990	0	226
926	1	ENSMUSG00000026027	58973522	['ENSMUST00000123965', 'ENSMUST00000147637', 'ENSMUST00000114296', 'ENSMUST00000123301', 'ENSMUST00000153990', 'ENSMUST00000027185']	6	6	7	6	1	926	Stradb_ENSMUSG00000026027	Stradb-201_ENSMUST00000027185	0	226
927	1	ENSMUSG00000026027	58991058	['ENSMUST00000152318']	1	1	7	6	1	927	Stradb_ENSMUSG00000026027	Stradb-206_ENSMUST00000152318	0	227
929	1	ENSMUSG00000026028	58921697	['ENSMUST00000174359']	1	1	6	2	4	929	Trak2_ENSMUSG00000026028	Trak2-206_ENSMUST00000174359	0	228
930	1	ENSMUSG00000026028	58946337	['ENSMUST00000174120']	1	1	6	2	4	930	Trak2_ENSMUSG00000026028	Trak2-205_ENSMUST00000174120	0	229
931	1	ENSMUSG00000026028	58973429	['ENSMUST00000173590']	1	1	6	2	4	931	Trak2_ENSMUSG00000026028	Trak2-203_ENSMUST00000173590	0	230
932	1	ENSMUSG00000026028	58973430	['ENSMUST00000027186', 'ENSMUST00000173719']	2	2	6	2	4	932	Trak2_ENSMUSG00000026028	Trak2-201_ENSMUST00000027186	0	231
932	1	ENSMUSG00000026028	58973430	['ENSMUST00000027186', 'ENSMUST00000173719']	2	2	6	2	4	932	Trak2_ENSMUSG00000026028	Trak2-204_ENSMUST00000173719	0	231
938	1	ENSMUSG00000026031	58711510	['ENSMUST00000164900']	1	1	13	2	11	938	Cflar_ENSMUSG00000026031	Cflar-212_ENSMUST00000164900	0	232
939	1	ENSMUSG00000026031	58711516	['ENSMUST00000156870']	1	1	13	2	11	939	Cflar_ENSMUSG00000026031	Cflar-211_ENSMUST00000156870	0	233
940	1	ENSMUSG00000026031	58711534	['ENSMUST00000124567']	1	1	13	2	11	940	Cflar_ENSMUSG00000026031	Cflar-208_ENSMUST00000124567	0	234
943	1	ENSMUSG00000026031	58711560	['ENSMUST00000114313']	1	1	13	2	11	943	Cflar_ENSMUSG00000026031	Cflar-205_ENSMUST00000114313	0	235
944	1	ENSMUSG00000026031	58713294	['ENSMUST00000114309']	1	1	13	2	11	944	Cflar_ENSMUSG00000026031	Cflar-204_ENSMUST00000114309	0	236
945	1	ENSMUSG00000026031	58713302	['ENSMUST00000123553']	1	1	13	2	11	945	Cflar_ENSMUSG00000026031	Cflar-207_ENSMUST00000123553	0	237
946	1	ENSMUSG00000026031	58713317	['ENSMUST00000069333']	1	1	13	2	11	946	Cflar_ENSMUSG00000026031	Cflar-201_ENSMUST00000069333	0	238
947	1	ENSMUSG00000026031	58713886	['ENSMUST00000189858']	1	1	13	2	11	947	Cflar_ENSMUSG00000026031	Cflar-213_ENSMUST00000189858	0	239
948	1	ENSMUSG00000026031	58730552	['ENSMUST00000123032']	1	1	13	2	11	948	Cflar_ENSMUSG00000026031	Cflar-206_ENSMUST00000123032	0	240
950	1	ENSMUSG00000026034	58412861	['ENSMUST00000139787']	1	1	13	6	7	950	Clk1_ENSMUSG00000026034	Clk1-207_ENSMUST00000139787	0	241
951	1	ENSMUSG00000026034	58413437	['ENSMUST00000141570']	1	1	13	6	7	951	Clk1_ENSMUSG00000026034	Clk1-208_ENSMUST00000141570	0	242
952	1	ENSMUSG00000026034	58413825	['ENSMUST00000129303']	1	1	13	6	7	952	Clk1_ENSMUSG00000026034	Clk1-203_ENSMUST00000129303	0	243
953	1	ENSMUSG00000026034	58416765	['ENSMUST00000123580']	1	1	13	6	7	953	Clk1_ENSMUSG00000026034	Clk1-202_ENSMUST00000123580	0	244
954	1	ENSMUSG00000026034	58417426	['ENSMUST00000131051']	1	1	13	6	7	954	Clk1_ENSMUSG00000026034	Clk1-205_ENSMUST00000131051	0	245
955	1	ENSMUSG00000026034	58420398	['ENSMUST00000186552']	1	1	13	6	7	955	Clk1_ENSMUSG00000026034	Clk1-213_ENSMUST00000186552	0	246
956	1	ENSMUSG00000026034	58421258	['ENSMUST00000135380']	1	1	13	6	7	956	Clk1_ENSMUSG00000026034	Clk1-206_ENSMUST00000135380	0	247
957	1	ENSMUSG00000026034	58424066	['ENSMUST00000156931', 'ENSMUST00000034868', 'ENSMUST00000148330', 'ENSMUST00000151338', 'ENSMUST00000129577', 'ENSMUST00000147258']	6	6	13	6	7	957	Clk1_ENSMUSG00000026034	Clk1-212_ENSMUST00000156931	0	248
957	1	ENSMUSG00000026034	58424066	['ENSMUST00000156931', 'ENSMUST00000034868', 'ENSMUST00000148330', 'ENSMUST00000151338', 'ENSMUST00000129577', 'ENSMUST00000147258']	6	6	13	6	7	957	Clk1_ENSMUSG00000026034	Clk1-201_ENSMUST00000034868	0	248
957	1	ENSMUSG00000026034	58424066	['ENSMUST00000156931', 'ENSMUST00000034868', 'ENSMUST00000148330', 'ENSMUST00000151338', 'ENSMUST00000129577', 'ENSMUST00000147258']	6	6	13	6	7	957	Clk1_ENSMUSG00000026034	Clk1-210_ENSMUST00000148330	0	248
957	1	ENSMUSG00000026034	58424066	['ENSMUST00000156931', 'ENSMUST00000034868', 'ENSMUST00000148330', 'ENSMUST00000151338', 'ENSMUST00000129577', 'ENSMUST00000147258']	6	6	13	6	7	957	Clk1_ENSMUSG00000026034	Clk1-211_ENSMUST00000151338	0	248
957	1	ENSMUSG00000026034	58424066	['ENSMUST00000156931', 'ENSMUST00000034868', 'ENSMUST00000148330', 'ENSMUST00000151338', 'ENSMUST00000129577', 'ENSMUST00000147258']	6	6	13	6	7	957	Clk1_ENSMUSG00000026034	Clk1-204_ENSMUST00000129577	0	248
957	1	ENSMUSG00000026034	58424066	['ENSMUST00000156931', 'ENSMUST00000034868', 'ENSMUST00000148330', 'ENSMUST00000151338', 'ENSMUST00000129577', 'ENSMUST00000147258']	6	6	13	6	7	957	Clk1_ENSMUSG00000026034	Clk1-209_ENSMUST00000147258	0	248
991	1	ENSMUSG00000026047	44118701	['ENSMUST00000152643']	1	1	5	2	3	991	Kdelc1_ENSMUSG00000026047	Kdelc1-205_ENSMUST00000152643	0	249
992	1	ENSMUSG00000026047	44118753	['ENSMUST00000141125']	1	1	5	2	3	992	Kdelc1_ENSMUSG00000026047	Kdelc1-203_ENSMUST00000141125	0	250
994	1	ENSMUSG00000026047	44118808	['ENSMUST00000065767']	1	1	5	2	3	994	Kdelc1_ENSMUSG00000026047	Kdelc1-202_ENSMUST00000065767	0	251
995	1	ENSMUSG00000026048	44147744	['ENSMUST00000188376']	1	1	7	2	5	995	Ercc5_ENSMUSG00000026048	Ercc5-207_ENSMUST00000188376	0	252
996	1	ENSMUSG00000026048	44147847	['ENSMUST00000027214', 'ENSMUST00000131177']	2	2	7	2	5	996	Ercc5_ENSMUSG00000026048	Ercc5-201_ENSMUST00000027214	0	253
996	1	ENSMUSG00000026048	44147847	['ENSMUST00000027214', 'ENSMUST00000131177']	2	2	7	2	5	996	Ercc5_ENSMUSG00000026048	Ercc5-202_ENSMUST00000131177	0	253
997	1	ENSMUSG00000026048	44147909	['ENSMUST00000139510']	1	1	7	2	5	997	Ercc5_ENSMUSG00000026048	Ercc5-204_ENSMUST00000139510	0	254
998	1	ENSMUSG00000026048	44147932	['ENSMUST00000145406']	1	1	7	2	5	998	Ercc5_ENSMUSG00000026048	Ercc5-205_ENSMUST00000145406	0	255
999	1	ENSMUSG00000026048	44156935	['ENSMUST00000137380']	1	1	7	2	5	999	Ercc5_ENSMUSG00000026048	Ercc5-203_ENSMUST00000137380	0	256
1000	1	ENSMUSG00000026048	44158830	['ENSMUST00000155862']	1	1	7	2	5	1000	Ercc5_ENSMUSG00000026048	Ercc5-206_ENSMUST00000155862	0	257
1055	1	ENSMUSG00000026074	39901170	['ENSMUST00000193661', 'ENSMUST00000191761']	2	2	18	2	12	1055	Map4k4_ENSMUSG00000026074	Map4k4-212_ENSMUST00000193661	0	258
1055	1	ENSMUSG00000026074	39901170	['ENSMUST00000193661', 'ENSMUST00000191761']	2	2	18	2	12	1055	Map4k4_ENSMUSG00000026074	Map4k4-204_ENSMUST00000191761	0	258
1060	1	ENSMUSG00000026074	39964155	['ENSMUST00000193514']	1	1	18	2	12	1060	Map4k4_ENSMUSG00000026074	Map4k4-211_ENSMUST00000193514	0	259
1061	1	ENSMUSG00000026074	39964850	['ENSMUST00000194163']	1	1	18	2	12	1061	Map4k4_ENSMUSG00000026074	Map4k4-214_ENSMUST00000194163	0	260
1062	1	ENSMUSG00000026074	39999595	['ENSMUST00000195356']	1	1	18	2	12	1062	Map4k4_ENSMUSG00000026074	Map4k4-216_ENSMUST00000195356	0	261
1066	1	ENSMUSG00000026074	40007393	['ENSMUST00000192194']	1	1	18	2	12	1066	Map4k4_ENSMUSG00000026074	Map4k4-207_ENSMUST00000192194	0	262
1067	1	ENSMUSG00000026074	40013852	['ENSMUST00000192884']	1	1	18	2	12	1067	Map4k4_ENSMUSG00000026074	Map4k4-210_ENSMUST00000192884	0	263
1068	1	ENSMUSG00000026074	40023210	['ENSMUST00000191657']	1	1	18	2	12	1068	Map4k4_ENSMUSG00000026074	Map4k4-203_ENSMUST00000191657	0	264
1076	1	ENSMUSG00000026080	38871760	['ENSMUST00000192948']	1	1	8	2	6	1076	Chst10_ENSMUSG00000026080	Chst10-203_ENSMUST00000192948	0	265
1078	1	ENSMUSG00000026080	38898010	['ENSMUST00000027249', 'ENSMUST00000195731']	2	2	8	2	6	1078	Chst10_ENSMUSG00000026080	Chst10-201_ENSMUST00000027249	0	266
1078	1	ENSMUSG00000026080	38898010	['ENSMUST00000027249', 'ENSMUST00000195731']	2	2	8	2	6	1078	Chst10_ENSMUSG00000026080	Chst10-208_ENSMUST00000195731	0	266
1079	1	ENSMUSG00000026080	38898089	['ENSMUST00000193441']	1	1	8	2	6	1079	Chst10_ENSMUSG00000026080	Chst10-205_ENSMUST00000193441	0	267
1080	1	ENSMUSG00000026080	38898134	['ENSMUST00000193435']	1	1	8	2	6	1080	Chst10_ENSMUSG00000026080	Chst10-204_ENSMUST00000193435	0	268
1081	1	ENSMUSG00000026080	38898153	['ENSMUST00000194657']	1	1	8	2	6	1081	Chst10_ENSMUSG00000026080	Chst10-207_ENSMUST00000194657	0	269
1082	1	ENSMUSG00000026080	38898161	['ENSMUST00000194361']	1	1	8	2	6	1082	Chst10_ENSMUSG00000026080	Chst10-206_ENSMUST00000194361	0	270
1119	1	ENSMUSG00000026095	53351275	['ENSMUST00000154402']	1	1	5	3	2	1119	Asnsd1_ENSMUSG00000026095	Asnsd1-205_ENSMUST00000154402	0	271
1121	1	ENSMUSG00000026095	53352752	['ENSMUST00000027264', 'ENSMUST00000123519', 'ENSMUST00000147021']	3	3	5	3	2	1121	Asnsd1_ENSMUSG00000026095	Asnsd1-201_ENSMUST00000027264	0	272
1121	1	ENSMUSG00000026095	53352752	['ENSMUST00000027264', 'ENSMUST00000123519', 'ENSMUST00000147021']	3	3	5	3	2	1121	Asnsd1_ENSMUSG00000026095	Asnsd1-202_ENSMUST00000123519	0	272
1121	1	ENSMUSG00000026095	53352752	['ENSMUST00000027264', 'ENSMUST00000123519', 'ENSMUST00000147021']	3	3	5	3	2	1121	Asnsd1_ENSMUSG00000026095	Asnsd1-204_ENSMUST00000147021	0	272
1122	1	ENSMUSG00000026096	53313624	['ENSMUST00000027265']	1	1	7	2	5	1122	Osgepl1_ENSMUSG00000026096	Osgepl1-201_ENSMUST00000027265	0	273
1123	1	ENSMUSG00000026096	53313654	['ENSMUST00000151296']	1	1	7	2	5	1123	Osgepl1_ENSMUSG00000026096	Osgepl1-206_ENSMUST00000151296	0	274
1124	1	ENSMUSG00000026096	53313657	['ENSMUST00000135786', 'ENSMUST00000153939']	2	2	7	2	5	1124	Osgepl1_ENSMUSG00000026096	Osgepl1-204_ENSMUST00000135786	0	275
1124	1	ENSMUSG00000026096	53313657	['ENSMUST00000135786', 'ENSMUST00000153939']	2	2	7	2	5	1124	Osgepl1_ENSMUSG00000026096	Osgepl1-207_ENSMUST00000153939	0	275
1125	1	ENSMUSG00000026096	53313663	['ENSMUST00000114484']	1	1	7	2	5	1125	Osgepl1_ENSMUSG00000026096	Osgepl1-202_ENSMUST00000114484	0	276
1126	1	ENSMUSG00000026096	53313673	['ENSMUST00000135614']	1	1	7	2	5	1126	Osgepl1_ENSMUSG00000026096	Osgepl1-203_ENSMUST00000135614	0	277
1127	1	ENSMUSG00000026096	53319709	['ENSMUST00000150115']	1	1	7	2	5	1127	Osgepl1_ENSMUSG00000026096	Osgepl1-205_ENSMUST00000150115	0	278
1130	1	ENSMUSG00000026098	53296967	['ENSMUST00000142922']	1	1	8	3	5	1130	Pms1_ENSMUSG00000026098	Pms1-207_ENSMUST00000142922	0	279
1131	1	ENSMUSG00000026098	53296975	['ENSMUST00000128337']	1	1	8	3	5	1131	Pms1_ENSMUSG00000026098	Pms1-204_ENSMUST00000128337	0	280
1133	1	ENSMUSG00000026098	53297017	['ENSMUST00000135246']	1	1	8	3	5	1133	Pms1_ENSMUSG00000026098	Pms1-206_ENSMUST00000135246	0	281
1134	1	ENSMUSG00000026098	53297018	['ENSMUST00000027267']	1	1	8	3	5	1134	Pms1_ENSMUSG00000026098	Pms1-201_ENSMUST00000027267	0	282
1143	1	ENSMUSG00000026103	52168975	['ENSMUST00000136654']	1	1	17	2	13	1143	Gls_ENSMUSG00000026103	Gls-208_ENSMUST00000136654	0	283
1144	1	ENSMUSG00000026103	52169145	['ENSMUST00000126221']	1	1	17	2	13	1144	Gls_ENSMUSG00000026103	Gls-206_ENSMUST00000126221	0	284
1145	1	ENSMUSG00000026103	52190909	['ENSMUST00000156887', 'ENSMUST00000129107']	2	2	17	2	13	1145	Gls_ENSMUSG00000026103	Gls-217_ENSMUST00000156887	0	285
1145	1	ENSMUSG00000026103	52190909	['ENSMUST00000156887', 'ENSMUST00000129107']	2	2	17	2	13	1145	Gls_ENSMUSG00000026103	Gls-207_ENSMUST00000129107	0	285
1147	1	ENSMUSG00000026103	52197374	['ENSMUST00000123324']	1	1	17	2	13	1147	Gls_ENSMUSG00000026103	Gls-205_ENSMUST00000123324	0	286
1148	1	ENSMUSG00000026103	52200374	['ENSMUST00000148917']	1	1	17	2	13	1148	Gls_ENSMUSG00000026103	Gls-214_ENSMUST00000148917	0	287
1149	1	ENSMUSG00000026103	52200482	['ENSMUST00000114509']	1	1	17	2	13	1149	Gls_ENSMUSG00000026103	Gls-201_ENSMUST00000114509	0	288
1150	1	ENSMUSG00000026103	52212209	['ENSMUST00000155587']	1	1	17	2	13	1150	Gls_ENSMUSG00000026103	Gls-216_ENSMUST00000155587	0	289
1151	1	ENSMUSG00000026103	52214533	['ENSMUST00000145514']	1	1	17	2	13	1151	Gls_ENSMUSG00000026103	Gls-212_ENSMUST00000145514	0	290
1152	1	ENSMUSG00000026103	52215594	['ENSMUST00000139273', 'ENSMUST00000147825']	2	2	17	2	13	1152	Gls_ENSMUSG00000026103	Gls-210_ENSMUST00000139273	0	291
1152	1	ENSMUSG00000026103	52215594	['ENSMUST00000139273', 'ENSMUST00000147825']	2	2	17	2	13	1152	Gls_ENSMUSG00000026103	Gls-213_ENSMUST00000147825	0	291
1153	1	ENSMUSG00000026103	52215943	['ENSMUST00000151694']	1	1	17	2	13	1153	Gls_ENSMUSG00000026103	Gls-215_ENSMUST00000151694	0	292
1154	1	ENSMUSG00000026103	52232296	['ENSMUST00000114512']	1	1	17	2	13	1154	Gls_ENSMUSG00000026103	Gls-203_ENSMUST00000114512	0	293
1155	1	ENSMUSG00000026103	52232811	['ENSMUST00000142976']	1	1	17	2	13	1155	Gls_ENSMUSG00000026103	Gls-211_ENSMUST00000142976	0	294
1156	1	ENSMUSG00000026103	52233223	['ENSMUST00000114513']	1	1	17	2	13	1156	Gls_ENSMUSG00000026103	Gls-204_ENSMUST00000114513	0	295
1157	1	ENSMUSG00000026103	52233232	['ENSMUST00000114510']	1	1	17	2	13	1157	Gls_ENSMUSG00000026103	Gls-202_ENSMUST00000114510	0	296
1170	1	ENSMUSG00000026107	51473396	['ENSMUST00000185961']	1	1	10	7	3	1170	Nabp1_ENSMUSG00000026107	Nabp1-203_ENSMUST00000185961	0	297
1171	1	ENSMUSG00000026107	51478067	['ENSMUST00000186003']	1	1	10	7	3	1171	Nabp1_ENSMUSG00000026107	Nabp1-204_ENSMUST00000186003	0	298
1173	1	ENSMUSG00000026107	51478425	['ENSMUST00000188051']	1	1	10	7	3	1173	Nabp1_ENSMUSG00000026107	Nabp1-206_ENSMUST00000188051	0	299
1175	1	ENSMUSG00000026109	50909962	['ENSMUST00000114565']	1	1	4	2	2	1175	Tmeff2_ENSMUSG00000026109	Tmeff2-202_ENSMUST00000114565	0	300
1176	1	ENSMUSG00000026109	50927519	['ENSMUST00000081851']	1	1	4	2	2	1176	Tmeff2_ENSMUSG00000026109	Tmeff2-201_ENSMUST00000081851	0	301
1194	1	ENSMUSG00000026113	37299865	['ENSMUST00000146676']	1	1	13	2	7	1194	Inpp4a_ENSMUSG00000026113	Inpp4a-210_ENSMUST00000146676	0	302
1195	1	ENSMUSG00000026113	37299891	['ENSMUST00000027287']	1	1	13	2	7	1195	Inpp4a_ENSMUSG00000026113	Inpp4a-201_ENSMUST00000027287	0	303
1196	1	ENSMUSG00000026113	37299893	['ENSMUST00000193024']	1	1	13	2	7	1196	Inpp4a_ENSMUSG00000026113	Inpp4a-212_ENSMUST00000193024	0	304
1199	1	ENSMUSG00000026113	37357397	['ENSMUST00000132615', 'ENSMUST00000193774']	2	2	13	2	7	1199	Inpp4a_ENSMUSG00000026113	Inpp4a-206_ENSMUST00000132615	0	305
1199	1	ENSMUSG00000026113	37357397	['ENSMUST00000132615', 'ENSMUST00000193774']	2	2	13	2	7	1199	Inpp4a_ENSMUSG00000026113	Inpp4a-213_ENSMUST00000193774	0	305
1201	1	ENSMUSG00000026113	37369217	['ENSMUST00000058307', 'ENSMUST00000114933']	2	2	13	2	7	1201	Inpp4a_ENSMUSG00000026113	Inpp4a-202_ENSMUST00000058307	0	306
1201	1	ENSMUSG00000026113	37369217	['ENSMUST00000058307', 'ENSMUST00000114933']	2	2	13	2	7	1201	Inpp4a_ENSMUSG00000026113	Inpp4a-203_ENSMUST00000114933	0	306
1202	1	ENSMUSG00000026113	37369221	['ENSMUST00000168546']	1	1	13	2	7	1202	Inpp4a_ENSMUSG00000026113	Inpp4a-211_ENSMUST00000168546	0	307
1206	1	ENSMUSG00000026114	37219205	['ENSMUST00000027288']	1	1	4	2	2	1206	Cnga3_ENSMUSG00000026114	Cnga3-201_ENSMUST00000027288	0	308
1223	1	ENSMUSG00000026121	36557557	['ENSMUST00000195620']	1	1	8	2	6	1223	Sema4c_ENSMUSG00000026121	Sema4c-208_ENSMUST00000195620	0	309
1240	1	ENSMUSG00000026127	34439851	['ENSMUST00000027303']	1	1	8	2	6	1240	Imp4_ENSMUSG00000026127	Imp4-201_ENSMUST00000027303	0	310
1241	1	ENSMUSG00000026127	34439898	['ENSMUST00000187077']	1	1	8	2	6	1241	Imp4_ENSMUSG00000026127	Imp4-207_ENSMUST00000187077	0	311
1242	1	ENSMUSG00000026127	34439905	['ENSMUST00000137794', 'ENSMUST00000149962']	2	2	8	2	6	1242	Imp4_ENSMUSG00000026127	Imp4-205_ENSMUST00000137794	0	312
1242	1	ENSMUSG00000026127	34439905	['ENSMUST00000137794', 'ENSMUST00000149962']	2	2	8	2	6	1242	Imp4_ENSMUSG00000026127	Imp4-206_ENSMUST00000149962	0	312
1243	1	ENSMUSG00000026127	34439937	['ENSMUST00000134327']	1	1	8	2	6	1243	Imp4_ENSMUSG00000026127	Imp4-203_ENSMUST00000134327	0	313
1244	1	ENSMUSG00000026127	34439953	['ENSMUST00000128086']	1	1	8	2	6	1244	Imp4_ENSMUSG00000026127	Imp4-202_ENSMUST00000128086	0	314
1245	1	ENSMUSG00000026127	34440041	['ENSMUST00000136770']	1	1	8	2	6	1245	Imp4_ENSMUSG00000026127	Imp4-204_ENSMUST00000136770	0	315
1246	1	ENSMUSG00000026127	34448247	['ENSMUST00000191000']	1	1	8	2	6	1246	Imp4_ENSMUSG00000026127	Imp4-208_ENSMUST00000191000	0	316
1247	1	ENSMUSG00000026131	33908225	['ENSMUST00000183034']	1	1	20	3	15	1247	Dst_ENSMUSG00000026131	Dst-211_ENSMUST00000183034	0	317
1248	1	ENSMUSG00000026131	34005880	['ENSMUST00000187486']	1	1	20	3	15	1248	Dst_ENSMUSG00000026131	Dst-218_ENSMUST00000187486	0	318
1249	1	ENSMUSG00000026131	34005882	['ENSMUST00000182697']	1	1	20	3	15	1249	Dst_ENSMUSG00000026131	Dst-209_ENSMUST00000182697	0	319
1250	1	ENSMUSG00000026131	34006126	['ENSMUST00000182314']	1	1	20	3	15	1250	Dst_ENSMUSG00000026131	Dst-205_ENSMUST00000182314	0	320
1251	1	ENSMUSG00000026131	34006180	['ENSMUST00000183331']	1	1	20	3	15	1251	Dst_ENSMUSG00000026131	Dst-214_ENSMUST00000183331	0	321
1252	1	ENSMUSG00000026131	34011813	['ENSMUST00000097786']	1	1	20	3	15	1252	Dst_ENSMUSG00000026131	Dst-202_ENSMUST00000097786	0	322
1254	1	ENSMUSG00000026131	34089292	['ENSMUST00000182410']	1	1	20	3	15	1254	Dst_ENSMUSG00000026131	Dst-207_ENSMUST00000182410	0	323
1255	1	ENSMUSG00000026131	34121568	['ENSMUST00000183006']	1	1	20	3	15	1255	Dst_ENSMUSG00000026131	Dst-210_ENSMUST00000183006	0	324
1258	1	ENSMUSG00000026131	34178906	['ENSMUST00000189952']	1	1	20	3	15	1258	Dst_ENSMUSG00000026131	Dst-219_ENSMUST00000189952	0	325
1260	1	ENSMUSG00000026131	34257836	['ENSMUST00000182018']	1	1	20	3	15	1260	Dst_ENSMUSG00000026131	Dst-204_ENSMUST00000182018	0	326
1261	1	ENSMUSG00000026131	34270570	['ENSMUST00000185736']	1	1	20	3	15	1261	Dst_ENSMUSG00000026131	Dst-216_ENSMUST00000185736	0	327
1262	1	ENSMUSG00000026131	34293455	['ENSMUST00000183100']	1	1	20	3	15	1262	Dst_ENSMUSG00000026131	Dst-212_ENSMUST00000183100	0	328
1263	1	ENSMUSG00000026131	34294446	['ENSMUST00000182507']	1	1	20	3	15	1263	Dst_ENSMUSG00000026131	Dst-208_ENSMUST00000182507	0	329
1286	1	ENSMUSG00000026150	82724890	['ENSMUST00000078332']	1	1	16	2	14	1286	Mff_ENSMUSG00000026150	Mff-202_ENSMUST00000078332	0	330
1287	1	ENSMUSG00000026150	82724918	['ENSMUST00000161572']	1	1	16	2	14	1287	Mff_ENSMUSG00000026150	Mff-210_ENSMUST00000161572	0	331
1288	1	ENSMUSG00000026150	82724919	['ENSMUST00000073025']	1	1	16	2	14	1288	Mff_ENSMUSG00000026150	Mff-201_ENSMUST00000073025	0	332
1289	1	ENSMUSG00000026150	82724925	['ENSMUST00000161648']	1	1	16	2	14	1289	Mff_ENSMUSG00000026150	Mff-211_ENSMUST00000161648	0	333
1290	1	ENSMUSG00000026150	82724934	['ENSMUST00000162056']	1	1	16	2	14	1290	Mff_ENSMUSG00000026150	Mff-213_ENSMUST00000162056	0	334
1291	1	ENSMUSG00000026150	82724940	['ENSMUST00000160786']	1	1	16	2	14	1291	Mff_ENSMUSG00000026150	Mff-208_ENSMUST00000160786	0	335
1292	1	ENSMUSG00000026150	82724948	['ENSMUST00000162003']	1	1	16	2	14	1292	Mff_ENSMUSG00000026150	Mff-212_ENSMUST00000162003	0	336
1293	1	ENSMUSG00000026150	82729229	['ENSMUST00000160972']	1	1	16	2	14	1293	Mff_ENSMUSG00000026150	Mff-209_ENSMUST00000160972	0	337
1294	1	ENSMUSG00000026150	82729272	['ENSMUST00000160750']	1	1	16	2	14	1294	Mff_ENSMUSG00000026150	Mff-207_ENSMUST00000160750	0	338
1295	1	ENSMUSG00000026150	82729326	['ENSMUST00000159279', 'ENSMUST00000160044']	2	2	16	2	14	1295	Mff_ENSMUSG00000026150	Mff-203_ENSMUST00000159279	0	339
1295	1	ENSMUSG00000026150	82729326	['ENSMUST00000159279', 'ENSMUST00000160044']	2	2	16	2	14	1295	Mff_ENSMUSG00000026150	Mff-204_ENSMUST00000160044	0	339
1296	1	ENSMUSG00000026150	82735470	['ENSMUST00000160744']	1	1	16	2	14	1296	Mff_ENSMUSG00000026150	Mff-206_ENSMUST00000160744	0	340
1297	1	ENSMUSG00000026150	82741639	['ENSMUST00000160632']	1	1	16	2	14	1297	Mff_ENSMUSG00000026150	Mff-205_ENSMUST00000160632	0	341
1298	1	ENSMUSG00000026150	82741978	['ENSMUST00000188333']	1	1	16	2	14	1298	Mff_ENSMUSG00000026150	Mff-216_ENSMUST00000188333	0	342
1299	1	ENSMUSG00000026150	82746923	['ENSMUST00000162794']	1	1	16	2	14	1299	Mff_ENSMUSG00000026150	Mff-215_ENSMUST00000162794	0	343
1300	1	ENSMUSG00000026150	82748389	['ENSMUST00000162573']	1	1	16	2	14	1300	Mff_ENSMUSG00000026150	Mff-214_ENSMUST00000162573	0	344
1326	1	ENSMUSG00000026159	82839483	['ENSMUST00000189220']	1	1	8	2	6	1326	Agfg1_ENSMUSG00000026159	Agfg1-206_ENSMUST00000189220	0	345
1327	1	ENSMUSG00000026159	82839497	['ENSMUST00000113444']	1	1	8	2	6	1327	Agfg1_ENSMUSG00000026159	Agfg1-202_ENSMUST00000113444	0	346
1328	1	ENSMUSG00000026159	82839669	['ENSMUST00000190052']	1	1	8	2	6	1328	Agfg1_ENSMUSG00000026159	Agfg1-208_ENSMUST00000190052	0	347
1329	1	ENSMUSG00000026159	82839671	['ENSMUST00000063380']	1	1	8	2	6	1329	Agfg1_ENSMUSG00000026159	Agfg1-201_ENSMUST00000063380	0	348
1330	1	ENSMUSG00000026159	82839674	['ENSMUST00000187899', 'ENSMUST00000186302']	2	2	8	2	6	1330	Agfg1_ENSMUSG00000026159	Agfg1-205_ENSMUST00000187899	0	349
1330	1	ENSMUSG00000026159	82839674	['ENSMUST00000187899', 'ENSMUST00000186302']	2	2	8	2	6	1330	Agfg1_ENSMUSG00000026159	Agfg1-204_ENSMUST00000186302	0	349
1331	1	ENSMUSG00000026159	82839734	['ENSMUST00000190046']	1	1	8	2	6	1331	Agfg1_ENSMUSG00000026159	Agfg1-207_ENSMUST00000190046	0	350
1332	1	ENSMUSG00000026159	82840073	['ENSMUST00000186043']	1	1	8	2	6	1332	Agfg1_ENSMUSG00000026159	Agfg1-203_ENSMUST00000186043	0	351
1335	1	ENSMUSG00000026163	83279165	['ENSMUST00000159078']	1	1	5	2	3	1335	Sphkap_ENSMUSG00000026163	Sphkap-202_ENSMUST00000159078	0	352
1336	1	ENSMUSG00000026163	83408139	['ENSMUST00000160237']	1	1	5	2	3	1336	Sphkap_ENSMUSG00000026163	Sphkap-203_ENSMUST00000160237	0	353
1337	1	ENSMUSG00000026163	83408165	['ENSMUST00000053075', 'ENSMUST00000160567']	2	2	5	2	3	1337	Sphkap_ENSMUSG00000026163	Sphkap-201_ENSMUST00000053075	0	354
1337	1	ENSMUSG00000026163	83408165	['ENSMUST00000053075', 'ENSMUST00000160567']	2	2	5	2	3	1337	Sphkap_ENSMUSG00000026163	Sphkap-204_ENSMUST00000160567	0	354
1338	1	ENSMUSG00000026163	83408200	['ENSMUST00000160953']	1	1	5	2	3	1338	Sphkap_ENSMUSG00000026163	Sphkap-205_ENSMUST00000160953	0	355
1363	1	ENSMUSG00000026173	74544360	['ENSMUST00000185411']	1	1	11	3	3	1363	Plcd4_ENSMUSG00000026173	Plcd4-210_ENSMUST00000185411	0	356
1366	1	ENSMUSG00000026173	74564437	['ENSMUST00000135111']	1	1	11	3	3	1366	Plcd4_ENSMUSG00000026173	Plcd4-207_ENSMUST00000135111	0	357
1403	1	ENSMUSG00000026189	72284259	['ENSMUST00000134840', 'ENSMUST00000097698']	2	2	4	2	2	1403	Pecr_ENSMUSG00000026189	Pecr-204_ENSMUST00000134840	0	358
1403	1	ENSMUSG00000026189	72284259	['ENSMUST00000134840', 'ENSMUST00000097698']	2	2	4	2	2	1403	Pecr_ENSMUSG00000026189	Pecr-202_ENSMUST00000097698	0	358
1404	1	ENSMUSG00000026189	72284313	['ENSMUST00000129458']	1	1	4	2	2	1404	Pecr_ENSMUSG00000026189	Pecr-203_ENSMUST00000129458	0	359
1405	1	ENSMUSG00000026189	72284314	['ENSMUST00000027381']	1	1	4	2	2	1405	Pecr_ENSMUSG00000026189	Pecr-201_ENSMUST00000027381	0	360
1406	1	ENSMUSG00000026192	71557150	['ENSMUST00000027384']	1	1	6	3	3	1406	Atic_ENSMUSG00000026192	Atic-201_ENSMUST00000027384	0	361
1407	1	ENSMUSG00000026192	71557179	['ENSMUST00000187982', 'ENSMUST00000148077', 'ENSMUST00000155769']	3	3	6	3	3	1407	Atic_ENSMUSG00000026192	Atic-206_ENSMUST00000187982	0	362
1407	1	ENSMUSG00000026192	71557179	['ENSMUST00000187982', 'ENSMUST00000148077', 'ENSMUST00000155769']	3	3	6	3	3	1407	Atic_ENSMUSG00000026192	Atic-203_ENSMUST00000148077	0	362
1407	1	ENSMUSG00000026192	71557179	['ENSMUST00000187982', 'ENSMUST00000148077', 'ENSMUST00000155769']	3	3	6	3	3	1407	Atic_ENSMUSG00000026192	Atic-205_ENSMUST00000155769	0	362
1408	1	ENSMUSG00000026192	71557213	['ENSMUST00000136443']	1	1	6	3	3	1408	Atic_ENSMUSG00000026192	Atic-202_ENSMUST00000136443	0	363
1409	1	ENSMUSG00000026192	71568866	['ENSMUST00000154855']	1	1	6	3	3	1409	Atic_ENSMUSG00000026192	Atic-204_ENSMUST00000154855	0	364
1415	1	ENSMUSG00000026193	71624344	['ENSMUST00000189160']	1	1	17	7	10	1415	Fn1_ENSMUSG00000026193	Fn1-215_ENSMUST00000189160	0	365
1422	1	ENSMUSG00000026197	75168646	['ENSMUST00000162768', 'ENSMUST00000161106', 'ENSMUST00000160439']	3	3	9	3	6	1422	Zfand2b_ENSMUSG00000026197	Zfand2b-208_ENSMUST00000162768	0	366
1422	1	ENSMUSG00000026197	75168646	['ENSMUST00000162768', 'ENSMUST00000161106', 'ENSMUST00000160439']	3	3	9	3	6	1422	Zfand2b_ENSMUSG00000026197	Zfand2b-206_ENSMUST00000161106	0	366
1422	1	ENSMUSG00000026197	75168646	['ENSMUST00000162768', 'ENSMUST00000161106', 'ENSMUST00000160439']	3	3	9	3	6	1422	Zfand2b_ENSMUSG00000026197	Zfand2b-204_ENSMUST00000160439	0	366
1423	1	ENSMUSG00000026197	75168655	['ENSMUST00000027394']	1	1	9	3	6	1423	Zfand2b_ENSMUSG00000026197	Zfand2b-201_ENSMUST00000027394	0	367
1424	1	ENSMUSG00000026197	75168658	['ENSMUST00000161657']	1	1	9	3	6	1424	Zfand2b_ENSMUSG00000026197	Zfand2b-207_ENSMUST00000161657	0	368
1425	1	ENSMUSG00000026197	75168666	['ENSMUST00000160903']	1	1	9	3	6	1425	Zfand2b_ENSMUSG00000026197	Zfand2b-205_ENSMUST00000160903	0	369
1426	1	ENSMUSG00000026197	75168701	['ENSMUST00000160033']	1	1	9	3	6	1426	Zfand2b_ENSMUSG00000026197	Zfand2b-202_ENSMUST00000160033	0	370
1427	1	ENSMUSG00000026197	75168778	['ENSMUST00000160282']	1	1	9	3	6	1427	Zfand2b_ENSMUSG00000026197	Zfand2b-203_ENSMUST00000160282	0	371
1428	1	ENSMUSG00000026197	75168928	['ENSMUST00000186227']	1	1	9	3	6	1428	Zfand2b_ENSMUSG00000026197	Zfand2b-209_ENSMUST00000186227	0	372
1429	1	ENSMUSG00000026198	75172869	['ENSMUST00000161215']	1	1	6	2	4	1429	Abcb6_ENSMUSG00000026198	Abcb6-206_ENSMUST00000161215	0	373
1430	1	ENSMUSG00000026198	75178949	['ENSMUST00000160757']	1	1	6	2	4	1430	Abcb6_ENSMUSG00000026198	Abcb6-204_ENSMUST00000160757	0	374
1433	1	ENSMUSG00000026198	75180392	['ENSMUST00000027396']	1	1	6	2	4	1433	Abcb6_ENSMUSG00000026198	Abcb6-201_ENSMUST00000027396	0	375
1434	1	ENSMUSG00000026199	75192151	['ENSMUST00000151887']	1	1	8	5	3	1434	Ankzf1_ENSMUSG00000026199	Ankzf1-207_ENSMUST00000151887	0	376
1435	1	ENSMUSG00000026199	75192160	['ENSMUST00000134378', 'ENSMUST00000152233', 'ENSMUST00000134233', 'ENSMUST00000131788', 'ENSMUST00000145459']	5	5	8	5	3	1435	Ankzf1_ENSMUSG00000026199	Ankzf1-205_ENSMUST00000134378	0	377
1435	1	ENSMUSG00000026199	75192160	['ENSMUST00000134378', 'ENSMUST00000152233', 'ENSMUST00000134233', 'ENSMUST00000131788', 'ENSMUST00000145459']	5	5	8	5	3	1435	Ankzf1_ENSMUSG00000026199	Ankzf1-208_ENSMUST00000152233	0	377
1435	1	ENSMUSG00000026199	75192160	['ENSMUST00000134378', 'ENSMUST00000152233', 'ENSMUST00000134233', 'ENSMUST00000131788', 'ENSMUST00000145459']	5	5	8	5	3	1435	Ankzf1_ENSMUSG00000026199	Ankzf1-204_ENSMUST00000134233	0	377
1435	1	ENSMUSG00000026199	75192160	['ENSMUST00000134378', 'ENSMUST00000152233', 'ENSMUST00000134233', 'ENSMUST00000131788', 'ENSMUST00000145459']	5	5	8	5	3	1435	Ankzf1_ENSMUSG00000026199	Ankzf1-203_ENSMUST00000131788	0	377
1435	1	ENSMUSG00000026199	75192160	['ENSMUST00000134378', 'ENSMUST00000152233', 'ENSMUST00000134233', 'ENSMUST00000131788', 'ENSMUST00000145459']	5	5	8	5	3	1435	Ankzf1_ENSMUSG00000026199	Ankzf1-206_ENSMUST00000145459	0	377
1436	1	ENSMUSG00000026199	75192192	['ENSMUST00000127625']	1	1	8	5	3	1436	Ankzf1_ENSMUSG00000026199	Ankzf1-201_ENSMUST00000127625	0	378
1437	1	ENSMUSG00000026199	75195693	['ENSMUST00000127860']	1	1	8	5	3	1437	Ankzf1_ENSMUSG00000026199	Ankzf1-202_ENSMUST00000127860	0	379
1438	1	ENSMUSG00000026200	75199108	['ENSMUST00000186148']	1	1	12	2	10	1438	Glb1l_ENSMUSG00000026200	Glb1l-210_ENSMUST00000186148	0	380
1439	1	ENSMUSG00000026200	75201172	['ENSMUST00000185449']	1	1	12	2	10	1439	Glb1l_ENSMUSG00000026200	Glb1l-209_ENSMUST00000185449	0	381
1440	1	ENSMUSG00000026200	75201248	['ENSMUST00000143193']	1	1	12	2	10	1440	Glb1l_ENSMUSG00000026200	Glb1l-204_ENSMUST00000143193	0	382
1441	1	ENSMUSG00000026200	75201823	['ENSMUST00000153584']	1	1	12	2	10	1441	Glb1l_ENSMUSG00000026200	Glb1l-206_ENSMUST00000153584	0	383
1442	1	ENSMUSG00000026200	75202295	['ENSMUST00000146713']	1	1	12	2	10	1442	Glb1l_ENSMUSG00000026200	Glb1l-205_ENSMUST00000146713	0	384
1445	1	ENSMUSG00000026200	75209494	['ENSMUST00000132507']	1	1	12	2	10	1445	Glb1l_ENSMUSG00000026200	Glb1l-203_ENSMUST00000132507	0	385
1446	1	ENSMUSG00000026200	75210753	['ENSMUST00000131408']	1	1	12	2	10	1446	Glb1l_ENSMUSG00000026200	Glb1l-202_ENSMUST00000131408	0	386
1465	1	ENSMUSG00000026202	75217414	['ENSMUST00000186971']	1	1	8	2	6	1465	Tuba4a_ENSMUSG00000026202	Tuba4a-204_ENSMUST00000186971	0	387
1466	1	ENSMUSG00000026202	75217434	['ENSMUST00000188593']	1	1	8	2	6	1466	Tuba4a_ENSMUSG00000026202	Tuba4a-206_ENSMUST00000188593	0	388
1467	1	ENSMUSG00000026202	75218624	['ENSMUST00000079464']	1	1	8	2	6	1467	Tuba4a_ENSMUSG00000026202	Tuba4a-201_ENSMUST00000079464	0	389
1468	1	ENSMUSG00000026202	75218888	['ENSMUST00000190717', 'ENSMUST00000189131']	2	2	8	2	6	1468	Tuba4a_ENSMUSG00000026202	Tuba4a-208_ENSMUST00000190717	0	390
1468	1	ENSMUSG00000026202	75218888	['ENSMUST00000190717', 'ENSMUST00000189131']	2	2	8	2	6	1468	Tuba4a_ENSMUSG00000026202	Tuba4a-207_ENSMUST00000189131	0	390
1469	1	ENSMUSG00000026202	75219243	['ENSMUST00000187103']	1	1	8	2	6	1469	Tuba4a_ENSMUSG00000026202	Tuba4a-205_ENSMUST00000187103	0	391
1470	1	ENSMUSG00000026202	75219294	['ENSMUST00000186213']	1	1	8	2	6	1470	Tuba4a_ENSMUSG00000026202	Tuba4a-202_ENSMUST00000186213	0	392
1471	1	ENSMUSG00000026202	75219865	['ENSMUST00000186758']	1	1	8	2	6	1471	Tuba4a_ENSMUSG00000026202	Tuba4a-203_ENSMUST00000186758	0	393
1472	1	ENSMUSG00000026203	75236406	['ENSMUST00000188931']	1	1	12	2	10	1472	Dnajb2_ENSMUSG00000026203	Dnajb2-210_ENSMUST00000188931	0	394
1474	1	ENSMUSG00000026203	75236469	['ENSMUST00000188346']	1	1	12	2	10	1474	Dnajb2_ENSMUSG00000026203	Dnajb2-208_ENSMUST00000188346	0	395
1475	1	ENSMUSG00000026203	75236487	['ENSMUST00000188290']	1	1	12	2	10	1475	Dnajb2_ENSMUSG00000026203	Dnajb2-207_ENSMUST00000188290	0	396
1476	1	ENSMUSG00000026203	75236513	['ENSMUST00000185403']	1	1	12	2	10	1476	Dnajb2_ENSMUSG00000026203	Dnajb2-203_ENSMUST00000185403	0	397
1477	1	ENSMUSG00000026203	75236556	['ENSMUST00000187058']	1	1	12	2	10	1477	Dnajb2_ENSMUSG00000026203	Dnajb2-206_ENSMUST00000187058	0	398
1478	1	ENSMUSG00000026203	75236614	['ENSMUST00000185654']	1	1	12	2	10	1478	Dnajb2_ENSMUSG00000026203	Dnajb2-204_ENSMUST00000185654	0	399
1479	1	ENSMUSG00000026203	75236772	['ENSMUST00000186600']	1	1	12	2	10	1479	Dnajb2_ENSMUSG00000026203	Dnajb2-205_ENSMUST00000186600	0	400
1480	1	ENSMUSG00000026203	75237075	['ENSMUST00000188628']	1	1	12	2	10	1480	Dnajb2_ENSMUSG00000026203	Dnajb2-209_ENSMUST00000188628	0	401
1482	1	ENSMUSG00000026203	75241409	['ENSMUST00000190445']	1	1	12	2	10	1482	Dnajb2_ENSMUSG00000026203	Dnajb2-212_ENSMUST00000190445	0	402
1493	1	ENSMUSG00000026207	75382126	['ENSMUST00000187214']	1	1	15	2	13	1493	Speg_ENSMUSG00000026207	Speg-215_ENSMUST00000187214	0	403
1494	1	ENSMUSG00000026207	75382138	['ENSMUST00000125306']	1	1	15	2	13	1494	Speg_ENSMUSG00000026207	Speg-208_ENSMUST00000125306	0	404
1495	1	ENSMUSG00000026207	75383556	['ENSMUST00000146705']	1	1	15	2	13	1495	Speg_ENSMUSG00000026207	Speg-213_ENSMUST00000146705	0	405
1496	1	ENSMUSG00000026207	75384700	['ENSMUST00000125118']	1	1	15	2	13	1496	Speg_ENSMUSG00000026207	Speg-207_ENSMUST00000125118	0	406
1497	1	ENSMUSG00000026207	75384828	['ENSMUST00000132228']	1	1	15	2	13	1497	Speg_ENSMUSG00000026207	Speg-210_ENSMUST00000132228	0	407
1498	1	ENSMUSG00000026207	75385512	['ENSMUST00000132222']	1	1	15	2	13	1498	Speg_ENSMUSG00000026207	Speg-209_ENSMUST00000132222	0	408
1499	1	ENSMUSG00000026207	75385610	['ENSMUST00000137868']	1	1	15	2	13	1499	Speg_ENSMUSG00000026207	Speg-211_ENSMUST00000137868	0	409
1502	1	ENSMUSG00000026207	75400635	['ENSMUST00000113587']	1	1	15	2	13	1502	Speg_ENSMUSG00000026207	Speg-202_ENSMUST00000113587	0	410
1522	1	ENSMUSG00000026211	75487233	['ENSMUST00000156499']	1	1	13	3	10	1522	Obsl1_ENSMUSG00000026211	Obsl1-212_ENSMUST00000156499	0	411
1523	1	ENSMUSG00000026211	75487802	['ENSMUST00000154636']	1	1	13	3	10	1523	Obsl1_ENSMUSG00000026211	Obsl1-210_ENSMUST00000154636	0	412
1524	1	ENSMUSG00000026211	75488078	['ENSMUST00000156705']	1	1	13	3	10	1524	Obsl1_ENSMUSG00000026211	Obsl1-213_ENSMUST00000156705	0	413
1525	1	ENSMUSG00000026211	75491811	['ENSMUST00000145382']	1	1	13	3	10	1525	Obsl1_ENSMUSG00000026211	Obsl1-208_ENSMUST00000145382	0	414
1529	1	ENSMUSG00000026211	75503680	['ENSMUST00000127507']	1	1	13	3	10	1529	Obsl1_ENSMUSG00000026211	Obsl1-203_ENSMUST00000127507	0	415
1530	1	ENSMUSG00000026211	75505641	['ENSMUST00000155084']	1	1	13	3	10	1530	Obsl1_ENSMUSG00000026211	Obsl1-211_ENSMUST00000155084	0	416
1532	1	ENSMUSG00000026211	75506452	['ENSMUST00000145306']	1	1	13	3	10	1532	Obsl1_ENSMUSG00000026211	Obsl1-207_ENSMUST00000145306	0	417
1543	1	ENSMUSG00000026219	84731703	['ENSMUST00000187733']	1	1	18	2	16	1543	Trip12_ENSMUSG00000026219	Trip12-209_ENSMUST00000187733	0	418
1544	1	ENSMUSG00000026219	84731774	['ENSMUST00000185720']	1	1	18	2	16	1544	Trip12_ENSMUSG00000026219	Trip12-204_ENSMUST00000185720	0	419
1545	1	ENSMUSG00000026219	84749277	['ENSMUST00000189670']	1	1	18	2	16	1545	Trip12_ENSMUSG00000026219	Trip12-212_ENSMUST00000189670	0	420
1546	1	ENSMUSG00000026219	84750543	['ENSMUST00000190125']	1	1	18	2	16	1546	Trip12_ENSMUSG00000026219	Trip12-215_ENSMUST00000190125	0	421
1547	1	ENSMUSG00000026219	84754404	['ENSMUST00000189841']	1	1	18	2	16	1547	Trip12_ENSMUSG00000026219	Trip12-213_ENSMUST00000189841	0	422
1548	1	ENSMUSG00000026219	84760184	['ENSMUST00000185567']	1	1	18	2	16	1548	Trip12_ENSMUSG00000026219	Trip12-202_ENSMUST00000185567	0	423
1549	1	ENSMUSG00000026219	84766715	['ENSMUST00000185672']	1	1	18	2	16	1549	Trip12_ENSMUSG00000026219	Trip12-203_ENSMUST00000185672	0	424
1550	1	ENSMUSG00000026219	84784298	['ENSMUST00000190474']	1	1	18	2	16	1550	Trip12_ENSMUSG00000026219	Trip12-217_ENSMUST00000190474	0	425
1551	1	ENSMUSG00000026219	84793551	['ENSMUST00000190464']	1	1	18	2	16	1551	Trip12_ENSMUSG00000026219	Trip12-216_ENSMUST00000190464	0	426
1552	1	ENSMUSG00000026219	84838731	['ENSMUST00000187818']	1	1	18	2	16	1552	Trip12_ENSMUSG00000026219	Trip12-210_ENSMUST00000187818	0	427
1553	1	ENSMUSG00000026219	84839288	['ENSMUST00000186648']	1	1	18	2	16	1553	Trip12_ENSMUSG00000026219	Trip12-207_ENSMUST00000186648	0	428
1554	1	ENSMUSG00000026219	84839301	['ENSMUST00000189496']	1	1	18	2	16	1554	Trip12_ENSMUSG00000026219	Trip12-211_ENSMUST00000189496	0	429
1555	1	ENSMUSG00000026219	84839304	['ENSMUST00000027421', 'ENSMUST00000186894']	2	2	18	2	16	1555	Trip12_ENSMUSG00000026219	Trip12-201_ENSMUST00000027421	0	430
1555	1	ENSMUSG00000026219	84839304	['ENSMUST00000027421', 'ENSMUST00000186894']	2	2	18	2	16	1555	Trip12_ENSMUSG00000026219	Trip12-208_ENSMUST00000186894	0	430
1556	1	ENSMUSG00000026219	84839311	['ENSMUST00000185909']	1	1	18	2	16	1556	Trip12_ENSMUSG00000026219	Trip12-205_ENSMUST00000185909	0	431
1557	1	ENSMUSG00000026219	84840266	['ENSMUST00000190067']	1	1	18	2	16	1557	Trip12_ENSMUSG00000026219	Trip12-214_ENSMUST00000190067	0	432
1558	1	ENSMUSG00000026219	84840516	['ENSMUST00000186465']	1	1	18	2	16	1558	Trip12_ENSMUSG00000026219	Trip12-206_ENSMUST00000186465	0	433
1566	1	ENSMUSG00000026222	85671825	['ENSMUST00000129951']	1	1	13	3	8	1566	Sp100_ENSMUSG00000026222	Sp100-203_ENSMUST00000129951	0	434
1578	1	ENSMUSG00000026226	86018068	['ENSMUST00000149469']	1	1	11	3	8	1578	Spata3_ENSMUSG00000026226	Spata3-208_ENSMUST00000149469	0	435
1590	1	ENSMUSG00000026229	86064619	['ENSMUST00000139715', 'ENSMUST00000027432']	2	2	9	2	5	1590	Psmd1_ENSMUSG00000026229	Psmd1-204_ENSMUST00000139715	0	436
1590	1	ENSMUSG00000026229	86064619	['ENSMUST00000139715', 'ENSMUST00000027432']	2	2	9	2	5	1590	Psmd1_ENSMUSG00000026229	Psmd1-201_ENSMUST00000027432	0	436
1591	1	ENSMUSG00000026229	86064641	['ENSMUST00000189234']	1	1	9	2	5	1591	Psmd1_ENSMUSG00000026229	Psmd1-209_ENSMUST00000189234	0	437
1592	1	ENSMUSG00000026229	86064692	['ENSMUST00000133480']	1	1	9	2	5	1592	Psmd1_ENSMUSG00000026229	Psmd1-203_ENSMUST00000133480	0	438
1593	1	ENSMUSG00000026229	86064871	['ENSMUST00000127104']	1	1	9	2	5	1593	Psmd1_ENSMUSG00000026229	Psmd1-202_ENSMUST00000127104	0	439
1594	1	ENSMUSG00000026229	86110817	['ENSMUST00000152184']	1	1	9	2	5	1594	Psmd1_ENSMUSG00000026229	Psmd1-208_ENSMUST00000152184	0	440
1595	1	ENSMUSG00000026229	86127867	['ENSMUST00000149946']	1	1	9	2	5	1595	Psmd1_ENSMUSG00000026229	Psmd1-207_ENSMUST00000149946	0	441
1602	1	ENSMUSG00000026235	77377607	['ENSMUST00000187346']	1	1	7	2	3	1602	Epha4_ENSMUSG00000026235	Epha4-203_ENSMUST00000187346	0	442
1603	1	ENSMUSG00000026235	77515079	['ENSMUST00000188952', 'ENSMUST00000190149']	2	2	7	2	3	1603	Epha4_ENSMUSG00000026235	Epha4-205_ENSMUST00000188952	0	443
1603	1	ENSMUSG00000026235	77515079	['ENSMUST00000188952', 'ENSMUST00000190149']	2	2	7	2	3	1603	Epha4_ENSMUSG00000026235	Epha4-207_ENSMUST00000190149	0	443
1604	1	ENSMUSG00000026235	77515083	['ENSMUST00000186930']	1	1	7	2	3	1604	Epha4_ENSMUSG00000026235	Epha4-202_ENSMUST00000186930	0	444
1605	1	ENSMUSG00000026235	77515085	['ENSMUST00000189934']	1	1	7	2	3	1605	Epha4_ENSMUSG00000026235	Epha4-206_ENSMUST00000189934	0	445
1606	1	ENSMUSG00000026235	77515088	['ENSMUST00000027451', 'ENSMUST00000188797']	2	2	7	2	3	1606	Epha4_ENSMUSG00000026235	Epha4-201_ENSMUST00000027451	0	446
1606	1	ENSMUSG00000026235	77515088	['ENSMUST00000027451', 'ENSMUST00000188797']	2	2	7	2	3	1606	Epha4_ENSMUSG00000026235	Epha4-204_ENSMUST00000188797	0	446
1617	1	ENSMUSG00000026239	86582547	['ENSMUST00000027444', 'ENSMUST00000148683', 'ENSMUST00000146220']	3	3	5	3	2	1617	Pde6d_ENSMUSG00000026239	Pde6d-201_ENSMUST00000027444	0	447
1617	1	ENSMUSG00000026239	86582547	['ENSMUST00000027444', 'ENSMUST00000148683', 'ENSMUST00000146220']	3	3	5	3	2	1617	Pde6d_ENSMUSG00000026239	Pde6d-204_ENSMUST00000148683	0	447
1617	1	ENSMUSG00000026239	86582547	['ENSMUST00000027444', 'ENSMUST00000148683', 'ENSMUST00000146220']	3	3	5	3	2	1617	Pde6d_ENSMUSG00000026239	Pde6d-203_ENSMUST00000146220	0	447
1618	1	ENSMUSG00000026239	86582629	['ENSMUST00000143674']	1	1	5	3	2	1618	Pde6d_ENSMUSG00000026239	Pde6d-202_ENSMUST00000143674	0	448
1626	1	ENSMUSG00000026245	78488795	['ENSMUST00000189931']	1	1	7	2	5	1626	Farsb_ENSMUSG00000026245	Farsb-205_ENSMUST00000189931	0	449
1627	1	ENSMUSG00000026245	78488837	['ENSMUST00000191021']	1	1	7	2	5	1627	Farsb_ENSMUSG00000026245	Farsb-207_ENSMUST00000191021	0	450
1628	1	ENSMUSG00000026245	78488842	['ENSMUST00000190441']	1	1	7	2	5	1628	Farsb_ENSMUSG00000026245	Farsb-206_ENSMUST00000190441	0	451
1629	1	ENSMUSG00000026245	78488859	['ENSMUST00000170217', 'ENSMUST00000188247']	2	2	7	2	5	1629	Farsb_ENSMUSG00000026245	Farsb-202_ENSMUST00000170217	0	452
1629	1	ENSMUSG00000026245	78488859	['ENSMUST00000170217', 'ENSMUST00000188247']	2	2	7	2	5	1629	Farsb_ENSMUSG00000026245	Farsb-203_ENSMUST00000188247	0	452
1630	1	ENSMUSG00000026245	78488862	['ENSMUST00000189529']	1	1	7	2	5	1630	Farsb_ENSMUSG00000026245	Farsb-204_ENSMUST00000189529	0	453
1631	1	ENSMUSG00000026245	78488897	['ENSMUST00000068333']	1	1	7	2	5	1631	Farsb_ENSMUSG00000026245	Farsb-201_ENSMUST00000068333	0	454
1642	1	ENSMUSG00000026249	79820304	['ENSMUST00000191529']	1	1	6	2	4	1642	Serpine2_ENSMUSG00000026249	Serpine2-206_ENSMUST00000191529	0	455
1643	1	ENSMUSG00000026249	79821322	['ENSMUST00000189793']	1	1	6	2	4	1643	Serpine2_ENSMUSG00000026249	Serpine2-203_ENSMUST00000189793	0	456
1644	1	ENSMUSG00000026249	79858635	['ENSMUST00000191026']	1	1	6	2	4	1644	Serpine2_ENSMUSG00000026249	Serpine2-205_ENSMUST00000191026	0	457
1646	1	ENSMUSG00000026249	79861180	['ENSMUST00000190724']	1	1	6	2	4	1646	Serpine2_ENSMUSG00000026249	Serpine2-204_ENSMUST00000190724	0	458
1655	1	ENSMUSG00000026254	87213914	['ENSMUST00000113232', 'ENSMUST00000113233', 'ENSMUST00000050876', 'ENSMUST00000076362', 'ENSMUST00000113235']	5	5	8	5	3	1655	Eif4e2_ENSMUSG00000026254	Eif4e2-205_ENSMUST00000113232	0	459
1655	1	ENSMUSG00000026254	87213914	['ENSMUST00000113232', 'ENSMUST00000113233', 'ENSMUST00000050876', 'ENSMUST00000076362', 'ENSMUST00000113235']	5	5	8	5	3	1655	Eif4e2_ENSMUSG00000026254	Eif4e2-206_ENSMUST00000113233	0	459
1655	1	ENSMUSG00000026254	87213914	['ENSMUST00000113232', 'ENSMUST00000113233', 'ENSMUST00000050876', 'ENSMUST00000076362', 'ENSMUST00000113235']	5	5	8	5	3	1655	Eif4e2_ENSMUSG00000026254	Eif4e2-201_ENSMUST00000050876	0	459
1655	1	ENSMUSG00000026254	87213914	['ENSMUST00000113232', 'ENSMUST00000113233', 'ENSMUST00000050876', 'ENSMUST00000076362', 'ENSMUST00000113235']	5	5	8	5	3	1655	Eif4e2_ENSMUSG00000026254	Eif4e2-202_ENSMUST00000076362	0	459
1655	1	ENSMUSG00000026254	87213914	['ENSMUST00000113232', 'ENSMUST00000113233', 'ENSMUST00000050876', 'ENSMUST00000076362', 'ENSMUST00000113235']	5	5	8	5	3	1655	Eif4e2_ENSMUSG00000026254	Eif4e2-207_ENSMUST00000113235	0	459
1656	1	ENSMUSG00000026254	87213939	['ENSMUST00000113230']	1	1	8	5	3	1656	Eif4e2_ENSMUSG00000026254	Eif4e2-203_ENSMUST00000113230	0	460
1657	1	ENSMUSG00000026254	87213979	['ENSMUST00000123735']	1	1	8	5	3	1657	Eif4e2_ENSMUSG00000026254	Eif4e2-208_ENSMUST00000123735	0	461
1658	1	ENSMUSG00000026254	87214286	['ENSMUST00000113231']	1	1	8	5	3	1658	Eif4e2_ENSMUSG00000026254	Eif4e2-204_ENSMUST00000113231	0	462
1695	1	ENSMUSG00000026271	92956164	['ENSMUST00000189697']	1	1	6	2	4	1695	Gpr35_ENSMUSG00000026271	Gpr35-206_ENSMUST00000189697	0	463
1716	1	ENSMUSG00000026276	93478964	['ENSMUST00000027495']	1	1	13	2	11	1716	Sept2_ENSMUSG00000026276	Sept2-201_ENSMUST00000027495	0	464
1718	1	ENSMUSG00000026276	93478993	['ENSMUST00000131175']	1	1	13	2	11	1718	Sept2_ENSMUSG00000026276	Sept2-204_ENSMUST00000131175	0	465
1719	1	ENSMUSG00000026276	93479021	['ENSMUST00000152778']	1	1	13	2	11	1719	Sept2_ENSMUSG00000026276	Sept2-210_ENSMUST00000152778	0	466
1720	1	ENSMUSG00000026276	93479035	['ENSMUST00000153826']	1	1	13	2	11	1720	Sept2_ENSMUSG00000026276	Sept2-211_ENSMUST00000153826	0	467
1722	1	ENSMUSG00000026276	93479108	['ENSMUST00000112912']	1	1	13	2	11	1722	Sept2_ENSMUSG00000026276	Sept2-202_ENSMUST00000112912	0	468
1726	1	ENSMUSG00000026276	93505193	['ENSMUST00000152476']	1	1	13	2	11	1726	Sept2_ENSMUSG00000026276	Sept2-209_ENSMUST00000152476	0	469
1772	1	ENSMUSG00000026288	87676239	['ENSMUST00000170300', 'ENSMUST00000167032']	2	2	11	2	9	1772	Inpp5d_ENSMUSG00000026288	Inpp5d-211_ENSMUST00000170300	0	470
1772	1	ENSMUSG00000026288	87676239	['ENSMUST00000170300', 'ENSMUST00000167032']	2	2	11	2	9	1772	Inpp5d_ENSMUSG00000026288	Inpp5d-208_ENSMUST00000167032	0	470
1773	1	ENSMUSG00000026288	87709341	['ENSMUST00000163548']	1	1	11	2	9	1773	Inpp5d_ENSMUSG00000026288	Inpp5d-204_ENSMUST00000163548	0	471
1774	1	ENSMUSG00000026289	87755870	['ENSMUST00000144047']	1	1	11	2	9	1774	Atg16l1_ENSMUSG00000026289	Atg16l1-210_ENSMUST00000144047	0	472
1775	1	ENSMUSG00000026289	87756013	['ENSMUST00000027512']	1	1	11	2	9	1775	Atg16l1_ENSMUSG00000026289	Atg16l1-201_ENSMUST00000027512	0	473
1776	1	ENSMUSG00000026289	87756056	['ENSMUST00000133072']	1	1	11	2	9	1776	Atg16l1_ENSMUSG00000026289	Atg16l1-206_ENSMUST00000133072	0	474
1777	1	ENSMUSG00000026289	87756076	['ENSMUST00000137638', 'ENSMUST00000113186']	2	2	11	2	9	1777	Atg16l1_ENSMUSG00000026289	Atg16l1-208_ENSMUST00000137638	0	475
1777	1	ENSMUSG00000026289	87756076	['ENSMUST00000137638', 'ENSMUST00000113186']	2	2	11	2	9	1777	Atg16l1_ENSMUSG00000026289	Atg16l1-202_ENSMUST00000113186	0	475
1778	1	ENSMUSG00000026289	87756086	['ENSMUST00000113190']	1	1	11	2	9	1778	Atg16l1_ENSMUSG00000026289	Atg16l1-203_ENSMUST00000113190	0	476
1779	1	ENSMUSG00000026289	87756088	['ENSMUST00000151037']	1	1	11	2	9	1779	Atg16l1_ENSMUSG00000026289	Atg16l1-211_ENSMUST00000151037	0	477
1781	1	ENSMUSG00000026289	87766901	['ENSMUST00000129431']	1	1	11	2	9	1781	Atg16l1_ENSMUSG00000026289	Atg16l1-205_ENSMUST00000129431	0	478
1782	1	ENSMUSG00000026289	87775565	['ENSMUST00000139628']	1	1	11	2	9	1782	Atg16l1_ENSMUSG00000026289	Atg16l1-209_ENSMUST00000139628	0	479
1783	1	ENSMUSG00000026289	87778458	['ENSMUST00000127884']	1	1	11	2	9	1783	Atg16l1_ENSMUSG00000026289	Atg16l1-204_ENSMUST00000127884	0	480
1787	1	ENSMUSG00000026301	90054960	['ENSMUST00000212859']	1	1	8	2	6	1787	Iqca_ENSMUSG00000026301	Iqca-208_ENSMUST00000212859	0	481
1789	1	ENSMUSG00000026301	90090143	['ENSMUST00000186403']	1	1	8	2	6	1789	Iqca_ENSMUSG00000026301	Iqca-202_ENSMUST00000186403	0	482
1802	1	ENSMUSG00000026305	90998737	['ENSMUST00000189505']	1	1	12	2	10	1802	Lrrfip1_ENSMUSG00000026305	Lrrfip1-211_ENSMUST00000189505	0	483
1803	1	ENSMUSG00000026305	90998777	['ENSMUST00000185531']	1	1	12	2	10	1803	Lrrfip1_ENSMUSG00000026305	Lrrfip1-205_ENSMUST00000185531	0	484
1804	1	ENSMUSG00000026305	90998779	['ENSMUST00000068116']	1	1	12	2	10	1804	Lrrfip1_ENSMUSG00000026305	Lrrfip1-201_ENSMUST00000068116	0	485
1805	1	ENSMUSG00000026305	91053444	['ENSMUST00000068167']	1	1	12	2	10	1805	Lrrfip1_ENSMUSG00000026305	Lrrfip1-202_ENSMUST00000068167	0	486
1806	1	ENSMUSG00000026305	91053454	['ENSMUST00000097649']	1	1	12	2	10	1806	Lrrfip1_ENSMUSG00000026305	Lrrfip1-203_ENSMUST00000097649	0	487
1807	1	ENSMUSG00000026305	91053507	['ENSMUST00000186762', 'ENSMUST00000097650']	2	2	12	2	10	1807	Lrrfip1_ENSMUSG00000026305	Lrrfip1-206_ENSMUST00000186762	0	488
1807	1	ENSMUSG00000026305	91053507	['ENSMUST00000186762', 'ENSMUST00000097650']	2	2	12	2	10	1807	Lrrfip1_ENSMUSG00000026305	Lrrfip1-204_ENSMUST00000097650	0	488
1808	1	ENSMUSG00000026305	91053586	['ENSMUST00000189617']	1	1	12	2	10	1808	Lrrfip1_ENSMUSG00000026305	Lrrfip1-212_ENSMUST00000189617	0	489
1809	1	ENSMUSG00000026305	91111214	['ENSMUST00000188094']	1	1	12	2	10	1809	Lrrfip1_ENSMUSG00000026305	Lrrfip1-209_ENSMUST00000188094	0	490
1810	1	ENSMUSG00000026305	91111233	['ENSMUST00000188708']	1	1	12	2	10	1810	Lrrfip1_ENSMUSG00000026305	Lrrfip1-210_ENSMUST00000188708	0	491
1812	1	ENSMUSG00000026305	91125356	['ENSMUST00000187532']	1	1	12	2	10	1812	Lrrfip1_ENSMUSG00000026305	Lrrfip1-208_ENSMUST00000187532	0	492
1837	1	ENSMUSG00000026311	91540544	['ENSMUST00000086843']	1	1	7	2	3	1837	Asb1_ENSMUSG00000026311	Asb1-202_ENSMUST00000086843	0	493
1838	1	ENSMUSG00000026311	91540567	['ENSMUST00000185718']	1	1	7	2	3	1838	Asb1_ENSMUSG00000026311	Asb1-203_ENSMUST00000185718	0	494
1839	1	ENSMUSG00000026311	91540714	['ENSMUST00000027538']	1	1	7	2	3	1839	Asb1_ENSMUSG00000026311	Asb1-201_ENSMUST00000027538	0	495
1840	1	ENSMUSG00000026311	91540732	['ENSMUST00000190484', 'ENSMUST00000186068']	2	2	7	2	3	1840	Asb1_ENSMUSG00000026311	Asb1-207_ENSMUST00000190484	0	496
1840	1	ENSMUSG00000026311	91540732	['ENSMUST00000190484', 'ENSMUST00000186068']	2	2	7	2	3	1840	Asb1_ENSMUSG00000026311	Asb1-204_ENSMUST00000186068	0	496
1841	1	ENSMUSG00000026311	91541080	['ENSMUST00000188081', 'ENSMUST00000188879']	2	2	7	2	3	1841	Asb1_ENSMUSG00000026311	Asb1-205_ENSMUST00000188081	0	497
1841	1	ENSMUSG00000026311	91541080	['ENSMUST00000188081', 'ENSMUST00000188879']	2	2	7	2	3	1841	Asb1_ENSMUSG00000026311	Asb1-206_ENSMUST00000188879	0	497
1851	1	ENSMUSG00000026313	91934864	['ENSMUST00000191327']	1	1	12	2	10	1851	Hdac4_ENSMUSG00000026313	Hdac4-210_ENSMUST00000191327	0	498
1852	1	ENSMUSG00000026313	91975501	['ENSMUST00000187308']	1	1	12	2	10	1852	Hdac4_ENSMUSG00000026313	Hdac4-206_ENSMUST00000187308	0	499
1853	1	ENSMUSG00000026313	91992626	['ENSMUST00000189730']	1	1	12	2	10	1853	Hdac4_ENSMUSG00000026313	Hdac4-209_ENSMUST00000189730	0	500
1854	1	ENSMUSG00000026313	92006855	['ENSMUST00000189303']	1	1	12	2	10	1854	Hdac4_ENSMUSG00000026313	Hdac4-208_ENSMUST00000189303	0	501
1855	1	ENSMUSG00000026313	92006860	['ENSMUST00000185267']	1	1	12	2	10	1855	Hdac4_ENSMUSG00000026313	Hdac4-203_ENSMUST00000185267	0	502
1857	1	ENSMUSG00000026313	92148393	['ENSMUST00000008995']	1	1	12	2	10	1857	Hdac4_ENSMUSG00000026313	Hdac4-201_ENSMUST00000008995	0	503
1858	1	ENSMUSG00000026313	92180297	['ENSMUST00000186002']	1	1	12	2	10	1858	Hdac4_ENSMUSG00000026313	Hdac4-205_ENSMUST00000186002	0	504
1859	1	ENSMUSG00000026313	92180341	['ENSMUST00000097644']	1	1	12	2	10	1859	Hdac4_ENSMUSG00000026313	Hdac4-202_ENSMUST00000097644	0	505
1860	1	ENSMUSG00000026313	92195694	['ENSMUST00000212867']	1	1	12	2	10	1860	Hdac4_ENSMUSG00000026313	Hdac4-212_ENSMUST00000212867	0	506
1861	1	ENSMUSG00000026313	92195699	['ENSMUST00000212408']	1	1	12	2	10	1861	Hdac4_ENSMUSG00000026313	Hdac4-211_ENSMUST00000212408	0	507
1862	1	ENSMUSG00000026315	107590006	['ENSMUST00000000514', 'ENSMUST00000112706']	2	2	4	2	2	1862	Serpinb8_ENSMUSG00000026315	Serpinb8-201_ENSMUST00000000514	0	508
1862	1	ENSMUSG00000026315	107590006	['ENSMUST00000000514', 'ENSMUST00000112706']	2	2	4	2	2	1862	Serpinb8_ENSMUSG00000026315	Serpinb8-202_ENSMUST00000112706	0	508
1863	1	ENSMUSG00000026315	107590046	['ENSMUST00000151283']	1	1	4	2	2	1863	Serpinb8_ENSMUSG00000026315	Serpinb8-204_ENSMUST00000151283	0	509
1864	1	ENSMUSG00000026315	107605880	['ENSMUST00000123086']	1	1	4	2	2	1864	Serpinb8_ENSMUSG00000026315	Serpinb8-203_ENSMUST00000123086	0	510
1866	1	ENSMUSG00000026319	105663883	['ENSMUST00000039173']	1	1	12	2	10	1866	2310035C23Rik_ENSMUSG00000026319	2310035C23Rik-201_ENSMUST00000039173	0	511
1867	1	ENSMUSG00000026319	105663913	['ENSMUST00000086721']	1	1	12	2	10	1867	2310035C23Rik_ENSMUSG00000026319	2310035C23Rik-202_ENSMUST00000086721	0	512
1868	1	ENSMUSG00000026319	105663923	['ENSMUST00000190501']	1	1	12	2	10	1868	2310035C23Rik_ENSMUSG00000026319	2310035C23Rik-210_ENSMUST00000190501	0	513
1869	1	ENSMUSG00000026319	105663937	['ENSMUST00000191150']	1	1	12	2	10	1869	2310035C23Rik_ENSMUSG00000026319	2310035C23Rik-211_ENSMUST00000191150	0	514
1870	1	ENSMUSG00000026319	105664441	['ENSMUST00000191293']	1	1	12	2	10	1870	2310035C23Rik_ENSMUSG00000026319	2310035C23Rik-212_ENSMUST00000191293	0	515
1871	1	ENSMUSG00000026319	105696590	['ENSMUST00000185692']	1	1	12	2	10	1871	2310035C23Rik_ENSMUSG00000026319	2310035C23Rik-203_ENSMUST00000185692	0	516
1872	1	ENSMUSG00000026319	105703759	['ENSMUST00000188969']	1	1	12	2	10	1872	2310035C23Rik_ENSMUSG00000026319	2310035C23Rik-207_ENSMUST00000188969	0	517
1873	1	ENSMUSG00000026319	105730814	['ENSMUST00000185750']	1	1	12	2	10	1873	2310035C23Rik_ENSMUSG00000026319	2310035C23Rik-204_ENSMUST00000185750	0	518
1874	1	ENSMUSG00000026319	105740212	['ENSMUST00000190459']	1	1	12	2	10	1874	2310035C23Rik_ENSMUSG00000026319	2310035C23Rik-209_ENSMUST00000190459	0	519
1875	1	ENSMUSG00000026319	105740980	['ENSMUST00000188588']	1	1	12	2	10	1875	2310035C23Rik_ENSMUSG00000026319	2310035C23Rik-206_ENSMUST00000188588	0	520
1915	1	ENSMUSG00000026341	125397612	['ENSMUST00000186008']	1	1	12	2	10	1915	Actr3_ENSMUSG00000026341	Actr3-204_ENSMUST00000186008	0	521
1916	1	ENSMUSG00000026341	125398316	['ENSMUST00000188362']	1	1	12	2	10	1916	Actr3_ENSMUSG00000026341	Actr3-206_ENSMUST00000188362	0	522
1917	1	ENSMUSG00000026341	125408941	['ENSMUST00000189192']	1	1	12	2	10	1917	Actr3_ENSMUSG00000026341	Actr3-209_ENSMUST00000189192	0	523
1918	1	ENSMUSG00000026341	125434646	['ENSMUST00000191544']	1	1	12	2	10	1918	Actr3_ENSMUSG00000026341	Actr3-211_ENSMUST00000191544	0	524
1919	1	ENSMUSG00000026341	125435428	['ENSMUST00000188827']	1	1	12	2	10	1919	Actr3_ENSMUSG00000026341	Actr3-208_ENSMUST00000188827	0	525
1922	1	ENSMUSG00000026341	125435481	['ENSMUST00000191578']	1	1	12	2	10	1922	Actr3_ENSMUSG00000026341	Actr3-212_ENSMUST00000191578	0	526
1923	1	ENSMUSG00000026341	125435547	['ENSMUST00000178474']	1	1	12	2	10	1923	Actr3_ENSMUSG00000026341	Actr3-202_ENSMUST00000178474	0	527
1924	1	ENSMUSG00000026341	125435707	['ENSMUST00000187460']	1	1	12	2	10	1924	Actr3_ENSMUSG00000026341	Actr3-205_ENSMUST00000187460	0	528
1943	1	ENSMUSG00000026349	127774164	['ENSMUST00000027587', 'ENSMUST00000112570', 'ENSMUST00000149760', 'ENSMUST00000126850', 'ENSMUST00000125760', 'ENSMUST00000143513']	6	6	7	6	1	1943	Ccnt2_ENSMUSG00000026349	Ccnt2-201_ENSMUST00000027587	0	529
1943	1	ENSMUSG00000026349	127774164	['ENSMUST00000027587', 'ENSMUST00000112570', 'ENSMUST00000149760', 'ENSMUST00000126850', 'ENSMUST00000125760', 'ENSMUST00000143513']	6	6	7	6	1	1943	Ccnt2_ENSMUSG00000026349	Ccnt2-202_ENSMUST00000112570	0	529
1943	1	ENSMUSG00000026349	127774164	['ENSMUST00000027587', 'ENSMUST00000112570', 'ENSMUST00000149760', 'ENSMUST00000126850', 'ENSMUST00000125760', 'ENSMUST00000143513']	6	6	7	6	1	1943	Ccnt2_ENSMUSG00000026349	Ccnt2-206_ENSMUST00000149760	0	529
1943	1	ENSMUSG00000026349	127774164	['ENSMUST00000027587', 'ENSMUST00000112570', 'ENSMUST00000149760', 'ENSMUST00000126850', 'ENSMUST00000125760', 'ENSMUST00000143513']	6	6	7	6	1	1943	Ccnt2_ENSMUSG00000026349	Ccnt2-204_ENSMUST00000126850	0	529
1943	1	ENSMUSG00000026349	127774164	['ENSMUST00000027587', 'ENSMUST00000112570', 'ENSMUST00000149760', 'ENSMUST00000126850', 'ENSMUST00000125760', 'ENSMUST00000143513']	6	6	7	6	1	1943	Ccnt2_ENSMUSG00000026349	Ccnt2-203_ENSMUST00000125760	0	529
1943	1	ENSMUSG00000026349	127774164	['ENSMUST00000027587', 'ENSMUST00000112570', 'ENSMUST00000149760', 'ENSMUST00000126850', 'ENSMUST00000125760', 'ENSMUST00000143513']	6	6	7	6	1	1943	Ccnt2_ENSMUSG00000026349	Ccnt2-205_ENSMUST00000143513	0	529
1944	1	ENSMUSG00000026349	127796571	['ENSMUST00000153359']	1	1	7	6	1	1944	Ccnt2_ENSMUSG00000026349	Ccnt2-207_ENSMUST00000153359	0	530
1978	1	ENSMUSG00000026365	140183320	['ENSMUST00000111977']	1	1	8	3	5	1978	Cfh_ENSMUSG00000026365	Cfh-203_ENSMUST00000111977	0	531
2004	1	ENSMUSG00000026384	119687637	['ENSMUST00000166624']	1	1	11	2	9	2004	Ptpn4_ENSMUSG00000026384	Ptpn4-208_ENSMUST00000166624	0	532
2005	1	ENSMUSG00000026384	119715993	['ENSMUST00000168808']	1	1	11	2	9	2005	Ptpn4_ENSMUSG00000026384	Ptpn4-211_ENSMUST00000168808	0	533
2006	1	ENSMUSG00000026384	119741436	['ENSMUST00000164269']	1	1	11	2	9	2006	Ptpn4_ENSMUSG00000026384	Ptpn4-206_ENSMUST00000164269	0	534
2007	1	ENSMUSG00000026384	119783502	['ENSMUST00000163179']	1	1	11	2	9	2007	Ptpn4_ENSMUSG00000026384	Ptpn4-202_ENSMUST00000163179	0	535
2009	1	ENSMUSG00000026384	119802442	['ENSMUST00000164086']	1	1	11	2	9	2009	Ptpn4_ENSMUSG00000026384	Ptpn4-205_ENSMUST00000164086	0	536
2010	1	ENSMUSG00000026384	119836999	['ENSMUST00000163621']	1	1	11	2	9	2010	Ptpn4_ENSMUSG00000026384	Ptpn4-204_ENSMUST00000163621	0	537
2012	1	ENSMUSG00000026384	119837347	['ENSMUST00000163435']	1	1	11	2	9	2012	Ptpn4_ENSMUSG00000026384	Ptpn4-203_ENSMUST00000163435	0	538
2013	1	ENSMUSG00000026384	119837613	['ENSMUST00000064091']	1	1	11	2	9	2013	Ptpn4_ENSMUSG00000026384	Ptpn4-201_ENSMUST00000064091	0	539
2066	1	ENSMUSG00000026404	136415271	['ENSMUST00000129218', 'ENSMUST00000027655']	2	2	4	2	2	2066	Ddx59_ENSMUSG00000026404	Ddx59-203_ENSMUST00000129218	0	540
2066	1	ENSMUSG00000026404	136415271	['ENSMUST00000129218', 'ENSMUST00000027655']	2	2	4	2	2	2066	Ddx59_ENSMUSG00000026404	Ddx59-201_ENSMUST00000027655	0	540
2068	1	ENSMUSG00000026404	136432402	['ENSMUST00000149783']	1	1	4	2	2	2068	Ddx59_ENSMUSG00000026404	Ddx59-204_ENSMUST00000149783	0	541
2079	1	ENSMUSG00000026409	130692245	['ENSMUST00000187522']	1	1	13	5	6	2079	Pfkfb2_ENSMUSG00000026409	Pfkfb2-209_ENSMUST00000187522	0	542
2081	1	ENSMUSG00000026409	130714576	['ENSMUST00000187089', 'ENSMUST00000191347']	2	2	13	5	6	2081	Pfkfb2_ENSMUSG00000026409	Pfkfb2-208_ENSMUST00000187089	0	543
2081	1	ENSMUSG00000026409	130714576	['ENSMUST00000187089', 'ENSMUST00000191347']	2	2	13	5	6	2081	Pfkfb2_ENSMUSG00000026409	Pfkfb2-213_ENSMUST00000191347	0	543
2082	1	ENSMUSG00000026409	130715734	['ENSMUST00000066863']	1	1	13	5	6	2082	Pfkfb2_ENSMUSG00000026409	Pfkfb2-202_ENSMUST00000066863	0	544
2083	1	ENSMUSG00000026409	130715778	['ENSMUST00000169659']	1	1	13	5	6	2083	Pfkfb2_ENSMUSG00000026409	Pfkfb2-203_ENSMUST00000169659	0	545
2084	1	ENSMUSG00000026409	130715814	['ENSMUST00000185233']	1	1	13	5	6	2084	Pfkfb2_ENSMUSG00000026409	Pfkfb2-205_ENSMUST00000185233	0	546
2085	1	ENSMUSG00000026409	130717238	['ENSMUST00000186777']	1	1	13	5	6	2085	Pfkfb2_ENSMUSG00000026409	Pfkfb2-206_ENSMUST00000186777	0	547
2096	1	ENSMUSG00000026414	135836354	['ENSMUST00000188028']	1	1	15	5	8	2096	Tnnt2_ENSMUSG00000026414	Tnnt2-209_ENSMUST00000188028	0	548
2097	1	ENSMUSG00000026414	135836386	['ENSMUST00000178204']	1	1	15	5	8	2097	Tnnt2_ENSMUSG00000026414	Tnnt2-205_ENSMUST00000178204	0	549
2102	1	ENSMUSG00000026414	135840699	['ENSMUST00000189826']	1	1	15	5	8	2102	Tnnt2_ENSMUSG00000026414	Tnnt2-213_ENSMUST00000189826	0	550
2103	1	ENSMUSG00000026414	135840857	['ENSMUST00000112087']	1	1	15	5	8	2103	Tnnt2_ENSMUSG00000026414	Tnnt2-204_ENSMUST00000112087	0	551
2112	1	ENSMUSG00000026418	135779434	['ENSMUST00000187830']	1	1	9	2	7	2112	Tnni1_ENSMUSG00000026418	Tnni1-209_ENSMUST00000187830	0	552
2114	1	ENSMUSG00000026418	135799402	['ENSMUST00000152208']	1	1	9	2	7	2114	Tnni1_ENSMUSG00000026418	Tnni1-207_ENSMUST00000152208	0	553
2116	1	ENSMUSG00000026418	135799511	['ENSMUST00000154463']	1	1	9	2	7	2116	Tnni1_ENSMUSG00000026418	Tnni1-208_ENSMUST00000154463	0	554
2129	1	ENSMUSG00000026425	131311065	['ENSMUST00000189892']	1	1	12	2	10	2129	Srgap2_ENSMUSG00000026425	Srgap2-210_ENSMUST00000189892	0	555
2130	1	ENSMUSG00000026425	131332263	['ENSMUST00000188437']	1	1	12	2	10	2130	Srgap2_ENSMUSG00000026425	Srgap2-207_ENSMUST00000188437	0	556
2131	1	ENSMUSG00000026425	131333070	['ENSMUST00000190336']	1	1	12	2	10	2131	Srgap2_ENSMUSG00000026425	Srgap2-212_ENSMUST00000190336	0	557
2132	1	ENSMUSG00000026425	131344547	['ENSMUST00000188770']	1	1	12	2	10	2132	Srgap2_ENSMUSG00000026425	Srgap2-209_ENSMUST00000188770	0	558
2133	1	ENSMUSG00000026425	131364064	['ENSMUST00000185596']	1	1	12	2	10	2133	Srgap2_ENSMUSG00000026425	Srgap2-203_ENSMUST00000185596	0	559
2134	1	ENSMUSG00000026425	131504366	['ENSMUST00000187273']	1	1	12	2	10	2134	Srgap2_ENSMUSG00000026425	Srgap2-206_ENSMUST00000187273	0	560
2135	1	ENSMUSG00000026425	131514232	['ENSMUST00000185445']	1	1	12	2	10	2135	Srgap2_ENSMUSG00000026425	Srgap2-202_ENSMUST00000185445	0	561
2136	1	ENSMUSG00000026425	131527347	['ENSMUST00000097588', 'ENSMUST00000186543']	2	2	12	2	10	2136	Srgap2_ENSMUSG00000026425	Srgap2-201_ENSMUST00000097588	0	562
2136	1	ENSMUSG00000026425	131527347	['ENSMUST00000097588', 'ENSMUST00000186543']	2	2	12	2	10	2136	Srgap2_ENSMUSG00000026425	Srgap2-204_ENSMUST00000186543	0	562
2137	1	ENSMUSG00000026425	131527352	['ENSMUST00000189893']	1	1	12	2	10	2137	Srgap2_ENSMUSG00000026425	Srgap2-211_ENSMUST00000189893	0	563
2142	1	ENSMUSG00000026427	131153181	['ENSMUST00000139468', 'ENSMUST00000112446', 'ENSMUST00000068805', 'ENSMUST00000149119', 'ENSMUST00000151874', 'ENSMUST00000068791', 'ENSMUST00000131855']	7	7	8	7	1	2142	Eif2d_ENSMUSG00000026427	Eif2d-205_ENSMUST00000139468	0	564
2142	1	ENSMUSG00000026427	131153181	['ENSMUST00000139468', 'ENSMUST00000112446', 'ENSMUST00000068805', 'ENSMUST00000149119', 'ENSMUST00000151874', 'ENSMUST00000068791', 'ENSMUST00000131855']	7	7	8	7	1	2142	Eif2d_ENSMUSG00000026427	Eif2d-203_ENSMUST00000112446	0	564
2142	1	ENSMUSG00000026427	131153181	['ENSMUST00000139468', 'ENSMUST00000112446', 'ENSMUST00000068805', 'ENSMUST00000149119', 'ENSMUST00000151874', 'ENSMUST00000068791', 'ENSMUST00000131855']	7	7	8	7	1	2142	Eif2d_ENSMUSG00000026427	Eif2d-202_ENSMUST00000068805	0	564
2142	1	ENSMUSG00000026427	131153181	['ENSMUST00000139468', 'ENSMUST00000112446', 'ENSMUST00000068805', 'ENSMUST00000149119', 'ENSMUST00000151874', 'ENSMUST00000068791', 'ENSMUST00000131855']	7	7	8	7	1	2142	Eif2d_ENSMUSG00000026427	Eif2d-206_ENSMUST00000149119	0	564
2142	1	ENSMUSG00000026427	131153181	['ENSMUST00000139468', 'ENSMUST00000112446', 'ENSMUST00000068805', 'ENSMUST00000149119', 'ENSMUST00000151874', 'ENSMUST00000068791', 'ENSMUST00000131855']	7	7	8	7	1	2142	Eif2d_ENSMUSG00000026427	Eif2d-207_ENSMUST00000151874	0	564
2142	1	ENSMUSG00000026427	131153181	['ENSMUST00000139468', 'ENSMUST00000112446', 'ENSMUST00000068805', 'ENSMUST00000149119', 'ENSMUST00000151874', 'ENSMUST00000068791', 'ENSMUST00000131855']	7	7	8	7	1	2142	Eif2d_ENSMUSG00000026427	Eif2d-201_ENSMUST00000068791	0	564
2142	1	ENSMUSG00000026427	131153181	['ENSMUST00000139468', 'ENSMUST00000112446', 'ENSMUST00000068805', 'ENSMUST00000149119', 'ENSMUST00000151874', 'ENSMUST00000068791', 'ENSMUST00000131855']	7	7	8	7	1	2142	Eif2d_ENSMUSG00000026427	Eif2d-204_ENSMUST00000131855	0	564
2143	1	ENSMUSG00000026427	131166379	['ENSMUST00000153651']	1	1	8	7	1	2143	Eif2d_ENSMUSG00000026427	Eif2d-208_ENSMUST00000153651	0	565
2149	1	ENSMUSG00000026430	131200135	['ENSMUST00000068564']	1	1	5	3	2	2149	Rassf5_ENSMUSG00000026430	Rassf5-202_ENSMUST00000068564	0	566
2150	1	ENSMUSG00000026430	131233575	['ENSMUST00000212202']	1	1	5	3	2	2150	Rassf5_ENSMUSG00000026430	Rassf5-205_ENSMUST00000212202	0	567
2151	1	ENSMUSG00000026430	131245258	['ENSMUST00000027688', 'ENSMUST00000112442', 'ENSMUST00000124796']	3	3	5	3	2	2151	Rassf5_ENSMUSG00000026430	Rassf5-201_ENSMUST00000027688	0	568
2151	1	ENSMUSG00000026430	131245258	['ENSMUST00000027688', 'ENSMUST00000112442', 'ENSMUST00000124796']	3	3	5	3	2	2151	Rassf5_ENSMUSG00000026430	Rassf5-203_ENSMUST00000112442	0	568
2151	1	ENSMUSG00000026430	131245258	['ENSMUST00000027688', 'ENSMUST00000112442', 'ENSMUST00000124796']	3	3	5	3	2	2151	Rassf5_ENSMUSG00000026430	Rassf5-204_ENSMUST00000124796	0	568
2196	1	ENSMUSG00000026447	133045667	['ENSMUST00000153707']	1	1	4	3	1	2196	Pik3c2b_ENSMUSG00000026447	Pik3c2b-204_ENSMUST00000153707	0	569
2197	1	ENSMUSG00000026447	133046012	['ENSMUST00000145153', 'ENSMUST00000124934', 'ENSMUST00000077730']	3	3	4	3	1	2197	Pik3c2b_ENSMUSG00000026447	Pik3c2b-203_ENSMUST00000145153	0	570
2197	1	ENSMUSG00000026447	133046012	['ENSMUST00000145153', 'ENSMUST00000124934', 'ENSMUST00000077730']	3	3	4	3	1	2197	Pik3c2b_ENSMUSG00000026447	Pik3c2b-202_ENSMUST00000124934	0	570
2197	1	ENSMUSG00000026447	133046012	['ENSMUST00000145153', 'ENSMUST00000124934', 'ENSMUST00000077730']	3	3	4	3	1	2197	Pik3c2b_ENSMUSG00000026447	Pik3c2b-201_ENSMUST00000077730	0	570
2199	1	ENSMUSG00000026450	134138646	['ENSMUST00000086475']	1	1	3	2	1	2199	Chit1_ENSMUSG00000026450	Chit1-201_ENSMUST00000086475	0	571
2204	1	ENSMUSG00000026455	134455531	['ENSMUST00000133721', 'ENSMUST00000112232', 'ENSMUST00000027725']	3	3	6	3	3	2204	Klhl12_ENSMUSG00000026455	Klhl12-204_ENSMUST00000133721	0	572
2204	1	ENSMUSG00000026455	134455531	['ENSMUST00000133721', 'ENSMUST00000112232', 'ENSMUST00000027725']	3	3	6	3	3	2204	Klhl12_ENSMUSG00000026455	Klhl12-202_ENSMUST00000112232	0	572
2204	1	ENSMUSG00000026455	134455531	['ENSMUST00000133721', 'ENSMUST00000112232', 'ENSMUST00000027725']	3	3	6	3	3	2204	Klhl12_ENSMUSG00000026455	Klhl12-201_ENSMUST00000027725	0	572
2205	1	ENSMUSG00000026455	134455555	['ENSMUST00000116528']	1	1	6	3	3	2205	Klhl12_ENSMUSG00000026455	Klhl12-203_ENSMUST00000116528	0	573
2206	1	ENSMUSG00000026455	134468879	['ENSMUST00000189981']	1	1	6	3	3	2206	Klhl12_ENSMUSG00000026455	Klhl12-206_ENSMUST00000189981	0	574
2207	1	ENSMUSG00000026455	134475280	['ENSMUST00000141458']	1	1	6	3	3	2207	Klhl12_ENSMUSG00000026455	Klhl12-205_ENSMUST00000141458	0	575
2209	1	ENSMUSG00000026456	134405781	['ENSMUST00000154237', 'ENSMUST00000027726']	2	2	10	2	6	2209	Cyb5r1_ENSMUSG00000026456	Cyb5r1-205_ENSMUST00000154237	0	576
2209	1	ENSMUSG00000026456	134405781	['ENSMUST00000154237', 'ENSMUST00000027726']	2	2	10	2	6	2209	Cyb5r1_ENSMUSG00000026456	Cyb5r1-201_ENSMUST00000027726	0	576
2211	1	ENSMUSG00000026456	134406003	['ENSMUST00000130836']	1	1	10	2	6	2211	Cyb5r1_ENSMUSG00000026456	Cyb5r1-203_ENSMUST00000130836	0	577
2212	1	ENSMUSG00000026456	134406004	['ENSMUST00000173908']	1	1	10	2	6	2212	Cyb5r1_ENSMUSG00000026456	Cyb5r1-208_ENSMUST00000173908	0	578
2214	1	ENSMUSG00000026456	134406028	['ENSMUST00000133686']	1	1	10	2	6	2214	Cyb5r1_ENSMUSG00000026456	Cyb5r1-204_ENSMUST00000133686	0	579
2215	1	ENSMUSG00000026456	134406313	['ENSMUST00000127412', 'ENSMUST00000172795']	2	2	10	2	6	2215	Cyb5r1_ENSMUSG00000026456	Cyb5r1-202_ENSMUST00000127412	0	580
2215	1	ENSMUSG00000026456	134406313	['ENSMUST00000127412', 'ENSMUST00000172795']	2	2	10	2	6	2215	Cyb5r1_ENSMUSG00000026456	Cyb5r1-207_ENSMUST00000172795	0	580
2220	1	ENSMUSG00000026458	134304808	['ENSMUST00000189862']	1	1	6	2	4	2220	Ppfia4_ENSMUSG00000026458	Ppfia4-206_ENSMUST00000189862	0	581
2221	1	ENSMUSG00000026458	134304846	['ENSMUST00000186964']	1	1	6	2	4	2221	Ppfia4_ENSMUSG00000026458	Ppfia4-204_ENSMUST00000186964	0	582
2222	1	ENSMUSG00000026458	134311598	['ENSMUST00000186553']	1	1	6	2	4	2222	Ppfia4_ENSMUSG00000026458	Ppfia4-202_ENSMUST00000186553	0	583
2226	1	ENSMUSG00000026463	133701881	['ENSMUST00000167348']	1	1	8	2	6	2226	Atp2b4_ENSMUSG00000026463	Atp2b4-208_ENSMUST00000167348	0	584
2229	1	ENSMUSG00000026463	133753681	['ENSMUST00000125659']	1	1	8	2	6	2229	Atp2b4_ENSMUSG00000026463	Atp2b4-203_ENSMUST00000125659	0	585
2230	1	ENSMUSG00000026463	133753747	['ENSMUST00000048953', 'ENSMUST00000165602']	2	2	8	2	6	2230	Atp2b4_ENSMUSG00000026463	Atp2b4-201_ENSMUST00000048953	0	586
2230	1	ENSMUSG00000026463	133753747	['ENSMUST00000048953', 'ENSMUST00000165602']	2	2	8	2	6	2230	Atp2b4_ENSMUSG00000026463	Atp2b4-207_ENSMUST00000165602	0	586
2231	1	ENSMUSG00000026463	133801036	['ENSMUST00000128692']	1	1	8	2	6	2231	Atp2b4_ENSMUSG00000026463	Atp2b4-204_ENSMUST00000128692	0	587
2232	1	ENSMUSG00000026463	133801041	['ENSMUST00000143567']	1	1	8	2	6	2232	Atp2b4_ENSMUSG00000026463	Atp2b4-206_ENSMUST00000143567	0	588
2233	1	ENSMUSG00000026466	156018619	['ENSMUST00000124212']	1	1	10	3	7	2233	Tor1aip1_ENSMUSG00000026466	Tor1aip1-204_ENSMUST00000124212	0	589
2234	1	ENSMUSG00000026466	156032953	['ENSMUST00000136397']	1	1	10	3	7	2234	Tor1aip1_ENSMUSG00000026466	Tor1aip1-207_ENSMUST00000136397	0	590
2235	1	ENSMUSG00000026466	156034817	['ENSMUST00000169241']	1	1	10	3	7	2235	Tor1aip1_ENSMUSG00000026466	Tor1aip1-210_ENSMUST00000169241	0	591
2236	1	ENSMUSG00000026466	156034880	['ENSMUST00000141878']	1	1	10	3	7	2236	Tor1aip1_ENSMUSG00000026466	Tor1aip1-208_ENSMUST00000141878	0	592
2237	1	ENSMUSG00000026466	156036050	['ENSMUST00000123705']	1	1	10	3	7	2237	Tor1aip1_ENSMUSG00000026466	Tor1aip1-203_ENSMUST00000123705	0	593
2238	1	ENSMUSG00000026466	156036147	['ENSMUST00000141980']	1	1	10	3	7	2238	Tor1aip1_ENSMUSG00000026466	Tor1aip1-209_ENSMUST00000141980	0	594
2239	1	ENSMUSG00000026466	156036427	['ENSMUST00000097527']	1	1	10	3	7	2239	Tor1aip1_ENSMUSG00000026466	Tor1aip1-202_ENSMUST00000097527	0	595
2240	1	ENSMUSG00000026466	156036480	['ENSMUST00000136331', 'ENSMUST00000027738', 'ENSMUST00000130995']	3	3	10	3	7	2240	Tor1aip1_ENSMUSG00000026466	Tor1aip1-206_ENSMUST00000136331	0	596
2240	1	ENSMUSG00000026466	156036480	['ENSMUST00000136331', 'ENSMUST00000027738', 'ENSMUST00000130995']	3	3	10	3	7	2240	Tor1aip1_ENSMUSG00000026466	Tor1aip1-201_ENSMUST00000027738	0	596
2240	1	ENSMUSG00000026466	156036480	['ENSMUST00000136331', 'ENSMUST00000027738', 'ENSMUST00000130995']	3	3	10	3	7	2240	Tor1aip1_ENSMUSG00000026466	Tor1aip1-205_ENSMUST00000130995	0	596
2278	1	ENSMUSG00000026479	153186047	['ENSMUST00000185356']	1	1	6	2	4	2278	Lamc2_ENSMUSG00000026479	Lamc2-203_ENSMUST00000185356	0	597
2304	1	ENSMUSG00000026489	180178631	['ENSMUST00000161300']	1	1	17	2	13	2304	Coq8a_ENSMUSG00000026489	Coq8a-209_ENSMUST00000161300	0	598
2306	1	ENSMUSG00000026489	180182097	['ENSMUST00000161632']	1	1	17	2	13	2306	Coq8a_ENSMUSG00000026489	Coq8a-211_ENSMUST00000161632	0	599
2308	1	ENSMUSG00000026489	180193483	['ENSMUST00000160482']	1	1	17	2	13	2308	Coq8a_ENSMUSG00000026489	Coq8a-207_ENSMUST00000160482	0	600
2309	1	ENSMUSG00000026489	180193485	['ENSMUST00000170472']	1	1	17	2	13	2309	Coq8a_ENSMUSG00000026489	Coq8a-217_ENSMUST00000170472	0	601
2312	1	ENSMUSG00000026489	180195938	['ENSMUST00000160879']	1	1	17	2	13	2312	Coq8a_ENSMUSG00000026489	Coq8a-208_ENSMUST00000160879	0	602
2313	1	ENSMUSG00000026489	180195961	['ENSMUST00000162769', 'ENSMUST00000161379']	2	2	17	2	13	2313	Coq8a_ENSMUSG00000026489	Coq8a-216_ENSMUST00000162769	0	603
2313	1	ENSMUSG00000026489	180195961	['ENSMUST00000162769', 'ENSMUST00000161379']	2	2	17	2	13	2313	Coq8a_ENSMUSG00000026489	Coq8a-210_ENSMUST00000161379	0	603
2316	1	ENSMUSG00000026489	180196020	['ENSMUST00000027766']	1	1	17	2	13	2316	Coq8a_ENSMUSG00000026489	Coq8a-201_ENSMUST00000027766	0	604
2319	1	ENSMUSG00000026490	179960472	['ENSMUST00000097453']	1	1	18	3	15	2319	Cdc42bpa_ENSMUSG00000026490	Cdc42bpa-203_ENSMUST00000097453	0	605
2320	1	ENSMUSG00000026490	179960585	['ENSMUST00000111117']	1	1	18	3	15	2320	Cdc42bpa_ENSMUSG00000026490	Cdc42bpa-204_ENSMUST00000111117	0	606
2321	1	ENSMUSG00000026490	179960760	['ENSMUST00000134959']	1	1	18	3	15	2321	Cdc42bpa_ENSMUSG00000026490	Cdc42bpa-208_ENSMUST00000134959	0	607
2322	1	ENSMUSG00000026490	179961110	['ENSMUST00000076687', 'ENSMUST00000097450', 'ENSMUST00000212756']	3	3	18	3	15	2322	Cdc42bpa_ENSMUSG00000026490	Cdc42bpa-201_ENSMUST00000076687	0	608
2322	1	ENSMUSG00000026490	179961110	['ENSMUST00000076687', 'ENSMUST00000097450', 'ENSMUST00000212756']	3	3	18	3	15	2322	Cdc42bpa_ENSMUSG00000026490	Cdc42bpa-202_ENSMUST00000097450	0	608
2322	1	ENSMUSG00000026490	179961110	['ENSMUST00000076687', 'ENSMUST00000097450', 'ENSMUST00000212756']	3	3	18	3	15	2322	Cdc42bpa_ENSMUSG00000026490	Cdc42bpa-218_ENSMUST00000212756	0	608
2323	1	ENSMUSG00000026490	179975899	['ENSMUST00000143350']	1	1	18	3	15	2323	Cdc42bpa_ENSMUSG00000026490	Cdc42bpa-213_ENSMUST00000143350	0	609
2324	1	ENSMUSG00000026490	179990740	['ENSMUST00000132894']	1	1	18	3	15	2324	Cdc42bpa_ENSMUSG00000026490	Cdc42bpa-206_ENSMUST00000132894	0	610
2325	1	ENSMUSG00000026490	180084483	['ENSMUST00000139002']	1	1	18	3	15	2325	Cdc42bpa_ENSMUSG00000026490	Cdc42bpa-210_ENSMUST00000139002	0	611
2326	1	ENSMUSG00000026490	180101144	['ENSMUST00000133890']	1	1	18	3	15	2326	Cdc42bpa_ENSMUSG00000026490	Cdc42bpa-207_ENSMUST00000133890	0	612
2327	1	ENSMUSG00000026490	180107017	['ENSMUST00000152582']	1	1	18	3	15	2327	Cdc42bpa_ENSMUSG00000026490	Cdc42bpa-216_ENSMUST00000152582	0	613
2329	1	ENSMUSG00000026490	180109192	['ENSMUST00000143176']	1	1	18	3	15	2329	Cdc42bpa_ENSMUSG00000026490	Cdc42bpa-212_ENSMUST00000143176	0	614
2330	1	ENSMUSG00000026490	180109265	['ENSMUST00000135056']	1	1	18	3	15	2330	Cdc42bpa_ENSMUSG00000026490	Cdc42bpa-209_ENSMUST00000135056	0	615
2331	1	ENSMUSG00000026490	180111339	['ENSMUST00000145181']	1	1	18	3	15	2331	Cdc42bpa_ENSMUSG00000026490	Cdc42bpa-214_ENSMUST00000145181	0	616
2332	1	ENSMUSG00000026490	180111357	['ENSMUST00000143161']	1	1	18	3	15	2332	Cdc42bpa_ENSMUSG00000026490	Cdc42bpa-211_ENSMUST00000143161	0	617
2333	1	ENSMUSG00000026490	180123766	['ENSMUST00000145274']	1	1	18	3	15	2333	Cdc42bpa_ENSMUSG00000026490	Cdc42bpa-215_ENSMUST00000145274	0	618
2334	1	ENSMUSG00000026490	180161007	['ENSMUST00000129754']	1	1	18	3	15	2334	Cdc42bpa_ENSMUSG00000026490	Cdc42bpa-205_ENSMUST00000129754	0	619
2349	1	ENSMUSG00000026494	178529125	['ENSMUST00000193931', 'ENSMUST00000161017']	2	2	3	2	1	2349	Kif26b_ENSMUSG00000026494	Kif26b-203_ENSMUST00000193931	0	620
2349	1	ENSMUSG00000026494	178529125	['ENSMUST00000193931', 'ENSMUST00000161017']	2	2	3	2	1	2349	Kif26b_ENSMUSG00000026494	Kif26b-202_ENSMUST00000161017	0	620
2370	1	ENSMUSG00000026504	176814660	['ENSMUST00000150429', 'ENSMUST00000056773', 'ENSMUST00000133305', 'ENSMUST00000027785', 'ENSMUST00000123409']	5	5	6	5	1	2370	Sdccag8_ENSMUSG00000026504	Sdccag8-206_ENSMUST00000150429	0	621
2370	1	ENSMUSG00000026504	176814660	['ENSMUST00000150429', 'ENSMUST00000056773', 'ENSMUST00000133305', 'ENSMUST00000027785', 'ENSMUST00000123409']	5	5	6	5	1	2370	Sdccag8_ENSMUSG00000026504	Sdccag8-202_ENSMUST00000056773	0	621
2370	1	ENSMUSG00000026504	176814660	['ENSMUST00000150429', 'ENSMUST00000056773', 'ENSMUST00000133305', 'ENSMUST00000027785', 'ENSMUST00000123409']	5	5	6	5	1	2370	Sdccag8_ENSMUSG00000026504	Sdccag8-204_ENSMUST00000133305	0	621
2370	1	ENSMUSG00000026504	176814660	['ENSMUST00000150429', 'ENSMUST00000056773', 'ENSMUST00000133305', 'ENSMUST00000027785', 'ENSMUST00000123409']	5	5	6	5	1	2370	Sdccag8_ENSMUSG00000026504	Sdccag8-201_ENSMUST00000027785	0	621
2370	1	ENSMUSG00000026504	176814660	['ENSMUST00000150429', 'ENSMUST00000056773', 'ENSMUST00000133305', 'ENSMUST00000027785', 'ENSMUST00000123409']	5	5	6	5	1	2370	Sdccag8_ENSMUSG00000026504	Sdccag8-203_ENSMUST00000123409	0	621
2371	1	ENSMUSG00000026504	176998009	['ENSMUST00000139589']	1	1	6	5	1	2371	Sdccag8_ENSMUSG00000026504	Sdccag8-205_ENSMUST00000139589	0	622
2439	1	ENSMUSG00000026547	172501252	['ENSMUST00000111228']	1	1	4	2	2	2439	Tagln2_ENSMUSG00000026547	Tagln2-201_ENSMUST00000111228	0	623
2462	1	ENSMUSG00000026556	172009029	['ENSMUST00000148363']	1	1	6	2	4	2462	Vangl2_ENSMUSG00000026556	Vangl2-205_ENSMUST00000148363	0	624
2463	1	ENSMUSG00000026556	172026711	['ENSMUST00000153662']	1	1	6	2	4	2463	Vangl2_ENSMUSG00000026556	Vangl2-206_ENSMUST00000153662	0	625
2464	1	ENSMUSG00000026556	172027268	['ENSMUST00000138714']	1	1	6	2	4	2464	Vangl2_ENSMUSG00000026556	Vangl2-204_ENSMUST00000138714	0	626
2465	1	ENSMUSG00000026556	172027295	['ENSMUST00000027837', 'ENSMUST00000111264']	2	2	6	2	4	2465	Vangl2_ENSMUSG00000026556	Vangl2-201_ENSMUST00000027837	0	627
2465	1	ENSMUSG00000026556	172027295	['ENSMUST00000027837', 'ENSMUST00000111264']	2	2	6	2	4	2465	Vangl2_ENSMUSG00000026556	Vangl2-203_ENSMUST00000111264	0	627
2483	1	ENSMUSG00000026565	165892119	['ENSMUST00000176004']	1	1	18	2	10	2483	Pou2f1_ENSMUSG00000026565	Pou2f1-210_ENSMUST00000176004	0	628
2484	1	ENSMUSG00000026565	165913283	['ENSMUST00000159212']	1	1	18	2	10	2484	Pou2f1_ENSMUSG00000026565	Pou2f1-207_ENSMUST00000159212	0	629
2489	1	ENSMUSG00000026565	166002609	['ENSMUST00000111429', 'ENSMUST00000176800']	2	2	18	2	10	2489	Pou2f1_ENSMUSG00000026565	Pou2f1-206_ENSMUST00000111429	0	630
2489	1	ENSMUSG00000026565	166002609	['ENSMUST00000111429', 'ENSMUST00000176800']	2	2	18	2	10	2489	Pou2f1_ENSMUSG00000026565	Pou2f1-212_ENSMUST00000176800	0	630
2490	1	ENSMUSG00000026565	166002613	['ENSMUST00000177358']	1	1	18	2	10	2490	Pou2f1_ENSMUSG00000026565	Pou2f1-214_ENSMUST00000177358	0	631
2491	1	ENSMUSG00000026565	166002615	['ENSMUST00000177472']	1	1	18	2	10	2491	Pou2f1_ENSMUSG00000026565	Pou2f1-215_ENSMUST00000177472	0	632
2493	1	ENSMUSG00000026565	166002622	['ENSMUST00000160908']	1	1	18	2	10	2493	Pou2f1_ENSMUSG00000026565	Pou2f1-209_ENSMUST00000160908	0	633
2494	1	ENSMUSG00000026565	166002629	['ENSMUST00000027850', 'ENSMUST00000176101']	2	2	18	2	10	2494	Pou2f1_ENSMUSG00000026565	Pou2f1-201_ENSMUST00000027850	0	634
2494	1	ENSMUSG00000026565	166002629	['ENSMUST00000027850', 'ENSMUST00000176101']	2	2	18	2	10	2494	Pou2f1_ENSMUSG00000026565	Pou2f1-211_ENSMUST00000176101	0	634
2495	1	ENSMUSG00000026565	166002678	['ENSMUST00000160260']	1	1	18	2	10	2495	Pou2f1_ENSMUSG00000026565	Pou2f1-208_ENSMUST00000160260	0	635
2510	1	ENSMUSG00000026567	165485193	['ENSMUST00000194745']	1	1	10	3	7	2510	Adcy10_ENSMUSG00000026567	Adcy10-209_ENSMUST00000194745	0	636
2514	1	ENSMUSG00000026567	165516674	['ENSMUST00000194554']	1	1	10	3	7	2514	Adcy10_ENSMUSG00000026567	Adcy10-208_ENSMUST00000194554	0	637
2532	1	ENSMUSG00000026575	164304121	['ENSMUST00000193808']	1	1	10	2	8	2532	Nme7_ENSMUSG00000026575	Nme7-208_ENSMUST00000193808	0	638
2533	1	ENSMUSG00000026575	164307672	['ENSMUST00000193683']	1	1	10	2	8	2533	Nme7_ENSMUSG00000026575	Nme7-207_ENSMUST00000193683	0	639
2534	1	ENSMUSG00000026575	164307727	['ENSMUST00000195474']	1	1	10	2	8	2534	Nme7_ENSMUSG00000026575	Nme7-210_ENSMUST00000195474	0	640
2535	1	ENSMUSG00000026575	164307748	['ENSMUST00000192225']	1	1	10	2	8	2535	Nme7_ENSMUSG00000026575	Nme7-203_ENSMUST00000192225	0	641
2536	1	ENSMUSG00000026575	164308073	['ENSMUST00000191947']	1	1	10	2	8	2536	Nme7_ENSMUSG00000026575	Nme7-202_ENSMUST00000191947	0	642
2537	1	ENSMUSG00000026575	164308097	['ENSMUST00000193237']	1	1	10	2	8	2537	Nme7_ENSMUSG00000026575	Nme7-205_ENSMUST00000193237	0	643
2538	1	ENSMUSG00000026575	164312879	['ENSMUST00000086028']	1	1	10	2	8	2538	Nme7_ENSMUSG00000026575	Nme7-201_ENSMUST00000086028	0	644
2539	1	ENSMUSG00000026575	164345219	['ENSMUST00000194694']	1	1	10	2	8	2539	Nme7_ENSMUSG00000026575	Nme7-209_ENSMUST00000194694	0	645
2545	1	ENSMUSG00000026577	164307272	['ENSMUST00000124007']	1	1	5	2	3	2545	Blzf1_ENSMUSG00000026577	Blzf1-204_ENSMUST00000124007	0	646
2546	1	ENSMUSG00000026577	164307471	['ENSMUST00000148884']	1	1	5	2	3	2546	Blzf1_ENSMUSG00000026577	Blzf1-205_ENSMUST00000148884	0	647
2547	1	ENSMUSG00000026577	164307484	['ENSMUST00000027866']	1	1	5	2	3	2547	Blzf1_ENSMUSG00000026577	Blzf1-201_ENSMUST00000027866	0	648
2548	1	ENSMUSG00000026577	164307489	['ENSMUST00000120447', 'ENSMUST00000086032']	2	2	5	2	3	2548	Blzf1_ENSMUSG00000026577	Blzf1-203_ENSMUST00000120447	0	649
2548	1	ENSMUSG00000026577	164307489	['ENSMUST00000120447', 'ENSMUST00000086032']	2	2	5	2	3	2548	Blzf1_ENSMUSG00000026577	Blzf1-202_ENSMUST00000086032	0	649
2646	1	ENSMUSG00000026605	189671142	['ENSMUST00000194624']	1	1	6	3	3	2646	Cenpf_ENSMUSG00000026605	Cenpf-206_ENSMUST00000194624	0	650
2675	1	ENSMUSG00000026611	187215465	['ENSMUST00000183819']	1	1	8	2	6	2675	Spata17_ENSMUSG00000026611	Spata17-205_ENSMUST00000183819	0	651
2677	1	ENSMUSG00000026615	185363044	['ENSMUST00000192284', 'ENSMUST00000046514']	2	2	9	2	7	2677	Eprs_ENSMUSG00000026615	Eprs-204_ENSMUST00000192284	0	652
2677	1	ENSMUSG00000026615	185363044	['ENSMUST00000192284', 'ENSMUST00000046514']	2	2	9	2	7	2677	Eprs_ENSMUSG00000026615	Eprs-201_ENSMUST00000046514	0	652
2678	1	ENSMUSG00000026615	185363058	['ENSMUST00000192588']	1	1	9	2	7	2678	Eprs_ENSMUSG00000026615	Eprs-206_ENSMUST00000192588	0	653
2679	1	ENSMUSG00000026615	185363132	['ENSMUST00000193788']	1	1	9	2	7	2679	Eprs_ENSMUSG00000026615	Eprs-207_ENSMUST00000193788	0	654
2680	1	ENSMUSG00000026615	185363184	['ENSMUST00000191900']	1	1	9	2	7	2680	Eprs_ENSMUSG00000026615	Eprs-202_ENSMUST00000191900	0	655
2681	1	ENSMUSG00000026615	185365471	['ENSMUST00000194157']	1	1	9	2	7	2681	Eprs_ENSMUSG00000026615	Eprs-208_ENSMUST00000194157	0	656
2682	1	ENSMUSG00000026615	185367590	['ENSMUST00000195824']	1	1	9	2	7	2682	Eprs_ENSMUSG00000026615	Eprs-209_ENSMUST00000195824	0	657
2683	1	ENSMUSG00000026615	185367597	['ENSMUST00000192324']	1	1	9	2	7	2683	Eprs_ENSMUSG00000026615	Eprs-205_ENSMUST00000192324	0	658
2684	1	ENSMUSG00000026615	185399658	['ENSMUST00000192049']	1	1	9	2	7	2684	Eprs_ENSMUSG00000026615	Eprs-203_ENSMUST00000192049	0	659
2686	1	ENSMUSG00000026616	195154237	['ENSMUST00000192604']	1	1	12	3	9	2686	Cr2_ENSMUSG00000026616	Cr2-203_ENSMUST00000192604	0	660
2700	1	ENSMUSG00000026618	185288282	['ENSMUST00000131770']	1	1	5	4	1	2700	Iars2_ENSMUSG00000026618	Iars2-204_ENSMUST00000131770	0	661
2701	1	ENSMUSG00000026618	185329396	['ENSMUST00000027921', 'ENSMUST00000110975', 'ENSMUST00000110974', 'ENSMUST00000153211']	4	4	5	4	1	2701	Iars2_ENSMUSG00000026618	Iars2-201_ENSMUST00000027921	0	662
2701	1	ENSMUSG00000026618	185329396	['ENSMUST00000027921', 'ENSMUST00000110975', 'ENSMUST00000110974', 'ENSMUST00000153211']	4	4	5	4	1	2701	Iars2_ENSMUSG00000026618	Iars2-203_ENSMUST00000110975	0	662
2701	1	ENSMUSG00000026618	185329396	['ENSMUST00000027921', 'ENSMUST00000110975', 'ENSMUST00000110974', 'ENSMUST00000153211']	4	4	5	4	1	2701	Iars2_ENSMUSG00000026618	Iars2-202_ENSMUST00000110974	0	662
2701	1	ENSMUSG00000026618	185329396	['ENSMUST00000027921', 'ENSMUST00000110975', 'ENSMUST00000110974', 'ENSMUST00000153211']	4	4	5	4	1	2701	Iars2_ENSMUSG00000026618	Iars2-205_ENSMUST00000153211	0	662
2711	1	ENSMUSG00000026623	191717834	['ENSMUST00000133076', 'ENSMUST00000110855']	2	2	5	2	3	2711	Lpgat1_ENSMUSG00000026623	Lpgat1-204_ENSMUST00000133076	0	663
2711	1	ENSMUSG00000026623	191717834	['ENSMUST00000133076', 'ENSMUST00000110855']	2	2	5	2	3	2711	Lpgat1_ENSMUSG00000026623	Lpgat1-201_ENSMUST00000110855	0	663
2712	1	ENSMUSG00000026623	191718027	['ENSMUST00000138494']	1	1	5	2	3	2712	Lpgat1_ENSMUSG00000026623	Lpgat1-205_ENSMUST00000138494	0	664
2713	1	ENSMUSG00000026623	191718389	['ENSMUST00000110856']	1	1	5	2	3	2713	Lpgat1_ENSMUSG00000026623	Lpgat1-202_ENSMUST00000110856	0	665
2714	1	ENSMUSG00000026623	191718521	['ENSMUST00000130876']	1	1	5	2	3	2714	Lpgat1_ENSMUSG00000026623	Lpgat1-203_ENSMUST00000130876	0	666
2732	1	ENSMUSG00000026632	191049833	['ENSMUST00000156341']	1	1	9	4	5	2732	Tatdn3_ENSMUSG00000026632	Tatdn3-208_ENSMUST00000156341	0	667
2733	1	ENSMUSG00000026632	191058846	['ENSMUST00000153757']	1	1	9	4	5	2733	Tatdn3_ENSMUSG00000026632	Tatdn3-207_ENSMUST00000153757	0	668
2735	1	ENSMUSG00000026632	191062904	['ENSMUST00000085633', 'ENSMUST00000110891', 'ENSMUST00000143876', 'ENSMUST00000156527']	4	4	9	4	5	2735	Tatdn3_ENSMUSG00000026632	Tatdn3-202_ENSMUST00000085633	0	669
2735	1	ENSMUSG00000026632	191062904	['ENSMUST00000085633', 'ENSMUST00000110891', 'ENSMUST00000143876', 'ENSMUST00000156527']	4	4	9	4	5	2735	Tatdn3_ENSMUSG00000026632	Tatdn3-203_ENSMUST00000110891	0	669
2735	1	ENSMUSG00000026632	191062904	['ENSMUST00000085633', 'ENSMUST00000110891', 'ENSMUST00000143876', 'ENSMUST00000156527']	4	4	9	4	5	2735	Tatdn3_ENSMUSG00000026632	Tatdn3-206_ENSMUST00000143876	0	669
2735	1	ENSMUSG00000026632	191062904	['ENSMUST00000085633', 'ENSMUST00000110891', 'ENSMUST00000143876', 'ENSMUST00000156527']	4	4	9	4	5	2735	Tatdn3_ENSMUSG00000026632	Tatdn3-209_ENSMUST00000156527	0	669
2736	1	ENSMUSG00000026632	191062905	['ENSMUST00000027945']	1	1	9	4	5	2736	Tatdn3_ENSMUSG00000026632	Tatdn3-201_ENSMUST00000027945	0	670
2737	1	ENSMUSG00000026632	191062932	['ENSMUST00000110893']	1	1	9	4	5	2737	Tatdn3_ENSMUSG00000026632	Tatdn3-204_ENSMUST00000110893	0	671
2738	1	ENSMUSG00000026634	190925112	['ENSMUST00000027947']	1	1	10	4	6	2738	Angel2_ENSMUSG00000026634	Angel2-201_ENSMUST00000027947	0	672
2739	1	ENSMUSG00000026634	190928492	['ENSMUST00000137608', 'ENSMUST00000066632', 'ENSMUST00000123384', 'ENSMUST00000110899']	4	4	10	4	6	2739	Angel2_ENSMUSG00000026634	Angel2-208_ENSMUST00000137608	0	673
2739	1	ENSMUSG00000026634	190928492	['ENSMUST00000137608', 'ENSMUST00000066632', 'ENSMUST00000123384', 'ENSMUST00000110899']	4	4	10	4	6	2739	Angel2_ENSMUSG00000026634	Angel2-202_ENSMUST00000066632	0	673
2739	1	ENSMUSG00000026634	190928492	['ENSMUST00000137608', 'ENSMUST00000066632', 'ENSMUST00000123384', 'ENSMUST00000110899']	4	4	10	4	6	2739	Angel2_ENSMUSG00000026634	Angel2-204_ENSMUST00000123384	0	673
2739	1	ENSMUSG00000026634	190928492	['ENSMUST00000137608', 'ENSMUST00000066632', 'ENSMUST00000123384', 'ENSMUST00000110899']	4	4	10	4	6	2739	Angel2_ENSMUSG00000026634	Angel2-203_ENSMUST00000110899	0	673
2740	1	ENSMUSG00000026634	190928822	['ENSMUST00000135364']	1	1	10	4	6	2740	Angel2_ENSMUSG00000026634	Angel2-207_ENSMUST00000135364	0	674
2741	1	ENSMUSG00000026634	190928846	['ENSMUST00000144693']	1	1	10	4	6	2741	Angel2_ENSMUSG00000026634	Angel2-209_ENSMUST00000144693	0	675
2742	1	ENSMUSG00000026634	190928851	['ENSMUST00000130298']	1	1	10	4	6	2742	Angel2_ENSMUSG00000026634	Angel2-205_ENSMUST00000130298	0	676
2743	1	ENSMUSG00000026634	190928853	['ENSMUST00000134187']	1	1	10	4	6	2743	Angel2_ENSMUSG00000026634	Angel2-206_ENSMUST00000134187	0	677
2744	1	ENSMUSG00000026634	190937252	['ENSMUST00000146048']	1	1	10	4	6	2744	Angel2_ENSMUSG00000026634	Angel2-210_ENSMUST00000146048	0	678
2746	1	ENSMUSG00000026637	191999970	['ENSMUST00000192628']	1	1	5	2	3	2746	Traf5_ENSMUSG00000026637	Traf5-202_ENSMUST00000192628	0	679
2747	1	ENSMUSG00000026637	192059162	['ENSMUST00000195815', 'ENSMUST00000193355']	2	2	5	2	3	2747	Traf5_ENSMUSG00000026637	Traf5-205_ENSMUST00000195815	0	680
2747	1	ENSMUSG00000026637	192059162	['ENSMUST00000195815', 'ENSMUST00000193355']	2	2	5	2	3	2747	Traf5_ENSMUSG00000026637	Traf5-203_ENSMUST00000193355	0	680
2748	1	ENSMUSG00000026637	192092559	['ENSMUST00000085573']	1	1	5	2	3	2748	Traf5_ENSMUSG00000026637	Traf5-201_ENSMUST00000085573	0	681
2767	1	ENSMUSG00000026641	171411313	['ENSMUST00000159207', 'ENSMUST00000001284', 'ENSMUST00000161241']	3	3	10	3	7	2767	Usf1_ENSMUSG00000026641	Usf1-202_ENSMUST00000159207	0	682
2767	1	ENSMUSG00000026641	171411313	['ENSMUST00000159207', 'ENSMUST00000001284', 'ENSMUST00000161241']	3	3	10	3	7	2767	Usf1_ENSMUSG00000026641	Usf1-201_ENSMUST00000001284	0	682
2767	1	ENSMUSG00000026641	171411313	['ENSMUST00000159207', 'ENSMUST00000001284', 'ENSMUST00000161241']	3	3	10	3	7	2767	Usf1_ENSMUSG00000026641	Usf1-208_ENSMUST00000161241	0	682
2768	1	ENSMUSG00000026641	171411326	['ENSMUST00000161297']	1	1	10	3	7	2768	Usf1_ENSMUSG00000026641	Usf1-209_ENSMUST00000161297	0	683
2769	1	ENSMUSG00000026641	171411334	['ENSMUST00000160335']	1	1	10	3	7	2769	Usf1_ENSMUSG00000026641	Usf1-206_ENSMUST00000160335	0	684
2770	1	ENSMUSG00000026641	171411374	['ENSMUST00000159466']	1	1	10	3	7	2770	Usf1_ENSMUSG00000026641	Usf1-204_ENSMUST00000159466	0	685
2771	1	ENSMUSG00000026641	171411384	['ENSMUST00000160486']	1	1	10	3	7	2771	Usf1_ENSMUSG00000026641	Usf1-207_ENSMUST00000160486	0	686
2772	1	ENSMUSG00000026641	171411681	['ENSMUST00000167546']	1	1	10	3	7	2772	Usf1_ENSMUSG00000026641	Usf1-210_ENSMUST00000167546	0	687
2774	1	ENSMUSG00000026641	171417460	['ENSMUST00000159371']	1	1	10	3	7	2774	Usf1_ENSMUSG00000026641	Usf1-203_ENSMUST00000159371	0	688
2795	1	ENSMUSG00000026667	170214734	['ENSMUST00000150821']	1	1	3	2	1	2795	Uhmk1_ENSMUSG00000026667	Uhmk1-203_ENSMUST00000150821	0	689
2796	1	ENSMUSG00000026667	170215397	['ENSMUST00000027979', 'ENSMUST00000123399']	2	2	3	2	1	2796	Uhmk1_ENSMUSG00000026667	Uhmk1-201_ENSMUST00000027979	0	690
2796	1	ENSMUSG00000026667	170215397	['ENSMUST00000027979', 'ENSMUST00000123399']	2	2	3	2	1	2796	Uhmk1_ENSMUSG00000026667	Uhmk1-202_ENSMUST00000123399	0	690
2797	1	ENSMUSG00000026670	170143713	['ENSMUST00000161492']	1	1	9	2	7	2797	Uap1_ENSMUSG00000026670	Uap1-206_ENSMUST00000161492	0	691
2799	1	ENSMUSG00000026670	170174766	['ENSMUST00000191797']	1	1	9	2	7	2799	Uap1_ENSMUSG00000026670	Uap1-209_ENSMUST00000191797	0	692
2800	1	ENSMUSG00000026670	170174789	['ENSMUST00000161112']	1	1	9	2	7	2800	Uap1_ENSMUSG00000026670	Uap1-205_ENSMUST00000161112	0	693
2802	1	ENSMUSG00000026670	170174886	['ENSMUST00000191690']	1	1	9	2	7	2802	Uap1_ENSMUSG00000026670	Uap1-208_ENSMUST00000191690	0	694
2803	1	ENSMUSG00000026670	170174946	['ENSMUST00000111351', 'ENSMUST00000027981']	2	2	9	2	7	2803	Uap1_ENSMUSG00000026670	Uap1-203_ENSMUST00000111351	0	695
2803	1	ENSMUSG00000026670	170174946	['ENSMUST00000111351', 'ENSMUST00000027981']	2	2	9	2	7	2803	Uap1_ENSMUSG00000026670	Uap1-201_ENSMUST00000027981	0	695
2804	1	ENSMUSG00000026670	170174957	['ENSMUST00000111350']	1	1	9	2	7	2804	Uap1_ENSMUSG00000026670	Uap1-202_ENSMUST00000111350	0	696
2811	1	ENSMUSG00000026675	169965723	['ENSMUST00000133563']	1	1	4	2	2	2811	Hsd17b7_ENSMUSG00000026675	Hsd17b7-204_ENSMUST00000133563	0	697
2812	1	ENSMUSG00000026675	169966149	['ENSMUST00000123230']	1	1	4	2	2	2812	Hsd17b7_ENSMUSG00000026675	Hsd17b7-203_ENSMUST00000123230	0	698
2813	1	ENSMUSG00000026675	169969241	['ENSMUST00000027989', 'ENSMUST00000111353']	2	2	4	2	2	2813	Hsd17b7_ENSMUSG00000026675	Hsd17b7-201_ENSMUST00000027989	0	699
2813	1	ENSMUSG00000026675	169969241	['ENSMUST00000027989', 'ENSMUST00000111353']	2	2	4	2	2	2813	Hsd17b7_ENSMUSG00000026675	Hsd17b7-202_ENSMUST00000111353	0	699
2858	1	ENSMUSG00000026701	161250554	['ENSMUST00000139387']	1	1	9	2	5	2858	Prdx6_ENSMUSG00000026701	Prdx6-204_ENSMUST00000139387	0	700
2859	1	ENSMUSG00000026701	161251121	['ENSMUST00000156318']	1	1	9	2	5	2859	Prdx6_ENSMUSG00000026701	Prdx6-206_ENSMUST00000156318	0	701
2860	1	ENSMUSG00000026701	161251162	['ENSMUST00000194613', 'ENSMUST00000130867']	2	2	9	2	5	2860	Prdx6_ENSMUSG00000026701	Prdx6-209_ENSMUST00000194613	0	702
2860	1	ENSMUSG00000026701	161251162	['ENSMUST00000194613', 'ENSMUST00000130867']	2	2	9	2	5	2860	Prdx6_ENSMUSG00000026701	Prdx6-203_ENSMUST00000130867	0	702
2861	1	ENSMUSG00000026701	161251166	['ENSMUST00000051925', 'ENSMUST00000155135']	2	2	9	2	5	2861	Prdx6_ENSMUSG00000026701	Prdx6-201_ENSMUST00000051925	0	703
2861	1	ENSMUSG00000026701	161251166	['ENSMUST00000051925', 'ENSMUST00000155135']	2	2	9	2	5	2861	Prdx6_ENSMUSG00000026701	Prdx6-205_ENSMUST00000155135	0	703
2862	1	ENSMUSG00000026701	161251169	['ENSMUST00000156678']	1	1	9	2	5	2862	Prdx6_ENSMUSG00000026701	Prdx6-207_ENSMUST00000156678	0	704
2863	1	ENSMUSG00000026701	161251186	['ENSMUST00000192639']	1	1	9	2	5	2863	Prdx6_ENSMUSG00000026701	Prdx6-208_ENSMUST00000192639	0	705
2864	1	ENSMUSG00000026701	161251219	['ENSMUST00000071718']	1	1	9	2	5	2864	Prdx6_ENSMUSG00000026701	Prdx6-202_ENSMUST00000071718	0	706
2865	1	ENSMUSG00000026705	161095624	['ENSMUST00000195584']	1	1	7	3	4	2865	Klhl20_ENSMUSG00000026705	Klhl20-207_ENSMUST00000195584	0	707
2866	1	ENSMUSG00000026705	161104356	['ENSMUST00000192890']	1	1	7	3	4	2866	Klhl20_ENSMUSG00000026705	Klhl20-206_ENSMUST00000192890	0	708
2867	1	ENSMUSG00000026705	161131428	['ENSMUST00000117467']	1	1	7	3	4	2867	Klhl20_ENSMUSG00000026705	Klhl20-202_ENSMUST00000117467	0	709
2868	1	ENSMUSG00000026705	161131442	['ENSMUST00000145736']	1	1	7	3	4	2868	Klhl20_ENSMUSG00000026705	Klhl20-204_ENSMUST00000145736	0	710
2873	1	ENSMUSG00000026708	161070950	['ENSMUST00000192150']	1	1	10	2	8	2873	Cenpl_ENSMUSG00000026708	Cenpl-206_ENSMUST00000192150	0	711
2876	1	ENSMUSG00000026708	161071016	['ENSMUST00000195571']	1	1	10	2	8	2876	Cenpl_ENSMUSG00000026708	Cenpl-210_ENSMUST00000195571	0	712
2878	1	ENSMUSG00000026708	161076025	['ENSMUST00000155808']	1	1	10	2	8	2878	Cenpl_ENSMUSG00000026708	Cenpl-205_ENSMUST00000155808	0	713
2915	1	ENSMUSG00000026782	60409619	['ENSMUST00000052332']	1	1	12	2	10	2915	Abi2_ENSMUSG00000026782	Abi2-201_ENSMUST00000052332	0	714
2916	1	ENSMUSG00000026782	60409695	['ENSMUST00000188594', 'ENSMUST00000188618']	2	2	12	2	10	2916	Abi2_ENSMUSG00000026782	Abi2-206_ENSMUST00000188594	0	715
2916	1	ENSMUSG00000026782	60409695	['ENSMUST00000188594', 'ENSMUST00000188618']	2	2	12	2	10	2916	Abi2_ENSMUSG00000026782	Abi2-207_ENSMUST00000188618	0	715
2917	1	ENSMUSG00000026782	60409734	['ENSMUST00000189980']	1	1	12	2	10	2917	Abi2_ENSMUSG00000026782	Abi2-210_ENSMUST00000189980	0	716
2918	1	ENSMUSG00000026782	60409781	['ENSMUST00000191493']	1	1	12	2	10	2918	Abi2_ENSMUSG00000026782	Abi2-212_ENSMUST00000191493	0	717
2919	1	ENSMUSG00000026782	60409795	['ENSMUST00000189082']	1	1	12	2	10	2919	Abi2_ENSMUSG00000026782	Abi2-208_ENSMUST00000189082	0	718
2921	1	ENSMUSG00000026782	60409808	['ENSMUST00000189649']	1	1	12	2	10	2921	Abi2_ENSMUSG00000026782	Abi2-209_ENSMUST00000189649	0	719
2922	1	ENSMUSG00000026782	60437083	['ENSMUST00000185788']	1	1	12	2	10	2922	Abi2_ENSMUSG00000026782	Abi2-202_ENSMUST00000185788	0	720
2924	1	ENSMUSG00000026782	60437212	['ENSMUST00000186097']	1	1	12	2	10	2924	Abi2_ENSMUSG00000026782	Abi2-203_ENSMUST00000186097	0	721
2925	1	ENSMUSG00000026782	60438942	['ENSMUST00000190158']	1	1	12	2	10	2925	Abi2_ENSMUSG00000026782	Abi2-211_ENSMUST00000190158	0	722
2929	1	ENSMUSG00000028033	21855902	['ENSMUST00000134505']	1	1	7	4	3	2929	Kcnq5_ENSMUSG00000028033	Kcnq5-204_ENSMUST00000134505	0	723
2930	1	ENSMUSG00000028033	21961581	['ENSMUST00000029667', 'ENSMUST00000173058', 'ENSMUST00000174183', 'ENSMUST00000173404']	4	4	7	4	3	2930	Kcnq5_ENSMUSG00000028033	Kcnq5-201_ENSMUST00000029667	0	724
2930	1	ENSMUSG00000028033	21961581	['ENSMUST00000029667', 'ENSMUST00000173058', 'ENSMUST00000174183', 'ENSMUST00000173404']	4	4	7	4	3	2930	Kcnq5_ENSMUSG00000028033	Kcnq5-205_ENSMUST00000173058	0	724
2930	1	ENSMUSG00000028033	21961581	['ENSMUST00000029667', 'ENSMUST00000173058', 'ENSMUST00000174183', 'ENSMUST00000173404']	4	4	7	4	3	2930	Kcnq5_ENSMUSG00000028033	Kcnq5-207_ENSMUST00000174183	0	724
2930	1	ENSMUSG00000028033	21961581	['ENSMUST00000029667', 'ENSMUST00000173058', 'ENSMUST00000174183', 'ENSMUST00000173404']	4	4	7	4	3	2930	Kcnq5_ENSMUSG00000028033	Kcnq5-206_ENSMUST00000173404	0	724
2931	1	ENSMUSG00000028033	21961665	['ENSMUST00000115299']	1	1	7	4	3	2931	Kcnq5_ENSMUSG00000028033	Kcnq5-202_ENSMUST00000115299	0	725
2932	1	ENSMUSG00000028033	21961942	['ENSMUST00000115300']	1	1	7	4	3	2932	Kcnq5_ENSMUSG00000028033	Kcnq5-203_ENSMUST00000115300	0	726
2957	1	ENSMUSG00000032883	78657825	['ENSMUST00000035779']	1	1	7	2	5	2957	Acsl3_ENSMUSG00000032883	Acsl3-201_ENSMUST00000035779	0	727
2958	1	ENSMUSG00000032883	78657883	['ENSMUST00000134566', 'ENSMUST00000142704']	2	2	7	2	5	2958	Acsl3_ENSMUSG00000032883	Acsl3-203_ENSMUST00000134566	0	728
2958	1	ENSMUSG00000032883	78657883	['ENSMUST00000134566', 'ENSMUST00000142704']	2	2	7	2	5	2958	Acsl3_ENSMUSG00000032883	Acsl3-205_ENSMUST00000142704	0	728
2959	1	ENSMUSG00000032883	78670893	['ENSMUST00000135642']	1	1	7	2	5	2959	Acsl3_ENSMUSG00000032883	Acsl3-204_ENSMUST00000135642	0	729
2960	1	ENSMUSG00000032883	78681940	['ENSMUST00000132997']	1	1	7	2	5	2960	Acsl3_ENSMUSG00000032883	Acsl3-202_ENSMUST00000132997	0	730
2961	1	ENSMUSG00000032883	78690263	['ENSMUST00000154777']	1	1	7	2	5	2961	Acsl3_ENSMUSG00000032883	Acsl3-207_ENSMUST00000154777	0	731
2962	1	ENSMUSG00000032883	78696656	['ENSMUST00000148608']	1	1	7	2	5	2962	Acsl3_ENSMUSG00000032883	Acsl3-206_ENSMUST00000148608	0	732
2989	1	ENSMUSG00000033124	75186047	['ENSMUST00000187785']	1	1	9	2	7	2989	Atg9a_ENSMUSG00000033124	Atg9a-204_ENSMUST00000187785	0	733
2990	1	ENSMUSG00000033124	75190382	['ENSMUST00000189820']	1	1	9	2	7	2990	Atg9a_ENSMUSG00000033124	Atg9a-209_ENSMUST00000189820	0	734
2991	1	ENSMUSG00000033124	75191714	['ENSMUST00000186744']	1	1	9	2	7	2991	Atg9a_ENSMUSG00000033124	Atg9a-202_ENSMUST00000186744	0	735
2992	1	ENSMUSG00000033124	75191725	['ENSMUST00000188430']	1	1	9	2	7	2992	Atg9a_ENSMUSG00000033124	Atg9a-206_ENSMUST00000188430	0	736
2993	1	ENSMUSG00000033124	75191923	['ENSMUST00000189665', 'ENSMUST00000040689']	2	2	9	2	7	2993	Atg9a_ENSMUSG00000033124	Atg9a-207_ENSMUST00000189665	0	737
2993	1	ENSMUSG00000033124	75191923	['ENSMUST00000189665', 'ENSMUST00000040689']	2	2	9	2	7	2993	Atg9a_ENSMUSG00000033124	Atg9a-201_ENSMUST00000040689	0	737
2994	1	ENSMUSG00000033124	75191926	['ENSMUST00000189702']	1	1	9	2	7	2994	Atg9a_ENSMUSG00000033124	Atg9a-208_ENSMUST00000189702	0	738
2995	1	ENSMUSG00000033124	75191962	['ENSMUST00000187601']	1	1	9	2	7	2995	Atg9a_ENSMUSG00000033124	Atg9a-203_ENSMUST00000187601	0	739
2996	1	ENSMUSG00000033124	75192196	['ENSMUST00000188347']	1	1	9	2	7	2996	Atg9a_ENSMUSG00000033124	Atg9a-205_ENSMUST00000188347	0	740
3008	1	ENSMUSG00000033257	74661750	['ENSMUST00000141119']	1	1	11	2	9	3008	Ttll4_ENSMUSG00000033257	Ttll4-206_ENSMUST00000141119	0	741
3010	1	ENSMUSG00000033257	74678898	['ENSMUST00000113678']	1	1	11	2	9	3010	Ttll4_ENSMUSG00000033257	Ttll4-202_ENSMUST00000113678	0	742
3013	1	ENSMUSG00000033257	74689423	['ENSMUST00000155753']	1	1	11	2	9	3013	Ttll4_ENSMUSG00000033257	Ttll4-211_ENSMUST00000155753	0	743
3014	1	ENSMUSG00000033257	74690073	['ENSMUST00000145132']	1	1	11	2	9	3014	Ttll4_ENSMUSG00000033257	Ttll4-209_ENSMUST00000145132	0	744
3015	1	ENSMUSG00000033257	74695213	['ENSMUST00000128891']	1	1	11	2	9	3015	Ttll4_ENSMUSG00000033257	Ttll4-203_ENSMUST00000128891	0	745
3034	1	ENSMUSG00000033488	157458580	['ENSMUST00000046743', 'ENSMUST00000119891']	2	2	5	2	3	3034	Cryzl2_ENSMUSG00000033488	Cryzl2-201_ENSMUST00000046743	0	746
3034	1	ENSMUSG00000033488	157458580	['ENSMUST00000046743', 'ENSMUST00000119891']	2	2	5	2	3	3034	Cryzl2_ENSMUSG00000033488	Cryzl2-202_ENSMUST00000119891	0	746
3036	1	ENSMUSG00000033488	157472268	['ENSMUST00000194220']	1	1	5	2	3	3036	Cryzl2_ENSMUSG00000033488	Cryzl2-204_ENSMUST00000194220	0	747
3098	1	ENSMUSG00000033793	5070018	['ENSMUST00000192847']	1	1	8	2	6	3098	Atp6v1h_ENSMUSG00000033793	Atp6v1h-205_ENSMUST00000192847	0	748
3099	1	ENSMUSG00000033793	5083080	['ENSMUST00000044369']	1	1	8	2	6	3099	Atp6v1h_ENSMUSG00000033793	Atp6v1h-201_ENSMUST00000044369	0	749
3100	1	ENSMUSG00000033793	5083110	['ENSMUST00000194676']	1	1	8	2	6	3100	Atp6v1h_ENSMUSG00000033793	Atp6v1h-207_ENSMUST00000194676	0	750
3101	1	ENSMUSG00000033793	5083124	['ENSMUST00000194301']	1	1	8	2	6	3101	Atp6v1h_ENSMUSG00000033793	Atp6v1h-206_ENSMUST00000194301	0	751
3102	1	ENSMUSG00000033793	5083132	['ENSMUST00000194978', 'ENSMUST00000192029']	2	2	8	2	6	3102	Atp6v1h_ENSMUSG00000033793	Atp6v1h-208_ENSMUST00000194978	0	752
3102	1	ENSMUSG00000033793	5083132	['ENSMUST00000194978', 'ENSMUST00000192029']	2	2	8	2	6	3102	Atp6v1h_ENSMUSG00000033793	Atp6v1h-202_ENSMUST00000192029	0	752
3103	1	ENSMUSG00000033793	5083154	['ENSMUST00000192698']	1	1	8	2	6	3103	Atp6v1h_ENSMUSG00000033793	Atp6v1h-204_ENSMUST00000192698	0	753
3104	1	ENSMUSG00000033793	5083164	['ENSMUST00000192142']	1	1	8	2	6	3104	Atp6v1h_ENSMUSG00000033793	Atp6v1h-203_ENSMUST00000192142	0	754
3107	1	ENSMUSG00000033845	4784566	['ENSMUST00000192286']	1	1	7	3	4	3107	Mrpl15_ENSMUSG00000033845	Mrpl15-207_ENSMUST00000192286	0	755
3108	1	ENSMUSG00000033845	4785692	['ENSMUST00000132625']	1	1	7	3	4	3108	Mrpl15_ENSMUSG00000033845	Mrpl15-204_ENSMUST00000132625	0	756
3109	1	ENSMUSG00000033845	4785698	['ENSMUST00000045689']	1	1	7	3	4	3109	Mrpl15_ENSMUSG00000033845	Mrpl15-201_ENSMUST00000045689	0	757
3110	1	ENSMUSG00000033845	4785710	['ENSMUST00000130201']	1	1	7	3	4	3110	Mrpl15_ENSMUSG00000033845	Mrpl15-203_ENSMUST00000130201	0	758
3111	1	ENSMUSG00000033845	4785739	['ENSMUST00000156816', 'ENSMUST00000115538', 'ENSMUST00000146665']	3	3	7	3	4	3111	Mrpl15_ENSMUSG00000033845	Mrpl15-206_ENSMUST00000156816	0	759
3111	1	ENSMUSG00000033845	4785739	['ENSMUST00000156816', 'ENSMUST00000115538', 'ENSMUST00000146665']	3	3	7	3	4	3111	Mrpl15_ENSMUSG00000033845	Mrpl15-202_ENSMUST00000115538	0	759
3111	1	ENSMUSG00000033845	4785739	['ENSMUST00000156816', 'ENSMUST00000115538', 'ENSMUST00000146665']	3	3	7	3	4	3111	Mrpl15_ENSMUSG00000033845	Mrpl15-205_ENSMUST00000146665	0	759
3142	1	ENSMUSG00000034212	92871720	['ENSMUST00000212504']	1	1	3	2	1	3142	Ankmy1_ENSMUSG00000034212	Ankmy1-203_ENSMUST00000212504	0	760
3166	1	ENSMUSG00000034432	90602981	['ENSMUST00000036153']	1	1	9	2	7	3166	Cops8_ENSMUSG00000034432	Cops8-201_ENSMUST00000036153	0	761
3167	1	ENSMUSG00000034432	90603476	['ENSMUST00000191510']	1	1	9	2	7	3167	Cops8_ENSMUSG00000034432	Cops8-209_ENSMUST00000191510	0	762
3168	1	ENSMUSG00000034432	90603478	['ENSMUST00000189309']	1	1	9	2	7	3168	Cops8_ENSMUSG00000034432	Cops8-206_ENSMUST00000189309	0	763
3170	1	ENSMUSG00000034432	90603528	['ENSMUST00000186750']	1	1	9	2	7	3170	Cops8_ENSMUSG00000034432	Cops8-203_ENSMUST00000186750	0	764
3172	1	ENSMUSG00000034432	90611346	['ENSMUST00000189107']	1	1	9	2	7	3172	Cops8_ENSMUSG00000034432	Cops8-205_ENSMUST00000189107	0	765
3173	1	ENSMUSG00000034432	90611580	['ENSMUST00000186882']	1	1	9	2	7	3173	Cops8_ENSMUSG00000034432	Cops8-204_ENSMUST00000186882	0	766
3228	1	ENSMUSG00000037138	38197443	['ENSMUST00000136641']	1	1	6	3	3	3228	Aff3_ENSMUSG00000037138	Aff3-205_ENSMUST00000136641	0	767
3229	1	ENSMUSG00000037138	38627185	['ENSMUST00000095027']	1	1	6	3	3	3229	Aff3_ENSMUSG00000037138	Aff3-203_ENSMUST00000095027	0	768
3230	1	ENSMUSG00000037138	38627201	['ENSMUST00000212668']	1	1	6	3	3	3230	Aff3_ENSMUSG00000037138	Aff3-206_ENSMUST00000212668	0	769
3231	1	ENSMUSG00000037138	38664955	['ENSMUST00000039827', 'ENSMUST00000027250', 'ENSMUST00000134963']	3	3	6	3	3	3231	Aff3_ENSMUSG00000037138	Aff3-202_ENSMUST00000039827	0	770
3231	1	ENSMUSG00000037138	38664955	['ENSMUST00000039827', 'ENSMUST00000027250', 'ENSMUST00000134963']	3	3	6	3	3	3231	Aff3_ENSMUSG00000037138	Aff3-201_ENSMUST00000027250	0	770
3231	1	ENSMUSG00000037138	38664955	['ENSMUST00000039827', 'ENSMUST00000027250', 'ENSMUST00000134963']	3	3	6	3	3	3231	Aff3_ENSMUSG00000037138	Aff3-204_ENSMUST00000134963	0	770
3262	1	ENSMUSG00000037395	192108851	['ENSMUST00000193664']	1	1	14	2	12	3262	Rcor3_ENSMUSG00000037395	Rcor3-210_ENSMUST00000193664	0	771
3263	1	ENSMUSG00000037395	192116346	['ENSMUST00000192222']	1	1	14	2	12	3263	Rcor3_ENSMUSG00000037395	Rcor3-205_ENSMUST00000192222	0	772
3265	1	ENSMUSG00000037395	192131257	['ENSMUST00000194362']	1	1	14	2	12	3265	Rcor3_ENSMUSG00000037395	Rcor3-211_ENSMUST00000194362	0	773
3266	1	ENSMUSG00000037395	192137660	['ENSMUST00000193144']	1	1	14	2	12	3266	Rcor3_ENSMUSG00000037395	Rcor3-208_ENSMUST00000193144	0	774
3267	1	ENSMUSG00000037395	192137927	['ENSMUST00000192128']	1	1	14	2	12	3267	Rcor3_ENSMUSG00000037395	Rcor3-203_ENSMUST00000192128	0	775
3270	1	ENSMUSG00000037395	192138026	['ENSMUST00000192491']	1	1	14	2	12	3270	Rcor3_ENSMUSG00000037395	Rcor3-206_ENSMUST00000192491	0	776
3271	1	ENSMUSG00000037395	192138031	['ENSMUST00000192158']	1	1	14	2	12	3271	Rcor3_ENSMUSG00000037395	Rcor3-204_ENSMUST00000192158	0	777
3272	1	ENSMUSG00000037395	192138035	['ENSMUST00000194493']	1	1	14	2	12	3272	Rcor3_ENSMUSG00000037395	Rcor3-213_ENSMUST00000194493	0	778
3273	1	ENSMUSG00000037395	192138040	['ENSMUST00000073279']	1	1	14	2	12	3273	Rcor3_ENSMUSG00000037395	Rcor3-201_ENSMUST00000073279	0	779
3274	1	ENSMUSG00000037395	192138062	['ENSMUST00000192866']	1	1	14	2	12	3274	Rcor3_ENSMUSG00000037395	Rcor3-207_ENSMUST00000192866	0	780
3282	1	ENSMUSG00000037447	36307733	['ENSMUST00000126413']	1	1	15	9	6	3282	Arid5a_ENSMUSG00000037447	Arid5a-207_ENSMUST00000126413	0	781
3284	1	ENSMUSG00000037447	36307758	['ENSMUST00000192874']	1	1	15	9	6	3284	Arid5a_ENSMUSG00000037447	Arid5a-215_ENSMUST00000192874	0	782
3287	1	ENSMUSG00000037447	36315992	['ENSMUST00000147123']	1	1	15	9	6	3287	Arid5a_ENSMUSG00000037447	Arid5a-213_ENSMUST00000147123	0	783
3289	1	ENSMUSG00000037461	191575636	['ENSMUST00000045450']	1	1	6	2	4	3289	Ints7_ENSMUSG00000037461	Ints7-201_ENSMUST00000045450	0	784
3290	1	ENSMUSG00000037461	191575727	['ENSMUST00000193961']	1	1	6	2	4	3290	Ints7_ENSMUSG00000037461	Ints7-204_ENSMUST00000193961	0	785
3291	1	ENSMUSG00000037461	191575742	['ENSMUST00000194877']	1	1	6	2	4	3291	Ints7_ENSMUSG00000037461	Ints7-206_ENSMUST00000194877	0	786
3292	1	ENSMUSG00000037461	191575762	['ENSMUST00000193569', 'ENSMUST00000194785']	2	2	6	2	4	3292	Ints7_ENSMUSG00000037461	Ints7-203_ENSMUST00000193569	0	787
3292	1	ENSMUSG00000037461	191575762	['ENSMUST00000193569', 'ENSMUST00000194785']	2	2	6	2	4	3292	Ints7_ENSMUSG00000037461	Ints7-205_ENSMUST00000194785	0	787
3293	1	ENSMUSG00000037461	191575776	['ENSMUST00000192681']	1	1	6	2	4	3293	Ints7_ENSMUSG00000037461	Ints7-202_ENSMUST00000192681	0	788
3308	1	ENSMUSG00000037474	191575521	['ENSMUST00000195650']	1	1	6	2	4	3308	Dtl_ENSMUSG00000037474	Dtl-205_ENSMUST00000195650	0	789
3309	1	ENSMUSG00000037474	191575544	['ENSMUST00000027933']	1	1	6	2	4	3309	Dtl_ENSMUSG00000037474	Dtl-201_ENSMUST00000027933	0	790
3311	1	ENSMUSG00000037503	34842964	['ENSMUST00000170092']	1	1	8	2	6	3311	Fam168b_ENSMUSG00000037503	Fam168b-204_ENSMUST00000170092	0	791
3312	1	ENSMUSG00000037503	34842985	['ENSMUST00000185469']	1	1	8	2	6	3312	Fam168b_ENSMUSG00000037503	Fam168b-207_ENSMUST00000185469	0	792
3315	1	ENSMUSG00000037503	34843034	['ENSMUST00000191307']	1	1	8	2	6	3315	Fam168b_ENSMUSG00000037503	Fam168b-208_ENSMUST00000191307	0	793
3316	1	ENSMUSG00000037503	34843050	['ENSMUST00000167518']	1	1	8	2	6	3316	Fam168b_ENSMUSG00000037503	Fam168b-203_ENSMUST00000167518	0	794
3344	1	ENSMUSG00000037860	173350879	['ENSMUST00000147604']	1	1	7	2	5	3344	Aim2_ENSMUSG00000037860	Aim2-202_ENSMUST00000147604	0	795
3346	1	ENSMUSG00000037860	173420598	['ENSMUST00000173023']	1	1	7	2	5	3346	Aim2_ENSMUSG00000037860	Aim2-205_ENSMUST00000173023	0	796
3358	1	ENSMUSG00000037995	172482199	['ENSMUST00000135267']	1	1	14	2	12	3358	Igsf9_ENSMUSG00000037995	Igsf9-208_ENSMUST00000135267	0	797
3360	1	ENSMUSG00000037995	172482215	['ENSMUST00000052629']	1	1	14	2	12	3360	Igsf9_ENSMUSG00000037995	Igsf9-201_ENSMUST00000052629	0	798
3362	1	ENSMUSG00000037995	172482231	['ENSMUST00000127482']	1	1	14	2	12	3362	Igsf9_ENSMUSG00000037995	Igsf9-205_ENSMUST00000127482	0	799
3369	1	ENSMUSG00000037995	172497780	['ENSMUST00000150855']	1	1	14	2	12	3369	Igsf9_ENSMUSG00000037995	Igsf9-212_ENSMUST00000150855	0	800
3374	1	ENSMUSG00000038034	172311771	['ENSMUST00000085912']	1	1	8	2	6	3374	Igsf8_ENSMUSG00000038034	Igsf8-202_ENSMUST00000085912	0	801
3375	1	ENSMUSG00000038034	172311938	['ENSMUST00000128508']	1	1	8	2	6	3375	Igsf8_ENSMUSG00000038034	Igsf8-203_ENSMUST00000128508	0	802
3376	1	ENSMUSG00000038034	172312367	['ENSMUST00000039506']	1	1	8	2	6	3376	Igsf8_ENSMUSG00000038034	Igsf8-201_ENSMUST00000039506	0	803
3377	1	ENSMUSG00000038034	172318310	['ENSMUST00000194505']	1	1	8	2	6	3377	Igsf8_ENSMUSG00000038034	Igsf8-207_ENSMUST00000194505	0	804
3378	1	ENSMUSG00000038034	172318760	['ENSMUST00000195659']	1	1	8	2	6	3378	Igsf8_ENSMUSG00000038034	Igsf8-208_ENSMUST00000195659	0	805
3379	1	ENSMUSG00000038034	172318781	['ENSMUST00000150598']	1	1	8	2	6	3379	Igsf8_ENSMUSG00000038034	Igsf8-205_ENSMUST00000150598	0	806
3447	1	ENSMUSG00000038473	170320780	['ENSMUST00000162709']	1	1	9	2	7	3447	Nos1ap_ENSMUSG00000038473	Nos1ap-209_ENSMUST00000162709	0	807
3448	1	ENSMUSG00000038473	170324355	['ENSMUST00000162090']	1	1	9	2	7	3448	Nos1ap_ENSMUSG00000038473	Nos1ap-208_ENSMUST00000162090	0	808
3450	1	ENSMUSG00000038473	170454914	['ENSMUST00000160816']	1	1	9	2	7	3450	Nos1ap_ENSMUSG00000038473	Nos1ap-204_ENSMUST00000160816	0	809
3451	1	ENSMUSG00000038473	170557110	['ENSMUST00000160466']	1	1	9	2	7	3451	Nos1ap_ENSMUSG00000038473	Nos1ap-203_ENSMUST00000160466	0	810
3452	1	ENSMUSG00000038473	170589297	['ENSMUST00000161485']	1	1	9	2	7	3452	Nos1ap_ENSMUSG00000038473	Nos1ap-206_ENSMUST00000161485	0	811
3453	1	ENSMUSG00000038473	170589849	['ENSMUST00000161966', 'ENSMUST00000159665']	2	2	9	2	7	3453	Nos1ap_ENSMUSG00000038473	Nos1ap-207_ENSMUST00000161966	0	812
3453	1	ENSMUSG00000038473	170589849	['ENSMUST00000161966', 'ENSMUST00000159665']	2	2	9	2	7	3453	Nos1ap_ENSMUSG00000038473	Nos1ap-201_ENSMUST00000159665	0	812
3454	1	ENSMUSG00000038473	170589861	['ENSMUST00000160456']	1	1	9	2	7	3454	Nos1ap_ENSMUSG00000038473	Nos1ap-202_ENSMUST00000160456	0	813
3458	1	ENSMUSG00000038530	169747623	['ENSMUST00000132567']	1	1	3	2	1	3458	Rgs4_ENSMUSG00000038530	Rgs4-203_ENSMUST00000132567	0	814
3459	1	ENSMUSG00000038530	169747642	['ENSMUST00000027991', 'ENSMUST00000111357']	2	2	3	2	1	3459	Rgs4_ENSMUSG00000038530	Rgs4-201_ENSMUST00000027991	0	815
3459	1	ENSMUSG00000038530	169747642	['ENSMUST00000027991', 'ENSMUST00000111357']	2	2	3	2	1	3459	Rgs4_ENSMUSG00000038530	Rgs4-202_ENSMUST00000111357	0	815
3479	1	ENSMUSG00000038633	182282224	['ENSMUST00000133052']	1	1	3	2	1	3479	Degs1_ENSMUSG00000038633	Degs1-203_ENSMUST00000133052	0	816
3480	1	ENSMUSG00000038633	182282804	['ENSMUST00000035295', 'ENSMUST00000132551']	2	2	3	2	1	3480	Degs1_ENSMUSG00000038633	Degs1-201_ENSMUST00000035295	0	817
3480	1	ENSMUSG00000038633	182282804	['ENSMUST00000035295', 'ENSMUST00000132551']	2	2	3	2	1	3480	Degs1_ENSMUSG00000038633	Degs1-202_ENSMUST00000132551	0	817
3494	1	ENSMUSG00000038776	180996170	['ENSMUST00000154133']	1	1	4	2	2	3494	Ephx1_ENSMUSG00000038776	Ephx1-204_ENSMUST00000154133	0	818
3495	1	ENSMUSG00000038776	181017569	['ENSMUST00000036928', 'ENSMUST00000111068']	2	2	4	2	2	3495	Ephx1_ENSMUSG00000038776	Ephx1-201_ENSMUST00000036928	0	819
3495	1	ENSMUSG00000038776	181017569	['ENSMUST00000036928', 'ENSMUST00000111068']	2	2	4	2	2	3495	Ephx1_ENSMUSG00000038776	Ephx1-202_ENSMUST00000111068	0	819
3508	1	ENSMUSG00000038936	179668210	['ENSMUST00000040538', 'ENSMUST00000134287']	2	2	6	2	4	3508	Sccpdh_ENSMUSG00000038936	Sccpdh-201_ENSMUST00000040538	0	820
3508	1	ENSMUSG00000038936	179668210	['ENSMUST00000040538', 'ENSMUST00000134287']	2	2	6	2	4	3508	Sccpdh_ENSMUSG00000038936	Sccpdh-203_ENSMUST00000134287	0	820
3509	1	ENSMUSG00000038936	179668260	['ENSMUST00000131039']	1	1	6	2	4	3509	Sccpdh_ENSMUSG00000038936	Sccpdh-202_ENSMUST00000131039	0	821
3510	1	ENSMUSG00000038936	179680518	['ENSMUST00000144480']	1	1	6	2	4	3510	Sccpdh_ENSMUSG00000038936	Sccpdh-205_ENSMUST00000144480	0	822
3511	1	ENSMUSG00000038936	179680547	['ENSMUST00000143936']	1	1	6	2	4	3511	Sccpdh_ENSMUSG00000038936	Sccpdh-204_ENSMUST00000143936	0	823
3512	1	ENSMUSG00000038936	179683845	['ENSMUST00000192611']	1	1	6	2	4	3512	Sccpdh_ENSMUSG00000038936	Sccpdh-206_ENSMUST00000192611	0	824
3517	1	ENSMUSG00000039210	187215508	['ENSMUST00000097443']	1	1	9	2	7	3517	Gpatch2_ENSMUSG00000039210	Gpatch2-203_ENSMUST00000097443	0	825
3518	1	ENSMUSG00000039210	187215511	['ENSMUST00000160481', 'ENSMUST00000065573']	2	2	9	2	7	3518	Gpatch2_ENSMUSG00000039210	Gpatch2-207_ENSMUST00000160481	0	826
3518	1	ENSMUSG00000039210	187215511	['ENSMUST00000160481', 'ENSMUST00000065573']	2	2	9	2	7	3518	Gpatch2_ENSMUSG00000039210	Gpatch2-202_ENSMUST00000065573	0	826
3519	1	ENSMUSG00000039210	187215522	['ENSMUST00000110943']	1	1	9	2	7	3519	Gpatch2_ENSMUSG00000039210	Gpatch2-204_ENSMUST00000110943	0	827
3520	1	ENSMUSG00000039210	187215538	['ENSMUST00000161260']	1	1	9	2	7	3520	Gpatch2_ENSMUSG00000039210	Gpatch2-209_ENSMUST00000161260	0	828
3521	1	ENSMUSG00000039210	187215544	['ENSMUST00000044812']	1	1	9	2	7	3521	Gpatch2_ENSMUSG00000039210	Gpatch2-201_ENSMUST00000044812	0	829
3522	1	ENSMUSG00000039210	187215546	['ENSMUST00000159748']	1	1	9	2	7	3522	Gpatch2_ENSMUSG00000039210	Gpatch2-205_ENSMUST00000159748	0	830
3524	1	ENSMUSG00000039210	187226180	['ENSMUST00000160570']	1	1	9	2	7	3524	Gpatch2_ENSMUSG00000039210	Gpatch2-208_ENSMUST00000160570	0	831
3534	1	ENSMUSG00000039318	185204117	['ENSMUST00000194740', 'ENSMUST00000069652']	2	2	6	2	4	3534	Rab3gap2_ENSMUSG00000039318	Rab3gap2-204_ENSMUST00000194740	0	832
3534	1	ENSMUSG00000039318	185204117	['ENSMUST00000194740', 'ENSMUST00000069652']	2	2	6	2	4	3534	Rab3gap2_ENSMUSG00000039318	Rab3gap2-201_ENSMUST00000069652	0	832
3535	1	ENSMUSG00000039318	185204178	['ENSMUST00000191966']	1	1	6	2	4	3535	Rab3gap2_ENSMUSG00000039318	Rab3gap2-202_ENSMUST00000191966	0	833
3536	1	ENSMUSG00000039318	185263679	['ENSMUST00000195042']	1	1	6	2	4	3536	Rab3gap2_ENSMUSG00000039318	Rab3gap2-205_ENSMUST00000195042	0	834
3537	1	ENSMUSG00000039318	185263842	['ENSMUST00000193482']	1	1	6	2	4	3537	Rab3gap2_ENSMUSG00000039318	Rab3gap2-203_ENSMUST00000193482	0	835
3538	1	ENSMUSG00000039318	185277798	['ENSMUST00000195534']	1	1	6	2	4	3538	Rab3gap2_ENSMUSG00000039318	Rab3gap2-206_ENSMUST00000195534	0	836
3547	1	ENSMUSG00000039354	72583615	['ENSMUST00000152225']	1	1	9	6	3	3547	Smarcal1_ENSMUSG00000039354	Smarcal1-207_ENSMUST00000152225	0	837
3549	1	ENSMUSG00000039354	72616522	['ENSMUST00000126832']	1	1	9	6	3	3549	Smarcal1_ENSMUSG00000039354	Smarcal1-202_ENSMUST00000126832	0	838
3581	1	ENSMUSG00000039997	173942454	['ENSMUST00000140143']	1	1	9	3	4	3581	Ifi203_ENSMUSG00000039997	Ifi203-208_ENSMUST00000140143	0	839
3583	1	ENSMUSG00000039997	173942480	['ENSMUST00000138143']	1	1	9	3	4	3583	Ifi203_ENSMUSG00000039997	Ifi203-207_ENSMUST00000138143	0	840
3585	1	ENSMUSG00000039997	173942492	['ENSMUST00000123708']	1	1	9	3	4	3585	Ifi203_ENSMUSG00000039997	Ifi203-203_ENSMUST00000123708	0	841
3598	1	ENSMUSG00000040181	162830473	['ENSMUST00000136120']	1	1	8	2	6	3598	Fmo1_ENSMUSG00000040181	Fmo1-205_ENSMUST00000136120	0	842
3600	1	ENSMUSG00000040181	162859714	['ENSMUST00000131058']	1	1	8	2	6	3600	Fmo1_ENSMUSG00000040181	Fmo1-203_ENSMUST00000131058	0	843
3602	1	ENSMUSG00000040181	162859962	['ENSMUST00000134098']	1	1	8	2	6	3602	Fmo1_ENSMUSG00000040181	Fmo1-204_ENSMUST00000134098	0	844
3603	1	ENSMUSG00000040181	162859969	['ENSMUST00000111518']	1	1	8	2	6	3603	Fmo1_ENSMUSG00000040181	Fmo1-202_ENSMUST00000111518	0	845
3604	1	ENSMUSG00000040181	162866610	['ENSMUST00000046049']	1	1	8	2	6	3604	Fmo1_ENSMUSG00000040181	Fmo1-201_ENSMUST00000046049	0	846
3619	1	ENSMUSG00000040265	161985729	['ENSMUST00000195403']	1	1	12	2	10	3619	Dnm3_ENSMUSG00000040265	Dnm3-211_ENSMUST00000195403	0	847
3620	1	ENSMUSG00000040265	161996014	['ENSMUST00000193110']	1	1	12	2	10	3620	Dnm3_ENSMUSG00000040265	Dnm3-210_ENSMUST00000193110	0	848
3621	1	ENSMUSG00000040265	162134752	['ENSMUST00000161539']	1	1	12	2	10	3621	Dnm3_ENSMUSG00000040265	Dnm3-207_ENSMUST00000161539	0	849
3622	1	ENSMUSG00000040265	162295580	['ENSMUST00000160665']	1	1	12	2	10	3622	Dnm3_ENSMUSG00000040265	Dnm3-205_ENSMUST00000160665	0	850
3623	1	ENSMUSG00000040265	162295595	['ENSMUST00000162330']	1	1	12	2	10	3623	Dnm3_ENSMUSG00000040265	Dnm3-209_ENSMUST00000162330	0	851
3625	1	ENSMUSG00000040265	162313683	['ENSMUST00000160173']	1	1	12	2	10	3625	Dnm3_ENSMUSG00000040265	Dnm3-204_ENSMUST00000160173	0	852
3626	1	ENSMUSG00000040265	162407335	['ENSMUST00000195768']	1	1	12	2	10	3626	Dnm3_ENSMUSG00000040265	Dnm3-212_ENSMUST00000195768	0	853
3627	1	ENSMUSG00000040265	162424589	['ENSMUST00000161894']	1	1	12	2	10	3627	Dnm3_ENSMUSG00000040265	Dnm3-208_ENSMUST00000161894	0	854
3628	1	ENSMUSG00000040265	162478012	['ENSMUST00000161155']	1	1	12	2	10	3628	Dnm3_ENSMUSG00000040265	Dnm3-206_ENSMUST00000161155	0	855
3629	1	ENSMUSG00000040265	162478034	['ENSMUST00000086074', 'ENSMUST00000070330']	2	2	12	2	10	3629	Dnm3_ENSMUSG00000040265	Dnm3-202_ENSMUST00000086074	0	856
3629	1	ENSMUSG00000040265	162478034	['ENSMUST00000086074', 'ENSMUST00000070330']	2	2	12	2	10	3629	Dnm3_ENSMUSG00000040265	Dnm3-201_ENSMUST00000070330	0	856
3647	1	ENSMUSG00000040612	166254139	['ENSMUST00000111416']	1	1	7	6	1	3647	Ildr2_ENSMUSG00000040612	Ildr2-201_ENSMUST00000111416	0	857
3651	1	ENSMUSG00000040648	97715149	['ENSMUST00000137758']	1	1	7	2	5	3651	Ppip5k2_ENSMUSG00000040648	Ppip5k2-203_ENSMUST00000137758	0	858
3653	1	ENSMUSG00000040648	97721307	['ENSMUST00000189992']	1	1	7	2	5	3653	Ppip5k2_ENSMUSG00000040648	Ppip5k2-206_ENSMUST00000189992	0	859
3655	1	ENSMUSG00000040648	97761538	['ENSMUST00000171129']	1	1	7	2	5	3655	Ppip5k2_ENSMUSG00000040648	Ppip5k2-205_ENSMUST00000171129	0	860
3656	1	ENSMUSG00000040648	97770411	['ENSMUST00000042509', 'ENSMUST00000112845']	2	2	7	2	5	3656	Ppip5k2_ENSMUSG00000040648	Ppip5k2-201_ENSMUST00000042509	0	861
3656	1	ENSMUSG00000040648	97770411	['ENSMUST00000042509', 'ENSMUST00000112845']	2	2	7	2	5	3656	Ppip5k2_ENSMUSG00000040648	Ppip5k2-202_ENSMUST00000112845	0	861
3662	1	ENSMUSG00000040713	165763746	['ENSMUST00000111432', 'ENSMUST00000140769']	2	2	3	2	1	3662	Creg1_ENSMUSG00000040713	Creg1-202_ENSMUST00000111432	0	862
3662	1	ENSMUSG00000040713	165763746	['ENSMUST00000111432', 'ENSMUST00000140769']	2	2	3	2	1	3662	Creg1_ENSMUSG00000040713	Creg1-203_ENSMUST00000140769	0	862
3663	1	ENSMUSG00000040713	165769476	['ENSMUST00000040298']	1	1	3	2	1	3663	Creg1_ENSMUSG00000040713	Creg1-201_ENSMUST00000040298	0	863
3695	1	ENSMUSG00000040865	63114255	['ENSMUST00000153992']	1	1	7	2	5	3695	Ino80d_ENSMUSG00000040865	Ino80d-204_ENSMUST00000153992	0	864
3696	1	ENSMUSG00000040865	63114267	['ENSMUST00000165066', 'ENSMUST00000172416']	2	2	7	2	5	3696	Ino80d_ENSMUSG00000040865	Ino80d-205_ENSMUST00000165066	0	865
3696	1	ENSMUSG00000040865	63114267	['ENSMUST00000165066', 'ENSMUST00000172416']	2	2	7	2	5	3696	Ino80d_ENSMUSG00000040865	Ino80d-206_ENSMUST00000172416	0	865
3697	1	ENSMUSG00000040865	63114334	['ENSMUST00000137511']	1	1	7	2	5	3697	Ino80d_ENSMUSG00000040865	Ino80d-203_ENSMUST00000137511	0	866
3698	1	ENSMUSG00000040865	63114667	['ENSMUST00000097718']	1	1	7	2	5	3698	Ino80d_ENSMUSG00000040865	Ino80d-201_ENSMUST00000097718	0	867
3717	1	ENSMUSG00000041406	163962023	['ENSMUST00000159617']	1	1	6	2	4	3717	BC055324_ENSMUSG00000041406	BC055324-203_ENSMUST00000159617	0	868
3729	1	ENSMUSG00000041439	52660298	['ENSMUST00000188126']	1	1	6	2	4	3729	Mfsd6_ENSMUSG00000041439	Mfsd6-206_ENSMUST00000188126	0	869
3731	1	ENSMUSG00000041439	52709195	['ENSMUST00000147758']	1	1	6	2	4	3731	Mfsd6_ENSMUSG00000041439	Mfsd6-203_ENSMUST00000147758	0	870
3732	1	ENSMUSG00000041439	52727358	['ENSMUST00000147421']	1	1	6	2	4	3732	Mfsd6_ENSMUSG00000041439	Mfsd6-202_ENSMUST00000147421	0	871
3733	1	ENSMUSG00000041439	52727462	['ENSMUST00000156876', 'ENSMUST00000087701']	2	2	6	2	4	3733	Mfsd6_ENSMUSG00000041439	Mfsd6-205_ENSMUST00000156876	0	872
3733	1	ENSMUSG00000041439	52727462	['ENSMUST00000156876', 'ENSMUST00000087701']	2	2	6	2	4	3733	Mfsd6_ENSMUSG00000041439	Mfsd6-201_ENSMUST00000087701	0	872
3735	1	ENSMUSG00000041498	136466343	['ENSMUST00000187963']	1	1	8	3	3	3735	Kif14_ENSMUSG00000041498	Kif14-202_ENSMUST00000187963	0	873
3742	1	ENSMUSG00000041570	136281750	['ENSMUST00000194808']	1	1	6	2	4	3742	Camsap2_ENSMUSG00000041570	Camsap2-206_ENSMUST00000194808	0	874
3743	1	ENSMUSG00000041570	136297349	['ENSMUST00000192933']	1	1	6	2	4	3743	Camsap2_ENSMUSG00000041570	Camsap2-204_ENSMUST00000192933	0	875
3744	1	ENSMUSG00000041570	136345698	['ENSMUST00000192001', 'ENSMUST00000192314']	2	2	6	2	4	3744	Camsap2_ENSMUSG00000041570	Camsap2-202_ENSMUST00000192001	0	876
3744	1	ENSMUSG00000041570	136345698	['ENSMUST00000192001', 'ENSMUST00000192314']	2	2	6	2	4	3744	Camsap2_ENSMUSG00000041570	Camsap2-203_ENSMUST00000192314	0	876
3745	1	ENSMUSG00000041570	136346090	['ENSMUST00000194730']	1	1	6	2	4	3745	Camsap2_ENSMUSG00000041570	Camsap2-205_ENSMUST00000194730	0	877
3746	1	ENSMUSG00000041570	136346104	['ENSMUST00000048309']	1	1	6	2	4	3746	Camsap2_ENSMUSG00000041570	Camsap2-201_ENSMUST00000048309	0	878
3761	1	ENSMUSG00000041670	22315805	['ENSMUST00000164877']	1	1	9	6	3	3761	Rims1_ENSMUSG00000041670	Rims1-207_ENSMUST00000164877	0	879
3762	1	ENSMUSG00000041670	22432843	['ENSMUST00000185942']	1	1	9	6	3	3762	Rims1_ENSMUSG00000041670	Rims1-208_ENSMUST00000185942	0	880
3763	1	ENSMUSG00000041670	22805724	['ENSMUST00000081544', 'ENSMUST00000115273', 'ENSMUST00000097811', 'ENSMUST00000097810', 'ENSMUST00000097809', 'ENSMUST00000097808']	6	6	9	6	3	3763	Rims1_ENSMUSG00000041670	Rims1-201_ENSMUST00000081544	0	881
3763	1	ENSMUSG00000041670	22805724	['ENSMUST00000081544', 'ENSMUST00000115273', 'ENSMUST00000097811', 'ENSMUST00000097810', 'ENSMUST00000097809', 'ENSMUST00000097808']	6	6	9	6	3	3763	Rims1_ENSMUSG00000041670	Rims1-206_ENSMUST00000115273	0	881
3763	1	ENSMUSG00000041670	22805724	['ENSMUST00000081544', 'ENSMUST00000115273', 'ENSMUST00000097811', 'ENSMUST00000097810', 'ENSMUST00000097809', 'ENSMUST00000097808']	6	6	9	6	3	3763	Rims1_ENSMUSG00000041670	Rims1-205_ENSMUST00000097811	0	881
3763	1	ENSMUSG00000041670	22805724	['ENSMUST00000081544', 'ENSMUST00000115273', 'ENSMUST00000097811', 'ENSMUST00000097810', 'ENSMUST00000097809', 'ENSMUST00000097808']	6	6	9	6	3	3763	Rims1_ENSMUSG00000041670	Rims1-204_ENSMUST00000097810	0	881
3763	1	ENSMUSG00000041670	22805724	['ENSMUST00000081544', 'ENSMUST00000115273', 'ENSMUST00000097811', 'ENSMUST00000097810', 'ENSMUST00000097809', 'ENSMUST00000097808']	6	6	9	6	3	3763	Rims1_ENSMUSG00000041670	Rims1-203_ENSMUST00000097809	0	881
3763	1	ENSMUSG00000041670	22805724	['ENSMUST00000081544', 'ENSMUST00000115273', 'ENSMUST00000097811', 'ENSMUST00000097810', 'ENSMUST00000097809', 'ENSMUST00000097808']	6	6	9	6	3	3763	Rims1_ENSMUSG00000041670	Rims1-202_ENSMUST00000097808	0	881
3764	1	ENSMUSG00000041670	22805994	['ENSMUST00000218140']	1	1	9	6	3	3764	Rims1_ENSMUSG00000041670	Rims1-209_ENSMUST00000218140	0	882
3784	1	ENSMUSG00000041763	43933647	['ENSMUST00000185579']	1	1	10	2	8	3784	Tpp2_ENSMUSG00000041763	Tpp2-202_ENSMUST00000185579	0	883
3785	1	ENSMUSG00000041763	43934007	['ENSMUST00000087933']	1	1	10	2	8	3785	Tpp2_ENSMUSG00000041763	Tpp2-201_ENSMUST00000087933	0	884
3786	1	ENSMUSG00000041763	43934014	['ENSMUST00000190401']	1	1	10	2	8	3786	Tpp2_ENSMUSG00000041763	Tpp2-210_ENSMUST00000190401	0	885
3787	1	ENSMUSG00000041763	43934015	['ENSMUST00000186028', 'ENSMUST00000188313']	2	2	10	2	8	3787	Tpp2_ENSMUSG00000041763	Tpp2-203_ENSMUST00000186028	0	886
3787	1	ENSMUSG00000041763	43934015	['ENSMUST00000186028', 'ENSMUST00000188313']	2	2	10	2	8	3787	Tpp2_ENSMUSG00000041763	Tpp2-207_ENSMUST00000188313	0	886
3788	1	ENSMUSG00000041763	43934033	['ENSMUST00000188302']	1	1	10	2	8	3788	Tpp2_ENSMUSG00000041763	Tpp2-206_ENSMUST00000188302	0	887
3789	1	ENSMUSG00000041763	43934045	['ENSMUST00000189388']	1	1	10	2	8	3789	Tpp2_ENSMUSG00000041763	Tpp2-208_ENSMUST00000189388	0	888
3790	1	ENSMUSG00000041763	43971370	['ENSMUST00000186441']	1	1	10	2	8	3790	Tpp2_ENSMUSG00000041763	Tpp2-204_ENSMUST00000186441	0	889
3791	1	ENSMUSG00000041763	43983285	['ENSMUST00000190207']	1	1	10	2	8	3791	Tpp2_ENSMUSG00000041763	Tpp2-209_ENSMUST00000190207	0	890
3792	1	ENSMUSG00000041763	44000825	['ENSMUST00000187115']	1	1	10	2	8	3792	Tpp2_ENSMUSG00000041763	Tpp2-205_ENSMUST00000187115	0	891
3834	1	ENSMUSG00000041926	135267402	['ENSMUST00000141234']	1	1	9	2	7	3834	Rnpep_ENSMUSG00000041926	Rnpep-205_ENSMUST00000141234	0	892
3835	1	ENSMUSG00000041926	135271638	['ENSMUST00000130069']	1	1	9	2	7	3835	Rnpep_ENSMUSG00000041926	Rnpep-203_ENSMUST00000130069	0	893
3836	1	ENSMUSG00000041926	135272933	['ENSMUST00000141092']	1	1	9	2	7	3836	Rnpep_ENSMUSG00000041926	Rnpep-204_ENSMUST00000141092	0	894
3837	1	ENSMUSG00000041926	135274707	['ENSMUST00000188053']	1	1	9	2	7	3837	Rnpep_ENSMUSG00000041926	Rnpep-207_ENSMUST00000188053	0	895
3838	1	ENSMUSG00000041926	135277418	['ENSMUST00000190632']	1	1	9	2	7	3838	Rnpep_ENSMUSG00000041926	Rnpep-209_ENSMUST00000190632	0	896
3839	1	ENSMUSG00000041926	135279112	['ENSMUST00000152169']	1	1	9	2	7	3839	Rnpep_ENSMUSG00000041926	Rnpep-206_ENSMUST00000152169	0	897
3840	1	ENSMUSG00000041926	135279915	['ENSMUST00000189615']	1	1	9	2	7	3840	Rnpep_ENSMUSG00000041926	Rnpep-208_ENSMUST00000189615	0	898
3841	1	ENSMUSG00000041926	135284084	['ENSMUST00000077340', 'ENSMUST00000074357']	2	2	9	2	7	3841	Rnpep_ENSMUSG00000041926	Rnpep-202_ENSMUST00000077340	0	899
3841	1	ENSMUSG00000041926	135284084	['ENSMUST00000077340', 'ENSMUST00000074357']	2	2	9	2	7	3841	Rnpep_ENSMUSG00000041926	Rnpep-201_ENSMUST00000074357	0	899
3917	1	ENSMUSG00000042501	10477823	['ENSMUST00000147575']	1	1	4	2	2	3917	Cpa6_ENSMUSG00000042501	Cpa6-203_ENSMUST00000147575	0	900
3918	1	ENSMUSG00000042501	10719905	['ENSMUST00000140938']	1	1	4	2	2	3918	Cpa6_ENSMUSG00000042501	Cpa6-202_ENSMUST00000140938	0	901
3919	1	ENSMUSG00000042501	10719945	['ENSMUST00000153695', 'ENSMUST00000035577']	2	2	4	2	2	3919	Cpa6_ENSMUSG00000042501	Cpa6-204_ENSMUST00000153695	0	902
3919	1	ENSMUSG00000042501	10719945	['ENSMUST00000153695', 'ENSMUST00000035577']	2	2	4	2	2	3919	Cpa6_ENSMUSG00000042501	Cpa6-201_ENSMUST00000035577	0	902
3985	1	ENSMUSG00000042807	53841171	['ENSMUST00000150677']	1	1	6	2	4	3985	Hecw2_ENSMUSG00000042807	Hecw2-205_ENSMUST00000150677	0	903
3986	1	ENSMUSG00000042807	53866512	['ENSMUST00000152870']	1	1	6	2	4	3986	Hecw2_ENSMUSG00000042807	Hecw2-206_ENSMUST00000152870	0	904
3987	1	ENSMUSG00000042807	54194048	['ENSMUST00000120904']	1	1	6	2	4	3987	Hecw2_ENSMUSG00000042807	Hecw2-203_ENSMUST00000120904	0	905
3988	1	ENSMUSG00000042807	54195034	['ENSMUST00000087659', 'ENSMUST00000097741']	2	2	6	2	4	3988	Hecw2_ENSMUSG00000042807	Hecw2-201_ENSMUST00000087659	0	906
3988	1	ENSMUSG00000042807	54195034	['ENSMUST00000087659', 'ENSMUST00000097741']	2	2	6	2	4	3988	Hecw2_ENSMUSG00000042807	Hecw2-202_ENSMUST00000097741	0	906
3989	1	ENSMUSG00000042807	54195168	['ENSMUST00000146850']	1	1	6	2	4	3989	Hecw2_ENSMUSG00000042807	Hecw2-204_ENSMUST00000146850	0	907
4009	1	ENSMUSG00000043019	151755371	['ENSMUST00000188145']	1	1	4	2	2	4009	Edem3_ENSMUSG00000043019	Edem3-203_ENSMUST00000188145	0	908
4010	1	ENSMUSG00000043019	151755374	['ENSMUST00000059498']	1	1	4	2	2	4010	Edem3_ENSMUSG00000043019	Edem3-201_ENSMUST00000059498	0	909
4019	1	ENSMUSG00000043467	161034284	['ENSMUST00000171748']	1	1	7	2	5	4019	Zbtb37_ENSMUSG00000043467	Zbtb37-205_ENSMUST00000171748	0	910
4020	1	ENSMUSG00000043467	161034816	['ENSMUST00000177003']	1	1	7	2	5	4020	Zbtb37_ENSMUSG00000043467	Zbtb37-207_ENSMUST00000177003	0	911
4022	1	ENSMUSG00000043467	161034848	['ENSMUST00000159250']	1	1	7	2	5	4022	Zbtb37_ENSMUSG00000043467	Zbtb37-201_ENSMUST00000159250	0	912
4037	1	ENSMUSG00000043760	20409448	['ENSMUST00000132647']	1	1	4	2	2	4037	Pkhd1_ENSMUSG00000043760	Pkhd1-203_ENSMUST00000132647	0	913
4054	1	ENSMUSG00000044768	97661676	['ENSMUST00000153115', 'ENSMUST00000142234']	2	2	4	2	0	4054	D1Ertd622e_ENSMUSG00000044768	D1Ertd622e-204_ENSMUST00000153115	0	914
4054	1	ENSMUSG00000044768	97661676	['ENSMUST00000153115', 'ENSMUST00000142234']	2	2	4	2	0	4054	D1Ertd622e_ENSMUSG00000044768	D1Ertd622e-202_ENSMUST00000142234	0	914
4055	1	ENSMUSG00000044768	97662074	['ENSMUST00000053033', 'ENSMUST00000149927']	2	2	4	2	0	4055	D1Ertd622e_ENSMUSG00000044768	D1Ertd622e-201_ENSMUST00000053033	0	915
4055	1	ENSMUSG00000044768	97662074	['ENSMUST00000053033', 'ENSMUST00000149927']	2	2	4	2	0	4055	D1Ertd622e_ENSMUSG00000044768	D1Ertd622e-203_ENSMUST00000149927	0	915
4107	1	ENSMUSG00000046101	9908638	['ENSMUST00000052843', 'ENSMUST00000171802']	2	2	6	2	4	4107	Mcmdc2_ENSMUSG00000046101	Mcmdc2-201_ENSMUST00000052843	0	916
4107	1	ENSMUSG00000046101	9908638	['ENSMUST00000052843', 'ENSMUST00000171802']	2	2	6	2	4	4107	Mcmdc2_ENSMUSG00000046101	Mcmdc2-205_ENSMUST00000171802	0	916
4108	1	ENSMUSG00000046101	9908668	['ENSMUST00000125294']	1	1	6	2	4	4108	Mcmdc2_ENSMUSG00000046101	Mcmdc2-203_ENSMUST00000125294	0	917
4110	1	ENSMUSG00000046101	9911314	['ENSMUST00000118098']	1	1	6	2	4	4110	Mcmdc2_ENSMUSG00000046101	Mcmdc2-202_ENSMUST00000118098	0	918
4111	1	ENSMUSG00000046101	9932120	['ENSMUST00000183059']	1	1	6	2	4	4111	Mcmdc2_ENSMUSG00000046101	Mcmdc2-206_ENSMUST00000183059	0	919
4136	1	ENSMUSG00000046836	183286182	['ENSMUST00000194695']	1	1	9	2	7	4136	Brox_ENSMUSG00000046836	Brox-208_ENSMUST00000194695	0	920
4137	1	ENSMUSG00000046836	183292272	['ENSMUST00000194438']	1	1	9	2	7	4137	Brox_ENSMUSG00000046836	Brox-207_ENSMUST00000194438	0	921
4138	1	ENSMUSG00000046836	183292705	['ENSMUST00000194089']	1	1	9	2	7	4138	Brox_ENSMUSG00000046836	Brox-205_ENSMUST00000194089	0	922
4139	1	ENSMUSG00000046836	183295852	['ENSMUST00000192829']	1	1	9	2	7	4139	Brox_ENSMUSG00000046836	Brox-203_ENSMUST00000192829	0	923
4140	1	ENSMUSG00000046836	183296992	['ENSMUST00000057062']	1	1	9	2	7	4140	Brox_ENSMUSG00000046836	Brox-201_ENSMUST00000057062	0	924
4141	1	ENSMUSG00000046836	183297228	['ENSMUST00000195054']	1	1	9	2	7	4141	Brox_ENSMUSG00000046836	Brox-209_ENSMUST00000195054	0	925
4142	1	ENSMUSG00000046836	183297256	['ENSMUST00000163528', 'ENSMUST00000193326']	2	2	9	2	7	4142	Brox_ENSMUSG00000046836	Brox-202_ENSMUST00000163528	0	926
4142	1	ENSMUSG00000046836	183297256	['ENSMUST00000163528', 'ENSMUST00000193326']	2	2	9	2	7	4142	Brox_ENSMUSG00000046836	Brox-204_ENSMUST00000193326	0	926
4143	1	ENSMUSG00000046836	183297269	['ENSMUST00000194327']	1	1	9	2	7	4143	Brox_ENSMUSG00000046836	Brox-206_ENSMUST00000194327	0	927
4205	1	ENSMUSG00000048000	87326998	['ENSMUST00000174846']	1	1	23	2	21	4205	Gigyf2_ENSMUSG00000048000	Gigyf2-222_ENSMUST00000174846	0	928
4206	1	ENSMUSG00000048000	87327003	['ENSMUST00000027475']	1	1	23	2	21	4206	Gigyf2_ENSMUSG00000048000	Gigyf2-201_ENSMUST00000027475	0	929
4208	1	ENSMUSG00000048000	87327030	['ENSMUST00000174583']	1	1	23	2	21	4208	Gigyf2_ENSMUSG00000048000	Gigyf2-219_ENSMUST00000174583	0	930
4209	1	ENSMUSG00000048000	87327033	['ENSMUST00000164992']	1	1	23	2	21	4209	Gigyf2_ENSMUSG00000048000	Gigyf2-202_ENSMUST00000164992	0	931
4210	1	ENSMUSG00000048000	87327046	['ENSMUST00000187038']	1	1	23	2	21	4210	Gigyf2_ENSMUSG00000048000	Gigyf2-223_ENSMUST00000187038	0	932
4211	1	ENSMUSG00000048000	87327048	['ENSMUST00000173850']	1	1	23	2	21	4211	Gigyf2_ENSMUSG00000048000	Gigyf2-214_ENSMUST00000173850	0	933
4212	1	ENSMUSG00000048000	87327066	['ENSMUST00000173173']	1	1	23	2	21	4212	Gigyf2_ENSMUSG00000048000	Gigyf2-210_ENSMUST00000173173	0	934
4214	1	ENSMUSG00000048000	87363802	['ENSMUST00000174605']	1	1	23	2	21	4214	Gigyf2_ENSMUSG00000048000	Gigyf2-220_ENSMUST00000174605	0	935
4215	1	ENSMUSG00000048000	87364161	['ENSMUST00000172976']	1	1	23	2	21	4215	Gigyf2_ENSMUSG00000048000	Gigyf2-207_ENSMUST00000172976	0	936
4216	1	ENSMUSG00000048000	87386317	['ENSMUST00000174535']	1	1	23	2	21	4216	Gigyf2_ENSMUSG00000048000	Gigyf2-218_ENSMUST00000174535	0	937
4218	1	ENSMUSG00000048000	87403667	['ENSMUST00000173235']	1	1	23	2	21	4218	Gigyf2_ENSMUSG00000048000	Gigyf2-211_ENSMUST00000173235	0	938
4219	1	ENSMUSG00000048000	87403726	['ENSMUST00000172736']	1	1	23	2	21	4219	Gigyf2_ENSMUSG00000048000	Gigyf2-203_ENSMUST00000172736	0	939
4223	1	ENSMUSG00000048000	87407379	['ENSMUST00000173636']	1	1	23	2	21	4223	Gigyf2_ENSMUSG00000048000	Gigyf2-212_ENSMUST00000173636	0	940
4224	1	ENSMUSG00000048000	87420211	['ENSMUST00000172776']	1	1	23	2	21	4224	Gigyf2_ENSMUSG00000048000	Gigyf2-204_ENSMUST00000172776	0	941
4225	1	ENSMUSG00000048000	87433120	['ENSMUST00000174671']	1	1	23	2	21	4225	Gigyf2_ENSMUSG00000048000	Gigyf2-221_ENSMUST00000174671	0	942
4226	1	ENSMUSG00000048000	87443328	['ENSMUST00000174482']	1	1	23	2	21	4226	Gigyf2_ENSMUSG00000048000	Gigyf2-216_ENSMUST00000174482	0	943
4228	1	ENSMUSG00000048126	90773215	['ENSMUST00000150769']	1	1	8	3	5	4228	Col6a3_ENSMUSG00000048126	Col6a3-206_ENSMUST00000150769	0	944
4232	1	ENSMUSG00000048126	90843952	['ENSMUST00000097653']	1	1	8	3	5	4232	Col6a3_ENSMUSG00000048126	Col6a3-202_ENSMUST00000097653	0	945
4246	1	ENSMUSG00000048495	57390771	['ENSMUST00000162663']	1	1	10	2	8	4246	Tyw5_ENSMUSG00000048495	Tyw5-208_ENSMUST00000162663	0	946
4247	1	ENSMUSG00000048495	57391740	['ENSMUST00000161092']	1	1	10	2	8	4247	Tyw5_ENSMUSG00000048495	Tyw5-205_ENSMUST00000161092	0	947
4248	1	ENSMUSG00000048495	57393698	['ENSMUST00000161727']	1	1	10	2	8	4248	Tyw5_ENSMUSG00000048495	Tyw5-206_ENSMUST00000161727	0	948
4249	1	ENSMUSG00000048495	57401522	['ENSMUST00000163039']	1	1	10	2	8	4249	Tyw5_ENSMUSG00000048495	Tyw5-210_ENSMUST00000163039	0	949
4250	1	ENSMUSG00000048495	57406443	['ENSMUST00000160837']	1	1	10	2	8	4250	Tyw5_ENSMUSG00000048495	Tyw5-204_ENSMUST00000160837	0	950
4251	1	ENSMUSG00000048495	57406471	['ENSMUST00000097732', 'ENSMUST00000160118']	2	2	10	2	8	4251	Tyw5_ENSMUSG00000048495	Tyw5-202_ENSMUST00000097732	0	951
4251	1	ENSMUSG00000048495	57406471	['ENSMUST00000097732', 'ENSMUST00000160118']	2	2	10	2	8	4251	Tyw5_ENSMUSG00000048495	Tyw5-203_ENSMUST00000160118	0	951
4252	1	ENSMUSG00000048495	57406537	['ENSMUST00000161780']	1	1	10	2	8	4252	Tyw5_ENSMUSG00000048495	Tyw5-207_ENSMUST00000161780	0	952
4253	1	ENSMUSG00000048495	57406674	['ENSMUST00000079998']	1	1	10	2	8	4253	Tyw5_ENSMUSG00000048495	Tyw5-201_ENSMUST00000079998	0	953
4254	1	ENSMUSG00000048495	57407101	['ENSMUST00000162686']	1	1	10	2	8	4254	Tyw5_ENSMUSG00000048495	Tyw5-209_ENSMUST00000162686	0	954
4315	1	ENSMUSG00000049690	126738190	['ENSMUST00000162664']	1	1	12	2	10	4315	Nckap5_ENSMUSG00000049690	Nckap5-211_ENSMUST00000162664	0	955
4321	1	ENSMUSG00000049866	88702221	['ENSMUST00000159814']	1	1	3	2	1	4321	Arl4c_ENSMUSG00000049866	Arl4c-202_ENSMUST00000159814	0	956
4345	1	ENSMUSG00000050565	156035403	['ENSMUST00000111757']	1	1	9	2	5	4345	Tor1aip2_ENSMUSG00000050565	Tor1aip2-205_ENSMUST00000111757	0	957
4346	1	ENSMUSG00000050565	156035726	['ENSMUST00000111754']	1	1	9	2	5	4346	Tor1aip2_ENSMUSG00000050565	Tor1aip2-204_ENSMUST00000111754	0	958
4347	1	ENSMUSG00000050565	156035772	['ENSMUST00000133152']	1	1	9	2	5	4347	Tor1aip2_ENSMUSG00000050565	Tor1aip2-209_ENSMUST00000133152	0	959
4348	1	ENSMUSG00000050565	156036133	['ENSMUST00000128941']	1	1	9	2	5	4348	Tor1aip2_ENSMUSG00000050565	Tor1aip2-207_ENSMUST00000128941	0	960
4349	1	ENSMUSG00000050565	156040890	['ENSMUST00000131359', 'ENSMUST00000060404']	2	2	9	2	5	4349	Tor1aip2_ENSMUSG00000050565	Tor1aip2-208_ENSMUST00000131359	0	961
4349	1	ENSMUSG00000050565	156040890	['ENSMUST00000131359', 'ENSMUST00000060404']	2	2	9	2	5	4349	Tor1aip2_ENSMUSG00000050565	Tor1aip2-201_ENSMUST00000060404	0	961
4350	1	ENSMUSG00000050565	156040917	['ENSMUST00000065648', 'ENSMUST00000097526']	2	2	9	2	5	4350	Tor1aip2_ENSMUSG00000050565	Tor1aip2-202_ENSMUST00000065648	0	962
4350	1	ENSMUSG00000050565	156040917	['ENSMUST00000065648', 'ENSMUST00000097526']	2	2	9	2	5	4350	Tor1aip2_ENSMUSG00000050565	Tor1aip2-203_ENSMUST00000097526	0	962
4379	1	ENSMUSG00000051344	64836764	['ENSMUST00000187188']	1	1	6	2	4	4379	Plekhm3_ENSMUSG00000051344	Plekhm3-206_ENSMUST00000187188	0	963
4380	1	ENSMUSG00000051344	64928097	['ENSMUST00000140857']	1	1	6	2	4	4380	Plekhm3_ENSMUSG00000051344	Plekhm3-205_ENSMUST00000140857	0	964
4382	1	ENSMUSG00000051344	64956775	['ENSMUST00000123225']	1	1	6	2	4	4382	Plekhm3_ENSMUSG00000051344	Plekhm3-202_ENSMUST00000123225	0	965
4383	1	ENSMUSG00000051344	64956824	['ENSMUST00000139649', 'ENSMUST00000097713']	2	2	6	2	4	4383	Plekhm3_ENSMUSG00000051344	Plekhm3-204_ENSMUST00000139649	0	966
4383	1	ENSMUSG00000051344	64956824	['ENSMUST00000139649', 'ENSMUST00000097713']	2	2	6	2	4	4383	Plekhm3_ENSMUSG00000051344	Plekhm3-201_ENSMUST00000097713	0	966
4405	1	ENSMUSG00000052062	61638875	['ENSMUST00000129030']	1	1	6	2	2	4405	Pard3b_ENSMUSG00000052062	Pard3b-204_ENSMUST00000129030	0	967
4408	1	ENSMUSG00000052331	54648613	['ENSMUST00000189563']	1	1	15	3	12	4408	Ankrd44_ENSMUSG00000052331	Ankrd44-215_ENSMUST00000189563	0	968
4413	1	ENSMUSG00000052331	54735644	['ENSMUST00000178685']	1	1	15	3	12	4413	Ankrd44_ENSMUSG00000052331	Ankrd44-207_ENSMUST00000178685	0	969
4415	1	ENSMUSG00000052331	54766423	['ENSMUST00000177919']	1	1	15	3	12	4415	Ankrd44_ENSMUSG00000052331	Ankrd44-204_ENSMUST00000177919	0	970
4416	1	ENSMUSG00000052331	54768827	['ENSMUST00000180189']	1	1	15	3	12	4416	Ankrd44_ENSMUSG00000052331	Ankrd44-213_ENSMUST00000180189	0	971
4417	1	ENSMUSG00000052331	54813443	['ENSMUST00000178905']	1	1	15	3	12	4417	Ankrd44_ENSMUSG00000052331	Ankrd44-208_ENSMUST00000178905	0	972
4418	1	ENSMUSG00000052331	54884711	['ENSMUST00000177679']	1	1	15	3	12	4418	Ankrd44_ENSMUSG00000052331	Ankrd44-202_ENSMUST00000177679	0	973
4419	1	ENSMUSG00000052331	54926354	['ENSMUST00000178935']	1	1	15	3	12	4419	Ankrd44_ENSMUSG00000052331	Ankrd44-209_ENSMUST00000178935	0	974
4421	1	ENSMUSG00000052423	171270328	['ENSMUST00000064272']	1	1	11	2	9	4421	B4galt3_ENSMUSG00000052423	B4galt3-201_ENSMUST00000064272	0	975
4422	1	ENSMUSG00000052423	171270339	['ENSMUST00000151863']	1	1	11	2	9	4422	B4galt3_ENSMUSG00000052423	B4galt3-211_ENSMUST00000151863	0	976
4423	1	ENSMUSG00000052423	171270343	['ENSMUST00000141999', 'ENSMUST00000111313']	2	2	11	2	9	4423	B4galt3_ENSMUSG00000052423	B4galt3-210_ENSMUST00000141999	0	977
4423	1	ENSMUSG00000052423	171270343	['ENSMUST00000141999', 'ENSMUST00000111313']	2	2	11	2	9	4423	B4galt3_ENSMUSG00000052423	B4galt3-202_ENSMUST00000111313	0	977
4424	1	ENSMUSG00000052423	171270354	['ENSMUST00000123954']	1	1	11	2	9	4424	B4galt3_ENSMUSG00000052423	B4galt3-203_ENSMUST00000123954	0	978
4425	1	ENSMUSG00000052423	171270365	['ENSMUST00000126699']	1	1	11	2	9	4425	B4galt3_ENSMUSG00000052423	B4galt3-205_ENSMUST00000126699	0	979
4426	1	ENSMUSG00000052423	171270374	['ENSMUST00000129985']	1	1	11	2	9	4426	B4galt3_ENSMUSG00000052423	B4galt3-206_ENSMUST00000129985	0	980
4427	1	ENSMUSG00000052423	171270408	['ENSMUST00000138904']	1	1	11	2	9	4427	B4galt3_ENSMUSG00000052423	B4galt3-208_ENSMUST00000138904	0	981
4428	1	ENSMUSG00000052423	171270818	['ENSMUST00000125939']	1	1	11	2	9	4428	B4galt3_ENSMUSG00000052423	B4galt3-204_ENSMUST00000125939	0	982
4429	1	ENSMUSG00000052423	171271640	['ENSMUST00000141114']	1	1	11	2	9	4429	B4galt3_ENSMUSG00000052423	B4galt3-209_ENSMUST00000141114	0	983
4430	1	ENSMUSG00000052423	171273515	['ENSMUST00000132890']	1	1	11	2	9	4430	B4galt3_ENSMUSG00000052423	B4galt3-207_ENSMUST00000132890	0	984
4442	1	ENSMUSG00000052534	168164662	['ENSMUST00000097471']	1	1	8	2	6	4442	Pbx1_ENSMUSG00000052534	Pbx1-203_ENSMUST00000097471	0	985
4444	1	ENSMUSG00000052534	168431660	['ENSMUST00000176482']	1	1	8	2	6	4444	Pbx1_ENSMUSG00000052534	Pbx1-204_ENSMUST00000176482	0	986
4446	1	ENSMUSG00000052534	168431897	['ENSMUST00000176540']	1	1	8	2	6	4446	Pbx1_ENSMUSG00000052534	Pbx1-205_ENSMUST00000176540	0	987
4448	1	ENSMUSG00000052534	168432270	['ENSMUST00000188912']	1	1	8	2	6	4448	Pbx1_ENSMUSG00000052534	Pbx1-208_ENSMUST00000188912	0	988
4460	1	ENSMUSG00000052748	151372364	['ENSMUST00000124880']	1	1	10	2	8	4460	Swt1_ENSMUSG00000052748	Swt1-203_ENSMUST00000124880	0	989
4461	1	ENSMUSG00000052748	151384516	['ENSMUST00000139244']	1	1	10	2	8	4461	Swt1_ENSMUSG00000052748	Swt1-207_ENSMUST00000139244	0	990
4462	1	ENSMUSG00000052748	151403027	['ENSMUST00000141977']	1	1	10	2	8	4462	Swt1_ENSMUSG00000052748	Swt1-208_ENSMUST00000141977	0	991
4463	1	ENSMUSG00000052748	151404607	['ENSMUST00000189595']	1	1	10	2	8	4463	Swt1_ENSMUSG00000052748	Swt1-210_ENSMUST00000189595	0	992
4464	1	ENSMUSG00000052748	151412979	['ENSMUST00000138095']	1	1	10	2	8	4464	Swt1_ENSMUSG00000052748	Swt1-206_ENSMUST00000138095	0	993
4465	1	ENSMUSG00000052748	151423344	['ENSMUST00000131312']	1	1	10	2	8	4465	Swt1_ENSMUSG00000052748	Swt1-205_ENSMUST00000131312	0	994
4466	1	ENSMUSG00000052748	151423555	['ENSMUST00000129939']	1	1	10	2	8	4466	Swt1_ENSMUSG00000052748	Swt1-204_ENSMUST00000129939	0	995
4467	1	ENSMUSG00000052748	151428436	['ENSMUST00000111883']	1	1	10	2	8	4467	Swt1_ENSMUSG00000052748	Swt1-202_ENSMUST00000111883	0	996
4468	1	ENSMUSG00000052748	151428455	['ENSMUST00000064771', 'ENSMUST00000185247']	2	2	10	2	8	4468	Swt1_ENSMUSG00000052748	Swt1-201_ENSMUST00000064771	0	997
4468	1	ENSMUSG00000052748	151428455	['ENSMUST00000064771', 'ENSMUST00000185247']	2	2	10	2	8	4468	Swt1_ENSMUSG00000052748	Swt1-209_ENSMUST00000185247	0	997
4471	1	ENSMUSG00000052760	85736561	['ENSMUST00000159325']	1	1	6	2	4	4471	A630001G21Rik_ENSMUSG00000052760	A630001G21Rik-204_ENSMUST00000159325	0	998
4495	1	ENSMUSG00000053286	151428542	['ENSMUST00000188179', 'ENSMUST00000065625']	2	2	7	2	5	4495	Trmt1l_ENSMUSG00000053286	Trmt1l-204_ENSMUST00000188179	0	999
4495	1	ENSMUSG00000053286	151428542	['ENSMUST00000188179', 'ENSMUST00000065625']	2	2	7	2	5	4495	Trmt1l_ENSMUSG00000053286	Trmt1l-201_ENSMUST00000065625	0	999
4496	1	ENSMUSG00000053286	151428637	['ENSMUST00000188679']	1	1	7	2	5	4496	Trmt1l_ENSMUSG00000053286	Trmt1l-205_ENSMUST00000188679	0	1000
4497	1	ENSMUSG00000053286	151428642	['ENSMUST00000188843']	1	1	7	2	5	4497	Trmt1l_ENSMUSG00000053286	Trmt1l-206_ENSMUST00000188843	0	1001
4498	1	ENSMUSG00000053286	151428648	['ENSMUST00000186244']	1	1	7	2	5	4498	Trmt1l_ENSMUSG00000053286	Trmt1l-203_ENSMUST00000186244	0	1002
4499	1	ENSMUSG00000053286	151428667	['ENSMUST00000185230']	1	1	7	2	5	4499	Trmt1l_ENSMUSG00000053286	Trmt1l-202_ENSMUST00000185230	0	1003
4500	1	ENSMUSG00000053286	151428706	['ENSMUST00000189655']	1	1	7	2	5	4500	Trmt1l_ENSMUSG00000053286	Trmt1l-207_ENSMUST00000189655	0	1004
4503	1	ENSMUSG00000053333	86703808	['ENSMUST00000188121']	1	1	6	2	4	4503	Dis3l2_ENSMUSG00000053333	Dis3l2-204_ENSMUST00000188121	0	1005
4504	1	ENSMUSG00000053333	86703819	['ENSMUST00000168237']	1	1	6	2	4	4504	Dis3l2_ENSMUSG00000053333	Dis3l2-202_ENSMUST00000168237	0	1006
4505	1	ENSMUSG00000053333	86703828	['ENSMUST00000189044', 'ENSMUST00000190618']	2	2	6	2	4	4505	Dis3l2_ENSMUSG00000053333	Dis3l2-205_ENSMUST00000189044	0	1007
4505	1	ENSMUSG00000053333	86703828	['ENSMUST00000189044', 'ENSMUST00000190618']	2	2	6	2	4	4505	Dis3l2_ENSMUSG00000053333	Dis3l2-206_ENSMUST00000190618	0	1007
4506	1	ENSMUSG00000053333	86703843	['ENSMUST00000065694']	1	1	6	2	4	4506	Dis3l2_ENSMUSG00000053333	Dis3l2-201_ENSMUST00000065694	0	1008
4527	1	ENSMUSG00000053963	180465881	['ENSMUST00000211782']	1	1	6	2	4	4527	Stum_ENSMUSG00000053963	Stum-206_ENSMUST00000211782	0	1009
4528	1	ENSMUSG00000053963	180483329	['ENSMUST00000211561']	1	1	6	2	4	4528	Stum_ENSMUSG00000053963	Stum-205_ENSMUST00000211561	0	1010
4529	1	ENSMUSG00000053963	180483467	['ENSMUST00000136521']	1	1	6	2	4	4529	Stum_ENSMUSG00000053963	Stum-201_ENSMUST00000136521	0	1011
4530	1	ENSMUSG00000053963	180483504	['ENSMUST00000179826']	1	1	6	2	4	4530	Stum_ENSMUSG00000053963	Stum-202_ENSMUST00000179826	0	1012
4537	1	ENSMUSG00000054387	133001421	['ENSMUST00000186513']	1	1	14	2	12	4537	Mdm4_ENSMUSG00000054387	Mdm4-205_ENSMUST00000186513	0	1013
4538	1	ENSMUSG00000054387	133004128	['ENSMUST00000187529']	1	1	14	2	12	4538	Mdm4_ENSMUSG00000054387	Mdm4-209_ENSMUST00000187529	0	1014
4539	1	ENSMUSG00000054387	133004325	['ENSMUST00000189596']	1	1	14	2	12	4539	Mdm4_ENSMUSG00000054387	Mdm4-211_ENSMUST00000189596	0	1015
4540	1	ENSMUSG00000054387	133018858	['ENSMUST00000190312']	1	1	14	2	12	4540	Mdm4_ENSMUSG00000054387	Mdm4-212_ENSMUST00000190312	0	1016
4541	1	ENSMUSG00000054387	133025330	['ENSMUST00000185418']	1	1	14	2	12	4541	Mdm4_ENSMUSG00000054387	Mdm4-204_ENSMUST00000185418	0	1017
4543	1	ENSMUSG00000054387	133025348	['ENSMUST00000067429']	1	1	14	2	12	4543	Mdm4_ENSMUSG00000054387	Mdm4-202_ENSMUST00000067429	0	1018
4544	1	ENSMUSG00000054387	133025354	['ENSMUST00000185398']	1	1	14	2	12	4544	Mdm4_ENSMUSG00000054387	Mdm4-203_ENSMUST00000185398	0	1019
4545	1	ENSMUSG00000054387	133025356	['ENSMUST00000067398']	1	1	14	2	12	4545	Mdm4_ENSMUSG00000054387	Mdm4-201_ENSMUST00000067398	0	1020
4546	1	ENSMUSG00000054387	133025357	['ENSMUST00000191212']	1	1	14	2	12	4546	Mdm4_ENSMUSG00000054387	Mdm4-214_ENSMUST00000191212	0	1021
4547	1	ENSMUSG00000054387	133025416	['ENSMUST00000188090']	1	1	14	2	12	4547	Mdm4_ENSMUSG00000054387	Mdm4-210_ENSMUST00000188090	0	1022
4548	1	ENSMUSG00000054387	133030561	['ENSMUST00000190807']	1	1	14	2	12	4548	Mdm4_ENSMUSG00000054387	Mdm4-213_ENSMUST00000190807	0	1023
4560	1	ENSMUSG00000054770	57962981	['ENSMUST00000189298']	1	1	11	2	9	4560	Kctd18_ENSMUSG00000054770	Kctd18-211_ENSMUST00000189298	0	1024
4561	1	ENSMUSG00000054770	57963447	['ENSMUST00000160614']	1	1	11	2	9	4561	Kctd18_ENSMUSG00000054770	Kctd18-205_ENSMUST00000160614	0	1025
4562	1	ENSMUSG00000054770	57969524	['ENSMUST00000161608']	1	1	11	2	9	4562	Kctd18_ENSMUSG00000054770	Kctd18-206_ENSMUST00000161608	0	1026
4563	1	ENSMUSG00000054770	57970048	['ENSMUST00000159826']	1	1	11	2	9	4563	Kctd18_ENSMUSG00000054770	Kctd18-203_ENSMUST00000159826	0	1027
4564	1	ENSMUSG00000054770	57970052	['ENSMUST00000068000']	1	1	11	2	9	4564	Kctd18_ENSMUSG00000054770	Kctd18-201_ENSMUST00000068000	0	1028
4565	1	ENSMUSG00000054770	57970079	['ENSMUST00000162410', 'ENSMUST00000160130']	2	2	11	2	9	4565	Kctd18_ENSMUSG00000054770	Kctd18-207_ENSMUST00000162410	0	1029
4565	1	ENSMUSG00000054770	57970079	['ENSMUST00000162410', 'ENSMUST00000160130']	2	2	11	2	9	4565	Kctd18_ENSMUSG00000054770	Kctd18-204_ENSMUST00000160130	0	1029
4566	1	ENSMUSG00000054770	57970084	['ENSMUST00000164963']	1	1	11	2	9	4566	Kctd18_ENSMUSG00000054770	Kctd18-210_ENSMUST00000164963	0	1030
4567	1	ENSMUSG00000054770	57970128	['ENSMUST00000114410']	1	1	11	2	9	4567	Kctd18_ENSMUSG00000054770	Kctd18-202_ENSMUST00000114410	0	1031
4600	1	ENSMUSG00000055322	73928513	['ENSMUST00000187691']	1	1	22	2	16	4600	Tns1_ENSMUSG00000055322	Tns1-209_ENSMUST00000187691	0	1032
4604	1	ENSMUSG00000055322	73963043	['ENSMUST00000191367']	1	1	22	2	16	4604	Tns1_ENSMUSG00000055322	Tns1-220_ENSMUST00000191367	0	1033
4617	1	ENSMUSG00000055322	74124449	['ENSMUST00000191104']	1	1	22	2	16	4617	Tns1_ENSMUSG00000055322	Tns1-217_ENSMUST00000191104	0	1034
4641	1	ENSMUSG00000056055	87812164	['ENSMUST00000144334']	1	1	9	6	3	4641	Sag_ENSMUSG00000056055	Sag-205_ENSMUST00000144334	0	1035
4642	1	ENSMUSG00000056055	87820707	['ENSMUST00000136708']	1	1	9	6	3	4642	Sag_ENSMUSG00000056055	Sag-204_ENSMUST00000136708	0	1036
4643	1	ENSMUSG00000056055	87826488	['ENSMUST00000145385']	1	1	9	6	3	4643	Sag_ENSMUSG00000056055	Sag-206_ENSMUST00000145385	0	1037
4645	1	ENSMUSG00000056211	128103301	['ENSMUST00000191016']	1	1	16	2	14	4645	R3hdm1_ENSMUSG00000056211	R3hdm1-215_ENSMUST00000191016	0	1038
4646	1	ENSMUSG00000056211	128103321	['ENSMUST00000188381']	1	1	16	2	14	4646	R3hdm1_ENSMUSG00000056211	R3hdm1-209_ENSMUST00000188381	0	1039
4647	1	ENSMUSG00000056211	128103324	['ENSMUST00000187900', 'ENSMUST00000036288']	2	2	16	2	14	4647	R3hdm1_ENSMUSG00000056211	R3hdm1-208_ENSMUST00000187900	0	1040
4647	1	ENSMUSG00000056211	128103324	['ENSMUST00000187900', 'ENSMUST00000036288']	2	2	16	2	14	4647	R3hdm1_ENSMUSG00000056211	R3hdm1-201_ENSMUST00000036288	0	1040
4648	1	ENSMUSG00000056211	128103331	['ENSMUST00000185389']	1	1	16	2	14	4648	R3hdm1_ENSMUSG00000056211	R3hdm1-202_ENSMUST00000185389	0	1041
4649	1	ENSMUSG00000056211	128141964	['ENSMUST00000187023']	1	1	16	2	14	4649	R3hdm1_ENSMUSG00000056211	R3hdm1-205_ENSMUST00000187023	0	1042
4650	1	ENSMUSG00000056211	128141987	['ENSMUST00000187557']	1	1	16	2	14	4650	R3hdm1_ENSMUSG00000056211	R3hdm1-206_ENSMUST00000187557	0	1043
4651	1	ENSMUSG00000056211	128151814	['ENSMUST00000189317']	1	1	16	2	14	4651	R3hdm1_ENSMUSG00000056211	R3hdm1-211_ENSMUST00000189317	0	1044
4652	1	ENSMUSG00000056211	128171631	['ENSMUST00000187605']	1	1	16	2	14	4652	R3hdm1_ENSMUSG00000056211	R3hdm1-207_ENSMUST00000187605	0	1045
4653	1	ENSMUSG00000056211	128174693	['ENSMUST00000191274']	1	1	16	2	14	4653	R3hdm1_ENSMUSG00000056211	R3hdm1-216_ENSMUST00000191274	0	1046
4654	1	ENSMUSG00000056211	128176837	['ENSMUST00000185471']	1	1	16	2	14	4654	R3hdm1_ENSMUSG00000056211	R3hdm1-203_ENSMUST00000185471	0	1047
4655	1	ENSMUSG00000056211	128179143	['ENSMUST00000185853']	1	1	16	2	14	4655	R3hdm1_ENSMUSG00000056211	R3hdm1-204_ENSMUST00000185853	0	1048
4656	1	ENSMUSG00000056211	128181741	['ENSMUST00000190056']	1	1	16	2	14	4656	R3hdm1_ENSMUSG00000056211	R3hdm1-213_ENSMUST00000190056	0	1049
4657	1	ENSMUSG00000056211	128192832	['ENSMUST00000189982']	1	1	16	2	14	4657	R3hdm1_ENSMUSG00000056211	R3hdm1-212_ENSMUST00000189982	0	1050
4658	1	ENSMUSG00000056211	128206992	['ENSMUST00000190288']	1	1	16	2	14	4658	R3hdm1_ENSMUSG00000056211	R3hdm1-214_ENSMUST00000190288	0	1051
4659	1	ENSMUSG00000056211	128235379	['ENSMUST00000188570']	1	1	16	2	14	4659	R3hdm1_ENSMUSG00000056211	R3hdm1-210_ENSMUST00000188570	0	1052
4666	1	ENSMUSG00000056268	138963435	['ENSMUST00000200533']	1	1	9	2	7	4666	Dennd1b_ENSMUSG00000056268	Dennd1b-209_ENSMUST00000200533	0	1053
4667	1	ENSMUSG00000056268	138963709	['ENSMUST00000168527']	1	1	9	2	7	4667	Dennd1b_ENSMUSG00000056268	Dennd1b-202_ENSMUST00000168527	0	1054
4668	1	ENSMUSG00000056268	138963728	['ENSMUST00000198759']	1	1	9	2	7	4668	Dennd1b_ENSMUSG00000056268	Dennd1b-205_ENSMUST00000198759	0	1055
4670	1	ENSMUSG00000056268	138967720	['ENSMUST00000094505']	1	1	9	2	7	4670	Dennd1b_ENSMUSG00000056268	Dennd1b-201_ENSMUST00000094505	0	1056
4671	1	ENSMUSG00000056268	139054321	['ENSMUST00000196816']	1	1	9	2	7	4671	Dennd1b_ENSMUSG00000056268	Dennd1b-203_ENSMUST00000196816	0	1057
4672	1	ENSMUSG00000056268	139085924	['ENSMUST00000198418']	1	1	9	2	7	4672	Dennd1b_ENSMUSG00000056268	Dennd1b-204_ENSMUST00000198418	0	1058
4673	1	ENSMUSG00000056268	139121755	['ENSMUST00000200295', 'ENSMUST00000199634']	2	2	9	2	7	4673	Dennd1b_ENSMUSG00000056268	Dennd1b-207_ENSMUST00000200295	0	1059
4673	1	ENSMUSG00000056268	139121755	['ENSMUST00000200295', 'ENSMUST00000199634']	2	2	9	2	7	4673	Dennd1b_ENSMUSG00000056268	Dennd1b-206_ENSMUST00000199634	0	1059
4674	1	ENSMUSG00000056536	105568948	['ENSMUST00000190945']	1	1	12	2	10	4674	Pign_ENSMUSG00000056536	Pign-211_ENSMUST00000190945	0	1060
4675	1	ENSMUSG00000056536	105569165	['ENSMUST00000190139']	1	1	12	2	10	4675	Pign_ENSMUSG00000056536	Pign-209_ENSMUST00000190139	0	1061
4676	1	ENSMUSG00000056536	105638261	['ENSMUST00000186195']	1	1	12	2	10	4676	Pign_ENSMUSG00000056536	Pign-204_ENSMUST00000186195	0	1062
4677	1	ENSMUSG00000056536	105649651	['ENSMUST00000188858']	1	1	12	2	10	4677	Pign_ENSMUSG00000056536	Pign-208_ENSMUST00000188858	0	1063
4678	1	ENSMUSG00000056536	105659008	['ENSMUST00000070699']	1	1	12	2	10	4678	Pign_ENSMUSG00000056536	Pign-201_ENSMUST00000070699	0	1064
4681	1	ENSMUSG00000056536	105663672	['ENSMUST00000185209']	1	1	12	2	10	4681	Pign_ENSMUSG00000056536	Pign-202_ENSMUST00000185209	0	1065
4682	1	ENSMUSG00000056536	105663673	['ENSMUST00000187909']	1	1	12	2	10	4682	Pign_ENSMUSG00000056536	Pign-207_ENSMUST00000187909	0	1066
4683	1	ENSMUSG00000056536	105663676	['ENSMUST00000185983']	1	1	12	2	10	4683	Pign_ENSMUSG00000056536	Pign-203_ENSMUST00000185983	0	1067
4684	1	ENSMUSG00000056536	105663677	['ENSMUST00000191408']	1	1	12	2	10	4684	Pign_ENSMUSG00000056536	Pign-212_ENSMUST00000191408	0	1068
4691	1	ENSMUSG00000056763	10037987	['ENSMUST00000190610']	1	1	27	2	25	4691	Cspp1_ENSMUSG00000056763	Cspp1-223_ENSMUST00000190610	0	1069
4692	1	ENSMUSG00000056763	10038006	['ENSMUST00000191012']	1	1	27	2	25	4692	Cspp1_ENSMUSG00000056763	Cspp1-225_ENSMUST00000191012	0	1070
4693	1	ENSMUSG00000056763	10038217	['ENSMUST00000071087']	1	1	27	2	25	4693	Cspp1_ENSMUSG00000056763	Cspp1-201_ENSMUST00000071087	0	1071
4694	1	ENSMUSG00000056763	10038226	['ENSMUST00000143606']	1	1	27	2	25	4694	Cspp1_ENSMUSG00000056763	Cspp1-211_ENSMUST00000143606	0	1072
4695	1	ENSMUSG00000056763	10038249	['ENSMUST00000191360']	1	1	27	2	25	4695	Cspp1_ENSMUSG00000056763	Cspp1-226_ENSMUST00000191360	0	1073
4696	1	ENSMUSG00000056763	10038262	['ENSMUST00000117415']	1	1	27	2	25	4696	Cspp1_ENSMUSG00000056763	Cspp1-202_ENSMUST00000117415	0	1074
4697	1	ENSMUSG00000056763	10039767	['ENSMUST00000191521']	1	1	27	2	25	4697	Cspp1_ENSMUSG00000056763	Cspp1-227_ENSMUST00000191521	0	1075
4698	1	ENSMUSG00000056763	10039773	['ENSMUST00000118263', 'ENSMUST00000122156']	2	2	27	2	25	4698	Cspp1_ENSMUSG00000056763	Cspp1-203_ENSMUST00000118263	0	1076
4698	1	ENSMUSG00000056763	10039773	['ENSMUST00000118263', 'ENSMUST00000122156']	2	2	27	2	25	4698	Cspp1_ENSMUSG00000056763	Cspp1-205_ENSMUST00000122156	0	1076
4699	1	ENSMUSG00000056763	10039777	['ENSMUST00000190063']	1	1	27	2	25	4699	Cspp1_ENSMUSG00000056763	Cspp1-221_ENSMUST00000190063	0	1077
4700	1	ENSMUSG00000056763	10039785	['ENSMUST00000119714']	1	1	27	2	25	4700	Cspp1_ENSMUSG00000056763	Cspp1-204_ENSMUST00000119714	0	1078
4701	1	ENSMUSG00000056763	10039823	['ENSMUST00000134716']	1	1	27	2	25	4701	Cspp1_ENSMUSG00000056763	Cspp1-208_ENSMUST00000134716	0	1079
4702	1	ENSMUSG00000056763	10040155	['ENSMUST00000155974']	1	1	27	2	25	4702	Cspp1_ENSMUSG00000056763	Cspp1-215_ENSMUST00000155974	0	1080
4703	1	ENSMUSG00000056763	10046493	['ENSMUST00000186294']	1	1	27	2	25	4703	Cspp1_ENSMUSG00000056763	Cspp1-217_ENSMUST00000186294	0	1081
4704	1	ENSMUSG00000056763	10056924	['ENSMUST00000149214']	1	1	27	2	25	4704	Cspp1_ENSMUSG00000056763	Cspp1-213_ENSMUST00000149214	0	1082
4705	1	ENSMUSG00000056763	10071183	['ENSMUST00000190318']	1	1	27	2	25	4705	Cspp1_ENSMUSG00000056763	Cspp1-222_ENSMUST00000190318	0	1083
4706	1	ENSMUSG00000056763	10074382	['ENSMUST00000188249']	1	1	27	2	25	4706	Cspp1_ENSMUSG00000056763	Cspp1-219_ENSMUST00000188249	0	1084
4707	1	ENSMUSG00000056763	10074860	['ENSMUST00000153804']	1	1	27	2	25	4707	Cspp1_ENSMUSG00000056763	Cspp1-214_ENSMUST00000153804	0	1085
4708	1	ENSMUSG00000056763	10074913	['ENSMUST00000188449']	1	1	27	2	25	4708	Cspp1_ENSMUSG00000056763	Cspp1-220_ENSMUST00000188449	0	1086
4709	1	ENSMUSG00000056763	10087747	['ENSMUST00000123261']	1	1	27	2	25	4709	Cspp1_ENSMUSG00000056763	Cspp1-206_ENSMUST00000123261	0	1087
4710	1	ENSMUSG00000056763	10095864	['ENSMUST00000185422']	1	1	27	2	25	4710	Cspp1_ENSMUSG00000056763	Cspp1-216_ENSMUST00000185422	0	1088
4711	1	ENSMUSG00000056763	10104228	['ENSMUST00000190625']	1	1	27	2	25	4711	Cspp1_ENSMUSG00000056763	Cspp1-224_ENSMUST00000190625	0	1089
4712	1	ENSMUSG00000056763	10112876	['ENSMUST00000187226']	1	1	27	2	25	4712	Cspp1_ENSMUSG00000056763	Cspp1-218_ENSMUST00000187226	0	1090
4714	1	ENSMUSG00000056763	10125984	['ENSMUST00000128164']	1	1	27	2	25	4714	Cspp1_ENSMUSG00000056763	Cspp1-207_ENSMUST00000128164	0	1091
4715	1	ENSMUSG00000056763	10129959	['ENSMUST00000136898']	1	1	27	2	25	4715	Cspp1_ENSMUSG00000056763	Cspp1-210_ENSMUST00000136898	0	1092
4716	1	ENSMUSG00000056763	10133970	['ENSMUST00000148663']	1	1	27	2	25	4716	Cspp1_ENSMUSG00000056763	Cspp1-212_ENSMUST00000148663	0	1093
4719	1	ENSMUSG00000056870	44551727	['ENSMUST00000161793']	1	1	6	2	4	4719	Gulp1_ENSMUSG00000056870	Gulp1-205_ENSMUST00000161793	0	1094
4721	1	ENSMUSG00000056870	44689144	['ENSMUST00000162600']	1	1	6	2	4	4721	Gulp1_ENSMUSG00000056870	Gulp1-206_ENSMUST00000162600	0	1095
4730	1	ENSMUSG00000057335	176743104	['ENSMUST00000193765']	1	1	15	2	11	4730	Cep170_ENSMUSG00000057335	Cep170-208_ENSMUST00000193765	0	1096
4731	1	ENSMUSG00000057335	176750160	['ENSMUST00000192991']	1	1	15	2	11	4731	Cep170_ENSMUSG00000057335	Cep170-206_ENSMUST00000192991	0	1097
4732	1	ENSMUSG00000057335	176750511	['ENSMUST00000194489']	1	1	15	2	11	4732	Cep170_ENSMUSG00000057335	Cep170-211_ENSMUST00000194489	0	1098
4733	1	ENSMUSG00000057335	176754397	['ENSMUST00000194984']	1	1	15	2	11	4733	Cep170_ENSMUSG00000057335	Cep170-213_ENSMUST00000194984	0	1099
4734	1	ENSMUSG00000057335	176755333	['ENSMUST00000192664']	1	1	15	2	11	4734	Cep170_ENSMUSG00000057335	Cep170-203_ENSMUST00000192664	0	1100
4735	1	ENSMUSG00000057335	176756516	['ENSMUST00000192927']	1	1	15	2	11	4735	Cep170_ENSMUSG00000057335	Cep170-204_ENSMUST00000192927	0	1101
4736	1	ENSMUSG00000057335	176778258	['ENSMUST00000193098']	1	1	15	2	11	4736	Cep170_ENSMUSG00000057335	Cep170-207_ENSMUST00000193098	0	1102
4737	1	ENSMUSG00000057335	176782300	['ENSMUST00000194371']	1	1	15	2	11	4737	Cep170_ENSMUSG00000057335	Cep170-210_ENSMUST00000194371	0	1103
4738	1	ENSMUSG00000057335	176793609	['ENSMUST00000194727']	1	1	15	2	11	4738	Cep170_ENSMUSG00000057335	Cep170-212_ENSMUST00000194727	0	1104
4739	1	ENSMUSG00000057335	176793619	['ENSMUST00000195433']	1	1	15	2	11	4739	Cep170_ENSMUSG00000057335	Cep170-214_ENSMUST00000195433	0	1105
4740	1	ENSMUSG00000057335	176807124	['ENSMUST00000057037', 'ENSMUST00000194263']	2	2	15	2	11	4740	Cep170_ENSMUSG00000057335	Cep170-201_ENSMUST00000057037	0	1106
4740	1	ENSMUSG00000057335	176807124	['ENSMUST00000057037', 'ENSMUST00000194263']	2	2	15	2	11	4740	Cep170_ENSMUSG00000057335	Cep170-209_ENSMUST00000194263	0	1106
4741	1	ENSMUSG00000057335	176807130	['ENSMUST00000192643']	1	1	15	2	11	4741	Cep170_ENSMUSG00000057335	Cep170-202_ENSMUST00000192643	0	1107
4742	1	ENSMUSG00000057335	176814067	['ENSMUST00000195717', 'ENSMUST00000192961']	2	2	15	2	11	4742	Cep170_ENSMUSG00000057335	Cep170-215_ENSMUST00000195717	0	1108
4742	1	ENSMUSG00000057335	176814067	['ENSMUST00000195717', 'ENSMUST00000192961']	2	2	15	2	11	4742	Cep170_ENSMUSG00000057335	Cep170-205_ENSMUST00000192961	0	1108
4743	1	ENSMUSG00000057363	43827016	['ENSMUST00000136179']	1	1	8	2	4	4743	Uxs1_ENSMUSG00000057363	Uxs1-205_ENSMUST00000136179	0	1109
4744	1	ENSMUSG00000057363	43827741	['ENSMUST00000076997']	1	1	8	2	4	4744	Uxs1_ENSMUSG00000057363	Uxs1-201_ENSMUST00000076997	0	1110
4745	1	ENSMUSG00000057363	43827750	['ENSMUST00000153317']	1	1	8	2	4	4745	Uxs1_ENSMUSG00000057363	Uxs1-208_ENSMUST00000153317	0	1111
4746	1	ENSMUSG00000057363	43827762	['ENSMUST00000134860', 'ENSMUST00000136704']	2	2	8	2	4	4746	Uxs1_ENSMUSG00000057363	Uxs1-204_ENSMUST00000134860	0	1112
4746	1	ENSMUSG00000057363	43827762	['ENSMUST00000134860', 'ENSMUST00000136704']	2	2	8	2	4	4746	Uxs1_ENSMUSG00000057363	Uxs1-206_ENSMUST00000136704	0	1112
4747	1	ENSMUSG00000057363	43827774	['ENSMUST00000128261']	1	1	8	2	4	4747	Uxs1_ENSMUSG00000057363	Uxs1-203_ENSMUST00000128261	0	1113
4748	1	ENSMUSG00000057363	43827800	['ENSMUST00000126008', 'ENSMUST00000139451']	2	2	8	2	4	4748	Uxs1_ENSMUSG00000057363	Uxs1-202_ENSMUST00000126008	0	1114
4748	1	ENSMUSG00000057363	43827800	['ENSMUST00000126008', 'ENSMUST00000139451']	2	2	8	2	4	4748	Uxs1_ENSMUSG00000057363	Uxs1-207_ENSMUST00000139451	0	1114
4752	1	ENSMUSG00000057715	11414105	['ENSMUST00000048613', 'ENSMUST00000171690']	2	2	10	3	3	4752	A830018L16Rik_ENSMUSG00000057715	A830018L16Rik-201_ENSMUST00000048613	0	1115
4752	1	ENSMUSG00000057715	11414105	['ENSMUST00000048613', 'ENSMUST00000171690']	2	2	10	3	3	4752	A830018L16Rik_ENSMUSG00000057715	A830018L16Rik-208_ENSMUST00000171690	0	1115
4753	1	ENSMUSG00000057715	11414112	['ENSMUST00000150870', 'ENSMUST00000142117', 'ENSMUST00000141512']	3	3	10	3	3	4753	A830018L16Rik_ENSMUSG00000057715	A830018L16Rik-207_ENSMUST00000150870	0	1116
4753	1	ENSMUSG00000057715	11414112	['ENSMUST00000150870', 'ENSMUST00000142117', 'ENSMUST00000141512']	3	3	10	3	3	4753	A830018L16Rik_ENSMUSG00000057715	A830018L16Rik-206_ENSMUST00000142117	0	1116
4753	1	ENSMUSG00000057715	11414112	['ENSMUST00000150870', 'ENSMUST00000142117', 'ENSMUST00000141512']	3	3	10	3	3	4753	A830018L16Rik_ENSMUSG00000057715	A830018L16Rik-205_ENSMUST00000141512	0	1116
4754	1	ENSMUSG00000057715	11414269	['ENSMUST00000135014']	1	1	10	3	3	4754	A830018L16Rik_ENSMUSG00000057715	A830018L16Rik-202_ENSMUST00000135014	0	1117
4755	1	ENSMUSG00000057715	11414509	['ENSMUST00000137824', 'ENSMUST00000179089']	2	2	10	3	3	4755	A830018L16Rik_ENSMUSG00000057715	A830018L16Rik-203_ENSMUST00000137824	0	1118
4755	1	ENSMUSG00000057715	11414509	['ENSMUST00000137824', 'ENSMUST00000179089']	2	2	10	3	3	4755	A830018L16Rik_ENSMUSG00000057715	A830018L16Rik-209_ENSMUST00000179089	0	1118
4756	1	ENSMUSG00000057715	11518671	['ENSMUST00000141339']	1	1	10	3	3	4756	A830018L16Rik_ENSMUSG00000057715	A830018L16Rik-204_ENSMUST00000141339	0	1119
4757	1	ENSMUSG00000057715	11579306	['ENSMUST00000191437']	1	1	10	3	3	4757	A830018L16Rik_ENSMUSG00000057715	A830018L16Rik-210_ENSMUST00000191437	0	1120
4762	1	ENSMUSG00000058248	192190774	['ENSMUST00000078470', 'ENSMUST00000110844']	2	2	3	2	1	4762	Kcnh1_ENSMUSG00000058248	Kcnh1-201_ENSMUST00000078470	0	1121
4762	1	ENSMUSG00000058248	192190774	['ENSMUST00000078470', 'ENSMUST00000110844']	2	2	3	2	1	4762	Kcnh1_ENSMUSG00000058248	Kcnh1-202_ENSMUST00000110844	0	1121
4763	1	ENSMUSG00000058248	192434740	['ENSMUST00000151152']	1	1	3	2	1	4763	Kcnh1_ENSMUSG00000058248	Kcnh1-203_ENSMUST00000151152	0	1122
4764	1	ENSMUSG00000058267	160195215	['ENSMUST00000078878', 'ENSMUST00000135680']	2	2	3	2	1	4764	Mrps14_ENSMUSG00000058267	Mrps14-201_ENSMUST00000078878	0	1123
4764	1	ENSMUSG00000058267	160195215	['ENSMUST00000078878', 'ENSMUST00000135680']	2	2	3	2	1	4764	Mrps14_ENSMUSG00000058267	Mrps14-203_ENSMUST00000135680	0	1123
4765	1	ENSMUSG00000058267	160195303	['ENSMUST00000097193']	1	1	3	2	1	4765	Mrps14_ENSMUSG00000058267	Mrps14-202_ENSMUST00000097193	0	1124
4793	1	ENSMUSG00000059149	132029033	['ENSMUST00000163016']	1	1	13	2	9	4793	Mfsd4a_ENSMUSG00000059149	Mfsd4a-212_ENSMUST00000163016	0	1125
4794	1	ENSMUSG00000059149	132041916	['ENSMUST00000189227']	1	1	13	2	9	4794	Mfsd4a_ENSMUSG00000059149	Mfsd4a-213_ENSMUST00000189227	0	1126
4795	1	ENSMUSG00000059149	132046559	['ENSMUST00000159382']	1	1	13	2	9	4795	Mfsd4a_ENSMUSG00000059149	Mfsd4a-208_ENSMUST00000159382	0	1127
4796	1	ENSMUSG00000059149	132054177	['ENSMUST00000162628']	1	1	13	2	9	4796	Mfsd4a_ENSMUSG00000059149	Mfsd4a-211_ENSMUST00000162628	0	1128
4797	1	ENSMUSG00000059149	132067826	['ENSMUST00000160656']	1	1	13	2	9	4797	Mfsd4a_ENSMUSG00000059149	Mfsd4a-209_ENSMUST00000160656	0	1129
4799	1	ENSMUSG00000059149	132067911	['ENSMUST00000126927', 'ENSMUST00000159038']	2	2	13	2	9	4799	Mfsd4a_ENSMUSG00000059149	Mfsd4a-204_ENSMUST00000126927	0	1130
4799	1	ENSMUSG00000059149	132067911	['ENSMUST00000126927', 'ENSMUST00000159038']	2	2	13	2	9	4799	Mfsd4a_ENSMUSG00000059149	Mfsd4a-207_ENSMUST00000159038	0	1130
4800	1	ENSMUSG00000059149	132067933	['ENSMUST00000046658']	1	1	13	2	9	4800	Mfsd4a_ENSMUSG00000059149	Mfsd4a-201_ENSMUST00000046658	0	1131
4801	1	ENSMUSG00000059149	132067963	['ENSMUST00000144548']	1	1	13	2	9	4801	Mfsd4a_ENSMUSG00000059149	Mfsd4a-205_ENSMUST00000144548	0	1132
4802	1	ENSMUSG00000059149	132067965	['ENSMUST00000112370', 'ENSMUST00000112365']	2	2	13	2	9	4802	Mfsd4a_ENSMUSG00000059149	Mfsd4a-203_ENSMUST00000112370	0	1133
4802	1	ENSMUSG00000059149	132067965	['ENSMUST00000112370', 'ENSMUST00000112365']	2	2	13	2	9	4802	Mfsd4a_ENSMUSG00000059149	Mfsd4a-202_ENSMUST00000112365	0	1133
4803	1	ENSMUSG00000059149	132068062	['ENSMUST00000146267']	1	1	13	2	9	4803	Mfsd4a_ENSMUSG00000059149	Mfsd4a-206_ENSMUST00000146267	0	1134
4807	1	ENSMUSG00000059498	171059403	['ENSMUST00000164044', 'ENSMUST00000169017']	2	2	4	2	2	4807	Fcgr3_ENSMUSG00000059498	Fcgr3-201_ENSMUST00000164044	0	1135
4807	1	ENSMUSG00000059498	171059403	['ENSMUST00000164044', 'ENSMUST00000169017']	2	2	4	2	2	4807	Fcgr3_ENSMUSG00000059498	Fcgr3-204_ENSMUST00000169017	0	1135
4808	1	ENSMUSG00000059498	171064935	['ENSMUST00000164179']	1	1	4	2	2	4808	Fcgr3_ENSMUSG00000059498	Fcgr3-202_ENSMUST00000164179	0	1136
4815	1	ENSMUSG00000060424	42666912	['ENSMUST00000078844']	1	1	12	3	9	4815	Pantr1_ENSMUSG00000060424	Pantr1-201_ENSMUST00000078844	0	1137
4816	1	ENSMUSG00000060424	42666991	['ENSMUST00000176154']	1	1	12	3	9	4816	Pantr1_ENSMUSG00000060424	Pantr1-203_ENSMUST00000176154	0	1138
4817	1	ENSMUSG00000060424	42667672	['ENSMUST00000176052']	1	1	12	3	9	4817	Pantr1_ENSMUSG00000060424	Pantr1-202_ENSMUST00000176052	0	1139
4818	1	ENSMUSG00000060424	42693093	['ENSMUST00000186656']	1	1	12	3	9	4818	Pantr1_ENSMUSG00000060424	Pantr1-211_ENSMUST00000186656	0	1140
4819	1	ENSMUSG00000060424	42693128	['ENSMUST00000181725']	1	1	12	3	9	4819	Pantr1_ENSMUSG00000060424	Pantr1-209_ENSMUST00000181725	0	1141
4820	1	ENSMUSG00000060424	42693153	['ENSMUST00000181593']	1	1	12	3	9	4820	Pantr1_ENSMUSG00000060424	Pantr1-207_ENSMUST00000181593	0	1142
4821	1	ENSMUSG00000060424	42694808	['ENSMUST00000181660']	1	1	12	3	9	4821	Pantr1_ENSMUSG00000060424	Pantr1-208_ENSMUST00000181660	0	1143
4822	1	ENSMUSG00000060424	42694825	['ENSMUST00000180689', 'ENSMUST00000188153', 'ENSMUST00000177136']	3	3	12	3	9	4822	Pantr1_ENSMUSG00000060424	Pantr1-206_ENSMUST00000180689	0	1144
4822	1	ENSMUSG00000060424	42694825	['ENSMUST00000180689', 'ENSMUST00000188153', 'ENSMUST00000177136']	3	3	12	3	9	4822	Pantr1_ENSMUSG00000060424	Pantr1-212_ENSMUST00000188153	0	1144
4822	1	ENSMUSG00000060424	42694825	['ENSMUST00000180689', 'ENSMUST00000188153', 'ENSMUST00000177136']	3	3	12	3	9	4822	Pantr1_ENSMUSG00000060424	Pantr1-205_ENSMUST00000177136	0	1144
4823	1	ENSMUSG00000060424	42694842	['ENSMUST00000185599']	1	1	12	3	9	4823	Pantr1_ENSMUSG00000060424	Pantr1-210_ENSMUST00000185599	0	1145
4824	1	ENSMUSG00000060519	156658458	['ENSMUST00000154353']	1	1	8	2	4	4824	Tor3a_ENSMUSG00000060519	Tor3a-205_ENSMUST00000154353	0	1146
4825	1	ENSMUSG00000060519	156666730	['ENSMUST00000152604']	1	1	8	2	4	4825	Tor3a_ENSMUSG00000060519	Tor3a-204_ENSMUST00000152604	0	1147
4826	1	ENSMUSG00000060519	156674314	['ENSMUST00000122242', 'ENSMUST00000188964']	2	2	8	2	4	4826	Tor3a_ENSMUSG00000060519	Tor3a-202_ENSMUST00000122242	0	1148
4826	1	ENSMUSG00000060519	156674314	['ENSMUST00000122242', 'ENSMUST00000188964']	2	2	8	2	4	4826	Tor3a_ENSMUSG00000060519	Tor3a-207_ENSMUST00000188964	0	1148
4831	1	ENSMUSG00000060568	167001432	['ENSMUST00000156025']	1	1	6	2	4	4831	Fam78b_ENSMUSG00000060568	Fam78b-204_ENSMUST00000156025	0	1149
4832	1	ENSMUSG00000060568	167001466	['ENSMUST00000126198']	1	1	6	2	4	4832	Fam78b_ENSMUSG00000060568	Fam78b-202_ENSMUST00000126198	0	1150
4833	1	ENSMUSG00000060568	167001580	['ENSMUST00000122929']	1	1	6	2	4	4833	Fam78b_ENSMUSG00000060568	Fam78b-201_ENSMUST00000122929	0	1151
4834	1	ENSMUSG00000060568	167001589	['ENSMUST00000128373']	1	1	6	2	4	4834	Fam78b_ENSMUSG00000060568	Fam78b-203_ENSMUST00000128373	0	1152
4835	1	ENSMUSG00000060679	42851233	['ENSMUST00000057208']	1	1	7	2	5	4835	Mrps9_ENSMUSG00000060679	Mrps9-201_ENSMUST00000057208	0	1153
4836	1	ENSMUSG00000060679	42851276	['ENSMUST00000185376', 'ENSMUST00000185523']	2	2	7	2	5	4836	Mrps9_ENSMUSG00000060679	Mrps9-202_ENSMUST00000185376	0	1154
4836	1	ENSMUSG00000060679	42851276	['ENSMUST00000185376', 'ENSMUST00000185523']	2	2	7	2	5	4836	Mrps9_ENSMUSG00000060679	Mrps9-203_ENSMUST00000185523	0	1154
4837	1	ENSMUSG00000060679	42851285	['ENSMUST00000188174']	1	1	7	2	5	4837	Mrps9_ENSMUSG00000060679	Mrps9-205_ENSMUST00000188174	0	1155
4839	1	ENSMUSG00000060679	42887737	['ENSMUST00000201108']	1	1	7	2	5	4839	Mrps9_ENSMUSG00000060679	Mrps9-206_ENSMUST00000201108	0	1156
4840	1	ENSMUSG00000060679	42903057	['ENSMUST00000202358']	1	1	7	2	5	4840	Mrps9_ENSMUSG00000060679	Mrps9-207_ENSMUST00000202358	0	1157
4843	1	ENSMUSG00000060743	180813534	['ENSMUST00000159789']	1	1	7	3	4	4843	H3f3a_ENSMUSG00000060743	H3f3a-204_ENSMUST00000159789	0	1158
4844	1	ENSMUSG00000060743	180813547	['ENSMUST00000081026']	1	1	7	3	4	4844	H3f3a_ENSMUSG00000060743	H3f3a-201_ENSMUST00000081026	0	1159
4845	1	ENSMUSG00000060743	180813603	['ENSMUST00000159441', 'ENSMUST00000162118', 'ENSMUST00000159685']	3	3	7	3	4	4845	H3f3a_ENSMUSG00000060743	H3f3a-202_ENSMUST00000159441	0	1160
4845	1	ENSMUSG00000060743	180813603	['ENSMUST00000159441', 'ENSMUST00000162118', 'ENSMUST00000159685']	3	3	7	3	4	4845	H3f3a_ENSMUSG00000060743	H3f3a-206_ENSMUST00000162118	0	1160
4845	1	ENSMUSG00000060743	180813603	['ENSMUST00000159441', 'ENSMUST00000162118', 'ENSMUST00000159685']	3	3	7	3	4	4845	H3f3a_ENSMUSG00000060743	H3f3a-203_ENSMUST00000159685	0	1160
4846	1	ENSMUSG00000060743	180813632	['ENSMUST00000161308']	1	1	7	3	4	4846	H3f3a_ENSMUSG00000060743	H3f3a-205_ENSMUST00000161308	0	1161
4847	1	ENSMUSG00000060743	180813943	['ENSMUST00000162814']	1	1	7	3	4	4847	H3f3a_ENSMUSG00000060743	H3f3a-207_ENSMUST00000162814	0	1162
4848	1	ENSMUSG00000060771	37843721	['ENSMUST00000134024']	1	1	8	2	6	4848	Tsga10_ENSMUSG00000060771	Tsga10-205_ENSMUST00000134024	0	1163
4849	1	ENSMUSG00000060771	37855347	['ENSMUST00000151735']	1	1	8	2	6	4849	Tsga10_ENSMUSG00000060771	Tsga10-206_ENSMUST00000151735	0	1164
4850	1	ENSMUSG00000060771	37855374	['ENSMUST00000114902']	1	1	8	2	6	4850	Tsga10_ENSMUSG00000060771	Tsga10-203_ENSMUST00000114902	0	1165
4851	1	ENSMUSG00000060771	37864836	['ENSMUST00000123082']	1	1	8	2	6	4851	Tsga10_ENSMUSG00000060771	Tsga10-204_ENSMUST00000123082	0	1166
4852	1	ENSMUSG00000060771	37865073	['ENSMUST00000155852', 'ENSMUST00000193669']	2	2	8	2	6	4852	Tsga10_ENSMUSG00000060771	Tsga10-207_ENSMUST00000155852	0	1167
4852	1	ENSMUSG00000060771	37865073	['ENSMUST00000155852', 'ENSMUST00000193669']	2	2	8	2	6	4852	Tsga10_ENSMUSG00000060771	Tsga10-208_ENSMUST00000193669	0	1167
4853	1	ENSMUSG00000060771	37865079	['ENSMUST00000041815']	1	1	8	2	6	4853	Tsga10_ENSMUSG00000060771	Tsga10-201_ENSMUST00000041815	0	1168
4854	1	ENSMUSG00000060771	37866429	['ENSMUST00000088072']	1	1	8	2	6	4854	Tsga10_ENSMUSG00000060771	Tsga10-202_ENSMUST00000088072	0	1169
4880	1	ENSMUSG00000062169	181144693	['ENSMUST00000193907']	1	1	5	2	3	4880	Cnih4_ENSMUSG00000062169	Cnih4-205_ENSMUST00000193907	0	1170
4881	1	ENSMUSG00000062169	181150931	['ENSMUST00000134115', 'ENSMUST00000111059']	2	2	5	2	3	4881	Cnih4_ENSMUSG00000062169	Cnih4-204_ENSMUST00000134115	0	1171
4881	1	ENSMUSG00000062169	181150931	['ENSMUST00000134115', 'ENSMUST00000111059']	2	2	5	2	3	4881	Cnih4_ENSMUSG00000062169	Cnih4-203_ENSMUST00000111059	0	1171
4882	1	ENSMUSG00000062169	181154738	['ENSMUST00000075968']	1	1	5	2	3	4882	Cnih4_ENSMUSG00000062169	Cnih4-201_ENSMUST00000075968	0	1172
4883	1	ENSMUSG00000062169	181155720	['ENSMUST00000111057']	1	1	5	2	3	4883	Cnih4_ENSMUSG00000062169	Cnih4-202_ENSMUST00000111057	0	1173
4884	1	ENSMUSG00000062209	68298318	['ENSMUST00000131148']	1	1	5	2	3	4884	Erbb4_ENSMUSG00000062209	Erbb4-204_ENSMUST00000131148	0	1174
4885	1	ENSMUSG00000062209	68330216	['ENSMUST00000126682']	1	1	5	2	3	4885	Erbb4_ENSMUSG00000062209	Erbb4-203_ENSMUST00000126682	0	1175
4886	1	ENSMUSG00000062209	69107756	['ENSMUST00000119142', 'ENSMUST00000153432']	2	2	5	2	3	4886	Erbb4_ENSMUSG00000062209	Erbb4-201_ENSMUST00000119142	0	1176
4886	1	ENSMUSG00000062209	69107756	['ENSMUST00000119142', 'ENSMUST00000153432']	2	2	5	2	3	4886	Erbb4_ENSMUSG00000062209	Erbb4-205_ENSMUST00000153432	0	1176
4887	1	ENSMUSG00000062209	69108059	['ENSMUST00000121473']	1	1	5	2	3	4887	Erbb4_ENSMUSG00000062209	Erbb4-202_ENSMUST00000121473	0	1177
4905	1	ENSMUSG00000062590	86154784	['ENSMUST00000155168', 'ENSMUST00000135973']	2	2	13	2	9	4905	Armc9_ENSMUSG00000062590	Armc9-211_ENSMUST00000155168	0	1178
4905	1	ENSMUSG00000062590	86154784	['ENSMUST00000155168', 'ENSMUST00000135973']	2	2	13	2	9	4905	Armc9_ENSMUSG00000062590	Armc9-207_ENSMUST00000135973	0	1178
4906	1	ENSMUSG00000062590	86154786	['ENSMUST00000153389']	1	1	13	2	9	4906	Armc9_ENSMUSG00000062590	Armc9-209_ENSMUST00000153389	0	1179
4908	1	ENSMUSG00000062590	86154799	['ENSMUST00000186509']	1	1	13	2	9	4908	Armc9_ENSMUSG00000062590	Armc9-213_ENSMUST00000186509	0	1180
4909	1	ENSMUSG00000062590	86154810	['ENSMUST00000027434']	1	1	13	2	9	4909	Armc9_ENSMUSG00000062590	Armc9-201_ENSMUST00000027434	0	1181
4910	1	ENSMUSG00000062590	86154815	['ENSMUST00000131412']	1	1	13	2	9	4910	Armc9_ENSMUSG00000062590	Armc9-205_ENSMUST00000131412	0	1182
4911	1	ENSMUSG00000062590	86154819	['ENSMUST00000153653']	1	1	13	2	9	4911	Armc9_ENSMUSG00000062590	Armc9-210_ENSMUST00000153653	0	1183
4912	1	ENSMUSG00000062590	86196390	['ENSMUST00000150059']	1	1	13	2	9	4912	Armc9_ENSMUSG00000062590	Armc9-208_ENSMUST00000150059	0	1184
4913	1	ENSMUSG00000062590	86202496	['ENSMUST00000156675']	1	1	13	2	9	4913	Armc9_ENSMUSG00000062590	Armc9-212_ENSMUST00000156675	0	1185
4914	1	ENSMUSG00000062590	86244566	['ENSMUST00000126579']	1	1	13	2	9	4914	Armc9_ENSMUSG00000062590	Armc9-204_ENSMUST00000126579	0	1186
4915	1	ENSMUSG00000062729	171279827	['ENSMUST00000126765']	1	1	8	4	4	4915	Ppox_ENSMUSG00000062729	Ppox-202_ENSMUST00000126765	0	1187
4916	1	ENSMUSG00000062729	171280522	['ENSMUST00000145019']	1	1	8	4	4	4916	Ppox_ENSMUSG00000062729	Ppox-204_ENSMUST00000145019	0	1188
4917	1	ENSMUSG00000062729	171280760	['ENSMUST00000192956']	1	1	8	4	4	4917	Ppox_ENSMUSG00000062729	Ppox-208_ENSMUST00000192956	0	1189
4918	1	ENSMUSG00000062729	171281119	['ENSMUST00000133050']	1	1	8	4	4	4918	Ppox_ENSMUSG00000062729	Ppox-203_ENSMUST00000133050	0	1190
4919	1	ENSMUSG00000062729	171281186	['ENSMUST00000155083', 'ENSMUST00000073120', 'ENSMUST00000152689', 'ENSMUST00000151442']	4	4	8	4	4	4919	Ppox_ENSMUSG00000062729	Ppox-207_ENSMUST00000155083	0	1191
4919	1	ENSMUSG00000062729	171281186	['ENSMUST00000155083', 'ENSMUST00000073120', 'ENSMUST00000152689', 'ENSMUST00000151442']	4	4	8	4	4	4919	Ppox_ENSMUSG00000062729	Ppox-201_ENSMUST00000073120	0	1191
4919	1	ENSMUSG00000062729	171281186	['ENSMUST00000155083', 'ENSMUST00000073120', 'ENSMUST00000152689', 'ENSMUST00000151442']	4	4	8	4	4	4919	Ppox_ENSMUSG00000062729	Ppox-206_ENSMUST00000152689	0	1191
4919	1	ENSMUSG00000062729	171281186	['ENSMUST00000155083', 'ENSMUST00000073120', 'ENSMUST00000152689', 'ENSMUST00000151442']	4	4	8	4	4	4919	Ppox_ENSMUSG00000062729	Ppox-205_ENSMUST00000151442	0	1191
4953	1	ENSMUSG00000064246	134182176	['ENSMUST00000156873']	1	1	8	2	6	4953	Chil1_ENSMUSG00000064246	Chil1-208_ENSMUST00000156873	0	1192
4959	1	ENSMUSG00000064246	134189126	['ENSMUST00000134812']	1	1	8	2	6	4959	Chil1_ENSMUSG00000064246	Chil1-204_ENSMUST00000134812	0	1193
4967	1	ENSMUSG00000064302	118389344	['ENSMUST00000189676']	1	1	30	4	21	4967	Clasp1_ENSMUSG00000064302	Clasp1-215_ENSMUST00000189676	0	1194
4971	1	ENSMUSG00000064302	118389457	['ENSMUST00000190135']	1	1	30	4	21	4971	Clasp1_ENSMUSG00000064302	Clasp1-217_ENSMUST00000190135	0	1195
4976	1	ENSMUSG00000064302	118459588	['ENSMUST00000203009']	1	1	30	4	21	4976	Clasp1_ENSMUSG00000064302	Clasp1-223_ENSMUST00000203009	0	1196
4980	1	ENSMUSG00000064302	118471772	['ENSMUST00000204904']	1	1	30	4	21	4980	Clasp1_ENSMUSG00000064302	Clasp1-229_ENSMUST00000204904	0	1197
4981	1	ENSMUSG00000064302	118482039	['ENSMUST00000191823']	1	1	30	4	21	4981	Clasp1_ENSMUSG00000064302	Clasp1-221_ENSMUST00000191823	0	1198
4982	1	ENSMUSG00000064302	118510237	['ENSMUST00000189216']	1	1	30	4	21	4982	Clasp1_ENSMUSG00000064302	Clasp1-211_ENSMUST00000189216	0	1199
4983	1	ENSMUSG00000064302	118512717	['ENSMUST00000205176']	1	1	30	4	21	4983	Clasp1_ENSMUSG00000064302	Clasp1-230_ENSMUST00000205176	0	1200
4984	1	ENSMUSG00000064302	118532079	['ENSMUST00000204325']	1	1	30	4	21	4984	Clasp1_ENSMUSG00000064302	Clasp1-226_ENSMUST00000204325	0	1201
4985	1	ENSMUSG00000064302	118534766	['ENSMUST00000189384']	1	1	30	4	21	4985	Clasp1_ENSMUSG00000064302	Clasp1-213_ENSMUST00000189384	0	1202
4988	1	ENSMUSG00000064302	118554234	['ENSMUST00000203870']	1	1	30	4	21	4988	Clasp1_ENSMUSG00000064302	Clasp1-225_ENSMUST00000203870	0	1203
4989	1	ENSMUSG00000064302	118604727	['ENSMUST00000187575']	1	1	30	4	21	4989	Clasp1_ENSMUSG00000064302	Clasp1-207_ENSMUST00000187575	0	1204
5013	1	ENSMUSG00000066842	150565604	['ENSMUST00000151899']	1	1	6	2	4	5013	Hmcn1_ENSMUSG00000066842	Hmcn1-204_ENSMUST00000151899	0	1205
5018	1	ENSMUSG00000066877	43444579	['ENSMUST00000187435']	1	1	6	2	4	5018	Nck2_ENSMUSG00000066877	Nck2-205_ENSMUST00000187435	0	1206
5020	1	ENSMUSG00000066877	43457273	['ENSMUST00000124817']	1	1	6	2	4	5020	Nck2_ENSMUSG00000066877	Nck2-203_ENSMUST00000124817	0	1207
5021	1	ENSMUSG00000066877	43532405	['ENSMUST00000202540']	1	1	6	2	4	5021	Nck2_ENSMUSG00000066877	Nck2-206_ENSMUST00000202540	0	1208
5022	1	ENSMUSG00000066877	43533569	['ENSMUST00000114744']	1	1	6	2	4	5022	Nck2_ENSMUSG00000066877	Nck2-202_ENSMUST00000114744	0	1209
5036	1	ENSMUSG00000067071	91413222	['ENSMUST00000086851', 'ENSMUST00000126136']	2	2	5	2	1	5036	Hes6_ENSMUSG00000067071	Hes6-201_ENSMUST00000086851	0	1210
5036	1	ENSMUSG00000067071	91413222	['ENSMUST00000086851', 'ENSMUST00000126136']	2	2	5	2	1	5036	Hes6_ENSMUSG00000067071	Hes6-202_ENSMUST00000126136	0	1210
5050	1	ENSMUSG00000067653	36536521	['ENSMUST00000193083']	1	1	4	2	2	5050	Ankrd23_ENSMUSG00000067653	Ankrd23-202_ENSMUST00000193083	0	1211
5051	1	ENSMUSG00000067653	36536883	['ENSMUST00000193991']	1	1	4	2	2	5051	Ankrd23_ENSMUSG00000067653	Ankrd23-203_ENSMUST00000193991	0	1212
5056	1	ENSMUSG00000067795	16081212	['ENSMUST00000115367']	1	1	3	2	1	5056	4930444P10Rik_ENSMUSG00000067795	4930444P10Rik-201_ENSMUST00000115367	0	1213
5057	1	ENSMUSG00000067795	16093325	['ENSMUST00000145070', 'ENSMUST00000151004']	2	2	3	2	1	5057	4930444P10Rik_ENSMUSG00000067795	4930444P10Rik-202_ENSMUST00000145070	0	1214
5057	1	ENSMUSG00000067795	16093325	['ENSMUST00000145070', 'ENSMUST00000151004']	2	2	3	2	1	5057	4930444P10Rik_ENSMUSG00000067795	4930444P10Rik-203_ENSMUST00000151004	0	1214
5059	1	ENSMUSG00000067851	10141701	['ENSMUST00000187417']	1	1	8	2	6	5059	Arfgef1_ENSMUSG00000067851	Arfgef1-208_ENSMUST00000187417	0	1215
5060	1	ENSMUSG00000067851	10154530	['ENSMUST00000142497']	1	1	8	2	6	5060	Arfgef1_ENSMUSG00000067851	Arfgef1-204_ENSMUST00000142497	0	1216
5061	1	ENSMUSG00000067851	10160060	['ENSMUST00000156563']	1	1	8	2	6	5061	Arfgef1_ENSMUSG00000067851	Arfgef1-205_ENSMUST00000156563	0	1217
5062	1	ENSMUSG00000067851	10161306	['ENSMUST00000128834']	1	1	8	2	6	5062	Arfgef1_ENSMUSG00000067851	Arfgef1-202_ENSMUST00000128834	0	1218
5063	1	ENSMUSG00000067851	10210107	['ENSMUST00000186813']	1	1	8	2	6	5063	Arfgef1_ENSMUSG00000067851	Arfgef1-207_ENSMUST00000186813	0	1219
5064	1	ENSMUSG00000067851	10214213	['ENSMUST00000186720']	1	1	8	2	6	5064	Arfgef1_ENSMUSG00000067851	Arfgef1-206_ENSMUST00000186720	0	1220
5065	1	ENSMUSG00000067851	10232670	['ENSMUST00000088615', 'ENSMUST00000131556']	2	2	8	2	6	5065	Arfgef1_ENSMUSG00000067851	Arfgef1-201_ENSMUST00000088615	0	1221
5065	1	ENSMUSG00000067851	10232670	['ENSMUST00000088615', 'ENSMUST00000131556']	2	2	8	2	6	5065	Arfgef1_ENSMUSG00000067851	Arfgef1-203_ENSMUST00000131556	0	1221
5088	1	ENSMUSG00000070565	157181441	['ENSMUST00000128538']	1	1	7	2	5	5088	Rasal2_ENSMUSG00000070565	Rasal2-202_ENSMUST00000128538	0	1222
5089	1	ENSMUSG00000070565	157231191	['ENSMUST00000143358']	1	1	7	2	5	5089	Rasal2_ENSMUSG00000070565	Rasal2-207_ENSMUST00000143358	0	1223
5090	1	ENSMUSG00000070565	157244490	['ENSMUST00000129880']	1	1	7	2	5	5090	Rasal2_ENSMUSG00000070565	Rasal2-203_ENSMUST00000129880	0	1224
5091	1	ENSMUSG00000070565	157256682	['ENSMUST00000134543']	1	1	7	2	5	5091	Rasal2_ENSMUSG00000070565	Rasal2-205_ENSMUST00000134543	0	1225
5092	1	ENSMUSG00000070565	157411934	['ENSMUST00000132699']	1	1	7	2	5	5092	Rasal2_ENSMUSG00000070565	Rasal2-204_ENSMUST00000132699	0	1226
5093	1	ENSMUSG00000070565	157412595	['ENSMUST00000078308', 'ENSMUST00000143080']	2	2	7	2	5	5093	Rasal2_ENSMUSG00000070565	Rasal2-201_ENSMUST00000078308	0	1227
5093	1	ENSMUSG00000070565	157412595	['ENSMUST00000078308', 'ENSMUST00000143080']	2	2	7	2	5	5093	Rasal2_ENSMUSG00000070565	Rasal2-206_ENSMUST00000143080	0	1227
5187	1	ENSMUSG00000073557	134803851	['ENSMUST00000141419']	1	1	10	2	8	5187	Ppp1r12b_ENSMUSG00000073557	Ppp1r12b-206_ENSMUST00000141419	0	1228
5188	1	ENSMUSG00000073557	134835820	['ENSMUST00000146639']	1	1	10	2	8	5188	Ppp1r12b_ENSMUSG00000073557	Ppp1r12b-207_ENSMUST00000146639	0	1229
5189	1	ENSMUSG00000073557	134846420	['ENSMUST00000156348']	1	1	10	2	8	5189	Ppp1r12b_ENSMUSG00000073557	Ppp1r12b-208_ENSMUST00000156348	0	1230
5191	1	ENSMUSG00000073557	134955928	['ENSMUST00000132025']	1	1	10	2	8	5191	Ppp1r12b_ENSMUSG00000073557	Ppp1r12b-204_ENSMUST00000132025	0	1231
5192	1	ENSMUSG00000073557	134955940	['ENSMUST00000045665', 'ENSMUST00000086444']	2	2	10	2	8	5192	Ppp1r12b_ENSMUSG00000073557	Ppp1r12b-201_ENSMUST00000045665	0	1232
5192	1	ENSMUSG00000073557	134955940	['ENSMUST00000045665', 'ENSMUST00000086444']	2	2	10	2	8	5192	Ppp1r12b_ENSMUSG00000073557	Ppp1r12b-202_ENSMUST00000086444	0	1232
5193	1	ENSMUSG00000073557	134955942	['ENSMUST00000112163']	1	1	10	2	8	5193	Ppp1r12b_ENSMUSG00000073557	Ppp1r12b-203_ENSMUST00000112163	0	1233
5206	1	ENSMUSG00000073616	92639909	['ENSMUST00000154129']	1	1	5	2	3	5206	Cops9_ENSMUSG00000073616	Cops9-205_ENSMUST00000154129	0	1234
5207	1	ENSMUSG00000073616	92640564	['ENSMUST00000112999']	1	1	5	2	3	5207	Cops9_ENSMUSG00000073616	Cops9-202_ENSMUST00000112999	0	1235
5208	1	ENSMUSG00000073616	92641923	['ENSMUST00000148508']	1	1	5	2	3	5208	Cops9_ENSMUSG00000073616	Cops9-204_ENSMUST00000148508	0	1236
5209	1	ENSMUSG00000073616	92641985	['ENSMUST00000097642', 'ENSMUST00000129730']	2	2	5	2	3	5209	Cops9_ENSMUSG00000073616	Cops9-201_ENSMUST00000097642	0	1237
5209	1	ENSMUSG00000073616	92641985	['ENSMUST00000097642', 'ENSMUST00000129730']	2	2	5	2	3	5209	Cops9_ENSMUSG00000073616	Cops9-203_ENSMUST00000129730	0	1237
5217	1	ENSMUSG00000073643	79722656	['ENSMUST00000127771']	1	1	14	7	5	5217	Wdfy1_ENSMUSG00000073643	Wdfy1-209_ENSMUST00000127771	0	1238
5218	1	ENSMUSG00000073643	79730098	['ENSMUST00000130714', 'ENSMUST00000138319']	2	2	14	7	5	5218	Wdfy1_ENSMUSG00000073643	Wdfy1-210_ENSMUST00000130714	0	1239
5218	1	ENSMUSG00000073643	79730098	['ENSMUST00000130714', 'ENSMUST00000138319']	2	2	14	7	5	5218	Wdfy1_ENSMUSG00000073643	Wdfy1-211_ENSMUST00000138319	0	1239
5219	1	ENSMUSG00000073643	79761721	['ENSMUST00000186464']	1	1	14	7	5	5219	Wdfy1_ENSMUSG00000073643	Wdfy1-213_ENSMUST00000186464	0	1240
5220	1	ENSMUSG00000073643	79761738	['ENSMUST00000187005']	1	1	14	7	5	5220	Wdfy1_ENSMUSG00000073643	Wdfy1-214_ENSMUST00000187005	0	1241
5250	1	ENSMUSG00000073702	39367842	['ENSMUST00000086535']	1	1	6	2	4	5250	Rpl31_ENSMUSG00000073702	Rpl31-201_ENSMUST00000086535	0	1242
5251	1	ENSMUSG00000073702	39367878	['ENSMUST00000194746']	1	1	6	2	4	5251	Rpl31_ENSMUSG00000073702	Rpl31-205_ENSMUST00000194746	0	1243
5252	1	ENSMUSG00000073702	39367929	['ENSMUST00000178079', 'ENSMUST00000179954']	2	2	6	2	4	5252	Rpl31_ENSMUSG00000073702	Rpl31-202_ENSMUST00000178079	0	1244
5252	1	ENSMUSG00000073702	39367929	['ENSMUST00000178079', 'ENSMUST00000179954']	2	2	6	2	4	5252	Rpl31_ENSMUSG00000073702	Rpl31-203_ENSMUST00000179954	0	1244
5253	1	ENSMUSG00000073702	39368149	['ENSMUST00000195123']	1	1	6	2	4	5253	Rpl31_ENSMUSG00000073702	Rpl31-206_ENSMUST00000195123	0	1245
5254	1	ENSMUSG00000073702	39369850	['ENSMUST00000191855']	1	1	6	2	4	5254	Rpl31_ENSMUSG00000073702	Rpl31-204_ENSMUST00000191855	0	1246
5265	1	ENSMUSG00000078185	175688353	['ENSMUST00000211207']	1	1	5	3	2	5265	Chml_ENSMUSG00000078185	Chml-204_ENSMUST00000211207	0	1247
5268	1	ENSMUSG00000078190	162217623	['ENSMUST00000139662', 'ENSMUST00000178978']	2	2	6	2	4	5268	Dnm3os_ENSMUSG00000078190	Dnm3os-201_ENSMUST00000139662	0	1248
5268	1	ENSMUSG00000078190	162217623	['ENSMUST00000139662', 'ENSMUST00000178978']	2	2	6	2	4	5268	Dnm3os_ENSMUSG00000078190	Dnm3os-202_ENSMUST00000178978	0	1248
5272	1	ENSMUSG00000078190	162219868	['ENSMUST00000231725']	1	1	6	2	4	5272	Dnm3os_ENSMUSG00000078190	Dnm3os-205_ENSMUST00000231725	0	1249
5276	1	ENSMUSG00000079144	193173468	['ENSMUST00000161235']	1	1	8	2	6	5276	A130010J15Rik_ENSMUSG00000079144	A130010J15Rik-204_ENSMUST00000161235	0	1250
5278	1	ENSMUSG00000079144	193173577	['ENSMUST00000178744']	1	1	8	2	6	5278	A130010J15Rik_ENSMUSG00000079144	A130010J15Rik-205_ENSMUST00000178744	0	1251
5281	1	ENSMUSG00000079144	193173744	['ENSMUST00000193307']	1	1	8	2	6	5281	A130010J15Rik_ENSMUSG00000079144	A130010J15Rik-208_ENSMUST00000193307	0	1252
5290	1	ENSMUSG00000079330	132191431	['ENSMUST00000188169']	1	1	9	2	7	5290	Lemd1_ENSMUSG00000079330	Lemd1-205_ENSMUST00000188169	0	1253
5291	1	ENSMUSG00000079330	132191455	['ENSMUST00000112357']	1	1	9	2	7	5291	Lemd1_ENSMUSG00000079330	Lemd1-201_ENSMUST00000112357	0	1254
5292	1	ENSMUSG00000079330	132191457	['ENSMUST00000188175']	1	1	9	2	7	5292	Lemd1_ENSMUSG00000079330	Lemd1-206_ENSMUST00000188175	0	1255
5293	1	ENSMUSG00000079330	132200963	['ENSMUST00000189062']	1	1	9	2	7	5293	Lemd1_ENSMUSG00000079330	Lemd1-207_ENSMUST00000189062	0	1256
5295	1	ENSMUSG00000079330	132226314	['ENSMUST00000185436']	1	1	9	2	7	5295	Lemd1_ENSMUSG00000079330	Lemd1-203_ENSMUST00000185436	0	1257
5303	1	ENSMUSG00000079434	87509889	['ENSMUST00000166055']	1	1	7	2	3	5303	Neu2_ENSMUSG00000079434	Neu2-205_ENSMUST00000166055	0	1258
5306	1	ENSMUSG00000079434	87584037	['ENSMUST00000164128']	1	1	7	2	3	5306	Neu2_ENSMUSG00000079434	Neu2-203_ENSMUST00000164128	0	1259
5307	1	ENSMUSG00000079434	87594550	['ENSMUST00000165109', 'ENSMUST00000070898']	2	2	7	2	3	5307	Neu2_ENSMUSG00000079434	Neu2-204_ENSMUST00000165109	0	1260
5307	1	ENSMUSG00000079434	87594550	['ENSMUST00000165109', 'ENSMUST00000070898']	2	2	7	2	3	5307	Neu2_ENSMUSG00000079434	Neu2-201_ENSMUST00000070898	0	1260
5327	1	ENSMUSG00000079550	59163389	['ENSMUST00000114275']	1	1	10	2	8	5327	Mpp4_ENSMUSG00000079550	Mpp4-203_ENSMUST00000114275	0	1261
5330	1	ENSMUSG00000079610	36542230	['ENSMUST00000207922']	1	1	6	3	3	5330	Ankrd39_ENSMUSG00000079610	Ankrd39-204_ENSMUST00000207922	0	1262
5331	1	ENSMUSG00000079610	36547219	['ENSMUST00000207843', 'ENSMUST00000208690', 'ENSMUST00000208269']	3	3	6	3	3	5331	Ankrd39_ENSMUSG00000079610	Ankrd39-203_ENSMUST00000207843	0	1263
5331	1	ENSMUSG00000079610	36547219	['ENSMUST00000207843', 'ENSMUST00000208690', 'ENSMUST00000208269']	3	3	6	3	3	5331	Ankrd39_ENSMUSG00000079610	Ankrd39-206_ENSMUST00000208690	0	1263
5331	1	ENSMUSG00000079610	36547219	['ENSMUST00000207843', 'ENSMUST00000208690', 'ENSMUST00000208269']	3	3	6	3	3	5331	Ankrd39_ENSMUSG00000079610	Ankrd39-205_ENSMUST00000208269	0	1263
5332	1	ENSMUSG00000079610	36547231	['ENSMUST00000194894']	1	1	6	3	3	5332	Ankrd39_ENSMUSG00000079610	Ankrd39-202_ENSMUST00000194894	0	1264
5333	1	ENSMUSG00000079610	36547445	['ENSMUST00000001172']	1	1	6	3	3	5333	Ankrd39_ENSMUSG00000079610	Ankrd39-201_ENSMUST00000001172	0	1265
5334	1	ENSMUSG00000079658	16648039	['ENSMUST00000185393']	1	1	11	2	9	5334	Eloc_ENSMUSG00000079658	Eloc-202_ENSMUST00000185393	0	1266
5335	1	ENSMUSG00000079658	16656625	['ENSMUST00000186701']	1	1	11	2	9	5335	Eloc_ENSMUSG00000079658	Eloc-205_ENSMUST00000186701	0	1267
5336	1	ENSMUSG00000079658	16656878	['ENSMUST00000190986']	1	1	11	2	9	5336	Eloc_ENSMUSG00000079658	Eloc-210_ENSMUST00000190986	0	1268
5337	1	ENSMUSG00000079658	16656884	['ENSMUST00000188641']	1	1	11	2	9	5337	Eloc_ENSMUSG00000079658	Eloc-208_ENSMUST00000188641	0	1269
5338	1	ENSMUSG00000079658	16656900	['ENSMUST00000188987']	1	1	11	2	9	5338	Eloc_ENSMUSG00000079658	Eloc-209_ENSMUST00000188987	0	1270
5339	1	ENSMUSG00000079658	16656914	['ENSMUST00000185771']	1	1	11	2	9	5339	Eloc_ENSMUSG00000079658	Eloc-203_ENSMUST00000185771	0	1271
5340	1	ENSMUSG00000079658	16656915	['ENSMUST00000186541']	1	1	11	2	9	5340	Eloc_ENSMUSG00000079658	Eloc-204_ENSMUST00000186541	0	1272
5341	1	ENSMUSG00000079658	16657018	['ENSMUST00000186948']	1	1	11	2	9	5341	Eloc_ENSMUSG00000079658	Eloc-206_ENSMUST00000186948	0	1273
5342	1	ENSMUSG00000079658	16657038	['ENSMUST00000187910']	1	1	11	2	9	5342	Eloc_ENSMUSG00000079658	Eloc-207_ENSMUST00000187910	0	1274
5492	1	ENSMUSG00000090394	160075162	['ENSMUST00000097513']	1	1	6	2	4	5492	4930523C07Rik_ENSMUSG00000090394	4930523C07Rik-202_ENSMUST00000097513	0	1275
5724	1	ENSMUSG00000100009	98589517	['ENSMUST00000191042', 'ENSMUST00000191409']	2	2	3	2	1	5724	Gm7967_ENSMUSG00000100009	Gm7967-202_ENSMUST00000191042	0	1276
5724	1	ENSMUSG00000100009	98589517	['ENSMUST00000191042', 'ENSMUST00000191409']	2	2	3	2	1	5724	Gm7967_ENSMUSG00000100009	Gm7967-203_ENSMUST00000191409	0	1276
6164	1	ENSMUSG00000115958	133323966	['ENSMUST00000195286']	1	1	3	2	1	6164	Kiss1_ENSMUSG00000115958	Kiss1-203_ENSMUST00000195286	0	1277
6165	1	ENSMUSG00000116048	93478993	['ENSMUST00000179353', 'ENSMUST00000172165']	2	2	3	2	1	6165	Sept2_ENSMUSG00000116048	Sept2-216_ENSMUST00000179353	0	1278
6165	1	ENSMUSG00000116048	93478993	['ENSMUST00000179353', 'ENSMUST00000172165']	2	2	3	2	1	6165	Sept2_ENSMUSG00000116048	Sept2-215_ENSMUST00000172165	0	1278
6201	10	ENSMUSG00000000731	78041717	['ENSMUST00000141255']	1	1	16	11	5	6201	Aire_ENSMUSG00000000731	Aire-208_ENSMUST00000141255	0	1279
6211	10	ENSMUSG00000000766	6788601	['ENSMUST00000152674']	1	1	31	15	5	6211	Oprm1_ENSMUSG00000000766	Oprm1-229_ENSMUST00000152674	0	1280
6322	10	ENSMUSG00000002578	128645844	['ENSMUST00000223162']	1	1	8	2	6	6322	Ikzf4_ENSMUSG00000002578	Ikzf4-208_ENSMUST00000223162	0	1281
6323	10	ENSMUSG00000002578	128645991	['ENSMUST00000133342']	1	1	8	2	6	6323	Ikzf4_ENSMUSG00000002578	Ikzf4-201_ENSMUST00000133342	0	1282
6325	10	ENSMUSG00000003068	80116347	['ENSMUST00000105371']	1	1	10	2	6	6325	Stk11_ENSMUSG00000003068	Stk11-203_ENSMUST00000105371	0	1283
6327	10	ENSMUSG00000003068	80116618	['ENSMUST00000213772']	1	1	10	2	6	6327	Stk11_ENSMUSG00000003068	Stk11-210_ENSMUST00000213772	0	1284
6328	10	ENSMUSG00000003068	80124819	['ENSMUST00000144119']	1	1	10	2	6	6328	Stk11_ENSMUSG00000003068	Stk11-207_ENSMUST00000144119	0	1285
6331	10	ENSMUSG00000003068	80126682	['ENSMUST00000152592']	1	1	10	2	6	6331	Stk11_ENSMUSG00000003068	Stk11-209_ENSMUST00000152592	0	1286
6364	10	ENSMUSG00000003746	53977115	['ENSMUST00000219234']	1	1	8	3	5	6364	Man1a_ENSMUSG00000003746	Man1a-207_ENSMUST00000219234	0	1287
6365	10	ENSMUSG00000003746	54075709	['ENSMUST00000105470', 'ENSMUST00000218317', 'ENSMUST00000146483']	3	3	8	3	5	6365	Man1a_ENSMUSG00000003746	Man1a-203_ENSMUST00000105470	0	1288
6365	10	ENSMUSG00000003746	54075709	['ENSMUST00000105470', 'ENSMUST00000218317', 'ENSMUST00000146483']	3	3	8	3	5	6365	Man1a_ENSMUSG00000003746	Man1a-206_ENSMUST00000218317	0	1288
6365	10	ENSMUSG00000003746	54075709	['ENSMUST00000105470', 'ENSMUST00000218317', 'ENSMUST00000146483']	3	3	8	3	5	6365	Man1a_ENSMUSG00000003746	Man1a-205_ENSMUST00000146483	0	1288
6368	10	ENSMUSG00000003746	54075796	['ENSMUST00000003843']	1	1	8	3	5	6368	Man1a_ENSMUSG00000003746	Man1a-201_ENSMUST00000003843	0	1289
6369	10	ENSMUSG00000003746	54076609	['ENSMUST00000220088']	1	1	8	3	5	6369	Man1a_ENSMUSG00000003746	Man1a-208_ENSMUST00000220088	0	1290
6370	10	ENSMUSG00000003923	71235321	['ENSMUST00000145220']	1	1	5	2	3	6370	Tfam_ENSMUSG00000003923	Tfam-204_ENSMUST00000145220	0	1291
6371	10	ENSMUSG00000003923	71237042	['ENSMUST00000152505']	1	1	5	2	3	6371	Tfam_ENSMUSG00000003923	Tfam-205_ENSMUST00000152505	0	1292
6372	10	ENSMUSG00000003923	71237678	['ENSMUST00000121685']	1	1	5	2	3	6372	Tfam_ENSMUSG00000003923	Tfam-203_ENSMUST00000121685	0	1293
6373	10	ENSMUSG00000003923	71238280	['ENSMUST00000092430', 'ENSMUST00000105432']	2	2	5	2	3	6373	Tfam_ENSMUSG00000003923	Tfam-201_ENSMUST00000092430	0	1294
6373	10	ENSMUSG00000003923	71238280	['ENSMUST00000092430', 'ENSMUST00000105432']	2	2	5	2	3	6373	Tfam_ENSMUSG00000003923	Tfam-202_ENSMUST00000105432	0	1294
6374	10	ENSMUSG00000004207	60277627	['ENSMUST00000105465']	1	1	5	3	2	6374	Psap_ENSMUSG00000004207	Psap-202_ENSMUST00000105465	0	1295
6375	10	ENSMUSG00000004207	60277628	['ENSMUST00000179238', 'ENSMUST00000177779', 'ENSMUST00000004316']	3	3	5	3	2	6375	Psap_ENSMUSG00000004207	Psap-205_ENSMUST00000179238	0	1296
6375	10	ENSMUSG00000004207	60277628	['ENSMUST00000179238', 'ENSMUST00000177779', 'ENSMUST00000004316']	3	3	5	3	2	6375	Psap_ENSMUSG00000004207	Psap-204_ENSMUST00000177779	0	1296
6375	10	ENSMUSG00000004207	60277628	['ENSMUST00000179238', 'ENSMUST00000177779', 'ENSMUST00000004316']	3	3	5	3	2	6375	Psap_ENSMUSG00000004207	Psap-201_ENSMUST00000004316	0	1296
6376	10	ENSMUSG00000004207	60284461	['ENSMUST00000165878']	1	1	5	3	2	6376	Psap_ENSMUSG00000004207	Psap-203_ENSMUST00000165878	0	1297
6412	10	ENSMUSG00000004933	81252935	['ENSMUST00000119547']	1	1	11	3	8	6412	Matk_ENSMUSG00000004933	Matk-203_ENSMUST00000119547	0	1298
6413	10	ENSMUSG00000004933	81257299	['ENSMUST00000117488', 'ENSMUST00000105328', 'ENSMUST00000128576']	3	3	11	3	8	6413	Matk_ENSMUSG00000004933	Matk-202_ENSMUST00000117488	0	1299
6413	10	ENSMUSG00000004933	81257299	['ENSMUST00000117488', 'ENSMUST00000105328', 'ENSMUST00000128576']	3	3	11	3	8	6413	Matk_ENSMUSG00000004933	Matk-201_ENSMUST00000105328	0	1299
6413	10	ENSMUSG00000004933	81257299	['ENSMUST00000117488', 'ENSMUST00000105328', 'ENSMUST00000128576']	3	3	11	3	8	6413	Matk_ENSMUSG00000004933	Matk-207_ENSMUST00000128576	0	1299
6414	10	ENSMUSG00000004933	81257305	['ENSMUST00000121205']	1	1	11	3	8	6414	Matk_ENSMUSG00000004933	Matk-205_ENSMUST00000121205	0	1300
6415	10	ENSMUSG00000004933	81257342	['ENSMUST00000150605']	1	1	11	3	8	6415	Matk_ENSMUSG00000004933	Matk-210_ENSMUST00000150605	0	1301
6416	10	ENSMUSG00000004933	81257448	['ENSMUST00000126720']	1	1	11	3	8	6416	Matk_ENSMUSG00000004933	Matk-206_ENSMUST00000126720	0	1302
6417	10	ENSMUSG00000004933	81257830	['ENSMUST00000130282']	1	1	11	3	8	6417	Matk_ENSMUSG00000004933	Matk-208_ENSMUST00000130282	0	1303
6418	10	ENSMUSG00000004933	81257918	['ENSMUST00000120265']	1	1	11	3	8	6418	Matk_ENSMUSG00000004933	Matk-204_ENSMUST00000120265	0	1304
6419	10	ENSMUSG00000004933	81258215	['ENSMUST00000151660']	1	1	11	3	8	6419	Matk_ENSMUSG00000004933	Matk-211_ENSMUST00000151660	0	1305
6420	10	ENSMUSG00000004933	81261170	['ENSMUST00000148735']	1	1	11	3	8	6420	Matk_ENSMUSG00000004933	Matk-209_ENSMUST00000148735	0	1306
6426	10	ENSMUSG00000004937	81049874	['ENSMUST00000219297']	1	1	7	2	5	6426	Sgta_ENSMUSG00000004937	Sgta-204_ENSMUST00000219297	0	1307
6427	10	ENSMUSG00000004937	81050048	['ENSMUST00000219126']	1	1	7	2	5	6427	Sgta_ENSMUSG00000004937	Sgta-203_ENSMUST00000219126	0	1308
6428	10	ENSMUSG00000004937	81060115	['ENSMUST00000219401']	1	1	7	2	5	6428	Sgta_ENSMUSG00000004937	Sgta-205_ENSMUST00000219401	0	1309
6429	10	ENSMUSG00000004937	81060144	['ENSMUST00000220317']	1	1	7	2	5	6429	Sgta_ENSMUSG00000004937	Sgta-207_ENSMUST00000220317	0	1310
6430	10	ENSMUSG00000004937	81060178	['ENSMUST00000005067', 'ENSMUST00000218208']	2	2	7	2	5	6430	Sgta_ENSMUSG00000004937	Sgta-201_ENSMUST00000005067	0	1311
6430	10	ENSMUSG00000004937	81060178	['ENSMUST00000005067', 'ENSMUST00000218208']	2	2	7	2	5	6430	Sgta_ENSMUSG00000004937	Sgta-202_ENSMUST00000218208	0	1311
6431	10	ENSMUSG00000004937	81060181	['ENSMUST00000220202']	1	1	7	2	5	6431	Sgta_ENSMUSG00000004937	Sgta-206_ENSMUST00000220202	0	1312
6450	10	ENSMUSG00000006342	75643980	['ENSMUST00000077610']	1	1	4	2	2	6450	Susd2_ENSMUSG00000006342	Susd2-201_ENSMUST00000077610	0	1313
6451	10	ENSMUSG00000006342	75643991	['ENSMUST00000095541']	1	1	4	2	2	6451	Susd2_ENSMUSG00000006342	Susd2-202_ENSMUST00000095541	0	1314
6452	10	ENSMUSG00000006342	75644008	['ENSMUST00000218896', 'ENSMUST00000219733']	2	2	4	2	2	6452	Susd2_ENSMUSG00000006342	Susd2-203_ENSMUST00000218896	0	1315
6452	10	ENSMUSG00000006342	75644008	['ENSMUST00000218896', 'ENSMUST00000219733']	2	2	4	2	2	6452	Susd2_ENSMUSG00000006342	Susd2-204_ENSMUST00000219733	0	1315
6479	10	ENSMUSG00000006498	79854427	['ENSMUST00000172282']	1	1	16	2	14	6479	Ptbp1_ENSMUSG00000006498	Ptbp1-216_ENSMUST00000172282	0	1316
6482	10	ENSMUSG00000006498	79854633	['ENSMUST00000165153']	1	1	16	2	14	6482	Ptbp1_ENSMUSG00000006498	Ptbp1-205_ENSMUST00000165153	0	1317
6487	10	ENSMUSG00000006498	79854668	['ENSMUST00000095457']	1	1	16	2	14	6487	Ptbp1_ENSMUSG00000006498	Ptbp1-202_ENSMUST00000095457	0	1318
6490	10	ENSMUSG00000006498	79858994	['ENSMUST00000171216']	1	1	16	2	14	6490	Ptbp1_ENSMUSG00000006498	Ptbp1-214_ENSMUST00000171216	0	1319
6493	10	ENSMUSG00000006498	79862017	['ENSMUST00000169580']	1	1	16	2	14	6493	Ptbp1_ENSMUSG00000006498	Ptbp1-213_ENSMUST00000169580	0	1320
6522	10	ENSMUSG00000008398	93284975	['ENSMUST00000223340']	1	1	5	2	3	6522	Elk3_ENSMUSG00000008398	Elk3-205_ENSMUST00000223340	0	1321
6523	10	ENSMUSG00000008398	93310811	['ENSMUST00000129827']	1	1	5	2	3	6523	Elk3_ENSMUSG00000008398	Elk3-202_ENSMUST00000129827	0	1322
6524	10	ENSMUSG00000008398	93310969	['ENSMUST00000151153']	1	1	5	2	3	6524	Elk3_ENSMUSG00000008398	Elk3-204_ENSMUST00000151153	0	1323
6525	10	ENSMUSG00000008398	93311135	['ENSMUST00000008542', 'ENSMUST00000133365']	2	2	5	2	3	6525	Elk3_ENSMUSG00000008398	Elk3-201_ENSMUST00000008542	0	1324
6525	10	ENSMUSG00000008398	93311135	['ENSMUST00000008542', 'ENSMUST00000133365']	2	2	5	2	3	6525	Elk3_ENSMUSG00000008398	Elk3-203_ENSMUST00000133365	0	1324
6528	10	ENSMUSG00000009070	75032562	['ENSMUST00000160072']	1	1	7	2	3	6528	Rsph14_ENSMUSG00000009070	Rsph14-204_ENSMUST00000160072	0	1325
6531	10	ENSMUSG00000009092	75893413	['ENSMUST00000009236']	1	1	8	2	6	6531	Derl3_ENSMUSG00000009092	Derl3-201_ENSMUST00000009236	0	1326
6532	10	ENSMUSG00000009092	75893415	['ENSMUST00000217811']	1	1	8	2	6	6532	Derl3_ENSMUSG00000009092	Derl3-202_ENSMUST00000217811	0	1327
6533	10	ENSMUSG00000009092	75893422	['ENSMUST00000219568']	1	1	8	2	6	6533	Derl3_ENSMUSG00000009092	Derl3-206_ENSMUST00000219568	0	1328
6534	10	ENSMUSG00000009092	75893431	['ENSMUST00000218506']	1	1	8	2	6	6534	Derl3_ENSMUSG00000009092	Derl3-203_ENSMUST00000218506	0	1329
6537	10	ENSMUSG00000009092	75894574	['ENSMUST00000220190']	1	1	8	2	6	6537	Derl3_ENSMUSG00000009092	Derl3-208_ENSMUST00000220190	0	1330
6628	10	ENSMUSG00000015501	13966075	['ENSMUST00000187083']	1	1	6	2	4	6628	Hivep2_ENSMUSG00000015501	Hivep2-204_ENSMUST00000187083	0	1331
6629	10	ENSMUSG00000015501	13966379	['ENSMUST00000015645', 'ENSMUST00000191138']	2	2	6	2	4	6629	Hivep2_ENSMUSG00000015501	Hivep2-201_ENSMUST00000015645	0	1332
6629	10	ENSMUSG00000015501	13966379	['ENSMUST00000015645', 'ENSMUST00000191138']	2	2	6	2	4	6629	Hivep2_ENSMUSG00000015501	Hivep2-205_ENSMUST00000191138	0	1332
6630	10	ENSMUSG00000015501	13966646	['ENSMUST00000186989']	1	1	6	2	4	6630	Hivep2_ENSMUSG00000015501	Hivep2-203_ENSMUST00000186989	0	1333
6631	10	ENSMUSG00000015501	13966961	['ENSMUST00000185392']	1	1	6	2	4	6631	Hivep2_ENSMUSG00000015501	Hivep2-202_ENSMUST00000185392	0	1334
6632	10	ENSMUSG00000015501	13967024	['ENSMUST00000191464']	1	1	6	2	4	6632	Hivep2_ENSMUSG00000015501	Hivep2-206_ENSMUST00000191464	0	1335
6646	10	ENSMUSG00000015889	93453411	['ENSMUST00000016033']	1	1	8	3	5	6646	Lta4h_ENSMUSG00000015889	Lta4h-201_ENSMUST00000016033	0	1336
6647	10	ENSMUSG00000015889	93453451	['ENSMUST00000215224', 'ENSMUST00000215419', 'ENSMUST00000216146']	3	3	8	3	5	6647	Lta4h_ENSMUSG00000015889	Lta4h-203_ENSMUST00000215224	0	1337
6647	10	ENSMUSG00000015889	93453451	['ENSMUST00000215224', 'ENSMUST00000215419', 'ENSMUST00000216146']	3	3	8	3	5	6647	Lta4h_ENSMUSG00000015889	Lta4h-204_ENSMUST00000215419	0	1337
6647	10	ENSMUSG00000015889	93453451	['ENSMUST00000215224', 'ENSMUST00000215419', 'ENSMUST00000216146']	3	3	8	3	5	6647	Lta4h_ENSMUSG00000015889	Lta4h-205_ENSMUST00000216146	0	1337
6648	10	ENSMUSG00000015889	93471344	['ENSMUST00000216174']	1	1	8	3	5	6648	Lta4h_ENSMUSG00000015889	Lta4h-206_ENSMUST00000216174	0	1338
6649	10	ENSMUSG00000015889	93474235	['ENSMUST00000214527']	1	1	8	3	5	6649	Lta4h_ENSMUSG00000015889	Lta4h-202_ENSMUST00000214527	0	1339
6650	10	ENSMUSG00000015889	93474918	['ENSMUST00000216931']	1	1	8	3	5	6650	Lta4h_ENSMUSG00000015889	Lta4h-207_ENSMUST00000216931	0	1340
6651	10	ENSMUSG00000015889	93482471	['ENSMUST00000217556']	1	1	8	3	5	6651	Lta4h_ENSMUSG00000015889	Lta4h-208_ENSMUST00000217556	0	1341
6673	10	ENSMUSG00000019763	4407918	['ENSMUST00000128434']	1	1	9	2	7	6673	Rmnd1_ENSMUSG00000019763	Rmnd1-203_ENSMUST00000128434	0	1342
6674	10	ENSMUSG00000019763	4408105	['ENSMUST00000140660']	1	1	9	2	7	6674	Rmnd1_ENSMUSG00000019763	Rmnd1-206_ENSMUST00000140660	0	1343
6675	10	ENSMUSG00000019763	4413745	['ENSMUST00000137429']	1	1	9	2	7	6675	Rmnd1_ENSMUSG00000019763	Rmnd1-205_ENSMUST00000137429	0	1344
6676	10	ENSMUSG00000019763	4432295	['ENSMUST00000155172']	1	1	9	2	7	6676	Rmnd1_ENSMUSG00000019763	Rmnd1-208_ENSMUST00000155172	0	1345
6677	10	ENSMUSG00000019763	4432301	['ENSMUST00000148566']	1	1	9	2	7	6677	Rmnd1_ENSMUSG00000019763	Rmnd1-207_ENSMUST00000148566	0	1346
6678	10	ENSMUSG00000019763	4432334	['ENSMUST00000126102', 'ENSMUST00000131853']	2	2	9	2	7	6678	Rmnd1_ENSMUSG00000019763	Rmnd1-202_ENSMUST00000126102	0	1347
6678	10	ENSMUSG00000019763	4432334	['ENSMUST00000126102', 'ENSMUST00000131853']	2	2	9	2	7	6678	Rmnd1_ENSMUSG00000019763	Rmnd1-204_ENSMUST00000131853	0	1347
6679	10	ENSMUSG00000019763	4432344	['ENSMUST00000156940']	1	1	9	2	7	6679	Rmnd1_ENSMUSG00000019763	Rmnd1-209_ENSMUST00000156940	0	1348
6680	10	ENSMUSG00000019763	4432388	['ENSMUST00000042251']	1	1	9	2	7	6680	Rmnd1_ENSMUSG00000019763	Rmnd1-201_ENSMUST00000042251	0	1349
6686	10	ENSMUSG00000019768	4611989	['ENSMUST00000105590']	1	1	10	2	8	6686	Esr1_ENSMUSG00000019768	Esr1-204_ENSMUST00000105590	0	1350
6701	10	ENSMUSG00000019775	5922366	['ENSMUST00000117676', 'ENSMUST00000019909']	2	2	4	2	2	6701	Rgs17_ENSMUSG00000019775	Rgs17-203_ENSMUST00000117676	0	1351
6701	10	ENSMUSG00000019775	5922366	['ENSMUST00000117676', 'ENSMUST00000019909']	2	2	4	2	2	6701	Rgs17_ENSMUSG00000019775	Rgs17-201_ENSMUST00000019909	0	1351
6702	10	ENSMUSG00000019775	5922386	['ENSMUST00000131996']	1	1	4	2	2	6702	Rgs17_ENSMUSG00000019775	Rgs17-204_ENSMUST00000131996	0	1352
6703	10	ENSMUSG00000019775	5922400	['ENSMUST00000064225']	1	1	4	2	2	6703	Rgs17_ENSMUSG00000019775	Rgs17-202_ENSMUST00000064225	0	1353
6729	10	ENSMUSG00000019790	9768948	['ENSMUST00000148009']	1	1	12	2	8	6729	Stxbp5_ENSMUSG00000019790	Stxbp5-210_ENSMUST00000148009	0	1354
6730	10	ENSMUSG00000019790	9770521	['ENSMUST00000131828']	1	1	12	2	8	6730	Stxbp5_ENSMUSG00000019790	Stxbp5-204_ENSMUST00000131828	0	1355
6732	10	ENSMUSG00000019790	9780328	['ENSMUST00000136259']	1	1	12	2	8	6732	Stxbp5_ENSMUSG00000019790	Stxbp5-205_ENSMUST00000136259	0	1356
6733	10	ENSMUSG00000019790	9798037	['ENSMUST00000151435']	1	1	12	2	8	6733	Stxbp5_ENSMUSG00000019790	Stxbp5-211_ENSMUST00000151435	0	1357
6734	10	ENSMUSG00000019790	9798168	['ENSMUST00000139779']	1	1	12	2	8	6734	Stxbp5_ENSMUSG00000019790	Stxbp5-208_ENSMUST00000139779	0	1358
6735	10	ENSMUSG00000019790	9798197	['ENSMUST00000136324']	1	1	12	2	8	6735	Stxbp5_ENSMUSG00000019790	Stxbp5-206_ENSMUST00000136324	0	1359
6736	10	ENSMUSG00000019790	9819585	['ENSMUST00000219200']	1	1	12	2	8	6736	Stxbp5_ENSMUSG00000019790	Stxbp5-212_ENSMUST00000219200	0	1360
6737	10	ENSMUSG00000019790	9900683	['ENSMUST00000038213', 'ENSMUST00000125200']	2	2	12	2	8	6737	Stxbp5_ENSMUSG00000019790	Stxbp5-201_ENSMUST00000038213	0	1361
6737	10	ENSMUSG00000019790	9900683	['ENSMUST00000038213', 'ENSMUST00000125200']	2	2	12	2	8	6737	Stxbp5_ENSMUSG00000019790	Stxbp5-202_ENSMUST00000125200	0	1361
6738	10	ENSMUSG00000019790	9901079	['ENSMUST00000141722']	1	1	12	2	8	6738	Stxbp5_ENSMUSG00000019790	Stxbp5-209_ENSMUST00000141722	0	1362
6745	10	ENSMUSG00000019792	30590109	['ENSMUST00000215041']	1	1	6	2	4	6745	Trmt11_ENSMUSG00000019792	Trmt11-202_ENSMUST00000215041	0	1363
6746	10	ENSMUSG00000019792	30600650	['ENSMUST00000216705']	1	1	6	2	4	6746	Trmt11_ENSMUSG00000019792	Trmt11-205_ENSMUST00000216705	0	1364
6747	10	ENSMUSG00000019792	30600677	['ENSMUST00000216790']	1	1	6	2	4	6747	Trmt11_ENSMUSG00000019792	Trmt11-206_ENSMUST00000216790	0	1365
6748	10	ENSMUSG00000019792	30600695	['ENSMUST00000215595', 'ENSMUST00000216638']	2	2	6	2	4	6748	Trmt11_ENSMUSG00000019792	Trmt11-203_ENSMUST00000215595	0	1366
6748	10	ENSMUSG00000019792	30600695	['ENSMUST00000215595', 'ENSMUST00000216638']	2	2	6	2	4	6748	Trmt11_ENSMUSG00000019792	Trmt11-204_ENSMUST00000216638	0	1366
6749	10	ENSMUSG00000019792	30600749	['ENSMUST00000019927']	1	1	6	2	4	6749	Trmt11_ENSMUSG00000019792	Trmt11-201_ENSMUST00000019927	0	1367
6750	10	ENSMUSG00000019794	7726000	['ENSMUST00000019929', 'ENSMUST00000165806']	2	2	6	2	4	6750	Katna1_ENSMUSG00000019794	Katna1-201_ENSMUST00000019929	0	1368
6750	10	ENSMUSG00000019794	7726000	['ENSMUST00000019929', 'ENSMUST00000165806']	2	2	6	2	4	6750	Katna1_ENSMUSG00000019794	Katna1-202_ENSMUST00000165806	0	1368
6751	10	ENSMUSG00000019794	7726008	['ENSMUST00000173400']	1	1	6	2	4	6751	Katna1_ENSMUSG00000019794	Katna1-204_ENSMUST00000173400	0	1369
6752	10	ENSMUSG00000019794	7748875	['ENSMUST00000172400']	1	1	6	2	4	6752	Katna1_ENSMUSG00000019794	Katna1-203_ENSMUST00000172400	0	1370
6753	10	ENSMUSG00000019794	7759772	['ENSMUST00000174007']	1	1	6	2	4	6753	Katna1_ENSMUSG00000019794	Katna1-206_ENSMUST00000174007	0	1371
6754	10	ENSMUSG00000019794	7761233	['ENSMUST00000173511']	1	1	6	2	4	6754	Katna1_ENSMUSG00000019794	Katna1-205_ENSMUST00000173511	0	1372
6755	10	ENSMUSG00000019795	7649155	['ENSMUST00000161428']	1	1	10	2	6	6755	Pcmt1_ENSMUSG00000019795	Pcmt1-207_ENSMUST00000161428	0	1373
6756	10	ENSMUSG00000019795	7651536	['ENSMUST00000159835']	1	1	10	2	6	6756	Pcmt1_ENSMUSG00000019795	Pcmt1-201_ENSMUST00000159835	0	1374
6757	10	ENSMUSG00000019795	7663261	['ENSMUST00000163085']	1	1	10	2	6	6757	Pcmt1_ENSMUSG00000019795	Pcmt1-210_ENSMUST00000163085	0	1375
6758	10	ENSMUSG00000019795	7663264	['ENSMUST00000161123', 'ENSMUST00000160517']	2	2	10	2	6	6758	Pcmt1_ENSMUSG00000019795	Pcmt1-206_ENSMUST00000161123	0	1376
6758	10	ENSMUSG00000019795	7663264	['ENSMUST00000161123', 'ENSMUST00000160517']	2	2	10	2	6	6758	Pcmt1_ENSMUSG00000019795	Pcmt1-205_ENSMUST00000160517	0	1376
6759	10	ENSMUSG00000019795	7663303	['ENSMUST00000159917']	1	1	10	2	6	6759	Pcmt1_ENSMUSG00000019795	Pcmt1-202_ENSMUST00000159917	0	1377
6760	10	ENSMUSG00000019795	7663608	['ENSMUST00000162606', 'ENSMUST00000160250']	2	2	10	2	6	6760	Pcmt1_ENSMUSG00000019795	Pcmt1-208_ENSMUST00000162606	0	1378
6760	10	ENSMUSG00000019795	7663608	['ENSMUST00000162606', 'ENSMUST00000160250']	2	2	10	2	6	6760	Pcmt1_ENSMUSG00000019795	Pcmt1-204_ENSMUST00000160250	0	1378
6761	10	ENSMUSG00000019795	7681130	['ENSMUST00000159977']	1	1	10	2	6	6761	Pcmt1_ENSMUSG00000019795	Pcmt1-203_ENSMUST00000159977	0	1379
6762	10	ENSMUSG00000019795	7681136	['ENSMUST00000162682']	1	1	10	2	6	6762	Pcmt1_ENSMUSG00000019795	Pcmt1-209_ENSMUST00000162682	0	1380
6772	10	ENSMUSG00000019802	42761496	['ENSMUST00000019937']	1	1	5	2	3	6772	Sec63_ENSMUSG00000019802	Sec63-201_ENSMUST00000019937	0	1381
6773	10	ENSMUSG00000019802	42761615	['ENSMUST00000155410']	1	1	5	2	3	6773	Sec63_ENSMUSG00000019802	Sec63-205_ENSMUST00000155410	0	1382
6774	10	ENSMUSG00000019802	42761806	['ENSMUST00000144228']	1	1	5	2	3	6774	Sec63_ENSMUSG00000019802	Sec63-204_ENSMUST00000144228	0	1383
6799	10	ENSMUSG00000019810	13499544	['ENSMUST00000120549']	1	1	6	2	4	6799	Fuca2_ENSMUSG00000019810	Fuca2-202_ENSMUST00000120549	0	1384
6800	10	ENSMUSG00000019810	13501001	['ENSMUST00000060212', 'ENSMUST00000121465']	2	2	6	2	4	6800	Fuca2_ENSMUSG00000019810	Fuca2-201_ENSMUST00000060212	0	1385
6800	10	ENSMUSG00000019810	13501001	['ENSMUST00000060212', 'ENSMUST00000121465']	2	2	6	2	4	6800	Fuca2_ENSMUSG00000019810	Fuca2-203_ENSMUST00000121465	0	1385
6801	10	ENSMUSG00000019810	13501084	['ENSMUST00000150048']	1	1	6	2	4	6801	Fuca2_ENSMUSG00000019810	Fuca2-205_ENSMUST00000150048	0	1386
6802	10	ENSMUSG00000019810	13506037	['ENSMUST00000166466']	1	1	6	2	4	6802	Fuca2_ENSMUSG00000019810	Fuca2-206_ENSMUST00000166466	0	1387
6804	10	ENSMUSG00000019813	41745931	['ENSMUST00000105505']	1	1	12	2	8	6804	Cep57l1_ENSMUSG00000019813	Cep57l1-202_ENSMUST00000105505	0	1388
6806	10	ENSMUSG00000019813	41809607	['ENSMUST00000190022', 'ENSMUST00000019951']	2	2	12	2	8	6806	Cep57l1_ENSMUSG00000019813	Cep57l1-210_ENSMUST00000190022	0	1389
6806	10	ENSMUSG00000019813	41809607	['ENSMUST00000190022', 'ENSMUST00000019951']	2	2	12	2	8	6806	Cep57l1_ENSMUSG00000019813	Cep57l1-201_ENSMUST00000019951	0	1389
6807	10	ENSMUSG00000019813	41809612	['ENSMUST00000189222']	1	1	12	2	8	6807	Cep57l1_ENSMUSG00000019813	Cep57l1-208_ENSMUST00000189222	0	1390
6809	10	ENSMUSG00000019813	41809622	['ENSMUST00000191498']	1	1	12	2	8	6809	Cep57l1_ENSMUSG00000019813	Cep57l1-211_ENSMUST00000191498	0	1391
6810	10	ENSMUSG00000019813	41809630	['ENSMUST00000188514', 'ENSMUST00000215496']	2	2	12	2	8	6810	Cep57l1_ENSMUSG00000019813	Cep57l1-207_ENSMUST00000188514	0	1392
6810	10	ENSMUSG00000019813	41809630	['ENSMUST00000188514', 'ENSMUST00000215496']	2	2	12	2	8	6810	Cep57l1_ENSMUSG00000019813	Cep57l1-212_ENSMUST00000215496	0	1392
6811	10	ENSMUSG00000019813	41809868	['ENSMUST00000189770']	1	1	12	2	8	6811	Cep57l1_ENSMUSG00000019813	Cep57l1-209_ENSMUST00000189770	0	1393
6812	10	ENSMUSG00000019813	41809871	['ENSMUST00000187143']	1	1	12	2	8	6812	Cep57l1_ENSMUSG00000019813	Cep57l1-205_ENSMUST00000187143	0	1394
6822	10	ENSMUSG00000019817	13090841	['ENSMUST00000130638']	1	1	25	13	8	6822	Plagl1_ENSMUSG00000019817	Plagl1-210_ENSMUST00000130638	0	1395
6846	10	ENSMUSG00000019822	41490097	['ENSMUST00000155411']	1	1	9	2	7	6846	Smpd2_ENSMUSG00000019822	Smpd2-209_ENSMUST00000155411	0	1396
6847	10	ENSMUSG00000019822	41490121	['ENSMUST00000143470']	1	1	9	2	7	6847	Smpd2_ENSMUSG00000019822	Smpd2-206_ENSMUST00000143470	0	1397
6849	10	ENSMUSG00000019822	41490338	['ENSMUST00000132170']	1	1	9	2	7	6849	Smpd2_ENSMUSG00000019822	Smpd2-204_ENSMUST00000132170	0	1398
6850	10	ENSMUSG00000019822	41490340	['ENSMUST00000019965']	1	1	9	2	7	6850	Smpd2_ENSMUSG00000019822	Smpd2-201_ENSMUST00000019965	0	1399
6851	10	ENSMUSG00000019822	41490369	['ENSMUST00000147738']	1	1	9	2	7	6851	Smpd2_ENSMUSG00000019822	Smpd2-208_ENSMUST00000147738	0	1400
6854	10	ENSMUSG00000019823	41476368	['ENSMUST00000099934']	1	1	12	2	10	6854	Mical1_ENSMUSG00000019823	Mical1-202_ENSMUST00000099934	0	1401
6862	10	ENSMUSG00000019823	41486372	['ENSMUST00000138657']	1	1	12	2	10	6862	Mical1_ENSMUSG00000019823	Mical1-211_ENSMUST00000138657	0	1402
6919	10	ENSMUSG00000019846	38965570	['ENSMUST00000161303']	1	1	7	2	5	6919	Lama4_ENSMUSG00000019846	Lama4-204_ENSMUST00000161303	0	1403
6920	10	ENSMUSG00000019846	38965672	['ENSMUST00000159580']	1	1	7	2	5	6920	Lama4_ENSMUSG00000019846	Lama4-203_ENSMUST00000159580	0	1404
6922	10	ENSMUSG00000019846	39105781	['ENSMUST00000163036']	1	1	7	2	5	6922	Lama4_ENSMUSG00000019846	Lama4-207_ENSMUST00000163036	0	1405
6939	10	ENSMUSG00000019854	18055861	['ENSMUST00000154718']	1	1	12	2	10	6939	Reps1_ENSMUSG00000019854	Reps1-206_ENSMUST00000154718	0	1406
6940	10	ENSMUSG00000019854	18055906	['ENSMUST00000155284']	1	1	12	2	10	6940	Reps1_ENSMUSG00000019854	Reps1-207_ENSMUST00000155284	0	1407
6941	10	ENSMUSG00000019854	18055940	['ENSMUST00000126390', 'ENSMUST00000164556']	2	2	12	2	10	6941	Reps1_ENSMUSG00000019854	Reps1-201_ENSMUST00000126390	0	1408
6941	10	ENSMUSG00000019854	18055940	['ENSMUST00000126390', 'ENSMUST00000164556']	2	2	12	2	10	6941	Reps1_ENSMUSG00000019854	Reps1-210_ENSMUST00000164556	0	1408
6942	10	ENSMUSG00000019854	18055959	['ENSMUST00000216413']	1	1	12	2	10	6942	Reps1_ENSMUSG00000019854	Reps1-211_ENSMUST00000216413	0	1409
6943	10	ENSMUSG00000019854	18056004	['ENSMUST00000150029']	1	1	12	2	10	6943	Reps1_ENSMUSG00000019854	Reps1-204_ENSMUST00000150029	0	1410
6944	10	ENSMUSG00000019854	18091468	['ENSMUST00000128711']	1	1	12	2	10	6944	Reps1_ENSMUSG00000019854	Reps1-202_ENSMUST00000128711	0	1411
6945	10	ENSMUSG00000019854	18093171	['ENSMUST00000155959']	1	1	12	2	10	6945	Reps1_ENSMUSG00000019854	Reps1-209_ENSMUST00000155959	0	1412
6946	10	ENSMUSG00000019854	18094531	['ENSMUST00000155892']	1	1	12	2	10	6946	Reps1_ENSMUSG00000019854	Reps1-208_ENSMUST00000155892	0	1413
6947	10	ENSMUSG00000019854	18104212	['ENSMUST00000216576']	1	1	12	2	10	6947	Reps1_ENSMUSG00000019854	Reps1-212_ENSMUST00000216576	0	1414
6948	10	ENSMUSG00000019854	18114483	['ENSMUST00000144287']	1	1	12	2	10	6948	Reps1_ENSMUSG00000019854	Reps1-203_ENSMUST00000144287	0	1415
6949	10	ENSMUSG00000019854	18122184	['ENSMUST00000150533']	1	1	12	2	10	6949	Reps1_ENSMUSG00000019854	Reps1-205_ENSMUST00000150533	0	1416
6974	10	ENSMUSG00000019863	43877104	['ENSMUST00000146937']	1	1	5	2	3	6974	Qrsl1_ENSMUSG00000019863	Qrsl1-202_ENSMUST00000146937	0	1417
6975	10	ENSMUSG00000019863	43895541	['ENSMUST00000217541']	1	1	5	2	3	6975	Qrsl1_ENSMUSG00000019863	Qrsl1-205_ENSMUST00000217541	0	1418
6976	10	ENSMUSG00000019863	43901666	['ENSMUST00000216786']	1	1	5	2	3	6976	Qrsl1_ENSMUSG00000019863	Qrsl1-204_ENSMUST00000216786	0	1419
6977	10	ENSMUSG00000019863	43901745	['ENSMUST00000020012', 'ENSMUST00000154405']	2	2	5	2	3	6977	Qrsl1_ENSMUSG00000019863	Qrsl1-201_ENSMUST00000020012	0	1420
6977	10	ENSMUSG00000019863	43901745	['ENSMUST00000020012', 'ENSMUST00000154405']	2	2	5	2	3	6977	Qrsl1_ENSMUSG00000019863	Qrsl1-203_ENSMUST00000154405	0	1420
6983	10	ENSMUSG00000019865	14705597	['ENSMUST00000187449']	1	1	8	2	6	6983	Nmbr_ENSMUSG00000019865	Nmbr-204_ENSMUST00000187449	0	1421
6985	10	ENSMUSG00000019865	14705621	['ENSMUST00000190114']	1	1	8	2	6	6985	Nmbr_ENSMUSG00000019865	Nmbr-206_ENSMUST00000190114	0	1422
6987	10	ENSMUSG00000019865	14760157	['ENSMUST00000020015']	1	1	8	2	6	6987	Nmbr_ENSMUSG00000019865	Nmbr-201_ENSMUST00000020015	0	1423
7035	10	ENSMUSG00000019888	101681487	['ENSMUST00000146230', 'ENSMUST00000179929']	2	2	16	3	7	7035	Mgat4c_ENSMUSG00000019888	Mgat4c-209_ENSMUST00000146230	0	1424
7035	10	ENSMUSG00000019888	101681487	['ENSMUST00000146230', 'ENSMUST00000179929']	2	2	16	3	7	7035	Mgat4c_ENSMUSG00000019888	Mgat4c-212_ENSMUST00000179929	0	1424
7036	10	ENSMUSG00000019888	101681626	['ENSMUST00000219195']	1	1	16	3	7	7036	Mgat4c_ENSMUSG00000019888	Mgat4c-215_ENSMUST00000219195	0	1425
7037	10	ENSMUSG00000019888	101681641	['ENSMUST00000134930', 'ENSMUST00000127504']	2	2	16	3	7	7037	Mgat4c_ENSMUSG00000019888	Mgat4c-205_ENSMUST00000134930	0	1426
7037	10	ENSMUSG00000019888	101681641	['ENSMUST00000134930', 'ENSMUST00000127504']	2	2	16	3	7	7037	Mgat4c_ENSMUSG00000019888	Mgat4c-203_ENSMUST00000127504	0	1426
7038	10	ENSMUSG00000019888	101681746	['ENSMUST00000156751']	1	1	16	3	7	7038	Mgat4c_ENSMUSG00000019888	Mgat4c-210_ENSMUST00000156751	0	1427
7039	10	ENSMUSG00000019888	102158858	['ENSMUST00000138522', 'ENSMUST00000163753']	2	2	16	3	7	7039	Mgat4c_ENSMUSG00000019888	Mgat4c-207_ENSMUST00000138522	0	1428
7039	10	ENSMUSG00000019888	102158858	['ENSMUST00000138522', 'ENSMUST00000163753']	2	2	16	3	7	7039	Mgat4c_ENSMUSG00000019888	Mgat4c-211_ENSMUST00000163753	0	1428
7040	10	ENSMUSG00000019888	102158878	['ENSMUST00000130580']	1	1	16	3	7	7040	Mgat4c_ENSMUSG00000019888	Mgat4c-204_ENSMUST00000130580	0	1429
7041	10	ENSMUSG00000019888	102158889	['ENSMUST00000138016']	1	1	16	3	7	7041	Mgat4c_ENSMUSG00000019888	Mgat4c-206_ENSMUST00000138016	0	1430
7042	10	ENSMUSG00000019888	102158905	['ENSMUST00000219683', 'ENSMUST00000218554', 'ENSMUST00000143640']	3	3	16	3	7	7042	Mgat4c_ENSMUSG00000019888	Mgat4c-216_ENSMUST00000219683	0	1431
7042	10	ENSMUSG00000019888	102158905	['ENSMUST00000219683', 'ENSMUST00000218554', 'ENSMUST00000143640']	3	3	16	3	7	7042	Mgat4c_ENSMUSG00000019888	Mgat4c-213_ENSMUST00000218554	0	1431
7042	10	ENSMUSG00000019888	102158905	['ENSMUST00000219683', 'ENSMUST00000218554', 'ENSMUST00000143640']	3	3	16	3	7	7042	Mgat4c_ENSMUSG00000019888	Mgat4c-208_ENSMUST00000143640	0	1431
7043	10	ENSMUSG00000019888	102159079	['ENSMUST00000020039']	1	1	16	3	7	7043	Mgat4c_ENSMUSG00000019888	Mgat4c-201_ENSMUST00000020039	0	1432
7044	10	ENSMUSG00000019888	102372006	['ENSMUST00000218984']	1	1	16	3	7	7044	Mgat4c_ENSMUSG00000019888	Mgat4c-214_ENSMUST00000218984	0	1433
7045	10	ENSMUSG00000019888	102374435	['ENSMUST00000120748']	1	1	16	3	7	7045	Mgat4c_ENSMUSG00000019888	Mgat4c-202_ENSMUST00000120748	0	1434
7046	10	ENSMUSG00000019889	28074820	['ENSMUST00000166468']	1	1	11	2	9	7046	Ptprk_ENSMUSG00000019889	Ptprk-201_ENSMUST00000166468	0	1435
7047	10	ENSMUSG00000019889	28074854	['ENSMUST00000218359', 'ENSMUST00000218276']	2	2	11	2	9	7047	Ptprk_ENSMUSG00000019889	Ptprk-203_ENSMUST00000218359	0	1436
7047	10	ENSMUSG00000019889	28074854	['ENSMUST00000218359', 'ENSMUST00000218276']	2	2	11	2	9	7047	Ptprk_ENSMUSG00000019889	Ptprk-202_ENSMUST00000218276	0	1436
7048	10	ENSMUSG00000019889	28074857	['ENSMUST00000219478']	1	1	11	2	9	7048	Ptprk_ENSMUSG00000019889	Ptprk-207_ENSMUST00000219478	0	1437
7049	10	ENSMUSG00000019889	28074867	['ENSMUST00000218633']	1	1	11	2	9	7049	Ptprk_ENSMUSG00000019889	Ptprk-205_ENSMUST00000218633	0	1438
7050	10	ENSMUSG00000019889	28074905	['ENSMUST00000219107']	1	1	11	2	9	7050	Ptprk_ENSMUSG00000019889	Ptprk-206_ENSMUST00000219107	0	1439
7051	10	ENSMUSG00000019889	28074922	['ENSMUST00000218584']	1	1	11	2	9	7051	Ptprk_ENSMUSG00000019889	Ptprk-204_ENSMUST00000218584	0	1440
7052	10	ENSMUSG00000019889	28075010	['ENSMUST00000219761']	1	1	11	2	9	7052	Ptprk_ENSMUSG00000019889	Ptprk-209_ENSMUST00000219761	0	1441
7053	10	ENSMUSG00000019889	28560151	['ENSMUST00000219621']	1	1	11	2	9	7053	Ptprk_ENSMUSG00000019889	Ptprk-208_ENSMUST00000219621	0	1442
7054	10	ENSMUSG00000019889	28580459	['ENSMUST00000220357']	1	1	11	2	9	7054	Ptprk_ENSMUSG00000019889	Ptprk-210_ENSMUST00000220357	0	1443
7055	10	ENSMUSG00000019889	28586993	['ENSMUST00000220404']	1	1	11	2	9	7055	Ptprk_ENSMUSG00000019889	Ptprk-211_ENSMUST00000220404	0	1444
7060	10	ENSMUSG00000019892	103071200	['ENSMUST00000218841']	1	1	5	2	3	7060	Lrriq1_ENSMUSG00000019892	Lrriq1-205_ENSMUST00000218841	0	1445
7062	10	ENSMUSG00000019892	103236293	['ENSMUST00000123364']	1	1	5	2	3	7062	Lrriq1_ENSMUSG00000019892	Lrriq1-202_ENSMUST00000123364	0	1446
7063	10	ENSMUSG00000019892	103236322	['ENSMUST00000166240', 'ENSMUST00000020043']	2	2	5	2	3	7063	Lrriq1_ENSMUSG00000019892	Lrriq1-203_ENSMUST00000166240	0	1447
7063	10	ENSMUSG00000019892	103236322	['ENSMUST00000166240', 'ENSMUST00000020043']	2	2	5	2	3	7063	Lrriq1_ENSMUSG00000019892	Lrriq1-201_ENSMUST00000020043	0	1447
7071	10	ENSMUSG00000019897	105841067	['ENSMUST00000020049', 'ENSMUST00000133538']	2	2	3	2	1	7071	Ccdc59_ENSMUSG00000019897	Ccdc59-201_ENSMUST00000020049	0	1448
7071	10	ENSMUSG00000019897	105841067	['ENSMUST00000020049', 'ENSMUST00000133538']	2	2	3	2	1	7071	Ccdc59_ENSMUSG00000019897	Ccdc59-202_ENSMUST00000133538	0	1448
7072	10	ENSMUSG00000019897	105841504	['ENSMUST00000155406']	1	1	3	2	1	7072	Ccdc59_ENSMUSG00000019897	Ccdc59-203_ENSMUST00000155406	0	1449
7074	10	ENSMUSG00000019899	27056645	['ENSMUST00000219763']	1	1	8	2	6	7074	Lama2_ENSMUSG00000019899	Lama2-208_ENSMUST00000219763	0	1450
7079	10	ENSMUSG00000019899	27619758	['ENSMUST00000188963']	1	1	8	2	6	7079	Lama2_ENSMUSG00000019899	Lama2-206_ENSMUST00000188963	0	1451
7105	10	ENSMUSG00000019917	59221847	['ENSMUST00000220156', 'ENSMUST00000165971']	2	2	3	2	1	7105	Sept10_ENSMUSG00000019917	Sept10-203_ENSMUST00000220156	0	1452
7105	10	ENSMUSG00000019917	59221847	['ENSMUST00000220156', 'ENSMUST00000165971']	2	2	3	2	1	7105	Sept10_ENSMUSG00000019917	Sept10-201_ENSMUST00000165971	0	1452
7168	10	ENSMUSG00000019947	68136626	['ENSMUST00000218532']	1	1	4	2	2	7168	Arid5b_ENSMUSG00000019947	Arid5b-203_ENSMUST00000218532	0	1453
7169	10	ENSMUSG00000019947	68278721	['ENSMUST00000020106', 'ENSMUST00000218425']	2	2	4	2	2	7169	Arid5b_ENSMUSG00000019947	Arid5b-201_ENSMUST00000020106	0	1454
7169	10	ENSMUSG00000019947	68278721	['ENSMUST00000020106', 'ENSMUST00000218425']	2	2	4	2	2	7169	Arid5b_ENSMUSG00000019947	Arid5b-202_ENSMUST00000218425	0	1454
7170	10	ENSMUSG00000019947	68278740	['ENSMUST00000219238']	1	1	4	2	2	7170	Arid5b_ENSMUSG00000019947	Arid5b-204_ENSMUST00000219238	0	1455
7171	10	ENSMUSG00000019948	89732058	['ENSMUST00000218442']	1	1	6	2	4	7171	Actr6_ENSMUSG00000019948	Actr6-202_ENSMUST00000218442	0	1456
7172	10	ENSMUSG00000019948	89732245	['ENSMUST00000218568']	1	1	6	2	4	7172	Actr6_ENSMUSG00000019948	Actr6-203_ENSMUST00000218568	0	1457
7173	10	ENSMUSG00000019948	89732273	['ENSMUST00000218965', 'ENSMUST00000220388']	2	2	6	2	4	7173	Actr6_ENSMUSG00000019948	Actr6-204_ENSMUST00000218965	0	1458
7173	10	ENSMUSG00000019948	89732273	['ENSMUST00000218965', 'ENSMUST00000220388']	2	2	6	2	4	7173	Actr6_ENSMUSG00000019948	Actr6-206_ENSMUST00000220388	0	1458
7174	10	ENSMUSG00000019948	89732282	['ENSMUST00000220059']	1	1	6	2	4	7174	Actr6_ENSMUSG00000019948	Actr6-205_ENSMUST00000220059	0	1459
7175	10	ENSMUSG00000019948	89732295	['ENSMUST00000020109']	1	1	6	2	4	7175	Actr6_ENSMUSG00000019948	Actr6-201_ENSMUST00000020109	0	1460
7184	10	ENSMUSG00000019952	99107036	['ENSMUST00000020113']	1	1	8	2	6	7184	Poc1b_ENSMUSG00000019952	Poc1b-201_ENSMUST00000020113	0	1461
7186	10	ENSMUSG00000019952	99107103	['ENSMUST00000159990']	1	1	8	2	6	7186	Poc1b_ENSMUSG00000019952	Poc1b-204_ENSMUST00000159990	0	1462
7188	10	ENSMUSG00000019952	99129487	['ENSMUST00000159043']	1	1	8	2	6	7188	Poc1b_ENSMUSG00000019952	Poc1b-202_ENSMUST00000159043	0	1463
7191	10	ENSMUSG00000019960	99263231	['ENSMUST00000220291', 'ENSMUST00000020118']	2	2	4	2	2	7191	Dusp6_ENSMUSG00000019960	Dusp6-204_ENSMUST00000220291	0	1464
7191	10	ENSMUSG00000019960	99263231	['ENSMUST00000220291', 'ENSMUST00000020118']	2	2	4	2	2	7191	Dusp6_ENSMUSG00000019960	Dusp6-201_ENSMUST00000020118	0	1464
7192	10	ENSMUSG00000019960	99264277	['ENSMUST00000219988']	1	1	4	2	2	7192	Dusp6_ENSMUSG00000019960	Dusp6-202_ENSMUST00000219988	0	1465
7193	10	ENSMUSG00000019960	99265641	['ENSMUST00000220218']	1	1	4	2	2	7193	Dusp6_ENSMUSG00000019960	Dusp6-203_ENSMUST00000220218	0	1466
7194	10	ENSMUSG00000019961	91151833	['ENSMUST00000215801']	1	1	13	2	9	7194	Tmpo_ENSMUSG00000019961	Tmpo-210_ENSMUST00000215801	0	1467
7195	10	ENSMUSG00000019961	91153694	['ENSMUST00000213262']	1	1	13	2	9	7195	Tmpo_ENSMUSG00000019961	Tmpo-206_ENSMUST00000213262	0	1468
7196	10	ENSMUSG00000019961	91170462	['ENSMUST00000217449']	1	1	13	2	9	7196	Tmpo_ENSMUSG00000019961	Tmpo-213_ENSMUST00000217449	0	1469
7197	10	ENSMUSG00000019961	91171112	['ENSMUST00000215126']	1	1	13	2	9	7197	Tmpo_ENSMUSG00000019961	Tmpo-209_ENSMUST00000215126	0	1470
7199	10	ENSMUSG00000019961	91171552	['ENSMUST00000099355', 'ENSMUST00000105293']	2	2	13	2	9	7199	Tmpo_ENSMUSG00000019961	Tmpo-204_ENSMUST00000099355	0	1471
7199	10	ENSMUSG00000019961	91171552	['ENSMUST00000099355', 'ENSMUST00000105293']	2	2	13	2	9	7199	Tmpo_ENSMUSG00000019961	Tmpo-205_ENSMUST00000105293	0	1471
7201	10	ENSMUSG00000019961	91171578	['ENSMUST00000020123']	1	1	13	2	9	7201	Tmpo_ENSMUSG00000019961	Tmpo-201_ENSMUST00000020123	0	1472
7202	10	ENSMUSG00000019961	91171582	['ENSMUST00000072239']	1	1	13	2	9	7202	Tmpo_ENSMUSG00000019961	Tmpo-202_ENSMUST00000072239	0	1473
7211	10	ENSMUSG00000019970	21882184	['ENSMUST00000120509']	1	1	13	2	9	7211	Sgk1_ENSMUSG00000019970	Sgk1-204_ENSMUST00000120509	0	1474
7212	10	ENSMUSG00000019970	21882369	['ENSMUST00000143094']	1	1	13	2	9	7212	Sgk1_ENSMUSG00000019970	Sgk1-211_ENSMUST00000143094	0	1475
7213	10	ENSMUSG00000019970	21928470	['ENSMUST00000124203']	1	1	13	2	9	7213	Sgk1_ENSMUSG00000019970	Sgk1-205_ENSMUST00000124203	0	1476
7216	10	ENSMUSG00000019970	21993890	['ENSMUST00000092673']	1	1	13	2	9	7216	Sgk1_ENSMUSG00000019970	Sgk1-202_ENSMUST00000092673	0	1477
7217	10	ENSMUSG00000019970	21994666	['ENSMUST00000020145']	1	1	13	2	9	7217	Sgk1_ENSMUSG00000019970	Sgk1-201_ENSMUST00000020145	0	1478
7218	10	ENSMUSG00000019970	21994683	['ENSMUST00000141218']	1	1	13	2	9	7218	Sgk1_ENSMUSG00000019970	Sgk1-209_ENSMUST00000141218	0	1479
7219	10	ENSMUSG00000019970	21994711	['ENSMUST00000126560']	1	1	13	2	9	7219	Sgk1_ENSMUSG00000019970	Sgk1-207_ENSMUST00000126560	0	1480
7220	10	ENSMUSG00000019970	21994910	['ENSMUST00000124350']	1	1	13	2	9	7220	Sgk1_ENSMUSG00000019970	Sgk1-206_ENSMUST00000124350	0	1481
7221	10	ENSMUSG00000019970	21996591	['ENSMUST00000135195']	1	1	13	2	9	7221	Sgk1_ENSMUSG00000019970	Sgk1-208_ENSMUST00000135195	0	1482
7222	10	ENSMUSG00000019971	100487558	['ENSMUST00000220346']	1	1	10	2	8	7222	Cep290_ENSMUSG00000019971	Cep290-210_ENSMUST00000220346	0	1483
7224	10	ENSMUSG00000019971	100498331	['ENSMUST00000220231']	1	1	10	2	8	7224	Cep290_ENSMUSG00000019971	Cep290-208_ENSMUST00000220231	0	1484
7225	10	ENSMUSG00000019971	100508726	['ENSMUST00000220331']	1	1	10	2	8	7225	Cep290_ENSMUSG00000019971	Cep290-209_ENSMUST00000220331	0	1485
7226	10	ENSMUSG00000019971	100540454	['ENSMUST00000218703']	1	1	10	2	8	7226	Cep290_ENSMUSG00000019971	Cep290-203_ENSMUST00000218703	0	1486
7227	10	ENSMUSG00000019971	100542441	['ENSMUST00000219408']	1	1	10	2	8	7227	Cep290_ENSMUSG00000019971	Cep290-204_ENSMUST00000219408	0	1487
7228	10	ENSMUSG00000019971	100544425	['ENSMUST00000219643']	1	1	10	2	8	7228	Cep290_ENSMUSG00000019971	Cep290-205_ENSMUST00000219643	0	1488
7229	10	ENSMUSG00000019971	100548864	['ENSMUST00000218000']	1	1	10	2	8	7229	Cep290_ENSMUSG00000019971	Cep290-202_ENSMUST00000218000	0	1489
7230	10	ENSMUSG00000019971	100571934	['ENSMUST00000219889']	1	1	10	2	8	7230	Cep290_ENSMUSG00000019971	Cep290-207_ENSMUST00000219889	0	1490
7248	10	ENSMUSG00000019978	25359856	['ENSMUST00000218903']	1	1	20	2	18	7248	Epb41l2_ENSMUSG00000019978	Epb41l2-207_ENSMUST00000218903	0	1491
7250	10	ENSMUSG00000019978	25403203	['ENSMUST00000219967']	1	1	20	2	18	7250	Epb41l2_ENSMUSG00000019978	Epb41l2-217_ENSMUST00000219967	0	1492
7251	10	ENSMUSG00000019978	25408368	['ENSMUST00000092645']	1	1	20	2	18	7251	Epb41l2_ENSMUSG00000019978	Epb41l2-202_ENSMUST00000092645	0	1493
7252	10	ENSMUSG00000019978	25408387	['ENSMUST00000219805']	1	1	20	2	18	7252	Epb41l2_ENSMUSG00000019978	Epb41l2-214_ENSMUST00000219805	0	1494
7253	10	ENSMUSG00000019978	25432599	['ENSMUST00000219224']	1	1	20	2	18	7253	Epb41l2_ENSMUSG00000019978	Epb41l2-211_ENSMUST00000219224	0	1495
7255	10	ENSMUSG00000019978	25441573	['ENSMUST00000217929']	1	1	20	2	18	7255	Epb41l2_ENSMUSG00000019978	Epb41l2-204_ENSMUST00000217929	0	1496
7256	10	ENSMUSG00000019978	25441611	['ENSMUST00000220121']	1	1	20	2	18	7256	Epb41l2_ENSMUSG00000019978	Epb41l2-218_ENSMUST00000220121	0	1497
7259	10	ENSMUSG00000019978	25490784	['ENSMUST00000220290']	1	1	20	2	18	7259	Epb41l2_ENSMUSG00000019978	Epb41l2-219_ENSMUST00000220290	0	1498
7262	10	ENSMUSG00000019978	25499759	['ENSMUST00000219941']	1	1	20	2	18	7262	Epb41l2_ENSMUSG00000019978	Epb41l2-216_ENSMUST00000219941	0	1499
7263	10	ENSMUSG00000019978	25501991	['ENSMUST00000218345']	1	1	20	2	18	7263	Epb41l2_ENSMUSG00000019978	Epb41l2-206_ENSMUST00000218345	0	1500
7264	10	ENSMUSG00000019978	25502281	['ENSMUST00000219372']	1	1	20	2	18	7264	Epb41l2_ENSMUSG00000019978	Epb41l2-212_ENSMUST00000219372	0	1501
7266	10	ENSMUSG00000019979	90991590	['ENSMUST00000160725']	1	1	8	2	6	7266	Apaf1_ENSMUSG00000019979	Apaf1-204_ENSMUST00000160725	0	1502
7269	10	ENSMUSG00000019979	91082429	['ENSMUST00000161987']	1	1	8	2	6	7269	Apaf1_ENSMUSG00000019979	Apaf1-207_ENSMUST00000161987	0	1503
7270	10	ENSMUSG00000019979	91082662	['ENSMUST00000159110']	1	1	8	2	6	7270	Apaf1_ENSMUSG00000019979	Apaf1-202_ENSMUST00000159110	0	1504
7279	10	ENSMUSG00000019984	24869986	['ENSMUST00000092646']	1	1	10	2	8	7279	Med23_ENSMUSG00000019984	Med23-202_ENSMUST00000092646	0	1505
7280	10	ENSMUSG00000019984	24870037	['ENSMUST00000177522', 'ENSMUST00000177232']	2	2	10	2	8	7280	Med23_ENSMUSG00000019984	Med23-210_ENSMUST00000177522	0	1506
7280	10	ENSMUSG00000019984	24870037	['ENSMUST00000177522', 'ENSMUST00000177232']	2	2	10	2	8	7280	Med23_ENSMUSG00000019984	Med23-209_ENSMUST00000177232	0	1506
7281	10	ENSMUSG00000019984	24870047	['ENSMUST00000020159']	1	1	10	2	8	7281	Med23_ENSMUSG00000019984	Med23-201_ENSMUST00000020159	0	1507
7282	10	ENSMUSG00000019984	24870098	['ENSMUST00000176827']	1	1	10	2	8	7282	Med23_ENSMUSG00000019984	Med23-207_ENSMUST00000176827	0	1508
7283	10	ENSMUSG00000019984	24870310	['ENSMUST00000176313']	1	1	10	2	8	7283	Med23_ENSMUSG00000019984	Med23-205_ENSMUST00000176313	0	1509
7284	10	ENSMUSG00000019984	24870644	['ENSMUST00000177175']	1	1	10	2	8	7284	Med23_ENSMUSG00000019984	Med23-208_ENSMUST00000177175	0	1510
7286	10	ENSMUSG00000019984	24888451	['ENSMUST00000176285']	1	1	10	2	8	7286	Med23_ENSMUSG00000019984	Med23-204_ENSMUST00000176285	0	1511
7288	10	ENSMUSG00000019986	20952547	['ENSMUST00000105525']	1	1	7	2	5	7288	Ahi1_ENSMUSG00000019986	Ahi1-201_ENSMUST00000105525	0	1512
7289	10	ENSMUSG00000019986	20952625	['ENSMUST00000214745']	1	1	7	2	5	7289	Ahi1_ENSMUSG00000019986	Ahi1-205_ENSMUST00000214745	0	1513
7290	10	ENSMUSG00000019986	20959684	['ENSMUST00000213104']	1	1	7	2	5	7290	Ahi1_ENSMUSG00000019986	Ahi1-203_ENSMUST00000213104	0	1514
7291	10	ENSMUSG00000019986	21000537	['ENSMUST00000214893']	1	1	7	2	5	7291	Ahi1_ENSMUSG00000019986	Ahi1-206_ENSMUST00000214893	0	1515
7293	10	ENSMUSG00000019986	21069845	['ENSMUST00000215543']	1	1	7	2	5	7293	Ahi1_ENSMUSG00000019986	Ahi1-207_ENSMUST00000215543	0	1516
7310	10	ENSMUSG00000019990	20446891	['ENSMUST00000217240']	1	1	8	2	4	7310	Pde7b_ENSMUSG00000019990	Pde7b-208_ENSMUST00000217240	0	1517
7313	10	ENSMUSG00000019990	20724696	['ENSMUST00000170265']	1	1	8	2	4	7313	Pde7b_ENSMUSG00000019990	Pde7b-206_ENSMUST00000170265	0	1518
7314	10	ENSMUSG00000019990	20725032	['ENSMUST00000170683', 'ENSMUST00000166147']	2	2	8	2	4	7314	Pde7b_ENSMUSG00000019990	Pde7b-207_ENSMUST00000170683	0	1519
7314	10	ENSMUSG00000019990	20725032	['ENSMUST00000170683', 'ENSMUST00000166147']	2	2	8	2	4	7314	Pde7b_ENSMUSG00000019990	Pde7b-203_ENSMUST00000166147	0	1519
7315	10	ENSMUSG00000019990	20725078	['ENSMUST00000020165']	1	1	8	2	4	7315	Pde7b_ENSMUSG00000019990	Pde7b-201_ENSMUST00000020165	0	1520
7356	10	ENSMUSG00000020014	92940289	['ENSMUST00000067705']	1	1	12	3	7	7356	Cfap54_ENSMUSG00000020014	Cfap54-202_ENSMUST00000067705	0	1521
7359	10	ENSMUSG00000020014	93032962	['ENSMUST00000220280']	1	1	12	3	7	7359	Cfap54_ENSMUSG00000020014	Cfap54-212_ENSMUST00000220280	0	1522
7363	10	ENSMUSG00000020014	93081618	['ENSMUST00000168110', 'ENSMUST00000020200', 'ENSMUST00000168080']	3	3	12	3	7	7363	Cfap54_ENSMUSG00000020014	Cfap54-207_ENSMUST00000168110	0	1523
7363	10	ENSMUSG00000020014	93081618	['ENSMUST00000168110', 'ENSMUST00000020200', 'ENSMUST00000168080']	3	3	12	3	7	7363	Cfap54_ENSMUSG00000020014	Cfap54-201_ENSMUST00000020200	0	1523
7363	10	ENSMUSG00000020014	93081618	['ENSMUST00000168110', 'ENSMUST00000020200', 'ENSMUST00000168080']	3	3	12	3	7	7363	Cfap54_ENSMUSG00000020014	Cfap54-206_ENSMUST00000168080	0	1523
7399	10	ENSMUSG00000020027	95392967	['ENSMUST00000130784']	1	1	14	2	10	7399	Socs2_ENSMUSG00000020027	Socs2-206_ENSMUST00000130784	0	1524
7400	10	ENSMUSG00000020027	95412734	['ENSMUST00000128854']	1	1	14	2	10	7400	Socs2_ENSMUSG00000020027	Socs2-204_ENSMUST00000128854	0	1525
7401	10	ENSMUSG00000020027	95412994	['ENSMUST00000155148']	1	1	14	2	10	7401	Socs2_ENSMUSG00000020027	Socs2-212_ENSMUST00000155148	0	1526
7402	10	ENSMUSG00000020027	95413109	['ENSMUST00000139210']	1	1	14	2	10	7402	Socs2_ENSMUSG00000020027	Socs2-209_ENSMUST00000139210	0	1527
7403	10	ENSMUSG00000020027	95414827	['ENSMUST00000134918']	1	1	14	2	10	7403	Socs2_ENSMUSG00000020027	Socs2-207_ENSMUST00000134918	0	1528
7404	10	ENSMUSG00000020027	95415283	['ENSMUST00000119917']	1	1	14	2	10	7404	Socs2_ENSMUSG00000020027	Socs2-202_ENSMUST00000119917	0	1529
7406	10	ENSMUSG00000020027	95415999	['ENSMUST00000145847']	1	1	14	2	10	7406	Socs2_ENSMUSG00000020027	Socs2-210_ENSMUST00000145847	0	1530
7407	10	ENSMUSG00000020027	95416212	['ENSMUST00000170690', 'ENSMUST00000129942']	2	2	14	2	10	7407	Socs2_ENSMUSG00000020027	Socs2-213_ENSMUST00000170690	0	1531
7407	10	ENSMUSG00000020027	95416212	['ENSMUST00000170690', 'ENSMUST00000129942']	2	2	14	2	10	7407	Socs2_ENSMUSG00000020027	Socs2-205_ENSMUST00000129942	0	1531
7408	10	ENSMUSG00000020027	95416668	['ENSMUST00000128363']	1	1	14	2	10	7408	Socs2_ENSMUSG00000020027	Socs2-203_ENSMUST00000128363	0	1532
7409	10	ENSMUSG00000020027	95416857	['ENSMUST00000020215']	1	1	14	2	10	7409	Socs2_ENSMUSG00000020027	Socs2-201_ENSMUST00000020215	0	1533
7410	10	ENSMUSG00000020027	95417180	['ENSMUST00000135822']	1	1	14	2	10	7410	Socs2_ENSMUSG00000020027	Socs2-208_ENSMUST00000135822	0	1534
7468	10	ENSMUSG00000020059	88459569	['ENSMUST00000020252']	1	1	3	2	1	7468	Sycp3_ENSMUSG00000020059	Sycp3-201_ENSMUST00000020252	0	1535
7469	10	ENSMUSG00000020059	88459664	['ENSMUST00000123244', 'ENSMUST00000125612']	2	2	3	2	1	7469	Sycp3_ENSMUSG00000020059	Sycp3-202_ENSMUST00000123244	0	1536
7469	10	ENSMUSG00000020059	88459664	['ENSMUST00000123244', 'ENSMUST00000125612']	2	2	3	2	1	7469	Sycp3_ENSMUSG00000020059	Sycp3-203_ENSMUST00000125612	0	1536
7477	10	ENSMUSG00000020063	63325626	['ENSMUST00000148516']	1	1	7	2	3	7477	Sirt1_ENSMUSG00000020063	Sirt1-206_ENSMUST00000148516	0	1537
7478	10	ENSMUSG00000020063	63336992	['ENSMUST00000146028', 'ENSMUST00000131371']	2	2	7	2	3	7478	Sirt1_ENSMUSG00000020063	Sirt1-205_ENSMUST00000146028	0	1538
7478	10	ENSMUSG00000020063	63336992	['ENSMUST00000146028', 'ENSMUST00000131371']	2	2	7	2	3	7478	Sirt1_ENSMUSG00000020063	Sirt1-204_ENSMUST00000131371	0	1538
7479	10	ENSMUSG00000020063	63339032	['ENSMUST00000020257', 'ENSMUST00000177694']	2	2	7	2	3	7479	Sirt1_ENSMUSG00000020063	Sirt1-201_ENSMUST00000020257	0	1539
7479	10	ENSMUSG00000020063	63339032	['ENSMUST00000020257', 'ENSMUST00000177694']	2	2	7	2	3	7479	Sirt1_ENSMUSG00000020063	Sirt1-207_ENSMUST00000177694	0	1539
7480	10	ENSMUSG00000020063	63339035	['ENSMUST00000105442']	1	1	7	2	3	7480	Sirt1_ENSMUSG00000020063	Sirt1-202_ENSMUST00000105442	0	1540
7481	10	ENSMUSG00000020063	63381704	['ENSMUST00000120239']	1	1	7	2	3	7481	Sirt1_ENSMUSG00000020063	Sirt1-203_ENSMUST00000120239	0	1541
7495	10	ENSMUSG00000020069	63016168	['ENSMUST00000141616']	1	1	6	2	4	7495	Hnrnph3_ENSMUSG00000020069	Hnrnph3-205_ENSMUST00000141616	0	1542
7496	10	ENSMUSG00000020069	63018084	['ENSMUST00000143689']	1	1	6	2	4	7496	Hnrnph3_ENSMUSG00000020069	Hnrnph3-206_ENSMUST00000143689	0	1543
7497	10	ENSMUSG00000020069	63023847	['ENSMUST00000119814']	1	1	6	2	4	7497	Hnrnph3_ENSMUSG00000020069	Hnrnph3-203_ENSMUST00000119814	0	1544
7498	10	ENSMUSG00000020069	63023894	['ENSMUST00000020263', 'ENSMUST00000118898']	2	2	6	2	4	7498	Hnrnph3_ENSMUSG00000020069	Hnrnph3-201_ENSMUST00000020263	0	1545
7498	10	ENSMUSG00000020069	63023894	['ENSMUST00000020263', 'ENSMUST00000118898']	2	2	6	2	4	7498	Hnrnph3_ENSMUSG00000020069	Hnrnph3-202_ENSMUST00000118898	0	1545
7499	10	ENSMUSG00000020069	63024217	['ENSMUST00000140743']	1	1	6	2	4	7499	Hnrnph3_ENSMUSG00000020069	Hnrnph3-204_ENSMUST00000140743	0	1546
7534	10	ENSMUSG00000020077	62507755	['ENSMUST00000020271']	1	1	6	2	4	7534	Srgn_ENSMUSG00000020077	Srgn-201_ENSMUST00000020271	0	1547
7553	10	ENSMUSG00000020083	62110496	['ENSMUST00000141144']	1	1	11	2	9	7553	Fam241b_ENSMUSG00000020083	Fam241b-206_ENSMUST00000141144	0	1548
7555	10	ENSMUSG00000020083	62110968	['ENSMUST00000124615']	1	1	11	2	9	7555	Fam241b_ENSMUSG00000020083	Fam241b-203_ENSMUST00000124615	0	1549
7556	10	ENSMUSG00000020083	62111013	['ENSMUST00000064050']	1	1	11	2	9	7556	Fam241b_ENSMUSG00000020083	Fam241b-202_ENSMUST00000064050	0	1550
7557	10	ENSMUSG00000020083	62111050	['ENSMUST00000125704', 'ENSMUST00000142796']	2	2	11	2	9	7557	Fam241b_ENSMUSG00000020083	Fam241b-204_ENSMUST00000125704	0	1551
7557	10	ENSMUSG00000020083	62111050	['ENSMUST00000125704', 'ENSMUST00000142796']	2	2	11	2	9	7557	Fam241b_ENSMUSG00000020083	Fam241b-208_ENSMUST00000142796	0	1551
7558	10	ENSMUSG00000020083	62134706	['ENSMUST00000156798']	1	1	11	2	9	7558	Fam241b_ENSMUSG00000020083	Fam241b-211_ENSMUST00000156798	0	1552
7559	10	ENSMUSG00000020083	62139870	['ENSMUST00000027719']	1	1	11	2	9	7559	Fam241b_ENSMUSG00000020083	Fam241b-201_ENSMUST00000027719	0	1553
7562	10	ENSMUSG00000020083	62143920	['ENSMUST00000138450']	1	1	11	2	9	7562	Fam241b_ENSMUSG00000020083	Fam241b-205_ENSMUST00000138450	0	1554
7594	10	ENSMUSG00000020096	61171954	['ENSMUST00000122261']	1	1	10	3	7	7594	Tbata_ENSMUSG00000020096	Tbata-204_ENSMUST00000122261	0	1555
7596	10	ENSMUSG00000020096	61171986	['ENSMUST00000035894']	1	1	10	3	7	7596	Tbata_ENSMUSG00000020096	Tbata-201_ENSMUST00000035894	0	1556
7597	10	ENSMUSG00000020096	61174370	['ENSMUST00000131879']	1	1	10	3	7	7597	Tbata_ENSMUSG00000020096	Tbata-206_ENSMUST00000131879	0	1557
7598	10	ENSMUSG00000020096	61175262	['ENSMUST00000143207', 'ENSMUST00000148181', 'ENSMUST00000151886']	3	3	10	3	7	7598	Tbata_ENSMUSG00000020096	Tbata-208_ENSMUST00000143207	0	1558
7598	10	ENSMUSG00000020096	61175262	['ENSMUST00000143207', 'ENSMUST00000148181', 'ENSMUST00000151886']	3	3	10	3	7	7598	Tbata_ENSMUSG00000020096	Tbata-209_ENSMUST00000148181	0	1558
7598	10	ENSMUSG00000020096	61175262	['ENSMUST00000143207', 'ENSMUST00000148181', 'ENSMUST00000151886']	3	3	10	3	7	7598	Tbata_ENSMUSG00000020096	Tbata-210_ENSMUST00000151886	0	1558
7599	10	ENSMUSG00000020096	61175345	['ENSMUST00000079235']	1	1	10	3	7	7599	Tbata_ENSMUSG00000020096	Tbata-202_ENSMUST00000079235	0	1559
7601	10	ENSMUSG00000020096	61175942	['ENSMUST00000126831']	1	1	10	3	7	7601	Tbata_ENSMUSG00000020096	Tbata-205_ENSMUST00000126831	0	1560
7603	10	ENSMUSG00000020097	61105477	['ENSMUST00000152316']	1	1	10	2	8	7603	Sgpl1_ENSMUSG00000020097	Sgpl1-209_ENSMUST00000152316	0	1561
7605	10	ENSMUSG00000020097	61147604	['ENSMUST00000124896']	1	1	10	2	8	7605	Sgpl1_ENSMUSG00000020097	Sgpl1-203_ENSMUST00000124896	0	1562
7607	10	ENSMUSG00000020097	61147652	['ENSMUST00000142192']	1	1	10	2	8	7607	Sgpl1_ENSMUSG00000020097	Sgpl1-206_ENSMUST00000142192	0	1563
7608	10	ENSMUSG00000020097	61147674	['ENSMUST00000092498']	1	1	10	2	8	7608	Sgpl1_ENSMUSG00000020097	Sgpl1-201_ENSMUST00000092498	0	1564
7610	10	ENSMUSG00000020097	61147703	['ENSMUST00000155919']	1	1	10	2	8	7610	Sgpl1_ENSMUSG00000020097	Sgpl1-210_ENSMUST00000155919	0	1565
7617	10	ENSMUSG00000020100	60752782	['ENSMUST00000117513', 'ENSMUST00000119595']	2	2	5	2	3	7617	Slc29a3_ENSMUSG00000020100	Slc29a3-201_ENSMUST00000117513	0	1566
7617	10	ENSMUSG00000020100	60752782	['ENSMUST00000117513', 'ENSMUST00000119595']	2	2	5	2	3	7617	Slc29a3_ENSMUSG00000020100	Slc29a3-202_ENSMUST00000119595	0	1566
7619	10	ENSMUSG00000020100	60752794	['ENSMUST00000144989']	1	1	5	2	3	7619	Slc29a3_ENSMUSG00000020100	Slc29a3-204_ENSMUST00000144989	0	1567
7678	10	ENSMUSG00000020121	122047308	['ENSMUST00000020322']	1	1	5	2	3	7678	Srgap1_ENSMUSG00000020121	Srgap1-201_ENSMUST00000020322	0	1568
7681	10	ENSMUSG00000020124	123119481	['ENSMUST00000218042']	1	1	11	2	9	7681	Usp15_ENSMUSG00000020124	Usp15-203_ENSMUST00000218042	0	1569
7682	10	ENSMUSG00000020124	123127885	['ENSMUST00000219937']	1	1	11	2	9	7682	Usp15_ENSMUSG00000020124	Usp15-208_ENSMUST00000219937	0	1570
7683	10	ENSMUSG00000020124	123147330	['ENSMUST00000219413']	1	1	11	2	9	7683	Usp15_ENSMUSG00000020124	Usp15-206_ENSMUST00000219413	0	1571
7684	10	ENSMUSG00000020124	123181801	['ENSMUST00000218079']	1	1	11	2	9	7684	Usp15_ENSMUSG00000020124	Usp15-204_ENSMUST00000218079	0	1572
7685	10	ENSMUSG00000020124	123196926	['ENSMUST00000219010', 'ENSMUST00000219619']	2	2	11	2	9	7685	Usp15_ENSMUSG00000020124	Usp15-205_ENSMUST00000219010	0	1573
7685	10	ENSMUSG00000020124	123196926	['ENSMUST00000219010', 'ENSMUST00000219619']	2	2	11	2	9	7685	Usp15_ENSMUSG00000020124	Usp15-207_ENSMUST00000219619	0	1573
7686	10	ENSMUSG00000020124	123196927	['ENSMUST00000217985']	1	1	11	2	9	7686	Usp15_ENSMUSG00000020124	Usp15-202_ENSMUST00000217985	0	1574
7687	10	ENSMUSG00000020124	123196941	['ENSMUST00000220284']	1	1	11	2	9	7687	Usp15_ENSMUSG00000020124	Usp15-210_ENSMUST00000220284	0	1575
7688	10	ENSMUSG00000020124	123196953	['ENSMUST00000020334']	1	1	11	2	9	7688	Usp15_ENSMUSG00000020124	Usp15-201_ENSMUST00000020334	0	1576
7689	10	ENSMUSG00000020124	123196966	['ENSMUST00000219992']	1	1	11	2	9	7689	Usp15_ENSMUSG00000020124	Usp15-209_ENSMUST00000219992	0	1577
7690	10	ENSMUSG00000020124	123196995	['ENSMUST00000220377']	1	1	11	2	9	7690	Usp15_ENSMUSG00000020124	Usp15-211_ENSMUST00000220377	0	1578
7717	10	ENSMUSG00000020140	115587743	['ENSMUST00000129309']	1	1	8	2	4	7717	Lgr5_ENSMUSG00000020140	Lgr5-203_ENSMUST00000129309	0	1579
7719	10	ENSMUSG00000020140	115587780	['ENSMUST00000020350']	1	1	8	2	4	7719	Lgr5_ENSMUSG00000020140	Lgr5-201_ENSMUST00000020350	0	1580
7755	10	ENSMUSG00000020166	116499478	['ENSMUST00000219544']	1	1	19	3	12	7755	Cnot2_ENSMUSG00000020166	Cnot2-219_ENSMUST00000219544	0	1581
7756	10	ENSMUSG00000020166	116549163	['ENSMUST00000164088']	1	1	19	3	12	7756	Cnot2_ENSMUSG00000020166	Cnot2-204_ENSMUST00000164088	0	1582
7757	10	ENSMUSG00000020166	116580538	['ENSMUST00000218490']	1	1	19	3	12	7757	Cnot2_ENSMUSG00000020166	Cnot2-217_ENSMUST00000218490	0	1583
7758	10	ENSMUSG00000020166	116581428	['ENSMUST00000218744']	1	1	19	3	12	7758	Cnot2_ENSMUSG00000020166	Cnot2-218_ENSMUST00000218744	0	1584
7759	10	ENSMUSG00000020166	116581465	['ENSMUST00000169507']	1	1	19	3	12	7759	Cnot2_ENSMUSG00000020166	Cnot2-211_ENSMUST00000169507	0	1585
7761	10	ENSMUSG00000020166	116581485	['ENSMUST00000166166']	1	1	19	3	12	7761	Cnot2_ENSMUSG00000020166	Cnot2-207_ENSMUST00000166166	0	1586
7762	10	ENSMUSG00000020166	116581490	['ENSMUST00000164383']	1	1	19	3	12	7762	Cnot2_ENSMUSG00000020166	Cnot2-205_ENSMUST00000164383	0	1587
7763	10	ENSMUSG00000020166	116581491	['ENSMUST00000171944']	1	1	19	3	12	7763	Cnot2_ENSMUSG00000020166	Cnot2-216_ENSMUST00000171944	0	1588
7764	10	ENSMUSG00000020166	116581493	['ENSMUST00000171214']	1	1	19	3	12	7764	Cnot2_ENSMUSG00000020166	Cnot2-215_ENSMUST00000171214	0	1589
7765	10	ENSMUSG00000020166	116581496	['ENSMUST00000169576', 'ENSMUST00000165527']	2	2	19	3	12	7765	Cnot2_ENSMUSG00000020166	Cnot2-212_ENSMUST00000169576	0	1590
7765	10	ENSMUSG00000020166	116581496	['ENSMUST00000169576', 'ENSMUST00000165527']	2	2	19	3	12	7765	Cnot2_ENSMUSG00000020166	Cnot2-206_ENSMUST00000165527	0	1590
7766	10	ENSMUSG00000020166	116581500	['ENSMUST00000105267']	1	1	19	3	12	7766	Cnot2_ENSMUSG00000020166	Cnot2-203_ENSMUST00000105267	0	1591
7767	10	ENSMUSG00000020166	116581501	['ENSMUST00000105265']	1	1	19	3	12	7767	Cnot2_ENSMUSG00000020166	Cnot2-202_ENSMUST00000105265	0	1592
7768	10	ENSMUSG00000020166	116581502	['ENSMUST00000167706']	1	1	19	3	12	7768	Cnot2_ENSMUSG00000020166	Cnot2-209_ENSMUST00000167706	0	1593
7769	10	ENSMUSG00000020166	116581511	['ENSMUST00000168036', 'ENSMUST00000169921', 'ENSMUST00000020374']	3	3	19	3	12	7769	Cnot2_ENSMUSG00000020166	Cnot2-210_ENSMUST00000168036	0	1594
7769	10	ENSMUSG00000020166	116581511	['ENSMUST00000168036', 'ENSMUST00000169921', 'ENSMUST00000020374']	3	3	19	3	12	7769	Cnot2_ENSMUSG00000020166	Cnot2-213_ENSMUST00000169921	0	1594
7769	10	ENSMUSG00000020166	116581511	['ENSMUST00000168036', 'ENSMUST00000169921', 'ENSMUST00000020374']	3	3	19	3	12	7769	Cnot2_ENSMUSG00000020166	Cnot2-201_ENSMUST00000020374	0	1594
7774	10	ENSMUSG00000020167	80431012	['ENSMUST00000105341']	1	1	14	2	8	7774	Tcf3_ENSMUSG00000020167	Tcf3-205_ENSMUST00000105341	0	1595
7778	10	ENSMUSG00000020167	80433637	['ENSMUST00000105344']	1	1	14	2	8	7778	Tcf3_ENSMUSG00000020167	Tcf3-208_ENSMUST00000105344	0	1596
7779	10	ENSMUSG00000020167	80433643	['ENSMUST00000105342']	1	1	14	2	8	7779	Tcf3_ENSMUSG00000020167	Tcf3-206_ENSMUST00000105342	0	1597
7780	10	ENSMUSG00000020167	80433647	['ENSMUST00000105345', 'ENSMUST00000105343']	2	2	14	2	8	7780	Tcf3_ENSMUSG00000020167	Tcf3-209_ENSMUST00000105345	0	1598
7780	10	ENSMUSG00000020167	80433647	['ENSMUST00000105345', 'ENSMUST00000105343']	2	2	14	2	8	7780	Tcf3_ENSMUSG00000020167	Tcf3-207_ENSMUST00000105343	0	1598
7813	10	ENSMUSG00000020183	117675893	['ENSMUST00000141991']	1	1	4	3	1	7813	Cpm_ENSMUSG00000020183	Cpm-204_ENSMUST00000141991	0	1599
7814	10	ENSMUSG00000020184	117691520	['ENSMUST00000131627']	1	1	9	2	7	7814	Mdm2_ENSMUSG00000020184	Mdm2-204_ENSMUST00000131627	0	1600
7815	10	ENSMUSG00000020184	117710022	['ENSMUST00000155285']	1	1	9	2	7	7815	Mdm2_ENSMUSG00000020184	Mdm2-209_ENSMUST00000155285	0	1601
7816	10	ENSMUSG00000020184	117710078	['ENSMUST00000137102']	1	1	9	2	7	7816	Mdm2_ENSMUSG00000020184	Mdm2-206_ENSMUST00000137102	0	1602
7817	10	ENSMUSG00000020184	117710292	['ENSMUST00000147823']	1	1	9	2	7	7817	Mdm2_ENSMUSG00000020184	Mdm2-207_ENSMUST00000147823	0	1603
7818	10	ENSMUSG00000020184	117710685	['ENSMUST00000132277']	1	1	9	2	7	7818	Mdm2_ENSMUSG00000020184	Mdm2-205_ENSMUST00000132277	0	1604
7819	10	ENSMUSG00000020184	117710711	['ENSMUST00000126022']	1	1	9	2	7	7819	Mdm2_ENSMUSG00000020184	Mdm2-203_ENSMUST00000126022	0	1605
7820	10	ENSMUSG00000020184	117710714	['ENSMUST00000151725']	1	1	9	2	7	7820	Mdm2_ENSMUSG00000020184	Mdm2-208_ENSMUST00000151725	0	1606
7821	10	ENSMUSG00000020184	117710758	['ENSMUST00000020408', 'ENSMUST00000105263']	2	2	9	2	7	7821	Mdm2_ENSMUSG00000020184	Mdm2-201_ENSMUST00000020408	0	1607
7821	10	ENSMUSG00000020184	117710758	['ENSMUST00000020408', 'ENSMUST00000105263']	2	2	9	2	7	7821	Mdm2_ENSMUSG00000020184	Mdm2-202_ENSMUST00000105263	0	1607
7823	10	ENSMUSG00000020185	110745465	['ENSMUST00000174857']	1	1	9	2	7	7823	E2f7_ENSMUSG00000020185	E2f7-209_ENSMUST00000174857	0	1608
7827	10	ENSMUSG00000020185	110754262	['ENSMUST00000172574']	1	1	9	2	7	7827	E2f7_ENSMUSG00000020185	E2f7-202_ENSMUST00000172574	0	1609
7837	10	ENSMUSG00000020189	111164752	['ENSMUST00000105275']	1	1	4	2	2	7837	Osbpl8_ENSMUSG00000020189	Osbpl8-202_ENSMUST00000105275	0	1610
7838	10	ENSMUSG00000020189	111164802	['ENSMUST00000220139', 'ENSMUST00000095310']	2	2	4	2	2	7838	Osbpl8_ENSMUSG00000020189	Osbpl8-204_ENSMUST00000220139	0	1611
7838	10	ENSMUSG00000020189	111164802	['ENSMUST00000220139', 'ENSMUST00000095310']	2	2	4	2	2	7838	Osbpl8_ENSMUSG00000020189	Osbpl8-201_ENSMUST00000095310	0	1611
7839	10	ENSMUSG00000020189	111233629	['ENSMUST00000217693']	1	1	4	2	2	7839	Osbpl8_ENSMUSG00000020189	Osbpl8-203_ENSMUST00000217693	0	1612
7871	10	ENSMUSG00000020212	118141811	['ENSMUST00000219827']	1	1	10	2	8	7871	Mdm1_ENSMUSG00000020212	Mdm1-210_ENSMUST00000219827	0	1613
7872	10	ENSMUSG00000020212	118141832	['ENSMUST00000020437']	1	1	10	2	8	7872	Mdm1_ENSMUSG00000020212	Mdm1-201_ENSMUST00000020437	0	1614
7873	10	ENSMUSG00000020212	118141859	['ENSMUST00000163238']	1	1	10	2	8	7873	Mdm1_ENSMUSG00000020212	Mdm1-202_ENSMUST00000163238	0	1615
7874	10	ENSMUSG00000020212	118141914	['ENSMUST00000219087']	1	1	10	2	8	7874	Mdm1_ENSMUSG00000020212	Mdm1-208_ENSMUST00000219087	0	1616
7875	10	ENSMUSG00000020212	118141924	['ENSMUST00000218011', 'ENSMUST00000164077']	2	2	10	2	8	7875	Mdm1_ENSMUSG00000020212	Mdm1-206_ENSMUST00000218011	0	1617
7875	10	ENSMUSG00000020212	118141924	['ENSMUST00000218011', 'ENSMUST00000164077']	2	2	10	2	8	7875	Mdm1_ENSMUSG00000020212	Mdm1-203_ENSMUST00000164077	0	1617
7876	10	ENSMUSG00000020212	118141945	['ENSMUST00000169817']	1	1	10	2	8	7876	Mdm1_ENSMUSG00000020212	Mdm1-204_ENSMUST00000169817	0	1618
7878	10	ENSMUSG00000020212	118151995	['ENSMUST00000218400']	1	1	10	2	8	7878	Mdm1_ENSMUSG00000020212	Mdm1-207_ENSMUST00000218400	0	1619
7879	10	ENSMUSG00000020212	118157012	['ENSMUST00000217767']	1	1	10	2	8	7879	Mdm1_ENSMUSG00000020212	Mdm1-205_ENSMUST00000217767	0	1620
7899	10	ENSMUSG00000020225	120202651	['ENSMUST00000135794']	1	1	10	2	8	7899	Tmbim4_ENSMUSG00000020225	Tmbim4-205_ENSMUST00000135794	0	1621
7900	10	ENSMUSG00000020225	120208750	['ENSMUST00000020446']	1	1	10	2	8	7900	Tmbim4_ENSMUSG00000020225	Tmbim4-201_ENSMUST00000020446	0	1622
7901	10	ENSMUSG00000020225	120208780	['ENSMUST00000134797']	1	1	10	2	8	7901	Tmbim4_ENSMUSG00000020225	Tmbim4-204_ENSMUST00000134797	0	1623
7903	10	ENSMUSG00000020225	120220688	['ENSMUST00000134203']	1	1	10	2	8	7903	Tmbim4_ENSMUSG00000020225	Tmbim4-203_ENSMUST00000134203	0	1624
7924	10	ENSMUSG00000020231	76265508	['ENSMUST00000162524']	1	1	8	2	6	7924	Dip2a_ENSMUSG00000020231	Dip2a-207_ENSMUST00000162524	0	1625
7925	10	ENSMUSG00000020231	76270571	['ENSMUST00000159486']	1	1	8	2	6	7925	Dip2a_ENSMUSG00000020231	Dip2a-203_ENSMUST00000159486	0	1626
7926	10	ENSMUSG00000020231	76285821	['ENSMUST00000159807']	1	1	8	2	6	7926	Dip2a_ENSMUSG00000020231	Dip2a-204_ENSMUST00000159807	0	1627
7927	10	ENSMUSG00000020231	76292424	['ENSMUST00000160442']	1	1	8	2	6	7927	Dip2a_ENSMUSG00000020231	Dip2a-206_ENSMUST00000160442	0	1628
7928	10	ENSMUSG00000020231	76345232	['ENSMUST00000162766']	1	1	8	2	6	7928	Dip2a_ENSMUSG00000020231	Dip2a-208_ENSMUST00000162766	0	1629
7929	10	ENSMUSG00000020231	76345260	['ENSMUST00000036033']	1	1	8	2	6	7929	Dip2a_ENSMUSG00000020231	Dip2a-201_ENSMUST00000036033	0	1630
7930	10	ENSMUSG00000020231	76345291	['ENSMUST00000160048', 'ENSMUST00000105417']	2	2	8	2	6	7930	Dip2a_ENSMUSG00000020231	Dip2a-205_ENSMUST00000160048	0	1631
7930	10	ENSMUSG00000020231	76345291	['ENSMUST00000160048', 'ENSMUST00000105417']	2	2	8	2	6	7930	Dip2a_ENSMUSG00000020231	Dip2a-202_ENSMUST00000105417	0	1631
7964	10	ENSMUSG00000020241	76623630	['ENSMUST00000001181']	1	1	3	2	1	7964	Col6a2_ENSMUSG00000020241	Col6a2-201_ENSMUST00000001181	0	1632
7984	10	ENSMUSG00000020251	82652980	['ENSMUST00000150269']	1	1	7	2	5	7984	Glt8d2_ENSMUSG00000020251	Glt8d2-206_ENSMUST00000150269	0	1633
7985	10	ENSMUSG00000020251	82653199	['ENSMUST00000128142']	1	1	7	2	5	7985	Glt8d2_ENSMUSG00000020251	Glt8d2-204_ENSMUST00000128142	0	1634
7986	10	ENSMUSG00000020251	82670468	['ENSMUST00000155529']	1	1	7	2	5	7986	Glt8d2_ENSMUSG00000020251	Glt8d2-207_ENSMUST00000155529	0	1635
7987	10	ENSMUSG00000020251	82690617	['ENSMUST00000065815', 'ENSMUST00000125505']	2	2	7	2	5	7987	Glt8d2_ENSMUSG00000020251	Glt8d2-202_ENSMUST00000065815	0	1636
7987	10	ENSMUSG00000020251	82690617	['ENSMUST00000065815', 'ENSMUST00000125505']	2	2	7	2	5	7987	Glt8d2_ENSMUSG00000020251	Glt8d2-203_ENSMUST00000125505	0	1636
7988	10	ENSMUSG00000020251	82690629	['ENSMUST00000140071']	1	1	7	2	5	7988	Glt8d2_ENSMUSG00000020251	Glt8d2-205_ENSMUST00000140071	0	1637
7989	10	ENSMUSG00000020251	82690650	['ENSMUST00000020485']	1	1	7	2	5	7989	Glt8d2_ENSMUSG00000020251	Glt8d2-201_ENSMUST00000020485	0	1638
8005	10	ENSMUSG00000020262	77370241	['ENSMUST00000155117']	1	1	13	3	6	8005	Adarb1_ENSMUSG00000020262	Adarb1-212_ENSMUST00000155117	0	1639
8006	10	ENSMUSG00000020262	77417854	['ENSMUST00000150512']	1	1	13	3	6	8006	Adarb1_ENSMUSG00000020262	Adarb1-210_ENSMUST00000150512	0	1640
8007	10	ENSMUSG00000020262	77418211	['ENSMUST00000149738']	1	1	13	3	6	8007	Adarb1_ENSMUSG00000020262	Adarb1-208_ENSMUST00000149738	0	1641
8008	10	ENSMUSG00000020262	77418217	['ENSMUST00000156583']	1	1	13	3	6	8008	Adarb1_ENSMUSG00000020262	Adarb1-213_ENSMUST00000156583	0	1642
8009	10	ENSMUSG00000020262	77418227	['ENSMUST00000105404', 'ENSMUST00000126073']	2	2	13	3	6	8009	Adarb1_ENSMUSG00000020262	Adarb1-203_ENSMUST00000105404	0	1643
8009	10	ENSMUSG00000020262	77418227	['ENSMUST00000105404', 'ENSMUST00000126073']	2	2	13	3	6	8009	Adarb1_ENSMUSG00000020262	Adarb1-205_ENSMUST00000126073	0	1643
8010	10	ENSMUSG00000020262	77418238	['ENSMUST00000150227']	1	1	13	3	6	8010	Adarb1_ENSMUSG00000020262	Adarb1-209_ENSMUST00000150227	0	1644
8011	10	ENSMUSG00000020262	77418265	['ENSMUST00000020496', 'ENSMUST00000154607']	2	2	13	3	6	8011	Adarb1_ENSMUSG00000020262	Adarb1-201_ENSMUST00000020496	0	1645
8011	10	ENSMUSG00000020262	77418265	['ENSMUST00000020496', 'ENSMUST00000154607']	2	2	13	3	6	8011	Adarb1_ENSMUSG00000020262	Adarb1-211_ENSMUST00000154607	0	1645
8027	10	ENSMUSG00000020265	77606097	['ENSMUST00000020501']	1	1	8	2	6	8027	Sumo3_ENSMUSG00000020265	Sumo3-201_ENSMUST00000020501	0	1646
8028	10	ENSMUSG00000020265	77606209	['ENSMUST00000137841']	1	1	8	2	6	8028	Sumo3_ENSMUSG00000020265	Sumo3-205_ENSMUST00000137841	0	1647
8029	10	ENSMUSG00000020265	77606225	['ENSMUST00000129492', 'ENSMUST00000141228']	2	2	8	2	6	8029	Sumo3_ENSMUSG00000020265	Sumo3-204_ENSMUST00000129492	0	1648
8029	10	ENSMUSG00000020265	77606225	['ENSMUST00000129492', 'ENSMUST00000141228']	2	2	8	2	6	8029	Sumo3_ENSMUSG00000020265	Sumo3-206_ENSMUST00000141228	0	1648
8030	10	ENSMUSG00000020265	77606571	['ENSMUST00000099538']	1	1	8	2	6	8030	Sumo3_ENSMUSG00000020265	Sumo3-202_ENSMUST00000099538	0	1649
8031	10	ENSMUSG00000020265	77609838	['ENSMUST00000173691']	1	1	8	2	6	8031	Sumo3_ENSMUSG00000020265	Sumo3-207_ENSMUST00000173691	0	1650
8032	10	ENSMUSG00000020265	77613709	['ENSMUST00000124024']	1	1	8	2	6	8032	Sumo3_ENSMUSG00000020265	Sumo3-203_ENSMUST00000124024	0	1651
8033	10	ENSMUSG00000020265	77615133	['ENSMUST00000174295']	1	1	8	2	6	8033	Sumo3_ENSMUSG00000020265	Sumo3-208_ENSMUST00000174295	0	1652
8079	10	ENSMUSG00000020327	79755076	['ENSMUST00000219981', 'ENSMUST00000219228']	2	2	3	2	1	8079	Fgf22_ENSMUSG00000020327	Fgf22-203_ENSMUST00000219981	0	1653
8079	10	ENSMUSG00000020327	79755076	['ENSMUST00000219981', 'ENSMUST00000219228']	2	2	3	2	1	8079	Fgf22_ENSMUSG00000020327	Fgf22-202_ENSMUST00000219228	0	1653
8080	10	ENSMUSG00000020327	79755137	['ENSMUST00000020577']	1	1	3	2	1	8080	Fgf22_ENSMUSG00000020327	Fgf22-201_ENSMUST00000020577	0	1654
8082	10	ENSMUSG00000020329	79736783	['ENSMUST00000160595']	1	1	13	3	10	8082	Polrmt_ENSMUSG00000020329	Polrmt-205_ENSMUST00000160595	0	1655
8083	10	ENSMUSG00000020329	79737686	['ENSMUST00000160838']	1	1	13	3	10	8083	Polrmt_ENSMUSG00000020329	Polrmt-206_ENSMUST00000160838	0	1656
8084	10	ENSMUSG00000020329	79737713	['ENSMUST00000161098']	1	1	13	3	10	8084	Polrmt_ENSMUSG00000020329	Polrmt-207_ENSMUST00000161098	0	1657
8085	10	ENSMUSG00000020329	79738631	['ENSMUST00000162687']	1	1	13	3	10	8085	Polrmt_ENSMUSG00000020329	Polrmt-212_ENSMUST00000162687	0	1658
8086	10	ENSMUSG00000020329	79739374	['ENSMUST00000161662']	1	1	13	3	10	8086	Polrmt_ENSMUSG00000020329	Polrmt-209_ENSMUST00000161662	0	1659
8087	10	ENSMUSG00000020329	79739375	['ENSMUST00000162679']	1	1	13	3	10	8087	Polrmt_ENSMUSG00000020329	Polrmt-211_ENSMUST00000162679	0	1660
8090	10	ENSMUSG00000020329	79746579	['ENSMUST00000020580']	1	1	13	3	10	8090	Polrmt_ENSMUSG00000020329	Polrmt-201_ENSMUST00000020580	0	1661
8091	10	ENSMUSG00000020329	79746581	['ENSMUST00000159016']	1	1	13	3	10	8091	Polrmt_ENSMUSG00000020329	Polrmt-202_ENSMUST00000159016	0	1662
8107	10	ENSMUSG00000025350	128914623	['ENSMUST00000139217']	1	1	7	2	5	8107	Rdh5_ENSMUSG00000025350	Rdh5-204_ENSMUST00000139217	0	1663
8111	10	ENSMUSG00000025350	128919297	['ENSMUST00000026406', 'ENSMUST00000153935']	2	2	7	2	5	8111	Rdh5_ENSMUSG00000025350	Rdh5-201_ENSMUST00000026406	0	1664
8111	10	ENSMUSG00000025350	128919297	['ENSMUST00000026406', 'ENSMUST00000153935']	2	2	7	2	5	8111	Rdh5_ENSMUSG00000025350	Rdh5-207_ENSMUST00000153935	0	1664
8112	10	ENSMUSG00000025350	128922888	['ENSMUST00000135161']	1	1	7	2	5	8112	Rdh5_ENSMUSG00000025350	Rdh5-202_ENSMUST00000135161	0	1665
8124	10	ENSMUSG00000025354	128804062	['ENSMUST00000218001']	1	1	7	2	5	8124	Dnajc14_ENSMUSG00000025354	Dnajc14-203_ENSMUST00000218001	0	1666
8125	10	ENSMUSG00000025354	128805554	['ENSMUST00000217745']	1	1	7	2	5	8125	Dnajc14_ENSMUSG00000025354	Dnajc14-202_ENSMUST00000217745	0	1667
8126	10	ENSMUSG00000025354	128805583	['ENSMUST00000219473']	1	1	7	2	5	8126	Dnajc14_ENSMUSG00000025354	Dnajc14-206_ENSMUST00000219473	0	1668
8127	10	ENSMUSG00000025354	128805676	['ENSMUST00000219508', 'ENSMUST00000026410']	2	2	7	2	5	8127	Dnajc14_ENSMUSG00000025354	Dnajc14-207_ENSMUST00000219508	0	1669
8127	10	ENSMUSG00000025354	128805676	['ENSMUST00000219508', 'ENSMUST00000026410']	2	2	7	2	5	8127	Dnajc14_ENSMUSG00000025354	Dnajc14-201_ENSMUST00000026410	0	1669
8128	10	ENSMUSG00000025354	128805880	['ENSMUST00000218511']	1	1	7	2	5	8128	Dnajc14_ENSMUSG00000025354	Dnajc14-204_ENSMUST00000218511	0	1670
8129	10	ENSMUSG00000025354	128807378	['ENSMUST00000218765']	1	1	7	2	5	8129	Dnajc14_ENSMUSG00000025354	Dnajc14-205_ENSMUST00000218765	0	1671
8219	10	ENSMUSG00000025404	127380327	['ENSMUST00000170164']	1	1	21	4	15	8219	R3hdm2_ENSMUSG00000025404	R3hdm2-217_ENSMUST00000170164	0	1672
8220	10	ENSMUSG00000025404	127380662	['ENSMUST00000166820']	1	1	21	4	15	8220	R3hdm2_ENSMUSG00000025404	R3hdm2-212_ENSMUST00000166820	0	1673
8221	10	ENSMUSG00000025404	127380799	['ENSMUST00000111628']	1	1	21	4	15	8221	R3hdm2_ENSMUSG00000025404	R3hdm2-206_ENSMUST00000111628	0	1674
8222	10	ENSMUSG00000025404	127390311	['ENSMUST00000077046', 'ENSMUST00000105250']	2	2	21	4	15	8222	R3hdm2_ENSMUSG00000025404	R3hdm2-202_ENSMUST00000077046	0	1675
8222	10	ENSMUSG00000025404	127390311	['ENSMUST00000077046', 'ENSMUST00000105250']	2	2	21	4	15	8222	R3hdm2_ENSMUSG00000025404	R3hdm2-204_ENSMUST00000105250	0	1675
8223	10	ENSMUSG00000025404	127420338	['ENSMUST00000171434']	1	1	21	4	15	8223	R3hdm2_ENSMUSG00000025404	R3hdm2-220_ENSMUST00000171434	0	1676
8224	10	ENSMUSG00000025404	127420867	['ENSMUST00000064793']	1	1	21	4	15	8224	R3hdm2_ENSMUSG00000025404	R3hdm2-201_ENSMUST00000064793	0	1677
8225	10	ENSMUSG00000025404	127421124	['ENSMUST00000170336']	1	1	21	4	15	8225	R3hdm2_ENSMUSG00000025404	R3hdm2-218_ENSMUST00000170336	0	1678
8226	10	ENSMUSG00000025404	127421232	['ENSMUST00000168780']	1	1	21	4	15	8226	R3hdm2_ENSMUSG00000025404	R3hdm2-215_ENSMUST00000168780	0	1679
8227	10	ENSMUSG00000025404	127444311	['ENSMUST00000164831', 'ENSMUST00000164161', 'ENSMUST00000105251', 'ENSMUST00000105249']	4	4	21	4	15	8227	R3hdm2_ENSMUSG00000025404	R3hdm2-210_ENSMUST00000164831	0	1680
8227	10	ENSMUSG00000025404	127444311	['ENSMUST00000164831', 'ENSMUST00000164161', 'ENSMUST00000105251', 'ENSMUST00000105249']	4	4	21	4	15	8227	R3hdm2_ENSMUSG00000025404	R3hdm2-208_ENSMUST00000164161	0	1680
8227	10	ENSMUSG00000025404	127444311	['ENSMUST00000164831', 'ENSMUST00000164161', 'ENSMUST00000105251', 'ENSMUST00000105249']	4	4	21	4	15	8227	R3hdm2_ENSMUSG00000025404	R3hdm2-205_ENSMUST00000105251	0	1680
8227	10	ENSMUSG00000025404	127444311	['ENSMUST00000164831', 'ENSMUST00000164161', 'ENSMUST00000105251', 'ENSMUST00000105249']	4	4	21	4	15	8227	R3hdm2_ENSMUSG00000025404	R3hdm2-203_ENSMUST00000105249	0	1680
8228	10	ENSMUSG00000025404	127459465	['ENSMUST00000165440']	1	1	21	4	15	8228	R3hdm2_ENSMUSG00000025404	R3hdm2-211_ENSMUST00000165440	0	1681
[truncated: 20,907 more rows]

## Sheet: d_t2g - ST10_d-t2g
	chromosome	gene_id	new_stop	tss_same	tss_len	n_tss_same	n_iso	max_tss_size	num_tss_1_iso	tss_class
53497	3	ENSMUSG00000000001	108107280	['ENSMUST00000000001']	1	1	1	1	1	53497
96853	X	ENSMUSG00000000003	77837901	['ENSMUST00000000003']	1	1	2	1	2	96853
96854	X	ENSMUSG00000000003	77837902	['ENSMUST00000114041']	1	1	2	1	2	96854
33970	16	ENSMUSG00000000028	18780447	['ENSMUST00000000028']	1	1	4	1	4	33970
33971	16	ENSMUSG00000000028	18780453	['ENSMUST00000096990']	1	1	4	1	4	33971
33973	16	ENSMUSG00000000028	18810108	['ENSMUST00000231819']	1	1	4	1	4	33973
33972	16	ENSMUSG00000000028	18807356	['ENSMUST00000115585']	1	1	4	1	4	33972
76737	7	ENSMUSG00000000031	142575531	['ENSMUST00000132294', 'ENSMUST00000228514']	2	2	7	2	5	76737
76736	7	ENSMUSG00000000031	142575529	['ENSMUST00000136359']	1	1	7	2	5	76736
76738	7	ENSMUSG00000000031	142575533	['ENSMUST00000152754']	1	1	7	2	5	76738
76741	7	ENSMUSG00000000031	142576982	['ENSMUST00000228259']	1	1	7	2	5	76741
76739	7	ENSMUSG00000000031	142575634	['ENSMUST00000140716']	1	1	7	2	5	76739
76740	7	ENSMUSG00000000031	142576507	['ENSMUST00000149974']	1	1	7	2	5	76740
96861	X	ENSMUSG00000000037	161258213	['ENSMUST00000112345']	1	1	7	1	7	96861
96860	X	ENSMUSG00000000037	161258196	['ENSMUST00000019101']	1	1	7	1	7	96860
96859	X	ENSMUSG00000000037	161256952	['ENSMUST00000074802']	1	1	7	1	7	96859
96858	X	ENSMUSG00000000037	161256900	['ENSMUST00000101113']	1	1	7	1	7	96858
96857	X	ENSMUSG00000000037	161256886	['ENSMUST00000087090']	1	1	7	1	7	96857
96855	X	ENSMUSG00000000037	161239864	['ENSMUST00000124775']	1	1	7	1	7	96855
96856	X	ENSMUSG00000000037	161255659	['ENSMUST00000077375']	1	1	7	1	7	96856
11209	11	ENSMUSG00000000049	108395905	['ENSMUST00000133383']	1	1	4	1	4	11209
11208	11	ENSMUSG00000000049	108395850	['ENSMUST00000146050']	1	1	4	1	4	11208
11211	11	ENSMUSG00000000049	108414396	['ENSMUST00000000049']	1	1	4	1	4	11211
11210	11	ENSMUSG00000000049	108407339	['ENSMUST00000152958']	1	1	4	1	4	11210
11212	11	ENSMUSG00000000056	121245448	['ENSMUST00000154047']	1	1	3	1	3	11212
11213	11	ENSMUSG00000000056	121245811	['ENSMUST00000151088']	1	1	3	1	3	11213
11214	11	ENSMUSG00000000056	121255856	['ENSMUST00000103015']	1	1	3	1	3	11214
71021	6	ENSMUSG00000000058	17287438	['ENSMUST00000115462']	1	1	3	1	3	71021
71020	6	ENSMUSG00000000058	17282684	['ENSMUST00000115459']	1	1	3	1	3	71020
71022	6	ENSMUSG00000000058	17289115	['ENSMUST00000000058']	1	1	3	1	3	71022
21652	13	ENSMUSG00000000078	5866770	['ENSMUST00000221734']	1	1	3	1	3	21652
21654	13	ENSMUSG00000000078	5870394	['ENSMUST00000000080']	1	1	3	1	3	21654
21653	13	ENSMUSG00000000078	5867275	['ENSMUST00000222857']	1	1	3	1	3	21653
58504	4	ENSMUSG00000000085	120448732	['ENSMUST00000153099']	1	1	14	4	10	58504
58505	4	ENSMUSG00000000085	120454515	['ENSMUST00000134375']	1	1	14	4	10	58505
58506	4	ENSMUSG00000000085	120463084	['ENSMUST00000132116']	1	1	14	4	10	58506
58507	4	ENSMUSG00000000085	120463119	['ENSMUST00000151345']	1	1	14	4	10	58507
58508	4	ENSMUSG00000000085	120522556	['ENSMUST00000122860']	1	1	14	4	10	58508
58509	4	ENSMUSG00000000085	120529220	['ENSMUST00000133290']	1	1	14	4	10	58509
58510	4	ENSMUSG00000000085	120529259	['ENSMUST00000106298']	1	1	14	4	10	58510
58511	4	ENSMUSG00000000085	120529801	['ENSMUST00000144862']	1	1	14	4	10	58511
58512	4	ENSMUSG00000000085	120530162	['ENSMUST00000064991']	1	1	14	4	10	58512
58513	4	ENSMUSG00000000085	120530184	['ENSMUST00000000087', 'ENSMUST00000106301', 'ENSMUST00000144555', 'ENSMUST00000136801']	4	4	14	4	10	58513
58514	4	ENSMUSG00000000085	120530186	['ENSMUST00000133169']	1	1	14	4	10	58514
90515	9	ENSMUSG00000000088	57530645	['ENSMUST00000214154']	1	1	3	2	1	90515
90516	9	ENSMUSG00000000088	57532426	['ENSMUST00000213678', 'ENSMUST00000000090']	2	2	3	2	1	90516
11215	11	ENSMUSG00000000093	85841948	['ENSMUST00000000095']	1	1	1	1	1	11215
11216	11	ENSMUSG00000000094	85916095	['ENSMUST00000108047', 'ENSMUST00000108045']	2	2	3	2	1	11216
11217	11	ENSMUSG00000000094	85916097	['ENSMUST00000000096']	1	1	3	2	1	11217
99862	Y	ENSMUSG00000000103	2106015	['ENSMUST00000187148']	1	1	2	1	2	99862
99863	Y	ENSMUSG00000000103	2106175	['ENSMUST00000115891']	1	1	2	1	2	99863
11218	11	ENSMUSG00000000120	95568818	['ENSMUST00000000122']	1	1	1	1	1	11218
11219	11	ENSMUSG00000000125	103817957	['ENSMUST00000000127']	1	1	1	1	1	11219
11220	11	ENSMUSG00000000126	59333552	['ENSMUST00000000128', 'ENSMUST00000108783']	2	2	2	2	0	11220
37315	17	ENSMUSG00000000127	64139494	['ENSMUST00000000129', 'ENSMUST00000038080']	2	2	2	2	0	37315
76742	7	ENSMUSG00000000131	126101715	['ENSMUST00000168189']	1	1	20	3	15	76742
76743	7	ENSMUSG00000000131	126101716	['ENSMUST00000009344']	1	1	20	3	15	76743
76744	7	ENSMUSG00000000131	126101721	['ENSMUST00000166719', 'ENSMUST00000167315', 'ENSMUST00000170675']	3	3	20	3	15	76744
76745	7	ENSMUSG00000000131	126101734	['ENSMUST00000171861']	1	1	20	3	15	76745
76746	7	ENSMUSG00000000131	126102069	['ENSMUST00000168933']	1	1	20	3	15	76746
76747	7	ENSMUSG00000000131	126102346	['ENSMUST00000168564']	1	1	20	3	15	76747
76748	7	ENSMUSG00000000131	126104757	['ENSMUST00000165608']	1	1	20	3	15	76748
76749	7	ENSMUSG00000000131	126108521	['ENSMUST00000165660']	1	1	20	3	15	76749
76750	7	ENSMUSG00000000131	126112899	['ENSMUST00000166538']	1	1	20	3	15	76750
76751	7	ENSMUSG00000000131	126118471	['ENSMUST00000167268']	1	1	20	3	15	76751
76752	7	ENSMUSG00000000131	126128227	['ENSMUST00000166540']	1	1	20	3	15	76752
76753	7	ENSMUSG00000000131	126140643	['ENSMUST00000164741']	1	1	20	3	15	76753
76754	7	ENSMUSG00000000131	126149296	['ENSMUST00000168649']	1	1	20	3	15	76754
76756	7	ENSMUSG00000000131	126161008	['ENSMUST00000167147']	1	1	20	3	15	76756
76757	7	ENSMUSG00000000131	126169268	['ENSMUST00000166368', 'ENSMUST00000163959']	2	2	20	3	15	76757
76758	7	ENSMUSG00000000131	126179774	['ENSMUST00000206784']	1	1	20	3	15	76758
76755	7	ENSMUSG00000000131	126151688	['ENSMUST00000169059']	1	1	20	3	15	76755
96865	X	ENSMUSG00000000134	7771318	['ENSMUST00000133456']	1	1	14	3	4	96865
96864	X	ENSMUSG00000000134	7766792	['ENSMUST00000144900']	1	1	14	3	4	96864
96863	X	ENSMUSG00000000134	7766767	['ENSMUST00000132209']	1	1	14	3	4	96863
96862	X	ENSMUSG00000000134	7766071	['ENSMUST00000144715']	1	1	14	3	4	96862
96869	X	ENSMUSG00000000134	7775202	['ENSMUST00000077680', 'ENSMUST00000115680']	2	2	14	3	4	96869
96868	X	ENSMUSG00000000134	7775201	['ENSMUST00000115679', 'ENSMUST00000143680', 'ENSMUST00000115677']	3	3	14	3	4	96868
96867	X	ENSMUSG00000000134	7775199	['ENSMUST00000079542', 'ENSMUST00000137467', 'ENSMUST00000115678']	3	3	14	3	4	96867
96866	X	ENSMUSG00000000134	7775197	['ENSMUST00000101695', 'ENSMUST00000126694']	2	2	14	3	4	96866
11225	11	ENSMUSG00000000142	108949511	['ENSMUST00000106711']	1	1	7	2	5	11225
11221	11	ENSMUSG00000000142	108923494	['ENSMUST00000144511']	1	1	7	2	5	11221
11223	11	ENSMUSG00000000142	108923598	['ENSMUST00000152909']	1	1	7	2	5	11223
11222	11	ENSMUSG00000000142	108923583	['ENSMUST00000140821']	1	1	7	2	5	11222
11224	11	ENSMUSG00000000142	108942559	['ENSMUST00000144130']	1	1	7	2	5	11224
11226	11	ENSMUSG00000000142	108950783	['ENSMUST00000052915', 'ENSMUST00000139682']	2	2	7	2	5	11226
64177	5	ENSMUSG00000000148	140715935	['ENSMUST00000131905']	1	1	6	2	4	64177
64176	5	ENSMUSG00000000148	140715659	['ENSMUST00000124892']	1	1	6	2	4	64176
64179	5	ENSMUSG00000000148	140719330	['ENSMUST00000110806']	1	1	6	2	4	64179
64180	5	ENSMUSG00000000148	140719379	['ENSMUST00000041588', 'ENSMUST00000100505']	2	2	6	2	4	64180
64178	5	ENSMUSG00000000148	140719173	['ENSMUST00000153440']	1	1	6	2	4	64178
64182	5	ENSMUSG00000000149	140760193	['ENSMUST00000198447']	1	1	2	1	2	64182
64181	5	ENSMUSG00000000149	140758408	['ENSMUST00000000153']	1	1	2	1	2	64181
76759	7	ENSMUSG00000000154	143497051	['ENSMUST00000150791']	1	1	5	2	3	76759
76760	7	ENSMUSG00000000154	143497052	['ENSMUST00000141988']	1	1	5	2	3	76760
76761	7	ENSMUSG00000000154	143499325	['ENSMUST00000105917']	1	1	5	2	3	76761
76762	7	ENSMUSG00000000154	143499334	['ENSMUST00000052348', 'ENSMUST00000145943']	2	2	5	2	3	76762
33976	16	ENSMUSG00000000157	96422376	['ENSMUST00000113773']	1	1	4	1	4	33976
33977	16	ENSMUSG00000000157	96426730	['ENSMUST00000131777']	1	1	4	1	4	33977
33975	16	ENSMUSG00000000157	96422292	['ENSMUST00000131567']	1	1	4	1	4	33975
33974	16	ENSMUSG00000000157	96422288	['ENSMUST00000000161']	1	1	4	1	4	33974
33978	16	ENSMUSG00000000159	96403328	['ENSMUST00000139595']	1	1	6	1	6	33978
33979	16	ENSMUSG00000000159	96404028	['ENSMUST00000000163']	1	1	6	1	6	33979
33980	16	ENSMUSG00000000159	96404031	['ENSMUST00000081093']	1	1	6	1	6	33980
33981	16	ENSMUSG00000000159	96421954	['ENSMUST00000136292']	1	1	6	1	6	33981
33983	16	ENSMUSG00000000159	96525580	['ENSMUST00000113795']	1	1	6	1	6	33983
33982	16	ENSMUSG00000000159	96422121	['ENSMUST00000113794']	1	1	6	1	6	33982
90523	9	ENSMUSG00000000167	50625000	['ENSMUST00000132187']	1	1	7	1	7	90523
90522	9	ENSMUSG00000000167	50624997	['ENSMUST00000000171']	1	1	7	1	7	90522
90519	9	ENSMUSG00000000167	50621190	['ENSMUST00000141366']	1	1	7	1	7	90519
90518	9	ENSMUSG00000000167	50621065	['ENSMUST00000125606']	1	1	7	1	7	90518
90521	9	ENSMUSG00000000167	50622643	['ENSMUST00000124029']	1	1	7	1	7	90521
90520	9	ENSMUSG00000000167	50621778	['ENSMUST00000151197']	1	1	7	1	7	90520
90517	9	ENSMUSG00000000167	50618817	['ENSMUST00000155773']	1	1	7	1	7	90517
90528	9	ENSMUSG00000000168	50640235	['ENSMUST00000142275']	1	1	6	1	6	90528
90529	9	ENSMUSG00000000168	50644033	['ENSMUST00000155417']	1	1	6	1	6	90529
90527	9	ENSMUSG00000000168	50639918	['ENSMUST00000132455']	1	1	6	1	6	90527
90525	9	ENSMUSG00000000168	50636528	['ENSMUST00000126933']	1	1	6	1	6	90525
90526	9	ENSMUSG00000000168	50637456	['ENSMUST00000125919']	1	1	6	1	6	90526
90524	9	ENSMUSG00000000168	50634633	['ENSMUST00000034567']	1	1	6	1	6	90524
90530	9	ENSMUSG00000000171	50596357	['ENSMUST00000000175']	1	1	1	1	1	90530
71023	6	ENSMUSG00000000182	127081408	['ENSMUST00000000186']	1	1	1	1	1	71023
71024	6	ENSMUSG00000000183	127028187	['ENSMUST00000000187']	1	1	1	1	1	71024
71027	6	ENSMUSG00000000184	127139093	['ENSMUST00000201985']	1	1	8	1	8	71027
71032	6	ENSMUSG00000000184	127150781	['ENSMUST00000201857']	1	1	8	1	8	71032
71031	6	ENSMUSG00000000184	127148300	['ENSMUST00000201637']	1	1	8	1	8	71031
71030	6	ENSMUSG00000000184	127148283	['ENSMUST00000201066']	1	1	8	1	8	71030
71029	6	ENSMUSG00000000184	127147502	['ENSMUST00000202363']	1	1	8	1	8	71029
71028	6	ENSMUSG00000000184	127146023	['ENSMUST00000201902']	1	1	8	1	8	71028
71026	6	ENSMUSG00000000184	127130509	['ENSMUST00000201564']	1	1	8	1	8	71026
71025	6	ENSMUSG00000000184	127125162	['ENSMUST00000000188']	1	1	8	1	8	71025
45232	2	ENSMUSG00000000194	31214566	['ENSMUST00000169333']	1	1	11	1	11	45232
45231	2	ENSMUSG00000000194	31210062	['ENSMUST00000147099']	1	1	11	1	11	45231
45223	2	ENSMUSG00000000194	31155601	['ENSMUST00000194084']	1	1	11	1	11	45223
45224	2	ENSMUSG00000000194	31169156	['ENSMUST00000153032']	1	1	11	1	11	45224
45225	2	ENSMUSG00000000194	31184851	['ENSMUST00000151991']	1	1	11	1	11	45225
45226	2	ENSMUSG00000000194	31188750	['ENSMUST00000133207']	1	1	11	1	11	45226
45227	2	ENSMUSG00000000194	31192113	['ENSMUST00000172422']	1	1	11	1	11	45227
45228	2	ENSMUSG00000000194	31207707	['ENSMUST00000149622']	1	1	11	1	11	45228
45229	2	ENSMUSG00000000194	31209158	['ENSMUST00000127872']	1	1	11	1	11	45229
45230	2	ENSMUSG00000000194	31209340	['ENSMUST00000146747']	1	1	11	1	11	45230
45233	2	ENSMUSG00000000194	31218775	['ENSMUST00000056433']	1	1	11	1	11	45233
25753	14	ENSMUSG00000000197	123276634	['ENSMUST00000000201']	1	1	7	1	7	25753
25754	14	ENSMUSG00000000197	123299428	['ENSMUST00000228860']	1	1	7	1	7	25754
25755	14	ENSMUSG00000000197	123299686	['ENSMUST00000227818']	1	1	7	1	7	25755
25756	14	ENSMUSG00000000197	123368769	['ENSMUST00000227541']	1	1	7	1	7	25756
25757	14	ENSMUSG00000000197	123485655	['ENSMUST00000226617']	1	1	7	1	7	25757
25759	14	ENSMUSG00000000197	123591460	['ENSMUST00000228766']	1	1	7	1	7	25759
25758	14	ENSMUSG00000000197	123568991	['ENSMUST00000228789']	1	1	7	1	7	25758
11229	11	ENSMUSG00000000202	114792285	['ENSMUST00000146853']	1	1	7	3	4	11229
11231	11	ENSMUSG00000000202	114792469	['ENSMUST00000137965']	1	1	7	3	4	11231
11230	11	ENSMUSG00000000202	114792432	['ENSMUST00000141386']	1	1	7	3	4	11230
11228	11	ENSMUSG00000000202	114792106	['ENSMUST00000141481']	1	1	7	3	4	11228
11227	11	ENSMUSG00000000202	114791217	['ENSMUST00000156053', 'ENSMUST00000000206', 'ENSMUST00000156192']	3	3	7	3	4	11227
11234	11	ENSMUSG00000000204	83190216	['ENSMUST00000000208']	1	1	3	1	3	11234
11233	11	ENSMUSG00000000204	83190209	['ENSMUST00000215472']	1	1	3	1	3	11233
11232	11	ENSMUSG00000000204	83190049	['ENSMUST00000167596']	1	1	3	1	3	11232
76765	7	ENSMUSG00000000214	142892966	['ENSMUST00000124951']	1	1	6	1	6	76765
76766	7	ENSMUSG00000000214	142894404	['ENSMUST00000138482']	1	1	6	1	6	76766
76767	7	ENSMUSG00000000214	142894432	['ENSMUST00000123057']	1	1	6	1	6	76767
76768	7	ENSMUSG00000000214	142896598	['ENSMUST00000140344']	1	1	6	1	6	76768
76764	7	ENSMUSG00000000214	142892798	['ENSMUST00000105929']	1	1	6	1	6	76764
76763	7	ENSMUSG00000000214	142892752	['ENSMUST00000000219']	1	1	6	1	6	76763
76770	7	ENSMUSG00000000215	142678659	['ENSMUST00000105930', 'ENSMUST00000105933', 'ENSMUST00000000220']	3	3	9	3	3	76770
76771	7	ENSMUSG00000000215	142678661	['ENSMUST00000105932']	1	1	9	3	3	76771
76769	7	ENSMUSG00000000215	142678656	['ENSMUST00000105931', 'ENSMUST00000105934', 'ENSMUST00000210288']	3	3	9	3	3	76769
76773	7	ENSMUSG00000000215	142678713	['ENSMUST00000162317']	1	1	9	3	3	76773
76772	7	ENSMUSG00000000215	142678709	['ENSMUST00000125933']	1	1	9	3	3	76772
76774	7	ENSMUSG00000000216	121768475	['ENSMUST00000000221']	1	1	1	1	1	76774
96875	X	ENSMUSG00000000223	134456573	['ENSMUST00000153424']	1	1	6	1	6	96875
96874	X	ENSMUSG00000000223	134453616	['ENSMUST00000113224']	1	1	6	1	6	96874
96873	X	ENSMUSG00000000223	134453400	['ENSMUST00000000228']	1	1	6	1	6	96873
96871	X	ENSMUSG00000000223	134452700	['ENSMUST00000113228']	1	1	6	1	6	96871
96872	X	ENSMUSG00000000223	134453007	['ENSMUST00000113226']	1	1	6	1	6	96872
96870	X	ENSMUSG00000000223	134435409	['ENSMUST00000142146']	1	1	6	1	6	96870
76775	7	ENSMUSG00000000244	143007488	['ENSMUST00000141186']	1	1	12	6	6	76775
76776	7	ENSMUSG00000000244	143009985	['ENSMUST00000207449']	1	1	12	6	6	76776
76777	7	ENSMUSG00000000244	143017673	['ENSMUST00000143512']	1	1	12	6	6	76777
76778	7	ENSMUSG00000000244	143018903	['ENSMUST00000154264']	1	1	12	6	6	76778
76779	7	ENSMUSG00000000244	143019483	['ENSMUST00000145212']	1	1	12	6	6	76779
76780	7	ENSMUSG00000000244	143019486	['ENSMUST00000009396', 'ENSMUST00000207211', 'ENSMUST00000105923', 'ENSMUST00000082008', 'ENSMUST00000105925', 'ENSMUST00000105924']	6	6	12	6	6	76780
76781	7	ENSMUSG00000000244	143019644	['ENSMUST00000075172']	1	1	12	6	6	76781
45240	2	ENSMUSG00000000247	38369733	['ENSMUST00000000253']	1	1	7	1	7	45240
45239	2	ENSMUSG00000000247	38369199	['ENSMUST00000143783']	1	1	7	1	7	45239
45238	2	ENSMUSG00000000247	38360089	['ENSMUST00000175896']	1	1	7	1	7	45238
45236	2	ENSMUSG00000000247	38354631	['ENSMUST00000176229']	1	1	7	1	7	45236
45235	2	ENSMUSG00000000247	38354573	['ENSMUST00000155964']	1	1	7	1	7	45235
45234	2	ENSMUSG00000000247	38353693	['ENSMUST00000149664']	1	1	7	1	7	45234
45237	2	ENSMUSG00000000247	38354825	['ENSMUST00000133661']	1	1	7	1	7	45237
71035	6	ENSMUSG00000000248	128983246	['ENSMUST00000204259']	1	1	6	1	6	71035
71038	6	ENSMUSG00000000248	128984707	['ENSMUST00000142388']	1	1	6	1	6	71038
71037	6	ENSMUSG00000000248	128984704	['ENSMUST00000000254']	1	1	6	1	6	71037
71036	6	ENSMUSG00000000248	128983382	['ENSMUST00000203405']	1	1	6	1	6	71036
71034	6	ENSMUSG00000000248	128983192	['ENSMUST00000075789']	1	1	6	1	6	71034
71033	6	ENSMUSG00000000248	128948985	['ENSMUST00000146925']	1	1	6	1	6	71033
21657	13	ENSMUSG00000000253	45546382	['ENSMUST00000000260']	1	1	4	1	4	21657
21658	13	ENSMUSG00000000253	45553800	['ENSMUST00000222227']	1	1	4	1	4	21658
21656	13	ENSMUSG00000000253	45545898	['ENSMUST00000128873']	1	1	4	1	4	21656
21655	13	ENSMUSG00000000253	45542550	['ENSMUST00000129176']	1	1	4	1	4	21655
11235	11	ENSMUSG00000000263	55514238	['ENSMUST00000108853', 'ENSMUST00000102716', 'ENSMUST00000075603']	3	3	3	3	0	11235
96876	X	ENSMUSG00000000266	140678708	['ENSMUST00000128809']	1	1	5	2	3	96876
96878	X	ENSMUSG00000000266	140763995	['ENSMUST00000112988']	1	1	5	2	3	96878
96879	X	ENSMUSG00000000266	140767715	['ENSMUST00000112990', 'ENSMUST00000112993']	2	2	5	2	3	96879
96877	X	ENSMUSG00000000266	140752117	['ENSMUST00000140144']	1	1	5	2	3	96877
11237	11	ENSMUSG00000000275	89020293	['ENSMUST00000107896', 'ENSMUST00000000284']	2	2	3	2	1	11237
11236	11	ENSMUSG00000000275	89013702	['ENSMUST00000100627']	1	1	3	2	1	11236
11238	11	ENSMUSG00000000276	89035179	['ENSMUST00000107894']	1	1	3	1	3	11238
11240	11	ENSMUSG00000000276	89039220	['ENSMUST00000152772']	1	1	3	1	3	11240
11239	11	ENSMUSG00000000276	89037582	['ENSMUST00000000285']	1	1	3	1	3	11239
11241	11	ENSMUSG00000000278	88924020	['ENSMUST00000000287']	1	1	1	1	1	11241
11243	11	ENSMUSG00000000282	74843775	['ENSMUST00000132150']	1	1	3	1	3	11243
11242	11	ENSMUSG00000000282	74837723	['ENSMUST00000133217']	1	1	3	1	3	11242
11244	11	ENSMUSG00000000282	74845725	['ENSMUST00000000291']	1	1	3	1	3	11244
6252	10	ENSMUSG00000000290	77565622	['ENSMUST00000156644']	1	1	5	1	5	6252
6254	10	ENSMUSG00000000290	77565708	['ENSMUST00000153541']	1	1	5	1	5	6254
6253	10	ENSMUSG00000000290	77565686	['ENSMUST00000000299']	1	1	5	1	5	6253
6251	10	ENSMUSG00000000290	77548672	['ENSMUST00000130059']	1	1	5	1	5	6251
6250	10	ENSMUSG00000000290	77547195	['ENSMUST00000131023']	1	1	5	1	5	6250
6255	10	ENSMUSG00000000295	31317032	['ENSMUST00000162076']	1	1	5	1	5	6255
6259	10	ENSMUSG00000000295	31328204	['ENSMUST00000000304']	1	1	5	1	5	6259
6258	10	ENSMUSG00000000295	31328202	['ENSMUST00000159659']	1	1	5	1	5	6258
6257	10	ENSMUSG00000000295	31328184	['ENSMUST00000159194']	1	1	5	1	5	6257
6256	10	ENSMUSG00000000295	31317843	['ENSMUST00000160447']	1	1	5	1	5	6256
6262	10	ENSMUSG00000000296	31332627	['ENSMUST00000215515', 'ENSMUST00000213528']	2	2	5	2	3	6262
6261	10	ENSMUSG00000000296	31332377	['ENSMUST00000214644']	1	1	5	2	3	6261
6260	10	ENSMUSG00000000296	31332376	['ENSMUST00000000305']	1	1	5	2	3	6260
6263	10	ENSMUSG00000000296	31332657	['ENSMUST00000213639']	1	1	5	2	3	6263
11245	11	ENSMUSG00000000301	59970614	['ENSMUST00000150954', 'ENSMUST00000102692', 'ENSMUST00000000310', 'ENSMUST00000102693']	4	4	10	4	6	11245
11251	11	ENSMUSG00000000301	60044545	['ENSMUST00000133028']	1	1	10	4	6	11251
11250	11	ENSMUSG00000000301	59976879	['ENSMUST00000146461']	1	1	10	4	6	11250
11249	11	ENSMUSG00000000301	59976859	['ENSMUST00000143646']	1	1	10	4	6	11249
11248	11	ENSMUSG00000000301	59974154	['ENSMUST00000148512']	1	1	10	4	6	11248
11247	11	ENSMUSG00000000301	59970844	['ENSMUST00000147422']	1	1	10	4	6	11247
11246	11	ENSMUSG00000000301	59970827	['ENSMUST00000136660']	1	1	10	4	6	11246
85686	8	ENSMUSG00000000303	106670246	['ENSMUST00000000312']	1	1	3	1	3	85686
85685	8	ENSMUSG00000000303	106669362	['ENSMUST00000167688']	1	1	3	1	3	85685
85684	8	ENSMUSG00000000303	106653919	['ENSMUST00000136580']	1	1	3	1	3	85684
45245	2	ENSMUSG00000000305	179896149	['ENSMUST00000129659']	1	1	6	1	6	45245
45244	2	ENSMUSG00000000305	179894693	['ENSMUST00000098996']	1	1	6	1	6	45244
45243	2	ENSMUSG00000000305	179847704	['ENSMUST00000108911']	1	1	6	1	6	45243
45246	2	ENSMUSG00000000305	179899373	['ENSMUST00000000314']	1	1	6	1	6	45246
45241	2	ENSMUSG00000000305	179780319	['ENSMUST00000124708']	1	1	6	1	6	45241
45242	2	ENSMUSG00000000305	179797511	['ENSMUST00000136411']	1	1	6	1	6	45242
45251	2	ENSMUSG00000000308	121360627	['ENSMUST00000129130']	1	1	10	2	8	45251
45252	2	ENSMUSG00000000308	121360985	['ENSMUST00000126130']	1	1	10	2	8	45252
45247	2	ENSMUSG00000000308	121359777	['ENSMUST00000125221']	1	1	10	2	8	45247
45248	2	ENSMUSG00000000308	121360019	['ENSMUST00000128612']	1	1	10	2	8	45248
45249	2	ENSMUSG00000000308	121360040	['ENSMUST00000125812']	1	1	10	2	8	45249
45250	2	ENSMUSG00000000308	121360361	['ENSMUST00000145380']	1	1	10	2	8	45250
45255	2	ENSMUSG00000000308	121363737	['ENSMUST00000078222', 'ENSMUST00000000317']	2	2	10	2	8	45255
45254	2	ENSMUSG00000000308	121363736	['ENSMUST00000153040']	1	1	10	2	8	45254
45253	2	ENSMUSG00000000308	121360988	['ENSMUST00000150271']	1	1	10	2	8	45253
11254	11	ENSMUSG00000000317	70228609	['ENSMUST00000140542']	1	1	3	1	3	11254
11253	11	ENSMUSG00000000317	70228540	['ENSMUST00000153449']	1	1	3	1	3	11253
11252	11	ENSMUSG00000000317	70224128	['ENSMUST00000000326']	1	1	3	1	3	11252
11256	11	ENSMUSG00000000318	70169153	['ENSMUST00000152635']	1	1	10	2	8	11256
11255	11	ENSMUSG00000000318	70168696	['ENSMUST00000178567']	1	1	10	2	8	11255
11261	11	ENSMUSG00000000318	70170811	['ENSMUST00000153959']	1	1	10	2	8	11261
11262	11	ENSMUSG00000000318	70170833	['ENSMUST00000178945', 'ENSMUST00000000327']	2	2	10	2	8	11262
11257	11	ENSMUSG00000000318	70169717	['ENSMUST00000150966']	1	1	10	2	8	11257
11260	11	ENSMUSG00000000318	70170263	['ENSMUST00000144935']	1	1	10	2	8	11260
11259	11	ENSMUSG00000000318	70170006	['ENSMUST00000180106']	1	1	10	2	8	11259
11263	11	ENSMUSG00000000318	70170834	['ENSMUST00000102571']	1	1	10	2	8	11263
11258	11	ENSMUSG00000000318	70169963	['ENSMUST00000143298']	1	1	10	2	8	11258
11265	11	ENSMUSG00000000320	70248963	['ENSMUST00000108574']	1	1	2	1	2	11265
11264	11	ENSMUSG00000000320	70241457	['ENSMUST00000000329']	1	1	2	1	2	11264
33994	16	ENSMUSG00000000325	18407076	['ENSMUST00000115614']	1	1	13	3	10	33994
33993	16	ENSMUSG00000000325	18407074	['ENSMUST00000090103']	1	1	13	3	10	33993
33992	16	ENSMUSG00000000325	18407071	['ENSMUST00000150253']	1	1	13	3	10	33992
33991	16	ENSMUSG00000000325	18406747	['ENSMUST00000115612', 'ENSMUST00000115613', 'ENSMUST00000232025']	3	3	13	3	10	33991
33990	16	ENSMUSG00000000325	18406256	['ENSMUST00000115610']	1	1	13	3	10	33990
33988	16	ENSMUSG00000000325	18404458	['ENSMUST00000152132']	1	1	13	3	10	33988
33989	16	ENSMUSG00000000325	18406038	['ENSMUST00000232241']	1	1	13	3	10	33989
33986	16	ENSMUSG00000000325	18400640	['ENSMUST00000126183']	1	1	13	3	10	33986
33985	16	ENSMUSG00000000325	18399004	['ENSMUST00000155548']	1	1	13	3	10	33985
33984	16	ENSMUSG00000000325	18398611	['ENSMUST00000231791']	1	1	13	3	10	33984
33987	16	ENSMUSG00000000325	18403431	['ENSMUST00000150484']	1	1	13	3	10	33987
33995	16	ENSMUSG00000000326	18406886	['ENSMUST00000165430']	1	1	4	1	4	33995
33996	16	ENSMUSG00000000326	18407266	['ENSMUST00000115609']	1	1	4	1	4	33996
33997	16	ENSMUSG00000000326	18407544	['ENSMUST00000000335']	1	1	4	1	4	33997
33998	16	ENSMUSG00000000326	18410763	['ENSMUST00000147720']	1	1	4	1	4	33998
53502	3	ENSMUSG00000000339	116499546	['ENSMUST00000143425']	1	1	5	1	5	53502
53500	3	ENSMUSG00000000339	116494151	['ENSMUST00000140677']	1	1	5	1	5	53500
53499	3	ENSMUSG00000000339	116489240	['ENSMUST00000124486']	1	1	5	1	5	53499
53501	3	ENSMUSG00000000339	116495691	['ENSMUST00000153005']	1	1	5	1	5	53501
53498	3	ENSMUSG00000000339	116488963	['ENSMUST00000000348']	1	1	5	1	5	53498
53503	3	ENSMUSG00000000340	116534913	['ENSMUST00000196376']	1	1	4	1	4	53503
53504	3	ENSMUSG00000000340	116539157	['ENSMUST00000197201']	1	1	4	1	4	53504
53505	3	ENSMUSG00000000340	116539179	['ENSMUST00000199614']	1	1	4	1	4	53505
53506	3	ENSMUSG00000000340	116549981	['ENSMUST00000000349']	1	1	4	1	4	53506
30029	15	ENSMUSG00000000346	100616976	['ENSMUST00000230384']	1	1	4	1	4	30029
30031	15	ENSMUSG00000000346	100619448	['ENSMUST00000229424']	1	1	4	1	4	30031
30032	15	ENSMUSG00000000346	100620761	['ENSMUST00000000356']	1	1	4	1	4	30032
30030	15	ENSMUSG00000000346	100618167	['ENSMUST00000230661']	1	1	4	1	4	30030
96880	X	ENSMUSG00000000355	38606352	['ENSMUST00000134573']	1	1	5	2	3	96880
96881	X	ENSMUSG00000000355	38611833	['ENSMUST00000140204']	1	1	5	2	3	96881
96882	X	ENSMUSG00000000355	38613400	['ENSMUST00000148938']	1	1	5	2	3	96882
96883	X	ENSMUSG00000000355	38613426	['ENSMUST00000000365', 'ENSMUST00000133128']	2	2	5	2	3	96883
45256	2	ENSMUSG00000000359	152628303	['ENSMUST00000150913']	1	1	3	1	3	45256
45257	2	ENSMUSG00000000359	152635194	['ENSMUST00000000369']	1	1	3	1	3	45257
45258	2	ENSMUSG00000000359	152635198	['ENSMUST00000139370']	1	1	3	1	3	45258
25760	14	ENSMUSG00000000365	56441913	['ENSMUST00000225361']	1	1	6	2	4	25760
25764	14	ENSMUSG00000000365	56525032	['ENSMUST00000095793', 'ENSMUST00000225737']	2	2	6	2	4	25764
25763	14	ENSMUSG00000000365	56489435	['ENSMUST00000223646']	1	1	6	2	4	25763
25762	14	ENSMUSG00000000365	56487066	['ENSMUST00000225621']	1	1	6	2	4	25762
25761	14	ENSMUSG00000000365	56463432	['ENSMUST00000223627']	1	1	6	2	4	25761
6264	10	ENSMUSG00000000374	78186725	['ENSMUST00000000384']	1	1	5	1	5	6264
6268	10	ENSMUSG00000000374	78217187	['ENSMUST00000217980']	1	1	5	1	5	6268
6267	10	ENSMUSG00000000374	78202198	['ENSMUST00000218124']	1	1	5	1	5	6267
6266	10	ENSMUSG00000000374	78200820	['ENSMUST00000217858']	1	1	5	1	5	6266
6265	10	ENSMUSG00000000374	78193021	['ENSMUST00000219948']	1	1	5	1	5	6265
11271	11	ENSMUSG00000000378	6596734	['ENSMUST00000109722']	1	1	8	1	8	11271
11272	11	ENSMUSG00000000378	6596742	['ENSMUST00000109721']	1	1	8	1	8	11272
11273	11	ENSMUSG00000000378	6596744	['ENSMUST00000000388']	1	1	8	1	8	11273
11266	11	ENSMUSG00000000378	6562952	['ENSMUST00000144293']	1	1	8	1	8	11266
11268	11	ENSMUSG00000000378	6593070	['ENSMUST00000160633']	1	1	8	1	8	11268
11267	11	ENSMUSG00000000378	6589474	['ENSMUST00000159007']	1	1	8	1	8	11267
11270	11	ENSMUSG00000000378	6594269	['ENSMUST00000161667']	1	1	8	1	8	11270
11269	11	ENSMUSG00000000378	6593133	['ENSMUST00000161501']	1	1	8	1	8	11269
11274	11	ENSMUSG00000000381	6635482	['ENSMUST00000141868', 'ENSMUST00000102910']	2	2	3	2	1	11274
11275	11	ENSMUSG00000000381	6635539	['ENSMUST00000127341']	1	1	3	2	1	11275
11287	11	ENSMUSG00000000384	6623885	['ENSMUST00000144463']	1	1	12	1	12	11287
11277	11	ENSMUSG00000000384	6615599	['ENSMUST00000189268']	1	1	12	1	12	11277
11278	11	ENSMUSG00000000384	6616423	['ENSMUST00000000394']	1	1	12	1	12	11278
11279	11	ENSMUSG00000000384	6616425	['ENSMUST00000150697']	1	1	12	1	12	11279
11280	11	ENSMUSG00000000384	6617254	['ENSMUST00000134016']	1	1	12	1	12	11280
11281	11	ENSMUSG00000000384	6619556	['ENSMUST00000131477']	1	1	12	1	12	11281
11282	11	ENSMUSG00000000384	6619586	['ENSMUST00000132446']	1	1	12	1	12	11282
11286	11	ENSMUSG00000000384	6623200	['ENSMUST00000131815']	1	1	12	1	12	11286
11276	11	ENSMUSG00000000384	6615598	['ENSMUST00000156969']	1	1	12	1	12	11276
11283	11	ENSMUSG00000000384	6620002	['ENSMUST00000151008']	1	1	12	1	12	11283
11284	11	ENSMUSG00000000384	6620180	['ENSMUST00000131313']	1	1	12	1	12	11284
11285	11	ENSMUSG00000000384	6620997	['ENSMUST00000136682']	1	1	12	1	12	11285
34001	16	ENSMUSG00000000385	97566087	['ENSMUST00000232599']	1	1	6	1	6	34001
34002	16	ENSMUSG00000000385	97568766	['ENSMUST00000231715']	1	1	6	1	6	34002
34003	16	ENSMUSG00000000385	97576296	['ENSMUST00000231544']	1	1	6	1	6	34003
34004	16	ENSMUSG00000000385	97591437	['ENSMUST00000232141']	1	1	6	1	6	34004
33999	16	ENSMUSG00000000385	97564682	['ENSMUST00000000395']	1	1	6	1	6	33999
34000	16	ENSMUSG00000000385	97565988	['ENSMUST00000231908']	1	1	6	1	6	34000
34005	16	ENSMUSG00000000386	97447035	['ENSMUST00000135184']	1	1	10	3	5	34005
34009	16	ENSMUSG00000000386	97455164	['ENSMUST00000231461']	1	1	10	3	5	34009
34010	16	ENSMUSG00000000386	97457187	['ENSMUST00000231455']	1	1	10	3	5	34010
34011	16	ENSMUSG00000000386	97457300	['ENSMUST00000142883']	1	1	10	3	5	34011
34007	16	ENSMUSG00000000386	97448131	['ENSMUST00000232282', 'ENSMUST00000232193']	2	2	10	3	5	34007
34006	16	ENSMUSG00000000386	97447037	['ENSMUST00000155233', 'ENSMUST00000113768', 'ENSMUST00000023655']	3	3	10	3	5	34006
34008	16	ENSMUSG00000000386	97450456	['ENSMUST00000231995']	1	1	10	3	5	34008
45265	2	ENSMUSG00000000392	62548584	['ENSMUST00000173745']	1	1	9	3	6	45265
45264	2	ENSMUSG00000000392	62535783	['ENSMUST00000136297']	1	1	9	3	6	45264
45263	2	ENSMUSG00000000392	62527349	['ENSMUST00000172676']	1	1	9	3	6	45263
45262	2	ENSMUSG00000000392	62501184	['ENSMUST00000174234', 'ENSMUST00000000402', 'ENSMUST00000174448']	3	3	9	3	6	45262
45261	2	ENSMUSG00000000392	62501123	['ENSMUST00000128139']	1	1	9	3	6	45261
45260	2	ENSMUSG00000000392	62501113	['ENSMUST00000152085']	1	1	9	3	6	45260
45259	2	ENSMUSG00000000392	62500943	['ENSMUST00000102732']	1	1	9	3	6	45259
45267	2	ENSMUSG00000000394	62475733	['ENSMUST00000136686']	1	1	3	1	3	45267
45268	2	ENSMUSG00000000394	62476571	['ENSMUST00000155624']	1	1	3	1	3	45268
45266	2	ENSMUSG00000000394	62474530	['ENSMUST00000102733']	1	1	3	1	3	45266
71041	6	ENSMUSG00000000399	126843731	['ENSMUST00000200890']	1	1	3	1	3	71041
71040	6	ENSMUSG00000000399	126821996	['ENSMUST00000088194']	1	1	3	1	3	71040
71039	6	ENSMUSG00000000399	126821721	['ENSMUST00000205002']	1	1	3	1	3	71039
96884	X	ENSMUSG00000000402	166523007	['ENSMUST00000000412']	1	1	1	1	1	96884
58520	4	ENSMUSG00000000409	129556863	['ENSMUST00000139957']	1	1	8	2	6	58520
58519	4	ENSMUSG00000000409	129555476	['ENSMUST00000123640']	1	1	8	2	6	58519
58518	4	ENSMUSG00000000409	129551976	['ENSMUST00000127943']	1	1	8	2	6	58518
58517	4	ENSMUSG00000000409	129548895	['ENSMUST00000132030']	1	1	8	2	6	58517
58516	4	ENSMUSG00000000409	129548349	['ENSMUST00000067240', 'ENSMUST00000102596']	2	2	8	2	6	58516
58515	4	ENSMUSG00000000409	129548344	['ENSMUST00000167288']	1	1	8	2	6	58515
58521	4	ENSMUSG00000000409	129557365	['ENSMUST00000134336']	1	1	8	2	6	58521
58522	4	ENSMUSG00000000411	129489014	['ENSMUST00000000421']	1	1	1	1	1	58522
71049	6	ENSMUSG00000000416	18448250	['ENSMUST00000142963']	1	1	9	1	9	71049
71048	6	ENSMUSG00000000416	18435251	['ENSMUST00000129669']	1	1	9	1	9	71048
71050	6	ENSMUSG00000000416	18501626	['ENSMUST00000140416']	1	1	9	1	9	71050
71043	6	ENSMUSG00000000416	18366565	['ENSMUST00000146775']	1	1	9	1	9	71043
71044	6	ENSMUSG00000000416	18366707	['ENSMUST00000148602']	1	1	9	1	9	71044
71045	6	ENSMUSG00000000416	18367221	['ENSMUST00000090601']	1	1	9	1	9	71045
71046	6	ENSMUSG00000000416	18389145	['ENSMUST00000141581']	1	1	9	1	9	71046
71047	6	ENSMUSG00000000416	18431940	['ENSMUST00000139557']	1	1	9	1	9	71047
71042	6	ENSMUSG00000000416	18366478	['ENSMUST00000152499']	1	1	9	1	9	71042
41255	18	ENSMUSG00000000420	24267667	['ENSMUST00000171583']	1	1	8	2	6	41255
41256	18	ENSMUSG00000000420	24271669	['ENSMUST00000164066']	1	1	8	2	6	41256
41257	18	ENSMUSG00000000420	24282871	['ENSMUST00000169474']	1	1	8	2	6	41257
41258	18	ENSMUSG00000000420	24283191	['ENSMUST00000170191']	1	1	8	2	6	41258
41259	18	ENSMUSG00000000420	24286810	['ENSMUST00000170243', 'ENSMUST00000178605']	2	2	8	2	6	41259
41260	18	ENSMUSG00000000420	24286818	['ENSMUST00000000430']	1	1	8	2	6	41260
41254	18	ENSMUSG00000000420	24254630	['ENSMUST00000164998']	1	1	8	2	6	41254
6269	10	ENSMUSG00000000435	107482908	['ENSMUST00000000445']	1	1	1	1	1	6269
71053	6	ENSMUSG00000000439	115622624	['ENSMUST00000000449']	1	1	3	1	3	71053
71052	6	ENSMUSG00000000439	115613414	['ENSMUST00000204409']	1	1	3	1	3	71052
71051	6	ENSMUSG00000000439	115612373	['ENSMUST00000205248']	1	1	3	1	3	71051
71057	6	ENSMUSG00000000440	115463598	['ENSMUST00000203896']	1	1	7	2	5	71057
71054	6	ENSMUSG00000000440	115383823	['ENSMUST00000203308']	1	1	7	2	5	71054
71058	6	ENSMUSG00000000440	115490394	['ENSMUST00000203732']	1	1	7	2	5	71058
71055	6	ENSMUSG00000000440	115441560	['ENSMUST00000204305']	1	1	7	2	5	71055
71059	6	ENSMUSG00000000440	115490399	['ENSMUST00000171644', 'ENSMUST00000000450']	2	2	7	2	5	71059
71056	6	ENSMUSG00000000440	115463222	['ENSMUST00000205213']	1	1	7	2	5	71056
71063	6	ENSMUSG00000000441	115619241	['ENSMUST00000203276']	1	1	11	2	9	71063
71069	6	ENSMUSG00000000441	115630198	['ENSMUST00000127503']	1	1	11	2	9	71069
71068	6	ENSMUSG00000000441	115623523	['ENSMUST00000147979']	1	1	11	2	9	71068
71060	6	ENSMUSG00000000441	115618067	['ENSMUST00000130528']	1	1	11	2	9	71060
71061	6	ENSMUSG00000000441	115618569	['ENSMUST00000112949', 'ENSMUST00000000451']	2	2	11	2	9	71061
71062	6	ENSMUSG00000000441	115618597	['ENSMUST00000203759']	1	1	11	2	9	71062
71064	6	ENSMUSG00000000441	115619594	['ENSMUST00000203142']	1	1	11	2	9	71064
71065	6	ENSMUSG00000000441	115620265	['ENSMUST00000124553']	1	1	11	2	9	71065
71067	6	ENSMUSG00000000441	115621826	['ENSMUST00000204512']	1	1	11	2	9	71067
71066	6	ENSMUSG00000000441	115621816	['ENSMUST00000203826']	1	1	11	2	9	71066
76787	7	ENSMUSG00000000486	127215885	['ENSMUST00000142356']	1	1	10	1	10	76787
76786	7	ENSMUSG00000000486	127214966	['ENSMUST00000133591']	1	1	10	1	10	76786
76785	7	ENSMUSG00000000486	127214771	['ENSMUST00000152267']	1	1	10	1	10	76785
76784	7	ENSMUSG00000000486	127214643	['ENSMUST00000106313']	1	1	10	1	10	76784
76783	7	ENSMUSG00000000486	127214462	['ENSMUST00000106314']	1	1	10	1	10	76783
76782	7	ENSMUSG00000000486	127214447	['ENSMUST00000131208']	1	1	10	1	10	76782
76790	7	ENSMUSG00000000486	127216972	['ENSMUST00000138541']	1	1	10	1	10	76790
76791	7	ENSMUSG00000000486	127232418	['ENSMUST00000205570']	1	1	10	1	10	76791
76788	7	ENSMUSG00000000486	127216728	['ENSMUST00000133913']	1	1	10	1	10	76788
76789	7	ENSMUSG00000000486	127216765	['ENSMUST00000133733']	1	1	10	1	10	76789
30033	15	ENSMUSG00000000489	79995874	['ENSMUST00000000500']	1	1	4	1	4	30033
30035	15	ENSMUSG00000000489	80001801	['ENSMUST00000229795']	1	1	4	1	4	30035
30034	15	ENSMUSG00000000489	80000329	['ENSMUST00000229912']	1	1	4	1	4	30034
30036	15	ENSMUSG00000000489	80002391	['ENSMUST00000229168']	1	1	4	1	4	30036
30042	15	ENSMUSG00000000530	101143638	['ENSMUST00000117984', 'ENSMUST00000121718']	2	2	11	2	7	30042
30043	15	ENSMUSG00000000530	101143639	['ENSMUST00000120028']	1	1	11	2	7	30043
30044	15	ENSMUSG00000000530	101143640	['ENSMUST00000119063']	1	1	11	2	7	30044
30045	15	ENSMUSG00000000530	101145336	['ENSMUST00000000542', 'ENSMUST00000120754']	2	2	11	2	7	30045
30041	15	ENSMUSG00000000530	101142624	['ENSMUST00000128525']	1	1	11	2	7	30041
30038	15	ENSMUSG00000000530	101135311	['ENSMUST00000130432']	1	1	11	2	7	30038
30037	15	ENSMUSG00000000530	101134694	['ENSMUST00000144229']	1	1	11	2	7	30037
30040	15	ENSMUSG00000000530	101137032	['ENSMUST00000128868']	1	1	11	2	7	30040
30039	15	ENSMUSG00000000530	101135462	['ENSMUST00000124151']	1	1	11	2	7	30039
30046	15	ENSMUSG00000000531	101232756	['ENSMUST00000000543']	1	1	1	1	1	30046
30047	15	ENSMUSG00000000532	101213684	['ENSMUST00000000544']	1	1	1	1	1	30047
11288	11	ENSMUSG00000000538	60226714	['ENSMUST00000095254']	1	1	11	4	5	11288
11289	11	ENSMUSG00000000538	60226715	['ENSMUST00000093048', 'ENSMUST00000093046', 'ENSMUST00000102683', 'ENSMUST00000153920']	4	4	11	4	5	11289
11290	11	ENSMUSG00000000538	60229603	['ENSMUST00000151284']	1	1	11	4	5	11290
11291	11	ENSMUSG00000000538	60229902	['ENSMUST00000133420', 'ENSMUST00000143124']	2	2	11	4	5	11291
11292	11	ENSMUSG00000000538	60240570	['ENSMUST00000064019']	1	1	11	4	5	11292
11293	11	ENSMUSG00000000538	60240937	['ENSMUST00000102682']	1	1	11	4	5	11293
11294	11	ENSMUSG00000000538	60252831	['ENSMUST00000142225']	1	1	11	4	5	11294
0	1	ENSMUSG00000000544	166154136	['ENSMUST00000027847']	1	1	4	1	4	0
1	1	ENSMUSG00000000544	166157529	['ENSMUST00000166159']	1	1	4	1	4	1
2	1	ENSMUSG00000000544	166166509	['ENSMUST00000166860']	1	1	4	1	4	2
3	1	ENSMUSG00000000544	166166510	['ENSMUST00000060833']	1	1	4	1	4	3
30049	15	ENSMUSG00000000552	103313908	['ENSMUST00000229551']	1	1	3	2	1	30049
30048	15	ENSMUSG00000000552	103313895	['ENSMUST00000229373', 'ENSMUST00000168828']	2	2	3	2	1	30048
30052	15	ENSMUSG00000000555	103355926	['ENSMUST00000230460']	1	1	4	2	2	30052
30051	15	ENSMUSG00000000555	103350617	['ENSMUST00000230775']	1	1	4	2	2	30051
30050	15	ENSMUSG00000000555	103344286	['ENSMUST00000215331', 'ENSMUST00000023128']	2	2	4	2	2	30050
64183	5	ENSMUSG00000000560	70957597	['ENSMUST00000197284']	1	1	6	1	6	64183
64184	5	ENSMUSG00000000560	70959481	['ENSMUST00000198625']	1	1	6	1	6	64184
64185	5	ENSMUSG00000000560	70960955	['ENSMUST00000197124']	1	1	6	1	6	64185
64186	5	ENSMUSG00000000560	70961061	['ENSMUST00000000572']	1	1	6	1	6	64186
64187	5	ENSMUSG00000000560	70973455	['ENSMUST00000199861']	1	1	6	1	6	64187
64188	5	ENSMUSG00000000560	71091750	['ENSMUST00000199012']	1	1	6	1	6	64188
53511	3	ENSMUSG00000000561	105970037	['ENSMUST00000130994']	1	1	5	1	5	53511
53507	3	ENSMUSG00000000561	105965551	['ENSMUST00000151263']	1	1	5	1	5	53507
53510	3	ENSMUSG00000000561	105969760	['ENSMUST00000010278']	1	1	5	1	5	53510
53509	3	ENSMUSG00000000561	105967527	['ENSMUST00000128005']	1	1	5	1	5	53509
53508	3	ENSMUSG00000000561	105966092	['ENSMUST00000127464']	1	1	5	1	5	53508
53514	3	ENSMUSG00000000562	105908926	['ENSMUST00000000574']	1	1	3	1	3	53514
53513	3	ENSMUSG00000000562	105908353	['ENSMUST00000164730']	1	1	3	1	3	53513
53512	3	ENSMUSG00000000562	105906357	['ENSMUST00000197613']	1	1	3	1	3	53512
53517	3	ENSMUSG00000000563	105942898	['ENSMUST00000199311']	1	1	6	1	6	53517
53518	3	ENSMUSG00000000563	105953669	['ENSMUST00000153666']	1	1	6	1	6	53518
53519	3	ENSMUSG00000000563	105953827	['ENSMUST00000143022']	1	1	6	1	6	53519
53516	3	ENSMUSG00000000563	105942702	['ENSMUST00000133320']	1	1	6	1	6	53516
53520	3	ENSMUSG00000000563	105958591	['ENSMUST00000123959']	1	1	6	1	6	53520
53515	3	ENSMUSG00000000563	105942698	['ENSMUST00000118209']	1	1	6	1	6	53515
11295	11	ENSMUSG00000000567	112787760	['ENSMUST00000000579']	1	1	1	1	1	11295
64189	5	ENSMUSG00000000568	99955935	['ENSMUST00000172361']	1	1	11	1	11	64189
64190	5	ENSMUSG00000000568	99960598	['ENSMUST00000019128']	1	1	11	1	11	64190
64191	5	ENSMUSG00000000568	99960998	['ENSMUST00000112939']	1	1	11	1	11	64191
64192	5	ENSMUSG00000000568	99961002	['ENSMUST00000072750']	1	1	11	1	11	64192
64193	5	ENSMUSG00000000568	99961003	['ENSMUST00000171106']	1	1	11	1	11	64193
64194	5	ENSMUSG00000000568	99961151	['ENSMUST00000171640']	1	1	11	1	11	64194
64195	5	ENSMUSG00000000568	99961168	['ENSMUST00000164833']	1	1	11	1	11	64195
64196	5	ENSMUSG00000000568	99962283	['ENSMUST00000168396']	1	1	11	1	11	64196
64197	5	ENSMUSG00000000568	99964743	['ENSMUST00000170654']	1	1	11	1	11	64197
64198	5	ENSMUSG00000000568	99966027	['ENSMUST00000171786']	1	1	11	1	11	64198
64199	5	ENSMUSG00000000568	99967308	['ENSMUST00000170912']	1	1	11	1	11	64199
37316	17	ENSMUSG00000000579	6603934	['ENSMUST00000149027']	1	1	4	1	4	37316
37319	17	ENSMUSG00000000579	6609774	['ENSMUST00000138598']	1	1	4	1	4	37319
37317	17	ENSMUSG00000000579	6607549	['ENSMUST00000124894']	1	1	4	1	4	37317
37318	17	ENSMUSG00000000579	6609679	['ENSMUST00000092966']	1	1	4	1	4	37318
11296	11	ENSMUSG00000000581	17262910	['ENSMUST00000131227']	1	1	5	1	5	11296
11297	11	ENSMUSG00000000581	17264294	['ENSMUST00000135568']	1	1	5	1	5	11297
11298	11	ENSMUSG00000000581	17266560	['ENSMUST00000130330']	1	1	5	1	5	11298
11299	11	ENSMUSG00000000581	17266624	['ENSMUST00000156784']	1	1	5	1	5	11299
11300	11	ENSMUSG00000000581	17269176	['ENSMUST00000000594']	1	1	5	1	5	11300
11301	11	ENSMUSG00000000594	55113029	['ENSMUST00000000608']	1	1	1	1	1	11301
64210	5	ENSMUSG00000000600	3845564	['ENSMUST00000200386']	1	1	12	2	10	64210
64209	5	ENSMUSG00000000600	3844303	['ENSMUST00000171023']	1	1	12	2	10	64209
64205	5	ENSMUSG00000000600	3825071	['ENSMUST00000199234']	1	1	12	2	10	64205
64204	5	ENSMUSG00000000600	3819952	['ENSMUST00000197611']	1	1	12	2	10	64204
64208	5	ENSMUSG00000000600	3841359	['ENSMUST00000080085', 'ENSMUST00000200577']	2	2	12	2	10	64208
64207	5	ENSMUSG00000000600	3841284	['ENSMUST00000199845']	1	1	12	2	10	64207
64206	5	ENSMUSG00000000600	3831018	['ENSMUST00000200004']	1	1	12	2	10	64206
64201	5	ENSMUSG00000000600	3811509	['ENSMUST00000196098']	1	1	12	2	10	64201
64202	5	ENSMUSG00000000600	3811716	['ENSMUST00000199475']	1	1	12	2	10	64202
64203	5	ENSMUSG00000000600	3818569	['ENSMUST00000197742']	1	1	12	2	10	64203
64200	5	ENSMUSG00000000600	3809709	['ENSMUST00000198079']	1	1	12	2	10	64200
76793	7	ENSMUSG00000000605	7284055	['ENSMUST00000210061']	1	1	10	2	8	76793
76795	7	ENSMUSG00000000605	7284102	['ENSMUST00000210594']	1	1	10	2	8	76795
76796	7	ENSMUSG00000000605	7291315	['ENSMUST00000211574']	1	1	10	2	8	76796
76797	7	ENSMUSG00000000605	7294019	['ENSMUST00000210362']	1	1	10	2	8	76797
76798	7	ENSMUSG00000000605	7294543	['ENSMUST00000211551']	1	1	10	2	8	76798
76799	7	ENSMUSG00000000605	7295064	['ENSMUST00000209916']	1	1	10	2	8	76799
76792	7	ENSMUSG00000000605	7282309	['ENSMUST00000000619']	1	1	10	2	8	76792
76800	7	ENSMUSG00000000605	7298001	['ENSMUST00000210989', 'ENSMUST00000210809']	2	2	10	2	8	76800
76794	7	ENSMUSG00000000605	7284062	['ENSMUST00000210444']	1	1	10	2	8	76794
25765	14	ENSMUSG00000000606	51418882	['ENSMUST00000022438']	1	1	4	2	2	25765
25767	14	ENSMUSG00000000606	51419527	['ENSMUST00000163019']	1	1	4	2	2	25767
25766	14	ENSMUSG00000000606	51419377	['ENSMUST00000228139', 'ENSMUST00000159674']	2	2	4	2	2	25766
11302	11	ENSMUSG00000000617	50852438	['ENSMUST00000156890']	1	1	4	1	4	11302
11305	11	ENSMUSG00000000617	50866208	['ENSMUST00000126890']	1	1	4	1	4	11305
11304	11	ENSMUSG00000000617	50866206	['ENSMUST00000171427']	1	1	4	1	4	11304
11303	11	ENSMUSG00000000617	50866177	['ENSMUST00000000631']	1	1	4	1	4	11303
71072	6	ENSMUSG00000000627	82916222	['ENSMUST00000203911']	1	1	4	1	4	71072
71073	6	ENSMUSG00000000627	82918601	['ENSMUST00000203271']	1	1	4	1	4	71073
71071	6	ENSMUSG00000000627	82914084	['ENSMUST00000125579']	1	1	4	1	4	71071
71070	6	ENSMUSG00000000627	82911885	['ENSMUST00000000641']	1	1	4	1	4	71070
71076	6	ENSMUSG00000000628	82727310	['ENSMUST00000170833']	1	1	4	1	4	71076
71075	6	ENSMUSG00000000628	82725062	['ENSMUST00000168725']	1	1	4	1	4	71075
71074	6	ENSMUSG00000000628	82725025	['ENSMUST00000000642']	1	1	4	1	4	71074
71077	6	ENSMUSG00000000628	82760117	['ENSMUST00000169270']	1	1	4	1	4	71077
11308	11	ENSMUSG00000000631	77815891	['ENSMUST00000151373']	1	1	24	7	17	11308
11323	11	ENSMUSG00000000631	77865980	['ENSMUST00000108375', 'ENSMUST00000108376', 'ENSMUST00000102488', 'ENSMUST00000092887', 'ENSMUST00000000645', 'ENSMUST00000172303', 'ENSMUST00000167856']	7	7	24	7	17	11323
11309	11	ENSMUSG00000000631	77827641	['ENSMUST00000154892']	1	1	24	7	17	11309
11322	11	ENSMUSG00000000631	77865837	['ENSMUST00000100794']	1	1	24	7	17	11322
11319	11	ENSMUSG00000000631	77865142	['ENSMUST00000168348']	1	1	24	7	17	11319
11320	11	ENSMUSG00000000631	77865143	['ENSMUST00000169105']	1	1	24	7	17	11320
11307	11	ENSMUSG00000000631	77780195	['ENSMUST00000100795']	1	1	24	7	17	11307
11306	11	ENSMUSG00000000631	77777406	['ENSMUST00000164315']	1	1	24	7	17	11306
11310	11	ENSMUSG00000000631	77841568	['ENSMUST00000134196']	1	1	24	7	17	11310
11311	11	ENSMUSG00000000631	77844878	['ENSMUST00000100443']	1	1	24	7	17	11311
11312	11	ENSMUSG00000000631	77853325	['ENSMUST00000130956']	1	1	24	7	17	11312
11318	11	ENSMUSG00000000631	77865109	['ENSMUST00000130305']	1	1	24	7	17	11318
11313	11	ENSMUSG00000000631	77853454	['ENSMUST00000135045']	1	1	24	7	17	11313
11314	11	ENSMUSG00000000631	77864837	['ENSMUST00000092884']	1	1	24	7	17	11314
11315	11	ENSMUSG00000000631	77864848	['ENSMUST00000130627']	1	1	24	7	17	11315
11316	11	ENSMUSG00000000631	77865056	['ENSMUST00000164334']	1	1	24	7	17	11316
11317	11	ENSMUSG00000000631	77865076	['ENSMUST00000142571']	1	1	24	7	17	11317
11321	11	ENSMUSG00000000631	77865195	['ENSMUST00000135375']	1	1	24	7	17	11321
11329	11	ENSMUSG00000000632	77979040	['ENSMUST00000000646']	1	1	9	3	6	11329
11328	11	ENSMUSG00000000632	77978061	['ENSMUST00000155087']	1	1	9	3	6	11328
11324	11	ENSMUSG00000000632	77954762	['ENSMUST00000138346']	1	1	9	3	6	11324
11325	11	ENSMUSG00000000632	77964091	['ENSMUST00000138749']	1	1	9	3	6	11325
11326	11	ENSMUSG00000000632	77974374	['ENSMUST00000126866']	1	1	9	3	6	11326
11327	11	ENSMUSG00000000632	77974488	['ENSMUST00000140630']	1	1	9	3	6	11327
11330	11	ENSMUSG00000000632	77979048	['ENSMUST00000093995', 'ENSMUST00000142542', 'ENSMUST00000151982']	3	3	9	3	6	11330
37320	17	ENSMUSG00000000673	83831356	['ENSMUST00000000687']	1	1	1	1	1	37320
58523	4	ENSMUSG00000000682	134082448	['ENSMUST00000145122']	1	1	3	1	3	58523
58524	4	ENSMUSG00000000682	134093536	['ENSMUST00000000696']	1	1	3	1	3	58524
58525	4	ENSMUSG00000000682	134094076	['ENSMUST00000137445']	1	1	3	1	3	58525
11332	11	ENSMUSG00000000686	77538605	['ENSMUST00000147386']	1	1	3	1	3	11332
11333	11	ENSMUSG00000000686	77538607	['ENSMUST00000145676']	1	1	3	1	3	11333
11331	11	ENSMUSG00000000686	77520045	['ENSMUST00000094004']	1	1	3	1	3	11331
11334	11	ENSMUSG00000000690	96301568	['ENSMUST00000000704']	1	1	2	1	2	11334
11335	11	ENSMUSG00000000690	96301569	['ENSMUST00000173432']	1	1	2	1	2	11335
71081	6	ENSMUSG00000000693	83052562	['ENSMUST00000000707', 'ENSMUST00000101257']	2	2	5	2	3	71081
71079	6	ENSMUSG00000000693	83045096	['ENSMUST00000204318']	1	1	5	2	3	71079
71080	6	ENSMUSG00000000693	83050667	['ENSMUST00000155502']	1	1	5	2	3	71080
71078	6	ENSMUSG00000000693	83037555	['ENSMUST00000152679']	1	1	5	2	3	71078
17953	12	ENSMUSG00000000701	105181145	['ENSMUST00000000717']	1	1	1	1	1	17953
21659	13	ENSMUSG00000000706	23456992	['ENSMUST00000041674']	1	1	3	1	3	21659
21660	13	ENSMUSG00000000706	23463748	['ENSMUST00000110434']	1	1	3	1	3	21660
21661	13	ENSMUSG00000000706	23464244	['ENSMUST00000225831']	1	1	3	1	3	21661
37327	17	ENSMUSG00000000708	53672720	['ENSMUST00000000724']	1	1	7	1	7	37327
37326	17	ENSMUSG00000000708	53672071	['ENSMUST00000166525']	1	1	7	1	7	37326
37324	17	ENSMUSG00000000708	53663674	['ENSMUST00000172160']	1	1	7	1	7	37324
37323	17	ENSMUSG00000000708	53663649	['ENSMUST00000167092']	1	1	7	1	7	37323
37322	17	ENSMUSG00000000708	53638422	['ENSMUST00000164390']	1	1	7	1	7	37322
37321	17	ENSMUSG00000000708	53624491	['ENSMUST00000163648']	1	1	7	1	7	37321
37325	17	ENSMUSG00000000708	53670687	['ENSMUST00000171072']	1	1	7	1	7	37325
6270	10	ENSMUSG00000000711	128677175	['ENSMUST00000000727']	1	1	2	1	2	6270
6271	10	ENSMUSG00000000711	128681803	['ENSMUST00000220593']	1	1	2	1	2	6271
11336	11	ENSMUSG00000000724	77718615	['ENSMUST00000124178']	1	1	2	1	2	11336
11337	11	ENSMUSG00000000724	77718627	['ENSMUST00000078623']	1	1	2	1	2	11337
6272	10	ENSMUSG00000000730	78045903	['ENSMUST00000135316']	1	1	8	3	3	6272
6273	10	ENSMUSG00000000730	78057368	['ENSMUST00000144446']	1	1	8	3	3	6273
6274	10	ENSMUSG00000000730	78063615	['ENSMUST00000131825', 'ENSMUST00000139539', 'ENSMUST00000123940']	3	3	8	3	3	6274
6275	10	ENSMUSG00000000730	78063616	['ENSMUST00000151242']	1	1	8	3	3	6275
6276	10	ENSMUSG00000000730	78063622	['ENSMUST00000138785', 'ENSMUST00000000746']	2	2	8	3	3	6276
6278	10	ENSMUSG00000000731	78030023	['ENSMUST00000143548', 'ENSMUST00000131028']	2	2	16	7	2	6278
6281	10	ENSMUSG00000000731	78031855	['ENSMUST00000143452']	1	1	16	7	2	6281
6280	10	ENSMUSG00000000731	78030071	['ENSMUST00000143735', 'ENSMUST00000154374']	2	2	16	7	2	6280
6279	10	ENSMUSG00000000731	78030031	['ENSMUST00000155021', 'ENSMUST00000140636', 'ENSMUST00000148469', 'ENSMUST00000019257', 'ENSMUST00000105395', 'ENSMUST00000156417', 'ENSMUST00000105396']	7	7	16	7	2	6279
6282	10	ENSMUSG00000000731	78036264	['ENSMUST00000141255']	1	1	16	7	2	6282
6277	10	ENSMUSG00000000731	78030022	['ENSMUST00000145975', 'ENSMUST00000130972', 'ENSMUST00000128241']	3	3	16	7	2	6277
6285	10	ENSMUSG00000000732	78083913	['ENSMUST00000219038']	1	1	4	2	2	6285
6283	10	ENSMUSG00000000732	78075590	['ENSMUST00000217675']	1	1	4	2	2	6283
6284	10	ENSMUSG00000000732	78079525	['ENSMUST00000105393', 'ENSMUST00000219633']	2	2	4	2	2	6284
85691	8	ENSMUSG00000000738	123091716	['ENSMUST00000152972']	1	1	13	3	8	85691
85692	8	ENSMUSG00000000738	123093658	['ENSMUST00000130787']	1	1	13	3	8	85692
85693	8	ENSMUSG00000000738	123097751	['ENSMUST00000128803']	1	1	13	3	8	85693
85694	8	ENSMUSG00000000738	123097753	['ENSMUST00000153285', 'ENSMUST00000128234', 'ENSMUST00000135991']	3	3	13	3	8	85694
85689	8	ENSMUSG00000000738	123088962	['ENSMUST00000153492']	1	1	13	3	8	85689
85688	8	ENSMUSG00000000738	123079987	['ENSMUST00000142541']	1	1	13	3	8	85688
85695	8	ENSMUSG00000000738	123097755	['ENSMUST00000212364']	1	1	13	3	8	85695
85690	8	ENSMUSG00000000738	123088988	['ENSMUST00000142150']	1	1	13	3	8	85690
85696	8	ENSMUSG00000000738	123097760	['ENSMUST00000125975', 'ENSMUST00000149248']	2	2	13	3	8	85696
85687	8	ENSMUSG00000000738	123070690	['ENSMUST00000108868']	1	1	13	3	8	85687
85697	8	ENSMUSG00000000739	123140192	['ENSMUST00000000755']	1	1	6	1	6	85697
85698	8	ENSMUSG00000000739	123142849	['ENSMUST00000122819']	1	1	6	1	6	85698
85699	8	ENSMUSG00000000739	123145446	['ENSMUST00000137998']	1	1	6	1	6	85699
85700	8	ENSMUSG00000000739	123148120	['ENSMUST00000146007']	1	1	6	1	6	85700
85701	8	ENSMUSG00000000739	123157001	['ENSMUST00000126951']	1	1	6	1	6	85701
85702	8	ENSMUSG00000000739	123157271	['ENSMUST00000152722']	1	1	6	1	6	85702
85703	8	ENSMUSG00000000740	123103641	['ENSMUST00000152444']	1	1	5	2	3	85703
85704	8	ENSMUSG00000000740	123104464	['ENSMUST00000132275']	1	1	5	2	3	85704
85705	8	ENSMUSG00000000740	123105231	['ENSMUST00000212887']	1	1	5	2	3	85705
85706	8	ENSMUSG00000000740	123105244	['ENSMUST00000000756', 'ENSMUST00000129311']	2	2	5	2	3	85706
85707	8	ENSMUSG00000000743	123204264	['ENSMUST00000000759']	1	1	4	1	4	85707
85710	8	ENSMUSG00000000743	123209587	['ENSMUST00000172336']	1	1	4	1	4	85710
85709	8	ENSMUSG00000000743	123208079	['ENSMUST00000212107']	1	1	4	1	4	85709
85708	8	ENSMUSG00000000743	123205605	['ENSMUST00000167655']	1	1	4	1	4	85708
11341	11	ENSMUSG00000000751	75316040	['ENSMUST00000154894']	1	1	5	1	5	11341
11339	11	ENSMUSG00000000751	75300350	['ENSMUST00000000767']	1	1	5	1	5	11339
11342	11	ENSMUSG00000000751	75341978	['ENSMUST00000149365']	1	1	5	1	5	11342
11340	11	ENSMUSG00000000751	75301305	['ENSMUST00000135770']	1	1	5	1	5	11340
11338	11	ENSMUSG00000000751	75298166	['ENSMUST00000092907']	1	1	5	1	5	11338
11343	11	ENSMUSG00000000753	75409769	['ENSMUST00000000769']	1	1	8	1	8	11343
11344	11	ENSMUSG00000000753	75410064	['ENSMUST00000168902']	1	1	8	1	8	11344
11345	11	ENSMUSG00000000753	75410221	['ENSMUST00000167281']	1	1	8	1	8	11345
11346	11	ENSMUSG00000000753	75413914	['ENSMUST00000138661']	1	1	8	1	8	11346
11347	11	ENSMUSG00000000753	75413973	['ENSMUST00000139403']	1	1	8	1	8	11347
11348	11	ENSMUSG00000000753	75414921	['ENSMUST00000137103']	1	1	8	1	8	11348
11349	11	ENSMUSG00000000753	75415470	['ENSMUST00000125982']	1	1	8	1	8	11349
11350	11	ENSMUSG00000000753	75416316	['ENSMUST00000155009']	1	1	8	1	8	11350
85715	8	ENSMUSG00000000759	12630410	['ENSMUST00000167547']	1	1	9	2	7	85715
85712	8	ENSMUSG00000000759	12614279	['ENSMUST00000168657']	1	1	9	2	7	85712
85711	8	ENSMUSG00000000759	12614277	['ENSMUST00000164774', 'ENSMUST00000000776']	2	2	9	2	7	85711
85714	8	ENSMUSG00000000759	12621799	['ENSMUST00000164971']	1	1	9	2	7	85714
85716	8	ENSMUSG00000000759	12649911	['ENSMUST00000164861']	1	1	9	2	7	85716
85713	8	ENSMUSG00000000759	12615167	['ENSMUST00000164611']	1	1	9	2	7	85713
85717	8	ENSMUSG00000000759	12654253	['ENSMUST00000165321']	1	1	9	2	7	85717
85718	8	ENSMUSG00000000759	12654288	['ENSMUST00000172056']	1	1	9	2	7	85718
6305	10	ENSMUSG00000000766	7037198	['ENSMUST00000154941']	1	1	31	4	21	6305
6289	10	ENSMUSG00000000766	6832793	['ENSMUST00000105603']	1	1	31	4	21	6289
6288	10	ENSMUSG00000000766	6830639	['ENSMUST00000105602']	1	1	31	4	21	6288
6287	10	ENSMUSG00000000766	6828964	['ENSMUST00000143875']	1	1	31	4	21	6287
6286	10	ENSMUSG00000000766	6828911	['ENSMUST00000133486']	1	1	31	4	21	6286
6306	10	ENSMUSG00000000766	7037201	['ENSMUST00000105615', 'ENSMUST00000052751']	2	2	31	4	21	6306
6304	10	ENSMUSG00000000766	7037177	['ENSMUST00000105601', 'ENSMUST00000129954']	2	2	31	4	21	6304
6303	10	ENSMUSG00000000766	6979764	['ENSMUST00000123861']	1	1	31	4	21	6303
6302	10	ENSMUSG00000000766	6979754	['ENSMUST00000135502']	1	1	31	4	21	6302
6290	10	ENSMUSG00000000766	6832987	['ENSMUST00000078634']	1	1	31	4	21	6290
6300	10	ENSMUSG00000000766	6850613	['ENSMUST00000105607']	1	1	31	4	21	6300
6310	10	ENSMUSG00000000766	7038198	['ENSMUST00000105611']	1	1	31	4	21	6310
6309	10	ENSMUSG00000000766	7037546	['ENSMUST00000063036']	1	1	31	4	21	6309
6308	10	ENSMUSG00000000766	7037482	['ENSMUST00000144264', 'ENSMUST00000141897']	2	2	31	4	21	6308
6307	10	ENSMUSG00000000766	7037462	['ENSMUST00000129221']	1	1	31	4	21	6307
6301	10	ENSMUSG00000000766	6979704	['ENSMUST00000147171']	1	1	31	4	21	6301
6292	10	ENSMUSG00000000766	6839919	['ENSMUST00000092731']	1	1	31	4	21	6292
6293	10	ENSMUSG00000000766	6839954	['ENSMUST00000105604']	1	1	31	4	21	6293
6291	10	ENSMUSG00000000766	6838680	['ENSMUST00000000783']	1	1	31	4	21	6291
6295	10	ENSMUSG00000000766	6841380	['ENSMUST00000154906']	1	1	31	4	21	6295
6296	10	ENSMUSG00000000766	6841537	['ENSMUST00000105605']	1	1	31	4	21	6296
6297	10	ENSMUSG00000000766	6849858	['ENSMUST00000105597', 'ENSMUST00000150374', 'ENSMUST00000056385', 'ENSMUST00000092734']	4	4	31	4	21	6297
6298	10	ENSMUSG00000000766	6849987	['ENSMUST00000148625']	1	1	31	4	21	6298
6299	10	ENSMUSG00000000766	6850348	['ENSMUST00000152674']	1	1	31	4	21	6299
6294	10	ENSMUSG00000000766	6841362	['ENSMUST00000092729']	1	1	31	4	21	6294
25768	14	ENSMUSG00000000776	70438757	['ENSMUST00000000793']	1	1	6	1	6	25768
25769	14	ENSMUSG00000000776	70438796	['ENSMUST00000180358']	1	1	6	1	6	25769
25770	14	ENSMUSG00000000776	70439361	['ENSMUST00000226523']	1	1	6	1	6	25770
25771	14	ENSMUSG00000000776	70440342	['ENSMUST00000227985']	1	1	6	1	6	25771
25772	14	ENSMUSG00000000776	70441073	['ENSMUST00000227748']	1	1	6	1	6	25772
25773	14	ENSMUSG00000000776	70442857	['ENSMUST00000226549']	1	1	6	1	6	25773
11352	11	ENSMUSG00000000782	52253236	['ENSMUST00000109071']	1	1	2	1	2	11352
11351	11	ENSMUSG00000000782	52252371	['ENSMUST00000086844']	1	1	2	1	2	11351
96888	X	ENSMUSG00000000787	13292022	['ENSMUST00000153851']	1	1	5	1	5	96888
96887	X	ENSMUSG00000000787	13289915	['ENSMUST00000149639']	1	1	5	1	5	96887
96889	X	ENSMUSG00000000787	13294052	['ENSMUST00000000804']	1	1	5	1	5	96889
96886	X	ENSMUSG00000000787	13288852	['ENSMUST00000123096']	1	1	5	1	5	96886
96885	X	ENSMUSG00000000787	13287872	['ENSMUST00000153611']	1	1	5	1	5	96885
85719	8	ENSMUSG00000000791	70811201	['ENSMUST00000212146']	1	1	6	2	2	85719
85720	8	ENSMUSG00000000791	70813699	['ENSMUST00000212251']	1	1	6	2	2	85720
85721	8	ENSMUSG00000000791	70813923	['ENSMUST00000211936', 'ENSMUST00000212826']	2	2	6	2	2	85721
85722	8	ENSMUSG00000000791	70821424	['ENSMUST00000000808', 'ENSMUST00000212657']	2	2	6	2	2	85722
85723	8	ENSMUSG00000000792	70882889	['ENSMUST00000000809']	1	1	1	1	1	85723
53522	3	ENSMUSG00000000794	89675132	['ENSMUST00000124584']	1	1	2	1	2	53522
53521	3	ENSMUSG00000000794	89667761	['ENSMUST00000000811']	1	1	2	1	2	53521
11354	11	ENSMUSG00000000804	84985647	['ENSMUST00000000821']	1	1	9	1	9	11354
11361	11	ENSMUSG00000000804	85103680	['ENSMUST00000174809']	1	1	9	1	9	11361
11360	11	ENSMUSG00000000804	85100224	['ENSMUST00000172595']	1	1	9	1	9	11360
11355	11	ENSMUSG00000000804	84986270	['ENSMUST00000173156']	1	1	9	1	9	11355
11356	11	ENSMUSG00000000804	85027161	['ENSMUST00000174602']	1	1	9	1	9	11356
11357	11	ENSMUSG00000000804	85036488	['ENSMUST00000172515']	1	1	9	1	9	11357
11358	11	ENSMUSG00000000804	85050192	['ENSMUST00000172950']	1	1	9	1	9	11358
11359	11	ENSMUSG00000000804	85081176	['ENSMUST00000173271']	1	1	9	1	9	11359
11353	11	ENSMUSG00000000804	84984442	['ENSMUST00000108075']	1	1	9	1	9	11353
11366	11	ENSMUSG00000000805	84966044	['ENSMUST00000103194', 'ENSMUST00000108076']	2	2	6	2	4	11366
11365	11	ENSMUSG00000000805	84964563	['ENSMUST00000150596']	1	1	6	2	4	11365
11363	11	ENSMUSG00000000805	84962555	['ENSMUST00000139416']	1	1	6	2	4	11363
11362	11	ENSMUSG00000000805	84961918	['ENSMUST00000138331']	1	1	6	2	4	11362
11364	11	ENSMUSG00000000805	84964228	['ENSMUST00000127827']	1	1	6	2	4	11364
71082	6	ENSMUSG00000000811	89675529	['ENSMUST00000000828', 'ENSMUST00000101171']	2	2	2	2	0	71082
5	1	ENSMUSG00000000817	161781422	['ENSMUST00000193648']	1	1	2	1	2	5
4	1	ENSMUSG00000000817	161780689	['ENSMUST00000000834']	1	1	2	1	2	4
45278	2	ENSMUSG00000000823	181590523	['ENSMUST00000153998']	1	1	10	1	10	45278
45277	2	ENSMUSG00000000823	181590024	['ENSMUST00000133598']	1	1	10	1	10	45277
45276	2	ENSMUSG00000000823	181588067	['ENSMUST00000131866']	1	1	10	1	10	45276
45275	2	ENSMUSG00000000823	181587117	['ENSMUST00000132538']	1	1	10	1	10	45275
45274	2	ENSMUSG00000000823	181586721	['ENSMUST00000150552']	1	1	10	1	10	45274
45273	2	ENSMUSG00000000823	181585184	['ENSMUST00000140103']	1	1	10	1	10	45273
45272	2	ENSMUSG00000000823	181585178	['ENSMUST00000135561']	1	1	10	1	10	45272
45271	2	ENSMUSG00000000823	181584590	['ENSMUST00000155947']	1	1	10	1	10	45271
45269	2	ENSMUSG00000000823	181582103	['ENSMUST00000108789']	1	1	10	1	10	45269
45270	2	ENSMUSG00000000823	181582105	['ENSMUST00000128553']	1	1	10	1	10	45270
45284	2	ENSMUSG00000000826	181555133	['ENSMUST00000072334']	1	1	6	1	6	45284
45283	2	ENSMUSG00000000826	181552249	['ENSMUST00000116365']	1	1	6	1	6	45283
45282	2	ENSMUSG00000000826	181552232	['ENSMUST00000108797']	1	1	6	1	6	45282
45281	2	ENSMUSG00000000826	181550258	['ENSMUST00000141523']	1	1	6	1	6	45281
45280	2	ENSMUSG00000000826	181549590	['ENSMUST00000108796']	1	1	6	1	6	45280
45279	2	ENSMUSG00000000826	181548772	['ENSMUST00000152578']	1	1	6	1	6	45279
45286	2	ENSMUSG00000000827	181503150	['ENSMUST00000155589']	1	1	12	1	12	45286
45288	2	ENSMUSG00000000827	181513056	['ENSMUST00000141825']	1	1	12	1	12	45288
45287	2	ENSMUSG00000000827	181508268	['ENSMUST00000183956']	1	1	12	1	12	45287
45289	2	ENSMUSG00000000827	181515115	['ENSMUST00000184588']	1	1	12	1	12	45289
45285	2	ENSMUSG00000000827	181502554	['ENSMUST00000129390']	1	1	12	1	12	45285
45290	2	ENSMUSG00000000827	181515126	['ENSMUST00000184849']	1	1	12	1	12	45290
45295	2	ENSMUSG00000000827	181517962	['ENSMUST00000108800']	1	1	12	1	12	45295
45294	2	ENSMUSG00000000827	181517371	['ENSMUST00000000844']	1	1	12	1	12	45294
45296	2	ENSMUSG00000000827	181517966	['ENSMUST00000149163']	1	1	12	1	12	45296
45292	2	ENSMUSG00000000827	181515387	['ENSMUST00000108799']	1	1	12	1	12	45292
45293	2	ENSMUSG00000000827	181516256	['ENSMUST00000069712']	1	1	12	1	12	45293
45291	2	ENSMUSG00000000827	181515333	['ENSMUST00000130261']	1	1	12	1	12	45291
96890	X	ENSMUSG00000000838	68680085	['ENSMUST00000133327']	1	1	13	6	7	96890
96897	X	ENSMUSG00000000838	68717963	['ENSMUST00000088546', 'ENSMUST00000114656', 'ENSMUST00000114654', 'ENSMUST00000114655', 'ENSMUST00000114657', 'ENSMUST00000114653']	6	6	13	6	7	96897
96896	X	ENSMUSG00000000838	68713323	['ENSMUST00000127993']	1	1	13	6	7	96896
96895	X	ENSMUSG00000000838	68708877	['ENSMUST00000148348']	1	1	13	6	7	96895
96894	X	ENSMUSG00000000838	68706893	['ENSMUST00000146177']	1	1	13	6	7	96894
96893	X	ENSMUSG00000000838	68706190	['ENSMUST00000142584']	1	1	13	6	7	96893
96891	X	ENSMUSG00000000838	68692494	['ENSMUST00000127954']	1	1	13	6	7	96891
96892	X	ENSMUSG00000000838	68698335	['ENSMUST00000141728']	1	1	13	6	7	96892
11372	11	ENSMUSG00000000861	24174123	['ENSMUST00000109516']	1	1	6	1	6	11372
11368	11	ENSMUSG00000000861	24163291	['ENSMUST00000127494']	1	1	6	1	6	11368
11367	11	ENSMUSG00000000861	24090906	['ENSMUST00000124148']	1	1	6	1	6	11367
11369	11	ENSMUSG00000000861	24168429	['ENSMUST00000109514']	1	1	6	1	6	11369
11370	11	ENSMUSG00000000861	24173194	['ENSMUST00000000881']	1	1	6	1	6	11370
11371	11	ENSMUSG00000000861	24173558	['ENSMUST00000118955']	1	1	6	1	6	11371
11374	11	ENSMUSG00000000869	53612460	['ENSMUST00000150568', 'ENSMUST00000140684', 'ENSMUST00000000889']	3	3	4	3	1	11374
11373	11	ENSMUSG00000000869	53602982	['ENSMUST00000127858']	1	1	4	3	1	11373
45298	2	ENSMUSG00000000876	154595246	['ENSMUST00000109703']	1	1	2	1	2	45298
45297	2	ENSMUSG00000000876	154585758	['ENSMUST00000000896']	1	1	2	1	2	45297
96898	X	ENSMUSG00000000881	100806613	['ENSMUST00000148076']	1	1	8	4	4	96898
96899	X	ENSMUSG00000000881	100814830	['ENSMUST00000146772']	1	1	8	4	4	96899
96900	X	ENSMUSG00000000881	100818406	['ENSMUST00000000901']	1	1	8	4	4	96900
96901	X	ENSMUSG00000000881	100818408	['ENSMUST00000113736', 'ENSMUST00000087984', 'ENSMUST00000113735', 'ENSMUST00000151020']	4	4	8	4	4	96901
96902	X	ENSMUSG00000000881	100818410	['ENSMUST00000147863']	1	1	8	4	4	96902
34012	16	ENSMUSG00000000884	18544225	['ENSMUST00000147739']	1	1	13	2	11	34012
34013	16	ENSMUSG00000000884	18552388	['ENSMUST00000139625']	1	1	13	2	11	34013
34014	16	ENSMUSG00000000884	18552438	['ENSMUST00000149035']	1	1	13	2	11	34014
34021	16	ENSMUSG00000000884	18564542	['ENSMUST00000000904']	1	1	13	2	11	34021
34016	16	ENSMUSG00000000884	18552572	['ENSMUST00000129952']	1	1	13	2	11	34016
34017	16	ENSMUSG00000000884	18552584	['ENSMUST00000151253']	1	1	13	2	11	34017
34018	16	ENSMUSG00000000884	18564382	['ENSMUST00000232235']	1	1	13	2	11	34018
34023	16	ENSMUSG00000000884	18566679	['ENSMUST00000090086', 'ENSMUST00000115601']	2	2	13	2	11	34023
34022	16	ENSMUSG00000000884	18566627	['ENSMUST00000167778']	1	1	13	2	11	34022
34020	16	ENSMUSG00000000884	18564540	['ENSMUST00000231621']	1	1	13	2	11	34020
34019	16	ENSMUSG00000000884	18564538	['ENSMUST00000115600']	1	1	13	2	11	34019
34015	16	ENSMUSG00000000884	18552511	['ENSMUST00000124924']	1	1	13	2	11	34015
45300	2	ENSMUSG00000000889	27183200	['ENSMUST00000000910']	1	1	2	1	2	45300
45299	2	ENSMUSG00000000889	27177372	['ENSMUST00000155290']	1	1	2	1	2	45299
6314	10	ENSMUSG00000000901	75927169	['ENSMUST00000219728']	1	1	6	3	3	6314
6311	10	ENSMUSG00000000901	75923222	['ENSMUST00000132869', 'ENSMUST00000120281', 'ENSMUST00000000924']	3	3	6	3	3	6311
6313	10	ENSMUSG00000000901	75926760	['ENSMUST00000133897']	1	1	6	3	3	6313
6312	10	ENSMUSG00000000901	75923223	['ENSMUST00000152222']	1	1	6	3	3	6312
6315	10	ENSMUSG00000000902	75896769	['ENSMUST00000000925']	1	1	6	1	6	6315
6316	10	ENSMUSG00000000902	75896773	['ENSMUST00000133189']	1	1	6	1	6	6316
6317	10	ENSMUSG00000000902	75896775	['ENSMUST00000140408']	1	1	6	1	6	6317
6318	10	ENSMUSG00000000902	75896777	['ENSMUST00000121304']	1	1	6	1	6	6318
6319	10	ENSMUSG00000000902	75897528	['ENSMUST00000140388']	1	1	6	1	6	6319
6320	10	ENSMUSG00000000902	75910264	['ENSMUST00000146555']	1	1	6	1	6	6320
6322	10	ENSMUSG00000000903	75949657	['ENSMUST00000000926']	1	1	2	1	2	6322
6321	10	ENSMUSG00000000903	75949637	['ENSMUST00000121151']	1	1	2	1	2	6321
64212	5	ENSMUSG00000000915	123997399	['ENSMUST00000166258']	1	1	7	1	7	64212
64214	5	ENSMUSG00000000915	124001662	['ENSMUST00000198664']	1	1	7	1	7	64214
64215	5	ENSMUSG00000000915	124001674	['ENSMUST00000166684']	1	1	7	1	7	64215
64216	5	ENSMUSG00000000915	124001688	['ENSMUST00000167325']	1	1	7	1	7	64216
64217	5	ENSMUSG00000000915	124005558	['ENSMUST00000000939']	1	1	7	1	7	64217
64211	5	ENSMUSG00000000915	123989984	['ENSMUST00000167879']	1	1	7	1	7	64211
64213	5	ENSMUSG00000000915	124001007	['ENSMUST00000171407']	1	1	7	1	7	64213
64218	5	ENSMUSG00000000916	135371403	['ENSMUST00000127746']	1	1	9	1	9	64218
64219	5	ENSMUSG00000000916	135371808	['ENSMUST00000126454']	1	1	9	1	9	64219
64221	5	ENSMUSG00000000916	135374065	['ENSMUST00000202422']	1	1	9	1	9	64221
64222	5	ENSMUSG00000000916	135374084	['ENSMUST00000141867']	1	1	9	1	9	64222
64223	5	ENSMUSG00000000916	135374204	['ENSMUST00000170342']	1	1	9	1	9	64223
64224	5	ENSMUSG00000000916	135376143	['ENSMUST00000124453']	1	1	9	1	9	64224
64225	5	ENSMUSG00000000916	135376798	['ENSMUST00000000940']	1	1	9	1	9	64225
64226	5	ENSMUSG00000000916	135376805	['ENSMUST00000131863']	1	1	9	1	9	64226
64220	5	ENSMUSG00000000916	135372541	['ENSMUST00000202792']	1	1	9	1	9	64220
30053	15	ENSMUSG00000000934	75657035	['ENSMUST00000000958']	1	1	3	1	3	30053
30055	15	ENSMUSG00000000934	75667574	['ENSMUST00000230469']	1	1	3	1	3	30055
30054	15	ENSMUSG00000000934	75664071	['ENSMUST00000230774']	1	1	3	1	3	30054
71084	6	ENSMUSG00000000938	52231199	['ENSMUST00000126402']	1	1	4	1	4	71084
71086	6	ENSMUSG00000000938	52232082	['ENSMUST00000142611']	1	1	4	1	4	71086
71083	6	ENSMUSG00000000938	52231197	['ENSMUST00000125581']	1	1	4	1	4	71083
71085	6	ENSMUSG00000000938	52231922	['ENSMUST00000121043']	1	1	4	1	4	71085
71087	6	ENSMUSG00000000942	52189671	['ENSMUST00000101395']	1	1	1	1	1	71087
76801	7	ENSMUSG00000000948	59974149	['ENSMUST00000189432', 'ENSMUST00000179360']	2	2	4	2	2	76801
76803	7	ENSMUSG00000000948	59980510	['ENSMUST00000191491']	1	1	4	2	2	76803
76802	7	ENSMUSG00000000948	59976740	['ENSMUST00000191456']	1	1	4	2	2	76802
25777	14	ENSMUSG00000000957	54436188	['ENSMUST00000197874']	1	1	7	1	7	25777
25774	14	ENSMUSG00000000957	54433265	['ENSMUST00000198679']	1	1	7	1	7	25774
25776	14	ENSMUSG00000000957	54436160	['ENSMUST00000197947']	1	1	7	1	7	25776
25779	14	ENSMUSG00000000957	54441265	['ENSMUST00000089688']	1	1	7	1	7	25779
25778	14	ENSMUSG00000000957	54440479	['ENSMUST00000226710']	1	1	7	1	7	25778
25775	14	ENSMUSG00000000957	54435872	['ENSMUST00000196155']	1	1	7	1	7	25775
25780	14	ENSMUSG00000000957	54445364	['ENSMUST00000225641']	1	1	7	1	7	25780
25783	14	ENSMUSG00000000958	54369445	['ENSMUST00000195970']	1	1	12	2	10	25783
25782	14	ENSMUSG00000000958	54369444	['ENSMUST00000197440']	1	1	12	2	10	25782
25791	14	ENSMUSG00000000958	54408964	['ENSMUST00000195999']	1	1	12	2	10	25791
25781	14	ENSMUSG00000000958	54369442	['ENSMUST00000000984', 'ENSMUST00000226753']	2	2	12	2	10	25781
25790	14	ENSMUSG00000000958	54408827	['ENSMUST00000196215']	1	1	12	2	10	25790
25788	14	ENSMUSG00000000958	54408503	['ENSMUST00000227967']	1	1	12	2	10	25788
25787	14	ENSMUSG00000000958	54379065	['ENSMUST00000200545']	1	1	12	2	10	25787
25786	14	ENSMUSG00000000958	54378995	['ENSMUST00000228488']	1	1	12	2	10	25786
25785	14	ENSMUSG00000000958	54374291	['ENSMUST00000197667']	1	1	12	2	10	25785
25784	14	ENSMUSG00000000958	54373842	['ENSMUST00000196966']	1	1	12	2	10	25784
25789	14	ENSMUSG00000000958	54408535	['ENSMUST00000227334']	1	1	12	2	10	25789
25792	14	ENSMUSG00000000959	54361892	['ENSMUST00000228567']	1	1	5	1	5	25792
25794	14	ENSMUSG00000000959	54367043	['ENSMUST00000196882']	1	1	5	1	5	25794
25795	14	ENSMUSG00000000959	54368637	['ENSMUST00000228719']	1	1	5	1	5	25795
25796	14	ENSMUSG00000000959	54369673	['ENSMUST00000000985']	1	1	5	1	5	25796
25793	14	ENSMUSG00000000959	54364495	['ENSMUST00000198107']	1	1	5	1	5	25793
11379	11	ENSMUSG00000000976	83783754	['ENSMUST00000001002']	1	1	5	1	5	11379
11375	11	ENSMUSG00000000976	83755817	['ENSMUST00000125602']	1	1	5	1	5	11375
11376	11	ENSMUSG00000000976	83765281	['ENSMUST00000127428']	1	1	5	1	5	11376
11377	11	ENSMUSG00000000976	83778917	['ENSMUST00000136572']	1	1	5	1	5	11377
11378	11	ENSMUSG00000000976	83782021	['ENSMUST00000125831']	1	1	5	1	5	11378
11380	11	ENSMUSG00000000982	83647844	['ENSMUST00000001008']	1	1	1	1	1	11380
11383	11	ENSMUSG00000000983	83711348	['ENSMUST00000001009']	1	1	3	1	3	11383
11382	11	ENSMUSG00000000983	83711339	['ENSMUST00000135654']	1	1	3	1	3	11382
11381	11	ENSMUSG00000000983	83710698	['ENSMUST00000139762']	1	1	3	1	3	11381
90532	9	ENSMUSG00000001014	21030595	['ENSMUST00000001040']	1	1	2	1	2	90532
90531	9	ENSMUSG00000001014	21030594	['ENSMUST00000215077']	1	1	2	1	2	90531
53524	3	ENSMUSG00000001016	90482351	['ENSMUST00000198738']	1	1	6	1	6	53524
53526	3	ENSMUSG00000001016	90486388	['ENSMUST00000198641']	1	1	6	1	6	53526
53523	3	ENSMUSG00000001016	90479306	['ENSMUST00000197644']	1	1	6	1	6	53523
53525	3	ENSMUSG00000001016	90485462	['ENSMUST00000198325']	1	1	6	1	6	53525
53527	3	ENSMUSG00000001016	90487963	['ENSMUST00000196769']	1	1	6	1	6	53527
53528	3	ENSMUSG00000001016	90488379	['ENSMUST00000001042']	1	1	6	1	6	53528
53534	3	ENSMUSG00000001017	90502158	['ENSMUST00000146740']	1	1	9	3	6	53534
53533	3	ENSMUSG00000001017	90499695	['ENSMUST00000107342']	1	1	9	3	6	53533
53532	3	ENSMUSG00000001017	90499494	['ENSMUST00000107346']	1	1	9	3	6	53532
53531	3	ENSMUSG00000001017	90498965	['ENSMUST00000049937']	1	1	9	3	6	53531
53530	3	ENSMUSG00000001017	90498958	['ENSMUST00000076639']	1	1	9	3	6	53530
53535	3	ENSMUSG00000001017	90503131	['ENSMUST00000131868']	1	1	9	3	6	53535
53529	3	ENSMUSG00000001017	90498956	['ENSMUST00000107343', 'ENSMUST00000001043', 'ENSMUST00000107344']	3	3	9	3	6	53529
53538	3	ENSMUSG00000001018	90488370	['ENSMUST00000185005']	1	1	5	1	5	53538
53537	3	ENSMUSG00000001018	90488034	['ENSMUST00000149884']	1	1	5	1	5	53537
53539	3	ENSMUSG00000001018	90488373	['ENSMUST00000184877']	1	1	5	1	5	53539
53540	3	ENSMUSG00000001018	90489000	['ENSMUST00000107351']	1	1	5	1	5	53540
53536	3	ENSMUSG00000001018	90488026	['ENSMUST00000107352']	1	1	5	1	5	53536
53541	3	ENSMUSG00000001020	90605833	['ENSMUST00000142476']	1	1	2	1	2	53541
53542	3	ENSMUSG00000001020	90606045	['ENSMUST00000001046']	1	1	2	1	2	53542
53543	3	ENSMUSG00000001021	90585325	['ENSMUST00000199225']	1	1	5	2	3	53543
53546	3	ENSMUSG00000001021	90602702	['ENSMUST00000001047', 'ENSMUST00000196635']	2	2	5	2	3	53546
53545	3	ENSMUSG00000001021	90602524	['ENSMUST00000200290']	1	1	5	2	3	53545
53544	3	ENSMUSG00000001021	90602478	['ENSMUST00000200508']	1	1	5	2	3	53544
53547	3	ENSMUSG00000001023	90611780	['ENSMUST00000107329', 'ENSMUST00000001049']	2	2	2	2	0	53547
53549	3	ENSMUSG00000001025	90614414	['ENSMUST00000001051', 'ENSMUST00000198128']	2	2	4	2	2	53549
53550	3	ENSMUSG00000001025	90624181	['ENSMUST00000200289']	1	1	4	2	2	53550
53548	3	ENSMUSG00000001025	90614007	['ENSMUST00000197189']	1	1	4	2	2	53548
11385	11	ENSMUSG00000001027	106349455	['ENSMUST00000174877']	1	1	2	1	2	11385
11384	11	ENSMUSG00000001027	106318592	['ENSMUST00000021056']	1	1	2	1	2	11384
11387	11	ENSMUSG00000001029	106378560	['ENSMUST00000173795']	1	1	5	1	5	11387
11389	11	ENSMUSG00000001029	106380688	['ENSMUST00000141146']	1	1	5	1	5	11389
11390	11	ENSMUSG00000001029	106381045	['ENSMUST00000106809']	1	1	5	1	5	11390
11388	11	ENSMUSG00000001029	106378806	['ENSMUST00000106813']	1	1	5	1	5	11388
11386	11	ENSMUSG00000001029	106377656	['ENSMUST00000001055']	1	1	5	1	5	11386
11391	11	ENSMUSG00000001034	61488812	['ENSMUST00000152755', 'ENSMUST00000101085', 'ENSMUST00000128478', 'ENSMUST00000125840', 'ENSMUST00000079080', 'ENSMUST00000108714']	6	6	14	6	6	11391
11392	11	ENSMUSG00000001034	61489459	['ENSMUST00000153441']	1	1	14	6	6	11392
11393	11	ENSMUSG00000001034	61491302	['ENSMUST00000126495']	1	1	14	6	6	11393
11394	11	ENSMUSG00000001034	61491556	['ENSMUST00000129272']	1	1	14	6	6	11394
11395	11	ENSMUSG00000001034	61491578	['ENSMUST00000139663']	1	1	14	6	6	11395
11396	11	ENSMUSG00000001034	61491596	['ENSMUST00000135521']	1	1	14	6	6	11396
11397	11	ENSMUSG00000001034	61491606	['ENSMUST00000139932', 'ENSMUST00000123360']	2	2	14	6	6	11397
11398	11	ENSMUSG00000001034	61491642	['ENSMUST00000140779']	1	1	14	6	6	11398
11399	11	ENSMUSG00000001036	61517249	['ENSMUST00000108711', 'ENSMUST00000108712', 'ENSMUST00000001063', 'ENSMUST00000108713']	4	4	13	4	7	11399
11400	11	ENSMUSG00000001036	61517250	['ENSMUST00000179936', 'ENSMUST00000178202']	2	2	13	4	7	11400
11401	11	ENSMUSG00000001036	61523167	['ENSMUST00000148956']	1	1	13	4	7	11401
11402	11	ENSMUSG00000001036	61532664	['ENSMUST00000153984']	1	1	13	4	7	11402
11407	11	ENSMUSG00000001036	61555469	['ENSMUST00000137525']	1	1	13	4	7	11407
11403	11	ENSMUSG00000001036	61534394	['ENSMUST00000151545']	1	1	13	4	7	11403
11406	11	ENSMUSG00000001036	61546749	['ENSMUST00000141335']	1	1	13	4	7	11406
11405	11	ENSMUSG00000001036	61546692	['ENSMUST00000146455']	1	1	13	4	7	11405
11404	11	ENSMUSG00000001036	61546506	['ENSMUST00000147501']	1	1	13	4	7	11404
11409	11	ENSMUSG00000001039	61512931	['ENSMUST00000102657', 'ENSMUST00000140548', 'ENSMUST00000155176', 'ENSMUST00000127889', 'ENSMUST00000146562']	5	5	6	5	1	11409
11408	11	ENSMUSG00000001039	61508428	['ENSMUST00000138057']	1	1	6	5	1	11408
53551	3	ENSMUSG00000001052	129982759	['ENSMUST00000001079']	1	1	9	1	9	53551
53555	3	ENSMUSG00000001052	129990412	['ENSMUST00000165873']	1	1	9	1	9	53555
53558	3	ENSMUSG00000001052	130009785	['ENSMUST00000168908']	1	1	9	1	9	53558
53557	3	ENSMUSG00000001052	130007411	['ENSMUST00000168644']	1	1	9	1	9	53557
53556	3	ENSMUSG00000001052	130007385	['ENSMUST00000165889']	1	1	9	1	9	53556
53553	3	ENSMUSG00000001052	129983612	['ENSMUST00000164758']	1	1	9	1	9	53553
53554	3	ENSMUSG00000001052	129988757	['ENSMUST00000172324']	1	1	9	1	9	53554
53559	3	ENSMUSG00000001052	130041256	['ENSMUST00000168675']	1	1	9	1	9	53559
53552	3	ENSMUSG00000001052	129983443	['ENSMUST00000170163']	1	1	9	1	9	53552
11412	11	ENSMUSG00000001053	51645619	['ENSMUST00000142721']	1	1	3	1	3	11412
11411	11	ENSMUSG00000001053	51645554	['ENSMUST00000156835']	1	1	3	1	3	11411
11410	11	ENSMUSG00000001053	51643063	['ENSMUST00000001080']	1	1	3	1	3	11410
11414	11	ENSMUSG00000001054	51623673	['ENSMUST00000001081']	1	1	4	1	4	11414
11416	11	ENSMUSG00000001054	51629332	['ENSMUST00000132854']	1	1	4	1	4	11416
11415	11	ENSMUSG00000001054	51624039	['ENSMUST00000147009']	1	1	4	1	4	11415
11413	11	ENSMUSG00000001054	51623671	['ENSMUST00000136020']	1	1	4	1	4	11413
11417	11	ENSMUSG00000001056	51623429	['ENSMUST00000001083']	1	1	2	1	2	11417
11418	11	ENSMUSG00000001056	51623714	['ENSMUST00000127405']	1	1	2	1	2	11418
85725	8	ENSMUSG00000001062	123242358	['ENSMUST00000155869', 'ENSMUST00000146136', 'ENSMUST00000117643']	3	3	13	3	8	85725
85724	8	ENSMUSG00000001062	123242356	['ENSMUST00000149490', 'ENSMUST00000122363']	2	2	13	3	8	85724
85727	8	ENSMUSG00000001062	123244947	['ENSMUST00000130275']	1	1	13	3	8	85727
85728	8	ENSMUSG00000001062	123245143	['ENSMUST00000155853']	1	1	13	3	8	85728
85729	8	ENSMUSG00000001062	123246516	['ENSMUST00000127978']	1	1	13	3	8	85729
85730	8	ENSMUSG00000001062	123246857	['ENSMUST00000124508']	1	1	13	3	8	85730
85731	8	ENSMUSG00000001062	123248553	['ENSMUST00000130965']	1	1	13	3	8	85731
85732	8	ENSMUSG00000001062	123248828	['ENSMUST00000137569']	1	1	13	3	8	85732
85733	8	ENSMUSG00000001062	123249712	['ENSMUST00000129591']	1	1	13	3	8	85733
85726	8	ENSMUSG00000001062	123242359	['ENSMUST00000118279']	1	1	13	3	8	85726
85735	8	ENSMUSG00000001065	123257636	['ENSMUST00000150356']	1	1	8	1	8	85735
85736	8	ENSMUSG00000001065	123265070	['ENSMUST00000154450']	1	1	8	1	8	85736
85737	8	ENSMUSG00000001065	123265643	['ENSMUST00000130333']	1	1	8	1	8	85737
85738	8	ENSMUSG00000001065	123267917	['ENSMUST00000147312']	1	1	8	1	8	85738
85739	8	ENSMUSG00000001065	123268122	['ENSMUST00000146158']	1	1	8	1	8	85739
85740	8	ENSMUSG00000001065	123269743	['ENSMUST00000156896']	1	1	8	1	8	85740
85741	8	ENSMUSG00000001065	123269745	['ENSMUST00000001092']	1	1	8	1	8	85741
85734	8	ENSMUSG00000001065	123256538	['ENSMUST00000211828']	1	1	8	1	8	85734
30056	15	ENSMUSG00000001076	99084086	['ENSMUST00000064462']	1	1	1	1	1	30056
64246	5	ENSMUSG00000001082	34636029	['ENSMUST00000137744']	1	1	21	1	21	64246
64247	5	ENSMUSG00000001082	34636594	['ENSMUST00000124668']	1	1	21	1	21	64247
64242	5	ENSMUSG00000001082	34635088	['ENSMUST00000200717']	1	1	21	1	21	64242
64245	5	ENSMUSG00000001082	34635613	['ENSMUST00000138212']	1	1	21	1	21	64245
64231	5	ENSMUSG00000001082	34633649	['ENSMUST00000114329']	1	1	21	1	21	64231
64230	5	ENSMUSG00000001082	34633648	['ENSMUST00000128670']	1	1	21	1	21	64230
64229	5	ENSMUSG00000001082	34633647	['ENSMUST00000130347']	1	1	21	1	21	64229
64234	5	ENSMUSG00000001082	34633995	['ENSMUST00000148270']	1	1	21	1	21	64234
64235	5	ENSMUSG00000001082	34634314	['ENSMUST00000202378']	1	1	21	1	21	64235
64236	5	ENSMUSG00000001082	34634631	['ENSMUST00000202065']	1	1	21	1	21	64236
64237	5	ENSMUSG00000001082	34634655	['ENSMUST00000134156']	1	1	21	1	21	64237
64238	5	ENSMUSG00000001082	34634851	['ENSMUST00000201147']	1	1	21	1	21	64238
64232	5	ENSMUSG00000001082	34633725	['ENSMUST00000137150']	1	1	21	1	21	64232
64239	5	ENSMUSG00000001082	34634932	['ENSMUST00000155577']	1	1	21	1	21	64239
64228	5	ENSMUSG00000001082	34633646	['ENSMUST00000114331']	1	1	21	1	21	64228
64227	5	ENSMUSG00000001082	34633642	['ENSMUST00000001109']	1	1	21	1	21	64227
64240	5	ENSMUSG00000001082	34635057	['ENSMUST00000149657']	1	1	21	1	21	64240
64241	5	ENSMUSG00000001082	34635064	['ENSMUST00000137506']	1	1	21	1	21	64241
64243	5	ENSMUSG00000001082	34635110	['ENSMUST00000126257']	1	1	21	1	21	64243
64244	5	ENSMUSG00000001082	34635386	['ENSMUST00000151247']	1	1	21	1	21	64244
64233	5	ENSMUSG00000001082	34633915	['ENSMUST00000136010']	1	1	21	1	21	64233
58530	4	ENSMUSG00000001089	136549318	['ENSMUST00000001116']	1	1	7	1	7	58530
58528	4	ENSMUSG00000001089	136546394	['ENSMUST00000063021']	1	1	7	1	7	58528
58527	4	ENSMUSG00000001089	136540667	['ENSMUST00000129230']	1	1	7	1	7	58527
58526	4	ENSMUSG00000001089	136521710	['ENSMUST00000142248']	1	1	7	1	7	58526
58531	4	ENSMUSG00000001089	136549319	['ENSMUST00000105849']	1	1	7	1	7	58531
58532	4	ENSMUSG00000001089	136554780	['ENSMUST00000168936']	1	1	7	1	7	58532
58529	4	ENSMUSG00000001089	136549315	['ENSMUST00000170102']	1	1	7	1	7	58529
11419	11	ENSMUSG00000001095	78397087	['ENSMUST00000001122']	1	1	1	1	1	11419
64254	5	ENSMUSG00000001098	114366984	['ENSMUST00000123538']	1	1	7	1	7	64254
64253	5	ENSMUSG00000001098	114366903	['ENSMUST00000135170']	1	1	7	1	7	64253
64252	5	ENSMUSG00000001098	114366883	['ENSMUST00000132646']	1	1	7	1	7	64252
64251	5	ENSMUSG00000001098	114365706	['ENSMUST00000134173']	1	1	7	1	7	64251
64250	5	ENSMUSG00000001098	114365622	['ENSMUST00000001125']	1	1	7	1	7	64250
64248	5	ENSMUSG00000001098	114363567	['ENSMUST00000102581']	1	1	7	1	7	64248
64249	5	ENSMUSG00000001098	114364462	['ENSMUST00000134532']	1	1	7	1	7	64249
11420	11	ENSMUSG00000001100	78513980	['ENSMUST00000136284']	1	1	6	1	6	11420
11425	11	ENSMUSG00000001100	78522736	['ENSMUST00000001127']	1	1	6	1	6	11425
11424	11	ENSMUSG00000001100	78522171	['ENSMUST00000133601']	1	1	6	1	6	11424
11423	11	ENSMUSG00000001100	78519261	['ENSMUST00000151499']	1	1	6	1	6	11423
11422	11	ENSMUSG00000001100	78518585	['ENSMUST00000156754']	1	1	6	1	6	11422
11421	11	ENSMUSG00000001100	78517932	['ENSMUST00000147930']	1	1	6	1	6	11421
11427	11	ENSMUSG00000001103	78505081	['ENSMUST00000001130']	1	1	2	1	2	11427
11426	11	ENSMUSG00000001103	78505074	['ENSMUST00000125670']	1	1	2	1	2	11426
11432	11	ENSMUSG00000001105	78541737	['ENSMUST00000128788']	1	1	5	1	5	11432
11428	11	ENSMUSG00000001105	78541376	['ENSMUST00000050366']	1	1	5	1	5	11428
11429	11	ENSMUSG00000001105	78541484	['ENSMUST00000152016']	1	1	5	1	5	11429
11430	11	ENSMUSG00000001105	78541485	['ENSMUST00000137120']	1	1	5	1	5	11430
11431	11	ENSMUSG00000001105	78541489	['ENSMUST00000108275']	1	1	5	1	5	11431
6323	10	ENSMUSG00000001119	76708792	['ENSMUST00000001147']	1	1	2	1	2	6323
6324	10	ENSMUSG00000001119	76715016	['ENSMUST00000137599']	1	1	2	1	2	6324
6332	10	ENSMUSG00000001120	76797848	['ENSMUST00000165571']	1	1	9	2	7	6332
6331	10	ENSMUSG00000001120	76789803	['ENSMUST00000171437']	1	1	9	2	7	6331
6330	10	ENSMUSG00000001120	76763305	['ENSMUST00000092393']	1	1	9	2	7	6330
6329	10	ENSMUSG00000001120	76762370	['ENSMUST00000173854']	1	1	9	2	7	6329
6327	10	ENSMUSG00000001120	76761860	['ENSMUST00000105411']	1	1	9	2	7	6327
6326	10	ENSMUSG00000001120	76761858	['ENSMUST00000168505', 'ENSMUST00000168465']	2	2	9	2	7	6326
6325	10	ENSMUSG00000001120	76761857	['ENSMUST00000001148']	1	1	9	2	7	6325
6328	10	ENSMUSG00000001120	76762232	['ENSMUST00000168240']	1	1	9	2	7	6328
11433	11	ENSMUSG00000001123	78962974	['ENSMUST00000108268']	1	1	4	1	4	11433
11434	11	ENSMUSG00000001123	78962979	['ENSMUST00000108269']	1	1	4	1	4	11434
11435	11	ENSMUSG00000001123	78963395	['ENSMUST00000073001']	1	1	4	1	4	11435
11436	11	ENSMUSG00000001123	78966881	['ENSMUST00000140073']	1	1	4	1	4	11436
96908	X	ENSMUSG00000001127	20854560	['ENSMUST00000148032']	1	1	10	1	10	96908
96907	X	ENSMUSG00000001127	20853450	['ENSMUST00000122850']	1	1	10	1	10	96907
96906	X	ENSMUSG00000001127	20852904	['ENSMUST00000122312']	1	1	10	1	10	96906
96905	X	ENSMUSG00000001127	20852889	['ENSMUST00000120356']	1	1	10	1	10	96905
96904	X	ENSMUSG00000001127	20852214	['ENSMUST00000123219']	1	1	10	1	10	96904
96903	X	ENSMUSG00000001127	20851717	['ENSMUST00000150190']	1	1	10	1	10	96903
96912	X	ENSMUSG00000001127	20860519	['ENSMUST00000001155']	1	1	10	1	10	96912
96910	X	ENSMUSG00000001127	20860208	['ENSMUST00000128250']	1	1	10	1	10	96910
96909	X	ENSMUSG00000001127	20855510	['ENSMUST00000152955']	1	1	10	1	10	96909
96911	X	ENSMUSG00000001127	20860497	['ENSMUST00000136451']	1	1	10	1	10	96911
96914	X	ENSMUSG00000001128	20925651	['ENSMUST00000122862']	1	1	2	1	2	96914
96913	X	ENSMUSG00000001128	20925454	['ENSMUST00000001156']	1	1	2	1	2	96913
96916	X	ENSMUSG00000001131	20874735	['ENSMUST00000009530']	1	1	2	1	2	96916
96915	X	ENSMUSG00000001131	20874733	['ENSMUST00000115342']	1	1	2	1	2	96915
96918	X	ENSMUSG00000001134	20951662	['ENSMUST00000123836']	1	1	6	1	6	96918
96917	X	ENSMUSG00000001134	20941722	['ENSMUST00000129899']	1	1	6	1	6	96917
96919	X	ENSMUSG00000001134	20951923	['ENSMUST00000150719']	1	1	6	1	6	96919
96920	X	ENSMUSG00000001134	20951929	['ENSMUST00000001162']	1	1	6	1	6	96920
96921	X	ENSMUSG00000001134	20959062	['ENSMUST00000142341']	1	1	6	1	6	96921
96922	X	ENSMUSG00000001134	20961417	['ENSMUST00000147205']	1	1	6	1	6	96922
6	1	ENSMUSG00000001138	36519574	['ENSMUST00000195264']	1	1	5	2	3	6
7	1	ENSMUSG00000001138	36520435	['ENSMUST00000154225']	1	1	5	2	3	7
8	1	ENSMUSG00000001138	36525600	['ENSMUST00000135100']	1	1	5	2	3	8
9	1	ENSMUSG00000001138	36528237	['ENSMUST00000001166', 'ENSMUST00000097776']	2	2	5	2	3	9
11	1	ENSMUSG00000001143	36422065	['ENSMUST00000125304']	1	1	8	3	5	11
10	1	ENSMUSG00000001143	36419871	['ENSMUST00000192969']	1	1	8	3	5	10
14	1	ENSMUSG00000001143	36428392	['ENSMUST00000123583']	1	1	8	3	5	14
13	1	ENSMUSG00000001143	36424506	['ENSMUST00000152088']	1	1	8	3	5	13
12	1	ENSMUSG00000001143	36423186	['ENSMUST00000134594', 'ENSMUST00000115011', 'ENSMUST00000001171']	3	3	8	3	5	12
15	1	ENSMUSG00000001143	36443745	['ENSMUST00000193502']	1	1	8	3	5	15
6333	10	ENSMUSG00000001150	76483303	['ENSMUST00000220410']	1	1	6	1	6	6333
6338	10	ENSMUSG00000001150	76515857	['ENSMUST00000170795']	1	1	6	1	6	6338
6337	10	ENSMUSG00000001150	76515856	['ENSMUST00000218361']	1	1	6	1	6	6337
6336	10	ENSMUSG00000001150	76512465	['ENSMUST00000218904']	1	1	6	1	6	6336
6335	10	ENSMUSG00000001150	76505060	['ENSMUST00000219811']	1	1	6	1	6	6335
6334	10	ENSMUSG00000001150	76489367	['ENSMUST00000218881']	1	1	6	1	6	6334
6343	10	ENSMUSG00000001151	76356248	['ENSMUST00000218747']	1	1	8	2	4	6343
6344	10	ENSMUSG00000001151	76403758	['ENSMUST00000219701']	1	1	8	2	4	6344
6340	10	ENSMUSG00000001151	76351267	['ENSMUST00000219011', 'ENSMUST00000001179']	2	2	8	2	4	6340
6339	10	ENSMUSG00000001151	76351263	['ENSMUST00000220395', 'ENSMUST00000217838']	2	2	8	2	4	6339
6342	10	ENSMUSG00000001151	76354471	['ENSMUST00000219403']	1	1	8	2	4	6342
6341	10	ENSMUSG00000001151	76351719	['ENSMUST00000219243']	1	1	8	2	4	6341
6345	10	ENSMUSG00000001155	76588568	['ENSMUST00000146344']	1	1	3	1	3	6345
6346	10	ENSMUSG00000001155	76589561	['ENSMUST00000001183']	1	1	3	1	3	6346
6347	10	ENSMUSG00000001155	76590338	['ENSMUST00000137347']	1	1	3	1	3	6347
71091	6	ENSMUSG00000001156	86666202	['ENSMUST00000205076']	1	1	4	1	4	71091
71090	6	ENSMUSG00000001156	86650800	['ENSMUST00000204437']	1	1	4	1	4	71090
71089	6	ENSMUSG00000001156	86649016	['ENSMUST00000203946']	1	1	4	1	4	71089
71088	6	ENSMUSG00000001156	86647042	['ENSMUST00000001184']	1	1	4	1	4	71088
71095	6	ENSMUSG00000001157	86720210	['ENSMUST00000113679']	1	1	4	1	4	71095
71094	6	ENSMUSG00000001157	86714228	['ENSMUST00000135880']	1	1	4	1	4	71094
71093	6	ENSMUSG00000001157	86714144	['ENSMUST00000203741']	1	1	4	1	4	71093
71092	6	ENSMUSG00000001157	86691768	['ENSMUST00000001185']	1	1	4	1	4	71092
71098	6	ENSMUSG00000001158	86675672	['ENSMUST00000113683']	1	1	4	1	4	71098
71099	6	ENSMUSG00000001158	86682676	['ENSMUST00000133404']	1	1	4	1	4	71099
71097	6	ENSMUSG00000001158	86675405	['ENSMUST00000131674']	1	1	4	1	4	71097
71096	6	ENSMUSG00000001158	86675151	['ENSMUST00000001186']	1	1	4	1	4	71096
64255	5	ENSMUSG00000001166	120800194	['ENSMUST00000117193']	1	1	3	1	3	64255
64257	5	ENSMUSG00000001166	120805400	['ENSMUST00000130045']	1	1	3	1	3	64257
64256	5	ENSMUSG00000001166	120803004	['ENSMUST00000125547']	1	1	3	1	3	64256
64258	5	ENSMUSG00000001168	120873141	['ENSMUST00000171820']	1	1	2	1	2	64258
64259	5	ENSMUSG00000001168	120873506	['ENSMUST00000072476']	1	1	2	1	2	64259
96928	X	ENSMUSG00000001173	47965763	['ENSMUST00000115013']	1	1	7	1	7	96928
96923	X	ENSMUSG00000001173	47915582	['ENSMUST00000144664']	1	1	7	1	7	96923
96924	X	ENSMUSG00000001173	47931320	['ENSMUST00000146486']	1	1	7	1	7	96924
96925	X	ENSMUSG00000001173	47948233	['ENSMUST00000154732']	1	1	7	1	7	96925
96926	X	ENSMUSG00000001173	47957075	['ENSMUST00000142719']	1	1	7	1	7	96926
96929	X	ENSMUSG00000001173	47965868	['ENSMUST00000001202']	1	1	7	1	7	96929
96927	X	ENSMUSG00000001173	47957092	['ENSMUST00000115020']	1	1	7	1	7	96927
17957	12	ENSMUSG00000001175	100209814	['ENSMUST00000110082']	1	1	4	1	4	17957
17956	12	ENSMUSG00000001175	100209806	['ENSMUST00000001204']	1	1	4	1	4	17956
17955	12	ENSMUSG00000001175	100206495	['ENSMUST00000127300']	1	1	4	1	4	17955
17954	12	ENSMUSG00000001175	100203937	['ENSMUST00000153524']	1	1	4	1	4	17954
6352	10	ENSMUSG00000001211	78283095	['ENSMUST00000219907']	1	1	13	4	9	6352
6356	10	ENSMUSG00000001211	78287855	['ENSMUST00000138035']	1	1	13	4	9	6356
6355	10	ENSMUSG00000001211	78284313	['ENSMUST00000150828']	1	1	13	4	9	6355
6354	10	ENSMUSG00000001211	78284267	['ENSMUST00000139282']	1	1	13	4	9	6354
6357	10	ENSMUSG00000001211	78287866	['ENSMUST00000146899']	1	1	13	4	9	6357
6353	10	ENSMUSG00000001211	78283121	['ENSMUST00000219932']	1	1	13	4	9	6353
6349	10	ENSMUSG00000001211	78271563	['ENSMUST00000105389', 'ENSMUST00000105390', 'ENSMUST00000105388', 'ENSMUST00000166360']	4	4	13	4	9	6349
6351	10	ENSMUSG00000001211	78273614	['ENSMUST00000146296']	1	1	13	4	9	6351
6350	10	ENSMUSG00000001211	78273611	['ENSMUST00000105387']	1	1	13	4	9	6350
6348	10	ENSMUSG00000001211	78269178	['ENSMUST00000001240']	1	1	13	4	9	6348
17958	12	ENSMUSG00000001225	31450972	['ENSMUST00000167432']	1	1	7	1	7	17958
17959	12	ENSMUSG00000001225	31452864	['ENSMUST00000110854']	1	1	7	1	7	17959
17960	12	ENSMUSG00000001225	31452890	['ENSMUST00000168209']	1	1	7	1	7	17960
17961	12	ENSMUSG00000001225	31455079	['ENSMUST00000165816']	1	1	7	1	7	17961
17962	12	ENSMUSG00000001225	31471823	['ENSMUST00000109275']	1	1	7	1	7	17962
17964	12	ENSMUSG00000001225	31473917	['ENSMUST00000001254']	1	1	7	1	7	17964
17963	12	ENSMUSG00000001225	31473495	['ENSMUST00000171616']	1	1	7	1	7	17963
37328	17	ENSMUSG00000001227	56123085	['ENSMUST00000001256', 'ENSMUST00000167545']	2	2	2	2	0	37328
37332	17	ENSMUSG00000001228	56323486	['ENSMUST00000001258', 'ENSMUST00000113038', 'ENSMUST00000113035', 'ENSMUST00000113039']	4	4	7	4	3	37332
37331	17	ENSMUSG00000001228	56322339	['ENSMUST00000139654']	1	1	7	4	3	37331
37330	17	ENSMUSG00000001228	56313176	['ENSMUST00000137876']	1	1	7	4	3	37330
37329	17	ENSMUSG00000001228	56310719	['ENSMUST00000142387']	1	1	7	4	3	37329
37334	17	ENSMUSG00000001229	56186817	['ENSMUST00000038794']	1	1	2	1	2	37334
37333	17	ENSMUSG00000001229	56186807	['ENSMUST00000223616']	1	1	2	1	2	37333
11437	11	ENSMUSG00000001240	101247636	['ENSMUST00000151830']	1	1	8	4	4	11437
11438	11	ENSMUSG00000001240	101247684	['ENSMUST00000149006']	1	1	8	4	4	11438
11439	11	ENSMUSG00000001240	101248064	['ENSMUST00000107282']	1	1	8	4	4	11439
11440	11	ENSMUSG00000001240	101248250	['ENSMUST00000129680', 'ENSMUST00000122006', 'ENSMUST00000149585', 'ENSMUST00000138229']	4	4	8	4	4	11440
11441	11	ENSMUSG00000001240	101259546	['ENSMUST00000128260']	1	1	8	4	4	11441
76807	7	ENSMUSG00000001247	30957779	['ENSMUST00000205961']	1	1	5	1	5	76807
76804	7	ENSMUSG00000001247	30957770	['ENSMUST00000098553']	1	1	5	1	5	76804
76806	7	ENSMUSG00000001247	30957777	['ENSMUST00000108116']	1	1	5	1	5	76806
76805	7	ENSMUSG00000001247	30957775	['ENSMUST00000001279']	1	1	5	1	5	76805
76808	7	ENSMUSG00000001247	30958262	['ENSMUST00000147431']	1	1	5	1	5	76808
76809	7	ENSMUSG00000001248	31130127	['ENSMUST00000085636', 'ENSMUST00000001280', 'ENSMUST00000186634', 'ENSMUST00000185985', 'ENSMUST00000188032', 'ENSMUST00000220635']	6	6	14	6	8	76809
76810	7	ENSMUSG00000001248	31132309	['ENSMUST00000185589']	1	1	14	6	8	76810
76811	7	ENSMUSG00000001248	31132541	['ENSMUST00000202814']	1	1	14	6	8	76811
76812	7	ENSMUSG00000001248	31132789	['ENSMUST00000206233']	1	1	14	6	8	76812
76813	7	ENSMUSG00000001248	31135541	['ENSMUST00000206432']	1	1	14	6	8	76813
76817	7	ENSMUSG00000001248	31142557	['ENSMUST00000186723']	1	1	14	6	8	76817
76816	7	ENSMUSG00000001248	31141136	['ENSMUST00000187679']	1	1	14	6	8	76816
76814	7	ENSMUSG00000001248	31139821	['ENSMUST00000185514']	1	1	14	6	8	76814
76815	7	ENSMUSG00000001248	31141028	['ENSMUST00000205298']	1	1	14	6	8	76815
76825	7	ENSMUSG00000001249	31110566	['ENSMUST00000168623']	1	1	11	4	7	76825
76822	7	ENSMUSG00000001249	31102193	['ENSMUST00000167719']	1	1	11	4	7	76822
76824	7	ENSMUSG00000001249	31109140	['ENSMUST00000164929']	1	1	11	4	7	76824
76823	7	ENSMUSG00000001249	31102498	['ENSMUST00000165480']	1	1	11	4	7	76823
76818	7	ENSMUSG00000001249	31098725	['ENSMUST00000039435', 'ENSMUST00000165124', 'ENSMUST00000168884', 'ENSMUST00000108102']	4	4	11	4	7	76818
76819	7	ENSMUSG00000001249	31098729	['ENSMUST00000171259']	1	1	11	4	7	76819
76820	7	ENSMUSG00000001249	31098733	['ENSMUST00000171225']	1	1	11	4	7	76820
76821	7	ENSMUSG00000001249	31099238	['ENSMUST00000164340']	1	1	11	4	7	76821
64260	5	ENSMUSG00000001260	70751047	['ENSMUST00000031119']	1	1	4	1	4	64260
64261	5	ENSMUSG00000001260	70751775	['ENSMUST00000199705']	1	1	4	1	4	64261
64262	5	ENSMUSG00000001260	70773376	['ENSMUST00000197068']	1	1	4	1	4	64262
64263	5	ENSMUSG00000001260	70813562	['ENSMUST00000200126']	1	1	4	1	4	64263
17965	12	ENSMUSG00000001270	111669361	['ENSMUST00000222705', 'ENSMUST00000001304']	2	2	5	2	3	17965
17966	12	ENSMUSG00000001270	111670356	['ENSMUST00000223099']	1	1	5	2	3	17966
17967	12	ENSMUSG00000001270	111670863	['ENSMUST00000220888']	1	1	5	2	3	17967
17968	12	ENSMUSG00000001270	111671123	['ENSMUST00000222513']	1	1	5	2	3	17968
30057	15	ENSMUSG00000001280	102408235	['ENSMUST00000170884', 'ENSMUST00000169619']	2	2	6	2	4	30057
30058	15	ENSMUSG00000001280	102408385	['ENSMUST00000168802']	1	1	6	2	4	30058
30060	15	ENSMUSG00000001280	102432679	['ENSMUST00000163709']	1	1	6	2	4	30060
30059	15	ENSMUSG00000001280	102408617	['ENSMUST00000165837']	1	1	6	2	4	30059
30061	15	ENSMUSG00000001280	102436404	['ENSMUST00000001326']	1	1	6	2	4	30061
30062	15	ENSMUSG00000001281	102215995	['ENSMUST00000229440', 'ENSMUST00000001327']	2	2	5	2	3	30062
30063	15	ENSMUSG00000001281	102215998	['ENSMUST00000230550']	1	1	5	2	3	30063
30065	15	ENSMUSG00000001281	102224712	['ENSMUST00000127014']	1	1	5	2	3	30065
30064	15	ENSMUSG00000001281	102224375	['ENSMUST00000230652']	1	1	5	2	3	30064
30070	15	ENSMUSG00000001285	102337746	['ENSMUST00000171244']	1	1	10	2	8	30070
30074	15	ENSMUSG00000001285	102338139	['ENSMUST00000113682']	1	1	10	2	8	30074
30069	15	ENSMUSG00000001285	102337195	['ENSMUST00000171733']	1	1	10	2	8	30069
30071	15	ENSMUSG00000001285	102337790	['ENSMUST00000168547']	1	1	10	2	8	30071
30066	15	ENSMUSG00000001285	102332596	['ENSMUST00000170281']	1	1	10	2	8	30066
30067	15	ENSMUSG00000001285	102336877	['ENSMUST00000164019']	1	1	10	2	8	30067
30068	15	ENSMUSG00000001285	102336901	['ENSMUST00000170713']	1	1	10	2	8	30068
30073	15	ENSMUSG00000001285	102337851	['ENSMUST00000170078', 'ENSMUST00000164961']	2	2	10	2	8	30073
30072	15	ENSMUSG00000001285	102337834	['ENSMUST00000001331']	1	1	10	2	8	30072
30079	15	ENSMUSG00000001288	102241943	['ENSMUST00000124224', 'ENSMUST00000155563']	2	2	7	2	5	30079
30078	15	ENSMUSG00000001288	102241939	['ENSMUST00000130204']	1	1	7	2	5	30078
30075	15	ENSMUSG00000001288	102234938	['ENSMUST00000043172']	1	1	7	2	5	30075
30076	15	ENSMUSG00000001288	102234940	['ENSMUST00000063339']	1	1	7	2	5	30076
30080	15	ENSMUSG00000001288	102251149	['ENSMUST00000230330']	1	1	7	2	5	30080
30077	15	ENSMUSG00000001288	102239989	['ENSMUST00000135466']	1	1	7	2	5	30077
30081	15	ENSMUSG00000001289	102328817	['ENSMUST00000169637']	1	1	8	1	8	30081
30084	15	ENSMUSG00000001289	102331408	['ENSMUST00000168805']	1	1	8	1	8	30084
30083	15	ENSMUSG00000001289	102331349	['ENSMUST00000170627']	1	1	8	1	8	30083
30085	15	ENSMUSG00000001289	102331410	['ENSMUST00000062492']	1	1	8	1	8	30085
30086	15	ENSMUSG00000001289	102331462	['ENSMUST00000165671']	1	1	8	1	8	30086
30087	15	ENSMUSG00000001289	102331486	['ENSMUST00000001335']	1	1	8	1	8	30087
30088	15	ENSMUSG00000001289	102331873	['ENSMUST00000166658']	1	1	8	1	8	30088
30082	15	ENSMUSG00000001289	102331307	['ENSMUST00000165717']	1	1	8	1	8	30082
85743	8	ENSMUSG00000001300	8620597	['ENSMUST00000152698']	1	1	3	1	3	85743
85744	8	ENSMUSG00000001300	8658422	['ENSMUST00000209169']	1	1	3	1	3	85744
[truncated: 99,807 more rows]
