# Supplementary material for: Isoform cell-type specificity in the mouse primary motor cortex
Source: Nature. 2021 Oct 6;598(7879):195–9. doi: 10.1038/s41586-021-03969-3 (PMC8494650; doi:10.1038/s41586-021-03969-3)
Supplement: Supplementary file 14 — Naive quantification gene-level differential analysis within the glutamatergic (sheet 1) and GABAergic (sheet 2) classes [file 41586_2021_3969_MOESM14_ESM.xlsx]

## Sheet: Export Summary
	This document was exported from Numbers. Each table was converted to an Excel worksheet. All other objects on each Numbers sheet were placed on separate worksheets. Please be aware that formula calculations may differ in Excel.
	Numbers Sheet Name	Numbers Table Name	Excel Worksheet Name
	a_GLUT
		ST11_a-bad_gene_subclass_DE-GLUT	a_GLUT - ST11_a-bad_gene_subcla
	b_GABA
		ST11_b-bad_gene_subclass_DE-GABA	b_GABA - ST11_b-bad_gene_subcla

## Sheet: a_GLUT - ST11_a-bad_gene_subcla
ST11_a-bad_gene_subclass_DE-GLUT
	index	name	p_raw	p_corr	es
7	L2/3 IT	0610012G03Rik_ENSMUSG00000107002	4.25006e-06	0.0273491	0.0706148
12	L2/3 IT	0610037L13Rik_ENSMUSG00000028608	1.75385e-25	1.1286e-21	0.312021
28	L2/3 IT	1110004F10Rik_ENSMUSG00000030663	8.16651e-08	0.000525515	0.0770861
31	L2/3 IT	1110008F13Rik_ENSMUSG00000027637	2.63288e-07	0.00169426	0.092466
42	L2/3 IT	1110032A03Rik_ENSMUSG00000037971	1.06075e-06	0.00682596	0.154956
47	L2/3 IT	1110038F14Rik_ENSMUSG00000063236	1.11221e-29	7.1571e-26	0.399046
49	L2/3 IT	1110051M20Rik_ENSMUSG00000040591	1.89456e-09	1.21915e-05	0.141306
52	L2/3 IT	1110059G10Rik_ENSMUSG00000032551	1.59349e-47	1.02541e-43	0.561212
53	L2/3 IT	1110065P20Rik_ENSMUSG00000078570	0.0136165	1	0.0570711
57	L2/3 IT	1190007I07Rik_ENSMUSG00000063320	0.000401188	1	0.172768
67	L2/3 IT	1500011K16Rik_ENSMUSG00000051319	1.2594e-20	8.10422e-17	0.202994
93	L2/3 IT	1700001L19Rik_ENSMUSG00000021534	1.34432e-12	8.65067e-09	0.344526
217	L2/3 IT	1700021F05Rik_ENSMUSG00000019797	0.311119	1	0.0143891
243	L2/3 IT	1700025G04Rik_ENSMUSG00000032666	0.00051375	1	0.172147
310	L2/3 IT	1700037H04Rik_ENSMUSG00000027327	0.000204815	1	0.121154
414	L2/3 IT	1700082M22Rik_ENSMUSG00000023737	2.50895e-14	1.61451e-10	0.219545
519	L2/3 IT	1810009A15Rik_ENSMUSG00000071653	0.0105642	1	0.0808333
531	L2/3 IT	1810022K09Rik_ENSMUSG00000078784	0.33697	1	0.00736474
540	L2/3 IT	1810043G02Rik_ENSMUSG00000020284	2.31498e-09	1.48969e-05	0.226686
546	L2/3 IT	1810058I24Rik_ENSMUSG00000073155	1.78743e-09	1.15021e-05	0.25593
562	L2/3 IT	2010107E04Rik_ENSMUSG00000021290	3.22908e-09	2.07791e-05	0.0948137
564	L2/3 IT	2010109I03Rik_ENSMUSG00000063522	0.158544	1	0.03084
568	L2/3 IT	2010111I01Rik_ENSMUSG00000021458	5.97223e-52	3.84313e-48	0.617319
570	L2/3 IT	2010300C02Rik_ENSMUSG00000026090	1.23045e-81	7.91796e-78	0.959122
575	L2/3 IT	2010315B03Rik_ENSMUSG00000074829	8.5975e-05	0.553249	0.266892
595	L2/3 IT	2210418O10Rik_ENSMUSG00000078894	0.00262943	1	0.137052
599	L2/3 IT	2300009A05Rik_ENSMUSG00000032403	1.52422e-10	9.80836e-07	0.255703
611	L2/3 IT	2310011J03Rik_ENSMUSG00000020133	9.3722e-17	6.03101e-13	0.394029
618	L2/3 IT	2310022A10Rik_ENSMUSG00000049643	0.20596	1	0.0423046
625	L2/3 IT	2310033P09Rik_ENSMUSG00000020441	7.46571e-13	4.80419e-09	0.353362
629	L2/3 IT	2310035C23Rik_ENSMUSG00000026319	0.118751	1	0.0617043
644	L2/3 IT	2310061I04Rik_ENSMUSG00000050705	2.17158e-05	0.139741	0.120073
655	L2/3 IT	2410002F23Rik_ENSMUSG00000045411	0.000351793	1	0.193994
662	L2/3 IT	2410018L13Rik_ENSMUSG00000073164	2.67299e-09	1.72007e-05	0.301201
665	L2/3 IT	2410089E03Rik_ENSMUSG00000039801	0.00130767	1	0.179384
669	L2/3 IT	2510002D24Rik_ENSMUSG00000071632	5.99367e-05	0.385693	0.190179
689	L2/3 IT	2610044O15Rik8_ENSMUSG00000071302	9.41665e-11	6.05962e-07	0.284957
693	L2/3 IT	2610301B20Rik_ENSMUSG00000059482	1.22746e-23	7.89868e-20	0.364196
697	L2/3 IT	2610507B11Rik_ENSMUSG00000010277	4.97092e-24	3.19879e-20	0.555698
698	L2/3 IT	2610524H06Rik_ENSMUSG00000092486	7.90385e-23	5.08613e-19	0.355266
708	L2/3 IT	2700062C07Rik_ENSMUSG00000024273	4.68895e-06	0.0301734	0.219179
713	L2/3 IT	2700097O09Rik_ENSMUSG00000062198	0.0806113	1	0.100704
715	L2/3 IT	2810004N23Rik_ENSMUSG00000031984	0.0898792	1	0.0791728
716	L2/3 IT	2810006K23Rik_ENSMUSG00000047635	6.9452e-06	0.0446924	0.298086
721	L2/3 IT	2810403A07Rik_ENSMUSG00000028060	1.34833e-12	8.67651e-09	0.362306
730	L2/3 IT	2810429I04Rik_ENSMUSG00000097709	1.1717e-18	7.53986e-15	0.341599
739	L2/3 IT	2810474O19Rik_ENSMUSG00000032712	0.230627	1	0.0440138
746	L2/3 IT	2900055J20Rik_ENSMUSG00000071860	9.55605e-181	6.14932e-177	1.28246
750	L2/3 IT	2900079G21Rik_ENSMUSG00000087038	0.0925377	1	0.0563107
759	L2/3 IT	3110002H16Rik_ENSMUSG00000024410	0.0249602	1	0.143367
776	L2/3 IT	3110082I17Rik_ENSMUSG00000053553	2.14146e-19	1.37803e-15	0.521561
819	L2/3 IT	4833420G17Rik_ENSMUSG00000062822	0.016419	1	0.108042
852	L2/3 IT	4921524J17Rik_ENSMUSG00000036934	0.00909771	1	0.105425
870	L2/3 IT	4930402H24Rik_ENSMUSG00000027309	5.00816e-05	0.322275	0.205923
928	L2/3 IT	4930431F10Rik_ENSMUSG00000111494	6.53458e-14	4.205e-10	0.213154
946	L2/3 IT	4930435F18Rik_ENSMUSG00000114290	9.82476e-09	6.32223e-05	0.210867
995	L2/3 IT	4930453N24Rik_ENSMUSG00000059920	0.0630275	1	0.0904052
1117	L2/3 IT	4930519L02Rik_ENSMUSG00000105652	4.6026e-12	2.96177e-08	0.230294
1135	L2/3 IT	4930524O07Rik_ENSMUSG00000090207	0.000146258	0.941171	0.222711
1159	L2/3 IT	4930533N22Rik_ENSMUSG00000108803	7.32837e-09	4.71581e-05	0.164905
1191	L2/3 IT	4930546K05Rik_ENSMUSG00000111767	0.00661749	1	0.0525942
1266	L2/3 IT	4930572G02Rik_ENSMUSG00000115725	0.000143239	0.921742	0.0905132
1321	L2/3 IT	4931406C07Rik_ENSMUSG00000031938	0.0162784	1	0.108241
1405	L2/3 IT	4933411E06Rik_ENSMUSG00000099608	4.86336e-05	0.312957	0.12526
1441	L2/3 IT	4933427J07Rik_ENSMUSG00000087267	6.07115e-13	3.90678e-09	0.282029
1452	L2/3 IT	4933431E20Rik_ENSMUSG00000086968	2.91149e-05	0.187355	0.224358
1465	L2/3 IT	4933434E20Rik_ENSMUSG00000027942	0.0191439	1	0.0703403
1482	L2/3 IT	5031425E22Rik_ENSMUSG00000073147	2.15604e-20	1.38741e-16	0.570232
1485	L2/3 IT	5031439G07Rik_ENSMUSG00000036046	4.52324e-14	2.91071e-10	0.514866
1498	L2/3 IT	5330417C22Rik_ENSMUSG00000040412	2.12605e-11	1.36811e-07	0.378989
1512	L2/3 IT	5430403G16Rik_ENSMUSG00000072763	0.00609125	1	0.10181
1528	L2/3 IT	5730409E04Rik_ENSMUSG00000073755	7.05741e-12	4.54144e-08	0.402392
1532	L2/3 IT	5730455P16Rik_ENSMUSG00000057181	0.0822821	1	0.0866758
1534	L2/3 IT	5730480H06Rik_ENSMUSG00000029089	3.72184e-09	2.395e-05	0.298037
1560	L2/3 IT	6030458C11Rik_ENSMUSG00000022195	1.77469e-13	1.14201e-09	0.470413
1620	L2/3 IT	9030624G23Rik_ENSMUSG00000073158	7.58745e-17	4.88253e-13	0.300352
1636	L2/3 IT	9130401M01Rik_ENSMUSG00000101892	9.97213e-30	6.41707e-26	0.425317
1664	L2/3 IT	9330136K24Rik_ENSMUSG00000097781	9.84091e-05	0.633263	0.13709
1667	L2/3 IT	9330159F19Rik_ENSMUSG00000004360	9.93489e-10	6.3931e-06	0.278575
1713	L2/3 IT	9530059O14Rik_ENSMUSG00000097736	1.08385e-51	6.9746e-48	0.905434
1714	L2/3 IT	9530068E07Rik_ENSMUSG00000036275	2.42056e-09	1.55763e-05	0.329961
1737	L2/3 IT	9930111J21Rik2_ENSMUSG00000069892	1.98467e-08	0.000127713	0.166993
1746	L2/3 IT	A130077B15Rik_ENSMUSG00000112095	0.000422243	1	0.105308
1751	L2/3 IT	A230006K03Rik_ENSMUSG00000068151	3.34335e-96	2.15144e-92	0.984615
1755	L2/3 IT	A230050P20Rik_ENSMUSG00000038884	0.0100716	1	0.0842456
1758	L2/3 IT	A230065N10Rik_ENSMUSG00000092071	4.47749e-06	0.0288127	0.191054
1761	L2/3 IT	A230077H06Rik_ENSMUSG00000100600	0.119132	1	0.0420679
1772	L2/3 IT	A330009N23Rik_ENSMUSG00000097915	3.38551e-68	2.17858e-64	1.18215
1781	L2/3 IT	A330069E16Rik_ENSMUSG00000097868	0.0549949	1	0.0848472
1792	L2/3 IT	A430005L14Rik_ENSMUSG00000047613	8.71104e-56	5.60555e-52	0.541565
1796	L2/3 IT	A430046D13Rik_ENSMUSG00000097353	0.111789	1	0.0712835
1799	L2/3 IT	A430073D23Rik_ENSMUSG00000105471	3.33285e-06	0.0214469	0.144727
1845	L2/3 IT	A630089N07Rik_ENSMUSG00000116673	6.14773e-10	3.95607e-06	0.211501
1853	L2/3 IT	A730017C20Rik_ENSMUSG00000050875	0.373583	1	0.0200728
1875	L2/3 IT	A830009L08Rik_ENSMUSG00000097182	6.59749e-144	4.24549e-140	2.14494
1884	L2/3 IT	A830036E02Rik_ENSMUSG00000084890	3.14188e-25	2.0218e-21	0.763753
1886	L2/3 IT	A830082K12Rik_ENSMUSG00000087143	2.71777e-09	1.74888e-05	0.29314
1963	L2/3 IT	AC112943.2_ENSMUSG00000115923	0.00498634	1	0.089969
2031	L2/3 IT	AC125141.1_ENSMUSG00000116692	2.36207e-19	1.51999e-15	0.214328
2078	L2/3 IT	AC132444.6_ENSMUSG00000096808	6.36497e-07	0.00409586	0.174056
2099	L2/3 IT	AC136518.1_ENSMUSG00000116450	1.30042e-06	0.0083682	0.138405
2136	L2/3 IT	AC149090.1_ENSMUSG00000095041	0.177155	1	0.0573305
2202	L2/3 IT	AC159200.1_ENSMUSG00000116579	7.04906e-55	4.53607e-51	0.720158
2206	L2/3 IT	AC160336.1_ENSMUSG00000115801	2.83044e-09	1.82139e-05	0.168195
2227	L2/3 IT	AC163040.1_ENSMUSG00000113427	1.99617e-14	1.28454e-10	0.250146
2237	L2/3 IT	AC163720.3_ENSMUSG00000116951	0.0397129	1	0.0580873
2286	L2/3 IT	AI314180_ENSMUSG00000050812	1.75484e-07	0.00112924	0.248275
2299	L2/3 IT	AI593442_ENSMUSG00000078307	1.98507e-24	1.27739e-20	0.431927
2304	L2/3 IT	AI837181_ENSMUSG00000047423	0.0909028	1	0.0590474
2305	L2/3 IT	AI838599_ENSMUSG00000085180	7.45636e-12	4.79817e-08	0.196406
2333	L2/3 IT	AL731706.1_ENSMUSG00000115423	6.26701e-06	0.0403282	0.147357
2348	L2/3 IT	AU022252_ENSMUSG00000078584	4.60381e-17	2.96255e-13	0.460879
2364	L2/3 IT	AW209491_ENSMUSG00000039182	0.000931313	1	0.197506
2385	L2/3 IT	Aagab_ENSMUSG00000037257	0.327802	1	0.0301087
2396	L2/3 IT	Aasdhppt_ENSMUSG00000025894	1.34484e-16	8.65401e-13	0.301699
2409	L2/3 IT	Abca3_ENSMUSG00000024130	4.75107e-05	0.305732	0.260822
2411	L2/3 IT	Abca5_ENSMUSG00000018800	8.6881e-12	5.59079e-08	0.477101
2429	L2/3 IT	Abcc1_ENSMUSG00000023088	0.00612156	1	0.13346
2433	L2/3 IT	Abcc5_ENSMUSG00000022822	0.00124478	1	0.120786
2439	L2/3 IT	Abcd3_ENSMUSG00000028127	0.00014757	0.949612	0.250478
2441	L2/3 IT	Abce1_ENSMUSG00000058355	0.138687	1	0.0537053
2442	L2/3 IT	Abcf1_ENSMUSG00000038762	0.000476536	1	0.119371
2444	L2/3 IT	Abcf3_ENSMUSG00000003234	0.000106807	0.687306	0.193138
2445	L2/3 IT	Abcg1_ENSMUSG00000024030	0.000231791	1	0.18991
2451	L2/3 IT	Abhd10_ENSMUSG00000033157	0.319484	1	0.0244364
2452	L2/3 IT	Abhd11_ENSMUSG00000040532	2.21555e-09	1.4257e-05	0.303252
2453	L2/3 IT	Abhd12_ENSMUSG00000032046	0.00437375	1	0.0522727
2459	L2/3 IT	Abhd16a_ENSMUSG00000007036	2.77829e-05	0.178783	0.144511
2461	L2/3 IT	Abhd17a_ENSMUSG00000003346	0.0245528	1	0.0492158
2469	L2/3 IT	Abhd6_ENSMUSG00000025277	7.76506e-201	4.99682e-197	1.3303
2470	L2/3 IT	Abhd8_ENSMUSG00000007950	0.199402	1	0.0245105
2471	L2/3 IT	Abi1_ENSMUSG00000058835	3.26571e-12	2.10149e-08	0.25387
2472	L2/3 IT	Abi2_ENSMUSG00000026782	1.65061e-09	1.06216e-05	0.0996134
2475	L2/3 IT	Abl1_ENSMUSG00000026842	7.75125e-10	4.98793e-06	0.293175
2477	L2/3 IT	Ablim1_ENSMUSG00000025085	1.19544e-08	7.69264e-05	0.313697
2478	L2/3 IT	Ablim2_ENSMUSG00000029095	1.61607e-169	1.03994e-165	1.4628
2481	L2/3 IT	Abr_ENSMUSG00000017631	3.46046e-142	2.2268e-138	0.855281
2485	L2/3 IT	Abraxas2_ENSMUSG00000030965	0.00452844	1	0.185104
2486	L2/3 IT	Abt1_ENSMUSG00000036376	1.89052e-10	1.21655e-06	0.325746
2492	L2/3 IT	Acaca_ENSMUSG00000020532	0.16618	1	0.0584789
2496	L2/3 IT	Acad12_ENSMUSG00000042647	3.19433e-05	0.205555	0.130251
2502	L2/3 IT	Acadsb_ENSMUSG00000030861	3.47513e-05	0.223625	0.246253
2506	L2/3 IT	Acap2_ENSMUSG00000049076	3.73803e-73	2.40542e-69	0.722466
2511	L2/3 IT	Acbd3_ENSMUSG00000026499	8.21934e-05	0.528914	0.220931
2513	L2/3 IT	Acbd5_ENSMUSG00000026781	0.293614	1	0.0285422
2518	L2/3 IT	Acd_ENSMUSG00000038000	9.14673e-11	5.88592e-07	0.222704
2524	L2/3 IT	Acer3_ENSMUSG00000030760	3.88644e-05	0.250092	0.202658
2526	L2/3 IT	Acin1_ENSMUSG00000022185	0.0283948	1	0.0658312
2545	L2/3 IT	Acot4_ENSMUSG00000052392	2.65459e-06	0.0170823	0.228293
2555	L2/3 IT	Acp1_ENSMUSG00000044573	0.31655	1	0.00933198
2559	L2/3 IT	Acp6_ENSMUSG00000028093	0.00209153	1	0.182634
2570	L2/3 IT	Acsl3_ENSMUSG00000032883	2.06657e-07	0.00132984	0.248327
2571	L2/3 IT	Acsl4_ENSMUSG00000031278	0.00060629	1	0.187778
2572	L2/3 IT	Acsl5_ENSMUSG00000024981	4.30485e-16	2.77017e-12	0.495775
2582	L2/3 IT	Acss3_ENSMUSG00000035948	4.89295e-06	0.0314861	0.138331
2583	L2/3 IT	Acta1_ENSMUSG00000031972	5.24239e-08	0.000337348	0.305684
2597	L2/3 IT	Actn1_ENSMUSG00000015143	2.92878e-118	1.88467e-114	0.945446
2600	L2/3 IT	Actn4_ENSMUSG00000054808	1.6696e-09	1.07439e-05	0.338963
2601	L2/3 IT	Actr10_ENSMUSG00000021076	1.69654e-22	1.09172e-18	0.169532
2603	L2/3 IT	Actr1b_ENSMUSG00000037351	0.00543408	1	0.0599334
2604	L2/3 IT	Actr2_ENSMUSG00000020152	1.58117e-09	1.01749e-05	0.111928
2605	L2/3 IT	Actr3_ENSMUSG00000026341	2.89448e-07	0.0018626	0.180615
2606	L2/3 IT	Actr3b_ENSMUSG00000056367	1.28815e-179	8.28923e-176	0.798763
2608	L2/3 IT	Actr6_ENSMUSG00000019948	0.00114978	1	0.12825
2609	L2/3 IT	Actr8_ENSMUSG00000015971	0.000547032	1	0.162116
2614	L2/3 IT	Acvr1b_ENSMUSG00000000532	0.00110675	1	0.159241
2622	L2/3 IT	Acyp2_ENSMUSG00000060923	2.95121e-37	1.89911e-33	0.442812
2628	L2/3 IT	Adam11_ENSMUSG00000020926	6.92224e-05	0.445446	0.235833
2638	L2/3 IT	Adam22_ENSMUSG00000040537	2.82048e-42	1.81498e-38	0.465627
2685	L2/3 IT	Adap1_ENSMUSG00000056413	0.11812	1	0.052228
2689	L2/3 IT	Adarb1_ENSMUSG00000020262	0.000702892	1	0.167627
2699	L2/3 IT	Adcy2_ENSMUSG00000021536	1.92278e-05	0.123731	0.150519
2706	L2/3 IT	Adcy9_ENSMUSG00000005580	3.48356e-40	2.24167e-36	0.902598
2710	L2/3 IT	Add2_ENSMUSG00000030000	2.93303e-21	1.88741e-17	0.439858
2716	L2/3 IT	Adgrb1_ENSMUSG00000034730	1.90468e-37	1.22566e-33	0.341011
2717	L2/3 IT	Adgrb2_ENSMUSG00000028782	5.0708e-28	3.26306e-24	0.363956
2718	L2/3 IT	Adgrb3_ENSMUSG00000033569	3.393e-17	2.18339e-13	0.326184
2735	L2/3 IT	Adgrl1_ENSMUSG00000013033	0.00569245	1	0.0480982
2736	L2/3 IT	Adgrl2_ENSMUSG00000028184	7.48734e-39	4.8181e-35	0.572701
2737	L2/3 IT	Adgrl3_ENSMUSG00000037605	1.45117e-50	9.3383e-47	0.678851
2742	L2/3 IT	Adh5_ENSMUSG00000028138	0.128743	1	0.0502228
2747	L2/3 IT	Adi1_ENSMUSG00000020629	0.0245073	1	0.120602
2750	L2/3 IT	Adipor1_ENSMUSG00000026457	0.000451632	1	0.159581
2763	L2/3 IT	Adprh_ENSMUSG00000002844	0.157845	1	0.0201055
2773	L2/3 IT	Adrb1_ENSMUSG00000035283	8.06307e-82	5.18859e-78	1.10524
2776	L2/3 IT	Adrm1_ENSMUSG00000039041	0.32125	1	0.00940644
2778	L2/3 IT	Adss_ENSMUSG00000015961	0.000841663	1	0.103938
2782	L2/3 IT	Aebp2_ENSMUSG00000030232	6.88028e-12	4.42746e-08	0.379588
2792	L2/3 IT	Aff4_ENSMUSG00000049470	0.00056125	1	0.139902
2795	L2/3 IT	Afg3l2_ENSMUSG00000024527	0.219608	1	0.0506157
2799	L2/3 IT	Aftph_ENSMUSG00000049659	5.48874e-07	0.00353201	0.312561
2802	L2/3 IT	Agap2_ENSMUSG00000025422	5.58924e-11	3.59668e-07	0.284128
2803	L2/3 IT	Agap3_ENSMUSG00000023353	1.22722e-05	0.0789718	0.150312
2810	L2/3 IT	Agfg1_ENSMUSG00000026159	2.3866e-10	1.53578e-06	0.311368
2811	L2/3 IT	Agfg2_ENSMUSG00000029722	2.66656e-32	1.71593e-28	0.754191
2812	L2/3 IT	Aggf1_ENSMUSG00000021681	0.0012621	1	0.20462
2813	L2/3 IT	Agk_ENSMUSG00000029916	6.92588e-07	0.0044568	0.234497
2814	L2/3 IT	Agl_ENSMUSG00000033400	9.74834e-13	6.27306e-09	0.389055
2818	L2/3 IT	Ago2_ENSMUSG00000036698	2.13962e-10	1.37685e-06	0.382755
2819	L2/3 IT	Ago3_ENSMUSG00000028842	2.27074e-05	0.146122	0.253116
2823	L2/3 IT	Agpat3_ENSMUSG00000001211	1.85506e-17	1.19373e-13	0.334995
2824	L2/3 IT	Agpat4_ENSMUSG00000023827	2.6127e-05	0.168127	0.164115
2829	L2/3 IT	Agrn_ENSMUSG00000041936	4.05504e-41	2.60942e-37	0.865813
2832	L2/3 IT	Agtpbp1_ENSMUSG00000021557	0.000595755	1	0.11615
2839	L2/3 IT	Ahctf1_ENSMUSG00000026491	1.0994e-15	7.07466e-12	0.501121
2841	L2/3 IT	Ahcyl1_ENSMUSG00000027893	5.1899e-11	3.3397e-07	0.243966
2842	L2/3 IT	Ahcyl2_ENSMUSG00000029772	1.89235e-06	0.0121773	0.308893
2849	L2/3 IT	Ahsa1_ENSMUSG00000021037	0.0180383	1	0.0337405
2850	L2/3 IT	Ahsa2_ENSMUSG00000020288	0.0688784	1	0.0790971
2863	L2/3 IT	Aip_ENSMUSG00000024847	4.29632e-08	0.000276468	0.112783
2867	L2/3 IT	Ajap1_ENSMUSG00000039546	3.17161e-244	2.04093e-240	1.96188
2869	L2/3 IT	Ak1_ENSMUSG00000026817	0.168965	1	0.0227604
2870	L2/3 IT	Ak2_ENSMUSG00000028792	0.00031131	1	0.201254
2872	L2/3 IT	Ak4_ENSMUSG00000028527	1.05879e-10	6.81333e-07	0.446992
2873	L2/3 IT	Ak5_ENSMUSG00000039058	2.49901e-73	1.60812e-69	0.870291
2874	L2/3 IT	Ak6_ENSMUSG00000078941	7.27014e-31	4.67833e-27	0.163006
2879	L2/3 IT	Akap10_ENSMUSG00000047804	0.000759669	1	0.149557
2880	L2/3 IT	Akap11_ENSMUSG00000022016	3.69253e-09	2.37614e-05	0.227003
2882	L2/3 IT	Akap13_ENSMUSG00000066406	7.96329e-96	5.12437e-92	1.62238
2889	L2/3 IT	Akap5_ENSMUSG00000021057	7.92179e-127	5.09767e-123	0.896463
2892	L2/3 IT	Akap8_ENSMUSG00000024045	2.32426e-07	0.00149566	0.302733
2893	L2/3 IT	Akap8l_ENSMUSG00000002625	1.9676e-39	1.26615e-35	0.391589
2894	L2/3 IT	Akap9_ENSMUSG00000040407	1.29267e-05	0.0831833	0.122444
2896	L2/3 IT	Akirin1_ENSMUSG00000023075	9.97511e-33	6.41898e-29	0.453736
2897	L2/3 IT	Akirin2_ENSMUSG00000028291	0.0424729	1	0.0542077
2904	L2/3 IT	Akr1b3_ENSMUSG00000001642	0.00108955	1	0.129748
2917	L2/3 IT	Akr1e1_ENSMUSG00000045410	0.0120506	1	0.114198
2918	L2/3 IT	Akr7a5_ENSMUSG00000028743	4.27157e-10	2.74875e-06	0.313941
2919	L2/3 IT	Akt1_ENSMUSG00000001729	0.000250423	1	0.235489
2920	L2/3 IT	Akt1s1_ENSMUSG00000011096	1.1999e-07	0.000772137	0.281364
2924	L2/3 IT	Alad_ENSMUSG00000028393	1.51149e-29	9.72641e-26	0.705841
2925	L2/3 IT	Alas1_ENSMUSG00000032786	0.168648	1	0.0539405
2928	L2/3 IT	Alcam_ENSMUSG00000022636	1.7499e-252	1.12606e-248	1.74845
2957	L2/3 IT	Alg11_ENSMUSG00000063362	0.226493	1	0.0360589
2959	L2/3 IT	Alg13_ENSMUSG00000041718	0.00124216	1	0.201677
2964	L2/3 IT	Alg5_ENSMUSG00000036632	0.000878562	1	0.193773
2965	L2/3 IT	Alg6_ENSMUSG00000073792	0.00476619	1	0.178461
2971	L2/3 IT	Alkbh1_ENSMUSG00000079036	0.0334311	1	0.116332
2977	L2/3 IT	Alkbh6_ENSMUSG00000042831	9.53462e-37	6.13553e-33	0.29653
2978	L2/3 IT	Alkbh7_ENSMUSG00000002661	4.6936e-06	0.0302033	0.249331
2979	L2/3 IT	Alkbh8_ENSMUSG00000025899	0.311317	1	0.0279152
2992	L2/3 IT	Alpk2_ENSMUSG00000032845	6.18747e-07	0.00398163	0.216577
3003	L2/3 IT	Alyref_ENSMUSG00000025134	0.0371008	1	0.0441569
3008	L2/3 IT	Amd1_ENSMUSG00000075232	1.10712e-46	7.12432e-43	0.396897
3009	L2/3 IT	Amd2_ENSMUSG00000063953	4.30217e-59	2.76844e-55	0.415267
3014	L2/3 IT	Amer2_ENSMUSG00000021986	2.64399e-07	0.00170141	0.303795
3016	L2/3 IT	Amfr_ENSMUSG00000031751	0.309748	1	0.0207621
3019	L2/3 IT	Amigo1_ENSMUSG00000050947	0.0476276	1	0.116405
3042	L2/3 IT	Amz2_ENSMUSG00000020610	4.87785e-12	3.13889e-08	0.411329
3043	L2/3 IT	Anapc10_ENSMUSG00000036977	5.81822e-10	3.74402e-06	0.279138
3045	L2/3 IT	Anapc13_ENSMUSG00000035048	0.00117873	1	0.0831172
3048	L2/3 IT	Anapc16_ENSMUSG00000020107	0.00113084	1	0.0907567
3049	L2/3 IT	Anapc1_ENSMUSG00000014355	3.05853e-08	0.000196816	0.370233
3051	L2/3 IT	Anapc4_ENSMUSG00000029176	0.395168	1	0.0166287
3060	L2/3 IT	Angel2_ENSMUSG00000026634	3.83782e-11	2.46964e-07	0.311639
3073	L2/3 IT	Ank3_ENSMUSG00000069601	5.72937e-06	0.0368685	0.106055
3081	L2/3 IT	Ankhd1_ENSMUSG00000024483	0.0129752	1	0.143367
3085	L2/3 IT	Ankle2_ENSMUSG00000029501	0.0186811	1	0.139453
3090	L2/3 IT	Ankrd11_ENSMUSG00000035569	1.79409e-14	1.15449e-10	0.291811
3094	L2/3 IT	Ankrd13c_ENSMUSG00000039988	0.0961879	1	0.0671255
3095	L2/3 IT	Ankrd13d_ENSMUSG00000005986	1.04385e-19	6.71718e-16	0.56523
3097	L2/3 IT	Ankrd17_ENSMUSG00000055204	1.60143e-05	0.103052	0.15887
3101	L2/3 IT	Ankrd24_ENSMUSG00000054708	1.40354e-05	0.090318	0.205373
3109	L2/3 IT	Ankrd33b_ENSMUSG00000022237	5.04155e-42	3.24424e-38	0.724516
3110	L2/3 IT	Ankrd34a_ENSMUSG00000049097	0.000190625	1	0.224947
3121	L2/3 IT	Ankrd46_ENSMUSG00000048307	7.36378e-24	4.73859e-20	0.27322
3122	L2/3 IT	Ankrd49_ENSMUSG00000031931	3.38485e-13	2.17815e-09	0.497153
3133	L2/3 IT	Ankrd6_ENSMUSG00000040183	3.0271e-129	1.94794e-125	2.25251
3137	L2/3 IT	Anks1b_ENSMUSG00000058589	3.65864e-114	2.35433e-110	0.489226
3138	L2/3 IT	Anks3_ENSMUSG00000022515	1.29421e-15	8.32822e-12	0.509037
3144	L2/3 IT	Ano10_ENSMUSG00000037949	1.18463e-15	7.62307e-12	0.454838
3147	L2/3 IT	Ano3_ENSMUSG00000074968	4.50612e-13	2.89969e-09	0.210454
3150	L2/3 IT	Ano6_ENSMUSG00000064210	1.57692e-21	1.01475e-17	0.45442
3154	L2/3 IT	Anp32a_ENSMUSG00000032249	5.03476e-10	3.23987e-06	0.155913
3156	L2/3 IT	Anp32e_ENSMUSG00000015749	0.000856808	1	0.138459
3162	L2/3 IT	Anxa11_ENSMUSG00000021866	3.89389e-69	2.50572e-65	0.968719
3169	L2/3 IT	Anxa6_ENSMUSG00000018340	1.91934e-11	1.23509e-07	0.411259
3181	L2/3 IT	Ap1ar_ENSMUSG00000074238	1.27134e-42	8.18109e-39	0.544202
3182	L2/3 IT	Ap1b1_ENSMUSG00000009090	0.259926	1	0.0410183
3183	L2/3 IT	Ap1g1_ENSMUSG00000031731	0.0554449	1	0.0959823
3185	L2/3 IT	Ap1m1_ENSMUSG00000003033	0.00231056	1	0.155409
3187	L2/3 IT	Ap1s1_ENSMUSG00000004849	1.96916e-104	1.26716e-100	0.449702
3192	L2/3 IT	Ap2b1_ENSMUSG00000035152	5.31528e-14	3.42038e-10	0.250071
3196	L2/3 IT	Ap3b2_ENSMUSG00000062444	0.0155531	1	0.106937
3198	L2/3 IT	Ap3m1_ENSMUSG00000021824	1.78644e-18	1.14957e-14	0.535269
3205	L2/3 IT	Ap4s1_ENSMUSG00000020955	0.000473836	1	0.0844648
3207	L2/3 IT	Ap5m1_ENSMUSG00000036291	1.63994e-07	0.0010553	0.402165
3216	L2/3 IT	Apbb2_ENSMUSG00000029207	1.75827e-14	1.13145e-10	0.431405
3223	L2/3 IT	Apex1_ENSMUSG00000035960	1.49255e-09	9.60456e-06	0.182211
3228	L2/3 IT	Api5_ENSMUSG00000027193	0.0015681	1	0.174492
3233	L2/3 IT	Aplp1_ENSMUSG00000006651	1.16713e-15	7.5105e-12	0.179848
3235	L2/3 IT	Apmap_ENSMUSG00000033096	1.83699e-05	0.118211	0.255387
3270	L2/3 IT	Apoo_ENSMUSG00000079508	2.30634e-148	1.48413e-144	0.590117
3272	L2/3 IT	Apopt1_ENSMUSG00000037787	4.52223e-24	2.91006e-20	0.245515
3276	L2/3 IT	Appl1_ENSMUSG00000040760	4.55842e-05	0.293334	0.109104
3278	L2/3 IT	Aprt_ENSMUSG00000006589	0.204065	1	0.0239952
3279	L2/3 IT	Aptx_ENSMUSG00000028411	8.94277e-05	0.575467	0.205826
3280	L2/3 IT	Aqp11_ENSMUSG00000042797	0.00185662	1	0.191477
3291	L2/3 IT	Aqr_ENSMUSG00000040383	2.24542e-05	0.144493	0.236612
3292	L2/3 IT	Ar_ENSMUSG00000046532	3.25402e-31	2.09396e-27	0.801679
3298	L2/3 IT	Arcn1_ENSMUSG00000032096	0.0167907	1	0.0769516
3301	L2/3 IT	Arf1_ENSMUSG00000048076	0.000286163	1	0.0437487
3302	L2/3 IT	Arf2_ENSMUSG00000062421	0.203454	1	0.0555273
3303	L2/3 IT	Arf3_ENSMUSG00000051853	6.06329e-20	3.90173e-16	0.192192
3304	L2/3 IT	Arf4_ENSMUSG00000021877	9.70265e-74	6.24365e-70	0.361036
3306	L2/3 IT	Arf5_ENSMUSG00000020440	4.91893e-06	0.0316533	0.0599928
3307	L2/3 IT	Arf6_ENSMUSG00000044147	6.02957e-07	0.00388003	0.267402
3308	L2/3 IT	Arfgap1_ENSMUSG00000027575	0.000111121	0.715065	0.177055
3311	L2/3 IT	Arfgef1_ENSMUSG00000067851	0.360089	1	0.0195689
3313	L2/3 IT	Arfgef3_ENSMUSG00000019852	6.40228e-33	4.11987e-29	0.488812
3315	L2/3 IT	Arfip2_ENSMUSG00000030881	2.04877e-05	0.131838	0.188951
3316	L2/3 IT	Arfrp1_ENSMUSG00000038671	0.00287817	1	0.128501
3319	L2/3 IT	Arglu1_ENSMUSG00000040459	1.52946e-17	9.84204e-14	0.199696
3323	L2/3 IT	Arhgap15_ENSMUSG00000049744	5.99996e-59	3.86098e-55	1.24052
3328	L2/3 IT	Arhgap1_ENSMUSG00000027247	0.00752955	1	0.122087
3329	L2/3 IT	Arhgap20_ENSMUSG00000053199	5.5025e-22	3.54086e-18	0.525814
3331	L2/3 IT	Arhgap21_ENSMUSG00000036591	6.1427e-17	3.95282e-13	0.438294
3333	L2/3 IT	Arhgap23_ENSMUSG00000049807	2.13465e-14	1.37365e-10	0.477236
3345	L2/3 IT	Arhgap32_ENSMUSG00000041444	2.69681e-108	1.7354e-104	0.805135
3348	L2/3 IT	Arhgap35_ENSMUSG00000058230	0.000638668	1	0.197351
3350	L2/3 IT	Arhgap39_ENSMUSG00000033697	2.45984e-33	1.58291e-29	0.571873
3356	L2/3 IT	Arhgap5_ENSMUSG00000035133	9.89856e-122	6.36972e-118	0.916545
3366	L2/3 IT	Arhgef12_ENSMUSG00000059495	3.14672e-07	0.00202492	0.286006
3367	L2/3 IT	Arhgef15_ENSMUSG00000052921	0.188295	1	0.0514067
3369	L2/3 IT	Arhgef17_ENSMUSG00000032875	0.34568	1	0.0233722
3373	L2/3 IT	Arhgef25_ENSMUSG00000019467	9.17633e-10	5.90497e-06	0.262807
3376	L2/3 IT	Arhgef2_ENSMUSG00000028059	1.23056e-93	7.91864e-90	0.486667
3382	L2/3 IT	Arhgef40_ENSMUSG00000004562	3.17981e-13	2.04621e-09	0.311209
3383	L2/3 IT	Arhgef4_ENSMUSG00000037509	0.00365098	1	0.104442
3386	L2/3 IT	Arhgef7_ENSMUSG00000031511	3.01363e-06	0.0193927	0.234286
3387	L2/3 IT	Arhgef9_ENSMUSG00000025656	1.30535e-26	8.39994e-23	0.312214
3388	L2/3 IT	Arid1a_ENSMUSG00000007880	4.10003e-22	2.63837e-18	0.52984
3389	L2/3 IT	Arid1b_ENSMUSG00000069729	0.000234841	1	0.153497
3394	L2/3 IT	Arid4a_ENSMUSG00000048118	0.0510879	1	0.0629362
3395	L2/3 IT	Arid4b_ENSMUSG00000039219	1.54812e-13	9.96216e-10	0.273486
3396	L2/3 IT	Arid5a_ENSMUSG00000037447	6.53278e-07	0.00420385	0.20316
3397	L2/3 IT	Arid5b_ENSMUSG00000019947	3.30347e-54	2.12578e-50	0.98851
3398	L2/3 IT	Arih1_ENSMUSG00000025234	3.48083e-07	0.00223991	0.310338
3399	L2/3 IT	Arih2_ENSMUSG00000064145	0.101053	1	0.0642514
3405	L2/3 IT	Arl14ep_ENSMUSG00000027122	0.183357	1	0.048064
3407	L2/3 IT	Arl15_ENSMUSG00000042348	4.71447e-306	3.03376e-302	2.19951
3408	L2/3 IT	Arl16_ENSMUSG00000057594	1.44971e-09	9.32891e-06	0.295742
3409	L2/3 IT	Arl1_ENSMUSG00000060904	5.14261e-38	3.30927e-34	0.211654
3411	L2/3 IT	Arl2bp_ENSMUSG00000031776	1.83358e-08	0.000117991	0.178862
3412	L2/3 IT	Arl3_ENSMUSG00000025035	1.42846e-25	9.19211e-22	0.187433
3413	L2/3 IT	Arl4a_ENSMUSG00000047446	1.11924e-30	7.2023e-27	0.493375
3417	L2/3 IT	Arl5a_ENSMUSG00000036093	9.74516e-20	6.27101e-16	0.424231
3421	L2/3 IT	Arl6ip1_ENSMUSG00000030654	1.43979e-45	9.26503e-42	0.251294
3423	L2/3 IT	Arl6ip5_ENSMUSG00000035199	3.96772e-195	2.55323e-191	0.715156
3426	L2/3 IT	Arl8b_ENSMUSG00000030105	6.53073e-13	4.20253e-09	0.171915
3430	L2/3 IT	Armc1_ENSMUSG00000027599	5.03165e-27	3.23787e-23	0.305125
3437	L2/3 IT	Armc8_ENSMUSG00000032468	0.44122	1	0.00590056
3438	L2/3 IT	Armc9_ENSMUSG00000062590	1.1083e-10	7.13188e-07	0.397978
3441	L2/3 IT	Armcx3_ENSMUSG00000049047	5.88742e-10	3.78856e-06	0.37942
3446	L2/3 IT	Armt1_ENSMUSG00000061759	1.96158e-09	1.26227e-05	0.340343
3447	L2/3 IT	Arnt2_ENSMUSG00000015709	7.39513e-27	4.75877e-23	0.549196
3449	L2/3 IT	Arntl2_ENSMUSG00000040187	3.24246e-19	2.08652e-15	0.526037
3450	L2/3 IT	Arntl_ENSMUSG00000055116	5.7436e-22	3.69601e-18	0.656986
3451	L2/3 IT	Arpc1a_ENSMUSG00000029621	0.00023918	1	0.0618489
3453	L2/3 IT	Arpc2_ENSMUSG00000006304	4.73619e-165	3.04774e-161	0.540401
3454	L2/3 IT	Arpc3_ENSMUSG00000029465	1.71595e-36	1.10421e-32	0.188956
3455	L2/3 IT	Arpc4_ENSMUSG00000079426	1.8293e-10	1.17716e-06	0.110501
3456	L2/3 IT	Arpc5_ENSMUSG00000008475	2.83186e-52	1.8223e-48	0.389671
3457	L2/3 IT	Arpc5l_ENSMUSG00000026755	5.40864e-51	3.48046e-47	0.221603
3459	L2/3 IT	Arpp19_ENSMUSG00000007656	6.29801e-161	4.05277e-157	0.480854
3460	L2/3 IT	Arpp21_ENSMUSG00000032503	5.66689e-136	3.64664e-132	0.720249
3463	L2/3 IT	Arrb2_ENSMUSG00000060216	6.9589e-19	4.47805e-15	0.452725
3484	L2/3 IT	Arxes1_ENSMUSG00000048355	0.318765	1	0.0230772
3509	L2/3 IT	Asb8_ENSMUSG00000048175	2.59411e-05	0.166931	0.257153
3513	L2/3 IT	Ascc3_ENSMUSG00000038774	0.0622322	1	0.100717
3523	L2/3 IT	Ash1l_ENSMUSG00000028053	7.5536e-07	0.00486074	0.210391
3524	L2/3 IT	Ash2l_ENSMUSG00000031575	0.0029313	1	0.184684
3526	L2/3 IT	Asic2_ENSMUSG00000020704	0.340039	1	0.0217857
3539	L2/3 IT	Asphd1_ENSMUSG00000046378	1.88646e-06	0.0121394	0.268153
3540	L2/3 IT	Asphd2_ENSMUSG00000029348	1.0869e-46	6.99423e-43	0.510917
3549	L2/3 IT	Astn1_ENSMUSG00000026587	4.3319e-15	2.78758e-11	0.364177
3562	L2/3 IT	Asxl1_ENSMUSG00000042548	7.49768e-05	0.482476	0.252436
3563	L2/3 IT	Asxl2_ENSMUSG00000037486	0.000153826	0.989871	0.210411
3567	L2/3 IT	Atad2_ENSMUSG00000022360	1.27206e-06	0.00818572	0.254319
3568	L2/3 IT	Atad2b_ENSMUSG00000052812	0.0226566	1	0.118882
3572	L2/3 IT	Atat1_ENSMUSG00000024426	0.370713	1	0.017082
3577	L2/3 IT	Atf2_ENSMUSG00000027104	0.383847	1	0.0106751
3581	L2/3 IT	Atf6_ENSMUSG00000026663	1.09603e-45	7.05298e-42	0.839107
3582	L2/3 IT	Atf6b_ENSMUSG00000015461	1.06708e-14	6.86667e-11	0.48675
3583	L2/3 IT	Atf7_ENSMUSG00000099083	1.51436e-05	0.0974491	0.216175
3585	L2/3 IT	Atf7ip_ENSMUSG00000030213	0.000198316	1	0.197505
3586	L2/3 IT	Atg101_ENSMUSG00000037204	2.81366e-05	0.181059	0.114757
3587	L2/3 IT	Atg10_ENSMUSG00000021619	0.00110187	1	0.208722
3588	L2/3 IT	Atg12_ENSMUSG00000032905	0.0268132	1	0.0776908
3591	L2/3 IT	Atg16l1_ENSMUSG00000026289	5.47376e-05	0.352236	0.19011
3594	L2/3 IT	Atg2b_ENSMUSG00000041341	0.405766	1	0.00894916
3598	L2/3 IT	Atg4b_ENSMUSG00000026280	0.0284735	1	0.111201
3599	L2/3 IT	Atg4c_ENSMUSG00000028550	2.41192e-05	0.155207	0.185138
3601	L2/3 IT	Atg5_ENSMUSG00000038160	1.18441e-07	0.00076217	0.27221
3603	L2/3 IT	Atg9a_ENSMUSG00000033124	0.00019344	1	0.197184
3606	L2/3 IT	Atl1_ENSMUSG00000021066	0.000482127	1	0.0661927
3607	L2/3 IT	Atl2_ENSMUSG00000059811	0.068776	1	0.090011
3610	L2/3 IT	Atmin_ENSMUSG00000047388	6.77112e-05	0.435721	0.239366
3627	L2/3 IT	Atp1a1_ENSMUSG00000033161	1.68971e-189	1.08733e-185	0.707695
3631	L2/3 IT	Atp1b1_ENSMUSG00000026576	0.0108685	1	0.027889
3639	L2/3 IT	Atp2b1_ENSMUSG00000019943	9.02932e-218	5.81037e-214	0.632311
3640	L2/3 IT	Atp2b2_ENSMUSG00000030302	2.0118e-62	1.2946e-58	0.308779
3642	L2/3 IT	Atp2b4_ENSMUSG00000026463	9.7806e-32	6.29382e-28	0.495848
3643	L2/3 IT	Atp2c1_ENSMUSG00000032570	6.68084e-16	4.29912e-12	0.342751
3650	L2/3 IT	Atp5d_ENSMUSG00000003072	0.000108782	0.700014	0.0510454
3651	L2/3 IT	Atp5e_ENSMUSG00000016252	0.0376707	1	0.0270748
3653	L2/3 IT	Atp5g1_ENSMUSG00000006057	0.0448326	1	0.0228004
3654	L2/3 IT	Atp5g2_ENSMUSG00000062683	2.02343e-28	1.30208e-24	0.174799
3658	L2/3 IT	Atp5j_ENSMUSG00000022890	0.0693546	1	0.0203812
3659	L2/3 IT	Atp5k_ENSMUSG00000050856	0.0150796	1	0.0337206
3660	L2/3 IT	Atp5l_ENSMUSG00000038717	0.266801	1	0.00835961
3663	L2/3 IT	Atp5s_ENSMUSG00000054894	8.03389e-06	0.0516981	0.249116
3668	L2/3 IT	Atp6v0a2_ENSMUSG00000038023	2.14449e-14	1.37998e-10	0.523914
3675	L2/3 IT	Atp6v0e_ENSMUSG00000015575	1.11118e-22	7.15044e-19	0.499098
3681	L2/3 IT	Atp6v1d_ENSMUSG00000021114	4.61279e-49	2.96833e-45	0.154304
3682	L2/3 IT	Atp6v1e1_ENSMUSG00000019210	0.47033	1	0.000753836
3691	L2/3 IT	Atp8a1_ENSMUSG00000037685	1.45684e-30	9.37479e-27	0.406509
3692	L2/3 IT	Atp8a2_ENSMUSG00000021983	9.53332e-20	6.13469e-16	0.615011
3698	L2/3 IT	Atp9a_ENSMUSG00000027546	0.00514717	1	0.101935
3700	L2/3 IT	Atpaf1_ENSMUSG00000028710	4.73075e-13	3.04424e-09	0.365925
3701	L2/3 IT	Atpaf2_ENSMUSG00000042709	0.000226495	1	0.248761
3703	L2/3 IT	Atr_ENSMUSG00000032409	0.48529	1	0.00235404
3704	L2/3 IT	Atraid_ENSMUSG00000013622	0.346262	1	0.00844014
3705	L2/3 IT	Atrip_ENSMUSG00000025646	0.246034	1	0.0367177
3706	L2/3 IT	Atrn_ENSMUSG00000027312	3.04817e-15	1.9615e-11	0.253357
3707	L2/3 IT	Atrnl1_ENSMUSG00000054843	5.99101e-46	3.85522e-42	0.88065
3708	L2/3 IT	Atrx_ENSMUSG00000031229	5.72264e-16	3.68252e-12	0.168498
3710	L2/3 IT	Atxn1_ENSMUSG00000046876	0.231402	1	0.0367498
3712	L2/3 IT	Atxn2_ENSMUSG00000042605	0.000162134	1	0.145318
3713	L2/3 IT	Atxn2l_ENSMUSG00000032637	2.68662e-11	1.72884e-07	0.255785
3716	L2/3 IT	Atxn7l1_ENSMUSG00000020564	0.0436404	1	0.107792
3720	L2/3 IT	Atxn7l3_ENSMUSG00000059995	0.000625171	1	0.16331
3721	L2/3 IT	Atxn7l3b_ENSMUSG00000074748	0.0202609	1	0.0414209
3724	L2/3 IT	Aup1_ENSMUSG00000068328	0.000326349	1	0.103381
3729	L2/3 IT	Auts2_ENSMUSG00000029673	3.41924e-224	2.20028e-220	1.2893
3734	L2/3 IT	Avpi1_ENSMUSG00000018821	3.98015e-17	2.56123e-13	0.296468
3746	L2/3 IT	Azi2_ENSMUSG00000039285	0.00248167	1	0.136221
3762	L2/3 IT	B230118H07Rik_ENSMUSG00000027165	0.0485744	1	0.0679871
3765	L2/3 IT	B230217C12Rik_ENSMUSG00000050538	6.99949e-08	0.000450417	0.159787
3768	L2/3 IT	B230219D22Rik_ENSMUSG00000045767	4.12378e-15	2.65365e-11	0.286916
3771	L2/3 IT	B230307C23Rik_ENSMUSG00000080717	2.19235e-16	1.41078e-12	0.371349
3777	L2/3 IT	B230334C09Rik_ENSMUSG00000104597	6.2248e-13	4.00566e-09	0.471581
3784	L2/3 IT	B2m_ENSMUSG00000060802	7.6248e-38	4.90656e-34	0.38056
3787	L2/3 IT	B3galt1_ENSMUSG00000034780	0.31849	1	0.0285074
3792	L2/3 IT	B3gat1_ENSMUSG00000045994	1.14143e-18	7.34511e-15	0.393874
3812	L2/3 IT	B4galnt1_ENSMUSG00000006731	3.40696e-06	0.0219238	0.196087
3817	L2/3 IT	B4galt2_ENSMUSG00000028541	1.57668e-08	0.000101459	0.386807
3818	L2/3 IT	B4galt3_ENSMUSG00000052423	0.000191727	1	0.154338
3820	L2/3 IT	B4galt5_ENSMUSG00000017929	2.28207e-37	1.46851e-33	0.713402
3822	L2/3 IT	B4galt7_ENSMUSG00000021504	4.13381e-08	0.000266011	0.344816
3827	L2/3 IT	B830012L14Rik_ENSMUSG00000098202	6.35363e-24	4.08856e-20	0.602713
3828	L2/3 IT	B830042I05Rik_ENSMUSG00000108847	6.52252e-12	4.19724e-08	0.206252
3835	L2/3 IT	B9d1_ENSMUSG00000001039	8.01499e-15	5.15764e-11	0.476055
3837	L2/3 IT	B9d2_ENSMUSG00000063439	0.00303361	1	0.148806
3839	L2/3 IT	BB019430_ENSMUSG00000091526	0.370132	1	0.00846488
3846	L2/3 IT	BC003331_ENSMUSG00000006010	6.49944e-15	4.18239e-11	0.44586
3847	L2/3 IT	BC003965_ENSMUSG00000067722	3.65776e-18	2.35377e-14	0.269662
3848	L2/3 IT	BC004004_ENSMUSG00000052712	0.000326634	1	0.0874905
3850	L2/3 IT	BC005561_ENSMUSG00000079065	0.097721	1	0.0633382
3851	L2/3 IT	BC005624_ENSMUSG00000026851	0.0822653	1	0.0261224
3870	L2/3 IT	BC030499_ENSMUSG00000037593	4.53181e-152	2.91622e-148	2.13114
3920	L2/3 IT	Baalc_ENSMUSG00000022296	2.05578e-107	1.32289e-103	1.06473
3923	L2/3 IT	Babam2_ENSMUSG00000052139	8.13079e-06	0.0523216	0.22649
3924	L2/3 IT	Bace1_ENSMUSG00000032086	0.0815204	1	0.0830393
3933	L2/3 IT	Bag4_ENSMUSG00000037316	7.61861e-09	4.90258e-05	0.321588
3934	L2/3 IT	Bag5_ENSMUSG00000049792	1.42154e-44	9.14764e-41	0.541669
3935	L2/3 IT	Bag6_ENSMUSG00000024392	0.0824142	1	0.0579731
3938	L2/3 IT	Baiap2_ENSMUSG00000025372	5.45471e-72	3.51011e-68	0.446045
3944	L2/3 IT	Banf1_ENSMUSG00000024844	1.95979e-05	0.126113	0.0729396
3948	L2/3 IT	Banp_ENSMUSG00000025316	3.19033e-65	2.05298e-61	0.912897
3949	L2/3 IT	Bap1_ENSMUSG00000021901	0.0399383	1	0.123719
3959	L2/3 IT	Bax_ENSMUSG00000003873	2.37501e-10	1.52832e-06	0.125656
3961	L2/3 IT	Baz1b_ENSMUSG00000002748	6.55122e-05	0.421571	0.203385
3965	L2/3 IT	Bbip1_ENSMUSG00000084957	0.000131646	0.847142	0.0785485
3966	L2/3 IT	Bbof1_ENSMUSG00000057265	0.353624	1	0.0190999
3972	L2/3 IT	Bbs4_ENSMUSG00000025235	0.00345745	1	0.124656
3973	L2/3 IT	Bbs5_ENSMUSG00000063145	4.85644e-12	3.12512e-08	0.324983
3977	L2/3 IT	Bc1_ENSMUSG00000115783	9.34605e-10	6.01418e-06	0.175252
3982	L2/3 IT	Bcar1_ENSMUSG00000031955	2.98915e-62	1.92352e-58	0.823892
3997	L2/3 IT	Bckdhb_ENSMUSG00000032263	0.000228561	1	0.225066
3998	L2/3 IT	Bckdk_ENSMUSG00000030802	0.257378	1	0.0395368
4000	L2/3 IT	Bcl11a_ENSMUSG00000000861	2.2189e-34	1.42786e-30	0.358655
4010	L2/3 IT	Bcl2l13_ENSMUSG00000009112	0.00326294	1	0.176312
4018	L2/3 IT	Bcl7a_ENSMUSG00000029438	2.5168e-08	0.000161956	0.20537
4019	L2/3 IT	Bcl7b_ENSMUSG00000029681	0.105339	1	0.0510112
4027	L2/3 IT	Bcor_ENSMUSG00000040363	4.15925e-11	2.67648e-07	0.409896
4031	L2/3 IT	Bdh1_ENSMUSG00000046598	8.56354e-07	0.00551064	0.274469
4035	L2/3 IT	Bdnf_ENSMUSG00000048482	1.02775e-32	6.61358e-29	1.14726
4036	L2/3 IT	Bdp1_ENSMUSG00000049658	1.52409e-07	0.000980749	0.312893
4038	L2/3 IT	Becn1_ENSMUSG00000035086	2.84601e-10	1.83141e-06	0.135441
4039	L2/3 IT	Begain_ENSMUSG00000040867	1.4045e-22	9.03798e-19	0.513617
4048	L2/3 IT	Bet1_ENSMUSG00000032757	2.58883e-13	1.66591e-09	0.418757
4049	L2/3 IT	Bet1l_ENSMUSG00000025484	0.000697494	1	0.0922565
4055	L2/3 IT	Bfar_ENSMUSG00000022684	2.52596e-09	1.62546e-05	0.308544
4064	L2/3 IT	Bhlhb9_ENSMUSG00000072964	1.62554e-33	1.04604e-29	0.597241
4065	L2/3 IT	Bhlhe22_ENSMUSG00000025128	4.71779e-88	3.0359e-84	1.52788
4067	L2/3 IT	Bhlhe40_ENSMUSG00000030103	1.54455e-226	9.93916e-223	2.15874
4068	L2/3 IT	Bhlhe41_ENSMUSG00000030256	0.112667	1	0.0170652
4080	L2/3 IT	Bin1_ENSMUSG00000024381	2.06661e-22	1.32986e-18	0.375084
4086	L2/3 IT	Birc6_ENSMUSG00000024073	0.0123038	1	0.111715
4092	L2/3 IT	Blmh_ENSMUSG00000020840	0.083727	1	0.068016
4095	L2/3 IT	Bloc1s2_ENSMUSG00000057506	1.5107e-05	0.0972138	0.107056
4096	L2/3 IT	Bloc1s3_ENSMUSG00000057667	0.199422	1	0.0500312
4097	L2/3 IT	Bloc1s4_ENSMUSG00000060708	1.58509e-05	0.102	0.219881
4099	L2/3 IT	Bloc1s6_ENSMUSG00000005804	2.79635e-12	1.79945e-08	0.361662
4104	L2/3 IT	Blzf1_ENSMUSG00000026577	5.44811e-05	0.350586	0.267187
4109	L2/3 IT	Bmp1_ENSMUSG00000022098	2.21955e-127	1.42828e-123	1.95539
4124	L2/3 IT	Bmt2_ENSMUSG00000042742	6.84318e-08	0.000440359	0.31533
4126	L2/3 IT	Bmyc_ENSMUSG00000049086	0.0475626	1	0.033164
4129	L2/3 IT	Bnip1_ENSMUSG00000024191	0.000389487	1	0.173124
4135	L2/3 IT	Bod1_ENSMUSG00000044502	1.05129e-49	6.76503e-46	0.297683
4136	L2/3 IT	Bod1l_ENSMUSG00000061755	1.25598e-05	0.0808224	0.135516
4139	L2/3 IT	Bola2_ENSMUSG00000047721	4.51737e-22	2.90693e-18	0.231428
4143	L2/3 IT	Bora_ENSMUSG00000022070	2.18182e-08	0.0001404	0.261408
4144	L2/3 IT	Borcs5_ENSMUSG00000042992	2.38226e-09	1.53298e-05	0.245052
4146	L2/3 IT	Borcs7_ENSMUSG00000062376	8.13452e-23	5.23456e-19	0.239164
4147	L2/3 IT	Borcs8_ENSMUSG00000002345	0.395571	1	0.00889994
4148	L2/3 IT	Bpgm_ENSMUSG00000038871	9.39671e-13	6.04678e-09	0.378614
4149	L2/3 IT	Bphl_ENSMUSG00000038286	1.79445e-39	1.15473e-35	0.673922
4165	L2/3 IT	Bpnt1_ENSMUSG00000026617	2.56029e-07	0.00164755	0.210925
4166	L2/3 IT	Bptf_ENSMUSG00000040481	0.00169183	1	0.162787
4167	L2/3 IT	Braf_ENSMUSG00000002413	5.2434e-16	3.37413e-12	0.289487
4168	L2/3 IT	Brap_ENSMUSG00000029458	0.0827924	1	0.0536292
4171	L2/3 IT	Brca2_ENSMUSG00000041147	0.279173	1	0.0274301
4173	L2/3 IT	Brd1_ENSMUSG00000022387	2.40457e-07	0.00154734	0.299423
4174	L2/3 IT	Brd2_ENSMUSG00000024335	0.00775279	1	0.155716
4176	L2/3 IT	Brd3os_ENSMUSG00000109946	0.0394691	1	0.0835609
4177	L2/3 IT	Brd4_ENSMUSG00000024002	0.00731235	1	0.105383
4178	L2/3 IT	Brd7_ENSMUSG00000031660	0.00903596	1	0.125539
4179	L2/3 IT	Brd8_ENSMUSG00000003778	1.6307e-05	0.104935	0.218571
4183	L2/3 IT	Brf2_ENSMUSG00000031487	1.75621e-09	1.13012e-05	0.354649
4185	L2/3 IT	Bri3bp_ENSMUSG00000037905	1.76368e-05	0.113493	0.161855
4187	L2/3 IT	Brinp1_ENSMUSG00000028351	1.72292e-15	1.1087e-11	0.341593
4188	L2/3 IT	Brinp2_ENSMUSG00000004031	6.89714e-20	4.43831e-16	0.432368
4190	L2/3 IT	Brip1_ENSMUSG00000034329	0.0898286	1	0.0420763
4192	L2/3 IT	Brix1_ENSMUSG00000022247	4.2238e-09	2.71802e-05	0.199839
4193	L2/3 IT	Brk1_ENSMUSG00000033940	0.0060771	1	0.0321628
4194	L2/3 IT	Brms1_ENSMUSG00000080268	2.47011e-57	1.58952e-53	0.657395
4197	L2/3 IT	Brpf1_ENSMUSG00000001632	2.43298e-06	0.0156562	0.135713
4201	L2/3 IT	Brsk2_ENSMUSG00000053046	0.110367	1	0.0600289
4202	L2/3 IT	Brwd1_ENSMUSG00000022914	3.87026e-46	2.49051e-42	0.421287
4204	L2/3 IT	Bscl2_ENSMUSG00000071657	0.00825023	1	0.0580927
4215	L2/3 IT	Btaf1_ENSMUSG00000040565	7.55467e-23	4.86143e-19	0.60577
4216	L2/3 IT	Btbd10_ENSMUSG00000038187	1.95098e-46	1.25546e-42	0.432362
4222	L2/3 IT	Btbd1_ENSMUSG00000025103	8.0069e-19	5.15244e-15	0.346201
4254	L2/3 IT	Btbd3_ENSMUSG00000062098	2.14318e-212	1.37914e-208	2.16247
4256	L2/3 IT	Btbd7_ENSMUSG00000041702	0.00673132	1	0.130274
4257	L2/3 IT	Btbd9_ENSMUSG00000062202	2.00328e-44	1.28911e-40	0.832893
4260	L2/3 IT	Btf3_ENSMUSG00000021660	6.48292e-12	4.17176e-08	0.107684
4266	L2/3 IT	Btg3_ENSMUSG00000022863	1.25344e-174	8.0659e-171	2.21799
4278	L2/3 IT	Btrc_ENSMUSG00000025217	0.00131135	1	0.135947
4281	L2/3 IT	Bub3_ENSMUSG00000066979	1.20052e-08	7.72532e-05	0.129055
4283	L2/3 IT	Bud23_ENSMUSG00000005378	3.11448e-17	2.00417e-13	0.260977
4284	L2/3 IT	Bud31_ENSMUSG00000038722	2.8274e-05	0.181943	0.0835109
4289	L2/3 IT	Bzw2_ENSMUSG00000020547	4.64719e-56	2.99047e-52	0.731865
4311	L2/3 IT	C130071C03Rik_ENSMUSG00000050334	9.42238e-12	6.0633e-08	0.286536
4318	L2/3 IT	C1d_ENSMUSG00000000581	0.00755883	1	0.0503523
4320	L2/3 IT	C1galt1c1_ENSMUSG00000048970	6.24759e-12	4.02032e-08	0.275862
4323	L2/3 IT	C1qbp_ENSMUSG00000018446	3.85303e-10	2.47943e-06	0.131617
4327	L2/3 IT	C1ql3_ENSMUSG00000049630	0	2.22507e-308	2.16847
4333	L2/3 IT	C1qtnf4_ENSMUSG00000040794	1.60126e-23	1.03041e-19	0.208449
4343	L2/3 IT	C230004F18Rik_ENSMUSG00000071753	9.22828e-06	0.059384	0.115484
4359	L2/3 IT	C2cd2l_ENSMUSG00000032120	7.40381e-58	4.76435e-54	0.907592
4360	L2/3 IT	C2cd3_ENSMUSG00000047248	8.47097e-11	5.45107e-07	0.403583
4365	L2/3 IT	C2cd5_ENSMUSG00000030279	1.33254e-05	0.085749	0.194742
4387	L2/3 IT	C530043A13Rik_ENSMUSG00000100444	1.75599e-84	1.12998e-80	0.958637
4395	L2/3 IT	C730002L08Rik_ENSMUSG00000114469	4.84253e-161	3.11617e-157	1.66298
4403	L2/3 IT	C78859_ENSMUSG00000110710	3.77261e-49	2.42767e-45	1.00973
4446	L2/3 IT	CT025624.1_ENSMUSG00000114722	6.7031e-15	4.31344e-11	0.27174
4459	L2/3 IT	Cab39l_ENSMUSG00000021981	0.0708513	1	0.103713
4461	L2/3 IT	Cabin1_ENSMUSG00000020196	2.92369e-20	1.88139e-16	0.486005
4464	L2/3 IT	Cabp1_ENSMUSG00000029544	5.952e-178	3.83011e-174	1.01976
4473	L2/3 IT	Cacna1a_ENSMUSG00000034656	1.40955e-08	9.07044e-05	0.250769
4474	L2/3 IT	Cacna1b_ENSMUSG00000004113	1.09035e-26	7.01642e-23	0.642193
4475	L2/3 IT	Cacna1c_ENSMUSG00000051331	1.73824e-82	1.11856e-78	1.09579
4477	L2/3 IT	Cacna1e_ENSMUSG00000004110	1.15543e-11	7.43522e-08	0.226918
4483	L2/3 IT	Cacna2d1_ENSMUSG00000040118	1.39667e-86	8.98756e-83	0.740512
4485	L2/3 IT	Cacna2d3_ENSMUSG00000021991	1.79718e-110	1.15648e-106	1.46325
4487	L2/3 IT	Cacnb1_ENSMUSG00000020882	2.20404e-17	1.4183e-13	0.352028
4488	L2/3 IT	Cacnb2_ENSMUSG00000057914	1.84926e-23	1.19e-19	0.633317
4489	L2/3 IT	Cacnb3_ENSMUSG00000003352	8.0022e-58	5.14941e-54	0.576862
4492	L2/3 IT	Cacng2_ENSMUSG00000019146	1.07184e-12	6.8973e-09	0.22755
4493	L2/3 IT	Cacng3_ENSMUSG00000066189	0	2.22507e-308	1.72694
4503	L2/3 IT	Cadm1_ENSMUSG00000032076	7.58112e-13	4.87845e-09	0.173557
4504	L2/3 IT	Cadm2_ENSMUSG00000064115	1.01721e-119	6.54571e-116	0.53686
4505	L2/3 IT	Cadm3_ENSMUSG00000005338	4.75147e-30	3.05757e-26	0.437153
4508	L2/3 IT	Cadps_ENSMUSG00000054423	0.275375	1	0.018159
4510	L2/3 IT	Calb1_ENSMUSG00000028222	0	2.22507e-308	5.29658
4514	L2/3 IT	Calcoco1_ENSMUSG00000023055	0.032405	1	0.105457
4522	L2/3 IT	Calm1_ENSMUSG00000001175	3.72477e-58	2.39689e-54	0.135839
4523	L2/3 IT	Calm2_ENSMUSG00000036438	1.57101e-83	1.01095e-79	0.237435
4524	L2/3 IT	Calm3_ENSMUSG00000019370	8.05021e-28	5.18031e-24	0.150056
4529	L2/3 IT	Caln1_ENSMUSG00000060371	1.54832e-20	9.96344e-17	0.487233
4532	L2/3 IT	Calr_ENSMUSG00000003814	0.164605	1	0.0160005
4534	L2/3 IT	Caly_ENSMUSG00000025468	2.07907e-33	1.33788e-29	0.227146
4536	L2/3 IT	Camk1d_ENSMUSG00000039145	1.73362e-15	1.11559e-11	0.437266
4537	L2/3 IT	Camk1g_ENSMUSG00000016179	3.41882e-59	2.20001e-55	1.39085
4538	L2/3 IT	Camk2a_ENSMUSG00000024617	2.228e-121	1.43372e-117	0.690192
4539	L2/3 IT	Camk2b_ENSMUSG00000057897	1.23601e-33	7.95373e-30	0.243601
4540	L2/3 IT	Camk2d_ENSMUSG00000053819	3.54604e-126	2.28188e-122	2.07507
4542	L2/3 IT	Camk2n1_ENSMUSG00000046447	0	2.22507e-308	1.73916
4543	L2/3 IT	Camk2n2_ENSMUSG00000051146	1.31809e-179	8.48191e-176	1.4784
4545	L2/3 IT	Camkk1_ENSMUSG00000020785	3.00053e-106	1.93084e-102	1.27963
4546	L2/3 IT	Camkk2_ENSMUSG00000029471	1.97467e-25	1.2707e-21	0.339948
4548	L2/3 IT	Camkv_ENSMUSG00000032936	1.10921e-16	7.13779e-13	0.285719
4549	L2/3 IT	Caml_ENSMUSG00000021501	1.00911e-05	0.0649363	0.153979
4551	L2/3 IT	Camsap1_ENSMUSG00000026933	7.33976e-16	4.72313e-12	0.430696
4552	L2/3 IT	Camsap2_ENSMUSG00000041570	3.71348e-12	2.38962e-08	0.385135
4555	L2/3 IT	Camta2_ENSMUSG00000040712	1.6424e-38	1.05689e-34	0.536321
4556	L2/3 IT	Cand1_ENSMUSG00000020114	0.487933	1	0.00190105
4560	L2/3 IT	Cap1_ENSMUSG00000028656	1.3838e-13	8.90475e-10	0.45984
4561	L2/3 IT	Cap2_ENSMUSG00000021373	7.05e-33	4.53667e-29	0.296941
4578	L2/3 IT	Caprin1_ENSMUSG00000027184	0.334002	1	0.016483
4583	L2/3 IT	Capza2_ENSMUSG00000015733	2.48007e-76	1.59593e-72	0.257328
4585	L2/3 IT	Capzb_ENSMUSG00000028745	1.03628e-14	6.66847e-11	0.10823
4586	L2/3 IT	Car10_ENSMUSG00000056158	2.79208e-53	1.7967e-49	0.632969
4587	L2/3 IT	Car11_ENSMUSG00000003273	7.68102e-41	4.94273e-37	0.355277
4588	L2/3 IT	Car12_ENSMUSG00000032373	8.58186e-23	5.52243e-19	0.465958
4595	L2/3 IT	Car4_ENSMUSG00000000805	2.64475e-147	1.7019e-143	2.21206
4597	L2/3 IT	Car5b_ENSMUSG00000031373	2.97159e-11	1.91222e-07	0.214933
4599	L2/3 IT	Car7_ENSMUSG00000031883	0.000157528	1	0.233733
4618	L2/3 IT	Cars2_ENSMUSG00000056228	5.99561e-08	0.000385818	0.343971
4623	L2/3 IT	Casc4_ENSMUSG00000060227	1.76164e-31	1.13362e-27	0.447984
4625	L2/3 IT	Cask_ENSMUSG00000031012	0.277645	1	0.0256774
4665	L2/3 IT	Cbfa2t2_ENSMUSG00000038533	7.39225e-17	4.75691e-13	0.443993
4666	L2/3 IT	Cbfa2t3_ENSMUSG00000006362	7.13589e-23	4.59194e-19	0.572003
4676	L2/3 IT	Cbr1_ENSMUSG00000051483	3.93807e-22	2.53415e-18	0.178692
4681	L2/3 IT	Cbwd1_ENSMUSG00000024878	1.7979e-07	0.00115695	0.323435
4682	L2/3 IT	Cbx1_ENSMUSG00000018666	0.234817	1	0.0233636
4684	L2/3 IT	Cbx3_ENSMUSG00000029836	0.00192245	1	0.0761855
4687	L2/3 IT	Cbx6_ENSMUSG00000089715	1.23417e-24	7.9419e-21	0.31747
4690	L2/3 IT	Cby1_ENSMUSG00000022428	1.46751e-16	9.4434e-13	0.313467
4696	L2/3 IT	Ccar1_ENSMUSG00000020074	0.236486	1	0.0311191
4702	L2/3 IT	Ccdc106_ENSMUSG00000035228	1.24712e-11	8.0252e-08	0.422628
4703	L2/3 IT	Ccdc107_ENSMUSG00000028461	0.000963204	1	0.110772
4708	L2/3 IT	Ccdc115_ENSMUSG00000042111	1.56772e-09	1.00883e-05	0.377409
4717	L2/3 IT	Ccdc127_ENSMUSG00000021578	2.23314e-06	0.0143702	0.153163
4723	L2/3 IT	Ccdc137_ENSMUSG00000049957	0.0306581	1	0.119204
4724	L2/3 IT	Ccdc138_ENSMUSG00000038010	0.0151234	1	0.118092
4753	L2/3 IT	Ccdc173_ENSMUSG00000070883	6.8199e-16	4.3886e-12	0.456049
4760	L2/3 IT	Ccdc181_ENSMUSG00000026578	0.00137095	1	0.193603
4763	L2/3 IT	Ccdc184_ENSMUSG00000029875	0.377087	1	0.0163039
4765	L2/3 IT	Ccdc186_ENSMUSG00000035173	0.49544	1	0.000735414
4776	L2/3 IT	Ccdc28a_ENSMUSG00000059554	0.0391075	1	0.0669054
4778	L2/3 IT	Ccdc30_ENSMUSG00000028637	1.28699e-11	8.28179e-08	0.324878
4779	L2/3 IT	Ccdc32_ENSMUSG00000039983	9.80452e-06	0.0630921	0.115293
4790	L2/3 IT	Ccdc43_ENSMUSG00000020925	7.89243e-09	5.07878e-05	0.356216
4791	L2/3 IT	Ccdc47_ENSMUSG00000078622	0.0149717	1	0.0681896
4792	L2/3 IT	Ccdc50_ENSMUSG00000038127	0.106754	1	0.0780604
4796	L2/3 IT	Ccdc58_ENSMUSG00000075229	5.46792e-19	3.51861e-15	0.488667
4797	L2/3 IT	Ccdc59_ENSMUSG00000019897	2.24439e-06	0.0144426	0.138244
4801	L2/3 IT	Ccdc63_ENSMUSG00000043036	9.0989e-05	0.585514	0.11879
4806	L2/3 IT	Ccdc6_ENSMUSG00000048701	1.41511e-31	9.10623e-28	0.513934
4812	L2/3 IT	Ccdc77_ENSMUSG00000030177	3.97658e-05	0.255893	0.193965
4826	L2/3 IT	Ccdc88a_ENSMUSG00000032740	1.65863e-25	1.06733e-21	0.371613
4833	L2/3 IT	Ccdc92_ENSMUSG00000037979	0.100324	1	0.0461622
4844	L2/3 IT	Cck_ENSMUSG00000032532	2.37894e-271	1.53085e-267	1.55916
4846	L2/3 IT	Cckbr_ENSMUSG00000030898	3.14638e-19	2.0247e-15	0.519857
4877	L2/3 IT	Ccm2_ENSMUSG00000000378	0.0814591	1	0.0849993
4887	L2/3 IT	Ccnd2_ENSMUSG00000000184	2.00497e-45	1.2902e-41	0.788144
4889	L2/3 IT	Ccndbp1_ENSMUSG00000023572	3.36166e-11	2.16323e-07	0.236442
4893	L2/3 IT	Ccng1_ENSMUSG00000020326	0.0202769	1	0.15696
4900	L2/3 IT	Ccnl1_ENSMUSG00000027829	0.000116458	0.749406	0.201614
4901	L2/3 IT	Ccnl2_ENSMUSG00000029068	4.15578e-05	0.267425	0.172696
4903	L2/3 IT	Ccnt1_ENSMUSG00000011960	0.0212719	1	0.111708
4904	L2/3 IT	Ccnt2_ENSMUSG00000026349	2.1651e-42	1.39324e-38	0.45201
4905	L2/3 IT	Ccny_ENSMUSG00000024286	5.59505e-15	3.60041e-11	0.375658
4916	L2/3 IT	Ccr5_ENSMUSG00000079227	0.144581	1	0.0336516
4923	L2/3 IT	Ccsap_ENSMUSG00000031971	2.24997e-29	1.44785e-25	0.50823
4928	L2/3 IT	Cct4_ENSMUSG00000007739	0.454327	1	0.0028162
4931	L2/3 IT	Cct7_ENSMUSG00000030007	0.0368169	1	0.0298466
4934	L2/3 IT	Ccz1_ENSMUSG00000029617	0.203861	1	0.0378589
4956	L2/3 IT	Cd209c_ENSMUSG00000040165	1.55012e-30	9.97501e-27	0.508161
4973	L2/3 IT	Cd2bp2_ENSMUSG00000042502	0.0225045	1	0.127494
4984	L2/3 IT	Cd300lf_ENSMUSG00000047798	1.24024e-05	0.0798095	0.104719
4986	L2/3 IT	Cd302_ENSMUSG00000060703	5.47114e-178	3.52068e-174	1.9763
4989	L2/3 IT	Cd34_ENSMUSG00000016494	6.12962e-75	3.94441e-71	1.04895
4995	L2/3 IT	Cd3eap_ENSMUSG00000047649	0.00337989	1	0.149995
5037	L2/3 IT	Cdc123_ENSMUSG00000039128	0.255321	1	0.0114148
5040	L2/3 IT	Cdc16_ENSMUSG00000038416	0.0514079	1	0.097192
5043	L2/3 IT	Cdc23_ENSMUSG00000024370	0.0123305	1	0.164415
5047	L2/3 IT	Cdc26_ENSMUSG00000066149	0.0265978	1	0.0784652
5049	L2/3 IT	Cdc34_ENSMUSG00000020307	9.27483e-05	0.596835	0.14687
5052	L2/3 IT	Cdc37l1_ENSMUSG00000024780	6.53817e-06	0.0420732	0.183505
5053	L2/3 IT	Cdc40_ENSMUSG00000038446	4.16419e-87	2.67966e-83	1.00632
5054	L2/3 IT	Cdc42_ENSMUSG00000006699	1.05653e-10	6.79876e-07	0.0710952
5055	L2/3 IT	Cdc42bpa_ENSMUSG00000026490	1.08175e-05	0.0696104	0.180617
5064	L2/3 IT	Cdc42se2_ENSMUSG00000052298	3.72168e-15	2.3949e-11	0.357258
5069	L2/3 IT	Cdc7_ENSMUSG00000029283	7.19247e-08	0.000462836	0.362556
5079	L2/3 IT	Cdh10_ENSMUSG00000022321	0.0136881	1	0.146728
5081	L2/3 IT	Cdh12_ENSMUSG00000040452	4.612e-40	2.96782e-36	1.05469
5108	L2/3 IT	Cdipt_ENSMUSG00000030682	0.282515	1	0.013469
5110	L2/3 IT	Cdk10_ENSMUSG00000033862	0.00113243	1	0.173246
5111	L2/3 IT	Cdk11b_ENSMUSG00000029062	0.00693712	1	0.0767572
5112	L2/3 IT	Cdk12_ENSMUSG00000003119	3.38734e-05	0.217975	0.212079
5113	L2/3 IT	Cdk13_ENSMUSG00000041297	2.53527e-10	1.63145e-06	0.335105
5114	L2/3 IT	Cdk14_ENSMUSG00000028926	2.66153e-41	1.7127e-37	0.45277
5117	L2/3 IT	Cdk17_ENSMUSG00000020015	4.71431e-87	3.03366e-83	0.680265
5124	L2/3 IT	Cdk2ap1_ENSMUSG00000029394	3.39617e-178	2.18543e-174	1.02393
5125	L2/3 IT	Cdk2ap2_ENSMUSG00000024856	7.62462e-27	4.90644e-23	0.348029
5126	L2/3 IT	Cdk4_ENSMUSG00000006728	0.00142779	1	0.147971
5127	L2/3 IT	Cdk5_ENSMUSG00000028969	6.26629e-17	4.03236e-13	0.147298
5128	L2/3 IT	Cdk5r1_ENSMUSG00000048895	3.26094e-57	2.09842e-53	0.424332
5129	L2/3 IT	Cdk5r2_ENSMUSG00000090071	2.89462e-07	0.00186269	0.162913
5134	L2/3 IT	Cdk7_ENSMUSG00000069089	6.15904e-13	3.96334e-09	0.428622
5135	L2/3 IT	Cdk8_ENSMUSG00000029635	3.35892e-05	0.216146	0.260474
5136	L2/3 IT	Cdk9_ENSMUSG00000009555	1.09146e-12	7.02351e-09	0.252912
5137	L2/3 IT	Cdkal1_ENSMUSG00000006191	0.00368305	1	0.166788
5139	L2/3 IT	Cdkl2_ENSMUSG00000029403	0.0142682	1	0.137243
5148	L2/3 IT	Cdkn2aipnl_ENSMUSG00000020392	0.000927365	1	0.141909
5151	L2/3 IT	Cdkn2d_ENSMUSG00000096472	2.89947e-06	0.0186581	0.115963
5163	L2/3 IT	Cds1_ENSMUSG00000029330	5.68075e-10	3.65556e-06	0.368261
5167	L2/3 IT	Cdv3_ENSMUSG00000032803	8.22149e-09	5.29053e-05	0.18848
5189	L2/3 IT	Cebpb_ENSMUSG00000056501	1.38933e-08	8.94033e-05	0.31464
5192	L2/3 IT	Cebpg_ENSMUSG00000056216	0.00388155	1	0.142002
5193	L2/3 IT	Cebpz_ENSMUSG00000024081	0.0131796	1	0.0970914
5194	L2/3 IT	Cebpzos_ENSMUSG00000062691	0.178406	1	0.0270767
5201	L2/3 IT	Celf1_ENSMUSG00000005506	9.30827e-41	5.98987e-37	0.387158
5202	L2/3 IT	Celf2_ENSMUSG00000002107	0.23492	1	0.0138742
5203	L2/3 IT	Celf3_ENSMUSG00000028137	5.77824e-30	3.7183e-26	0.339204
5205	L2/3 IT	Celf5_ENSMUSG00000034818	4.33977e-22	2.79264e-18	0.256586
5217	L2/3 IT	Cenpf_ENSMUSG00000026605	1.83317e-05	0.117964	0.180035
5231	L2/3 IT	Cenpv_ENSMUSG00000018509	0.000215379	1	0.105198
5232	L2/3 IT	Cenpw_ENSMUSG00000075266	0.0522778	1	0.0896572
5255	L2/3 IT	Cep44_ENSMUSG00000038215	1.43076e-06	0.00920697	0.241161
5257	L2/3 IT	Cep57_ENSMUSG00000031922	0.000713983	1	0.211824
5261	L2/3 IT	Cep70_ENSMUSG00000056267	9.2281e-15	5.93828e-11	0.449521
5265	L2/3 IT	Cep83_ENSMUSG00000020024	1.23747e-12	7.96313e-09	0.401206
5266	L2/3 IT	Cep85_ENSMUSG00000037443	6.22308e-06	0.0400455	0.226223
5268	L2/3 IT	Cep89_ENSMUSG00000023072	0.0675686	1	0.0872516
5281	L2/3 IT	Cers6_ENSMUSG00000027035	3.14456e-05	0.202353	0.240468
5291	L2/3 IT	Ces2b_ENSMUSG00000050097	0.0560341	1	0.0492467
5294	L2/3 IT	Ces2f_ENSMUSG00000062826	0.13669	1	0.0342552
5302	L2/3 IT	Cetn2_ENSMUSG00000031347	1.91719e-06	0.0123371	0.104376
5304	L2/3 IT	Cetn4_ENSMUSG00000045031	0.00731135	1	0.143511
5310	L2/3 IT	Cfap20_ENSMUSG00000031796	3.99291e-27	2.56944e-23	0.246796
5312	L2/3 IT	Cfap36_ENSMUSG00000020462	3.53249e-14	2.27316e-10	0.119509
5329	L2/3 IT	Cfap97_ENSMUSG00000031631	2.73009e-18	1.75682e-14	0.575929
5341	L2/3 IT	Cflar_ENSMUSG00000026031	2.9495e-05	0.1898	0.167702
5345	L2/3 IT	Cggbp1_ENSMUSG00000054604	0.000607427	1	0.212266
5349	L2/3 IT	Cgrrf1_ENSMUSG00000055128	5.01694e-32	3.2284e-28	0.495169
5352	L2/3 IT	Chac2_ENSMUSG00000020309	0.202604	1	0.044113
5360	L2/3 IT	Chchd10_ENSMUSG00000049422	3.59936e-15	2.31619e-11	0.121489
5362	L2/3 IT	Chchd2_ENSMUSG00000070493	1.74152e-08	0.000112067	0.0680858
5364	L2/3 IT	Chchd4_ENSMUSG00000034203	1.63699e-15	1.0534e-11	0.215679
5366	L2/3 IT	Chchd6_ENSMUSG00000030086	0.000189559	1	0.0571443
5367	L2/3 IT	Chchd7_ENSMUSG00000042198	0.0045117	1	0.0694213
5370	L2/3 IT	Chd2_ENSMUSG00000078671	0.00126643	1	0.193064
5373	L2/3 IT	Chd4_ENSMUSG00000063870	3.91631e-77	2.52015e-73	0.8954
5377	L2/3 IT	Chd8_ENSMUSG00000053754	1.3704e-07	0.000881851	0.257176
5387	L2/3 IT	Chic1_ENSMUSG00000031327	1.99914e-16	1.28645e-12	0.503486
5388	L2/3 IT	Chic2_ENSMUSG00000029229	0.0439173	1	0.0955685
5389	L2/3 IT	Chid1_ENSMUSG00000025512	3.17589e-06	0.0204368	0.264458
5396	L2/3 IT	Chka_ENSMUSG00000024843	9.41764e-14	6.06025e-10	0.348939
5398	L2/3 IT	Chl1_ENSMUSG00000030077	8.39419e-14	5.40166e-10	0.409075
5399	L2/3 IT	Chm_ENSMUSG00000025531	0.193889	1	0.0553196
5402	L2/3 IT	Chmp1b_ENSMUSG00000109901	8.44212e-09	5.4325e-05	0.380444
5403	L2/3 IT	Chmp2a_ENSMUSG00000033916	0.000143529	0.923607	0.0656874
5405	L2/3 IT	Chmp3_ENSMUSG00000053119	1.10221e-31	7.0927e-28	0.273897
5409	L2/3 IT	Chmp6_ENSMUSG00000025371	0.00205128	1	0.166372
5410	L2/3 IT	Chmp7_ENSMUSG00000034190	9.70813e-05	0.624718	0.252303
5411	L2/3 IT	Chn1_ENSMUSG00000056486	9.85485e-219	6.3416e-215	0.469058
5412	L2/3 IT	Chn1os1_ENSMUSG00000085838	2.12097e-252	1.36484e-248	0.609936
5419	L2/3 IT	Chpf2_ENSMUSG00000038181	3.5435e-07	0.00228024	0.294732
5420	L2/3 IT	Chpf_ENSMUSG00000032997	1.55431e-18	1.0002e-14	0.589149
5421	L2/3 IT	Chpt1_ENSMUSG00000060002	0.0252743	1	0.0916889
5422	L2/3 IT	Chrac1_ENSMUSG00000068391	0.00315535	1	0.168586
5426	L2/3 IT	Chrm1_ENSMUSG00000032773	6.59049e-30	4.24098e-26	0.511944
5428	L2/3 IT	Chrm3_ENSMUSG00000046159	1.64356e-125	1.05763e-121	1.18349
5454	L2/3 IT	Chst1_ENSMUSG00000027221	5.64017e-181	3.62945e-177	0.946112
5455	L2/3 IT	Chst2_ENSMUSG00000033350	0.482035	1	0.00282702
5466	L2/3 IT	Chtop_ENSMUSG00000001017	0.0020728	1	0.0906058
5467	L2/3 IT	Chuk_ENSMUSG00000025199	1.23645e-07	0.000795658	0.239952
5469	L2/3 IT	Ciao1_ENSMUSG00000003662	0.137218	1	0.0471585
5483	L2/3 IT	Cinp_ENSMUSG00000021276	7.68275e-180	4.94385e-176	0.826888
5484	L2/3 IT	Cipc_ENSMUSG00000034157	6.01398e-05	0.387	0.267985
5486	L2/3 IT	Cirbp_ENSMUSG00000045193	0.219539	1	0.0271334
5488	L2/3 IT	Cisd2_ENSMUSG00000028165	1.83238e-17	1.17914e-13	0.206244
5491	L2/3 IT	Cit_ENSMUSG00000029516	2.80135e-144	1.80267e-140	0.718401
5493	L2/3 IT	Cited2_ENSMUSG00000039910	4.85788e-06	0.0312604	0.246153
5499	L2/3 IT	Ckap5_ENSMUSG00000040549	0.343646	1	0.0179546
5500	L2/3 IT	Ckb_ENSMUSG00000001270	0.026843	1	0.0269548
5508	L2/3 IT	Clasp1_ENSMUSG00000064302	1.83557e-09	1.18119e-05	0.314836
5510	L2/3 IT	Clasrp_ENSMUSG00000061028	4.22417e-05	0.271825	0.240423
5518	L2/3 IT	Clcc1_ENSMUSG00000027884	0.0196058	1	0.143131
5522	L2/3 IT	Clcn3_ENSMUSG00000004319	0.409678	1	0.00765618
5523	L2/3 IT	Clcn4_ENSMUSG00000000605	0.358958	1	0.0119514
5569	L2/3 IT	Clec16a_ENSMUSG00000068663	0.00521474	1	0.0585588
5601	L2/3 IT	Clint1_ENSMUSG00000006169	7.17993e-05	0.462028	0.252959
5602	L2/3 IT	Clip1_ENSMUSG00000049550	0.319697	1	0.0153936
5609	L2/3 IT	Clk4_ENSMUSG00000020385	0.420256	1	0.00835578
5618	L2/3 IT	Clns1a_ENSMUSG00000025439	1.71446e-08	0.000110326	0.0996388
5619	L2/3 IT	Clock_ENSMUSG00000029238	0.0178714	1	0.0981125
5621	L2/3 IT	Clpb_ENSMUSG00000001829	0.0968987	1	0.0864681
5622	L2/3 IT	Clpp_ENSMUSG00000002660	0.0907395	1	0.0298904
5626	L2/3 IT	Clptm1l_ENSMUSG00000021610	6.69796e-08	0.000431014	0.203093
5627	L2/3 IT	Clpx_ENSMUSG00000015357	9.43992e-05	0.607459	0.266454
5643	L2/3 IT	Clybl_ENSMUSG00000025545	1.11107e-16	7.14975e-13	0.497852
5646	L2/3 IT	Cmah_ENSMUSG00000016756	2.24215e-20	1.44282e-16	0.329248
5649	L2/3 IT	Cmc1_ENSMUSG00000039163	0.000575283	1	0.14433
5650	L2/3 IT	Cmc2_ENSMUSG00000014633	0.000296053	1	0.177078
5652	L2/3 IT	Cmip_ENSMUSG00000034390	1.07373e-28	6.90948e-25	0.450503
5666	L2/3 IT	Cmtr1_ENSMUSG00000024019	0.332051	1	0.0217357
5670	L2/3 IT	Cnbd2_ENSMUSG00000038085	0.219441	1	0.0263383
5671	L2/3 IT	Cnbp_ENSMUSG00000030057	1.36089e-70	8.75733e-67	0.206928
5674	L2/3 IT	Cnep1r1_ENSMUSG00000036810	4.51443e-12	2.90504e-08	0.324855
5682	L2/3 IT	Cnih1_ENSMUSG00000015759	2.66915e-11	1.7176e-07	0.11967
5683	L2/3 IT	Cnih2_ENSMUSG00000024873	0.0196349	1	0.0355682
5685	L2/3 IT	Cnih4_ENSMUSG00000062169	0.0128148	1	0.11837
5687	L2/3 IT	Cnksr2_ENSMUSG00000025658	3.932e-124	2.53024e-120	0.745755
5693	L2/3 IT	Cnnm1_ENSMUSG00000025189	2.52685e-18	1.62603e-14	0.500605
5697	L2/3 IT	Cnot10_ENSMUSG00000056167	0.00654678	1	0.154127
5699	L2/3 IT	Cnot1_ENSMUSG00000036550	3.76557e-07	0.00242314	0.302364
5700	L2/3 IT	Cnot2_ENSMUSG00000020166	1.22024e-05	0.0785226	0.175559
5701	L2/3 IT	Cnot3_ENSMUSG00000035632	1.34659e-06	0.00866533	0.197014
5702	L2/3 IT	Cnot4_ENSMUSG00000038784	1.75544e-05	0.112962	0.176041
5703	L2/3 IT	Cnot6_ENSMUSG00000020362	2.6205e-05	0.168629	0.282041
5705	L2/3 IT	Cnot7_ENSMUSG00000031601	2.41574e-42	1.55453e-38	0.315391
5706	L2/3 IT	Cnot8_ENSMUSG00000020515	0.0443519	1	0.0785445
5711	L2/3 IT	Cnpy2_ENSMUSG00000025381	0.479301	1	0.00150727
5712	L2/3 IT	Cnpy3_ENSMUSG00000023973	5.67797e-29	3.65377e-25	0.446128
5714	L2/3 IT	Cnr1_ENSMUSG00000044288	2.93245e-108	1.88703e-104	1.27046
5720	L2/3 IT	Cntfr_ENSMUSG00000028444	2.9501e-19	1.89839e-15	0.284975
5724	L2/3 IT	Cntn3_ENSMUSG00000030075	1.37145e-07	0.000882528	0.376688
5725	L2/3 IT	Cntn4_ENSMUSG00000064293	7.72724e-14	4.97248e-10	0.533726
5729	L2/3 IT	Cntnap2_ENSMUSG00000039419	2.17727e-05	0.140108	0.225394
5732	L2/3 IT	Cntnap5a_ENSMUSG00000070695	7.99861e-75	5.1471e-71	1.36699
5740	L2/3 IT	Coa5_ENSMUSG00000026112	4.06114e-08	0.000261335	0.420033
5741	L2/3 IT	Coa6_ENSMUSG00000051671	8.60852e-27	5.53958e-23	0.300059
5742	L2/3 IT	Coa7_ENSMUSG00000048351	3.14237e-09	2.02212e-05	0.309721
5744	L2/3 IT	Cobl_ENSMUSG00000020173	1.06351e-76	6.8437e-73	0.794985
5750	L2/3 IT	Cog4_ENSMUSG00000031753	0.0133056	1	0.157889
5751	L2/3 IT	Cog5_ENSMUSG00000035933	0.101288	1	0.0855757
5752	L2/3 IT	Cog6_ENSMUSG00000027742	1.75872e-08	0.000113174	0.330454
5753	L2/3 IT	Cog7_ENSMUSG00000034951	2.39672e-07	0.00154229	0.314823
5754	L2/3 IT	Cog8_ENSMUSG00000031916	0.0868399	1	0.0695845
5808	L2/3 IT	Commd10_ENSMUSG00000042705	2.67214e-111	1.71952e-107	0.842244
5809	L2/3 IT	Commd1_ENSMUSG00000051355	0.227532	1	0.0230601
5810	L2/3 IT	Commd2_ENSMUSG00000036513	3.26789e-07	0.00210289	0.237963
5811	L2/3 IT	Commd3_ENSMUSG00000051154	1.62594e-14	1.04629e-10	0.14188
5812	L2/3 IT	Commd4_ENSMUSG00000032299	1.88567e-32	1.21343e-28	0.23448
5813	L2/3 IT	Commd5_ENSMUSG00000055041	0.0134236	1	0.122508
5814	L2/3 IT	Commd6_ENSMUSG00000075486	0.0190559	1	0.0592432
5816	L2/3 IT	Commd8_ENSMUSG00000029213	3.43584e-06	0.0221096	0.142023
5819	L2/3 IT	Comt_ENSMUSG00000000326	3.02373e-18	1.94577e-14	0.153262
5821	L2/3 IT	Cop1_ENSMUSG00000040782	8.79598e-16	5.66021e-12	0.370723
5823	L2/3 IT	Copb1_ENSMUSG00000030754	3.00031e-05	0.19307	0.242689
5824	L2/3 IT	Copb2_ENSMUSG00000032458	0.00413032	1	0.164672
5826	L2/3 IT	Copg1_ENSMUSG00000030058	2.34252e-08	0.000150741	0.152492
5827	L2/3 IT	Copg2_ENSMUSG00000025607	0.0113589	1	0.151708
5828	L2/3 IT	Coprs_ENSMUSG00000031458	0.043446	1	0.0616476
5829	L2/3 IT	Cops2_ENSMUSG00000027206	0.192158	1	0.0371433
5830	L2/3 IT	Cops3_ENSMUSG00000019373	0.00153869	1	0.0721832
5834	L2/3 IT	Cops7a_ENSMUSG00000030127	6.73376e-05	0.433317	0.0732749
5835	L2/3 IT	Cops7b_ENSMUSG00000026240	1.87315e-16	1.20537e-12	0.553629
5836	L2/3 IT	Cops8_ENSMUSG00000034432	0.00450255	1	0.075986
5837	L2/3 IT	Cops9_ENSMUSG00000073616	0.0087013	1	0.0363202
5838	L2/3 IT	Copz1_ENSMUSG00000060992	0.0310742	1	0.0529325
5840	L2/3 IT	Coq10a_ENSMUSG00000039914	0.194811	1	0.0394273
5842	L2/3 IT	Coq2_ENSMUSG00000029319	0.000758592	1	0.096806
5844	L2/3 IT	Coq4_ENSMUSG00000026798	0.00677803	1	0.148213
5845	L2/3 IT	Coq5_ENSMUSG00000041733	6.95717e-05	0.447694	0.198941
5847	L2/3 IT	Coq7_ENSMUSG00000030652	1.41606e-30	9.11235e-27	0.335974
5850	L2/3 IT	Coq9_ENSMUSG00000031782	2.86842e-25	1.84583e-21	0.448205
5852	L2/3 IT	Coro1a_ENSMUSG00000030707	1.05051e-05	0.0676	0.115781
5856	L2/3 IT	Coro2b_ENSMUSG00000041729	5.49223e-21	3.53425e-17	0.473508
5862	L2/3 IT	Cox11_ENSMUSG00000020544	7.93406e-13	5.10557e-09	0.357317
5863	L2/3 IT	Cox14_ENSMUSG00000023020	2.29159e-06	0.0147464	0.0711649
5866	L2/3 IT	Cox17_ENSMUSG00000046516	2.40195e-08	0.000154566	0.0934071
5867	L2/3 IT	Cox18_ENSMUSG00000035505	1.08969e-13	7.01216e-10	0.42277
5868	L2/3 IT	Cox19_ENSMUSG00000045438	4.25146e-05	0.273581	0.125052
5872	L2/3 IT	Cox5a_ENSMUSG00000000088	0.22415	1	0.0105277
5874	L2/3 IT	Cox6a1_ENSMUSG00000041697	0.133731	1	0.0142027
5880	L2/3 IT	Cox7a2_ENSMUSG00000032330	0.00127305	1	0.0411012
5881	L2/3 IT	Cox7a2l_ENSMUSG00000024248	0.302967	1	0.00902028
5884	L2/3 IT	Cox7c_ENSMUSG00000017778	0.0915292	1	0.0191005
5885	L2/3 IT	Cox8a_ENSMUSG00000035885	7.27859e-28	4.68377e-24	0.151558
5899	L2/3 IT	Cpeb1_ENSMUSG00000025586	5.07122e-49	3.26333e-45	0.934713
5902	L2/3 IT	Cpeb4_ENSMUSG00000020300	4.47384e-22	2.87891e-18	0.505047
5908	L2/3 IT	Cplx2_ENSMUSG00000025867	1.02473e-213	6.59411e-210	1.29055
5918	L2/3 IT	Cpne5_ENSMUSG00000024008	7.21262e-102	4.64132e-98	1.15761
5919	L2/3 IT	Cpne6_ENSMUSG00000022212	0	2.22507e-308	2.58377
5921	L2/3 IT	Cpne8_ENSMUSG00000052560	3.3673e-77	2.16686e-73	1.01932
5922	L2/3 IT	Cpne9_ENSMUSG00000030270	4.95841e-90	3.19074e-86	1.37761
5923	L2/3 IT	Cpox_ENSMUSG00000022742	0.014757	1	0.0624041
5928	L2/3 IT	Cpsf2_ENSMUSG00000041781	6.15246e-09	3.95911e-05	0.387728
5929	L2/3 IT	Cpsf3_ENSMUSG00000054309	0.000109577	0.705129	0.221166
5932	L2/3 IT	Cpsf6_ENSMUSG00000055531	4.86532e-14	3.13083e-10	0.273316
5933	L2/3 IT	Cpsf7_ENSMUSG00000034820	0.024609	1	0.113453
5936	L2/3 IT	Cpt1c_ENSMUSG00000007783	0.000163222	1	0.168433
5944	L2/3 IT	Cr1l_ENSMUSG00000016481	0.0541567	1	0.101299
5957	L2/3 IT	Crcp_ENSMUSG00000025532	0.00754527	1	0.139837
5959	L2/3 IT	Creb1_ENSMUSG00000025958	0.000483525	1	0.229201
5966	L2/3 IT	Crebbp_ENSMUSG00000022521	0.329144	1	0.0144343
5968	L2/3 IT	Crebrf_ENSMUSG00000048249	5.27953e-06	0.0339738	0.303999
5969	L2/3 IT	Crebzf_ENSMUSG00000051451	1.80352e-07	0.00116057	0.301801
5971	L2/3 IT	Creg2_ENSMUSG00000050967	7.75e-07	0.00498713	0.319196
5972	L2/3 IT	Creld1_ENSMUSG00000030284	0.0148396	1	0.118051
5973	L2/3 IT	Creld2_ENSMUSG00000023272	1.02952e-18	6.62495e-15	0.466239
5981	L2/3 IT	Crip2_ENSMUSG00000006356	9.96239e-70	6.4108e-66	0.402525
5983	L2/3 IT	Cript_ENSMUSG00000024146	0.000143967	0.926427	0.0751394
5990	L2/3 IT	Crk_ENSMUSG00000017776	1.03525e-05	0.0666184	0.216412
5995	L2/3 IT	Crls1_ENSMUSG00000027357	4.01334e-16	2.58258e-12	0.355836
5996	L2/3 IT	Crmp1_ENSMUSG00000029121	0.0746869	1	0.0802343
6003	L2/3 IT	Crtac1_ENSMUSG00000042401	3.3189e-25	2.13571e-21	0.801147
6006	L2/3 IT	Crtc1_ENSMUSG00000003575	2.29792e-34	1.47871e-30	0.559754
6012	L2/3 IT	Cry2_ENSMUSG00000068742	7.23976e-08	0.000465879	0.204126
6035	L2/3 IT	Cryzl1_ENSMUSG00000058240	5.48631e-10	3.53044e-06	0.123417
6036	L2/3 IT	Cryzl2_ENSMUSG00000033488	1.55587e-08	0.00010012	0.206631
6037	L2/3 IT	Cs_ENSMUSG00000005683	0.0684556	1	0.0624523
6040	L2/3 IT	Csde1_ENSMUSG00000068823	0.0284354	1	0.0417536
6054	L2/3 IT	Csmd1_ENSMUSG00000060924	5.3148e-28	3.42007e-24	0.50522
6063	L2/3 IT	Csnk1a1_ENSMUSG00000024576	0.00107803	1	0.0505226
6064	L2/3 IT	Csnk1d_ENSMUSG00000025162	2.36815e-10	1.5239e-06	0.413557
6066	L2/3 IT	Csnk1g1_ENSMUSG00000032384	2.17963e-13	1.40259e-09	0.460412
6068	L2/3 IT	Csnk1g3_ENSMUSG00000073563	0.283328	1	0.0355433
6069	L2/3 IT	Csnk2a1_ENSMUSG00000074698	4.18558e-08	0.000269342	0.22745
6070	L2/3 IT	Csnk2a2_ENSMUSG00000046707	1.75216e-16	1.12751e-12	0.436102
6075	L2/3 IT	Cspp1_ENSMUSG00000056763	0.202642	1	0.0378632
6078	L2/3 IT	Csrnp2_ENSMUSG00000044636	6.59976e-16	4.24695e-12	0.41285
6079	L2/3 IT	Csrnp3_ENSMUSG00000044647	4.12323e-10	2.6533e-06	0.301707
6094	L2/3 IT	Cstb_ENSMUSG00000005054	0.00996019	1	0.0501682
6096	L2/3 IT	Cstf2_ENSMUSG00000031256	3.69673e-05	0.237885	0.279247
6098	L2/3 IT	Cstf3_ENSMUSG00000027176	1.37069e-09	8.82038e-06	0.142509
6105	L2/3 IT	Ctcf_ENSMUSG00000005698	0.000544754	1	0.181877
6108	L2/3 IT	Ctdnep1_ENSMUSG00000018559	8.1617e-34	5.25205e-30	0.588757
6112	L2/3 IT	Ctdspl2_ENSMUSG00000033411	0.0189233	1	0.116391
6113	L2/3 IT	Ctdspl_ENSMUSG00000047409	3.05077e-65	1.96317e-61	1.1522
6129	L2/3 IT	Ctnnbl1_ENSMUSG00000027649	6.94778e-08	0.00044709	0.353344
6133	L2/3 IT	Ctps2_ENSMUSG00000031360	0.00282953	1	0.191945
6145	L2/3 IT	Ctsb_ENSMUSG00000021939	7.41574e-24	4.77203e-20	0.177586
6163	L2/3 IT	Cttn_ENSMUSG00000031078	0.364109	1	0.0193712
6164	L2/3 IT	Cttnbp2_ENSMUSG00000000416	9.5198e-23	6.12599e-19	0.37753
6168	L2/3 IT	Ctxn1_ENSMUSG00000048644	1.37422e-84	8.84309e-81	0.327712
6174	L2/3 IT	Cul1_ENSMUSG00000029686	0.00160321	1	0.115739
6175	L2/3 IT	Cul2_ENSMUSG00000024231	0.162061	1	0.0481053
6176	L2/3 IT	Cul3_ENSMUSG00000004364	4.74561e-07	0.0030538	0.209637
6177	L2/3 IT	Cul4a_ENSMUSG00000031446	3.1804e-05	0.204659	0.230622
6179	L2/3 IT	Cul5_ENSMUSG00000032030	0.000187759	1	0.155302
6181	L2/3 IT	Cul9_ENSMUSG00000040327	4.82136e-06	0.0310255	0.238484
6182	L2/3 IT	Cuta_ENSMUSG00000024194	0.000309022	1	0.07732
6185	L2/3 IT	Cux1_ENSMUSG00000029705	1.49763e-218	9.63723e-215	1.83654
6186	L2/3 IT	Cux2_ENSMUSG00000042589	3.27603e-233	2.10812e-229	1.59695
6195	L2/3 IT	Cx3cl1_ENSMUSG00000031778	1.56832e-38	1.00922e-34	0.306002
6211	L2/3 IT	Cxcr2_ENSMUSG00000026180	0.375945	1	0.0107496
6222	L2/3 IT	Cyb561d2_ENSMUSG00000037190	6.73314e-05	0.433278	0.223764
6229	L2/3 IT	Cyb5r3_ENSMUSG00000018042	3.31307e-08	0.000213196	0.264438
6230	L2/3 IT	Cyb5r4_ENSMUSG00000032872	0.0903245	1	0.0461211
6238	L2/3 IT	Cyfip1_ENSMUSG00000030447	0.000640091	1	0.207453
6239	L2/3 IT	Cyfip2_ENSMUSG00000020340	7.89646e-05	0.508137	0.0844874
6244	L2/3 IT	Cyld_ENSMUSG00000036712	5.76471e-64	3.70959e-60	0.82717
6321	L2/3 IT	Cyp46a1_ENSMUSG00000021259	0	2.22507e-308	1.23125
6380	L2/3 IT	D10Wsu102e_ENSMUSG00000020255	2.26135e-14	1.45518e-10	0.15044
6383	L2/3 IT	D130017N08Rik_ENSMUSG00000097287	9.03574e-09	5.8145e-05	0.27711
6385	L2/3 IT	D130040H23Rik_ENSMUSG00000079038	9.38589e-14	6.03982e-10	0.379114
6395	L2/3 IT	D1Ertd622e_ENSMUSG00000044768	1.02289e-57	6.5823e-54	0.714584
6410	L2/3 IT	D430041D05Rik_ENSMUSG00000068373	5.33478e-46	3.43293e-42	0.617206
6411	L2/3 IT	D430042O09Rik_ENSMUSG00000032743	5.66992e-11	3.64859e-07	0.342949
6416	L2/3 IT	D5Ertd579e_ENSMUSG00000029190	2.51916e-06	0.0162108	0.258081
6428	L2/3 IT	D630045J12Rik_ENSMUSG00000063455	4.69062e-142	3.01841e-138	1.13345
6431	L2/3 IT	D6Wsu163e_ENSMUSG00000030347	0.125023	1	0.0478127
6466	L2/3 IT	Dab1_ENSMUSG00000028519	9.63805e-277	6.20208e-273	1.94498
6468	L2/3 IT	Dab2ip_ENSMUSG00000026883	4.64552e-08	0.000298939	0.206544
6472	L2/3 IT	Dact2_ENSMUSG00000048826	4.64691e-127	2.99029e-123	1.20794
6473	L2/3 IT	Dact3_ENSMUSG00000078794	1.33681e-14	8.60238e-11	0.454321
6474	L2/3 IT	Dad1_ENSMUSG00000022174	8.09048e-13	5.20622e-09	0.107237
6476	L2/3 IT	Dagla_ENSMUSG00000035735	0.473804	1	0.00355789
6479	L2/3 IT	Dalrd3_ENSMUSG00000019039	1.88105e-06	0.0121045	0.180682
6482	L2/3 IT	Dap3_ENSMUSG00000068921	0.318235	1	0.012409
6484	L2/3 IT	Dapk1_ENSMUSG00000021559	7.77814e-45	5.00523e-41	0.728013
6490	L2/3 IT	Dars_ENSMUSG00000026356	2.60195e-07	0.00167435	0.227139
6494	L2/3 IT	Dazap2_ENSMUSG00000000346	4.43388e-06	0.028532	0.109466
6499	L2/3 IT	Dbi_ENSMUSG00000026385	3.34302e-17	2.15123e-13	0.244161
6501	L2/3 IT	Dbn1_ENSMUSG00000034675	4.24421e-86	2.73115e-82	0.737421
6503	L2/3 IT	Dbndd2_ENSMUSG00000017734	1.62498e-79	1.04567e-75	0.446891
6504	L2/3 IT	Dbnl_ENSMUSG00000020476	0.000223255	1	0.153655
6505	L2/3 IT	Dbp_ENSMUSG00000059824	6.77054e-23	4.35684e-19	0.725433
6506	L2/3 IT	Dbpht2_ENSMUSG00000029878	1.13412e-117	7.29808e-114	1.1042
6512	L2/3 IT	Dcaf11_ENSMUSG00000022214	2.64001e-09	1.69885e-05	0.380466
6513	L2/3 IT	Dcaf12_ENSMUSG00000028436	0.0417075	1	0.11954
6516	L2/3 IT	Dcaf13_ENSMUSG00000022300	4.10606e-17	2.64225e-13	0.323288
6518	L2/3 IT	Dcaf17_ENSMUSG00000041966	9.12124e-08	0.000586952	0.312843
6522	L2/3 IT	Dcaf6_ENSMUSG00000026571	2.98276e-29	1.9194e-25	0.729847
6523	L2/3 IT	Dcaf7_ENSMUSG00000049354	3.76012e-44	2.41964e-40	0.744777
6524	L2/3 IT	Dcaf8_ENSMUSG00000026554	0.007963	1	0.123205
6525	L2/3 IT	Dcakd_ENSMUSG00000020935	1.61189e-23	1.03725e-19	0.444311
6540	L2/3 IT	Dclre1c_ENSMUSG00000026648	0.000654493	1	0.215628
6556	L2/3 IT	Dctn3_ENSMUSG00000028447	0.341637	1	0.00515066
6557	L2/3 IT	Dctn4_ENSMUSG00000024603	0.371152	1	0.0143993
6558	L2/3 IT	Dctn5_ENSMUSG00000030868	0.227917	1	0.0163081
6559	L2/3 IT	Dctn6_ENSMUSG00000031516	7.253e-41	4.6673e-37	0.220333
6560	L2/3 IT	Dctpp1_ENSMUSG00000042462	1.64999e-14	1.06177e-10	0.312128
6561	L2/3 IT	Dcun1d1_ENSMUSG00000027708	1.99826e-05	0.128588	0.150235
6562	L2/3 IT	Dcun1d2_ENSMUSG00000038506	9.73644e-17	6.2654e-13	0.528761
6564	L2/3 IT	Dcun1d4_ENSMUSG00000051674	1.11607e-19	7.18189e-16	0.417363
6565	L2/3 IT	Dcun1d5_ENSMUSG00000032002	3.63491e-06	0.0233907	0.107096
6568	L2/3 IT	Dda1_ENSMUSG00000074247	4.35897e-07	0.002805	0.124689
6574	L2/3 IT	Ddhd1_ENSMUSG00000037697	4.58306e-06	0.029492	0.268635
6575	L2/3 IT	Ddhd2_ENSMUSG00000061313	0.0242182	1	0.0864837
6579	L2/3 IT	Ddit3_ENSMUSG00000025408	1.68893e-13	1.08682e-09	0.370162
6582	L2/3 IT	Ddn_ENSMUSG00000059213	2.26844e-132	1.45974e-128	1.10681
6584	L2/3 IT	Ddost_ENSMUSG00000028757	1.18898e-07	0.000765112	0.145406
6588	L2/3 IT	Ddt_ENSMUSG00000001666	0.00330308	1	0.0960375
6591	L2/3 IT	Ddx17_ENSMUSG00000055065	3.34023e-10	2.14944e-06	0.228468
6592	L2/3 IT	Ddx18_ENSMUSG00000001674	1.75458e-08	0.000112907	0.295644
6595	L2/3 IT	Ddx1_ENSMUSG00000037149	0.000228448	1	0.0862169
6600	L2/3 IT	Ddx25_ENSMUSG00000032101	0.0376217	1	0.0681728
6601	L2/3 IT	Ddx27_ENSMUSG00000017999	9.2944e-07	0.00598095	0.284666
6604	L2/3 IT	Ddx39_ENSMUSG00000005481	1.21243e-10	7.80199e-07	0.406278
6608	L2/3 IT	Ddx41_ENSMUSG00000021494	2.67699e-05	0.172264	0.252711
6609	L2/3 IT	Ddx42_ENSMUSG00000020705	1.05769e-07	0.000680626	0.258805
6611	L2/3 IT	Ddx46_ENSMUSG00000021500	0.000417852	1	0.145945
6612	L2/3 IT	Ddx47_ENSMUSG00000030204	0.0112033	1	0.120745
6615	L2/3 IT	Ddx50_ENSMUSG00000020076	1.23725e-16	7.96171e-13	0.24641
6619	L2/3 IT	Ddx55_ENSMUSG00000029389	5.0473e-05	0.324794	0.205781
6621	L2/3 IT	Ddx58_ENSMUSG00000040296	0.0406783	1	0.0517539
6623	L2/3 IT	Ddx5_ENSMUSG00000020719	2.52661e-06	0.0162588	0.0685361
6625	L2/3 IT	Ddx6_ENSMUSG00000032097	0.000942988	1	0.168292
6626	L2/3 IT	Deaf1_ENSMUSG00000058886	0.0520044	1	0.107274
6628	L2/3 IT	Decr2_ENSMUSG00000036775	7.26797e-38	4.67694e-34	0.603176
6697	L2/3 IT	Degs1_ENSMUSG00000038633	9.1091e-20	5.86171e-16	0.273218
6703	L2/3 IT	Dennd2a_ENSMUSG00000038456	1.09131e-39	7.0226e-36	0.645148
6707	L2/3 IT	Dennd4a_ENSMUSG00000053641	0.0577411	1	0.0891973
6710	L2/3 IT	Dennd5a_ENSMUSG00000035901	0.00113796	1	0.170093
6711	L2/3 IT	Dennd5b_ENSMUSG00000030313	0.121254	1	0.0476024
6712	L2/3 IT	Dennd6a_ENSMUSG00000040818	0.311021	1	0.0184102
6713	L2/3 IT	Dennd6b_ENSMUSG00000015377	5.91321e-18	3.80515e-14	0.450862
6714	L2/3 IT	Denr_ENSMUSG00000023106	0.12449	1	0.0213879
6721	L2/3 IT	Derl1_ENSMUSG00000022365	2.56178e-58	1.6485e-54	0.79957
6722	L2/3 IT	Derl2_ENSMUSG00000018442	6.76534e-06	0.043535	0.27751
6725	L2/3 IT	Desi1_ENSMUSG00000022472	0.164527	1	0.0597456
6726	L2/3 IT	Desi2_ENSMUSG00000026502	0.0522899	1	0.111297
6729	L2/3 IT	Dexi_ENSMUSG00000038055	0.000392942	1	0.125326
6730	L2/3 IT	Dffa_ENSMUSG00000028974	0.00673545	1	0.1628
6735	L2/3 IT	Dgcr14_ENSMUSG00000003527	3.78266e-05	0.243414	0.272529
6736	L2/3 IT	Dgcr2_ENSMUSG00000003166	0.00682357	1	0.168658
6737	L2/3 IT	Dgcr6_ENSMUSG00000003531	3.70207e-50	2.38228e-46	0.419249
6740	L2/3 IT	Dgkb_ENSMUSG00000036095	0	2.22507e-308	3.23935
6741	L2/3 IT	Dgkd_ENSMUSG00000070738	1.31297e-23	8.44897e-20	0.628778
6742	L2/3 IT	Dgke_ENSMUSG00000000276	2.05406e-10	1.32179e-06	0.319153
6745	L2/3 IT	Dgkh_ENSMUSG00000034731	1.06358e-29	6.84411e-26	0.41036
6749	L2/3 IT	Dgkz_ENSMUSG00000040479	3.6372e-43	2.34054e-39	0.493348
6751	L2/3 IT	Dguok_ENSMUSG00000014554	0.0353001	1	0.115706
6755	L2/3 IT	Dhdh_ENSMUSG00000011382	0.00724913	1	0.102843
6759	L2/3 IT	Dhps_ENSMUSG00000060038	3.64525e-06	0.0234572	0.142667
6768	L2/3 IT	Dhrs7b_ENSMUSG00000042569	9.59765e-16	6.17609e-12	0.316306
6772	L2/3 IT	Dhx15_ENSMUSG00000029169	0.212948	1	0.0450039
6773	L2/3 IT	Dhx16_ENSMUSG00000024422	4.55158e-05	0.292894	0.22942
6775	L2/3 IT	Dhx30_ENSMUSG00000032480	1.01654e-08	6.54142e-05	0.181723
6780	L2/3 IT	Dhx36_ENSMUSG00000027770	0.00667359	1	0.0933232
6784	L2/3 IT	Dhx57_ENSMUSG00000035051	0.381833	1	0.0181587
6788	L2/3 IT	Dhx9_ENSMUSG00000042699	0.241013	1	0.035246
6789	L2/3 IT	Diablo_ENSMUSG00000029433	2.50714e-10	1.61334e-06	0.330723
6791	L2/3 IT	Diaph2_ENSMUSG00000034480	8.16731e-12	5.25566e-08	0.444422
6793	L2/3 IT	Dicer1_ENSMUSG00000041415	0.136531	1	0.0614215
6794	L2/3 IT	Dido1_ENSMUSG00000038914	8.4078e-09	5.41042e-05	0.332258
6796	L2/3 IT	Dimt1_ENSMUSG00000021692	0.0136663	1	0.0997336
6805	L2/3 IT	Dirc2_ENSMUSG00000022848	0.387982	1	0.0161228
6814	L2/3 IT	Dkc1_ENSMUSG00000031403	0.0495396	1	0.114367
6820	L2/3 IT	Dlat_ENSMUSG00000000168	0.22	1	0.0373062
6822	L2/3 IT	Dld_ENSMUSG00000020664	0.313335	1	0.0129482
6825	L2/3 IT	Dlg1_ENSMUSG00000022770	5.13671e-40	3.30548e-36	0.368011
6826	L2/3 IT	Dlg2_ENSMUSG00000052572	1.54339e-30	9.93172e-27	0.414237
6827	L2/3 IT	Dlg3_ENSMUSG00000000881	1.386e-21	8.91891e-18	0.512296
6828	L2/3 IT	Dlg4_ENSMUSG00000020886	3.69052e-15	2.37485e-11	0.244787
6830	L2/3 IT	Dlgap1_ENSMUSG00000003279	1.93457e-46	1.2449e-42	0.254926
6831	L2/3 IT	Dlgap2_ENSMUSG00000047495	3.05792e-47	1.96777e-43	0.728494
6832	L2/3 IT	Dlgap3_ENSMUSG00000042388	5.00253e-121	3.21913e-117	0.985314
6836	L2/3 IT	Dlk2_ENSMUSG00000047428	7.75341e-58	4.98932e-54	1.11628
6840	L2/3 IT	Dlst_ENSMUSG00000004789	0.0103383	1	0.135229
6850	L2/3 IT	Dmac1_ENSMUSG00000028398	1.4023e-50	9.02382e-47	0.374152
6851	L2/3 IT	Dmac2_ENSMUSG00000057229	3.88293e-07	0.00249866	0.244314
6852	L2/3 IT	Dmap1_ENSMUSG00000009640	0.396728	1	0.0162941
6873	L2/3 IT	Dmtf1_ENSMUSG00000042508	1.61633e-07	0.00104011	0.298238
6874	L2/3 IT	Dmtn_ENSMUSG00000022099	1.41807e-81	9.12525e-78	0.387242
6875	L2/3 IT	Dmwd_ENSMUSG00000030410	2.644e-05	0.170142	0.202216
6876	L2/3 IT	Dmxl1_ENSMUSG00000037416	1.13655e-08	7.31372e-05	0.266914
6903	L2/3 IT	Dnaja3_ENSMUSG00000004069	0.000865649	1	0.191849
6905	L2/3 IT	Dnajb11_ENSMUSG00000004460	1.1596e-06	0.00746205	0.136234
6906	L2/3 IT	Dnajb12_ENSMUSG00000020109	0.0117653	1	0.127861
6909	L2/3 IT	Dnajb1_ENSMUSG00000005483	6.60345e-125	4.24932e-121	1.02244
6912	L2/3 IT	Dnajb4_ENSMUSG00000028035	2.75207e-17	1.77096e-13	0.253486
6913	L2/3 IT	Dnajb5_ENSMUSG00000036052	3.56335e-32	2.29302e-28	0.583143
6918	L2/3 IT	Dnajc10_ENSMUSG00000027006	9.25744e-07	0.00595717	0.279063
6919	L2/3 IT	Dnajc11_ENSMUSG00000039768	0.0124983	1	0.118747
6920	L2/3 IT	Dnajc12_ENSMUSG00000036764	2.45247e-05	0.157817	0.233538
6922	L2/3 IT	Dnajc14_ENSMUSG00000025354	8.83291e-07	0.00568398	0.299117
6923	L2/3 IT	Dnajc15_ENSMUSG00000022013	1.04232e-06	0.0067073	0.106134
6926	L2/3 IT	Dnajc18_ENSMUSG00000024350	0.0466723	1	0.0659631
6928	L2/3 IT	Dnajc1_ENSMUSG00000026740	3.17224e-21	2.04133e-17	0.522783
6929	L2/3 IT	Dnajc21_ENSMUSG00000044224	6.48907e-62	4.17572e-58	0.882239
6935	L2/3 IT	Dnajc2_ENSMUSG00000029014	3.93236e-17	2.53047e-13	0.356278
6943	L2/3 IT	Dnajc7_ENSMUSG00000014195	2.11498e-14	1.36099e-10	0.141472
6946	L2/3 IT	Dnal1_ENSMUSG00000042523	0.000363571	1	0.205496
6947	L2/3 IT	Dnal4_ENSMUSG00000022420	8.19582e-42	5.27401e-38	0.58753
6958	L2/3 IT	Dnlz_ENSMUSG00000075467	5.12275e-14	3.29649e-10	0.194969
6966	L2/3 IT	Dnmt3a_ENSMUSG00000020661	7.26395e-06	0.0467435	0.266159
6972	L2/3 IT	Dnpep_ENSMUSG00000026209	3.55194e-16	2.28567e-12	0.384114
6975	L2/3 IT	Dnttip1_ENSMUSG00000017299	0.0106298	1	0.0813028
6976	L2/3 IT	Dnttip2_ENSMUSG00000039756	2.96203e-09	1.90607e-05	0.356994
6980	L2/3 IT	Dock10_ENSMUSG00000038608	0.0060419	1	0.0338034
6984	L2/3 IT	Dock3_ENSMUSG00000039716	1.71538e-08	0.000110385	0.235221
6985	L2/3 IT	Dock4_ENSMUSG00000035954	2.82526e-118	1.81806e-114	1.4993
6988	L2/3 IT	Dock7_ENSMUSG00000028556	0.00070083	1	0.193691
6996	L2/3 IT	Dok5_ENSMUSG00000027560	2.85412e-22	1.83663e-18	0.490748
7003	L2/3 IT	Dopey2_ENSMUSG00000022946	0.0057932	1	0.145409
7006	L2/3 IT	Dpagt1_ENSMUSG00000032123	0.000347986	1	0.230855
7013	L2/3 IT	Dpf1_ENSMUSG00000030584	8.03195e-22	5.16856e-18	0.457237
7014	L2/3 IT	Dpf2_ENSMUSG00000024826	8.01391e-18	5.15695e-14	0.464617
7018	L2/3 IT	Dph3_ENSMUSG00000021905	0.00681958	1	0.0933297
7019	L2/3 IT	Dph5_ENSMUSG00000033554	4.16421e-16	2.67967e-12	0.347922
7020	L2/3 IT	Dph6_ENSMUSG00000057147	4.30336e-16	2.76921e-12	0.427599
7021	L2/3 IT	Dph7_ENSMUSG00000026975	0.000169202	1	0.240482
7022	L2/3 IT	Dpm1_ENSMUSG00000078919	2.66277e-06	0.0171349	0.107756
7023	L2/3 IT	Dpm2_ENSMUSG00000026810	3.99845e-05	0.2573	0.096952
7025	L2/3 IT	Dpp10_ENSMUSG00000036815	8.82928e-29	5.68164e-25	0.398156
7028	L2/3 IT	Dpp6_ENSMUSG00000061576	5.79492e-64	3.72903e-60	0.978396
7030	L2/3 IT	Dpp8_ENSMUSG00000032393	3.9043e-07	0.00251241	0.355981
7031	L2/3 IT	Dpp9_ENSMUSG00000001229	1.03049e-06	0.00663122	0.274329
7052	L2/3 IT	Dram2_ENSMUSG00000027900	8.28485e-10	5.3313e-06	0.309413
7053	L2/3 IT	Drap1_ENSMUSG00000024914	1.60379e-10	1.03204e-06	0.141014
7055	L2/3 IT	Drc1_ENSMUSG00000073102	4.19269e-54	2.698e-50	1.19178
7056	L2/3 IT	Drc3_ENSMUSG00000056598	2.08101e-17	1.33913e-13	0.537965
7063	L2/3 IT	Drg1_ENSMUSG00000020457	0.152363	1	0.0205693
7064	L2/3 IT	Drg2_ENSMUSG00000020537	0.00915032	1	0.117998
7066	L2/3 IT	Drp2_ENSMUSG00000000223	5.54033e-07	0.0035652	0.348379
7088	L2/3 IT	Dstyk_ENSMUSG00000042046	5.74005e-11	3.69373e-07	0.403047
7090	L2/3 IT	Dtd2_ENSMUSG00000020956	7.77055e-19	5.00035e-15	0.54912
7093	L2/3 IT	Dtna_ENSMUSG00000024302	4.73438e-10	3.04658e-06	0.284202
7096	L2/3 IT	Dtnbp1_ENSMUSG00000057531	4.86479e-71	3.13049e-67	0.787962
7097	L2/3 IT	Dtwd1_ENSMUSG00000023330	2.31228e-14	1.48795e-10	0.451045
7099	L2/3 IT	Dtx1_ENSMUSG00000029603	0.173499	1	0.0585194
7111	L2/3 IT	Dus1l_ENSMUSG00000025155	0.0665736	1	0.10539
7113	L2/3 IT	Dus3l_ENSMUSG00000007603	6.02695e-15	3.87834e-11	0.442264
7116	L2/3 IT	Dusp11_ENSMUSG00000030002	1.16681e-09	7.50841e-06	0.390719
7119	L2/3 IT	Dusp14_ENSMUSG00000018648	7.42797e-97	4.7799e-93	0.614508
7122	L2/3 IT	Dusp18_ENSMUSG00000047205	1.93625e-101	1.24598e-97	1.79917
7128	L2/3 IT	Dusp26_ENSMUSG00000039661	0.011127	1	0.0942965
7135	L2/3 IT	Dusp6_ENSMUSG00000019960	3.20682e-56	2.06359e-52	1.059
7136	L2/3 IT	Dusp7_ENSMUSG00000053716	0.00596801	1	0.145371
7137	L2/3 IT	Dusp8_ENSMUSG00000037887	0.0156583	1	0.116451
7146	L2/3 IT	Dvl3_ENSMUSG00000003233	1.67136e-07	0.00107552	0.224918
7150	L2/3 IT	Dym_ENSMUSG00000035765	0.000135917	0.874626	0.228864
7154	L2/3 IT	Dync1i2_ENSMUSG00000027012	1.23e-07	0.000791503	0.0840884
7155	L2/3 IT	Dync1li1_ENSMUSG00000032435	0.387959	1	0.0115068
7156	L2/3 IT	Dync1li2_ENSMUSG00000035770	0.473316	1	0.00240338
7157	L2/3 IT	Dync2h1_ENSMUSG00000047193	8.32442e-11	5.35676e-07	0.39262
7160	L2/3 IT	Dynll2_ENSMUSG00000020483	0.293173	1	0.0102752
7163	L2/3 IT	Dynlt1a_ENSMUSG00000092074	1.33761e-11	8.6075e-08	0.348724
7164	L2/3 IT	Dynlt1b_ENSMUSG00000096255	6.51798e-15	4.19432e-11	0.37725
7170	L2/3 IT	Dyrk2_ENSMUSG00000028630	0.000687951	1	0.20809
7210	L2/3 IT	E2f4_ENSMUSG00000014859	1.05314e-07	0.000677696	0.320353
7213	L2/3 IT	E2f7_ENSMUSG00000020185	6.56747e-07	0.00422616	0.134504
7229	L2/3 IT	E430024I08Rik_ENSMUSG00000112964	2.02389e-13	1.30238e-09	0.395844
7236	L2/3 IT	Eapp_ENSMUSG00000054302	0.250113	1	0.0209762
7243	L2/3 IT	Ebag9_ENSMUSG00000022339	7.08445e-07	0.00455884	0.23012
7249	L2/3 IT	Ebna1bp2_ENSMUSG00000028729	0.000464914	1	0.115371
7251	L2/3 IT	Ebpl_ENSMUSG00000021928	0.00209819	1	0.123332
7252	L2/3 IT	Ecd_ENSMUSG00000021810	0.000135844	0.874155	0.221613
7253	L2/3 IT	Ece1_ENSMUSG00000057530	0.00269653	1	0.164008
7256	L2/3 IT	Ech1_ENSMUSG00000053898	2.58192e-43	1.66147e-39	0.938849
7281	L2/3 IT	Edil3_ENSMUSG00000034488	3.93103e-146	2.52962e-142	1.49622
7291	L2/3 IT	Eef1a2_ENSMUSG00000016349	0.00221972	1	0.0538849
7292	L2/3 IT	Eef1akmt1_ENSMUSG00000021951	0.268764	1	0.0136035
7293	L2/3 IT	Eef1akmt2_ENSMUSG00000030960	0.0804714	1	0.0635913
7297	L2/3 IT	Eef1d_ENSMUSG00000055762	7.99712e-17	5.14615e-13	0.423296
7308	L2/3 IT	Efcab14_ENSMUSG00000034210	0.014779	1	0.132577
7329	L2/3 IT	Efna3_ENSMUSG00000028039	5.87767e-06	0.0378228	0.242163
7331	L2/3 IT	Efna5_ENSMUSG00000048915	2.72848e-06	0.0175578	0.298406
7336	L2/3 IT	Efr3b_ENSMUSG00000020658	0.000122438	0.787887	0.222992
7338	L2/3 IT	Eftud2_ENSMUSG00000020929	3.27332e-12	2.10638e-08	0.358244
7347	L2/3 IT	Egln1_ENSMUSG00000031987	6.34496e-91	4.08298e-87	1.53575
7350	L2/3 IT	Egr1_ENSMUSG00000038418	0.00141722	1	0.151488
7352	L2/3 IT	Egr3_ENSMUSG00000033730	2.45763e-73	1.58149e-69	1.0202
7358	L2/3 IT	Ehd3_ENSMUSG00000024065	0.00205745	1	0.18136
7363	L2/3 IT	Ehmt2_ENSMUSG00000013787	1.72666e-06	0.011111	0.26799
7364	L2/3 IT	Ei24_ENSMUSG00000062762	0.0565217	1	0.0634256
7369	L2/3 IT	Eif1_ENSMUSG00000035530	0.0377008	1	0.0187105
7370	L2/3 IT	Eif1a_ENSMUSG00000057561	0.0672182	1	0.0519725
7373	L2/3 IT	Eif1b_ENSMUSG00000006941	2.75708e-19	1.77418e-15	0.150512
7374	L2/3 IT	Eif2a_ENSMUSG00000027810	9.87122e-17	6.35213e-13	0.277125
7375	L2/3 IT	Eif2ak1_ENSMUSG00000029613	0.0179473	1	0.129165
7376	L2/3 IT	Eif2ak2_ENSMUSG00000024079	7.6104e-16	4.89729e-12	0.256807
7379	L2/3 IT	Eif2b1_ENSMUSG00000029388	8.58763e-12	5.52614e-08	0.297227
7380	L2/3 IT	Eif2b2_ENSMUSG00000004788	0.00357719	1	0.132596
7381	L2/3 IT	Eif2b3_ENSMUSG00000028683	0.0105958	1	0.145933
7383	L2/3 IT	Eif2b5_ENSMUSG00000003235	0.000623125	1	0.221503
7385	L2/3 IT	Eif2d_ENSMUSG00000026427	0.000102994	0.662764	0.249652
7386	L2/3 IT	Eif2s1_ENSMUSG00000021116	0.0560852	1	0.0367667
7390	L2/3 IT	Eif3a_ENSMUSG00000024991	7.33873e-10	4.72247e-06	0.164886
7391	L2/3 IT	Eif3b_ENSMUSG00000056076	6.74182e-10	4.33836e-06	0.420732
7393	L2/3 IT	Eif3d_ENSMUSG00000016554	0.000593734	1	0.128081
7394	L2/3 IT	Eif3e_ENSMUSG00000022336	0.323378	1	0.0126919
7395	L2/3 IT	Eif3f_ENSMUSG00000031029	0.000374218	1	0.122621
7397	L2/3 IT	Eif3h_ENSMUSG00000022312	0.291862	1	0.0106008
7398	L2/3 IT	Eif3i_ENSMUSG00000028798	0.209452	1	0.0169622
7401	L2/3 IT	Eif3k_ENSMUSG00000053565	0.431252	1	0.00285885
7402	L2/3 IT	Eif3l_ENSMUSG00000033047	2.92625e-09	1.88304e-05	0.224928
7404	L2/3 IT	Eif4a1_ENSMUSG00000059796	9.96563e-53	6.41288e-49	0.285265
7406	L2/3 IT	Eif4a3_ENSMUSG00000025580	3.49999e-17	2.25224e-13	0.210228
7409	L2/3 IT	Eif4e2_ENSMUSG00000026254	0.0182241	1	0.114185
7411	L2/3 IT	Eif4e_ENSMUSG00000028156	4.31859e-10	2.77901e-06	0.090911
7412	L2/3 IT	Eif4ebp1_ENSMUSG00000031490	4.26897e-43	2.74708e-39	0.700817
7415	L2/3 IT	Eif4enif1_ENSMUSG00000020454	0.0109639	1	0.152071
7416	L2/3 IT	Eif4g1_ENSMUSG00000045983	0.0015601	1	0.160116
7418	L2/3 IT	Eif4g3_ENSMUSG00000028760	0.0413899	1	0.0495506
7422	L2/3 IT	Eif5a_ENSMUSG00000078812	1.05393e-12	6.78202e-09	0.0746276
7423	L2/3 IT	Eif5b_ENSMUSG00000026083	7.39019e-10	4.75558e-06	0.122211
7425	L2/3 IT	Eipr1_ENSMUSG00000036613	1.81427e-12	1.16748e-08	0.239076
7429	L2/3 IT	Elavl1_ENSMUSG00000040028	6.12882e-11	3.94389e-07	0.29496
7431	L2/3 IT	Elavl3_ENSMUSG00000003410	0.000289683	1	0.107861
7447	L2/3 IT	Elmo2_ENSMUSG00000017670	1.90647e-57	1.22681e-53	0.797263
7449	L2/3 IT	Elmod1_ENSMUSG00000041986	2.13188e-92	1.37187e-88	0.388831
7450	L2/3 IT	Elmod2_ENSMUSG00000035151	0.00749477	1	0.14778
7457	L2/3 IT	Eloc_ENSMUSG00000079658	0.00249223	1	0.0386612
7462	L2/3 IT	Elovl4_ENSMUSG00000032262	1.1961e-25	7.69688e-22	0.493084
7470	L2/3 IT	Elp6_ENSMUSG00000054836	0.00045043	1	0.216766
7471	L2/3 IT	Emb_ENSMUSG00000021728	2.1091e-09	1.35721e-05	0.381896
7472	L2/3 IT	Emc10_ENSMUSG00000008140	1.56113e-26	1.00458e-22	0.178462
7474	L2/3 IT	Emc2_ENSMUSG00000022337	5.92004e-10	3.80954e-06	0.125136
7476	L2/3 IT	Emc4_ENSMUSG00000027131	4.84809e-12	3.11974e-08	0.0908685
7477	L2/3 IT	Emc6_ENSMUSG00000047260	6.68697e-19	4.30306e-15	0.174936
7479	L2/3 IT	Emc8_ENSMUSG00000031819	1.35919e-10	8.74642e-07	0.282838
7482	L2/3 IT	Emd_ENSMUSG00000001964	0.0855976	1	0.0640261
7485	L2/3 IT	Emg1_ENSMUSG00000004268	0.00098773	1	0.0934419
7490	L2/3 IT	Eml1_ENSMUSG00000058070	5.9919e-08	0.000385579	0.38398
7494	L2/3 IT	Eml5_ENSMUSG00000051166	0.000574333	1	0.18216
7499	L2/3 IT	Emsy_ENSMUSG00000035401	1.87767e-09	1.20828e-05	0.349444
7505	L2/3 IT	Enah_ENSMUSG00000022995	3.22961e-08	0.000207825	0.265771
7507	L2/3 IT	Enc1_ENSMUSG00000041773	0	2.22507e-308	1.64255
7514	L2/3 IT	Enho_ENSMUSG00000028445	0.0555704	1	0.0864062
7522	L2/3 IT	Enoph1_ENSMUSG00000029326	0.00145449	1	0.131614
7526	L2/3 IT	Enpp1_ENSMUSG00000037370	4.43053e-11	2.85105e-07	0.182925
7527	L2/3 IT	Enpp2_ENSMUSG00000022425	0	2.22507e-308	3.45078
7533	L2/3 IT	Ensa_ENSMUSG00000038619	1.83721e-08	0.000118224	0.0622852
7538	L2/3 IT	Entpd4_ENSMUSG00000095463	2.95116e-11	1.89907e-07	0.348824
7539	L2/3 IT	Entpd4b_ENSMUSG00000022066	1.74972e-11	1.12594e-07	0.328575
7551	L2/3 IT	Epb41l1_ENSMUSG00000027624	0.0138545	1	0.0955923
7553	L2/3 IT	Epb41l3_ENSMUSG00000024044	4.30787e-32	2.77211e-28	0.523915
7562	L2/3 IT	Epdr1_ENSMUSG00000002808	2.61783e-39	1.68457e-35	0.318687
7563	L2/3 IT	Epg5_ENSMUSG00000039840	0.0586002	1	0.0946704
7565	L2/3 IT	Epha10_ENSMUSG00000028876	1.62374e-56	1.04488e-52	1.21344
7569	L2/3 IT	Epha4_ENSMUSG00000026235	4.20217e-146	2.7041e-142	1.1802
7582	L2/3 IT	Ephx4_ENSMUSG00000033805	0.0269076	1	0.0370233
7586	L2/3 IT	Epn2_ENSMUSG00000001036	0.145703	1	0.0616384
7589	L2/3 IT	Epop_ENSMUSG00000043439	5.36274e-33	3.45092e-29	0.711396
7597	L2/3 IT	Eps15l1_ENSMUSG00000006276	1.72061e-05	0.110721	0.237378
7614	L2/3 IT	Erc2_ENSMUSG00000040640	4.9253e-133	3.16943e-129	0.858988
7615	L2/3 IT	Ercc1_ENSMUSG00000003549	1.24756e-19	8.02803e-16	0.356626
7620	L2/3 IT	Ercc6_ENSMUSG00000054051	1.53308e-22	9.86535e-19	0.650294
7627	L2/3 IT	Erg28_ENSMUSG00000021252	6.67713e-16	4.29673e-12	0.199098
7629	L2/3 IT	Ergic1_ENSMUSG00000001576	5.9744e-06	0.0384453	0.166199
7630	L2/3 IT	Ergic2_ENSMUSG00000030304	5.37122e-07	0.00345638	0.136993
7631	L2/3 IT	Ergic3_ENSMUSG00000005881	4.40259e-06	0.0283307	0.0892121
7632	L2/3 IT	Erh_ENSMUSG00000021131	2.36582e-28	1.5224e-24	0.171199
7635	L2/3 IT	Eri3_ENSMUSG00000033423	0.00184689	1	0.0468165
7644	L2/3 IT	Erlec1_ENSMUSG00000020311	1.2995e-06	0.0083623	0.308619
7648	L2/3 IT	Ermard_ENSMUSG00000036552	8.73869e-08	0.000562335	0.225418
7650	L2/3 IT	Ermp1_ENSMUSG00000046324	0.412696	1	0.011715
7653	L2/3 IT	Ero1l_ENSMUSG00000021831	2.40983e-12	1.55073e-08	0.473052
7654	L2/3 IT	Ero1lb_ENSMUSG00000057069	0.347476	1	0.02225
7661	L2/3 IT	Esco1_ENSMUSG00000024293	0.133421	1	0.0757366
7664	L2/3 IT	Esf1_ENSMUSG00000045624	8.24504e-15	5.30568e-11	0.264851
7691	L2/3 IT	Esyt1_ENSMUSG00000025366	8.43329e-05	0.542682	0.146931
7697	L2/3 IT	Etf1_ENSMUSG00000024360	0.00372601	1	0.159503
7698	L2/3 IT	Etfa_ENSMUSG00000032314	0.255528	1	0.0284982
7699	L2/3 IT	Etfb_ENSMUSG00000004610	1.78343e-21	1.14764e-17	0.368279
7701	L2/3 IT	Etfdh_ENSMUSG00000027809	1.60891e-07	0.00103534	0.322694
7705	L2/3 IT	Etnk1_ENSMUSG00000030275	0.365793	1	0.00903815
7733	L2/3 IT	Ewsr1_ENSMUSG00000009079	3.62537e-07	0.00233293	0.111163
7734	L2/3 IT	Exd1_ENSMUSG00000048647	0.0294428	1	0.0587492
7735	L2/3 IT	Exd2_ENSMUSG00000032705	4.94767e-108	3.18383e-104	0.846704
7738	L2/3 IT	Exoc1_ENSMUSG00000036435	0.0674491	1	0.0790136
7743	L2/3 IT	Exoc3l_ENSMUSG00000043251	0.0177042	1	0.0883505
7744	L2/3 IT	Exoc4_ENSMUSG00000029763	3.37674e-07	0.00217293	0.336681
7745	L2/3 IT	Exoc5_ENSMUSG00000061244	2.29889e-06	0.0147933	0.232138
7746	L2/3 IT	Exoc6_ENSMUSG00000053799	0.000695705	1	0.213398
7747	L2/3 IT	Exoc6b_ENSMUSG00000033769	2.87844e-07	0.00185228	0.335473
7748	L2/3 IT	Exoc7_ENSMUSG00000020792	0.000375194	1	0.156265
7749	L2/3 IT	Exoc8_ENSMUSG00000074030	1.04706e-06	0.00673782	0.286624
7752	L2/3 IT	Exosc1_ENSMUSG00000034321	9.11351e-18	5.86454e-14	0.39078
7753	L2/3 IT	Exosc2_ENSMUSG00000039356	1.13879e-05	0.0732812	0.212496
7755	L2/3 IT	Exosc4_ENSMUSG00000034259	0.0129039	1	0.0674944
7758	L2/3 IT	Exosc7_ENSMUSG00000025785	0.00030579	1	0.0972301
7759	L2/3 IT	Exosc8_ENSMUSG00000027752	2.12729e-05	0.136891	0.256038
7760	L2/3 IT	Exosc9_ENSMUSG00000027714	0.00840415	1	0.0822644
7761	L2/3 IT	Exph5_ENSMUSG00000034584	7.95081e-22	5.11634e-18	0.650976
7764	L2/3 IT	Extl1_ENSMUSG00000028838	1.16339e-32	7.48643e-29	0.512479
7765	L2/3 IT	Extl2_ENSMUSG00000027963	1.16612e-100	7.50401e-97	0.915601
7766	L2/3 IT	Extl3_ENSMUSG00000021978	0.20406	1	0.052808
7800	L2/3 IT	F8a_ENSMUSG00000078317	1.85378e-09	1.19291e-05	0.246781
7805	L2/3 IT	Faah_ENSMUSG00000034171	5.48948e-23	3.53248e-19	0.508639
7812	L2/3 IT	Fabp3_ENSMUSG00000028773	0.0199777	1	0.0360974
7824	L2/3 IT	Faf1_ENSMUSG00000010517	0.0426086	1	0.111886
7825	L2/3 IT	Faf2_ENSMUSG00000025873	1.03472e-09	6.6584e-06	0.339972
7827	L2/3 IT	Fahd1_ENSMUSG00000045316	4.58113e-07	0.00294796	0.294055
7830	L2/3 IT	Faim_ENSMUSG00000032463	0.0028813	1	0.094229
7834	L2/3 IT	Fam103a1_ENSMUSG00000038646	0.170892	1	0.0137359
7835	L2/3 IT	Fam104a_ENSMUSG00000041629	2.19764e-07	0.00141418	0.123914
7836	L2/3 IT	Fam105a_ENSMUSG00000056069	1.034e-19	6.65379e-16	0.588581
7850	L2/3 IT	Fam118b_ENSMUSG00000050471	4.83839e-25	3.1135e-21	0.701448
7851	L2/3 IT	Fam120a_ENSMUSG00000038014	5.3282e-07	0.0034287	0.283653
7853	L2/3 IT	Fam120b_ENSMUSG00000014763	2.62979e-10	1.69227e-06	0.411404
7855	L2/3 IT	Fam122a_ENSMUSG00000074922	0.00101607	1	0.132526
7861	L2/3 IT	Fam126b_ENSMUSG00000038174	0.0601346	1	0.0523312
7865	L2/3 IT	Fam131a_ENSMUSG00000050821	2.39763e-105	1.54287e-101	0.61996
7868	L2/3 IT	Fam133b_ENSMUSG00000058503	0.0111866	1	0.0644995
7874	L2/3 IT	Fam13c_ENSMUSG00000043259	3.58599e-43	2.30759e-39	0.907584
7876	L2/3 IT	Fam149b_ENSMUSG00000039599	0.244458	1	0.0357016
7879	L2/3 IT	Fam155a_ENSMUSG00000079157	0.0125588	1	0.132245
7883	L2/3 IT	Fam160a2_ENSMUSG00000044465	2.07603e-13	1.33592e-09	0.265536
7885	L2/3 IT	Fam160b2_ENSMUSG00000022095	0.00637569	1	0.135481
7888	L2/3 IT	Fam162a_ENSMUSG00000003955	3.98575e-06	0.0256483	0.122099
7897	L2/3 IT	Fam168b_ENSMUSG00000037503	0.000228783	1	0.151472
7898	L2/3 IT	Fam169a_ENSMUSG00000041817	0.470819	1	0.00527744
7902	L2/3 IT	Fam171a1_ENSMUSG00000050530	1.1088e-17	7.13512e-14	0.601782
7903	L2/3 IT	Fam171a2_ENSMUSG00000034685	0.00341201	1	0.155988
7904	L2/3 IT	Fam171b_ENSMUSG00000048388	4.02059e-08	0.000258725	0.155428
7905	L2/3 IT	Fam172a_ENSMUSG00000064138	1.50098e-05	0.0965879	0.227765
7906	L2/3 IT	Fam173a_ENSMUSG00000057411	0.0172983	1	0.0471378
7908	L2/3 IT	Fam174a_ENSMUSG00000051185	3.5137e-09	2.26106e-05	0.177005
7909	L2/3 IT	Fam174b_ENSMUSG00000078670	2.97969e-47	1.91743e-43	1.03906
7927	L2/3 IT	Fam193a_ENSMUSG00000037210	0.482629	1	0.00226445
7928	L2/3 IT	Fam193b_ENSMUSG00000021495	0.0346296	1	0.1044
7934	L2/3 IT	Fam19a1_ENSMUSG00000059187	0	2.22507e-308	3.91893
7938	L2/3 IT	Fam19a5_ENSMUSG00000054863	1.59268e-178	1.02489e-174	1.66668
7939	L2/3 IT	Fam204a_ENSMUSG00000057858	3.8931e-32	2.50521e-28	0.744041
7947	L2/3 IT	Fam208a_ENSMUSG00000040651	0.190085	1	0.0489121
7948	L2/3 IT	Fam208b_ENSMUSG00000033799	0.000758116	1	0.199968
7951	L2/3 IT	Fam20b_ENSMUSG00000033557	0.000738238	1	0.216861
7953	L2/3 IT	Fam210a_ENSMUSG00000038121	6.45718e-05	0.41552	0.237506
7956	L2/3 IT	Fam212b_ENSMUSG00000048458	2.53011e-103	1.62813e-99	0.994335
7958	L2/3 IT	Fam213b_ENSMUSG00000029059	5.84627e-32	3.76208e-28	0.341813
7961	L2/3 IT	Fam216a_ENSMUSG00000029463	0.0848375	1	0.033735
7965	L2/3 IT	Fam219a_ENSMUSG00000028439	0.000140307	0.902879	0.213584
7968	L2/3 IT	Fam220a_ENSMUSG00000083012	0.0018109	1	0.135622
7973	L2/3 IT	Fam227a_ENSMUSG00000042564	0.00165435	1	0.134816
7978	L2/3 IT	Fam229b_ENSMUSG00000051736	0.0008263	1	0.171456
7980	L2/3 IT	Fam234b_ENSMUSG00000030207	4.75887e-49	3.06233e-45	0.396384
7984	L2/3 IT	Fam241b_ENSMUSG00000020083	3.20176e-05	0.206033	0.129124
7991	L2/3 IT	Fam32a_ENSMUSG00000003039	0.00137559	1	0.0940988
7995	L2/3 IT	Fam3c_ENSMUSG00000029672	1.21219e-38	7.80042e-35	0.46193
7998	L2/3 IT	Fam45a_ENSMUSG00000024993	0.332762	1	0.0258402
8005	L2/3 IT	Fam49a_ENSMUSG00000020589	5.50982e-26	3.54557e-22	0.333306
8006	L2/3 IT	Fam49b_ENSMUSG00000022378	2.78974e-08	0.00017952	0.104322
8007	L2/3 IT	Fam50a_ENSMUSG00000001962	0.240749	1	0.0421143
8016	L2/3 IT	Fam69a_ENSMUSG00000029270	4.74633e-43	3.05427e-39	0.80553
8017	L2/3 IT	Fam69b_ENSMUSG00000036186	9.58406e-08	0.000616734	0.161458
8027	L2/3 IT	Fam76a_ENSMUSG00000028878	3.28747e-05	0.211549	0.186268
8031	L2/3 IT	Fam81a_ENSMUSG00000032224	3.37243e-23	2.17016e-19	0.299402
8041	L2/3 IT	Fam84a_ENSMUSG00000020607	7.41833e-249	4.77369e-245	2.78136
8044	L2/3 IT	Fam89b_ENSMUSG00000024939	1.31896e-12	8.4875e-09	0.400553
8045	L2/3 IT	Fam8a1_ENSMUSG00000069237	1.58607e-09	1.02063e-05	0.316235
8049	L2/3 IT	Fam92a_ENSMUSG00000028218	0.0864106	1	0.0273676
8051	L2/3 IT	Fam96a_ENSMUSG00000032381	9.31819e-20	5.99625e-16	0.419099
8052	L2/3 IT	Fam96b_ENSMUSG00000031879	2.96517e-35	1.90809e-31	0.291068
8054	L2/3 IT	Fam98b_ENSMUSG00000027349	3.56023e-22	2.29101e-18	0.504152
8055	L2/3 IT	Fam98c_ENSMUSG00000030590	0.000484554	1	0.190728
8078	L2/3 IT	Farsa_ENSMUSG00000003808	0.0126101	1	0.129863
8083	L2/3 IT	Fastk_ENSMUSG00000028959	0.425172	1	0.0103242
8110	L2/3 IT	Fbxl12os_ENSMUSG00000062470	2.5831e-08	0.000166223	0.31881
8113	L2/3 IT	Fbxl15_ENSMUSG00000025226	1.94805e-09	1.25357e-05	0.224367
8114	L2/3 IT	Fbxl16_ENSMUSG00000025738	1.08955e-38	7.01125e-35	0.294798
8116	L2/3 IT	Fbxl18_ENSMUSG00000066640	5.67536e-10	3.6521e-06	0.235853
8124	L2/3 IT	Fbxl5_ENSMUSG00000039753	0.000194988	1	0.147691
8129	L2/3 IT	Fbxo11_ENSMUSG00000005371	5.17817e-08	0.000333215	0.305509
8133	L2/3 IT	Fbxo18_ENSMUSG00000058594	1.74603e-20	1.12357e-16	0.707524
8134	L2/3 IT	Fbxo21_ENSMUSG00000032898	1.70876e-05	0.109958	0.280968
8135	L2/3 IT	Fbxo22_ENSMUSG00000032309	1.83839e-05	0.118301	0.228478
8137	L2/3 IT	Fbxo25_ENSMUSG00000038365	2.28767e-13	1.47211e-09	0.273371
8138	L2/3 IT	Fbxo27_ENSMUSG00000037463	3.56407e-72	2.29348e-68	1.33909
8140	L2/3 IT	Fbxo2_ENSMUSG00000041556	2.35038e-25	1.51247e-21	0.609499
8142	L2/3 IT	Fbxo31_ENSMUSG00000052934	0.021788	1	0.0900763
8144	L2/3 IT	Fbxo33_ENSMUSG00000035329	1.13924e-21	7.33103e-18	0.590841
8145	L2/3 IT	Fbxo34_ENSMUSG00000037536	7.3106e-14	4.70437e-10	0.478766
8149	L2/3 IT	Fbxo3_ENSMUSG00000027180	0.157457	1	0.0428334
8154	L2/3 IT	Fbxo44_ENSMUSG00000029001	2.70991e-09	1.74383e-05	0.201207
8155	L2/3 IT	Fbxo45_ENSMUSG00000035764	8.4657e-11	5.44768e-07	0.367573
8161	L2/3 IT	Fbxo6_ENSMUSG00000055401	0.0354186	1	0.100907
8162	L2/3 IT	Fbxo7_ENSMUSG00000001786	5.07331e-18	3.26468e-14	0.583164
8163	L2/3 IT	Fbxo8_ENSMUSG00000038206	0.000254026	1	0.242149
8166	L2/3 IT	Fbxw11_ENSMUSG00000020271	4.62749e-13	2.97779e-09	0.381039
8182	L2/3 IT	Fbxw2_ENSMUSG00000035949	4.96358e-16	3.19406e-12	0.218119
8184	L2/3 IT	Fbxw5_ENSMUSG00000015095	2.84601e-14	1.83141e-10	0.375786
8185	L2/3 IT	Fbxw7_ENSMUSG00000028086	5.05675e-68	3.25402e-64	0.408462
8192	L2/3 IT	Fcf1_ENSMUSG00000021243	0.0542105	1	0.0598653
8199	L2/3 IT	Fcho1_ENSMUSG00000070000	1.43063e-102	9.20609e-99	1.19019
8200	L2/3 IT	Fcho2_ENSMUSG00000041685	0.0994098	1	0.0785598
8216	L2/3 IT	Fdx1_ENSMUSG00000032051	7.65172e-12	4.92388e-08	0.341671
8217	L2/3 IT	Fdx1l_ENSMUSG00000079677	0.254271	1	0.0149937
8218	L2/3 IT	Fdxacb1_ENSMUSG00000037845	0.145662	1	0.0634226
8220	L2/3 IT	Fech_ENSMUSG00000024588	1.19149e-11	7.66724e-08	0.378517
8222	L2/3 IT	Fem1b_ENSMUSG00000032244	0.0176295	1	0.121486
8236	L2/3 IT	Fez1_ENSMUSG00000032118	2.74801e-102	1.76834e-98	0.403996
8249	L2/3 IT	Fgd4_ENSMUSG00000022788	6.013e-05	0.386937	0.123558
8255	L2/3 IT	Fgf13_ENSMUSG00000031137	2.2446e-92	1.4444e-88	1.31716
8256	L2/3 IT	Fgf14_ENSMUSG00000025551	0.0142088	1	0.131178
8274	L2/3 IT	Fgf9_ENSMUSG00000021974	3.18632e-10	2.0504e-06	0.433233
8278	L2/3 IT	Fgfr1op2_ENSMUSG00000040242	1.93069e-32	1.2424e-28	0.317597
8296	L2/3 IT	Fhl1_ENSMUSG00000023092	1.82554e-61	1.17473e-57	1.2177
8297	L2/3 IT	Fhl2_ENSMUSG00000008136	4.12355e-10	2.6535e-06	0.168082
8305	L2/3 IT	Fibp_ENSMUSG00000024911	0.0431621	1	0.0595251
8314	L2/3 IT	Fip1l1_ENSMUSG00000029227	5.367e-05	0.345366	0.18225
8324	L2/3 IT	Fkbp1a_ENSMUSG00000032966	0	2.22507e-308	0.730193
8335	L2/3 IT	Fkrp_ENSMUSG00000048920	6.40579e-05	0.412212	0.253766
8336	L2/3 IT	Fktn_ENSMUSG00000028414	2.19358e-17	1.41157e-13	0.571789
8348	L2/3 IT	Flot2_ENSMUSG00000061981	3.65089e-11	2.34935e-07	0.385344
8349	L2/3 IT	Flrt1_ENSMUSG00000047787	0.00577764	1	0.129602
8360	L2/3 IT	Fmc1_ENSMUSG00000019689	5.68806e-10	3.66027e-06	0.142861
8363	L2/3 IT	Fmnl1_ENSMUSG00000055805	1.98908e-43	1.27998e-39	0.487587
8366	L2/3 IT	Fmo1_ENSMUSG00000040181	6.25996e-33	4.02829e-29	0.466065
8374	L2/3 IT	Fmr1_ENSMUSG00000000838	5.54811e-08	0.000357021	0.228286
8378	L2/3 IT	Fn3k_ENSMUSG00000025175	0.486495	1	0.00147642
8382	L2/3 IT	Fnbp4_ENSMUSG00000008200	1.65325e-06	0.0106387	0.28936
8387	L2/3 IT	Fndc3a_ENSMUSG00000033487	0.0110762	1	0.142973
8390	L2/3 IT	Fndc4_ENSMUSG00000038552	6.73716e-07	0.00433536	0.19757
8391	L2/3 IT	Fndc5_ENSMUSG00000001334	9.31978e-08	0.000599728	0.342929
8395	L2/3 IT	Fnip1_ENSMUSG00000035992	6.1165e-27	3.93596e-23	0.523766
8397	L2/3 IT	Fnta_ENSMUSG00000015994	0.00622419	1	0.124597
8403	L2/3 IT	Fopnl_ENSMUSG00000022677	1.67434e-27	1.07744e-23	0.230676
8423	L2/3 IT	Foxg1_ENSMUSG00000020950	7.62884e-16	4.90916e-12	0.31318
8430	L2/3 IT	Foxj3_ENSMUSG00000032998	0.00778887	1	0.136435
8431	L2/3 IT	Foxk1_ENSMUSG00000056493	3.32686e-28	2.14084e-24	0.562096
8489	L2/3 IT	Frs2_ENSMUSG00000020170	0.00252698	1	0.167159
8492	L2/3 IT	Fry_ENSMUSG00000056602	0.0848642	1	0.053098
8493	L2/3 IT	Fryl_ENSMUSG00000070733	1.88826e-27	1.2151e-23	0.74224
8494	L2/3 IT	Frzb_ENSMUSG00000027004	2.34241e-171	1.50734e-167	2.74972
8497	L2/3 IT	Fscn1_ENSMUSG00000029581	6.28624e-29	4.0452e-25	0.310814
8501	L2/3 IT	Fsd1l_ENSMUSG00000054752	0.0612066	1	0.112874
8510	L2/3 IT	Fstl4_ENSMUSG00000036264	1.077e-110	6.9305e-107	1.71731
8513	L2/3 IT	Fth1_ENSMUSG00000024661	5.10959e-144	3.28802e-140	0.368137
8524	L2/3 IT	Ftsj1_ENSMUSG00000031171	0.000839987	1	0.1898
8526	L2/3 IT	Ftx_ENSMUSG00000086370	4.55383e-16	2.93039e-12	0.417841
8527	L2/3 IT	Fubp1_ENSMUSG00000028034	5.66818e-08	0.000364747	0.143351
8532	L2/3 IT	Fundc1_ENSMUSG00000025040	0.167951	1	0.0426795
8533	L2/3 IT	Fundc2_ENSMUSG00000031198	8.62044e-06	0.0554725	0.213985
8535	L2/3 IT	Furin_ENSMUSG00000030530	0.00106311	1	0.13433
8536	L2/3 IT	Fus_ENSMUSG00000030795	0.00308384	1	0.0731397
8543	L2/3 IT	Fut8_ENSMUSG00000021065	1.42401e-17	9.16353e-14	0.447611
8548	L2/3 IT	Fxr1_ENSMUSG00000027680	0.000379662	1	0.16825
8549	L2/3 IT	Fxr2_ENSMUSG00000018765	3.15339e-06	0.0202921	0.252326
8560	L2/3 IT	Fyn_ENSMUSG00000019843	5.33079e-14	3.43036e-10	0.348603
8561	L2/3 IT	Fyttd1_ENSMUSG00000022800	1.7923e-08	0.000115335	0.143355
8565	L2/3 IT	Fzd3_ENSMUSG00000007989	3.1544e-30	2.02986e-26	0.526284
8572	L2/3 IT	Fzr1_ENSMUSG00000020235	0.000659201	1	0.187197
8574	L2/3 IT	G2e3_ENSMUSG00000035293	0.00906475	1	0.16014
8594	L2/3 IT	Gaa_ENSMUSG00000025579	0.00462686	1	0.168778
8598	L2/3 IT	Gabarap_ENSMUSG00000018567	0.0128421	1	0.0413483
8602	L2/3 IT	Gabbr2_ENSMUSG00000039809	5.74415e-11	3.69636e-07	0.209913
8606	L2/3 IT	Gabra1_ENSMUSG00000010803	0.0852304	1	0.0359877
8607	L2/3 IT	Gabra2_ENSMUSG00000000560	1.11399e-227	7.16851e-224	1.25446
8608	L2/3 IT	Gabra3_ENSMUSG00000031343	8.10735e-14	5.21708e-10	0.486528
8609	L2/3 IT	Gabra4_ENSMUSG00000029211	2.27844e-124	1.46618e-120	0.868038
8613	L2/3 IT	Gabrb2_ENSMUSG00000007653	4.9974e-12	3.21583e-08	0.422236
8614	L2/3 IT	Gabrb3_ENSMUSG00000033676	5.79137e-31	3.72675e-27	0.346399
8615	L2/3 IT	Gabrd_ENSMUSG00000029054	3.48864e-186	2.24494e-182	1.50077
8629	L2/3 IT	Gadd45b_ENSMUSG00000015312	3.67674e-50	2.36598e-46	1.10403
8633	L2/3 IT	Gak_ENSMUSG00000062234	0.0623608	1	0.0961422
8638	L2/3 IT	Gal3st3_ENSMUSG00000047658	3.8804e-33	2.49704e-29	0.664848
8641	L2/3 IT	Galc_ENSMUSG00000021003	5.82982e-09	3.75149e-05	0.350637
8648	L2/3 IT	Galnt11_ENSMUSG00000038072	3.54467e-08	0.0002281	0.284908
8650	L2/3 IT	Galnt13_ENSMUSG00000060988	7.23837e-09	4.65789e-05	0.35415
8653	L2/3 IT	Galnt16_ENSMUSG00000021130	3.16399e-06	0.0203603	0.293819
8673	L2/3 IT	Gan_ENSMUSG00000052557	0.217684	1	0.0445611
8680	L2/3 IT	Gapvd1_ENSMUSG00000026867	0.490981	1	0.00136149
8681	L2/3 IT	Gar1_ENSMUSG00000028010	2.2283e-20	1.43391e-16	0.470853
8693	L2/3 IT	Gas7_ENSMUSG00000033066	1.22533e-09	7.88501e-06	0.136488
8694	L2/3 IT	Gas8_ENSMUSG00000040220	0.260977	1	0.0421297
8703	L2/3 IT	Gatad1_ENSMUSG00000007415	0.0654551	1	0.0643216
8705	L2/3 IT	Gatad2b_ENSMUSG00000042390	1.91843e-05	0.123451	0.197751
8707	L2/3 IT	Gatc_ENSMUSG00000029536	0.284699	1	0.0333953
8713	L2/3 IT	Gba_ENSMUSG00000028048	0.0441284	1	0.118603
8730	L2/3 IT	Gca_ENSMUSG00000026893	1.22872e-07	0.000790683	0.331313
8734	L2/3 IT	Gcc2_ENSMUSG00000038039	0.00204571	1	0.0901669
8744	L2/3 IT	Gclm_ENSMUSG00000028124	0.0724032	1	0.0748745
8747	L2/3 IT	Gcn1l1_ENSMUSG00000041638	2.44925e-06	0.0157609	0.20655
8749	L2/3 IT	Gcnt2_ENSMUSG00000021360	1.0026e-75	6.45172e-72	1.57632
8756	L2/3 IT	Gda_ENSMUSG00000058624	0.000331124	1	0.134838
8760	L2/3 IT	Gdap2_ENSMUSG00000027865	2.32725e-09	1.49759e-05	0.377815
8775	L2/3 IT	Gdpd1_ENSMUSG00000061666	0.00325322	1	0.142623
8787	L2/3 IT	Gemin8_ENSMUSG00000040621	7.4202e-11	4.7749e-07	0.428038
8789	L2/3 IT	Get4_ENSMUSG00000025858	7.57136e-05	0.487217	0.120008
8795	L2/3 IT	Gfm2_ENSMUSG00000021666	2.22304e-05	0.143052	0.209587
8796	L2/3 IT	Gfod1_ENSMUSG00000051335	3.57613e-42	2.30124e-38	0.858233
8798	L2/3 IT	Gfpt1_ENSMUSG00000029992	0.0683351	1	0.0896648
8807	L2/3 IT	Gga2_ENSMUSG00000030872	1.16895e-07	0.000752221	0.376952
8808	L2/3 IT	Gga3_ENSMUSG00000020740	2.14339e-08	0.000137927	0.327207
8810	L2/3 IT	Ggct_ENSMUSG00000002797	2.6131e-14	1.68153e-10	0.373545
8815	L2/3 IT	Ggnbp2_ENSMUSG00000020530	4.84215e-05	0.311592	0.114824
8816	L2/3 IT	Ggps1_ENSMUSG00000021302	0.0642331	1	0.0587686
8820	L2/3 IT	Ggt7_ENSMUSG00000027603	3.59176e-25	2.3113e-21	0.406884
8824	L2/3 IT	Ghitm_ENSMUSG00000041028	0.00197039	1	0.055097
8831	L2/3 IT	Gid8_ENSMUSG00000027573	0.0104793	1	0.119331
8834	L2/3 IT	Gigyf2_ENSMUSG00000048000	1.01321e-15	6.52003e-12	0.377946
8844	L2/3 IT	Gin1_ENSMUSG00000026333	4.99818e-10	3.21633e-06	0.304108
8845	L2/3 IT	Ginm1_ENSMUSG00000040006	3.98928e-21	2.5671e-17	0.552592
8849	L2/3 IT	Gins4_ENSMUSG00000031546	0.144927	1	0.0582917
8851	L2/3 IT	Gipc1_ENSMUSG00000019433	3.96725e-56	2.55293e-52	0.650267
8856	L2/3 IT	Git2_ENSMUSG00000041890	0.00194331	1	0.176321
8889	L2/3 IT	Glcci1_ENSMUSG00000029638	3.45761e-13	2.22497e-09	0.48765
8895	L2/3 IT	Glg1_ENSMUSG00000003316	0.022209	1	0.128832
8908	L2/3 IT	Glmp_ENSMUSG00000001418	0.047431	1	0.0876962
8909	L2/3 IT	Glo1_ENSMUSG00000024026	0.0282962	1	0.042048
8910	L2/3 IT	Glod4_ENSMUSG00000017286	9.82671e-12	6.32349e-08	0.331465
8918	L2/3 IT	Glrb_ENSMUSG00000028020	1.85722e-15	1.19512e-11	0.14935
8929	L2/3 IT	Glt8d1_ENSMUSG00000021916	3.87137e-10	2.49123e-06	0.336182
8950	L2/3 IT	Gm10062_ENSMUSG00000059244	0.0137533	1	0.0768873
8955	L2/3 IT	Gm10076_ENSMUSG00000060143	0.0063693	1	0.0551696
8965	L2/3 IT	Gm10131_ENSMUSG00000063412	5.15296e-23	3.31593e-19	0.155684
8994	L2/3 IT	Gm10260_ENSMUSG00000069117	0.143543	1	0.0337113
8999	L2/3 IT	Gm10273_ENSMUSG00000069622	0.309101	1	0.0434801
9048	L2/3 IT	Gm10419_ENSMUSG00000072769	4.48655e-107	2.8871e-103	0.804574
9090	L2/3 IT	Gm10558_ENSMUSG00000073656	0.0087132	1	0.124193
9092	L2/3 IT	Gm10563_ENSMUSG00000073682	0.00968691	1	0.055639
9126	L2/3 IT	Gm10660_ENSMUSG00000074292	3.1349e-07	0.00201731	0.168431
9137	L2/3 IT	Gm10687_ENSMUSG00000097617	2.65561e-05	0.170889	0.121216
9165	L2/3 IT	Gm10778_ENSMUSG00000096856	0.0257839	1	0.126525
9184	L2/3 IT	Gm10845_ENSMUSG00000095959	5.90291e-09	3.79852e-05	0.130148
9211	L2/3 IT	Gm11033_ENSMUSG00000079011	9.16082e-09	5.89499e-05	0.186954
9227	L2/3 IT	Gm11131_ENSMUSG00000079505	0.10587	1	0.0297484
9288	L2/3 IT	Gm11418_ENSMUSG00000087534	1.978e-10	1.27285e-06	0.309786
9418	L2/3 IT	Gm11808_ENSMUSG00000068240	0.0117043	1	0.0520833
9458	L2/3 IT	Gm12018_ENSMUSG00000085453	0.00298246	1	0.0779367
9461	L2/3 IT	Gm12027_ENSMUSG00000086911	4.68599e-56	3.01543e-52	0.875756
9462	L2/3 IT	Gm12031_ENSMUSG00000085035	1.84966e-16	1.19026e-12	0.460575
9715	L2/3 IT	Gm12976_ENSMUSG00000087575	1.09187e-07	0.000702621	0.180907
9901	L2/3 IT	Gm13589_ENSMUSG00000085950	0.00330676	1	0.0874327
9911	L2/3 IT	Gm13613_ENSMUSG00000086819	0.000286335	1	0.10601
9917	L2/3 IT	Gm13632_ENSMUSG00000085868	0.00582016	1	0.101668
9991	L2/3 IT	Gm13936_ENSMUSG00000085444	3.8294e-19	2.46422e-15	0.288911
10004	L2/3 IT	Gm13977_ENSMUSG00000086735	8.03802e-10	5.17246e-06	0.17821
10108	L2/3 IT	Gm14295_ENSMUSG00000078877	0.00176131	1	0.182533
10109	L2/3 IT	Gm14296_ENSMUSG00000074527	2.47523e-05	0.159281	0.207159
10111	L2/3 IT	Gm14305_ENSMUSG00000078878	1.40337e-11	9.03068e-08	0.217777
10112	L2/3 IT	Gm14308_ENSMUSG00000078880	1.87203e-09	1.20465e-05	0.299092
10118	L2/3 IT	Gm14325_ENSMUSG00000095362	0.00077314	1	0.157085
10119	L2/3 IT	Gm14326_ENSMUSG00000078862	1.33909e-09	8.61707e-06	0.238272
10130	L2/3 IT	Gm14391_ENSMUSG00000078903	0.0268864	1	0.082889
10134	L2/3 IT	Gm14399_ENSMUSG00000090093	0.00339513	1	0.141697
10140	L2/3 IT	Gm14410_ENSMUSG00000078870	0.22038	1	0.035257
10142	L2/3 IT	Gm14418_ENSMUSG00000078867	0.00308109	1	0.147496
10143	L2/3 IT	Gm14419_ENSMUSG00000078875	0.00847774	1	0.170346
10150	L2/3 IT	Gm14443_ENSMUSG00000078902	0.211784	1	0.0434245
10172	L2/3 IT	Gm14565_ENSMUSG00000085635	5.36539e-08	0.000345263	0.156592
10345	L2/3 IT	Gm15446_ENSMUSG00000090015	3.08647e-09	1.98614e-05	0.337608
10379	L2/3 IT	Gm15541_ENSMUSG00000087371	0.0168865	1	0.0919446
10390	L2/3 IT	Gm15564_ENSMUSG00000086324	0.0213136	1	0.0367867
10411	L2/3 IT	Gm15614_ENSMUSG00000085234	6.91402e-06	0.0444917	0.12853
10674	L2/3 IT	Gm16211_ENSMUSG00000086130	0.0194488	1	0.0654908
10713	L2/3 IT	Gm16286_ENSMUSG00000024571	5.29237e-58	3.40564e-54	0.299775
10735	L2/3 IT	Gm16344_ENSMUSG00000084824	0.0190765	1	0.0809779
10800	L2/3 IT	Gm16702_ENSMUSG00000097796	0.000369244	1	0.111509
10803	L2/3 IT	Gm1673_ENSMUSG00000070858	2.01056e-08	0.00012938	0.0973681
10839	L2/3 IT	Gm17029_ENSMUSG00000086740	0.00421203	1	0.128411
10976	L2/3 IT	Gm17555_ENSMUSG00000090353	8.98472e-12	5.78167e-08	0.232222
10997	L2/3 IT	Gm17655_ENSMUSG00000090963	3.10743e-07	0.00199963	0.214203
11064	L2/3 IT	Gm1976_ENSMUSG00000066057	8.56195e-187	5.50962e-183	1.0937
11083	L2/3 IT	Gm20063_ENSMUSG00000113429	1.72349e-182	1.10907e-178	2.30889
11085	L2/3 IT	Gm20075_ENSMUSG00000114133	0.175396	1	0.0492777
11102	L2/3 IT	Gm2026_ENSMUSG00000078886	0.00370135	1	0.134485
11108	L2/3 IT	Gm20342_ENSMUSG00000101599	3.1745e-07	0.00204279	0.231861
11175	L2/3 IT	Gm20594_ENSMUSG00000096887	5.20957e-13	3.35236e-09	0.121952
11224	L2/3 IT	Gm20716_ENSMUSG00000093752	1.62849e-11	1.04793e-07	0.454308
11309	L2/3 IT	Gm20939_ENSMUSG00000095193	4.21305e-24	2.71109e-20	0.51477
11408	L2/3 IT	Gm21750_ENSMUSG00000096463	2.41548e-15	1.55436e-11	0.262125
11419	L2/3 IT	Gm21781_ENSMUSG00000095123	0.0019409	1	0.142117
11437	L2/3 IT	Gm21833_ENSMUSG00000094030	3.83434e-07	0.00246739	0.168815
11461	L2/3 IT	Gm21897_ENSMUSG00000094472	3.528e-13	2.27027e-09	0.266852
11479	L2/3 IT	Gm21962_ENSMUSG00000094856	4.76458e-07	0.00306601	0.238041
11494	L2/3 IT	Gm21988_ENSMUSG00000040904	3.23425e-16	2.08124e-12	0.372879
11495	L2/3 IT	Gm21992_ENSMUSG00000096370	2.11427e-05	0.136054	0.235084
11516	L2/3 IT	Gm2464_ENSMUSG00000102215	4.2718e-30	2.74891e-26	0.645249
11555	L2/3 IT	Gm26547_ENSMUSG00000097095	2.7954e-11	1.79884e-07	0.224397
11579	L2/3 IT	Gm26580_ENSMUSG00000097109	3.58981e-73	2.31004e-69	1.23194
11668	L2/3 IT	Gm26691_ENSMUSG00000097911	0.285055	1	0.0246233
11749	L2/3 IT	Gm26782_ENSMUSG00000097431	2.35158e-13	1.51324e-09	0.263552
11780	L2/3 IT	Gm26815_ENSMUSG00000097384	0.434183	1	0.00487253
11793	L2/3 IT	Gm2682_ENSMUSG00000115681	0.413695	1	0.00660469
11814	L2/3 IT	Gm26853_ENSMUSG00000097230	0.0594027	1	0.0972182
11856	L2/3 IT	Gm26905_ENSMUSG00000097695	1.81577e-07	0.00116845	0.183277
11864	L2/3 IT	Gm26917_ENSMUSG00000097971	2.86785e-25	1.84546e-21	0.43418
11891	L2/3 IT	Gm27000_ENSMUSG00000097961	0.0153215	1	0.123819
12048	L2/3 IT	Gm28187_ENSMUSG00000099375	5.67536e-06	0.036521	0.125078
12072	L2/3 IT	Gm28221_ENSMUSG00000101671	0.460296	1	0.00492126
12098	L2/3 IT	Gm28268_ENSMUSG00000101776	1.14225e-11	7.35036e-08	0.240738
12159	L2/3 IT	Gm28370_ENSMUSG00000099478	0.00200428	1	0.100818
12529	L2/3 IT	Gm29084_ENSMUSG00000100750	1.01236e-12	6.51452e-09	0.249737
12650	L2/3 IT	Gm29325_ENSMUSG00000099625	0.0324404	1	0.0543825
12750	L2/3 IT	Gm29514_ENSMUSG00000099964	1.04969e-20	6.75478e-17	0.617465
12771	L2/3 IT	Gm29562_ENSMUSG00000101698	7.29042e-58	4.69139e-54	0.709499
12835	L2/3 IT	Gm29683_ENSMUSG00000109097	0.482929	1	0.00137145
12989	L2/3 IT	Gm31138_ENSMUSG00000110491	0.116484	1	0.0407447
12990	L2/3 IT	Gm31152_ENSMUSG00000110320	8.1893e-05	0.526981	0.123686
13043	L2/3 IT	Gm31545_ENSMUSG00000109643	1.03329e-10	6.64924e-07	0.223925
13074	L2/3 IT	Gm31805_ENSMUSG00000110661	4.13621e-06	0.0266165	0.12682
13144	L2/3 IT	Gm32401_ENSMUSG00000114585	0.000129132	0.830964	0.102589
13171	L2/3 IT	Gm32647_ENSMUSG00000108532	4.06148e-12	2.61356e-08	0.227939
13195	L2/3 IT	Gm32856_ENSMUSG00000110605	4.50445e-08	0.000289861	0.275116
13237	L2/3 IT	Gm33180_ENSMUSG00000111852	4.84906e-11	3.12037e-07	0.205645
13443	L2/3 IT	Gm34923_ENSMUSG00000113343	0.103052	1	0.0371716
13489	L2/3 IT	Gm35240_ENSMUSG00000112392	4.37856e-14	2.8176e-10	0.275482
13517	L2/3 IT	Gm35439_ENSMUSG00000105476	0.0026159	1	0.0860791
13807	L2/3 IT	Gm3764_ENSMUSG00000097156	1.22229e-38	7.86543e-35	0.769758
13821	L2/3 IT	Gm37724_ENSMUSG00000102917	6.85264e-06	0.0440968	0.174707
13946	L2/3 IT	Gm3839_ENSMUSG00000097148	0.0268074	1	0.0509378
13963	L2/3 IT	Gm3854_ENSMUSG00000109398	9.94212e-07	0.00639775	0.266862
13987	L2/3 IT	Gm38947_ENSMUSG00000110365	0.000414011	1	0.128603
14025	L2/3 IT	Gm39312_ENSMUSG00000111240	0.000482766	1	0.10207
14050	L2/3 IT	Gm39469_ENSMUSG00000110834	0.000320541	1	0.153639
14130	L2/3 IT	Gm40841_ENSMUSG00000113216	0.0582424	1	0.0897732
14159	L2/3 IT	Gm4117_ENSMUSG00000089940	1.08779e-12	6.99991e-09	0.179719
14213	L2/3 IT	Gm42418_ENSMUSG00000098178	0.312905	1	0.00734616
14235	L2/3 IT	Gm42517_ENSMUSG00000105867	6.60073e-45	4.24757e-41	0.721362
14269	L2/3 IT	Gm42669_ENSMUSG00000106631	5.12528e-07	0.00329812	0.169328
14273	L2/3 IT	Gm42681_ENSMUSG00000105855	1.11667e-09	7.18577e-06	0.196027
14373	L2/3 IT	Gm43042_ENSMUSG00000106634	7.67767e-07	0.00494058	0.183784
14377	L2/3 IT	Gm43056_ENSMUSG00000106507	1.5165e-10	9.75869e-07	0.238578
14378	L2/3 IT	Gm43057_ENSMUSG00000104937	0.163322	1	0.0296319
14410	L2/3 IT	Gm4316_ENSMUSG00000110537	0.210112	1	0.0343791
14569	L2/3 IT	Gm43994_ENSMUSG00000107521	9.25852e-13	5.95786e-09	0.221969
14626	L2/3 IT	Gm44271_ENSMUSG00000108027	1.30435e-11	8.39348e-08	0.218698
14664	L2/3 IT	Gm44633_ENSMUSG00000108635	0.436017	1	0.00380067
14666	L2/3 IT	Gm44644_ENSMUSG00000109121	5.43624e-08	0.000349822	0.29706
14685	L2/3 IT	Gm44709_ENSMUSG00000109168	0.136381	1	0.0512353
14712	L2/3 IT	Gm44777_ENSMUSG00000108738	0.14897	1	0.0512735
14805	L2/3 IT	Gm45090_ENSMUSG00000108845	1.67992e-09	1.08103e-05	0.221102
14817	L2/3 IT	Gm45159_ENSMUSG00000109125	6.63568e-12	4.27006e-08	0.345519
14856	L2/3 IT	Gm45322_ENSMUSG00000110051	6.04101e-06	0.0388739	0.152607
14917	L2/3 IT	Gm45518_ENSMUSG00000110368	0.000213901	1	0.104128
14951	L2/3 IT	Gm45619_ENSMUSG00000110070	2.82297e-09	1.81658e-05	0.285139
14955	L2/3 IT	Gm45627_ENSMUSG00000109846	5.06262e-08	0.00032578	0.214069
14990	L2/3 IT	Gm45740_ENSMUSG00000110485	5.63628e-13	3.62694e-09	0.249532
15006	L2/3 IT	Gm45792_ENSMUSG00000108884	1.22795e-08	7.90184e-05	0.170896
15034	L2/3 IT	Gm45871_ENSMUSG00000110277	1.31878e-13	8.48635e-10	0.440139
15082	L2/3 IT	Gm46430_ENSMUSG00000113204	2.09048e-07	0.00134522	0.251098
15086	L2/3 IT	Gm46516_ENSMUSG00000115200	0.131767	1	0.0336871
15173	L2/3 IT	Gm47221_ENSMUSG00000112319	0.0150442	1	0.0670928
15186	L2/3 IT	Gm4724_ENSMUSG00000078897	0.0243493	1	0.126838
15195	L2/3 IT	Gm47283_ENSMUSG00000096768	6.57273e-09	4.22955e-05	0.26784
15229	L2/3 IT	Gm47403_ENSMUSG00000111806	0.00604169	1	0.0498377
15231	L2/3 IT	Gm47408_ENSMUSG00000114134	1.33898e-05	0.0861633	0.11864
15233	L2/3 IT	Gm47414_ENSMUSG00000114424	0.0411777	1	0.0539709
15289	L2/3 IT	Gm47551_ENSMUSG00000114458	0.241125	1	0.0155536
15300	L2/3 IT	Gm47578_ENSMUSG00000113032	2.53971e-10	1.63431e-06	0.233152
15334	L2/3 IT	Gm47701_ENSMUSG00000114148	3.97662e-06	0.0255896	0.136977
15352	L2/3 IT	Gm47732_ENSMUSG00000114573	2.79346e-13	1.79759e-09	0.211401
15406	L2/3 IT	Gm47854_ENSMUSG00000078308	0.000865571	1	0.069012
15431	L2/3 IT	Gm47904_ENSMUSG00000113788	1.33011e-08	8.55928e-05	0.166336
15546	L2/3 IT	Gm48278_ENSMUSG00000112074	8.20067e-09	5.27713e-05	0.209895
15554	L2/3 IT	Gm48306_ENSMUSG00000112183	0.0425337	1	0.0534676
15604	L2/3 IT	Gm48488_ENSMUSG00000114433	1.51848e-08	9.77139e-05	0.154259
15663	L2/3 IT	Gm48657_ENSMUSG00000112477	0.0132061	1	0.0623378
15698	L2/3 IT	Gm48740_ENSMUSG00000111854	9.22572e-06	0.0593675	0.156767
15709	L2/3 IT	Gm48765_ENSMUSG00000114407	7.78386e-06	0.0500891	0.141148
15744	L2/3 IT	Gm48843_ENSMUSG00000112266	0.0165102	1	0.0836318
15851	L2/3 IT	Gm49151_ENSMUSG00000115669	6.70028e-13	4.31163e-09	0.214202
15857	L2/3 IT	Gm49165_ENSMUSG00000115088	0.00103696	1	0.094124
15894	L2/3 IT	Gm49272_ENSMUSG00000115329	1.53241e-20	9.86106e-17	0.325978
15915	L2/3 IT	Gm49336_ENSMUSG00000114797	0.000701102	1	0.176565
15930	L2/3 IT	Gm49359_ENSMUSG00000113450	0.0972143	1	0.0552388
16142	L2/3 IT	Gm6410_ENSMUSG00000097308	5.67888e-16	3.65436e-12	0.31111
16174	L2/3 IT	Gm6710_ENSMUSG00000078887	0.168788	1	0.0330735
16301	L2/3 IT	Gm8186_ENSMUSG00000049124	7.3382e-73	4.72213e-69	0.430793
16348	L2/3 IT	Gm8797_ENSMUSG00000103034	4.75403e-05	0.305922	0.14089
16421	L2/3 IT	Gm9856_ENSMUSG00000110945	0.00147089	1	0.163293
16466	L2/3 IT	Gmcl1_ENSMUSG00000001157	0.04044	1	0.0975408
16468	L2/3 IT	Gmeb1_ENSMUSG00000028901	8.81809e-05	0.567444	0.196249
16477	L2/3 IT	Gmppa_ENSMUSG00000033021	7.55367e-33	4.86079e-29	0.682044
16480	L2/3 IT	Gmpr_ENSMUSG00000000253	0.0354755	1	0.0886772
16482	L2/3 IT	Gna11_ENSMUSG00000034781	0.250563	1	0.0194989
16490	L2/3 IT	Gnal_ENSMUSG00000024524	1.53715e-24	9.89155e-21	0.608766
16492	L2/3 IT	Gnaq_ENSMUSG00000024639	2.03525e-18	1.30968e-14	0.27425
16497	L2/3 IT	Gnaz_ENSMUSG00000040009	0.0131435	1	0.0740564
16503	L2/3 IT	Gnb5_ENSMUSG00000032192	1.45196e-45	9.34333e-42	0.324384
16505	L2/3 IT	Gng10_ENSMUSG00000038607	7.76376e-127	4.99598e-123	0.664826
16508	L2/3 IT	Gng13_ENSMUSG00000025739	3.61093e-06	0.0232363	0.0975251
16509	L2/3 IT	Gng2_ENSMUSG00000043004	2.11281e-16	1.35959e-12	0.224534
16517	L2/3 IT	Gnl1_ENSMUSG00000024429	0.396961	1	0.0123611
16518	L2/3 IT	Gnl2_ENSMUSG00000028869	0.0415565	1	0.0925465
16519	L2/3 IT	Gnl3_ENSMUSG00000042354	0.00965768	1	0.107025
16522	L2/3 IT	Gnpat_ENSMUSG00000031985	8.74816e-05	0.562944	0.275249
16524	L2/3 IT	Gnpda2_ENSMUSG00000029209	8.89024e-05	0.572087	0.221436
16527	L2/3 IT	Gnptg_ENSMUSG00000035521	0.400268	1	0.00670631
16533	L2/3 IT	Golga3_ENSMUSG00000029502	0.319643	1	0.0313656
16534	L2/3 IT	Golga4_ENSMUSG00000038708	0.237139	1	0.0416715
16538	L2/3 IT	Golgb1_ENSMUSG00000034243	6.72576e-07	0.00432802	0.162519
16541	L2/3 IT	Golph3_ENSMUSG00000022200	3.5133e-22	2.26081e-18	0.436038
16544	L2/3 IT	Golt1b_ENSMUSG00000030245	0.200075	1	0.0385624
16545	L2/3 IT	Gon4l_ENSMUSG00000054199	0.00411844	1	0.0790948
16547	L2/3 IT	Gopc_ENSMUSG00000019861	0.000157891	1	0.249097
16552	L2/3 IT	Gosr2_ENSMUSG00000020946	1.9287e-05	0.124112	0.265025
16563	L2/3 IT	Gpaa1_ENSMUSG00000022561	0.479636	1	0.00304144
16564	L2/3 IT	Gpalpp1_ENSMUSG00000022008	0.388721	1	0.0113351
16569	L2/3 IT	Gpat4_ENSMUSG00000031545	0.206091	1	0.055236
16570	L2/3 IT	Gpatch11_ENSMUSG00000050668	0.484631	1	0.0021958
16576	L2/3 IT	Gpatch8_ENSMUSG00000034621	0.0166143	1	0.079535
16578	L2/3 IT	Gpbp1_ENSMUSG00000032745	0.00128503	1	0.106896
16579	L2/3 IT	Gpbp1l1_ENSMUSG00000034042	0.37129	1	0.0164983
16587	L2/3 IT	Gpd1_ENSMUSG00000023019	1.59019e-31	1.02329e-27	0.768199
16593	L2/3 IT	Gphn_ENSMUSG00000047454	0.0740058	1	0.0565322
16599	L2/3 IT	Gpm6b_ENSMUSG00000031342	1.50875e-71	9.70884e-68	0.380742
16600	L2/3 IT	Gpn1_ENSMUSG00000064037	0.0964244	1	0.0674057
16605	L2/3 IT	Gpr107_ENSMUSG00000000194	0.0390654	1	0.106351
16611	L2/3 IT	Gpr137_ENSMUSG00000024958	0.129489	1	0.0627415
16613	L2/3 IT	Gpr137c_ENSMUSG00000049092	4.65456e-36	2.99521e-32	0.894674
16631	L2/3 IT	Gpr162_ENSMUSG00000038390	4.85099e-05	0.312161	0.135896
16647	L2/3 IT	Gpr22_ENSMUSG00000044067	2.65561e-71	1.70889e-67	0.582803
16649	L2/3 IT	Gpr26_ENSMUSG00000040125	1.69146e-09	1.08845e-05	0.3103
16673	L2/3 IT	Gpr85_ENSMUSG00000048216	2.10064e-08	0.000135176	0.343594
16675	L2/3 IT	Gpr88_ENSMUSG00000068696	3.47602e-121	2.23682e-117	2.13689
16677	L2/3 IT	Gprasp1_ENSMUSG00000043384	0.410752	1	0.0069702
16684	L2/3 IT	Gprin1_ENSMUSG00000069227	3.84138e-12	2.47192e-08	0.40552
16687	L2/3 IT	Gps1_ENSMUSG00000025156	0.0358941	1	0.0372265
16688	L2/3 IT	Gps2_ENSMUSG00000023170	0.42227	1	0.0101851
16702	L2/3 IT	Gramd1a_ENSMUSG00000001248	1.58984e-08	0.000102306	0.297047
16703	L2/3 IT	Gramd1b_ENSMUSG00000040111	7.13864e-16	4.59372e-12	0.410979
16710	L2/3 IT	Grasp_ENSMUSG00000000531	6.90605e-104	4.44404e-100	1.40243
16712	L2/3 IT	Grb14_ENSMUSG00000026888	7.84009e-116	5.0451e-112	1.7397
16713	L2/3 IT	Grb2_ENSMUSG00000059923	7.23394e-25	4.65504e-21	0.255612
16715	L2/3 IT	Grcc10_ENSMUSG00000072772	3.07224e-13	1.97698e-09	0.10568
16723	L2/3 IT	Grhpr_ENSMUSG00000035637	2.56593e-07	0.00165118	0.247079
16724	L2/3 IT	Gria1_ENSMUSG00000020524	3.37784e-19	2.17364e-15	0.347671
16725	L2/3 IT	Gria2_ENSMUSG00000033981	2.09301e-65	1.34685e-61	0.255759
16726	L2/3 IT	Gria3_ENSMUSG00000001986	1.54347e-201	9.93225e-198	1.04549
16733	L2/3 IT	Grik2_ENSMUSG00000056073	5.42191e-05	0.3489	0.243857
16735	L2/3 IT	Grik4_ENSMUSG00000032017	9.00491e-14	5.79466e-10	0.366837
16737	L2/3 IT	Grin1_ENSMUSG00000026959	6.26526e-09	4.03169e-05	0.163991
16739	L2/3 IT	Grin2a_ENSMUSG00000059003	2.69568e-178	1.73467e-174	0.765048
16740	L2/3 IT	Grin2b_ENSMUSG00000030209	1.34611e-143	8.66225e-140	0.50391
16745	L2/3 IT	Grina_ENSMUSG00000022564	1.21932e-09	7.84635e-06	0.0795285
16751	L2/3 IT	Gripap1_ENSMUSG00000031153	8.94623e-06	0.057569	0.2029
16755	L2/3 IT	Grk4_ENSMUSG00000052783	8.72536e-16	5.61477e-12	0.261847
16762	L2/3 IT	Grm5_ENSMUSG00000049583	1.15364e-130	7.42366e-127	0.897738
16764	L2/3 IT	Grm7_ENSMUSG00000056755	3.44089e-42	2.21421e-38	0.716932
16768	L2/3 IT	Grpel1_ENSMUSG00000029198	2.14844e-17	1.38252e-13	0.146485
16769	L2/3 IT	Grpel2_ENSMUSG00000024580	0.000362255	1	0.214215
16772	L2/3 IT	Grsf1_ENSMUSG00000044221	1.43589e-05	0.0923993	0.172278
16789	L2/3 IT	Gse1_ENSMUSG00000031822	1.44502e-38	9.29869e-35	0.671693
16792	L2/3 IT	Gsg1l_ENSMUSG00000046182	1.25042e-162	8.04643e-159	1.84452
16795	L2/3 IT	Gskip_ENSMUSG00000044715	8.00831e-05	0.515335	0.133916
16797	L2/3 IT	Gspt1_ENSMUSG00000062203	4.51895e-07	0.00290795	0.261719
16806	L2/3 IT	Gsta4_ENSMUSG00000032348	1.23307e-180	7.93479e-177	1.75859
16813	L2/3 IT	Gstm5_ENSMUSG00000004032	4.97688e-29	3.20262e-25	0.228294
16816	L2/3 IT	Gsto1_ENSMUSG00000025068	3.57592e-13	2.3011e-09	0.260669
16818	L2/3 IT	Gstp1_ENSMUSG00000060803	0.24409	1	0.0109378
16825	L2/3 IT	Gstz1_ENSMUSG00000021033	1.33478e-11	8.58932e-08	0.42721
16828	L2/3 IT	Gt(ROSA)26Sor_ENSMUSG00000086429	0.00978972	1	0.0910683
16830	L2/3 IT	Gtf2a1_ENSMUSG00000020962	0.00043346	1	0.160619
16832	L2/3 IT	Gtf2a2_ENSMUSG00000033543	2.66906e-17	1.71754e-13	0.173085
16833	L2/3 IT	Gtf2b_ENSMUSG00000028271	2.82744e-09	1.81946e-05	0.206317
16835	L2/3 IT	Gtf2e2_ENSMUSG00000031585	2.29291e-06	0.0147549	0.236853
16838	L2/3 IT	Gtf2h1_ENSMUSG00000006599	0.00218652	1	0.192477
16839	L2/3 IT	Gtf2h2_ENSMUSG00000021639	5.34727e-16	3.44097e-12	0.469645
16842	L2/3 IT	Gtf2h5_ENSMUSG00000034345	0.0154994	1	0.0355586
16846	L2/3 IT	Gtf3a_ENSMUSG00000016503	0.03038	1	0.0942971
16847	L2/3 IT	Gtf3c1_ENSMUSG00000032777	0.453203	1	0.00694963
16849	L2/3 IT	Gtf3c3_ENSMUSG00000041303	5.90198e-09	3.79792e-05	0.325297
16857	L2/3 IT	Gtpbp4_ENSMUSG00000021149	0.163842	1	0.0354595
16858	L2/3 IT	Gtpbp6_ENSMUSG00000033434	0.225575	1	0.0418625
16868	L2/3 IT	Gucd1_ENSMUSG00000033416	0.0034712	1	0.133889
16869	L2/3 IT	Gucy1a1_ENSMUSG00000033910	2.18878e-311	1.40848e-307	2.90985
16870	L2/3 IT	Gucy1a2_ENSMUSG00000041624	2.08453e-15	1.3414e-11	0.451806
16871	L2/3 IT	Gucy1b1_ENSMUSG00000028005	4.76825e-177	3.06837e-173	0.921584
16878	L2/3 IT	Guf1_ENSMUSG00000029208	6.88504e-08	0.000443052	0.342582
16879	L2/3 IT	Guk1_ENSMUSG00000020444	0.0137091	1	0.0344073
16908	L2/3 IT	H1fx_ENSMUSG00000044927	7.71589e-11	4.96517e-07	0.185999
16912	L2/3 IT	H2-DMa_ENSMUSG00000037649	2.3907e-94	1.53842e-90	1.56723
16946	L2/3 IT	H2afj_ENSMUSG00000060032	3.16979e-55	2.03976e-51	0.325489
16947	L2/3 IT	H2afv_ENSMUSG00000041126	3.20012e-06	0.0205927	0.1304
16948	L2/3 IT	H2afx_ENSMUSG00000049932	1.45021e-26	9.33209e-23	0.346435
16949	L2/3 IT	H2afy2_ENSMUSG00000020086	0.0189781	1	0.116578
16971	L2/3 IT	H3f3a_ENSMUSG00000060743	6.07902e-46	3.91185e-42	0.235732
16973	L2/3 IT	H3f3b_ENSMUSG00000016559	5.50541e-83	3.54273e-79	0.326275
16980	L2/3 IT	Hacd1_ENSMUSG00000063275	1.11984e-18	7.20617e-15	0.405452
16984	L2/3 IT	Hace1_ENSMUSG00000038822	3.93241e-12	2.5305e-08	0.36992
16988	L2/3 IT	Hadhb_ENSMUSG00000059447	1.63159e-09	1.04993e-05	0.329421
16989	L2/3 IT	Hagh_ENSMUSG00000024158	9.20574e-10	5.92389e-06	0.0876503
17003	L2/3 IT	Hapln4_ENSMUSG00000007594	2.58219e-23	1.66164e-19	0.720213
17013	L2/3 IT	Haus2_ENSMUSG00000027285	0.293953	1	0.0410667
17022	L2/3 IT	Hax1_ENSMUSG00000027944	0.00731334	1	0.0522459
17035	L2/3 IT	Hbs1l_ENSMUSG00000019977	0.00324375	1	0.154681
17040	L2/3 IT	Hcfc1_ENSMUSG00000031386	0.000411099	1	0.212628
17042	L2/3 IT	Hcfc2_ENSMUSG00000020246	2.1419e-14	1.37831e-10	0.550843
17054	L2/3 IT	Hdac11_ENSMUSG00000034245	0.0323421	1	0.0911984
17056	L2/3 IT	Hdac2_ENSMUSG00000019777	5.3475e-11	3.44112e-07	0.14348
17057	L2/3 IT	Hdac3_ENSMUSG00000024454	7.08627e-17	4.56001e-13	0.299727
17063	L2/3 IT	Hdac9_ENSMUSG00000004698	2.17291e-52	1.39827e-48	1.02648
17065	L2/3 IT	Hddc2_ENSMUSG00000000295	6.74593e-15	4.34101e-11	0.450894
17069	L2/3 IT	Hdgfl2_ENSMUSG00000002833	1.46273e-09	9.41264e-06	0.281684
17071	L2/3 IT	Hdhd2_ENSMUSG00000025421	0.000281254	1	0.106469
17073	L2/3 IT	Hdhd5_ENSMUSG00000058979	1.4481e-08	9.31853e-05	0.355293
17074	L2/3 IT	Hdlbp_ENSMUSG00000034088	0.401156	1	0.0158303
17079	L2/3 IT	Heatr5a_ENSMUSG00000035181	0.0145734	1	0.0851697
17083	L2/3 IT	Hebp1_ENSMUSG00000042770	2.93928e-86	1.89142e-82	1.12003
17086	L2/3 IT	Hectd1_ENSMUSG00000035247	0.0104668	1	0.117642
17087	L2/3 IT	Hectd2_ENSMUSG00000041180	4.86361e-07	0.00312973	0.30204
17090	L2/3 IT	Hecw1_ENSMUSG00000021301	4.09649e-17	2.63609e-13	0.305534
17098	L2/3 IT	Helz_ENSMUSG00000020721	0.0140344	1	0.121165
17107	L2/3 IT	Herc2_ENSMUSG00000030451	0.0465771	1	0.0673694
17108	L2/3 IT	Herc3_ENSMUSG00000029804	4.74736e-46	3.05493e-42	0.535832
17111	L2/3 IT	Herpud1_ENSMUSG00000031770	0.212512	1	0.0344238
17120	L2/3 IT	Hexa_ENSMUSG00000025232	0.031397	1	0.102316
17122	L2/3 IT	Hexdc_ENSMUSG00000039307	1.42467e-05	0.0916778	0.212497
17125	L2/3 IT	Hey1_ENSMUSG00000040289	1.40566e-27	9.04541e-24	0.648463
17137	L2/3 IT	Hgsnat_ENSMUSG00000037260	0.000213772	1	0.240951
17149	L2/3 IT	Hid1_ENSMUSG00000034586	1.86618e-10	1.20089e-06	0.269085
17150	L2/3 IT	Hif1a_ENSMUSG00000021109	4.0268e-06	0.0259125	0.296447
17156	L2/3 IT	Higd2a_ENSMUSG00000025868	2.35686e-43	1.51664e-39	0.22721
17162	L2/3 IT	Hint2_ENSMUSG00000028470	0.222072	1	0.0190419
17190	L2/3 IT	Hist1h2ap_ENSMUSG00000094777	1.1881e-05	0.0764545	0.209502
17193	L2/3 IT	Hist1h2bc_ENSMUSG00000018102	8.65797e-58	5.5714e-54	1.2044
17218	L2/3 IT	Hist1h4d_ENSMUSG00000061482	3.28701e-11	2.11519e-07	0.274868
17236	L2/3 IT	Hist3h2a_ENSMUSG00000078851	2.98261e-20	1.91931e-16	0.335282
17237	L2/3 IT	Hist3h2ba_ENSMUSG00000056895	2.87267e-08	0.000184856	0.237056
17240	L2/3 IT	Hivep2_ENSMUSG00000015501	7.41439e-10	4.77116e-06	0.149675
17241	L2/3 IT	Hivep3_ENSMUSG00000028634	0.0281224	1	0.0868367
17248	L2/3 IT	Hlcs_ENSMUSG00000040820	4.03681e-21	2.59769e-17	0.498371
17249	L2/3 IT	Hlf_ENSMUSG00000003949	1.12505e-43	7.23971e-40	0.76766
17253	L2/3 IT	Hmbs_ENSMUSG00000032126	2.48044e-25	1.59616e-21	0.657061
17257	L2/3 IT	Hmg20a_ENSMUSG00000032329	0.00181959	1	0.199156
17262	L2/3 IT	Hmgb1_ENSMUSG00000066551	4.46826e-06	0.0287532	0.0514526
17267	L2/3 IT	Hmgcl_ENSMUSG00000028672	0.00736164	1	0.138715
17272	L2/3 IT	Hmgn1_ENSMUSG00000040681	6.6213e-29	4.26081e-25	0.405197
17274	L2/3 IT	Hmgn3_ENSMUSG00000066456	0.00936095	1	0.0538122
17280	L2/3 IT	Hmox2_ENSMUSG00000004070	0.000277306	1	0.0708739
17292	L2/3 IT	Hnrnpa0_ENSMUSG00000007836	0.000214551	1	0.158864
17296	L2/3 IT	Hnrnpab_ENSMUSG00000020358	0.00137384	1	0.0739024
17299	L2/3 IT	Hnrnpdl_ENSMUSG00000029328	6.03018e-34	3.88042e-30	0.296628
17300	L2/3 IT	Hnrnpf_ENSMUSG00000042079	4.36382e-09	2.80812e-05	0.266474
17301	L2/3 IT	Hnrnph1_ENSMUSG00000007850	1.63888e-30	1.05462e-26	0.226915
17303	L2/3 IT	Hnrnph3_ENSMUSG00000020069	0.0260884	1	0.0721984
17305	L2/3 IT	Hnrnpl_ENSMUSG00000015165	0.3325	1	0.0135206
17307	L2/3 IT	Hnrnpm_ENSMUSG00000059208	2.80761e-51	1.80669e-47	0.50483
17308	L2/3 IT	Hnrnpr_ENSMUSG00000066037	0.00611362	1	0.0665213
17309	L2/3 IT	Hnrnpu_ENSMUSG00000039630	0.249025	1	0.0137276
17310	L2/3 IT	Hnrnpul1_ENSMUSG00000040725	0.0113988	1	0.103358
17311	L2/3 IT	Hnrnpul2_ENSMUSG00000071659	0.317191	1	0.0233186
17313	L2/3 IT	Homer1_ENSMUSG00000007617	1.43086e-39	9.2076e-36	0.436754
17314	L2/3 IT	Homer2_ENSMUSG00000025813	7.69466e-80	4.95151e-76	1.50147
17318	L2/3 IT	Hook2_ENSMUSG00000052566	0.0208469	1	0.116496
17371	L2/3 IT	Hp1bp3_ENSMUSG00000028759	0.0251777	1	0.050671
17373	L2/3 IT	Hpca_ENSMUSG00000028785	2.55027e-128	1.6411e-124	0.520239
17374	L2/3 IT	Hpcal1_ENSMUSG00000071379	5.36775e-19	3.45415e-15	0.679233
17375	L2/3 IT	Hpcal4_ENSMUSG00000046093	5.98342e-15	3.85033e-11	0.178854
17392	L2/3 IT	Hras_ENSMUSG00000025499	8.23128e-12	5.29683e-08	0.0943351
17394	L2/3 IT	Hrasls_ENSMUSG00000022525	1.61994e-51	1.04243e-47	1.18982
17405	L2/3 IT	Hs2st1_ENSMUSG00000040151	2.44039e-14	1.57039e-10	0.476317
17421	L2/3 IT	Hsd17b10_ENSMUSG00000025260	0.249332	1	0.0326192
17433	L2/3 IT	Hsd3b2_ENSMUSG00000063730	0.00865418	1	0.0838858
17441	L2/3 IT	Hsf1_ENSMUSG00000022556	0.014816	1	0.126851
17442	L2/3 IT	Hsf2_ENSMUSG00000019878	1.35632e-09	8.72792e-06	0.364005
17452	L2/3 IT	Hspa12a_ENSMUSG00000025092	5.06467e-24	3.25911e-20	0.58347
17454	L2/3 IT	Hspa13_ENSMUSG00000032932	0.134787	1	0.0829909
17455	L2/3 IT	Hspa14_ENSMUSG00000109865	4.81092e-18	3.09583e-14	0.447429
17459	L2/3 IT	Hspa2_ENSMUSG00000059970	9.11537e-77	5.86574e-73	1.44134
17460	L2/3 IT	Hspa4_ENSMUSG00000020361	0.000486362	1	0.159091
17462	L2/3 IT	Hspa5_ENSMUSG00000026864	8.55034e-12	5.50214e-08	0.161497
17464	L2/3 IT	Hspa9_ENSMUSG00000024359	0.467506	1	0.00288864
17465	L2/3 IT	Hspb11_ENSMUSG00000063172	5.24352e-31	3.3742e-27	0.450839
17475	L2/3 IT	Hspd1_ENSMUSG00000025980	0.398543	1	0.00677787
17480	L2/3 IT	Htatsf1_ENSMUSG00000067873	8.03042e-05	0.516758	0.179646
17499	L2/3 IT	Htt_ENSMUSG00000029104	4.36142e-06	0.0280657	0.258994
17512	L2/3 IT	Hykk_ENSMUSG00000035878	0.347157	1	0.0136927
17528	L2/3 IT	Ica1_ENSMUSG00000062995	1.90714e-06	0.0122724	0.106269
17529	L2/3 IT	Ica1l_ENSMUSG00000026018	2.87764e-17	1.85176e-13	0.483327
17533	L2/3 IT	Icam5_ENSMUSG00000032174	9.53658e-22	6.13679e-18	0.490158
17534	L2/3 IT	Ice1_ENSMUSG00000034525	1.84793e-10	1.18914e-06	0.313868
17542	L2/3 IT	Id2_ENSMUSG00000020644	1.73678e-61	1.11762e-57	0.717605
17549	L2/3 IT	Idh3b_ENSMUSG00000027406	2.19131e-13	1.41011e-09	0.0993513
17550	L2/3 IT	Idh3g_ENSMUSG00000002010	0.0151167	1	0.0312475
17553	L2/3 IT	Idnk_ENSMUSG00000050002	6.85057e-10	4.40834e-06	0.294741
17560	L2/3 IT	Ier3ip1_ENSMUSG00000090000	0.422724	1	0.00294285
17561	L2/3 IT	Ier5_ENSMUSG00000056708	9.41469e-05	0.605835	0.162268
17562	L2/3 IT	Ier5l_ENSMUSG00000089762	4.59707e-23	2.95821e-19	0.496392
17563	L2/3 IT	Iffo1_ENSMUSG00000038271	0.111128	1	0.067507
17590	L2/3 IT	Ifitm10_ENSMUSG00000045777	2.00373e-40	1.2894e-36	0.990848
17618	L2/3 IT	Ifngr2_ENSMUSG00000022965	0.00338842	1	0.151239
17624	L2/3 IT	Ifrd1_ENSMUSG00000001627	4.96741e-36	3.19653e-32	0.742187
17629	L2/3 IT	Ift20_ENSMUSG00000001105	1.55785e-17	1.00248e-13	0.147509
17630	L2/3 IT	Ift22_ENSMUSG00000007987	0.00118842	1	0.0609664
17632	L2/3 IT	Ift43_ENSMUSG00000007867	8.02431e-16	5.16364e-12	0.47024
17634	L2/3 IT	Ift52_ENSMUSG00000017858	0.114527	1	0.0816573
17635	L2/3 IT	Ift57_ENSMUSG00000032965	6.53805e-14	4.20724e-10	0.181531
17636	L2/3 IT	Ift74_ENSMUSG00000028576	6.53438e-09	4.20488e-05	0.293043
17637	L2/3 IT	Ift80_ENSMUSG00000027778	0.00194112	1	0.183249
17639	L2/3 IT	Ift88_ENSMUSG00000040040	1.34441e-14	8.6513e-11	0.504133
17647	L2/3 IT	Igf1r_ENSMUSG00000005533	2.62481e-17	1.68906e-13	0.44788
17658	L2/3 IT	Igfbp4_ENSMUSG00000017493	5.83845e-202	3.75704e-198	2.01829
17660	L2/3 IT	Igfbp6_ENSMUSG00000023046	0	2.22507e-308	2.07949
17881	L2/3 IT	Igip_ENSMUSG00000110185	0.479785	1	0.00267305
18063	L2/3 IT	Igsf11_ENSMUSG00000022790	5.01695e-76	3.22841e-72	1.08735
18078	L2/3 IT	Ikbkap_ENSMUSG00000028431	9.71038e-06	0.0624863	0.305192
18079	L2/3 IT	Ikbkb_ENSMUSG00000031537	8.40925e-05	0.541135	0.262351
18081	L2/3 IT	Ikbkg_ENSMUSG00000004221	0.36045	1	0.0238919
18108	L2/3 IT	Il17d_ENSMUSG00000050222	0.00440273	1	0.139327
18131	L2/3 IT	Il1rapl1_ENSMUSG00000052372	3.71557e-146	2.39097e-142	1.11511
18157	L2/3 IT	Il34_ENSMUSG00000031750	7.02168e-14	4.51845e-10	0.415093
18173	L2/3 IT	Ildr2_ENSMUSG00000040612	1.19417e-41	7.68451e-38	0.723874
18174	L2/3 IT	Ilf2_ENSMUSG00000001016	0.0061037	1	0.05508
18177	L2/3 IT	Ilkap_ENSMUSG00000026309	0.000440798	1	0.124226
18180	L2/3 IT	Immp1l_ENSMUSG00000042670	2.98432e-09	1.92041e-05	0.174739
18182	L2/3 IT	Immt_ENSMUSG00000052337	0.331755	1	0.0140483
18183	L2/3 IT	Imp3_ENSMUSG00000032288	1.6721e-50	1.07599e-46	0.496415
18184	L2/3 IT	Imp4_ENSMUSG00000026127	3.31727e-05	0.213466	0.245628
18185	L2/3 IT	Impa1_ENSMUSG00000027531	6.83681e-26	4.39948e-22	0.35653
18190	L2/3 IT	Impdh2_ENSMUSG00000062867	0.000124481	0.801034	0.199296
18195	L2/3 IT	Inafm2_ENSMUSG00000074918	1.2751e-18	8.2053e-15	0.486589
18199	L2/3 IT	Ing1_ENSMUSG00000045969	1.00863e-24	6.49055e-21	0.559837
18200	L2/3 IT	Ing2_ENSMUSG00000063049	6.76743e-36	4.35484e-32	0.668794
18202	L2/3 IT	Ing4_ENSMUSG00000030330	7.02378e-10	4.5198e-06	0.183251
18209	L2/3 IT	Inip_ENSMUSG00000038544	0.0104188	1	0.148722
18212	L2/3 IT	Ino80b_ENSMUSG00000030034	0.362973	1	0.0188046
18216	L2/3 IT	Ino80e_ENSMUSG00000030689	5.23526e-06	0.0336889	0.138781
18218	L2/3 IT	Inpp4a_ENSMUSG00000026113	0.28899	1	0.0219991
18226	L2/3 IT	Inpp5k_ENSMUSG00000006127	0.320579	1	0.0323155
18232	L2/3 IT	Insig2_ENSMUSG00000003721	0.000608252	1	0.148578
18238	L2/3 IT	Insr_ENSMUSG00000005534	3.64259e-14	2.34401e-10	0.466434
18240	L2/3 IT	Ints10_ENSMUSG00000031864	1.56801e-13	1.00901e-09	0.345148
18241	L2/3 IT	Ints11_ENSMUSG00000029034	0.0696355	1	0.0969949
18243	L2/3 IT	Ints13_ENSMUSG00000040250	3.01816e-15	1.94219e-11	0.547109
18251	L2/3 IT	Ints6_ENSMUSG00000035161	7.47071e-06	0.048074	0.294384
18253	L2/3 IT	Ints7_ENSMUSG00000037461	3.78917e-16	2.43833e-12	0.476872
18257	L2/3 IT	Invs_ENSMUSG00000028344	9.57425e-05	0.616103	0.200245
18258	L2/3 IT	Ip6k1_ENSMUSG00000032594	2.54967e-08	0.000164071	0.211861
18263	L2/3 IT	Ipo11_ENSMUSG00000042590	0.000154432	0.993771	0.232852
18266	L2/3 IT	Ipo5_ENSMUSG00000030662	2.22334e-20	1.43072e-16	0.558274
18267	L2/3 IT	Ipo7_ENSMUSG00000066232	0.467197	1	0.00463671
18269	L2/3 IT	Ipo9_ENSMUSG00000041879	0.243132	1	0.043086
18273	L2/3 IT	Iqcb1_ENSMUSG00000022837	0.0416365	1	0.0752169
18291	L2/3 IT	Iqsec2_ENSMUSG00000041115	4.37727e-24	2.81677e-20	0.481942
18292	L2/3 IT	Iqsec3_ENSMUSG00000040797	0.00202971	1	0.180245
18295	L2/3 IT	Irak1bp1_ENSMUSG00000032251	4.68629e-92	3.01563e-88	0.588297
18299	L2/3 IT	Ireb2_ENSMUSG00000032293	0.000107949	0.694649	0.262626
18301	L2/3 IT	Irf2_ENSMUSG00000031627	3.29763e-40	2.12202e-36	0.744209
18304	L2/3 IT	Irf2bpl_ENSMUSG00000034168	0.0717571	1	0.0872153
18317	L2/3 IT	Irs2_ENSMUSG00000038894	2.41097e-76	1.55146e-72	1.25687
18327	L2/3 IT	Isca1_ENSMUSG00000044792	7.44482e-45	4.79074e-41	0.261373
18328	L2/3 IT	Isca2_ENSMUSG00000021241	0.00688235	1	0.0643839
18342	L2/3 IT	Ispd_ENSMUSG00000043153	3.95193e-05	0.254307	0.250894
18343	L2/3 IT	Ist1_ENSMUSG00000031729	0.347367	1	0.0175002
18345	L2/3 IT	Isy1_ENSMUSG00000030056	1.18483e-14	7.6244e-11	0.444101
18347	L2/3 IT	Itch_ENSMUSG00000027598	0.00117573	1	0.15906
18348	L2/3 IT	Itfg1_ENSMUSG00000031703	1.83256e-08	0.000117925	0.122375
18366	L2/3 IT	Itgav_ENSMUSG00000027087	5.74515e-97	3.69701e-93	1.59205
18369	L2/3 IT	Itgb1bp1_ENSMUSG00000062352	0.399543	1	0.0142188
18379	L2/3 IT	Itgb8_ENSMUSG00000025321	1.62736e-87	1.04721e-83	1.4006
18390	L2/3 IT	Itm2c_ENSMUSG00000026223	9.9433e-74	6.39851e-70	0.435894
18391	L2/3 IT	Itpa_ENSMUSG00000074797	1.09195e-18	7.02673e-15	0.209242
18393	L2/3 IT	Itpka_ENSMUSG00000027296	1.49388e-288	9.61312e-285	1.2095
18396	L2/3 IT	Itpr1_ENSMUSG00000030102	8.90798e-26	5.73229e-22	0.354945
18403	L2/3 IT	Itsn2_ENSMUSG00000020640	0.000140583	0.904652	0.208517
18404	L2/3 IT	Ivd_ENSMUSG00000027332	0.000893924	1	0.200155
18406	L2/3 IT	Ivns1abp_ENSMUSG00000023150	2.98025e-10	1.91779e-06	0.275407
18407	L2/3 IT	Iws1_ENSMUSG00000024384	8.67741e-10	5.58392e-06	0.36536
18413	L2/3 IT	Izumo4_ENSMUSG00000055862	0.0292666	1	0.0991905
18419	L2/3 IT	Jagn1_ENSMUSG00000051256	0.000468343	1	0.108133
18420	L2/3 IT	Jak1_ENSMUSG00000028530	0.270804	1	0.0208635
18423	L2/3 IT	Jakmip1_ENSMUSG00000063646	1.56298e-42	1.00578e-38	0.57265
18425	L2/3 IT	Jakmip2_ENSMUSG00000024502	0.307707	1	0.0301026
18434	L2/3 IT	Jdp2_ENSMUSG00000034271	1.27735e-87	8.21972e-84	0.844702
18436	L2/3 IT	Jkamp_ENSMUSG00000005078	2.42163e-09	1.55832e-05	0.125657
18437	L2/3 IT	Jmjd1c_ENSMUSG00000037876	1.8285e-24	1.17664e-20	0.388463
18439	L2/3 IT	Jmjd6_ENSMUSG00000056962	4.28837e-19	2.75957e-15	0.534168
18443	L2/3 IT	Josd1_ENSMUSG00000022426	4.68565e-10	3.01521e-06	0.417757
18447	L2/3 IT	Jph3_ENSMUSG00000025318	2.15914e-33	1.38941e-29	0.450973
18448	L2/3 IT	Jph4_ENSMUSG00000022208	1.67808e-52	1.07984e-48	0.555773
18449	L2/3 IT	Jpt1_ENSMUSG00000020737	1.72028e-30	1.107e-26	0.230759
18451	L2/3 IT	Jpx_ENSMUSG00000097571	3.8815e-13	2.49774e-09	0.294199
18455	L2/3 IT	Jtb_ENSMUSG00000027937	0.148858	1	0.0247321
18457	L2/3 IT	Junb_ENSMUSG00000052837	3.45737e-18	2.22482e-14	0.679869
18458	L2/3 IT	Jund_ENSMUSG00000071076	8.77395e-16	5.64603e-12	0.190164
18463	L2/3 IT	Kalrn_ENSMUSG00000061751	0.027429	1	0.0521815
18469	L2/3 IT	Kansl1_ENSMUSG00000018412	0.000264369	1	0.196116
18471	L2/3 IT	Kansl2_ENSMUSG00000022992	6.78796e-08	0.000436805	0.320423
18475	L2/3 IT	Kars_ENSMUSG00000031948	0.0289944	1	0.0895334
18477	L2/3 IT	Kat2a_ENSMUSG00000020918	9.42609e-10	6.06569e-06	0.399327
18481	L2/3 IT	Kat6b_ENSMUSG00000021767	6.50184e-07	0.00418394	0.322953
18482	L2/3 IT	Kat7_ENSMUSG00000038909	0.217389	1	0.0506517
18485	L2/3 IT	Katnal1_ENSMUSG00000041298	0.0240206	1	0.11962
18495	L2/3 IT	Kbtbd3_ENSMUSG00000025893	0.0461357	1	0.104167
18501	L2/3 IT	Kcmf1_ENSMUSG00000055239	0.393425	1	0.0121354
18511	L2/3 IT	Kcnab2_ENSMUSG00000028931	4.86293e-07	0.0031293	0.222617
18514	L2/3 IT	Kcnb1_ENSMUSG00000050556	4.6001e-26	2.96016e-22	0.290244
18516	L2/3 IT	Kcnc1_ENSMUSG00000058975	2.30323e-29	1.48213e-25	0.658742
18517	L2/3 IT	Kcnc2_ENSMUSG00000035681	3.19013e-104	2.05285e-100	1.59057
18518	L2/3 IT	Kcnc3_ENSMUSG00000062785	3.18595e-27	2.05016e-23	0.542216
18521	L2/3 IT	Kcnd2_ENSMUSG00000060882	2.11427e-10	1.36053e-06	0.395423
18529	L2/3 IT	Kcnf1_ENSMUSG00000051726	0.0538927	1	0.0952654
18534	L2/3 IT	Kcnh1_ENSMUSG00000058248	6.31364e-05	0.406283	0.272041
18536	L2/3 IT	Kcnh3_ENSMUSG00000037579	3.45837e-87	2.22546e-83	1.15783
18540	L2/3 IT	Kcnh7_ENSMUSG00000059742	1.33787e-46	8.60916e-43	0.468554
18543	L2/3 IT	Kcnip2_ENSMUSG00000025221	1.67415e-136	1.07732e-132	1.69087
18545	L2/3 IT	Kcnip4_ENSMUSG00000029088	2.10179e-103	1.3525e-99	0.773775
18555	L2/3 IT	Kcnj3_ENSMUSG00000026824	6.34852e-21	4.08527e-17	0.412079
18556	L2/3 IT	Kcnj4_ENSMUSG00000044216	6.12478e-59	3.9413e-55	0.938803
18558	L2/3 IT	Kcnj6_ENSMUSG00000043301	1.95105e-51	1.2555e-47	0.818223
18560	L2/3 IT	Kcnj9_ENSMUSG00000038026	1.67817e-31	1.0799e-27	0.540154
18567	L2/3 IT	Kcnk1_ENSMUSG00000033998	0.00131572	1	0.108535
[truncated: 28,962 more rows]

## Sheet: b_GABA - ST11_b-bad_gene_subcla
ST11_b-bad_gene_subclass_DE-GABA
	index	name	p_raw	p_corr	es
2	Lamp5	0610009B22Rik_ENSMUSG00000007777	0.000605413	1	0.210041
5	Lamp5	0610010K14Rik_ENSMUSG00000020831	0.479999	1	0.00347007
12	Lamp5	0610037L13Rik_ENSMUSG00000028608	0.0478473	1	0.114895
27	Lamp5	1110004E09Rik_ENSMUSG00000022972	5.7865e-06	0.0187772	0.360229
31	Lamp5	1110008F13Rik_ENSMUSG00000027637	5.70283e-08	0.000185057	0.281686
33	Lamp5	1110008P14Rik_ENSMUSG00000039195	0.000325394	1	0.186263
42	Lamp5	1110032A03Rik_ENSMUSG00000037971	0.0488024	1	0.121432
47	Lamp5	1110038F14Rik_ENSMUSG00000063236	1.24961e-05	0.04055	0.334286
49	Lamp5	1110051M20Rik_ENSMUSG00000040591	1.89146e-05	0.0613777	0.31088
52	Lamp5	1110059G10Rik_ENSMUSG00000032551	4.95732e-07	0.00160865	0.357412
65	Lamp5	1500009L16Rik_ENSMUSG00000087651	1.04849e-45	3.40234e-42	1.4962
66	Lamp5	1500011B03Rik_ENSMUSG00000072694	0.102211	1	0.047843
519	Lamp5	1810009A15Rik_ENSMUSG00000071653	2.51397e-06	0.00815782	0.283658
537	Lamp5	1810037I17Rik_ENSMUSG00000054091	2.06059e-05	0.0668661	0.145801
584	Lamp5	2210016L21Rik_ENSMUSG00000029559	0.0678863	1	0.0658255
644	Lamp5	2310061I04Rik_ENSMUSG00000050705	0.00796741	1	0.176866
689	Lamp5	2610044O15Rik8_ENSMUSG00000071302	0.000699961	1	0.294793
746	Lamp5	2900055J20Rik_ENSMUSG00000071860	1.02225e-170	3.31719e-167	1.77165
754	Lamp5	2900097C17Rik_ENSMUSG00000102869	0.000522366	1	0.122153
852	Lamp5	4921524J17Rik_ENSMUSG00000036934	5.23769e-18	1.69963e-14	0.738859
1159	Lamp5	4930533N22Rik_ENSMUSG00000108803	0.440293	1	0.0080718
1354	Lamp5	4932438A13Rik_ENSMUSG00000037270	1.36984e-05	0.0444512	0.309172
1502	Lamp5	5330434G04Rik_ENSMUSG00000087620	3.86844e-08	0.000125531	0.454684
1567	Lamp5	6330403K07Rik_ENSMUSG00000018451	0.00721491	1	0.200743
1578	Lamp5	6430548M08Rik_ENSMUSG00000031824	8.23013e-15	2.67068e-11	0.578213
1746	Lamp5	A130077B15Rik_ENSMUSG00000112095	0.000132786	0.43089	0.187692
1845	Lamp5	A630089N07Rik_ENSMUSG00000116673	0.0686602	1	0.0948139
1878	Lamp5	A830018L16Rik_ENSMUSG00000057715	1.52284e-197	4.94162e-194	2.01527
1886	Lamp5	A830082K12Rik_ENSMUSG00000087143	2.65107e-11	8.60273e-08	0.553096
2136	Lamp5	AC149090.1_ENSMUSG00000095041	2.98823e-06	0.00969682	0.299048
2288	Lamp5	AI413582_ENSMUSG00000062753	2.87585e-09	9.33212e-06	0.238726
2299	Lamp5	AI593442_ENSMUSG00000078307	0.116864	1	0.0957141
2305	Lamp5	AI838599_ENSMUSG00000085180	0.0533241	1	0.0832561
2333	Lamp5	AL731706.1_ENSMUSG00000115423	0.0797977	1	0.0953067
2386	Lamp5	Aak1_ENSMUSG00000057230	0.000612103	1	0.184927
2387	Lamp5	Aamdc_ENSMUSG00000035642	1.94905e-06	0.00632468	0.364666
2393	Lamp5	Aars_ENSMUSG00000031960	0.182739	1	0.0852477
2394	Lamp5	Aarsd1_ENSMUSG00000075528	0.475133	1	0.00408937
2400	Lamp5	Abat_ENSMUSG00000057880	0.0235582	1	0.141564
2433	Lamp5	Abcc5_ENSMUSG00000022822	0.130174	1	0.0921071
2442	Lamp5	Abcf1_ENSMUSG00000038762	0.00317064	1	0.19535
2453	Lamp5	Abhd12_ENSMUSG00000032046	7.70605e-05	0.250061	0.239608
2456	Lamp5	Abhd14a_ENSMUSG00000042210	1.78541e-31	5.79364e-28	1.03499
2461	Lamp5	Abhd17a_ENSMUSG00000003346	0.0749529	1	0.108037
2464	Lamp5	Abhd18_ENSMUSG00000037818	0.00105848	1	0.221397
2469	Lamp5	Abhd6_ENSMUSG00000025277	1.3479e-51	4.37393e-48	1.28817
2470	Lamp5	Abhd8_ENSMUSG00000007950	0.00212078	1	0.195868
2481	Lamp5	Abr_ENSMUSG00000017631	0.0115998	1	0.18056
2498	Lamp5	Acad9_ENSMUSG00000027710	2.95105e-06	0.00957616	0.289459
2502	Lamp5	Acadsb_ENSMUSG00000030861	9.19943e-06	0.0298521	0.420589
2506	Lamp5	Acap2_ENSMUSG00000049076	1.28203e-32	4.16019e-29	1.11006
2508	Lamp5	Acat1_ENSMUSG00000032047	7.49908e-12	2.43345e-08	0.437038
2513	Lamp5	Acbd5_ENSMUSG00000026781	3.56055e-06	0.011554	0.38953
2518	Lamp5	Acd_ENSMUSG00000038000	0.120771	1	0.105863
2526	Lamp5	Acin1_ENSMUSG00000022185	0.00832633	1	0.164137
2536	Lamp5	Aco2_ENSMUSG00000022477	0.00331827	1	0.199696
2541	Lamp5	Acot13_ENSMUSG00000006717	0.00185334	1	0.0905265
2585	Lamp5	Actb_ENSMUSG00000029580	5.76674e-06	0.0187131	0.110465
2588	Lamp5	Actg1_ENSMUSG00000062825	8.8628e-06	0.0287598	0.142743
2593	Lamp5	Actl6b_ENSMUSG00000029712	7.46295e-10	2.42173e-06	0.400258
2601	Lamp5	Actr10_ENSMUSG00000021076	9.05942e-07	0.00293978	0.200643
2604	Lamp5	Actr2_ENSMUSG00000020152	0.199609	1	0.034077
2609	Lamp5	Actr8_ENSMUSG00000015971	0.00223946	1	0.275077
2621	Lamp5	Acyp1_ENSMUSG00000008822	2.68197e-06	0.00870299	0.279998
2622	Lamp5	Acyp2_ENSMUSG00000060923	0.0286067	1	0.123555
2638	Lamp5	Adam22_ENSMUSG00000040537	0.00150153	1	0.221723
2639	Lamp5	Adam23_ENSMUSG00000025964	6.25599e-25	2.03007e-21	0.731065
2690	Lamp5	Adarb2_ENSMUSG00000052551	2.89351e-120	9.38943e-117	2.37145
2698	Lamp5	Adcy1_ENSMUSG00000020431	2.26423e-81	7.34744e-78	1.61887
2709	Lamp5	Add1_ENSMUSG00000029106	0.0667573	1	0.131542
2716	Lamp5	Adgrb1_ENSMUSG00000034730	2.29505e-25	7.44743e-22	0.706453
2735	Lamp5	Adgrl1_ENSMUSG00000013033	0.386313	1	0.0159881
2742	Lamp5	Adh5_ENSMUSG00000028138	1.07563e-09	3.49042e-06	0.458648
2767	Lamp5	Adra1a_ENSMUSG00000045875	1.99994e-93	6.48982e-90	2.05758
2776	Lamp5	Adrm1_ENSMUSG00000039041	0.202967	1	0.0429981
2785	Lamp5	Afap1_ENSMUSG00000029094	5.65664e-44	1.83558e-40	1.23788
2792	Lamp5	Aff4_ENSMUSG00000049470	1.62221e-05	0.0526407	0.304523
2813	Lamp5	Agk_ENSMUSG00000029916	8.90823e-09	2.89072e-05	0.507586
2824	Lamp5	Agpat4_ENSMUSG00000023827	1.59253e-80	5.16776e-77	1.76034
2825	Lamp5	Agpat5_ENSMUSG00000031467	0.0581952	1	0.139265
2832	Lamp5	Agtpbp1_ENSMUSG00000021557	1.26825e-08	4.11549e-05	0.381133
2849	Lamp5	Ahsa1_ENSMUSG00000021037	0.19476	1	0.0406996
2861	Lamp5	Aimp1_ENSMUSG00000028029	0.294161	1	0.0323795
2862	Lamp5	Aimp2_ENSMUSG00000029610	0.329015	1	0.0362474
2874	Lamp5	Ak6_ENSMUSG00000078941	1.35199e-09	4.38722e-06	0.218005
2880	Lamp5	Akap11_ENSMUSG00000022016	0.00443121	1	0.208785
2889	Lamp5	Akap5_ENSMUSG00000021057	2.74835e-40	8.91839e-37	1.01053
2890	Lamp5	Akap6_ENSMUSG00000061603	0.052029	1	0.130699
2893	Lamp5	Akap8l_ENSMUSG00000002625	1.4898e-16	4.83439e-13	0.533509
2897	Lamp5	Akirin2_ENSMUSG00000028291	0.0379646	1	0.145271
2923	Lamp5	Aktip_ENSMUSG00000031667	0.0280698	1	0.0985395
2957	Lamp5	Alg11_ENSMUSG00000063362	0.00940413	1	0.187706
2962	Lamp5	Alg2_ENSMUSG00000039740	0.012499	1	0.172992
2977	Lamp5	Alkbh6_ENSMUSG00000042831	0.214808	1	0.043846
2979	Lamp5	Alkbh8_ENSMUSG00000025899	0.0110827	1	0.204232
3003	Lamp5	Alyref_ENSMUSG00000025134	0.00103332	1	0.202638
3008	Lamp5	Amd1_ENSMUSG00000075232	0.00332638	1	0.143816
3009	Lamp5	Amd2_ENSMUSG00000063953	0.133646	1	0.0504836
3024	Lamp5	Amn1_ENSMUSG00000068250	0.00796607	1	0.187358
3032	Lamp5	Amph_ENSMUSG00000021314	3.05134e-20	9.90159e-17	0.823916
3048	Lamp5	Anapc16_ENSMUSG00000020107	1.33024e-11	4.31664e-08	0.359282
3052	Lamp5	Anapc5_ENSMUSG00000029472	0.00927887	1	0.163315
3073	Lamp5	Ank3_ENSMUSG00000069601	0.0566389	1	0.0596095
3088	Lamp5	Ankra2_ENSMUSG00000021661	1.26092e-07	0.000409168	0.371834
3091	Lamp5	Ankrd12_ENSMUSG00000034647	7.27217e-05	0.235982	0.125849
3121	Lamp5	Ankrd46_ENSMUSG00000048307	0.422424	1	0.015006
3154	Lamp5	Anp32a_ENSMUSG00000032249	0.146833	1	0.0591653
3155	Lamp5	Anp32b_ENSMUSG00000028333	4.51962e-34	1.46662e-30	1.01534
3156	Lamp5	Anp32e_ENSMUSG00000015749	9.15271e-21	2.97005e-17	0.680996
3190	Lamp5	Ap2a1_ENSMUSG00000060279	0.106	1	0.117023
3192	Lamp5	Ap2b1_ENSMUSG00000035152	1.71504e-10	5.5653e-07	0.371535
3194	Lamp5	Ap2s1_ENSMUSG00000008036	0.450266	1	0.0043025
3196	Lamp5	Ap3b2_ENSMUSG00000062444	0.0199493	1	0.189549
3197	Lamp5	Ap3d1_ENSMUSG00000020198	3.49966e-15	1.13564e-11	0.64397
3211	Lamp5	Apba1_ENSMUSG00000024897	8.49427e-22	2.75639e-18	0.81705
3214	Lamp5	Apbb1_ENSMUSG00000037032	2.37401e-05	0.0770365	0.273171
3223	Lamp5	Apex1_ENSMUSG00000035960	5.25103e-47	1.70396e-43	1.06291
3233	Lamp5	Aplp1_ENSMUSG00000006651	2.19892e-13	7.13549e-10	0.347324
3234	Lamp5	Aplp2_ENSMUSG00000031996	3.63201e-21	1.17859e-17	0.313255
3272	Lamp5	Apopt1_ENSMUSG00000037787	0.122269	1	0.0786715
3273	Lamp5	App_ENSMUSG00000022892	0.137639	1	0.0409338
3274	Lamp5	Appbp2_ENSMUSG00000018481	2.70764e-05	0.087863	0.328432
3276	Lamp5	Appl1_ENSMUSG00000040760	2.98634e-05	0.0969069	0.260135
3278	Lamp5	Aprt_ENSMUSG00000006589	9.30311e-12	3.01886e-08	0.483153
3293	Lamp5	Araf_ENSMUSG00000001127	0.490245	1	0.000646835
3298	Lamp5	Arcn1_ENSMUSG00000032096	5.22914e-29	1.69686e-25	0.740897
3301	Lamp5	Arf1_ENSMUSG00000048076	0.0132243	1	0.10567
3304	Lamp5	Arf4_ENSMUSG00000021877	2.13337e-05	0.0692277	0.23046
3306	Lamp5	Arf5_ENSMUSG00000020440	2.94966e-07	0.000957164	0.209681
3311	Lamp5	Arfgef1_ENSMUSG00000067851	0.150641	1	0.0970678
3319	Lamp5	Arglu1_ENSMUSG00000040459	5.91144e-06	0.0191826	0.192512
3362	Lamp5	Arhgdig_ENSMUSG00000073433	0.133611	1	0.0701883
3382	Lamp5	Arhgef40_ENSMUSG00000004562	0.436127	1	0.0110063
3389	Lamp5	Arid1b_ENSMUSG00000069729	0.0217035	1	0.142974
3395	Lamp5	Arid4b_ENSMUSG00000039219	0.0225445	1	0.155329
3399	Lamp5	Arih2_ENSMUSG00000064145	0.0459351	1	0.126945
3409	Lamp5	Arl1_ENSMUSG00000060904	0.287792	1	0.0322539
3413	Lamp5	Arl4a_ENSMUSG00000047446	2.4921e-39	8.08686e-36	1.33365
3415	Lamp5	Arl4c_ENSMUSG00000049866	9.79063e-38	3.17706e-34	0.832673
3417	Lamp5	Arl5a_ENSMUSG00000036093	1.58785e-14	5.15256e-11	0.666241
3421	Lamp5	Arl6ip1_ENSMUSG00000030654	5.33737e-20	1.73198e-16	0.275777
3423	Lamp5	Arl6ip5_ENSMUSG00000035199	2.92301e-05	0.0948518	0.163874
3426	Lamp5	Arl8b_ENSMUSG00000030105	7.27841e-20	2.36184e-16	0.493219
3430	Lamp5	Armc1_ENSMUSG00000027599	0.0912608	1	0.113247
3439	Lamp5	Armcx1_ENSMUSG00000033460	0.00296089	1	0.218406
3441	Lamp5	Armcx3_ENSMUSG00000049047	5.07514e-05	0.164688	0.381305
3451	Lamp5	Arpc1a_ENSMUSG00000029621	4.407e-15	1.43007e-11	0.436555
3454	Lamp5	Arpc3_ENSMUSG00000029465	3.58444e-38	1.16315e-34	0.465196
3455	Lamp5	Arpc4_ENSMUSG00000079426	0.272159	1	0.0320629
3456	Lamp5	Arpc5_ENSMUSG00000008475	0.000268014	0.869706	0.310559
3459	Lamp5	Arpp19_ENSMUSG00000007656	4.2463e-05	0.137792	0.23129
3489	Lamp5	Asap1_ENSMUSG00000022377	8.08097e-18	2.62227e-14	0.611701
3523	Lamp5	Ash1l_ENSMUSG00000028053	0.00723004	1	0.205602
3532	Lamp5	Asna1_ENSMUSG00000052456	0.018272	1	0.12039
3533	Lamp5	Asns_ENSMUSG00000029752	0.166798	1	0.0535441
3538	Lamp5	Asph_ENSMUSG00000028207	3.52729e-37	1.1446e-33	1.24687
3549	Lamp5	Astn1_ENSMUSG00000026587	3.0979e-27	1.00527e-23	0.955479
3566	Lamp5	Atad1_ENSMUSG00000013662	0.00388821	1	0.225029
3572	Lamp5	Atat1_ENSMUSG00000024426	3.95832e-22	1.28447e-18	0.667953
3577	Lamp5	Atf2_ENSMUSG00000027104	0.0326156	1	0.142642
3586	Lamp5	Atg101_ENSMUSG00000037204	1.81151e-14	5.87836e-11	0.675835
3588	Lamp5	Atg12_ENSMUSG00000032905	0.0558702	1	0.150363
3594	Lamp5	Atg2b_ENSMUSG00000041341	0.183944	1	0.0567128
3606	Lamp5	Atl1_ENSMUSG00000021066	2.40697e-15	7.81062e-12	0.570926
3627	Lamp5	Atp1a1_ENSMUSG00000033161	2.84674e-21	9.23766e-18	0.472711
3632	Lamp5	Atp1b2_ENSMUSG00000041329	7.72214e-55	2.50583e-51	1.12221
3633	Lamp5	Atp1b3_ENSMUSG00000032412	1.54332e-05	0.0500808	0.317906
3637	Lamp5	Atp2a2_ENSMUSG00000029467	1.29721e-21	4.20945e-18	0.48244
3639	Lamp5	Atp2b1_ENSMUSG00000019943	1.85034e-08	6.00435e-05	0.304931
3640	Lamp5	Atp2b2_ENSMUSG00000030302	0.0918039	1	0.0505119
3643	Lamp5	Atp2c1_ENSMUSG00000032570	3.18315e-13	1.03293e-09	0.642155
3664	Lamp5	Atp6ap1_ENSMUSG00000019087	1.23254e-08	3.99959e-05	0.245753
3667	Lamp5	Atp6v0a1_ENSMUSG00000019302	5.62093e-09	1.82399e-05	0.247928
3670	Lamp5	Atp6v0b_ENSMUSG00000033379	0.0204096	1	0.0506742
3671	Lamp5	Atp6v0c_ENSMUSG00000024121	3.58178e-20	1.16229e-16	0.166885
3672	Lamp5	Atp6v0d1_ENSMUSG00000013160	0.00637716	1	0.0822483
3674	Lamp5	Atp6v0e2_ENSMUSG00000039347	6.97689e-19	2.264e-15	0.338546
3676	Lamp5	Atp6v1a_ENSMUSG00000052459	7.85049e-06	0.0254748	0.158596
3678	Lamp5	Atp6v1b2_ENSMUSG00000006273	1.95957e-07	0.00063588	0.204935
3679	Lamp5	Atp6v1c1_ENSMUSG00000022295	0.00383629	1	0.0689359
3681	Lamp5	Atp6v1d_ENSMUSG00000021114	1.75029e-08	5.6797e-05	0.146183
3682	Lamp5	Atp6v1e1_ENSMUSG00000019210	6.00101e-08	0.000194733	0.0957032
3685	Lamp5	Atp6v1g1_ENSMUSG00000039105	0.0645938	1	0.0422037
3688	Lamp5	Atp6v1h_ENSMUSG00000033793	0.0483232	1	0.0648737
3698	Lamp5	Atp9a_ENSMUSG00000027546	0.207736	1	0.0712759
3705	Lamp5	Atrip_ENSMUSG00000025646	0.000950039	1	0.248996
3706	Lamp5	Atrn_ENSMUSG00000027312	0.225765	1	0.0505355
3708	Lamp5	Atrx_ENSMUSG00000031229	7.00402e-06	0.022728	0.232242
3709	Lamp5	Atxn10_ENSMUSG00000016541	0.0801707	1	0.058435
3710	Lamp5	Atxn1_ENSMUSG00000046876	2.94679e-41	9.56232e-38	1.026
3712	Lamp5	Atxn2_ENSMUSG00000042605	0.176916	1	0.0753905
3716	Lamp5	Atxn7l1_ENSMUSG00000020564	2.73855e-08	8.88658e-05	0.501308
3722	Lamp5	Auh_ENSMUSG00000021460	0.0405972	1	0.0997639
3724	Lamp5	Aup1_ENSMUSG00000068328	0.125107	1	0.0931434
3734	Lamp5	Avpi1_ENSMUSG00000018821	3.12053e-22	1.01261e-18	0.771725
3747	Lamp5	Azin1_ENSMUSG00000037458	0.273352	1	0.0541824
3765	Lamp5	B230217C12Rik_ENSMUSG00000050538	0.0518345	1	0.0886339
3768	Lamp5	B230219D22Rik_ENSMUSG00000045767	2.37604e-07	0.000771023	0.305994
3769	Lamp5	B230220B15Rik_ENSMUSG00000114627	1.04868e-15	3.40297e-12	0.665016
3784	Lamp5	B2m_ENSMUSG00000060802	3.12816e-10	1.01509e-06	0.529797
3785	Lamp5	B3galnt1_ENSMUSG00000043300	0.000877142	1	0.289189
3792	Lamp5	B3gat1_ENSMUSG00000045994	2.01267e-30	6.53111e-27	0.879861
3818	Lamp5	B4galt3_ENSMUSG00000052423	0.187933	1	0.068467
3847	Lamp5	BC003965_ENSMUSG00000067722	0.000400131	1	0.28266
3849	Lamp5	BC005537_ENSMUSG00000019132	0.0174489	1	0.162903
3851	Lamp5	BC005624_ENSMUSG00000026851	0.0306188	1	0.091321
3856	Lamp5	BC018473_ENSMUSG00000056032	0.167603	1	0.0426671
3868	Lamp5	BC029722_ENSMUSG00000074649	0.0202178	1	0.115726
3874	Lamp5	BC031181_ENSMUSG00000036299	0.00138661	1	0.0901884
3922	Lamp5	Babam1_ENSMUSG00000031820	0.13414	1	0.0743962
3959	Lamp5	Bax_ENSMUSG00000003873	2.10006e-07	0.00068147	0.260175
3961	Lamp5	Baz1b_ENSMUSG00000002748	0.000180064	0.584309	0.325123
3965	Lamp5	Bbip1_ENSMUSG00000084957	1.59281e-05	0.0516866	0.197229
3972	Lamp5	Bbs4_ENSMUSG00000025235	3.77009e-08	0.000122339	0.444847
3977	Lamp5	Bc1_ENSMUSG00000115783	0.234358	1	0.0383281
3981	Lamp5	Bcap31_ENSMUSG00000002015	3.52801e-07	0.00114484	0.230964
3987	Lamp5	Bcas2_ENSMUSG00000005687	0.00112662	1	0.10213
3991	Lamp5	Bcat1_ENSMUSG00000030268	0.000625749	1	0.294433
3993	Lamp5	Bccip_ENSMUSG00000030983	0.46094	1	0.00606197
3997	Lamp5	Bckdhb_ENSMUSG00000032263	0.00134924	1	0.244571
4000	Lamp5	Bcl11a_ENSMUSG00000000861	1.46756e-75	4.76224e-72	1.78938
4001	Lamp5	Bcl11b_ENSMUSG00000048251	2.01688e-217	6.54479e-214	2.54638
4018	Lamp5	Bcl7a_ENSMUSG00000029438	2.94543e-05	0.0955793	0.288317
4019	Lamp5	Bcl7b_ENSMUSG00000029681	0.0911199	1	0.104247
4023	Lamp5	Bclaf1_ENSMUSG00000037608	0.00014177	0.460042	0.164974
4038	Lamp5	Becn1_ENSMUSG00000035086	0.00523015	1	0.200398
4043	Lamp5	Bend6_ENSMUSG00000042182	0.202675	1	0.0602941
4049	Lamp5	Bet1l_ENSMUSG00000025484	0.00259383	1	0.193189
4050	Lamp5	Bex1_ENSMUSG00000050071	8.25033e-25	2.67723e-21	0.43174
4053	Lamp5	Bex4_ENSMUSG00000047844	5.0974e-35	1.65411e-31	0.765946
4055	Lamp5	Bfar_ENSMUSG00000022684	0.00374275	1	0.245411
4086	Lamp5	Birc6_ENSMUSG00000024073	0.174398	1	0.0803717
4089	Lamp5	Blcap_ENSMUSG00000067787	0.089095	1	0.104739
4092	Lamp5	Blmh_ENSMUSG00000020840	7.25286e-10	2.35355e-06	0.534789
4095	Lamp5	Bloc1s2_ENSMUSG00000057506	2.17051e-13	7.04331e-10	0.375061
4102	Lamp5	Blvra_ENSMUSG00000001999	0.00468553	1	0.209953
4122	Lamp5	Bmpr2_ENSMUSG00000067336	0.471424	1	0.00650561
4126	Lamp5	Bmyc_ENSMUSG00000049086	0.000239356	0.77671	0.104829
4131	Lamp5	Bnip3_ENSMUSG00000078566	0.464911	1	0.0033728
4132	Lamp5	Bnip3l_ENSMUSG00000022051	0.321776	1	0.0153541
4135	Lamp5	Bod1_ENSMUSG00000044502	1.03426e-16	3.35618e-13	0.469842
4136	Lamp5	Bod1l_ENSMUSG00000061755	0.096814	1	0.0865823
4147	Lamp5	Borcs8_ENSMUSG00000002345	0.000361118	1	0.234653
4167	Lamp5	Braf_ENSMUSG00000002413	0.169018	1	0.08072
4172	Lamp5	Brcc3_ENSMUSG00000031201	6.19385e-10	2.0099e-06	0.485468
4175	Lamp5	Brd3_ENSMUSG00000026918	0.486085	1	0.00276163
4180	Lamp5	Brd9_ENSMUSG00000057649	2.56974e-07	0.00083388	0.29616
4192	Lamp5	Brix1_ENSMUSG00000022247	7.49936e-06	0.0243354	0.384607
4193	Lamp5	Brk1_ENSMUSG00000033940	0.0463038	1	0.0655712
4195	Lamp5	Brms1l_ENSMUSG00000012076	4.17056e-10	1.35335e-06	0.420212
4197	Lamp5	Brpf1_ENSMUSG00000001632	7.34111e-06	0.0238219	0.219908
4202	Lamp5	Brwd1_ENSMUSG00000022914	4.63682e-06	0.0150465	0.36776
4204	Lamp5	Bscl2_ENSMUSG00000071657	0.0636243	1	0.0736233
4207	Lamp5	Bsn_ENSMUSG00000032589	0.000289847	0.940553	0.297109
4222	Lamp5	Btbd1_ENSMUSG00000025103	0.0024927	1	0.229861
4261	Lamp5	Btf3l4_ENSMUSG00000028568	0.000107937	0.350255	0.223215
4281	Lamp5	Bub3_ENSMUSG00000066979	0.0624571	1	0.12898
4284	Lamp5	Bud31_ENSMUSG00000038722	0.290962	1	0.0272378
4288	Lamp5	Bzw1_ENSMUSG00000051223	0.0609013	1	0.113199
4311	Lamp5	C130071C03Rik_ENSMUSG00000050334	0.00259972	1	0.197162
4318	Lamp5	C1d_ENSMUSG00000000581	0.178232	1	0.0372704
4320	Lamp5	C1galt1c1_ENSMUSG00000048970	0.00077306	1	0.284733
4323	Lamp5	C1qbp_ENSMUSG00000018446	0.0780816	1	0.0736034
4365	Lamp5	C2cd5_ENSMUSG00000030279	0.000129882	0.421467	0.326771
4370	Lamp5	C330007P06Rik_ENSMUSG00000006423	1.24331e-11	4.03453e-08	0.623043
4385	Lamp5	C530008M17Rik_ENSMUSG00000036377	1.03134e-07	0.000334668	0.459617
4464	Lamp5	Cabp1_ENSMUSG00000029544	0.143473	1	0.0742817
4483	Lamp5	Cacna2d1_ENSMUSG00000040118	7.88593e-174	2.55898e-170	3.46461
4490	Lamp5	Cacnb4_ENSMUSG00000017412	1.31066e-26	4.25309e-23	0.637901
4508	Lamp5	Cadps_ENSMUSG00000054423	4.85137e-17	1.57427e-13	0.412135
4522	Lamp5	Calm1_ENSMUSG00000001175	2.08455e-31	6.76437e-28	0.185751
4523	Lamp5	Calm2_ENSMUSG00000036438	0.491759	1	0.00045732
4532	Lamp5	Calr_ENSMUSG00000003814	0.184624	1	0.0351367
4539	Lamp5	Camk2b_ENSMUSG00000057897	0.000534342	1	0.187203
4544	Lamp5	Camk4_ENSMUSG00000038128	1.64252e-37	5.32999e-34	1.30096
4546	Lamp5	Camkk2_ENSMUSG00000029471	3.14614e-27	1.02092e-23	0.961155
4548	Lamp5	Camkv_ENSMUSG00000032936	3.54027e-102	1.14882e-98	2.09921
4555	Lamp5	Camta2_ENSMUSG00000040712	7.36439e-09	2.38974e-05	0.504566
4559	Lamp5	Canx_ENSMUSG00000020368	4.42263e-11	1.43514e-07	0.19636
4578	Lamp5	Caprin1_ENSMUSG00000027184	0.000413679	1	0.242981
4583	Lamp5	Capza2_ENSMUSG00000015733	4.7553e-05	0.15431	0.182774
4587	Lamp5	Car11_ENSMUSG00000003273	7.11761e-09	2.30967e-05	0.393361
4588	Lamp5	Car12_ENSMUSG00000032373	0.00995456	1	0.0839241
4625	Lamp5	Cask_ENSMUSG00000031012	5.27438e-05	0.171154	0.313313
4676	Lamp5	Cbr1_ENSMUSG00000051483	1.93243e-06	0.00627073	0.192808
4686	Lamp5	Cbx5_ENSMUSG00000009575	9.10474e-15	2.95449e-11	0.321269
4687	Lamp5	Cbx6_ENSMUSG00000089715	0.231847	1	0.0507524
4690	Lamp5	Cby1_ENSMUSG00000022428	2.14988e-06	0.00697637	0.355047
4696	Lamp5	Ccar1_ENSMUSG00000020074	0.052016	1	0.139267
4717	Lamp5	Ccdc127_ENSMUSG00000021578	0.00943451	1	0.183891
4774	Lamp5	Ccdc25_ENSMUSG00000022035	4.65395e-09	1.51021e-05	0.521175
4779	Lamp5	Ccdc32_ENSMUSG00000039983	0.209964	1	0.0643984
4781	Lamp5	Ccdc34_ENSMUSG00000027160	2.47793e-12	8.04088e-09	0.532562
4791	Lamp5	Ccdc47_ENSMUSG00000078622	0.000549122	1	0.241522
4797	Lamp5	Ccdc59_ENSMUSG00000019897	4.16451e-06	0.0135138	0.304966
4826	Lamp5	Ccdc88a_ENSMUSG00000032740	2.86921e-14	9.31058e-11	0.555634
4887	Lamp5	Ccnd2_ENSMUSG00000000184	0.0317212	1	0.15537
4889	Lamp5	Ccndbp1_ENSMUSG00000023572	0.0252965	1	0.172762
4895	Lamp5	Ccnh_ENSMUSG00000021548	7.87692e-07	0.00255606	0.18427
4903	Lamp5	Ccnt1_ENSMUSG00000011960	0.00188735	1	0.262993
4904	Lamp5	Ccnt2_ENSMUSG00000026349	0.00317898	1	0.192626
4926	Lamp5	Cct2_ENSMUSG00000034024	0.0881422	1	0.100895
4927	Lamp5	Cct3_ENSMUSG00000001416	0.085402	1	0.0914087
4929	Lamp5	Cct5_ENSMUSG00000022234	0.0511085	1	0.0809381
4931	Lamp5	Cct7_ENSMUSG00000030007	2.45358e-05	0.0796187	0.153639
4932	Lamp5	Cct8_ENSMUSG00000025613	0.000138814	0.45045	0.131943
4948	Lamp5	Cd200_ENSMUSG00000022661	4.06374e-05	0.131868	0.292566
5000	Lamp5	Cd46_ENSMUSG00000016493	0.000110878	0.3598	0.299074
5023	Lamp5	Cd81_ENSMUSG00000037706	0.209855	1	0.0277017
5037	Lamp5	Cdc123_ENSMUSG00000039128	0.257878	1	0.0279483
5051	Lamp5	Cdc37_ENSMUSG00000019471	0.398355	1	0.0134911
5052	Lamp5	Cdc37l1_ENSMUSG00000024780	0.280351	1	0.0430228
5064	Lamp5	Cdc42se2_ENSMUSG00000052298	8.67247e-14	2.81422e-10	0.774203
5066	Lamp5	Cdc5l_ENSMUSG00000023932	0.262265	1	0.0554677
5080	Lamp5	Cdh11_ENSMUSG00000031673	5.43041e-06	0.0176217	0.261477
5108	Lamp5	Cdipt_ENSMUSG00000030682	0.00239553	1	0.203576
5111	Lamp5	Cdk11b_ENSMUSG00000029062	0.000433311	1	0.221689
5114	Lamp5	Cdk14_ENSMUSG00000028926	0.00015939	0.51722	0.303096
5117	Lamp5	Cdk17_ENSMUSG00000020015	3.49795e-26	1.13509e-22	0.972416
5127	Lamp5	Cdk5_ENSMUSG00000028969	4.56761e-05	0.148219	0.199556
5128	Lamp5	Cdk5r1_ENSMUSG00000048895	1.00187e-16	3.25106e-13	0.530615
5142	Lamp5	Cdkl5_ENSMUSG00000031292	1.86623e-84	6.05591e-81	1.56789
5193	Lamp5	Cebpz_ENSMUSG00000024081	4.87108e-07	0.00158066	0.353632
5194	Lamp5	Cebpzos_ENSMUSG00000062691	5.10889e-11	1.65783e-07	0.298773
5201	Lamp5	Celf1_ENSMUSG00000005506	2.2478e-12	7.29412e-09	0.531489
5202	Lamp5	Celf2_ENSMUSG00000002107	6.292e-13	2.04175e-09	0.264949
5204	Lamp5	Celf4_ENSMUSG00000024268	1.44672e-41	4.69459e-38	0.417439
5205	Lamp5	Celf5_ENSMUSG00000034818	7.28003e-26	2.36237e-22	0.751338
5209	Lamp5	Celsr2_ENSMUSG00000068740	1.36236e-05	0.0442087	0.357484
5231	Lamp5	Cenpv_ENSMUSG00000018509	0.0813683	1	0.0780467
5246	Lamp5	Cep170b_ENSMUSG00000072825	0.00723497	1	0.214719
5250	Lamp5	Cep290_ENSMUSG00000019971	0.00552305	1	0.191713
5251	Lamp5	Cep295_ENSMUSG00000046111	0.0105818	1	0.176486
5271	Lamp5	Cept1_ENSMUSG00000040774	0.00768214	1	0.235774
5302	Lamp5	Cetn2_ENSMUSG00000031347	0.000719157	1	0.25235
5303	Lamp5	Cetn3_ENSMUSG00000021537	6.84181e-06	0.0222017	0.231853
5310	Lamp5	Cfap20_ENSMUSG00000031796	3.13487e-05	0.101726	0.267785
5312	Lamp5	Cfap36_ENSMUSG00000020462	0.493103	1	0.00082149
5334	Lamp5	Cfdp1_ENSMUSG00000031954	0.286167	1	0.0206825
5339	Lamp5	Cfl1_ENSMUSG00000056201	0.255521	1	0.0121468
5364	Lamp5	Chchd4_ENSMUSG00000034203	1.75247e-05	0.0568675	0.274034
5366	Lamp5	Chchd6_ENSMUSG00000030086	5.27178e-05	0.171069	0.176514
5371	Lamp5	Chd3_ENSMUSG00000018474	1.52776e-75	4.95759e-72	1.12322
5375	Lamp5	Chd6_ENSMUSG00000057133	1.5798e-08	5.12644e-05	0.338128
5396	Lamp5	Chka_ENSMUSG00000024843	0.0721346	1	0.137587
5398	Lamp5	Chl1_ENSMUSG00000030077	6.24186e-14	2.02548e-10	0.646715
5403	Lamp5	Chmp2a_ENSMUSG00000033916	0.482678	1	0.00151649
5404	Lamp5	Chmp2b_ENSMUSG00000004843	5.04117e-10	1.63586e-06	0.529832
5405	Lamp5	Chmp3_ENSMUSG00000053119	0.0416496	1	0.129835
5416	Lamp5	Chordc1_ENSMUSG00000001774	0.112988	1	0.0655507
5448	Lamp5	Chst10_ENSMUSG00000026080	0.206573	1	0.0680334
5466	Lamp5	Chtop_ENSMUSG00000001017	3.86081e-07	0.00125283	0.36066
5467	Lamp5	Chuk_ENSMUSG00000025199	0.000124565	0.404214	0.336067
5468	Lamp5	Churc1_ENSMUSG00000090258	0.0542016	1	0.0609286
5473	Lamp5	Cib2_ENSMUSG00000037493	0.0380459	1	0.149127
5485	Lamp5	Cir1_ENSMUSG00000041777	0.01875	1	0.123599
5488	Lamp5	Cisd2_ENSMUSG00000028165	0.456685	1	0.00821638
5499	Lamp5	Ckap5_ENSMUSG00000040549	0.157293	1	0.0896111
5503	Lamp5	Ckmt1_ENSMUSG00000000308	0.493709	1	0.000750003
5508	Lamp5	Clasp1_ENSMUSG00000064302	0.0532069	1	0.136171
5509	Lamp5	Clasp2_ENSMUSG00000033392	0.307415	1	0.0387301
5522	Lamp5	Clcn3_ENSMUSG00000004319	0.31213	1	0.0290017
5523	Lamp5	Clcn4_ENSMUSG00000000605	0.0885576	1	0.0971124
5602	Lamp5	Clip1_ENSMUSG00000049550	0.0787222	1	0.111616
5604	Lamp5	Clip3_ENSMUSG00000013921	0.00971525	1	0.128223
5606	Lamp5	Clk1_ENSMUSG00000026034	0.010399	1	0.126545
5609	Lamp5	Clk4_ENSMUSG00000020385	4.85453e-06	0.015753	0.376265
5618	Lamp5	Clns1a_ENSMUSG00000025439	0.00129571	1	0.180143
5619	Lamp5	Clock_ENSMUSG00000029238	0.418015	1	0.0191122
5622	Lamp5	Clpp_ENSMUSG00000002660	0.456652	1	0.00443362
5625	Lamp5	Clptm1_ENSMUSG00000002981	0.100831	1	0.121278
5632	Lamp5	Clstn1_ENSMUSG00000039953	1.9481e-10	6.32158e-07	0.267334
5634	Lamp5	Clstn3_ENSMUSG00000008153	4.8507e-07	0.00157405	0.358548
5635	Lamp5	Clta_ENSMUSG00000028478	0.243296	1	0.0271655
5637	Lamp5	Cltc_ENSMUSG00000047126	0.00243684	1	0.135372
5638	Lamp5	Clu_ENSMUSG00000022037	1.13385e-37	3.67935e-34	0.571955
5647	Lamp5	Cmas_ENSMUSG00000030282	0.025981	1	0.151868
5652	Lamp5	Cmip_ENSMUSG00000034390	0.171561	1	0.0887197
5654	Lamp5	Cmpk1_ENSMUSG00000028719	0.000435753	1	0.214614
5682	Lamp5	Cnih1_ENSMUSG00000015759	0.0154414	1	0.11546
5683	Lamp5	Cnih2_ENSMUSG00000024873	1.1128e-24	3.61103e-21	0.688964
5693	Lamp5	Cnnm1_ENSMUSG00000025189	2.0295e-12	6.58573e-09	0.599253
5701	Lamp5	Cnot3_ENSMUSG00000035632	0.109061	1	0.0824743
5702	Lamp5	Cnot4_ENSMUSG00000038784	0.095508	1	0.0944852
5705	Lamp5	Cnot7_ENSMUSG00000031601	1.35849e-09	4.4083e-06	0.469536
5707	Lamp5	Cnot9_ENSMUSG00000026174	0.026309	1	0.147404
5711	Lamp5	Cnpy2_ENSMUSG00000025381	5.33894e-09	1.73249e-05	0.241774
5712	Lamp5	Cnpy3_ENSMUSG00000023973	1.87692e-08	6.0906e-05	0.471039
5714	Lamp5	Cnr1_ENSMUSG00000044288	2.14306e-05	0.0695424	0.515033
5716	Lamp5	Cnrip1_ENSMUSG00000044629	1.49528e-25	4.85219e-22	0.54174
5729	Lamp5	Cntnap2_ENSMUSG00000039419	1.03038e-10	3.3436e-07	0.368071
5811	Lamp5	Commd3_ENSMUSG00000051154	0.000254645	0.826322	0.143188
5812	Lamp5	Commd4_ENSMUSG00000032299	0.00768611	1	0.149805
5815	Lamp5	Commd7_ENSMUSG00000056941	0.0170868	1	0.169395
5816	Lamp5	Commd8_ENSMUSG00000029213	3.3926e-20	1.1009e-16	0.679387
5819	Lamp5	Comt_ENSMUSG00000000326	0.0501228	1	0.0876084
5821	Lamp5	Cop1_ENSMUSG00000040782	0.0707596	1	0.145294
5822	Lamp5	Copa_ENSMUSG00000026553	0.00329352	1	0.249411
5829	Lamp5	Cops2_ENSMUSG00000027206	0.109891	1	0.122661
5830	Lamp5	Cops3_ENSMUSG00000019373	5.45133e-06	0.0176896	0.297031
5831	Lamp5	Cops4_ENSMUSG00000035297	0.000144475	0.468821	0.238773
5832	Lamp5	Cops5_ENSMUSG00000025917	0.00866884	1	0.144006
5834	Lamp5	Cops7a_ENSMUSG00000030127	0.000697916	1	0.176892
5836	Lamp5	Cops8_ENSMUSG00000034432	0.00693518	1	0.182031
5838	Lamp5	Copz1_ENSMUSG00000060992	7.88331e-07	0.00255814	0.378429
5840	Lamp5	Coq10a_ENSMUSG00000039914	2.57016e-07	0.000834016	0.441379
5842	Lamp5	Coq2_ENSMUSG00000029319	0.000489147	1	0.314011
5845	Lamp5	Coq5_ENSMUSG00000041733	0.0637697	1	0.142602
5868	Lamp5	Cox19_ENSMUSG00000045438	1.48281e-10	4.81172e-07	0.495493
5909	Lamp5	Cplx3_ENSMUSG00000039714	7.97047e-309	2.58642e-305	5.63471
5919	Lamp5	Cpne6_ENSMUSG00000022212	2.80549e-74	9.10381e-71	1.43006
5920	Lamp5	Cpne7_ENSMUSG00000034796	9.10892e-115	2.95584e-111	2.55669
5921	Lamp5	Cpne8_ENSMUSG00000052560	1.05913e-66	3.43686e-63	1.66663
5932	Lamp5	Cpsf6_ENSMUSG00000055531	0.0144599	1	0.182049
5936	Lamp5	Cpt1c_ENSMUSG00000007783	0.00160731	1	0.281094
5956	Lamp5	Crbn_ENSMUSG00000005362	0.0925532	1	0.132075
5966	Lamp5	Crebbp_ENSMUSG00000022521	0.000365001	1	0.204736
5983	Lamp5	Cript_ENSMUSG00000024146	0.0286064	1	0.087629
5990	Lamp5	Crk_ENSMUSG00000017776	0.0068933	1	0.244601
5996	Lamp5	Crmp1_ENSMUSG00000029121	7.37929e-08	0.000239458	0.523944
6003	Lamp5	Crtac1_ENSMUSG00000042401	2.70262e-225	8.76999e-222	3.28265
6012	Lamp5	Cry2_ENSMUSG00000068742	2.10529e-15	6.83168e-12	0.66106
6014	Lamp5	Cryab_ENSMUSG00000032060	0	2.22507e-308	4.67661
6035	Lamp5	Cryzl1_ENSMUSG00000058240	0.478144	1	0.00282869
6037	Lamp5	Cs_ENSMUSG00000005683	0.164966	1	0.082257
6057	Lamp5	Csmd3_ENSMUSG00000022311	2.31847e-07	0.000752345	0.498844
6063	Lamp5	Csnk1a1_ENSMUSG00000024576	8.20615e-10	2.66289e-06	0.262381
6065	Lamp5	Csnk1e_ENSMUSG00000022433	7.96253e-05	0.258384	0.261866
6071	Lamp5	Csnk2b_ENSMUSG00000024387	0.15361	1	0.040491
6075	Lamp5	Cspp1_ENSMUSG00000056763	0.0442132	1	0.133261
6087	Lamp5	Cst3_ENSMUSG00000027447	0.0163922	1	0.0602305
6097	Lamp5	Cstf2t_ENSMUSG00000053536	0.0652079	1	0.116542
6101	Lamp5	Ctbp1_ENSMUSG00000037373	6.78148e-08	0.000220059	0.35276
6105	Lamp5	Ctcf_ENSMUSG00000005698	4.57447e-06	0.0148442	0.38619
6127	Lamp5	Ctnnb1_ENSMUSG00000006932	7.08154e-29	2.29796e-25	1.10909
6144	Lamp5	Ctsa_ENSMUSG00000017760	0.00148562	1	0.269581
6145	Lamp5	Ctsb_ENSMUSG00000021939	5.79997e-13	1.88209e-09	0.236055
6154	Lamp5	Ctsl_ENSMUSG00000021477	0.00011924	0.386933	0.192126
6164	Lamp5	Cttnbp2_ENSMUSG00000000416	0.0630256	1	0.131778
6168	Lamp5	Ctxn1_ENSMUSG00000048644	2.89359e-204	9.3897e-201	2.74759
6174	Lamp5	Cul1_ENSMUSG00000029686	7.11195e-25	2.30783e-21	0.707331
6176	Lamp5	Cul3_ENSMUSG00000004364	0.0333262	1	0.161469
6177	Lamp5	Cul4a_ENSMUSG00000031446	0.000153247	0.497287	0.339126
6179	Lamp5	Cul5_ENSMUSG00000032030	1.99696e-05	0.0648013	0.353351
6182	Lamp5	Cuta_ENSMUSG00000024194	1.16689e-10	3.78656e-07	0.343445
6186	Lamp5	Cux2_ENSMUSG00000042589	0.348725	1	0.0251711
6193	Lamp5	Cwf19l2_ENSMUSG00000025898	1.42598e-06	0.00462731	0.344882
6219	Lamp5	Cyb561_ENSMUSG00000019590	1.15822e-39	3.75842e-36	1.43256
6223	Lamp5	Cyb5a_ENSMUSG00000024646	8.7065e-10	2.82526e-06	0.338414
6230	Lamp5	Cyb5r4_ENSMUSG00000032872	0.017111	1	0.16148
6239	Lamp5	Cyfip2_ENSMUSG00000020340	1.89921e-06	0.00616295	0.290985
6321	Lamp5	Cyp46a1_ENSMUSG00000021259	1.33923e-56	4.34581e-53	1.23274
6361	Lamp5	Cyth2_ENSMUSG00000003269	5.92418e-14	1.9224e-10	0.616999
6380	Lamp5	D10Wsu102e_ENSMUSG00000020255	0.227111	1	0.022383
6431	Lamp5	D6Wsu163e_ENSMUSG00000030347	3.22571e-07	0.00104674	0.356574
6466	Lamp5	Dab1_ENSMUSG00000028519	2.70705e-78	8.78437e-75	2.00663
6474	Lamp5	Dad1_ENSMUSG00000022174	0.0216993	1	0.0640735
6479	Lamp5	Dalrd3_ENSMUSG00000019039	1.96904e-08	6.38954e-05	0.406489
6482	Lamp5	Dap3_ENSMUSG00000068921	9.236e-10	2.99708e-06	0.374019
6486	Lamp5	Dapk3_ENSMUSG00000034974	0.00840315	1	0.192083
6490	Lamp5	Dars_ENSMUSG00000026356	2.16557e-05	0.0702727	0.352292
6494	Lamp5	Dazap2_ENSMUSG00000000346	0.0785691	1	0.11279
6499	Lamp5	Dbi_ENSMUSG00000026385	5.46344e-08	0.000177289	0.296669
6505	Lamp5	Dbp_ENSMUSG00000059824	1.29944e-83	4.21669e-80	2.05486
6516	Lamp5	Dcaf13_ENSMUSG00000022300	9.67004e-09	3.13793e-05	0.482641
6523	Lamp5	Dcaf7_ENSMUSG00000049354	0.00874163	1	0.218904
6524	Lamp5	Dcaf8_ENSMUSG00000026554	0.010804	1	0.209725
6525	Lamp5	Dcakd_ENSMUSG00000020935	9.00446e-10	2.92195e-06	0.48585
6535	Lamp5	Dclk1_ENSMUSG00000027797	4.6127e-60	1.49682e-56	0.757026
6557	Lamp5	Dctn4_ENSMUSG00000024603	3.53601e-06	0.0114743	0.334166
6558	Lamp5	Dctn5_ENSMUSG00000030868	4.66062e-05	0.151237	0.296585
6559	Lamp5	Dctn6_ENSMUSG00000031516	0.00497157	1	0.0991417
6561	Lamp5	Dcun1d1_ENSMUSG00000027708	0.00104721	1	0.269428
6565	Lamp5	Dcun1d5_ENSMUSG00000032002	0.122997	1	0.0721374
6575	Lamp5	Ddhd2_ENSMUSG00000061313	0.386466	1	0.0240908
6584	Lamp5	Ddost_ENSMUSG00000028757	6.42887e-07	0.00208617	0.350743
6591	Lamp5	Ddx17_ENSMUSG00000055065	0.180639	1	0.0640149
6595	Lamp5	Ddx1_ENSMUSG00000037149	0.427844	1	0.0121786
6600	Lamp5	Ddx25_ENSMUSG00000032101	0.263433	1	0.0551005
6605	Lamp5	Ddx39b_ENSMUSG00000019432	2.34777e-14	7.6185e-11	0.472703
6606	Lamp5	Ddx3x_ENSMUSG00000000787	0.363138	1	0.0300034
6611	Lamp5	Ddx46_ENSMUSG00000021500	0.00297156	1	0.231109
6615	Lamp5	Ddx50_ENSMUSG00000020076	0.000103573	0.336093	0.292209
6623	Lamp5	Ddx5_ENSMUSG00000020719	6.81512e-10	2.21151e-06	0.194157
6697	Lamp5	Degs1_ENSMUSG00000038633	6.09581e-06	0.0197809	0.363677
6711	Lamp5	Dennd5b_ENSMUSG00000030313	0.251046	1	0.0510478
6712	Lamp5	Dennd6a_ENSMUSG00000040818	0.0379039	1	0.136313
6737	Lamp5	Dgcr6_ENSMUSG00000003531	2.6667e-10	8.65343e-07	0.456259
6763	Lamp5	Dhrs1_ENSMUSG00000002332	0.0165456	1	0.195729
6768	Lamp5	Dhrs7b_ENSMUSG00000042569	0.00020914	0.678659	0.314202
6775	Lamp5	Dhx30_ENSMUSG00000032480	0.224837	1	0.0513458
6780	Lamp5	Dhx36_ENSMUSG00000027770	4.25626e-05	0.138116	0.239325
6788	Lamp5	Dhx9_ENSMUSG00000042699	0.00102844	1	0.239723
6801	Lamp5	Dip2b_ENSMUSG00000023026	0.208128	1	0.0626357
6805	Lamp5	Dirc2_ENSMUSG00000022848	3.29297e-11	1.06857e-07	0.622372
6822	Lamp5	Dld_ENSMUSG00000020664	0.00671547	1	0.19645
6833	Lamp5	Dlgap4_ENSMUSG00000061689	0.0234714	1	0.152726
6841	Lamp5	Dlx1_ENSMUSG00000041911	0.000441443	1	0.203736
6849	Lamp5	Dlx6os1_ENSMUSG00000090063	5.26703e-56	1.70915e-52	1.26782
6850	Lamp5	Dmac1_ENSMUSG00000028398	0.123835	1	0.0744508
6851	Lamp5	Dmac2_ENSMUSG00000057229	0.00246284	1	0.240026
6877	Lamp5	Dmxl2_ENSMUSG00000041268	0.000640924	1	0.296055
6902	Lamp5	Dnaja2_ENSMUSG00000031701	0.055363	1	0.0805532
6912	Lamp5	Dnajb4_ENSMUSG00000028035	8.57216e-07	0.00278167	0.336006
6914	Lamp5	Dnajb6_ENSMUSG00000029131	1.56817e-11	5.08872e-08	0.163325
6917	Lamp5	Dnajb9_ENSMUSG00000014905	1.31791e-07	0.000427661	0.337193
6919	Lamp5	Dnajc11_ENSMUSG00000039768	0.0371505	1	0.163431
6926	Lamp5	Dnajc18_ENSMUSG00000024350	0.0354542	1	0.113228
6936	Lamp5	Dnajc30_ENSMUSG00000061118	5.76694e-06	0.0187137	0.318968
6939	Lamp5	Dnajc5_ENSMUSG00000000826	0.146687	1	0.0663041
6942	Lamp5	Dnajc6_ENSMUSG00000028528	5.15203e-28	1.67183e-24	0.710038
6956	Lamp5	Dner_ENSMUSG00000036766	6.01919e-181	1.95323e-177	1.50188
6958	Lamp5	Dnlz_ENSMUSG00000075467	0.131459	1	0.0693786
6972	Lamp5	Dnpep_ENSMUSG00000026209	2.09839e-16	6.80926e-13	0.7603
6980	Lamp5	Dock10_ENSMUSG00000038608	0.000112936	0.366476	0.100555
6984	Lamp5	Dock3_ENSMUSG00000039716	1.55281e-15	5.03886e-12	0.724657
6991	Lamp5	Dohh_ENSMUSG00000078440	0.270976	1	0.0525539
7019	Lamp5	Dph5_ENSMUSG00000033554	0.0233711	1	0.166118
7023	Lamp5	Dpm2_ENSMUSG00000026810	0.00413198	1	0.176742
7025	Lamp5	Dpp10_ENSMUSG00000036815	0.000580588	1	0.306977
7063	Lamp5	Drg1_ENSMUSG00000020457	0.0196783	1	0.14291
7086	Lamp5	Dst_ENSMUSG00000026131	8.44052e-06	0.0273895	0.268652
7089	Lamp5	Dtd1_ENSMUSG00000027430	9.52714e-17	3.09156e-13	0.477547
7093	Lamp5	Dtna_ENSMUSG00000024302	0.00285512	1	0.244159
7094	Lamp5	Dtnb_ENSMUSG00000071454	3.41489e-05	0.110813	0.322985
7101	Lamp5	Dtx3_ENSMUSG00000040415	5.83937e-05	0.189488	0.210931
7104	Lamp5	Dtymk_ENSMUSG00000026281	7.97499e-25	2.58788e-21	0.722851
7127	Lamp5	Dusp23_ENSMUSG00000026544	0.0011979	1	0.200692
7146	Lamp5	Dvl3_ENSMUSG00000003233	3.36733e-15	1.0927e-11	0.577609
7152	Lamp5	Dync1h1_ENSMUSG00000018707	0.0486807	1	0.11229
7155	Lamp5	Dync1li1_ENSMUSG00000032435	0.280148	1	0.0491559
7156	Lamp5	Dync1li2_ENSMUSG00000035770	0.00848765	1	0.204609
7159	Lamp5	Dynll1_ENSMUSG00000009013	0.025439	1	0.0725644
7179	Lamp5	Dzip3_ENSMUSG00000064061	0.304183	1	0.0402962
7236	Lamp5	Eapp_ENSMUSG00000054302	0.0560156	1	0.110088
7249	Lamp5	Ebna1bp2_ENSMUSG00000028729	0.00197485	1	0.222672
7267	Lamp5	Ecsit_ENSMUSG00000066839	6.06794e-05	0.196905	0.347069
7290	Lamp5	Eef1a1_ENSMUSG00000037742	8.91696e-08	0.000289355	0.145447
7291	Lamp5	Eef1a2_ENSMUSG00000016349	0.0483891	1	0.0698777
7292	Lamp5	Eef1akmt1_ENSMUSG00000021951	4.74897e-11	1.54104e-07	0.46193
7293	Lamp5	Eef1akmt2_ENSMUSG00000030960	0.00127811	1	0.256118
7299	Lamp5	Eef1g_ENSMUSG00000071644	0.000127907	0.415058	0.190812
7335	Lamp5	Efr3a_ENSMUSG00000015002	6.21535e-07	0.00201688	0.242988
7364	Lamp5	Ei24_ENSMUSG00000062762	0.164947	1	0.0848685
7365	Lamp5	Eid1_ENSMUSG00000091337	4.70021e-15	1.52522e-11	0.254757
7366	Lamp5	Eid2_ENSMUSG00000046058	0.151919	1	0.065093
7370	Lamp5	Eif1a_ENSMUSG00000057561	0.0455254	1	0.157075
7371	Lamp5	Eif1ad_ENSMUSG00000024841	0.375183	1	0.0269282
7373	Lamp5	Eif1b_ENSMUSG00000006941	1.00669e-14	3.26672e-11	0.312675
7374	Lamp5	Eif2a_ENSMUSG00000027810	0.000706818	1	0.227031
7386	Lamp5	Eif2s1_ENSMUSG00000021116	8.39173e-06	0.0272312	0.30549
7387	Lamp5	Eif2s2_ENSMUSG00000074656	0.0832771	1	0.0437757
7390	Lamp5	Eif3a_ENSMUSG00000024991	0.000445683	1	0.220803
7392	Lamp5	Eif3c_ENSMUSG00000030738	0.317732	1	0.0239147
7393	Lamp5	Eif3d_ENSMUSG00000016554	0.00184976	1	0.261859
7394	Lamp5	Eif3e_ENSMUSG00000022336	0.0344705	1	0.14223
7397	Lamp5	Eif3h_ENSMUSG00000022312	0.118177	1	0.0713647
7398	Lamp5	Eif3i_ENSMUSG00000028798	0.00427092	1	0.133969
7400	Lamp5	Eif3j2_ENSMUSG00000043424	0.0876075	1	0.109774
7401	Lamp5	Eif3k_ENSMUSG00000053565	1.57194e-18	5.10094e-15	0.328624
7403	Lamp5	Eif3m_ENSMUSG00000027170	0.00998193	1	0.169235
7404	Lamp5	Eif4a1_ENSMUSG00000059796	1.57447e-12	5.10915e-09	0.290853
7405	Lamp5	Eif4a2_ENSMUSG00000022884	0.222323	1	0.0161278
7411	Lamp5	Eif4e_ENSMUSG00000028156	0.0126498	1	0.0900356
7417	Lamp5	Eif4g2_ENSMUSG00000005610	0.072861	1	0.0784495
7418	Lamp5	Eif4g3_ENSMUSG00000028760	1.1029e-05	0.0357892	0.232127
7419	Lamp5	Eif4h_ENSMUSG00000040731	0.0892659	1	0.0835905
7420	Lamp5	Eif5_ENSMUSG00000021282	9.23198e-07	0.00299578	0.174923
7423	Lamp5	Eif5b_ENSMUSG00000026083	0.0208491	1	0.0895409
7424	Lamp5	Eif6_ENSMUSG00000027613	1.31299e-05	0.0426065	0.2834
7430	Lamp5	Elavl2_ENSMUSG00000008489	5.67849e-08	0.000184267	0.3872
7449	Lamp5	Elmod1_ENSMUSG00000041986	4.38323e-47	1.42236e-43	0.782374
7457	Lamp5	Eloc_ENSMUSG00000079658	0.0202585	1	0.0551104
7462	Lamp5	Elovl4_ENSMUSG00000032262	2.98631e-30	9.69058e-27	1.03686
7469	Lamp5	Elp5_ENSMUSG00000018565	7.90318e-05	0.256458	0.212225
7472	Lamp5	Emc10_ENSMUSG00000008140	0.00725966	1	0.116116
7474	Lamp5	Emc2_ENSMUSG00000022337	0.111906	1	0.0873481
7475	Lamp5	Emc3_ENSMUSG00000030286	0.0147096	1	0.204002
7476	Lamp5	Emc4_ENSMUSG00000027131	0.174772	1	0.028695
7477	Lamp5	Emc6_ENSMUSG00000047260	0.000533657	1	0.165325
7485	Lamp5	Emg1_ENSMUSG00000004268	0.000112951	0.366525	0.259849
7530	Lamp5	Enpp5_ENSMUSG00000023960	1.17113e-27	3.80031e-24	0.52016
7533	Lamp5	Ensa_ENSMUSG00000038619	0.108828	1	0.0560492
7538	Lamp5	Entpd4_ENSMUSG00000095463	0.0960376	1	0.117803
7539	Lamp5	Entpd4b_ENSMUSG00000022066	0.106202	1	0.107579
7551	Lamp5	Epb41l1_ENSMUSG00000027624	5.27441e-28	1.71155e-24	0.774913
7584	Lamp5	Epm2aip1_ENSMUSG00000046785	0.000182077	0.59084	0.319828
7585	Lamp5	Epn1_ENSMUSG00000035203	0.0123047	1	0.124189
7595	Lamp5	Eprs_ENSMUSG00000026615	0.023377	1	0.140761
7596	Lamp5	Eps15_ENSMUSG00000028552	0.000133467	0.4331	0.228256
7611	Lamp5	Erbb4_ENSMUSG00000062209	2.62694e-25	8.52442e-22	0.805229
7613	Lamp5	Erc1_ENSMUSG00000030172	1.09047e-10	3.53856e-07	0.605207
7627	Lamp5	Erg28_ENSMUSG00000021252	4.59721e-12	1.4918e-08	0.460711
7629	Lamp5	Ergic1_ENSMUSG00000001576	1.76952e-05	0.057421	0.384294
7630	Lamp5	Ergic2_ENSMUSG00000030304	0.00291128	1	0.196584
7631	Lamp5	Ergic3_ENSMUSG00000005881	0.0294538	1	0.0897297
7632	Lamp5	Erh_ENSMUSG00000021131	0.263072	1	0.0188536
7635	Lamp5	Eri3_ENSMUSG00000033423	0.227309	1	0.0402068
7663	Lamp5	Esd_ENSMUSG00000021996	1.11836e-07	0.000362908	0.267638
7664	Lamp5	Esf1_ENSMUSG00000045624	0.00157259	1	0.202913
7699	Lamp5	Etfb_ENSMUSG00000004610	0.0116313	1	0.169193
7704	Lamp5	Etl4_ENSMUSG00000036617	4.18328e-13	1.35748e-09	0.665148
7705	Lamp5	Etnk1_ENSMUSG00000030275	5.53029e-15	1.79458e-11	0.521588
7733	Lamp5	Ewsr1_ENSMUSG00000009079	0.197591	1	0.041339
7738	Lamp5	Exoc1_ENSMUSG00000036435	0.00191736	1	0.244445
7740	Lamp5	Exoc3_ENSMUSG00000034152	4.8885e-05	0.158632	0.299157
7743	Lamp5	Exoc3l_ENSMUSG00000043251	0.336336	1	0.0250439
7755	Lamp5	Exosc4_ENSMUSG00000034259	0.16908	1	0.065568
7758	Lamp5	Exosc7_ENSMUSG00000025785	0.000672487	1	0.227449
7829	Lamp5	Faim2_ENSMUSG00000023011	8.1044e-10	2.62988e-06	0.23203
7855	Lamp5	Fam122a_ENSMUSG00000074922	1.01089e-08	3.28034e-05	0.471965
7865	Lamp5	Fam131a_ENSMUSG00000050821	2.1647e-91	7.02445e-88	1.92316
7868	Lamp5	Fam133b_ENSMUSG00000058503	0.00144519	1	0.140849
7896	Lamp5	Fam168a_ENSMUSG00000029461	3.91624e-06	0.0127082	0.293315
7908	Lamp5	Fam174a_ENSMUSG00000051185	0.000147311	0.478025	0.210671
7910	Lamp5	Fam177a_ENSMUSG00000095595	2.54866e-05	0.0827041	0.416891
7938	Lamp5	Fam19a5_ENSMUSG00000054863	3.35241e-07	0.00108786	0.405393
7947	Lamp5	Fam208a_ENSMUSG00000040651	0.000471713	1	0.310202
7958	Lamp5	Fam213b_ENSMUSG00000029059	3.91562e-05	0.127062	0.23084
7961	Lamp5	Fam216a_ENSMUSG00000029463	0.0562142	1	0.101271
7991	Lamp5	Fam32a_ENSMUSG00000003039	0.000238346	0.773431	0.286291
7998	Lamp5	Fam45a_ENSMUSG00000024993	5.7734e-10	1.87347e-06	0.574414
8005	Lamp5	Fam49a_ENSMUSG00000020589	9.71765e-05	0.315338	0.258145
8006	Lamp5	Fam49b_ENSMUSG00000022378	0.45557	1	0.0076544
8017	Lamp5	Fam69b_ENSMUSG00000036186	0.0107187	1	0.145954
8031	Lamp5	Fam81a_ENSMUSG00000032224	4.71639e-19	1.53047e-15	0.876315
8079	Lamp5	Farsb_ENSMUSG00000026245	0.0754366	1	0.131746
8114	Lamp5	Fbxl16_ENSMUSG00000025738	2.05033e-14	6.65333e-11	0.469803
8137	Lamp5	Fbxo25_ENSMUSG00000038365	7.36385e-18	2.38957e-14	0.71778
8182	Lamp5	Fbxw2_ENSMUSG00000035949	0.00537933	1	0.172382
8192	Lamp5	Fcf1_ENSMUSG00000021243	3.08909e-09	1.00241e-05	0.451139
8202	Lamp5	Fchsd2_ENSMUSG00000030691	0.000115473	0.37471	0.321896
8215	Lamp5	Fdps_ENSMUSG00000059743	1.64097e-09	5.32495e-06	0.475191
8217	Lamp5	Fdx1l_ENSMUSG00000079677	0.0195647	1	0.151412
8236	Lamp5	Fez1_ENSMUSG00000032118	0.136077	1	0.0326783
8249	Lamp5	Fgd4_ENSMUSG00000022788	0.223642	1	0.0381301
8255	Lamp5	Fgf13_ENSMUSG00000031137	7.32727e-173	2.3777e-169	2.58549
8274	Lamp5	Fgf9_ENSMUSG00000021974	1.74812e-61	5.67264e-58	1.1756
8278	Lamp5	Fgfr1op2_ENSMUSG00000040242	0.0963143	1	0.107439
8289	Lamp5	Fh1_ENSMUSG00000026526	0.0951285	1	0.108705
8305	Lamp5	Fibp_ENSMUSG00000024911	0.0513043	1	0.119866
8324	Lamp5	Fkbp1a_ENSMUSG00000032966	0.0304634	1	0.0504775
8347	Lamp5	Flot1_ENSMUSG00000059714	0.000274383	0.890372	0.30131
8359	Lamp5	Flywch2_ENSMUSG00000023911	5.61683e-11	1.82266e-07	0.505594
8366	Lamp5	Fmo1_ENSMUSG00000040181	2.30706e-40	7.4864e-37	1.05499
8378	Lamp5	Fn3k_ENSMUSG00000025175	5.76084e-25	1.86939e-21	0.795231
8381	Lamp5	Fnbp1l_ENSMUSG00000039735	6.59304e-15	2.13944e-11	0.482503
8403	Lamp5	Fopnl_ENSMUSG00000022677	5.6948e-05	0.184796	0.21979
8423	Lamp5	Foxg1_ENSMUSG00000020950	3.07545e-07	0.000997983	0.380993
8438	Lamp5	Foxn3_ENSMUSG00000033713	6.19206e-08	0.000200932	0.326993
8486	Lamp5	Frmpd4_ENSMUSG00000049176	9.66445e-102	3.13611e-98	1.94873
8488	Lamp5	Frrs1l_ENSMUSG00000045589	1.70348e-13	5.52779e-10	0.430476
8492	Lamp5	Fry_ENSMUSG00000056602	3.02961e-07	0.000983107	0.368288
8497	Lamp5	Fscn1_ENSMUSG00000029581	1.59514e-19	5.17623e-16	0.603296
8521	Lamp5	Ftl1_ENSMUSG00000050708	2.00668e-26	6.51167e-23	0.312522
8523	Lamp5	Fto_ENSMUSG00000055932	6.44115e-07	0.00209015	0.418892
8527	Lamp5	Fubp1_ENSMUSG00000028034	0.000213286	0.692112	0.177251
8536	Lamp5	Fus_ENSMUSG00000030795	0.10369	1	0.0689419
8543	Lamp5	Fut8_ENSMUSG00000021065	0.000172976	0.561308	0.355564
8548	Lamp5	Fxr1_ENSMUSG00000027680	0.182584	1	0.0687113
8556	Lamp5	Fxyd7_ENSMUSG00000036578	1.4834e-134	4.81363e-131	2.51363
8559	Lamp5	Fyco1_ENSMUSG00000025241	1.38572e-27	4.49666e-24	0.9331
8560	Lamp5	Fyn_ENSMUSG00000019843	7.01182e-10	2.27533e-06	0.529133
8561	Lamp5	Fyttd1_ENSMUSG00000022800	0.000285953	0.927917	0.269404
8575	Lamp5	G3bp1_ENSMUSG00000018583	0.000814561	1	0.273213
8594	Lamp5	Gaa_ENSMUSG00000025579	0.0408795	1	0.106894
8598	Lamp5	Gabarap_ENSMUSG00000018567	0.00167262	1	0.0804229
8602	Lamp5	Gabbr2_ENSMUSG00000039809	4.69503e-61	1.52354e-57	1.07733
8606	Lamp5	Gabra1_ENSMUSG00000010803	2.8572e-29	9.27162e-26	0.817667
8607	Lamp5	Gabra2_ENSMUSG00000000560	0.100706	1	0.115388
8609	Lamp5	Gabra4_ENSMUSG00000029211	7.20314e-61	2.33742e-57	1.62869
8612	Lamp5	Gabrb1_ENSMUSG00000029212	0.000141992	0.460763	0.36517
8614	Lamp5	Gabrb3_ENSMUSG00000033676	1.80877e-05	0.0586947	0.374493
8619	Lamp5	Gabrg3_ENSMUSG00000055026	6.47632e-24	2.10157e-20	1.02896
8625	Lamp5	Gad1_ENSMUSG00000070880	5.36694e-148	1.74157e-144	0.975424
8627	Lamp5	Gad2_ENSMUSG00000026787	2.86451e-249	9.29534e-246	1.3357
8676	Lamp5	Gap43_ENSMUSG00000047261	9.06365e-21	2.94115e-17	0.767741
8684	Lamp5	Garnl3_ENSMUSG00000038860	2.87089e-20	9.31603e-17	0.896045
8693	Lamp5	Gas7_ENSMUSG00000033066	2.88964e-86	9.37688e-83	1.36368
8705	Lamp5	Gatad2b_ENSMUSG00000042390	0.00117649	1	0.244598
8734	Lamp5	Gcc2_ENSMUSG00000038039	0.0442343	1	0.113219
8744	Lamp5	Gclm_ENSMUSG00000028124	0.0877719	1	0.116828
8758	Lamp5	Gdap1_ENSMUSG00000025777	4.95439e-22	1.6077e-18	0.623171
8759	Lamp5	Gdap1l1_ENSMUSG00000017943	0.184945	1	0.0688154
8761	Lamp5	Gde1_ENSMUSG00000033917	8.89313e-25	2.88582e-21	0.456164
8772	Lamp5	Gdi1_ENSMUSG00000015291	0.0788186	1	0.0536086
8803	Lamp5	Gfra4_ENSMUSG00000027316	9.55352e-06	0.0310012	0.329759
8815	Lamp5	Ggnbp2_ENSMUSG00000020530	0.106587	1	0.0833021
8910	Lamp5	Glod4_ENSMUSG00000017286	6.55372e-07	0.00212668	0.44365
8920	Lamp5	Glrx2_ENSMUSG00000018196	2.13703e-07	0.000693465	0.213807
8934	Lamp5	Glul_ENSMUSG00000026473	1.86616e-55	6.0557e-52	1.20236
8939	Lamp5	Glyr1_ENSMUSG00000022536	4.34975e-07	0.00141149	0.397594
8950	Lamp5	Gm10062_ENSMUSG00000059244	0.00609548	1	0.151745
8955	Lamp5	Gm10076_ENSMUSG00000060143	0.0021353	1	0.125758
8965	Lamp5	Gm10131_ENSMUSG00000063412	0.0492461	1	0.0490098
9184	Lamp5	Gm10845_ENSMUSG00000095959	2.40504e-05	0.0780434	0.158783
10111	Lamp5	Gm14305_ENSMUSG00000078878	1.56158e-07	0.000506733	0.350791
10119	Lamp5	Gm14326_ENSMUSG00000078862	0.0671168	1	0.119914
10142	Lamp5	Gm14418_ENSMUSG00000078867	0.0429938	1	0.135161
10147	Lamp5	Gm14435_ENSMUSG00000089951	0.016473	1	0.179975
10713	Lamp5	Gm16286_ENSMUSG00000024571	0.0618142	1	0.0928343
10800	Lamp5	Gm16702_ENSMUSG00000097796	0.0320241	1	0.105953
10832	Lamp5	Gm17018_ENSMUSG00000041035	3.87218e-05	0.125652	0.22533
11085	Lamp5	Gm20075_ENSMUSG00000114133	7.65197e-09	2.48306e-05	0.507708
11117	Lamp5	Gm20390_ENSMUSG00000091228	1.82148e-07	0.00059107	0.196568
11177	Lamp5	Gm20604_ENSMUSG00000041716	0.465949	1	0.00729924
11226	Lamp5	Gm20721_ENSMUSG00000090625	0.421007	1	0.0163864
11780	Lamp5	Gm26815_ENSMUSG00000097384	2.51611e-07	0.000816478	0.221211
13807	Lamp5	Gm3764_ENSMUSG00000097156	4.48773e-29	1.45627e-25	1.03278
14159	Lamp5	Gm4117_ENSMUSG00000089940	0.107954	1	0.0513629
14213	Lamp5	Gm42418_ENSMUSG00000098178	0.153768	1	0.0267439
14269	Lamp5	Gm42669_ENSMUSG00000106631	0.0388381	1	0.114641
14545	Lamp5	Gm43796_ENSMUSG00000107169	2.08704e-07	0.000677244	0.188195
14805	Lamp5	Gm45090_ENSMUSG00000108845	0.0224796	1	0.12165
14856	Lamp5	Gm45322_ENSMUSG00000110051	0.000585564	1	0.2032
15082	Lamp5	Gm46430_ENSMUSG00000113204	8.88624e-08	0.000288359	0.408552
15229	Lamp5	Gm47403_ENSMUSG00000111806	0.475266	1	0.00248072
15231	Lamp5	Gm47408_ENSMUSG00000114134	0.0410858	1	0.0896526
15240	Lamp5	Gm47428_ENSMUSG00000113311	1.85077e-27	6.00576e-24	0.444079
15645	Lamp5	Gm48610_ENSMUSG00000112505	0.000167893	0.544812	0.174089
15930	Lamp5	Gm49359_ENSMUSG00000113450	7.56702e-05	0.24555	0.240752
15990	Lamp5	Gm5148_ENSMUSG00000058174	4.13384e-25	1.34143e-21	0.978441
16301	Lamp5	Gm8186_ENSMUSG00000049124	1.00556e-07	0.000326303	0.215784
16466	Lamp5	Gmcl1_ENSMUSG00000001157	2.8026e-08	9.09443e-05	0.488092
16470	Lamp5	Gmfb_ENSMUSG00000062014	4.76459e-08	0.000154611	0.517028
16481	Lamp5	Gmps_ENSMUSG00000027823	6.94369e-06	0.0225323	0.315289
16482	Lamp5	Gna11_ENSMUSG00000034781	1.42503e-05	0.0462421	0.277156
16487	Lamp5	Gnai1_ENSMUSG00000057614	7.47167e-05	0.242456	0.278466
16491	Lamp5	Gnao1_ENSMUSG00000031748	3.01009e-16	9.76776e-13	0.323619
16492	Lamp5	Gnaq_ENSMUSG00000024639	0.0370874	1	0.131192
16498	Lamp5	Gnb1_ENSMUSG00000029064	2.46657e-07	0.000800402	0.190879
16500	Lamp5	Gnb2_ENSMUSG00000029713	0.0318062	1	0.0806979
16503	Lamp5	Gnb5_ENSMUSG00000032192	9.9491e-06	0.0322848	0.287704
16505	Lamp5	Gng10_ENSMUSG00000038607	7.59969e-29	2.4661e-25	0.911814
16509	Lamp5	Gng2_ENSMUSG00000043004	2.78557e-10	9.03917e-07	0.473309
16519	Lamp5	Gnl3_ENSMUSG00000042354	1.48085e-05	0.0480537	0.305764
16536	Lamp5	Golga7_ENSMUSG00000015341	3.21498e-06	0.0104326	0.375469
16538	Lamp5	Golgb1_ENSMUSG00000034243	0.244419	1	0.0426951
16544	Lamp5	Golt1b_ENSMUSG00000030245	0.0266221	1	0.148557
16545	Lamp5	Gon4l_ENSMUSG00000054199	0.0031229	1	0.169734
16550	Lamp5	Gorasp2_ENSMUSG00000014959	0.145246	1	0.0975342
16553	Lamp5	Got1_ENSMUSG00000025190	4.21517e-08	0.000136782	0.242759
16564	Lamp5	Gpalpp1_ENSMUSG00000022008	7.81248e-05	0.253515	0.227523
16578	Lamp5	Gpbp1_ENSMUSG00000032745	4.73979e-05	0.153806	0.340789
16586	Lamp5	Gpcpd1_ENSMUSG00000027346	5.86836e-15	1.90428e-11	0.486266
16594	Lamp5	Gpi1_ENSMUSG00000036427	0.000127418	0.413472	0.168235
16598	Lamp5	Gpm6a_ENSMUSG00000031517	3.14531e-13	1.02065e-09	0.249897
16599	Lamp5	Gpm6b_ENSMUSG00000031342	0.000134682	0.437043	0.317703
16600	Lamp5	Gpn1_ENSMUSG00000064037	0.0311432	1	0.167786
16608	Lamp5	Gpr12_ENSMUSG00000041468	1.19967e-54	3.89292e-51	1.63545
16687	Lamp5	Gps1_ENSMUSG00000025156	0.126339	1	0.0763659
16713	Lamp5	Grb2_ENSMUSG00000059923	0.158075	1	0.0599077
16727	Lamp5	Gria4_ENSMUSG00000025892	0.00103978	1	0.247766
16733	Lamp5	Grik2_ENSMUSG00000056073	4.90414e-30	1.59139e-26	1.056
16739	Lamp5	Grin2a_ENSMUSG00000059003	8.00372e-33	2.59721e-29	1.42738
16745	Lamp5	Grina_ENSMUSG00000022564	4.02034e-06	0.013046	0.153562
16751	Lamp5	Gripap1_ENSMUSG00000031153	0.274206	1	0.0539066
16755	Lamp5	Grk4_ENSMUSG00000052783	0.41357	1	0.0121347
16762	Lamp5	Grm5_ENSMUSG00000049583	2.35932e-39	7.65598e-36	0.785979
16768	Lamp5	Grpel1_ENSMUSG00000029198	0.00262447	1	0.118957
16788	Lamp5	Gsdme_ENSMUSG00000029821	0.289053	1	0.0469474
16794	Lamp5	Gsk3b_ENSMUSG00000022812	0.00518202	1	0.109012
16816	Lamp5	Gsto1_ENSMUSG00000025068	3.01317e-06	0.00977775	0.332275
16818	Lamp5	Gstp1_ENSMUSG00000060803	0.192771	1	0.0351898
16830	Lamp5	Gtf2a1_ENSMUSG00000020962	0.00668021	1	0.19646
16832	Lamp5	Gtf2a2_ENSMUSG00000033543	0.403579	1	0.0103715
16836	Lamp5	Gtf2f1_ENSMUSG00000002658	5.37594e-05	0.174449	0.326519
16842	Lamp5	Gtf2h5_ENSMUSG00000034345	3.1281e-21	1.01507e-17	0.309929
16843	Lamp5	Gtf2i_ENSMUSG00000060261	0.000355361	1	0.195559
16857	Lamp5	Gtpbp4_ENSMUSG00000021149	0.050795	1	0.102888
16879	Lamp5	Guk1_ENSMUSG00000020444	0.223121	1	0.0411727
16905	Lamp5	H1f0_ENSMUSG00000096210	7.68891e-05	0.249505	0.331209
16908	Lamp5	H1fx_ENSMUSG00000044927	9.54991e-23	3.09895e-19	0.517938
16946	Lamp5	H2afj_ENSMUSG00000060032	5.35625e-12	1.7381e-08	0.383482
16947	Lamp5	H2afv_ENSMUSG00000041126	0.000299969	0.9734	0.231778
16948	Lamp5	H2afx_ENSMUSG00000049932	0.0675359	1	0.119286
16971	Lamp5	H3f3a_ENSMUSG00000060743	1.81089e-45	5.87635e-42	0.554122
16973	Lamp5	H3f3b_ENSMUSG00000016559	1.43947e-09	4.67108e-06	0.162553
16982	Lamp5	Hacd3_ENSMUSG00000033629	0.243803	1	0.0570061
17000	Lamp5	Hapln1_ENSMUSG00000021613	1.17244e-153	3.80455e-150	3.61485
17006	Lamp5	Hars_ENSMUSG00000001380	0.0141496	1	0.173851
17045	Lamp5	Hcn1_ENSMUSG00000021730	5.83601e-06	0.0189379	0.410968
17056	Lamp5	Hdac2_ENSMUSG00000019777	2.62209e-05	0.0850868	0.292064
17057	Lamp5	Hdac3_ENSMUSG00000024454	0.0627272	1	0.128467
17063	Lamp5	Hdac9_ENSMUSG00000004698	2.787e-81	9.04381e-78	1.923
17066	Lamp5	Hddc3_ENSMUSG00000030532	0.356534	1	0.0311378
17069	Lamp5	Hdgfl2_ENSMUSG00000002833	0.245579	1	0.0639735
17070	Lamp5	Hdgfl3_ENSMUSG00000025104	0.367894	1	0.0183317
17089	Lamp5	Hectd4_ENSMUSG00000042744	1.2246e-09	3.97384e-06	0.422564
17106	Lamp5	Herc1_ENSMUSG00000038664	0.00106452	1	0.285804
17107	Lamp5	Herc2_ENSMUSG00000030451	0.00458976	1	0.203645
17108	Lamp5	Herc3_ENSMUSG00000029804	9.15146e-07	0.00296965	0.417328
17111	Lamp5	Herpud1_ENSMUSG00000031770	0.00077499	1	0.239628
17153	Lamp5	Higd1a_ENSMUSG00000038412	0.0127404	1	0.0590248
17157	Lamp5	Hikeshi_ENSMUSG00000062797	0.000309501	1	0.179166
17162	Lamp5	Hint2_ENSMUSG00000028470	0.00858089	1	0.113957
17166	Lamp5	Hipk1_ENSMUSG00000008730	4.40186e-06	0.014284	0.393108
17190	Lamp5	Hist1h2ap_ENSMUSG00000094777	1.27673e-34	4.143e-31	0.878735
17236	Lamp5	Hist3h2a_ENSMUSG00000078851	4.86074e-32	1.57731e-28	0.770894
17240	Lamp5	Hivep2_ENSMUSG00000015501	3.96094e-12	1.28532e-08	0.612931
17273	Lamp5	Hmgn2_ENSMUSG00000003038	0.0624441	1	0.0819615
17292	Lamp5	Hnrnpa0_ENSMUSG00000007836	0.0602602	1	0.11184
17293	Lamp5	Hnrnpa1_ENSMUSG00000046434	0.000105969	0.34387	0.180228
17294	Lamp5	Hnrnpa2b1_ENSMUSG00000004980	0.40776	1	0.00479663
17295	Lamp5	Hnrnpa3_ENSMUSG00000059005	0.0232999	1	0.0896649
17296	Lamp5	Hnrnpab_ENSMUSG00000020358	0.00376658	1	0.151329
17297	Lamp5	Hnrnpc_ENSMUSG00000060373	5.33492e-30	1.73118e-26	0.303239
17299	Lamp5	Hnrnpdl_ENSMUSG00000029328	0.197702	1	0.0545642
17302	Lamp5	Hnrnph2_ENSMUSG00000045427	3.22987e-08	0.000104809	0.238351
17304	Lamp5	Hnrnpk_ENSMUSG00000021546	3.65135e-05	0.118486	0.0980745
17305	Lamp5	Hnrnpl_ENSMUSG00000015165	0.0140328	1	0.103635
17307	Lamp5	Hnrnpm_ENSMUSG00000059208	0.00120007	1	0.2037
17308	Lamp5	Hnrnpr_ENSMUSG00000066037	0.000230876	0.749193	0.192522
17314	Lamp5	Homer2_ENSMUSG00000025813	7.79202e-87	2.52851e-83	2.27963
17319	Lamp5	Hook3_ENSMUSG00000037234	0.249302	1	0.0462939
17373	Lamp5	Hpca_ENSMUSG00000028785	1.51227e-46	4.90733e-43	1.04148
17375	Lamp5	Hpcal4_ENSMUSG00000046093	5.02829e-28	1.63168e-24	1.07744
17378	Lamp5	Hpf1_ENSMUSG00000038005	4.72643e-15	1.53373e-11	0.371914
17416	Lamp5	Hsbp1_ENSMUSG00000031839	6.63825e-15	2.15411e-11	0.149464
17423	Lamp5	Hsd17b12_ENSMUSG00000027195	1.45136e-13	4.70967e-10	0.583456
17451	Lamp5	Hsp90b1_ENSMUSG00000020048	0.000361013	1	0.118118
17460	Lamp5	Hspa4_ENSMUSG00000020361	0.0894742	1	0.11183
17462	Lamp5	Hspa5_ENSMUSG00000026864	0.407346	1	0.0142125
17463	Lamp5	Hspa8_ENSMUSG00000015656	0.0304	1	0.0519532
17464	Lamp5	Hspa9_ENSMUSG00000024359	0.0213097	1	0.147593
17475	Lamp5	Hspd1_ENSMUSG00000025980	0.0698914	1	0.0785858
17478	Lamp5	Hsph1_ENSMUSG00000029657	0.0398695	1	0.151541
17480	Lamp5	Htatsf1_ENSMUSG00000067873	0.0310812	1	0.181933
17503	Lamp5	Huwe1_ENSMUSG00000025261	0.0313728	1	0.134819
17515	Lamp5	Hypk_ENSMUSG00000027245	0.0329603	1	0.0623876
17528	Lamp5	Ica1_ENSMUSG00000062995	1.14014e-13	3.69977e-10	0.559067
17542	Lamp5	Id2_ENSMUSG00000020644	0	2.22507e-308	5.47969
17549	Lamp5	Idh3b_ENSMUSG00000027406	0.129422	1	0.0409835
17556	Lamp5	Ids_ENSMUSG00000035847	4.0542e-11	1.31559e-07	0.485879
17576	Lamp5	Ifi27_ENSMUSG00000064215	5.88801e-122	1.91066e-118	2.63153
17618	Lamp5	Ifngr2_ENSMUSG00000022965	2.4478e-22	7.9431e-19	0.952673
17630	Lamp5	Ift22_ENSMUSG00000007987	0.00092629	1	0.252166
17631	Lamp5	Ift27_ENSMUSG00000016637	0.0357328	1	0.15165
17633	Lamp5	Ift46_ENSMUSG00000002031	0.00503185	1	0.22943
17645	Lamp5	Igf1_ENSMUSG00000020053	3.10956e-16	1.00905e-12	0.794283
18063	Lamp5	Igsf11_ENSMUSG00000022790	1.22952e-111	3.98981e-108	1.72184
18076	Lamp5	Ik_ENSMUSG00000024474	0.00167957	1	0.171252
18174	Lamp5	Ilf2_ENSMUSG00000001016	0.000422554	1	0.181573
18177	Lamp5	Ilkap_ENSMUSG00000026309	0.00985169	1	0.182634
18180	Lamp5	Immp1l_ENSMUSG00000042670	3.10577e-11	1.00782e-07	0.453346
18182	Lamp5	Immt_ENSMUSG00000052337	0.156871	1	0.0757027
18185	Lamp5	Impa1_ENSMUSG00000027531	0.00127395	1	0.271564
18188	Lamp5	Impad1_ENSMUSG00000066324	0.142856	1	0.0731179
18232	Lamp5	Insig2_ENSMUSG00000003721	4.289e-05	0.139178	0.364411
18258	Lamp5	Ip6k1_ENSMUSG00000032594	0.344304	1	0.0328191
18327	Lamp5	Isca1_ENSMUSG00000044792	0.398656	1	0.0144845
18328	Lamp5	Isca2_ENSMUSG00000021241	0.00603325	1	0.108238
18343	Lamp5	Ist1_ENSMUSG00000031729	0.118889	1	0.105746
18347	Lamp5	Itch_ENSMUSG00000027598	0.421391	1	0.0178377
18348	Lamp5	Itfg1_ENSMUSG00000031703	7.67002e-07	0.00248892	0.286579
18389	Lamp5	Itm2b_ENSMUSG00000022108	9.20029e-39	2.9855e-35	0.38326
18390	Lamp5	Itm2c_ENSMUSG00000026223	5.67111e-09	1.84028e-05	0.292869
18391	Lamp5	Itpa_ENSMUSG00000074797	8.9558e-07	0.00290616	0.381847
18396	Lamp5	Itpr1_ENSMUSG00000030102	1.86126e-48	6.03978e-45	1.58191
18419	Lamp5	Jagn1_ENSMUSG00000051256	0.00254248	1	0.227772
18423	Lamp5	Jakmip1_ENSMUSG00000063646	0.00253139	1	0.256277
18434	Lamp5	Jdp2_ENSMUSG00000034271	9.042e-06	0.0293413	0.362153
18441	Lamp5	Jmjd8_ENSMUSG00000025736	0.000679719	1	0.270406
18448	Lamp5	Jph4_ENSMUSG00000022208	6.49436e-10	2.10742e-06	0.467285
18455	Lamp5	Jtb_ENSMUSG00000027937	1.5776e-12	5.11931e-09	0.43908
18463	Lamp5	Kalrn_ENSMUSG00000061751	1.00165e-24	3.25035e-21	0.97347
18475	Lamp5	Kars_ENSMUSG00000031948	0.00378494	1	0.236401
18496	Lamp5	Kbtbd4_ENSMUSG00000005505	0.00881561	1	0.189098
18514	Lamp5	Kcnb1_ENSMUSG00000050556	2.05229e-05	0.0665967	0.359498
18540	Lamp5	Kcnh7_ENSMUSG00000059742	1.736e-44	5.63331e-41	1.36184
18542	Lamp5	Kcnip1_ENSMUSG00000053519	0.0540344	1	0.133609
18583	Lamp5	Kcnn2_ENSMUSG00000054477	1.23855e-129	4.01911e-126	2.20891
18606	Lamp5	Kctd13_ENSMUSG00000030685	0.000143764	0.466516	0.252178
18609	Lamp5	Kctd16_ENSMUSG00000051401	1.30368e-85	4.23043e-82	1.79823
18620	Lamp5	Kctd6_ENSMUSG00000021752	3.45497e-207	1.12114e-203	2.49255
18640	Lamp5	Kdm5a_ENSMUSG00000030180	0.0257849	1	0.138
18659	Lamp5	Khdrbs1_ENSMUSG00000028790	0.498604	1	0.000277508
18661	Lamp5	Khdrbs3_ENSMUSG00000022332	1.80691e-30	5.86343e-27	0.737731
18665	Lamp5	Kidins220_ENSMUSG00000036333	1.56573e-58	5.08081e-55	1.18398
18678	Lamp5	Kif1a_ENSMUSG00000014602	0.0263632	1	0.07533
18679	Lamp5	Kif1b_ENSMUSG00000063077	8.10645e-06	0.0263054	0.176322
18680	Lamp5	Kif1bp_ENSMUSG00000036955	0.184617	1	0.0739051
18702	Lamp5	Kif5c_ENSMUSG00000026764	5.75836e-39	1.86859e-35	0.570409
18706	Lamp5	Kifap3_ENSMUSG00000026585	0.0894	1	0.0466062
18708	Lamp5	Kifc2_ENSMUSG00000004187	0.000596909	1	0.306056
18721	Lamp5	Kit_ENSMUSG00000005672	6.63275e-131	2.15233e-127	3.5892
18746	Lamp5	Klf9_ENSMUSG00000033863	5.57068e-15	1.80769e-11	0.677643
18750	Lamp5	Klhdc3_ENSMUSG00000063576	0.000685949	1	0.248575
18769	Lamp5	Klhl24_ENSMUSG00000062901	0.00120794	1	0.266095
18778	Lamp5	Klhl33_ENSMUSG00000090799	8.45797e-32	2.74461e-28	1.06899
18790	Lamp5	Klhl7_ENSMUSG00000028986	0.00112878	1	0.300297
18792	Lamp5	Klhl9_ENSMUSG00000070923	0.458719	1	0.00847596
18850	Lamp5	Kmt2d_ENSMUSG00000048154	0.00222934	1	0.164292
18851	Lamp5	Kmt2e_ENSMUSG00000029004	0.000411217	1	0.228211
18863	Lamp5	Kpna1_ENSMUSG00000022905	1.55713e-07	0.000505288	0.464456
18866	Lamp5	Kpna4_ENSMUSG00000027782	2.96398e-09	9.6181e-06	0.512725
18872	Lamp5	Kras_ENSMUSG00000030265	0.1539	1	0.0655066
18878	Lamp5	Krit1_ENSMUSG00000000600	2.96324e-08	9.61571e-05	0.309359
18880	Lamp5	Krt10_ENSMUSG00000019761	1.79686e-05	0.058308	0.266428
18889	Lamp5	Krt1_ENSMUSG00000046834	2.31784e-68	7.52139e-65	1.50818
18990	Lamp5	Krtcap2_ENSMUSG00000042747	0.148011	1	0.0429222
18996	Lamp5	Ktn1_ENSMUSG00000021843	0.35133	1	0.0209801
19030	Lamp5	Lamp1_ENSMUSG00000031447	1.96282e-17	6.36935e-14	0.523663
19033	Lamp5	Lamp5_ENSMUSG00000027270	2.45873e-212	7.97857e-209	6.62133
19034	Lamp5	Lamtor1_ENSMUSG00000030842	0.000131829	0.427784	0.186593
19036	Lamp5	Lamtor3_ENSMUSG00000091512	0.0183331	1	0.131385
19039	Lamp5	Lancl1_ENSMUSG00000026000	0.00285792	1	0.106155
19044	Lamp5	Laptm4a_ENSMUSG00000020585	0.0740178	1	0.0811803
19049	Lamp5	Larp1_ENSMUSG00000037331	0.162797	1	0.0783168
19099	Lamp5	Lcmt1_ENSMUSG00000030763	4.84533e-05	0.157231	0.282773
19121	Lamp5	Ldha_ENSMUSG00000063229	1.5567e-43	5.05149e-40	0.857879
19151	Lamp5	Leprotl1_ENSMUSG00000031513	2.53317e-09	8.22013e-06	0.552619
19152	Lamp5	Letm1_ENSMUSG00000005299	0.134437	1	0.106989
19167	Lamp5	Lgi1_ENSMUSG00000067242	1.93591e-93	6.28203e-90	1.39054
19168	Lamp5	Lgi2_ENSMUSG00000039252	2.92913e-10	9.50502e-07	0.552251
19173	Lamp5	Lgr5_ENSMUSG00000020140	9.10071e-27	2.95318e-23	0.63363
19194	Lamp5	Lias_ENSMUSG00000029199	0.00043136	1	0.291804
19216	Lamp5	Lin37_ENSMUSG00000036845	5.43757e-11	1.76449e-07	0.479222
19220	Lamp5	Lin7b_ENSMUSG00000003872	0.00813058	1	0.175806
19230	Lamp5	Lipe_ENSMUSG00000003123	2.02344e-05	0.0656605	0.214649
19256	Lamp5	Lman2l_ENSMUSG00000001143	1.90461e-14	6.18047e-11	0.692443
19259	Lamp5	Lmbrd1_ENSMUSG00000073725	9.54356e-16	3.09689e-12	0.491446
19260	Lamp5	Lmbrd2_ENSMUSG00000039704	3.52602e-07	0.00114419	0.478357
19271	Lamp5	Lmo2_ENSMUSG00000032698	4.05387e-117	1.31548e-113	2.37219
19286	Lamp5	Lnpep_ENSMUSG00000023845	0.180621	1	0.0822639
19287	Lamp5	Lnpk_ENSMUSG00000009207	0.338324	1	0.0368338
19294	Lamp5	Lonrf2_ENSMUSG00000048814	0.155533	1	0.0678775
19347	Lamp5	Lrp11_ENSMUSG00000019796	0.0879972	1	0.133176
19349	Lamp5	Lrp1_ENSMUSG00000040249	0.085742	1	0.116378
19360	Lamp5	Lrpap1_ENSMUSG00000029103	0.167964	1	0.042152
19408	Lamp5	Lrrc58_ENSMUSG00000034158	0.00108925	1	0.239734
19434	Lamp5	Lrrfip1_ENSMUSG00000026305	0.00518327	1	0.21784
19448	Lamp5	Lrrtm3_ENSMUSG00000042846	2.86168e-13	9.28614e-10	0.727142
19458	Lamp5	Lsm12_ENSMUSG00000020922	0.291674	1	0.044566
19461	Lamp5	Lsm1_ENSMUSG00000037296	0.0945121	1	0.0860337
19463	Lamp5	Lsm3_ENSMUSG00000034192	1.58569e-21	5.14557e-18	0.590807
19465	Lamp5	Lsm5_ENSMUSG00000091625	0.000424578	1	0.219166
19466	Lamp5	Lsm6_ENSMUSG00000031683	0.00055424	1	0.165208
19467	Lamp5	Lsm7_ENSMUSG00000035215	5.79776e-05	0.188137	0.116445
19468	Lamp5	Lsm8_ENSMUSG00000044155	0.00315193	1	0.197082
19490	Lamp5	Luc7l2_ENSMUSG00000029823	0.00847272	1	0.145746
19491	Lamp5	Luc7l3_ENSMUSG00000020863	1.06522e-17	3.45665e-14	0.354187
19492	Lamp5	Luc7l_ENSMUSG00000024188	0.336862	1	0.0339395
19514	Lamp5	Ly6h_ENSMUSG00000022577	0.000449816	1	0.0953382
19539	Lamp5	Lyrm1_ENSMUSG00000030922	1.50102e-05	0.048708	0.388804
19540	Lamp5	Lyrm2_ENSMUSG00000045854	4.88736e-15	1.58595e-11	0.534572
19558	Lamp5	Lztfl1_ENSMUSG00000025245	4.80567e-12	1.55944e-08	0.495601
19585	Lamp5	Maf1_ENSMUSG00000022553	3.54333e-05	0.114981	0.298594
19586	Lamp5	Maf_ENSMUSG00000055435	3.91001e-24	1.2688e-20	0.629581
19608	Lamp5	Maged1_ENSMUSG00000025151	2.68624e-13	8.71684e-10	0.31693
19610	Lamp5	Magee1_ENSMUSG00000031227	0.452734	1	0.00901278
19614	Lamp5	Magi1_ENSMUSG00000045095	2.52229e-10	8.18484e-07	0.406867
19618	Lamp5	Magoh_ENSMUSG00000028609	0.000257108	0.834317	0.209019
19621	Lamp5	Maip1_ENSMUSG00000025971	0.324584	1	0.0335337
19625	Lamp5	Mal2_ENSMUSG00000024479	9.69709e-26	3.14671e-22	0.920377
19639	Lamp5	Man1a2_ENSMUSG00000008763	1.04661e-19	3.39623e-16	0.773145
19653	Lamp5	Manf_ENSMUSG00000032575	7.46761e-11	2.42324e-07	0.343381
19660	Lamp5	Map1a_ENSMUSG00000027254	1.57761e-15	5.11934e-12	0.544303
19663	Lamp5	Map1lc3b_ENSMUSG00000031812	0.00804624	1	0.0735877
19665	Lamp5	Map2_ENSMUSG00000015222	0.230651	1	0.0416246
19666	Lamp5	Map2k1_ENSMUSG00000004936	3.09647e-44	1.0048e-40	1.37105
19670	Lamp5	Map2k4_ENSMUSG00000033352	0.182466	1	0.0749974
19705	Lamp5	Map9_ENSMUSG00000033900	0.0333871	1	0.156513
19706	Lamp5	Mapk10_ENSMUSG00000046709	4.11253e-11	1.33452e-07	0.36036
19712	Lamp5	Mapk1_ENSMUSG00000063358	0.00775445	1	0.107422
19715	Lamp5	Mapk3_ENSMUSG00000063065	3.73497e-58	1.212e-54	1.47881
19719	Lamp5	Mapk8_ENSMUSG00000021936	2.93586e-07	0.000952688	0.424114
19722	Lamp5	Mapk8ip3_ENSMUSG00000024163	0.485197	1	0.00242252
19723	Lamp5	Mapk9_ENSMUSG00000020366	3.54965e-06	0.0115186	0.353841
19729	Lamp5	Mapre1_ENSMUSG00000027479	0.175703	1	0.0862964
19730	Lamp5	Mapre2_ENSMUSG00000024277	0.00455825	1	0.172046
19738	Lamp5	March2_ENSMUSG00000079557	0.000139958	0.454164	0.320276
19741	Lamp5	March5_ENSMUSG00000023307	0.0951712	1	0.113989
19742	Lamp5	March6_ENSMUSG00000039100	0.0577571	1	0.127979
19747	Lamp5	Marcksl1_ENSMUSG00000047945	1.6973e-85	5.50773e-82	1.6164
19752	Lamp5	Mark3_ENSMUSG00000007411	0.0781151	1	0.125472
19755	Lamp5	Mars_ENSMUSG00000040354	0.00160737	1	0.280965
19769	Lamp5	Mat2b_ENSMUSG00000042032	2.10114e-40	6.81819e-37	0.799558
19770	Lamp5	Matk_ENSMUSG00000004933	0.26432	1	0.0469681
19775	Lamp5	Matr3_ENSMUSG00000037236	1.24746e-05	0.0404802	0.158638
19795	Lamp5	Mblac2_ENSMUSG00000051098	0.142127	1	0.0896331
19797	Lamp5	Mbnl2_ENSMUSG00000022139	0.000326753	1	0.232817
19822	Lamp5	Mcfd2_ENSMUSG00000024150	2.07369e-07	0.000672911	0.472496
19838	Lamp5	Mcoln1_ENSMUSG00000004567	2.77469e-05	0.0900386	0.317703
19852	Lamp5	Mcts1_ENSMUSG00000000355	9.46659e-06	0.0307191	0.192951
19875	Lamp5	Mea1_ENSMUSG00000002768	0.231924	1	0.0274236
19876	Lamp5	Meaf6_ENSMUSG00000028863	0.00256467	1	0.161269
19881	Lamp5	Med10_ENSMUSG00000021598	2.85267e-32	9.25691e-29	0.828755
19886	Lamp5	Med13l_ENSMUSG00000018076	1.86875e-27	6.06409e-24	0.815619
19892	Lamp5	Med19_ENSMUSG00000027080	0.000759179	1	0.219617
19893	Lamp5	Med1_ENSMUSG00000018160	0.0141571	1	0.161737
19895	Lamp5	Med21_ENSMUSG00000030291	0.21736	1	0.0437152
19899	Lamp5	Med25_ENSMUSG00000002968	0.147251	1	0.0822473
19902	Lamp5	Med28_ENSMUSG00000015804	2.24602e-07	0.000728834	0.173087
19910	Lamp5	Med9_ENSMUSG00000061650	1.68588e-07	0.000547067	0.405247
19913	Lamp5	Mef2a_ENSMUSG00000030557	6.03032e-17	1.95684e-13	0.557089
19915	Lamp5	Mef2c_ENSMUSG00000005583	1.24318e-15	4.03411e-12	0.432649
19951	Lamp5	Metap2_ENSMUSG00000036112	0.291267	1	0.0339509
19967	Lamp5	Mettl23_ENSMUSG00000090266	6.27828e-13	2.0373e-09	0.666043
19973	Lamp5	Mettl3_ENSMUSG00000022160	0.435626	1	0.0121035
19977	Lamp5	Mettl6_ENSMUSG00000021891	0.00637935	1	0.21153
19983	Lamp5	Mettl9_ENSMUSG00000030876	0.00935036	1	0.202501
19989	Lamp5	Mfap1b_ENSMUSG00000048222	0.00127812	1	0.205887
20013	Lamp5	Mfsd4a_ENSMUSG00000059149	5.30498e-36	1.72147e-32	1.27727
20038	Lamp5	Mgea5_ENSMUSG00000025220	0.00097811	1	0.276561
20040	Lamp5	Mgll_ENSMUSG00000033174	1.56282e-46	5.07136e-43	1.06366
20044	Lamp5	Mgrn1_ENSMUSG00000022517	0.0300752	1	0.17472
20047	Lamp5	Mgst3_ENSMUSG00000026688	0.162462	1	0.0480855
20049	Lamp5	Mia2_ENSMUSG00000021000	0.310086	1	0.0420919
20053	Lamp5	Mib1_ENSMUSG00000024294	0.0040641	1	0.244416
20056	Lamp5	Mical2_ENSMUSG00000038244	4.27854e-06	0.0138838	0.431885
20063	Lamp5	Micu3_ENSMUSG00000039478	5.66247e-13	1.83747e-09	0.356058
20070	Lamp5	Mien1_ENSMUSG00000002580	0.184862	1	0.0373082
20075	Lamp5	Mif_ENSMUSG00000033307	0.144538	1	0.0294717
20083	Lamp5	Mindy2_ENSMUSG00000042444	6.01745e-44	1.95266e-40	1.15475
20097	Lamp5	Mir124a-1hg_ENSMUSG00000097545	7.17061e-22	2.32686e-18	0.601094
20114	Lamp5	Mkks_ENSMUSG00000027274	0.000113106	0.367028	0.339083
20116	Lamp5	Mkl2_ENSMUSG00000009569	1.22687e-13	3.98121e-10	0.57457
20117	Lamp5	Mkln1_ENSMUSG00000025609	0.0246728	1	0.150197
20121	Lamp5	Mkrn1_ENSMUSG00000029922	0.466024	1	0.00721244
20131	Lamp5	Mlf2_ENSMUSG00000030120	0.311384	1	0.0191688
20137	Lamp5	Mllt11_ENSMUSG00000053192	8.34578e-11	2.7082e-07	0.237111
20150	Lamp5	Mmadhc_ENSMUSG00000026766	0.00112912	1	0.271034
20164	Lamp5	Mmp17_ENSMUSG00000029436	6.63481e-179	2.153e-175	3.27917
20183	Lamp5	Mn1_ENSMUSG00000070576	3.7681e-07	0.00122275	0.279788
20216	Lamp5	Morf4l1_ENSMUSG00000062270	1.04632e-19	3.39532e-16	0.22524
20217	Lamp5	Morf4l2_ENSMUSG00000031422	0.0786409	1	0.044081
20234	Lamp5	Mpdu1_ENSMUSG00000018761	0.186819	1	0.0774007
20240	Lamp5	Mphosph8_ENSMUSG00000079184	0.0060362	1	0.131144
20258	Lamp5	Mprip_ENSMUSG00000005417	0.21224	1	0.0658919
20262	Lamp5	Mpv17_ENSMUSG00000107283	0.00115087	1	0.191818
20264	Lamp5	Mpv17l_ENSMUSG00000022679	1.00856e-08	3.27277e-05	0.482188
20316	Lamp5	Mrpl10_ENSMUSG00000001445	0.00092266	1	0.276418
20317	Lamp5	Mrpl11_ENSMUSG00000024902	0.00717542	1	0.127674
20318	Lamp5	Mrpl12_ENSMUSG00000039640	0.414672	1	0.0101052
20319	Lamp5	Mrpl13_ENSMUSG00000022370	7.19498e-06	0.0233477	0.151831
20320	Lamp5	Mrpl14_ENSMUSG00000023939	0.39167	1	0.0141626
20323	Lamp5	Mrpl17_ENSMUSG00000030879	3.43118e-06	0.0111342	0.300529
20329	Lamp5	Mrpl22_ENSMUSG00000020514	0.000243641	0.790614	0.229478
20331	Lamp5	Mrpl24_ENSMUSG00000019710	2.31092e-08	7.49893e-05	0.409361
20332	Lamp5	Mrpl27_ENSMUSG00000024414	0.0768412	1	0.0488497
20333	Lamp5	Mrpl28_ENSMUSG00000024181	0.154287	1	0.0564532
20335	Lamp5	Mrpl30_ENSMUSG00000026087	0.144387	1	0.0433362
20336	Lamp5	Mrpl32_ENSMUSG00000015672	0.215116	1	0.0520634
20339	Lamp5	Mrpl35_ENSMUSG00000052962	6.5758e-06	0.0213385	0.305294
20340	Lamp5	Mrpl36_ENSMUSG00000021607	0.197703	1	0.0578193
20343	Lamp5	Mrpl39_ENSMUSG00000022889	1.61866e-16	5.25256e-13	0.617072
20345	Lamp5	Mrpl40_ENSMUSG00000022706	0.38087	1	0.0211919
20350	Lamp5	Mrpl45_ENSMUSG00000018882	0.00447047	1	0.21221
20354	Lamp5	Mrpl49_ENSMUSG00000007338	0.00918203	1	0.203925
20356	Lamp5	Mrpl50_ENSMUSG00000044018	8.59026e-05	0.278754	0.318853
20358	Lamp5	Mrpl52_ENSMUSG00000010406	6.48434e-05	0.210417	0.168552
20359	Lamp5	Mrpl53_ENSMUSG00000030037	0.432997	1	0.00761624
20361	Lamp5	Mrpl55_ENSMUSG00000036860	0.38971	1	0.0159358
20362	Lamp5	Mrpl57_ENSMUSG00000021967	0.0108325	1	0.125573
20366	Lamp5	Mrps11_ENSMUSG00000030611	0.304447	1	0.032843
20367	Lamp5	Mrps12_ENSMUSG00000045948	0.123028	1	0.0444161
20369	Lamp5	Mrps15_ENSMUSG00000028861	0.420705	1	0.0124702
20371	Lamp5	Mrps17_ENSMUSG00000034211	4.08757e-10	1.32642e-06	0.313605
20372	Lamp5	Mrps18a_ENSMUSG00000023967	0.316644	1	0.0210548
20373	Lamp5	Mrps18b_ENSMUSG00000024436	0.0224988	1	0.16792
20374	Lamp5	Mrps18c_ENSMUSG00000016833	1.24431e-09	4.03778e-06	0.277071
20379	Lamp5	Mrps25_ENSMUSG00000014551	8.50097e-06	0.0275856	0.274937
20380	Lamp5	Mrps26_ENSMUSG00000037740	0.141459	1	0.0569023
20386	Lamp5	Mrps33_ENSMUSG00000029918	0.162948	1	0.030489
20387	Lamp5	Mrps34_ENSMUSG00000038880	0.253611	1	0.0359669
20392	Lamp5	Mrps7_ENSMUSG00000046756	0.0206743	1	0.141698
20396	Lamp5	Mrto4_ENSMUSG00000028741	1.84753e-09	5.99525e-06	0.410494
20420	Lamp5	Msantd4_ENSMUSG00000041124	0.15299	1	0.0948995
20429	Lamp5	Msi2_ENSMUSG00000069769	0.0124764	1	0.166577
20430	Lamp5	Msl1_ENSMUSG00000052915	0.180057	1	0.0802011
20437	Lamp5	Msmo1_ENSMUSG00000031604	0.314025	1	0.0463845
20464	Lamp5	Mtch2_ENSMUSG00000027282	0.044011	1	0.0928043
20471	Lamp5	Mterf3_ENSMUSG00000021519	8.40171e-05	0.272635	0.236106
20476	Lamp5	Mtfp1_ENSMUSG00000004748	1.93229e-20	6.27028e-17	0.55004
20490	Lamp5	Mtif2_ENSMUSG00000020459	0.0648645	1	0.12418
20509	Lamp5	Mtpn_ENSMUSG00000029840	1.08776e-11	3.52979e-08	0.492745
20521	Lamp5	Mtx2_ENSMUSG00000027099	8.42314e-07	0.00273331	0.261389
20602	Lamp5	Mydgf_ENSMUSG00000019579	0.000343692	1	0.203259
20603	Lamp5	Myef2_ENSMUSG00000027201	0.0740237	1	0.103728
20624	Lamp5	Myl12b_ENSMUSG00000034868	1.75829e-14	5.70564e-11	0.193213
20686	Lamp5	Mysm1_ENSMUSG00000062627	0.000629501	1	0.277437
20692	Lamp5	Mzt1_ENSMUSG00000033186	0.0934092	1	0.0781128
20693	Lamp5	Mzt2_ENSMUSG00000022671	5.48302e-18	1.77924e-14	0.601188
20697	Lamp5	N4bp2l2_ENSMUSG00000029655	0.030462	1	0.129565
20700	Lamp5	Naa10_ENSMUSG00000031388	0.00974262	1	0.172276
20702	Lamp5	Naa15_ENSMUSG00000063273	0.200435	1	0.0746737
20719	Lamp5	Nabp2_ENSMUSG00000025374	0.0153186	1	0.118797
20720	Lamp5	Naca_ENSMUSG00000061315	7.12183e-05	0.231103	0.0852
20727	Lamp5	Nae1_ENSMUSG00000031878	0.0978546	1	0.104796
20730	Lamp5	Nagk_ENSMUSG00000034744	0.000912241	1	0.198135
20739	Lamp5	Nalcn_ENSMUSG00000000197	7.94327e-20	2.57759e-16	0.893126
20748	Lamp5	Nap1l2_ENSMUSG00000082229	0.05948	1	0.10526
20752	Lamp5	Napa_ENSMUSG00000006024	9.10895e-05	0.295585	0.133894
20753	Lamp5	Napb_ENSMUSG00000027438	0.000950323	1	0.154917
20762	Lamp5	Nasp_ENSMUSG00000028693	6.66027e-07	0.00216126	0.410584
20764	Lamp5	Nat14_ENSMUSG00000035285	5.0695e-06	0.0164505	0.325474
20781	Lamp5	Nav2_ENSMUSG00000052512	1.23122e-19	3.99531e-16	0.764072
20782	Lamp5	Nav3_ENSMUSG00000020181	1.27861e-58	4.14909e-55	1.28684
20793	Lamp5	Ncald_ENSMUSG00000051359	2.78424e-15	9.03485e-12	0.482864
20796	Lamp5	Ncan_ENSMUSG00000002341	9.76524e-17	3.16882e-13	0.567981
20804	Lamp5	Ncbp2_ENSMUSG00000022774	0.0281606	1	0.170857
20807	Lamp5	Ncdn_ENSMUSG00000028833	2.75437e-26	8.93792e-23	0.601112
20814	Lamp5	Nckap1_ENSMUSG00000027002	0.0728095	1	0.110124
20820	Lamp5	Ncl_ENSMUSG00000026234	1.86317e-05	0.0604597	0.129991
20823	Lamp5	Ncoa1_ENSMUSG00000020647	2.58782e-06	0.00839746	0.324329
20829	Lamp5	Ncoa7_ENSMUSG00000039697	0.0973586	1	0.0938922
20830	Lamp5	Ncor1_ENSMUSG00000018501	1.0907e-08	3.53931e-05	0.23882
20838	Lamp5	Ndel1_ENSMUSG00000018736	0.495924	1	0.000960461
20839	Lamp5	Ndfip1_ENSMUSG00000024425	0.368839	1	0.010918
20847	Lamp5	Ndrg3_ENSMUSG00000027634	1.72675e-20	5.6033e-17	0.455814
20848	Lamp5	Ndrg4_ENSMUSG00000036564	0.0848878	1	0.0437195
20857	Lamp5	Ndufa1_ENSMUSG00000016427	0.111161	1	0.0351964
20860	Lamp5	Ndufa4_ENSMUSG00000029632	0.00805971	1	0.0700451
20866	Lamp5	Ndufa9_ENSMUSG00000000399	0.199082	1	0.0319365
20870	Lamp5	Ndufaf3_ENSMUSG00000070283	0.305765	1	0.0274607
20871	Lamp5	Ndufaf4_ENSMUSG00000028261	0.00422951	1	0.195022
20872	Lamp5	Ndufaf5_ENSMUSG00000027384	0.258835	1	0.0451799
20874	Lamp5	Ndufaf7_ENSMUSG00000024082	1.51235e-07	0.000490757	0.360478
20875	Lamp5	Ndufaf8_ENSMUSG00000078572	1.69433e-07	0.00054981	0.328775
20888	Lamp5	Ndufs1_ENSMUSG00000025968	0.470062	1	0.00603885
20902	Lamp5	Necab1_ENSMUSG00000040536	5.17188e-87	1.67827e-83	2.53144
20912	Lamp5	Nedd4_ENSMUSG00000032216	2.88663e-05	0.0936711	0.222648
20941	Lamp5	Nemf_ENSMUSG00000020982	0.0129277	1	0.10031
20985	Lamp5	Nfia_ENSMUSG00000028565	4.89056e-57	1.58699e-53	1.40026
20986	Lamp5	Nfib_ENSMUSG00000008575	0	2.22507e-308	3.37135
20989	Lamp5	Nfix_ENSMUSG00000001911	6.04755e-308	1.96243e-304	3.24818
21001	Lamp5	Nfx1_ENSMUSG00000028423	0.000702734	1	0.23853
21009	Lamp5	Ngf_ENSMUSG00000027859	7.23254e-113	2.34696e-109	2.51879
21013	Lamp5	Ngrn_ENSMUSG00000047084	2.6082e-05	0.084636	0.350428
21021	Lamp5	Nhp2_ENSMUSG00000001056	0.000105282	0.341641	0.294852
21025	Lamp5	Nicn1_ENSMUSG00000032606	3.05863e-15	9.92525e-12	0.509545
21028	Lamp5	Nif3l1_ENSMUSG00000026036	0.020776	1	0.1904
21035	Lamp5	Nip7_ENSMUSG00000031917	5.45744e-08	0.000177094	0.347307
21039	Lamp5	Nipal2_ENSMUSG00000038879	0.273454	1	0.0364556
21047	Lamp5	Nisch_ENSMUSG00000021910	0.00042109	1	0.199538
21059	Lamp5	Nkiras1_ENSMUSG00000021772	0.0989047	1	0.0459492
21082	Lamp5	Nlgn3_ENSMUSG00000031302	0.00942487	1	0.208623
21108	Lamp5	Nmd3_ENSMUSG00000027787	0.0118784	1	0.217251
21110	Lamp5	Nme2_ENSMUSG00000020857	2.54768e-08	8.26723e-05	0.232331
21120	Lamp5	Nmnat2_ENSMUSG00000042751	4.048e-54	1.31358e-50	0.775149
21126	Lamp5	Nmt1_ENSMUSG00000020936	0.183999	1	0.053598
21127	Lamp5	Nmt2_ENSMUSG00000026643	1.87187e-44	6.07421e-41	0.700978
21135	Lamp5	Noa1_ENSMUSG00000036285	0.0910236	1	0.114668
21141	Lamp5	Noct_ENSMUSG00000023087	0.1265	1	0.0504678
21153	Lamp5	Nol7_ENSMUSG00000063200	0.0776256	1	0.0557201
21159	Lamp5	Nono_ENSMUSG00000031311	0.00328831	1	0.224648
21162	Lamp5	Nop16_ENSMUSG00000025869	3.92772e-08	0.000127455	0.437822
21230	Lamp5	Nptn_ENSMUSG00000032336	1.10249e-07	0.000357757	0.148737
21241	Lamp5	Npy_ENSMUSG00000029819	2.34909e-142	7.6228e-139	5.1509
21259	Lamp5	Nr2f1_ENSMUSG00000069171	1.91526e-23	6.21503e-20	0.822706
21277	Lamp5	Nrbp1_ENSMUSG00000029148	0.112576	1	0.112342
21280	Lamp5	Nrd1_ENSMUSG00000053510	0.000928868	1	0.272823
21289	Lamp5	Nrgn_ENSMUSG00000053310	1.06825e-142	3.46648e-139	2.69094
21292	Lamp5	Nrip3_ENSMUSG00000034825	0.00515839	1	0.262439
21302	Lamp5	Nrsn1_ENSMUSG00000048978	0.000296701	0.962795	0.239167
21303	Lamp5	Nrsn2_ENSMUSG00000059361	0.136907	1	0.105362
21309	Lamp5	Nsd1_ENSMUSG00000021488	0.063715	1	0.100064
21313	Lamp5	Nsf_ENSMUSG00000034187	2.50027e-09	8.11338e-06	0.220802
21316	Lamp5	Nsg2_ENSMUSG00000020297	8.84068e-35	2.8688e-31	0.491654
21335	Lamp5	Nt5c3b_ENSMUSG00000017176	8.83175e-16	2.8659e-12	0.635656
21336	Lamp5	Nt5c_ENSMUSG00000020736	0.0414804	1	0.137142
21341	Lamp5	Nt5m_ENSMUSG00000032615	0.328869	1	0.0353401
21355	Lamp5	Ntrk2_ENSMUSG00000055254	1.10502e-07	0.000358579	0.280781
21362	Lamp5	Nub1_ENSMUSG00000028954	0.208555	1	0.0726343
21368	Lamp5	Nucks1_ENSMUSG00000026434	1.61029e-13	5.2254e-10	0.290448
21381	Lamp5	Nudt16l1_ENSMUSG00000022516	8.79015e-11	2.8524e-07	0.494896
21384	Lamp5	Nudt19_ENSMUSG00000034875	0.0296039	1	0.135834
21386	Lamp5	Nudt21_ENSMUSG00000031754	0.00262129	1	0.217247
21389	Lamp5	Nudt3_ENSMUSG00000024213	0.00852174	1	0.14981
21391	Lamp5	Nudt5_ENSMUSG00000025817	0.0498543	1	0.141905
21396	Lamp5	Nudt9_ENSMUSG00000029310	0.421191	1	0.016292
21431	Lamp5	Nutf2-ps1_ENSMUSG00000071497	2.67602e-05	0.0868369	0.211828
21432	Lamp5	Nutf2_ENSMUSG00000008450	5.10259e-09	1.65579e-05	0.325219
21435	Lamp5	Nvl_ENSMUSG00000026516	0.0175531	1	0.156801
21438	Lamp5	Nxf1_ENSMUSG00000010097	0.00115209	1	0.168575
21456	Lamp5	Nyap2_ENSMUSG00000054976	7.17206e-123	2.32733e-119	3.00364
21495	Lamp5	Ociad1_ENSMUSG00000029152	0.184642	1	0.0328616
21496	Lamp5	Ociad2_ENSMUSG00000029153	1.61226e-22	5.23179e-19	0.956744
21520	Lamp5	Ogfrl1_ENSMUSG00000026158	3.20626e-95	1.04043e-91	1.68016
21527	Lamp5	Ola1_ENSMUSG00000027108	1.12771e-06	0.00365942	0.300254
21529	Lamp5	Olfm1_ENSMUSG00000026833	1.31645e-105	4.27187e-102	0.736215
21627	Lamp5	Olfr1116_ENSMUSG00000070855	0.381503	1	0.0148793
21802	Lamp5	Olfr1307_ENSMUSG00000094747	0.174648	1	0.0413229
21996	Lamp5	Olfr161_ENSMUSG00000051003	0.147268	1	0.0523035
22371	Lamp5	Olfr639_ENSMUSG00000066263	0.470875	1	0.00409033
22599	Lamp5	Olfr907_ENSMUSG00000094810	0.000191777	0.622316	0.145279
22679	Lamp5	Omg_ENSMUSG00000049612	1.13866e-11	3.69497e-08	0.424558
22717	Lamp5	Orc3_ENSMUSG00000040044	3.80564e-05	0.123493	0.403328
22718	Lamp5	Orc4_ENSMUSG00000026761	0.00932902	1	0.210251
22720	Lamp5	Orc6_ENSMUSG00000031697	1.85257e-23	6.01159e-20	0.825488
22727	Lamp5	Os9_ENSMUSG00000040462	4.27653e-07	0.00138773	0.427912
22738	Lamp5	Osbpl8_ENSMUSG00000020189	1.57737e-62	5.11858e-59	1.19582
22743	Lamp5	Osgep_ENSMUSG00000006289	1.72394e-36	5.59418e-33	1.0962
22752	Lamp5	Ostc_ENSMUSG00000041084	0.027354	1	0.0983966
22776	Lamp5	Otud6b_ENSMUSG00000040550	4.97793e-07	0.00161534	0.464754
22790	Lamp5	Oxct1_ENSMUSG00000022186	7.61791e-18	2.47201e-14	0.386435
22825	Lamp5	P4htm_ENSMUSG00000006675	0.216076	1	0.0696756
22827	Lamp5	Pabpc1_ENSMUSG00000022283	0.313727	1	0.0375801
22848	Lamp5	Pafah1b1_ENSMUSG00000020745	0.415214	1	0.00947709
22849	Lamp5	Pafah1b2_ENSMUSG00000003131	0.00619955	1	0.161786
22857	Lamp5	Paip1_ENSMUSG00000025451	0.260738	1	0.0471154
22859	Lamp5	Paip2b_ENSMUSG00000045896	0.00782038	1	0.204458
22860	Lamp5	Pak1_ENSMUSG00000030774	0.000499989	1	0.252381
22861	Lamp5	Pak1ip1_ENSMUSG00000038683	0.0055326	1	0.208791
22862	Lamp5	Pak2_ENSMUSG00000022781	0.00153114	1	0.196979
22875	Lamp5	Pam16_ENSMUSG00000014301	5.52358e-07	0.0017924	0.269275
22894	Lamp5	Papola_ENSMUSG00000021111	6.42546e-05	0.208506	0.223965
22920	Lamp5	Parm1_ENSMUSG00000034981	1.21406e-134	3.93963e-131	2.57425
22963	Lamp5	Paxx_ENSMUSG00000047617	1.17338e-23	3.80761e-20	0.722431
22978	Lamp5	Pcbp1_ENSMUSG00000051695	0.222357	1	0.0329156
22979	Lamp5	Pcbp2_ENSMUSG00000056851	0.00411502	1	0.16554
22980	Lamp5	Pcbp3_ENSMUSG00000001120	3.07081e-54	9.96479e-51	1.43069
23070	Lamp5	Pcmtd2_ENSMUSG00000027589	5.09612e-05	0.165369	0.354162
23072	Lamp5	Pcna_ENSMUSG00000027342	2.27023e-07	0.000736689	0.401042
23073	Lamp5	Pcnp_ENSMUSG00000071533	0.0322235	1	0.0834445
23083	Lamp5	Pcp4l1_ENSMUSG00000038370	0.210601	1	0.0726457
23085	Lamp5	Pcsk1n_ENSMUSG00000039278	1.30567e-09	4.2369e-06	0.199737
23086	Lamp5	Pcsk2_ENSMUSG00000027419	1.61433e-06	0.00523851	0.356524
23100	Lamp5	Pcyt2_ENSMUSG00000025137	0.0295274	1	0.1529
23109	Lamp5	Pdcd4_ENSMUSG00000024975	0.00580223	1	0.135139
23111	Lamp5	Pdcd6_ENSMUSG00000021576	1.91366e-05	0.0620983	0.228656
23115	Lamp5	Pdcl3_ENSMUSG00000026078	1.09355e-07	0.000354857	0.401332
23135	Lamp5	Pde6d_ENSMUSG00000026239	1.90465e-18	6.1806e-15	0.528598
23151	Lamp5	Pdha1_ENSMUSG00000031299	0.000355861	1	0.288555
23153	Lamp5	Pdhb_ENSMUSG00000021748	2.46667e-24	8.00434e-21	0.478416
23154	Lamp5	Pdhx_ENSMUSG00000010914	0.00167828	1	0.276882
23183	Lamp5	Pdxdc1_ENSMUSG00000022680	0.263982	1	0.0570785
23185	Lamp5	Pdxp_ENSMUSG00000116165	3.6844e-10	1.19559e-06	0.378214
23187	Lamp5	Pdzd11_ENSMUSG00000015668	3.1294e-06	0.0101549	0.324213
23203	Lamp5	Pebp1_ENSMUSG00000032959	2.01939e-38	6.55292e-35	0.307126
23225	Lamp5	Pet100_ENSMUSG00000087687	3.59551e-05	0.116674	0.16366
23233	Lamp5	Pex13_ENSMUSG00000020283	0.395242	1	0.0251253
23257	Lamp5	Pfkm_ENSMUSG00000033065	0.000459782	1	0.242176
23273	Lamp5	Pgbd5_ENSMUSG00000050751	9.29207e-64	3.01528e-60	1.35692
23279	Lamp5	Pgk1_ENSMUSG00000062070	0.0568753	1	0.0599924
23296	Lamp5	Pgrmc1_ENSMUSG00000006373	1.12059e-14	3.63631e-11	0.293686
23299	Lamp5	Phactr1_ENSMUSG00000054728	3.71724e-108	1.20624e-104	1.64752
23303	Lamp5	Phax_ENSMUSG00000008301	0.215917	1	0.0591669
23304	Lamp5	Phb2_ENSMUSG00000004264	0.00733729	1	0.177396
23305	Lamp5	Phb_ENSMUSG00000038845	0.293579	1	0.0262267
23317	Lamp5	Phf14_ENSMUSG00000029629	2.78355e-17	9.03262e-14	0.6392
23320	Lamp5	Phf20_ENSMUSG00000038116	5.75617e-06	0.0186788	0.390891
23329	Lamp5	Phf5a_ENSMUSG00000061360	3.5341e-08	0.000114682	0.364958
23335	Lamp5	Phip_ENSMUSG00000032253	4.61026e-11	1.49603e-07	0.656915
23340	Lamp5	Phkg2_ENSMUSG00000030815	8.46766e-05	0.274776	0.322342
23362	Lamp5	Phyhipl_ENSMUSG00000037747	2.90258e-09	9.41888e-06	0.260151
23370	Lamp5	Pianp_ENSMUSG00000030329	0.121505	1	0.0845734
23371	Lamp5	Pias1_ENSMUSG00000032405	0.166987	1	0.0966282
23377	Lamp5	Pick1_ENSMUSG00000068206	0.000256416	0.832071	0.324307
23386	Lamp5	Pigb_ENSMUSG00000079469	0.00588853	1	0.165236
23391	Lamp5	Pigk_ENSMUSG00000039047	0.0309977	1	0.168394
23396	Lamp5	Pigp_ENSMUSG00000022940	0.000970885	1	0.250015
23400	Lamp5	Pigt_ENSMUSG00000017721	0.01028	1	0.138284
23404	Lamp5	Pigx_ENSMUSG00000023791	1.72097e-07	0.000558455	0.406649
23405	Lamp5	Pigyl_ENSMUSG00000010607	0.0630518	1	0.0693361
23435	Lamp5	Pin1_ENSMUSG00000032171	0.0998558	1	0.0482615
23439	Lamp5	Pink1_ENSMUSG00000028756	0.00442491	1	0.133542
23446	Lamp5	Pip5k1b_ENSMUSG00000024867	1.23558e-131	4.00947e-128	2.70635
23456	Lamp5	Pisd_ENSMUSG00000023452	7.36367e-15	2.38951e-11	0.658933
23457	Lamp5	Pithd1_ENSMUSG00000028669	0.00993771	1	0.155464
23487	Lamp5	Pkia_ENSMUSG00000027499	6.25213e-08	0.000202881	0.524402
23491	Lamp5	Pkm_ENSMUSG00000032294	0.320979	1	0.014833
23563	Lamp5	Plcb1_ENSMUSG00000051177	1.92319e-18	6.24076e-15	0.594128
23578	Lamp5	Plcxd2_ENSMUSG00000087141	1.79585e-119	5.82753e-116	2.63162
23583	Lamp5	Pld3_ENSMUSG00000003363	0.000113482	0.368249	0.218772
23614	Lamp5	Plekhj1_ENSMUSG00000035278	0.00172849	1	0.171003
23619	Lamp5	Plekho1_ENSMUSG00000015745	1.30381e-89	4.23087e-86	1.72303
23632	Lamp5	Plk2_ENSMUSG00000021701	2.91384e-52	9.4554e-49	1.70098
23653	Lamp5	Plppr3_ENSMUSG00000035835	1.35803e-07	0.000440679	0.493715
23654	Lamp5	Plppr4_ENSMUSG00000044667	8.2976e-68	2.69257e-64	1.07296
23655	Lamp5	Plppr5_ENSMUSG00000033342	0.348294	1	0.0365293
23658	Lamp5	Pls3_ENSMUSG00000016382	2.96818e-13	9.63175e-10	0.765243
23692	Lamp5	Pmm1_ENSMUSG00000022474	0.00106125	1	0.133008
23701	Lamp5	Pnck_ENSMUSG00000002012	2.67753e-09	8.6886e-06	0.362081
23702	Lamp5	Pnisr_ENSMUSG00000028248	0.115996	1	0.0618752
23716	Lamp5	Pnn_ENSMUSG00000020994	0.00079615	1	0.19537
23718	Lamp5	Pnoc_ENSMUSG00000045731	1.88212e-126	6.10747e-123	2.99966
23728	Lamp5	Pnpla8_ENSMUSG00000036257	0.260767	1	0.0543454
23731	Lamp5	Pnrc1_ENSMUSG00000040128	0.0800757	1	0.125867
23748	Lamp5	Polb_ENSMUSG00000031536	0.00516469	1	0.133715
23753	Lamp5	Poldip2_ENSMUSG00000001100	0.0251523	1	0.147867
23754	Lamp5	Poldip3_ENSMUSG00000041815	0.0019624	1	0.256339
23771	Lamp5	Polr1d_ENSMUSG00000029642	8.94867e-07	0.00290384	0.29604
23776	Lamp5	Polr2d_ENSMUSG00000024258	1.05548e-07	0.000342503	0.434681
23777	Lamp5	Polr2e_ENSMUSG00000004667	1.49553e-06	0.00485299	0.283986
23778	Lamp5	Polr2f_ENSMUSG00000033020	0.121598	1	0.0477686
23779	Lamp5	Polr2g_ENSMUSG00000071662	1.38373e-06	0.00449021	0.184855
23780	Lamp5	Polr2h_ENSMUSG00000021018	3.19388e-10	1.03641e-06	0.500704
23781	Lamp5	Polr2i_ENSMUSG00000019738	0.204084	1	0.0456528
23782	Lamp5	Polr2j_ENSMUSG00000039771	0.108244	1	0.0483451
23784	Lamp5	Polr2l_ENSMUSG00000038489	7.89746e-05	0.256273	0.110262
23794	Lamp5	Polr3h_ENSMUSG00000022476	4.74269e-09	1.539e-05	0.380354
23795	Lamp5	Polr3k_ENSMUSG00000038628	1.61486e-40	5.24022e-37	0.985078
23813	Lamp5	Pop7_ENSMUSG00000029715	0.0597613	1	0.115357
23840	Lamp5	Ppa2_ENSMUSG00000028013	1.67639e-15	5.43989e-12	0.499441
23851	Lamp5	Ppdpf_ENSMUSG00000016344	0.0643302	1	0.0856505
23864	Lamp5	Ppid_ENSMUSG00000027804	0.119831	1	0.061133
23868	Lamp5	Ppig_ENSMUSG00000042133	0.313619	1	0.0214143
23871	Lamp5	Ppil2_ENSMUSG00000022771	0.0200183	1	0.174719
23873	Lamp5	Ppil4_ENSMUSG00000015757	5.82938e-11	1.89163e-07	0.527762
23883	Lamp5	Ppm1g_ENSMUSG00000029147	0.215576	1	0.0610183
23884	Lamp5	Ppm1h_ENSMUSG00000034613	0.00017695	0.574202	0.298224
23890	Lamp5	Ppme1_ENSMUSG00000030718	0.00519499	1	0.14813
23892	Lamp5	Ppp1ca_ENSMUSG00000040385	0.0633435	1	0.0763664
23893	Lamp5	Ppp1cb_ENSMUSG00000014956	0.173942	1	0.057442
23896	Lamp5	Ppp1r11_ENSMUSG00000036398	0.00293696	1	0.0746836
23897	Lamp5	Ppp1r12a_ENSMUSG00000019907	1.48845e-31	4.83003e-28	0.728492
23909	Lamp5	Ppp1r16b_ENSMUSG00000037754	1.39481e-18	4.52615e-15	0.718618
23919	Lamp5	Ppp1r2_ENSMUSG00000047714	1.56135e-32	5.06657e-29	0.849722
23932	Lamp5	Ppp1r7_ENSMUSG00000026275	3.75149e-27	1.21736e-23	0.679903
23934	Lamp5	Ppp1r9a_ENSMUSG00000032827	6.88155e-08	0.000223306	0.420136
23936	Lamp5	Ppp2ca_ENSMUSG00000020349	0.106354	1	0.0380829
23937	Lamp5	Ppp2cb_ENSMUSG00000009630	2.4066e-05	0.0780941	0.171479
23938	Lamp5	Ppp2r1a_ENSMUSG00000007564	0.00034212	1	0.140523
23940	Lamp5	Ppp2r2a_ENSMUSG00000022052	0.000305819	0.992382	0.322426
23945	Lamp5	Ppp2r3a_ENSMUSG00000043154	7.8744e-08	0.000255524	0.446286
23946	Lamp5	Ppp2r3c_ENSMUSG00000021022	3.59107e-10	1.1653e-06	0.549179
23948	Lamp5	Ppp2r5a_ENSMUSG00000026626	2.97675e-14	9.65955e-11	0.615758
23953	Lamp5	Ppp3ca_ENSMUSG00000028161	0.00454877	1	0.082744
23954	Lamp5	Ppp3cb_ENSMUSG00000021816	2.00307e-14	6.49997e-11	0.399499
23956	Lamp5	Ppp3r1_ENSMUSG00000033953	9.89676e-12	3.2115e-08	0.273535
23958	Lamp5	Ppp4c_ENSMUSG00000030697	0.000235557	0.764381	0.252581
23960	Lamp5	Ppp4r2_ENSMUSG00000052144	2.59337e-06	0.00841547	0.353755
23964	Lamp5	Ppp5c_ENSMUSG00000003099	0.163958	1	0.0806527
23965	Lamp5	Ppp6c_ENSMUSG00000026753	1.38653e-11	4.49929e-08	0.503917
23970	Lamp5	Ppt1_ENSMUSG00000028657	4.41757e-06	0.014335	0.27074
23975	Lamp5	Pqbp1_ENSMUSG00000031157	0.000849849	1	0.133456
23980	Lamp5	Praf2_ENSMUSG00000031149	2.85626e-05	0.0926856	0.19247
24017	Lamp5	Prdx1_ENSMUSG00000028691	0.0139148	1	0.118474
24018	Lamp5	Prdx2_ENSMUSG00000005161	0.0761191	1	0.0415683
24019	Lamp5	Prdx3_ENSMUSG00000024997	0.22749	1	0.0580353
24025	Lamp5	Prelid1_ENSMUSG00000021486	0.377108	1	0.0162342
24028	Lamp5	Prelid3b_ENSMUSG00000016257	0.000512428	1	0.228566
24031	Lamp5	Prepl_ENSMUSG00000024127	0.157976	1	0.0874486
24044	Lamp5	Prim2_ENSMUSG00000026134	9.82214e-05	0.318728	0.210588
24059	Lamp5	Prkar1b_ENSMUSG00000025855	1.12727e-07	0.000365801	0.25087
24061	Lamp5	Prkar2b_ENSMUSG00000002997	5.14412e-09	1.66927e-05	0.584262
24062	Lamp5	Prkca_ENSMUSG00000050965	3.61642e-37	1.17353e-33	1.20746
24063	Lamp5	Prkcb_ENSMUSG00000052889	0.000330374	1	0.201025
24065	Lamp5	Prkce_ENSMUSG00000045038	0.00426121	1	0.153755
24071	Lamp5	Prkcz_ENSMUSG00000029053	6.22496e-05	0.202	0.332227
24079	Lamp5	Prkrip1_ENSMUSG00000039737	2.83163e-05	0.0918863	0.309267
24116	Lamp5	Prmt5_ENSMUSG00000023110	1.47867e-35	4.79827e-32	1.23246
24119	Lamp5	Prmt8_ENSMUSG00000030350	4.90499e-48	1.59167e-44	1.4542
24123	Lamp5	Prnp_ENSMUSG00000079037	2.80917e-13	9.11577e-10	0.353203
24151	Lamp5	Prpf19_ENSMUSG00000024735	0.406208	1	0.0176752
24152	Lamp5	Prpf31_ENSMUSG00000008373	2.49689e-09	8.1024e-06	0.471937
24155	Lamp5	Prpf39_ENSMUSG00000035597	0.0579737	1	0.153938
24166	Lamp5	Prps1_ENSMUSG00000031432	2.35427e-07	0.00076396	0.406948
24174	Lamp5	Prr13_ENSMUSG00000023048	3.86568e-40	1.25441e-36	0.754914
24199	Lamp5	Prrc2b_ENSMUSG00000039262	0.000627081	1	0.280893
24200	Lamp5	Prrc2c_ENSMUSG00000040225	5.37809e-18	1.74519e-14	0.483098
24205	Lamp5	Prrt1_ENSMUSG00000015476	0.00120254	1	0.162935
24206	Lamp5	Prrt2_ENSMUSG00000045114	7.98057e-19	2.5897e-15	0.800868
24257	Lamp5	Psap_ENSMUSG00000004207	0.0517421	1	0.0657642
24264	Lamp5	Psd_ENSMUSG00000037126	3.91551e-10	1.27058e-06	0.458263
24268	Lamp5	Psg16_ENSMUSG00000066760	0.000697195	1	0.215771
24283	Lamp5	Psma1_ENSMUSG00000030751	0.00764752	1	0.0765926
24286	Lamp5	Psma4_ENSMUSG00000032301	8.04782e-18	2.61152e-14	0.373196
24287	Lamp5	Psma5_ENSMUSG00000068749	0.000171236	0.555661	0.118323
24294	Lamp5	Psmb2_ENSMUSG00000028837	0.0106087	1	0.074283
24295	Lamp5	Psmb3_ENSMUSG00000069744	0.301916	1	0.0147096
24297	Lamp5	Psmb5_ENSMUSG00000022193	0.112457	1	0.0441005
24299	Lamp5	Psmb7_ENSMUSG00000026750	0.0302325	1	0.0593233
24302	Lamp5	Psmc1_ENSMUSG00000021178	0.485234	1	0.00138037
24303	Lamp5	Psmc2_ENSMUSG00000028932	0.047919	1	0.0742059
24304	Lamp5	Psmc3_ENSMUSG00000002102	0.0941509	1	0.0582199
24306	Lamp5	Psmc4_ENSMUSG00000030603	0.484689	1	0.00171386
24308	Lamp5	Psmc6_ENSMUSG00000021832	7.08849e-05	0.230021	0.184917
24310	Lamp5	Psmd11_ENSMUSG00000017428	0.0485251	1	0.108255
24311	Lamp5	Psmd12_ENSMUSG00000020720	0.187554	1	0.0464642
24312	Lamp5	Psmd13_ENSMUSG00000025487	0.102302	1	0.0993377
24313	Lamp5	Psmd14_ENSMUSG00000026914	1.0287e-05	0.0333812	0.209069
24314	Lamp5	Psmd1_ENSMUSG00000026229	0.204166	1	0.0621282
24315	Lamp5	Psmd2_ENSMUSG00000006998	9.79225e-07	0.00317758	0.367395
24316	Lamp5	Psmd3_ENSMUSG00000017221	0.081546	1	0.116445
24317	Lamp5	Psmd4_ENSMUSG00000005625	0.336159	1	0.0204312
24318	Lamp5	Psmd5_ENSMUSG00000026869	6.55516e-05	0.212715	0.357076
24319	Lamp5	Psmd6_ENSMUSG00000021737	0.409441	1	0.0128829
24321	Lamp5	Psmd8_ENSMUSG00000030591	9.95688e-05	0.323101	0.195968
24322	Lamp5	Psmd9_ENSMUSG00000029440	0.000177679	0.576568	0.271123
24328	Lamp5	Psmf1_ENSMUSG00000032869	2.37812e-10	7.717e-07	0.590411
24330	Lamp5	Psmg2_ENSMUSG00000024537	2.42362e-11	7.86464e-08	0.500441
24335	Lamp5	Psph_ENSMUSG00000029446	0.000118006	0.382929	0.250053
24344	Lamp5	Ptbp2_ENSMUSG00000028134	0.000208965	0.678092	0.318943
24357	Lamp5	Pten_ENSMUSG00000013663	1.76346e-23	5.72243e-20	0.469025
24386	Lamp5	Ptk2_ENSMUSG00000022607	0.00275569	1	0.254598
24390	Lamp5	Ptma_ENSMUSG00000026238	1.20492e-05	0.0390997	0.12633
24394	Lamp5	Ptp4a1_ENSMUSG00000026064	0.000133858	0.43437	0.224484
24396	Lamp5	Ptp4a3_ENSMUSG00000059895	2.43597e-17	7.90472e-14	0.787653
24416	Lamp5	Ptpra_ENSMUSG00000027303	2.56555e-27	8.32521e-24	0.753388
24420	Lamp5	Ptprd_ENSMUSG00000028399	0.0353804	1	0.188442
24427	Lamp5	Ptprm_ENSMUSG00000033278	1.20261e-139	3.90248e-136	2.56422
24429	Lamp5	Ptprn_ENSMUSG00000026204	5.12036e-36	1.66156e-32	0.712537
24442	Lamp5	Pttg1_ENSMUSG00000020415	7.0555e-20	2.28951e-16	0.48815
24447	Lamp5	Puf60_ENSMUSG00000002524	0.0126456	1	0.122374
24452	Lamp5	Purb_ENSMUSG00000094483	0.012705	1	0.104954
24472	Lamp5	Pxmp4_ENSMUSG00000000876	1.05658e-15	3.42861e-12	0.677543
24492	Lamp5	Qdpr_ENSMUSG00000015806	0.113753	1	0.074524
24493	Lamp5	Qk_ENSMUSG00000062078	3.89333e-72	1.26339e-68	1.43752
24494	Lamp5	Qpct_ENSMUSG00000024084	1.57724e-50	5.11814e-47	1.75769
24509	Lamp5	R3hdm1_ENSMUSG00000056211	0.00787938	1	0.14031
24510	Lamp5	R3hdm2_ENSMUSG00000025404	0.0134803	1	0.169275
24511	Lamp5	R3hdm4_ENSMUSG00000035781	1.3761e-14	4.46544e-11	0.618272
24513	Lamp5	Rab10_ENSMUSG00000020671	0.281151	1	0.0442876
24515	Lamp5	Rab11a_ENSMUSG00000004771	0.00439389	1	0.113352
24518	Lamp5	Rab11fip2_ENSMUSG00000040022	6.01347e-05	0.195137	0.283881
24524	Lamp5	Rab12_ENSMUSG00000023460	0.00792691	1	0.217958
24531	Lamp5	Rab1a_ENSMUSG00000020149	7.2774e-10	2.36152e-06	0.185754
24532	Lamp5	Rab1b_ENSMUSG00000024870	0.0481787	1	0.137357
24534	Lamp5	Rab21_ENSMUSG00000020132	0.252557	1	0.0350455
24537	Lamp5	Rab24_ENSMUSG00000034789	1.54362e-06	0.00500904	0.235895
24542	Lamp5	Rab27b_ENSMUSG00000024511	7.41305e-07	0.00240553	0.449008
24543	Lamp5	Rab28_ENSMUSG00000029128	0.2855	1	0.040693
24559	Lamp5	Rab3a_ENSMUSG00000031840	0.0998785	1	0.0304759
24561	Lamp5	Rab3c_ENSMUSG00000021700	1.09007e-173	3.53729e-170	1.16186
24563	Lamp5	Rab3gap1_ENSMUSG00000036104	8.99332e-09	2.91833e-05	0.28122
24572	Lamp5	Rab4a_ENSMUSG00000019478	0.0256919	1	0.170918
24573	Lamp5	Rab4b_ENSMUSG00000053291	0.00142343	1	0.17511
24574	Lamp5	Rab5a_ENSMUSG00000017831	0.175122	1	0.0767305
24577	Lamp5	Rab6a_ENSMUSG00000030704	1.33203e-39	4.32244e-36	0.508531
24578	Lamp5	Rab6b_ENSMUSG00000032549	3.14139e-08	0.000101938	0.255016
24579	Lamp5	Rab7_ENSMUSG00000079477	0.00657357	1	0.0942485
24581	Lamp5	Rab8a_ENSMUSG00000003037	0.000673274	1	0.283889
24589	Lamp5	Rabgap1_ENSMUSG00000035437	0.214923	1	0.0649404
24590	Lamp5	Rabgap1l_ENSMUSG00000026721	0.0295354	1	0.149384
24598	Lamp5	Rac1_ENSMUSG00000001847	0.00236933	1	0.123505
24602	Lamp5	Rack1_ENSMUSG00000020372	0.146717	1	0.0603287
24644	Lamp5	Ramp1_ENSMUSG00000034353	1.02594e-137	3.32917e-134	3.40935
24647	Lamp5	Ran_ENSMUSG00000029430	2.7216e-08	8.83159e-05	0.150666
24658	Lamp5	Rap1a_ENSMUSG00000068798	8.63583e-06	0.0280233	0.355623
24663	Lamp5	Rap1gds1_ENSMUSG00000028149	2.81315e-11	9.12868e-08	0.438459
24672	Lamp5	Rapgef4_ENSMUSG00000049044	1.90078e-115	6.16804e-112	1.65137
24701	Lamp5	Rasgrf1_ENSMUSG00000032356	1.29642e-24	4.20689e-21	0.761733
24702	Lamp5	Rasgrf2_ENSMUSG00000021708	1.64179e-34	5.32762e-31	1.23164
24729	Lamp5	Rb1cc1_ENSMUSG00000025907	0.0655582	1	0.126882
24734	Lamp5	Rbbp6_ENSMUSG00000030779	0.0127318	1	0.167344
24735	Lamp5	Rbbp7_ENSMUSG00000031353	2.2133e-05	0.0718216	0.265352
24741	Lamp5	Rbfox1_ENSMUSG00000008658	0.00314715	1	0.162869
24742	Lamp5	Rbfox2_ENSMUSG00000033565	0.0139619	1	0.175603
24743	Lamp5	Rbfox3_ENSMUSG00000025576	4.69836e-66	1.52462e-62	1.13839
24756	Lamp5	Rbm18_ENSMUSG00000026889	0.000414079	1	0.290858
24761	Lamp5	Rbm25_ENSMUSG00000010608	1.37665e-10	4.46725e-07	0.220741
24764	Lamp5	Rbm28_ENSMUSG00000029701	0.0218046	1	0.158745
24770	Lamp5	Rbm3_ENSMUSG00000031167	2.39542e-24	7.77314e-21	0.509011
24773	Lamp5	Rbm42_ENSMUSG00000036733	0.33189	1	0.035893
24783	Lamp5	Rbm5_ENSMUSG00000032580	1.00218e-08	3.25207e-05	0.368022
24787	Lamp5	Rbm8a_ENSMUSG00000038374	0.39124	1	0.0143123
24792	Lamp5	Rbmx_ENSMUSG00000031134	7.28714e-11	2.36468e-07	0.576378
24819	Lamp5	Rchy1_ENSMUSG00000029397	7.92385e-14	2.57129e-10	0.531124
24822	Lamp5	Rcn2_ENSMUSG00000032320	0.0202847	1	0.0996751
24846	Lamp5	Rdx_ENSMUSG00000032050	0.31225	1	0.0376143
24872	Lamp5	Rell2_ENSMUSG00000044024	0.0966967	1	0.105948
24883	Lamp5	Rer1_ENSMUSG00000029048	0.230483	1	0.0470251
24887	Lamp5	Resp18_ENSMUSG00000033061	2.21342e-109	7.18255e-106	1.57983
24895	Lamp5	Retreg2_ENSMUSG00000049339	0.0858108	1	0.113334
24903	Lamp5	Rexo2_ENSMUSG00000032026	1.22685e-29	3.98114e-26	0.694213
24907	Lamp5	Rfc2_ENSMUSG00000023104	0.00118522	1	0.260049
24916	Lamp5	Rfng_ENSMUSG00000025158	1.36985e-07	0.000444516	0.484139
24932	Lamp5	Rfxap_ENSMUSG00000036615	0.0331142	1	0.152108
24938	Lamp5	Rgmb_ENSMUSG00000048027	1.58966e-19	5.15846e-16	0.846598
24942	Lamp5	Rgs10_ENSMUSG00000030844	1.84874e-76	5.99915e-73	2.18286
24948	Lamp5	Rgs17_ENSMUSG00000019775	1.40937e-12	4.57341e-09	0.513837
24960	Lamp5	Rgs7_ENSMUSG00000026527	2.18222e-36	7.0813e-33	1.34496
24961	Lamp5	Rgs7bp_ENSMUSG00000021719	2.84728e-118	9.23942e-115	1.06388
24968	Lamp5	Rhbdd2_ENSMUSG00000039917	9.82502e-07	0.00318822	0.4102
24972	Lamp5	Rhbdl1_ENSMUSG00000025735	0.327926	1	0.0313592
24978	Lamp5	Rheb_ENSMUSG00000028945	1.48056e-06	0.00480441	0.135335
24982	Lamp5	Rhoa_ENSMUSG00000007815	0.0125727	1	0.156053
24985	Lamp5	Rhobtb2_ENSMUSG00000022075	0.000211837	0.68741	0.323367
25047	Lamp5	Rimbp2_ENSMUSG00000029420	5.90595e-138	1.91648e-134	2.34243
25051	Lamp5	Rims1_ENSMUSG00000041670	5.13617e-51	1.66669e-47	1.1339
25052	Lamp5	Rims2_ENSMUSG00000037386	4.33652e-21	1.4072e-17	0.567355
25053	Lamp5	Rims3_ENSMUSG00000032890	3.81556e-18	1.23815e-14	0.826192
25061	Lamp5	Riok1_ENSMUSG00000021428	0.0981491	1	0.11598
25071	Lamp5	Ripor2_ENSMUSG00000036006	2.0318e-07	0.00065932	0.364457
25084	Lamp5	Rmdn1_ENSMUSG00000028229	0.329862	1	0.0281606
25106	Lamp5	Rnaseh2c_ENSMUSG00000024925	0.196838	1	0.0595979
25107	Lamp5	Rnasek_ENSMUSG00000093989	0.00874991	1	0.0641419
25116	Lamp5	Rnf10_ENSMUSG00000041740	8.82095e-07	0.0028624	0.35683
25128	Lamp5	Rnf126_ENSMUSG00000035890	0.0333533	1	0.10121
25136	Lamp5	Rnf13_ENSMUSG00000036503	8.02444e-08	0.000260393	0.257796
25144	Lamp5	Rnf14_ENSMUSG00000060450	2.57482e-10	8.35529e-07	0.32096
25151	Lamp5	Rnf167_ENSMUSG00000040746	0.0140428	1	0.164452
25157	Lamp5	Rnf181_ENSMUSG00000055850	8.06563e-11	2.6173e-07	0.523228
25176	Lamp5	Rnf220_ENSMUSG00000028677	0.148501	1	0.0715819
25194	Lamp5	Rnf4_ENSMUSG00000029110	0.0278547	1	0.198293
25195	Lamp5	Rnf5_ENSMUSG00000015478	0.000669275	1	0.167344
25197	Lamp5	Rnf7_ENSMUSG00000051234	0.0115025	1	0.098295
25204	Lamp5	Rnmt_ENSMUSG00000009535	0.000456518	1	0.273207
25205	Lamp5	Rnpc3_ENSMUSG00000027981	0.362162	1	0.0305013
25208	Lamp5	Rnps1_ENSMUSG00000034681	6.56733e-06	0.021311	0.266004
25210	Lamp5	Robo2_ENSMUSG00000052516	4.55636e-18	1.47854e-14	0.788577
25214	Lamp5	Rock2_ENSMUSG00000020580	6.72471e-05	0.218217	0.228285
25215	Lamp5	Rogdi_ENSMUSG00000022540	0.25329	1	0.0331718
25222	Lamp5	Rora_ENSMUSG00000032238	9.23985e-55	2.99833e-51	1.48611
25244	Lamp5	Rph3a_ENSMUSG00000029608	2.60489e-82	8.45287e-79	1.26157
25248	Lamp5	Rpl10_ENSMUSG00000008682	0.399856	1	0.0151994
25249	Lamp5	Rpl10a_ENSMUSG00000037805	0.42571	1	0.00909166
25257	Lamp5	Rpl15_ENSMUSG00000012405	3.77475e-05	0.122491	0.111675
25259	Lamp5	Rpl18_ENSMUSG00000059070	0.257932	1	0.0192105
25262	Lamp5	Rpl21_ENSMUSG00000041453	8.40493e-23	2.7274e-19	0.345109
25263	Lamp5	Rpl22_ENSMUSG00000028936	0.00199674	1	0.220418
25271	Lamp5	Rpl27a_ENSMUSG00000046364	0.187027	1	0.0410302
25273	Lamp5	Rpl29_ENSMUSG00000048758	0.000249575	0.809872	0.130112
25274	Lamp5	Rpl30_ENSMUSG00000058600	0.12755	1	0.0462515
25275	Lamp5	Rpl31_ENSMUSG00000073702	0.189651	1	0.0253775
25276	Lamp5	Rpl32_ENSMUSG00000057841	0.325989	1	0.0168923
25290	Lamp5	Rpl3_ENSMUSG00000060036	5.35946e-05	0.173915	0.157235
25293	Lamp5	Rpl4_ENSMUSG00000032399	9.28594e-05	0.301329	0.117988
25298	Lamp5	Rpl7a_ENSMUSG00000062647	0.337945	1	0.0219174
25299	Lamp5	Rpl7l1_ENSMUSG00000063888	5.99356e-06	0.0194491	0.320308
25307	Lamp5	Rpn1_ENSMUSG00000030062	0.0137712	1	0.20292
25308	Lamp5	Rpn2_ENSMUSG00000027642	0.0377039	1	0.122191
25329	Lamp5	Rps15a_ENSMUSG00000008683	0.179875	1	0.0394207
25332	Lamp5	Rps18_ENSMUSG00000008668	0.00677357	1	0.0749465
25334	Lamp5	Rps19bp1_ENSMUSG00000051518	0.489374	1	0.00179621
25339	Lamp5	Rps25_ENSMUSG00000009927	0.175132	1	0.0244493
25345	Lamp5	Rps28_ENSMUSG00000067288	0.0169789	1	0.069978
25347	Lamp5	Rps2_ENSMUSG00000044533	0.00136806	1	0.114026
25348	Lamp5	Rps3_ENSMUSG00000030744	0.00333	1	0.0729848
25370	Lamp5	Rpusd1_ENSMUSG00000041199	1.52659e-19	4.95378e-16	0.850073
25375	Lamp5	Rraga_ENSMUSG00000070934	0.0036696	1	0.160225
25404	Lamp5	Rsf1_ENSMUSG00000035623	6.06254e-06	0.0196729	0.419842
25409	Lamp5	Rsl1d1_ENSMUSG00000005846	2.01053e-07	0.000652417	0.400189
25410	Lamp5	Rsl24d1_ENSMUSG00000032215	0.0135908	1	0.1731
25427	Lamp5	Rsrc2_ENSMUSG00000029422	0.000109055	0.353883	0.156346
25431	Lamp5	Rtca_ENSMUSG00000000339	0.227659	1	0.0645112
25432	Lamp5	Rtcb_ENSMUSG00000001783	0.186124	1	0.0823214
25434	Lamp5	Rtf1_ENSMUSG00000027304	0.0322799	1	0.0831317
25448	Lamp5	Rtn1_ENSMUSG00000021087	2.11346e-12	6.85817e-09	0.200795
25450	Lamp5	Rtn3_ENSMUSG00000024758	0.117538	1	0.0375109
25451	Lamp5	Rtn4_ENSMUSG00000020458	3.73679e-07	0.00121259	0.228502
25466	Lamp5	Rufy2_ENSMUSG00000020070	4.85116e-07	0.0015742	0.366596
25470	Lamp5	Rundc3a_ENSMUSG00000006575	0.000765836	1	0.193008
25479	Lamp5	Rusc1_ENSMUSG00000041263	1.17755e-06	0.00382116	0.379248
25480	Lamp5	Rusc2_ENSMUSG00000035969	0.00369898	1	0.217796
25481	Lamp5	Ruvbl1_ENSMUSG00000030079	0.00217597	1	0.260356
25482	Lamp5	Ruvbl2_ENSMUSG00000003868	9.77703e-07	0.00317265	0.400167
25483	Lamp5	Rwdd1_ENSMUSG00000019782	0.0903243	1	0.0674711
25531	Lamp5	Sae1_ENSMUSG00000052833	0.0835968	1	0.120034
25533	Lamp5	Safb_ENSMUSG00000071054	0.110964	1	0.102054
25561	Lamp5	Sap18_ENSMUSG00000021963	0.473452	1	0.00477589
25570	Lamp5	Sar1a_ENSMUSG00000020088	0.318403	1	0.0460117
25571	Lamp5	Sar1b_ENSMUSG00000020386	0.244497	1	0.0366507
25572	Lamp5	Saraf_ENSMUSG00000031532	8.7999e-06	0.0285557	0.250863
25576	Lamp5	Sarnp_ENSMUSG00000078427	0.135349	1	0.0413923
25584	Lamp5	Sat1_ENSMUSG00000025283	2.50563e-16	8.13078e-13	0.780593
25594	Lamp5	Sbds_ENSMUSG00000025337	0.359696	1	0.0217857
25600	Lamp5	Sbno1_ENSMUSG00000038095	0.000660168	1	0.277013
25607	Lamp5	Scaf11_ENSMUSG00000033228	0.46271	1	0.0068266
25611	Lamp5	Scai_ENSMUSG00000035236	1.61652e-18	5.24561e-15	0.915348
25612	Lamp5	Scamp1_ENSMUSG00000021687	0.000866801	1	0.262265
25614	Lamp5	Scamp3_ENSMUSG00000028049	9.96738e-06	0.0323441	0.32006
25616	Lamp5	Scamp5_ENSMUSG00000040722	0.120157	1	0.0844951
25632	Lamp5	Scfd1_ENSMUSG00000020952	0.00572867	1	0.229808
25634	Lamp5	Scg2_ENSMUSG00000050711	0.0099735	1	0.101075
25672	Lamp5	Schip1_ENSMUSG00000027777	1.21251e-07	0.00039346	0.413124
25683	Lamp5	Scn1a_ENSMUSG00000064329	0.126129	1	0.0716862
25684	Lamp5	Scn1b_ENSMUSG00000019194	2.39289e-08	7.76493e-05	0.284387
25685	Lamp5	Scn2a_ENSMUSG00000075318	6.71535e-21	2.17913e-17	0.596379
25686	Lamp5	Scn2b_ENSMUSG00000070304	0.269366	1	0.0336459
25695	Lamp5	Scnm1_ENSMUSG00000092607	0.129214	1	0.075676
25708	Lamp5	Scrn1_ENSMUSG00000019124	0.0871622	1	0.0991854
25732	Lamp5	Sdf2_ENSMUSG00000002064	0.000352127	1	0.208507
25734	Lamp5	Sdf4_ENSMUSG00000029076	0.000385197	1	0.20323
25735	Lamp5	Sdha_ENSMUSG00000021577	0.0761533	1	0.0752895
25742	Lamp5	Sdhd_ENSMUSG00000000171	0.00106044	1	0.123863
25747	Lamp5	Sdr39u1_ENSMUSG00000022223	1.77993e-13	5.77587e-10	0.43242
25753	Lamp5	Sec11a_ENSMUSG00000025724	7.3659e-08	0.000239023	0.428929
25755	Lamp5	Sec13_ENSMUSG00000030298	0.00392927	1	0.214984
25756	Lamp5	Sec14l1_ENSMUSG00000020823	9.29305e-11	3.0156e-07	0.582958
25765	Lamp5	Sec22b_ENSMUSG00000027879	5.52998e-05	0.179448	0.361027
25776	Lamp5	Sec61a1_ENSMUSG00000030082	0.306855	1	0.0342392
25777	Lamp5	Sec61a2_ENSMUSG00000025816	0.0164509	1	0.176614
25781	Lamp5	Sec63_ENSMUSG00000019802	5.86585e-09	1.90347e-05	0.554297
25786	Lamp5	Seh1l_ENSMUSG00000079614	6.60324e-29	2.14275e-25	1.046
25789	Lamp5	Sel1l_ENSMUSG00000020964	0.00276384	1	0.2022
25794	Lamp5	Selenoh_ENSMUSG00000076437	6.62521e-34	2.14988e-30	0.646101
25801	Lamp5	Selenos_ENSMUSG00000075701	9.84862e-33	3.19588e-29	0.737779
25804	Lamp5	Selenow_ENSMUSG00000041571	5.76413e-90	1.87046e-86	0.711636
25811	Lamp5	Sema3c_ENSMUSG00000028780	1.79917e-129	5.83831e-126	2.90683
25830	Lamp5	Senp2_ENSMUSG00000022855	6.00031e-05	0.19471	0.337141
25833	Lamp5	Senp6_ENSMUSG00000034252	0.336241	1	0.0334005
25834	Lamp5	Senp7_ENSMUSG00000052917	0.227626	1	0.056131
25840	Lamp5	Sept11_ENSMUSG00000058013	0.343507	1	0.0237392
25846	Lamp5	Sept3_ENSMUSG00000022456	0.0509152	1	0.114744
25848	Lamp5	Sept5_ENSMUSG00000072214	1.02536e-24	3.32728e-21	0.534523
25849	Lamp5	Sept6_ENSMUSG00000050379	3.35613e-29	1.08907e-25	1.03851
25850	Lamp5	Sept7_ENSMUSG00000001833	1.86182e-16	6.04159e-13	0.183867
25851	Lamp5	Sept8_ENSMUSG00000018398	0.000343054	1	0.31081
25854	Lamp5	Serbp1_ENSMUSG00000036371	3.34233e-10	1.08458e-06	0.170201
25859	Lamp5	Serinc1_ENSMUSG00000019877	8.77583e-16	2.84776e-12	0.222397
25861	Lamp5	Serinc3_ENSMUSG00000017707	0.00241266	1	0.163225
25865	Lamp5	Serp2_ENSMUSG00000052584	5.48856e-15	1.78104e-11	0.258974
25925	Lamp5	Serpini1_ENSMUSG00000027834	1.68213e-66	5.4585e-63	1.21696
25934	Lamp5	Sesn3_ENSMUSG00000032009	4.15277e-23	1.34757e-19	0.925369
25941	Lamp5	Setd3_ENSMUSG00000056770	6.38036e-14	2.07043e-10	0.661015
25945	Lamp5	Setd7_ENSMUSG00000037111	0.00480006	1	0.219754
25950	Lamp5	Sez6_ENSMUSG00000000632	7.81148e-46	2.53482e-42	1.48997
25951	Lamp5	Sez6l2_ENSMUSG00000030683	5.58211e-06	0.0181139	0.29354
25953	Lamp5	Sf1_ENSMUSG00000024949	0.0175144	1	0.187684
25956	Lamp5	Sf3a3_ENSMUSG00000028902	0.413041	1	0.0198682
25957	Lamp5	Sf3b1_ENSMUSG00000025982	3.26934e-14	1.0609e-10	0.349372
25960	Lamp5	Sf3b4_ENSMUSG00000068856	0.493324	1	0.00104088
25961	Lamp5	Sf3b5_ENSMUSG00000078348	4.46547e-15	1.44904e-11	0.309987
25962	Lamp5	Sf3b6_ENSMUSG00000037361	2.25767e-08	7.32613e-05	0.188252
25967	Lamp5	Sfpq_ENSMUSG00000028820	0.000228454	0.741332	0.221263
25968	Lamp5	Sfr1_ENSMUSG00000025066	2.12938e-21	6.90982e-18	0.346323
25974	Lamp5	Sft2d1_ENSMUSG00000073468	0.199528	1	0.0597609
25984	Lamp5	Sfxn3_ENSMUSG00000025212	1.54591e-05	0.0501649	0.271015
25994	Lamp5	Sgip1_ENSMUSG00000028524	0.00100137	1	0.0858284
26010	Lamp5	Sgta_ENSMUSG00000004937	7.48155e-06	0.0242776	0.319711
26028	Lamp5	Sh3bgrl_ENSMUSG00000031246	7.00625e-80	2.27353e-76	1.69543
26037	Lamp5	Sh3gl2_ENSMUSG00000028488	1.53547e-13	4.98262e-10	0.622121
26040	Lamp5	Sh3glb2_ENSMUSG00000026860	0.195657	1	0.0723127
26060	Lamp5	Shcbp1_ENSMUSG00000022322	3.02365e-09	9.81174e-06	0.275314
26069	Lamp5	Shisa5_ENSMUSG00000025647	2.93011e-08	9.50822e-05	0.474923
26077	Lamp5	Shoc2_ENSMUSG00000024976	0.000659264	1	0.263436
26103	Lamp5	Sik2_ENSMUSG00000037112	0.361407	1	0.0241495
26111	Lamp5	Sin3b_ENSMUSG00000031622	6.54166e-07	0.00212277	0.449936
26113	Lamp5	Sipa1l1_ENSMUSG00000042700	2.87708e-69	9.33613e-66	1.58423
26121	Lamp5	Sirt2_ENSMUSG00000015149	0.000332183	1	0.309666
26159	Lamp5	Skp1a_ENSMUSG00000036309	0.213935	1	0.0190901
26221	Lamp5	Slc17a5_ENSMUSG00000049624	2.54663e-07	0.000826382	0.433313
26233	Lamp5	Slc1a1_ENSMUSG00000024935	1.71498e-14	5.56512e-11	0.750408
26234	Lamp5	Slc1a2_ENSMUSG00000005089	7.70019e-40	2.49871e-36	1.43552
26247	Lamp5	Slc22a17_ENSMUSG00000022199	0.441284	1	0.00583
26268	Lamp5	Slc23a2_ENSMUSG00000027340	6.25064e-08	0.000202833	0.468856
26273	Lamp5	Slc24a3_ENSMUSG00000063873	1.21128e-13	3.93059e-10	0.576679
26277	Lamp5	Slc25a11_ENSMUSG00000014606	0.000325917	1	0.241344
26280	Lamp5	Slc25a14_ENSMUSG00000031105	0.000114392	0.371204	0.311518
26283	Lamp5	Slc25a17_ENSMUSG00000022404	1.29704e-45	4.2089e-42	1.31954
26289	Lamp5	Slc25a22_ENSMUSG00000019082	4.08538e-07	0.0013257	0.410175
26290	Lamp5	Slc25a23_ENSMUSG00000046329	7.29151e-10	2.36609e-06	0.437295
26301	Lamp5	Slc25a33_ENSMUSG00000028982	1.37369e-05	0.0445761	0.350469
26315	Lamp5	Slc25a46_ENSMUSG00000024259	0.476241	1	0.00583105
26319	Lamp5	Slc25a51_ENSMUSG00000045973	0.0222647	1	0.194302
26349	Lamp5	Slc2a13_ENSMUSG00000036298	2.12368e-59	6.89135e-56	1.2409
26371	Lamp5	Slc32a1_ENSMUSG00000037771	0.000131307	0.42609	0.201487
26381	Lamp5	Slc35b1_ENSMUSG00000020873	0.0318499	1	0.152024
26401	Lamp5	Slc35g2_ENSMUSG00000070287	0.102749	1	0.1178
26415	Lamp5	Slc38a1_ENSMUSG00000023169	0.0965659	1	0.0765279
26420	Lamp5	Slc38a6_ENSMUSG00000044712	0.363718	1	0.0174338
26430	Lamp5	Slc39a2_ENSMUSG00000072572	0.335939	1	0.021178
26434	Lamp5	Slc39a6_ENSMUSG00000024270	1.00715e-43	3.26821e-40	1.45885
26439	Lamp5	Slc3a2_ENSMUSG00000010095	0.000738987	1	0.23461
26462	Lamp5	Slc4a10_ENSMUSG00000026904	4.26616e-10	1.38437e-06	0.452941
26467	Lamp5	Slc4a3_ENSMUSG00000006576	9.69107e-09	3.14475e-05	0.474623
26497	Lamp5	Slc6a17_ENSMUSG00000027894	7.95079e-07	0.00258003	0.299644
26501	Lamp5	Slc6a1_ENSMUSG00000030310	1.20067e-124	3.89617e-121	1.02508
26517	Lamp5	Slc7a14_ENSMUSG00000069072	0.00219019	1	0.284084
26562	Lamp5	Slf2_ENSMUSG00000036097	4.40582e-06	0.0142969	0.404439
26588	Lamp5	Sltm_ENSMUSG00000032212	0.00327645	1	0.169312
26607	Lamp5	Smap1_ENSMUSG00000026155	0.387794	1	0.0211062
26610	Lamp5	Smarca2_ENSMUSG00000024921	5.79799e-25	1.88145e-21	0.588797
26615	Lamp5	Smarcb1_ENSMUSG00000000902	0.0367547	1	0.116925
26618	Lamp5	Smarcd1_ENSMUSG00000023018	0.241369	1	0.0559356
26627	Lamp5	Smc3_ENSMUSG00000024974	0.0914425	1	0.111033
26630	Lamp5	Smc6_ENSMUSG00000020608	0.0357785	1	0.130427
26642	Lamp5	Smg7_ENSMUSG00000042772	5.83755e-08	0.000189429	0.321752
26651	Lamp5	Smim14_ENSMUSG00000037822	0.00297752	1	0.0931191
26654	Lamp5	Smim18_ENSMUSG00000094500	2.91962e-16	9.47418e-13	0.705895
26667	Lamp5	Smim7_ENSMUSG00000044600	7.69781e-07	0.00249794	0.329142
26683	Lamp5	Smpd1_ENSMUSG00000037049	4.7246e-14	1.53313e-10	0.704962
26697	Lamp5	Smu1_ENSMUSG00000028409	0.0796309	1	0.136792
26702	Lamp5	Smyd2_ENSMUSG00000026603	0.0129331	1	0.180848
26710	Lamp5	Snap25_ENSMUSG00000027273	1.05651e-13	3.42836e-10	0.163723
26713	Lamp5	Snap91_ENSMUSG00000033419	8.44949e-05	0.274186	0.225619
26716	Lamp5	Snapc3_ENSMUSG00000028483	2.11159e-08	6.85211e-05	0.485636
26720	Lamp5	Snca_ENSMUSG00000025889	1.2608e-84	4.0913e-81	1.55643
26726	Lamp5	Snf8_ENSMUSG00000006058	0.000167908	0.54486	0.123442
26732	Lamp5	Snhg6_ENSMUSG00000098234	0.0886769	1	0.100262
26741	Lamp5	Snrnp27_ENSMUSG00000001158	0.00653275	1	0.0974348
26743	Lamp5	Snrnp40_ENSMUSG00000074088	2.30634e-08	7.48406e-05	0.5205
26744	Lamp5	Snrnp48_ENSMUSG00000021431	0.107886	1	0.111169
26745	Lamp5	Snrnp70_ENSMUSG00000063511	0.107196	1	0.0698727
26747	Lamp5	Snrpa_ENSMUSG00000061479	0.00254414	1	0.152992
26748	Lamp5	Snrpb2_ENSMUSG00000008333	1.76238e-20	5.71892e-17	0.636432
26754	Lamp5	Snrpe_ENSMUSG00000090553	0.0479548	1	0.0651653
26756	Lamp5	Snrpg_ENSMUSG00000057278	0.0208458	1	0.0798416
26767	Lamp5	Snw1_ENSMUSG00000021039	0.00397632	1	0.221172
26768	Lamp5	Snx10_ENSMUSG00000038301	2.30575e-35	7.48217e-32	0.698634
26775	Lamp5	Snx17_ENSMUSG00000029146	0.00193973	1	0.258946
26786	Lamp5	Snx2_ENSMUSG00000034484	0.00208147	1	0.242945
26793	Lamp5	Snx5_ENSMUSG00000027423	0.415546	1	0.018902
26794	Lamp5	Snx6_ENSMUSG00000005656	0.141543	1	0.0854128
26795	Lamp5	Snx7_ENSMUSG00000028007	5.19987e-38	1.68736e-34	1.3473
26800	Lamp5	Sobp_ENSMUSG00000038248	0.153585	1	0.079572
26805	Lamp5	Socs5_ENSMUSG00000037104	0.00856584	1	0.205039
26824	Lamp5	Sorl1_ENSMUSG00000049313	3.80952e-30	1.23619e-26	1.0285
26891	Lamp5	Spag7_ENSMUSG00000018287	0.475716	1	0.00314222
26931	Lamp5	Spats2l_ENSMUSG00000038305	5.31945e-45	1.72616e-41	1.40733
26935	Lamp5	Spcs2_ENSMUSG00000035227	2.42614e-07	0.000787282	0.192915
27012	Lamp5	Spock1_ENSMUSG00000056222	3.12232e-136	1.01319e-132	1.91607
27014	Lamp5	Spock3_ENSMUSG00000054162	1.03769e-38	3.3673e-35	1.00438
27017	Lamp5	Spop_ENSMUSG00000057522	1.70372e-05	0.0552857	0.281878
27025	Lamp5	Sppl3_ENSMUSG00000029550	0.00439094	1	0.245377
27074	Lamp5	Sqstm1_ENSMUSG00000015837	1.9823e-07	0.000643257	0.221396
27075	Lamp5	Sra1_ENSMUSG00000006050	2.77441e-08	9.00297e-05	0.265139
27086	Lamp5	Srek1_ENSMUSG00000032621	0.0313356	1	0.0959628
27087	Lamp5	Srek1ip1_ENSMUSG00000021716	0.266338	1	0.0490851
27092	Lamp5	Srgap3_ENSMUSG00000030257	5.05515e-07	0.0016404	0.391129
27094	Lamp5	Sri_ENSMUSG00000003161	0.0014864	1	0.181567
27096	Lamp5	Srm_ENSMUSG00000006442	2.00663e-22	6.51153e-19	0.563917
27098	Lamp5	Srp14_ENSMUSG00000009549	0.000314926	1	0.0964177
27100	Lamp5	Srp54a_ENSMUSG00000073079	0.00497645	1	0.174324
27101	Lamp5	Srp54b_ENSMUSG00000112449	0.00457317	1	0.192777
27102	Lamp5	Srp54c_ENSMUSG00000079108	0.0173327	1	0.157714
27104	Lamp5	Srp72_ENSMUSG00000036323	9.66391e-06	0.0313594	0.405152
27105	Lamp5	Srp9_ENSMUSG00000026511	0.0203374	1	0.0830977
27106	Lamp5	Srpk1_ENSMUSG00000004865	0.3007	1	0.0337934
27107	Lamp5	Srpk2_ENSMUSG00000062604	0.000769094	1	0.107912
27115	Lamp5	Srrm1_ENSMUSG00000028809	6.37846e-09	2.06981e-05	0.340716
27122	Lamp5	Srsf10_ENSMUSG00000028676	9.81788e-07	0.0031859	0.331963
27123	Lamp5	Srsf11_ENSMUSG00000055436	0.00221984	1	0.119439
27126	Lamp5	Srsf2_ENSMUSG00000034120	5.45911e-05	0.177148	0.192577
27127	Lamp5	Srsf3_ENSMUSG00000071172	0.154992	1	0.0508332
27130	Lamp5	Srsf6_ENSMUSG00000016921	6.40925e-07	0.0020798	0.427413
27131	Lamp5	Srsf7_ENSMUSG00000024097	0.101417	1	0.0622283
27132	Lamp5	Srsf9_ENSMUSG00000029538	0.0234127	1	0.140568
27140	Lamp5	Ssb_ENSMUSG00000068882	9.09501e-09	2.95133e-05	0.176471
27142	Lamp5	Ssbp2_ENSMUSG00000003992	1.02991e-12	3.34207e-09	0.402559
27149	Lamp5	Ssh2_ENSMUSG00000037926	0.00914728	1	0.199281
27152	Lamp5	Ssna1_ENSMUSG00000026966	3.75117e-06	0.0121725	0.222906
27156	Lamp5	Ssr1_ENSMUSG00000021427	0.0356776	1	0.138464
27157	Lamp5	Ssr2_ENSMUSG00000041355	0.017117	1	0.114307
27158	Lamp5	Ssr3_ENSMUSG00000027828	4.66645e-12	1.51426e-08	0.62744
27159	Lamp5	Ssr4_ENSMUSG00000002014	0.00195821	1	0.11651
27161	Lamp5	Sssca1_ENSMUSG00000079478	0.113548	1	0.066499
27171	Lamp5	Ssu72_ENSMUSG00000029038	0.49781	1	0.000202644
27183	Lamp5	St13_ENSMUSG00000022403	1.71703e-12	5.57176e-09	0.233574
27206	Lamp5	St8sia3_ENSMUSG00000056812	0.00309681	1	0.224172
27220	Lamp5	Stam_ENSMUSG00000026718	3.68795e-13	1.19674e-09	0.720987
27221	Lamp5	Stambp_ENSMUSG00000006906	1.27121e-07	0.000412507	0.475481
27229	Lamp5	Stard3nl_ENSMUSG00000003062	0.000244098	0.792098	0.268705
27244	Lamp5	Stau2_ENSMUSG00000025920	0.170292	1	0.0767064
27263	Lamp5	Stk16_ENSMUSG00000026201	0.0136929	1	0.186317
27267	Lamp5	Stk25_ENSMUSG00000026277	0.00592334	1	0.16519
27283	Lamp5	Stmn1_ENSMUSG00000028832	0.0377086	1	0.0870029
27285	Lamp5	Stmn3_ENSMUSG00000027581	6.61052e-05	0.214511	0.124099
27286	Lamp5	Stmn4_ENSMUSG00000022044	6.32761e-07	0.00205331	0.3293
27291	Lamp5	Stoml2_ENSMUSG00000028455	0.0684352	1	0.0934996
27296	Lamp5	Stox2_ENSMUSG00000038143	0.221085	1	0.0661122
27306	Lamp5	Strap_ENSMUSG00000030224	2.45307e-05	0.079602	0.294406
27311	Lamp5	Strn3_ENSMUSG00000020954	0.000117696	0.381922	0.273988
27312	Lamp5	Strn4_ENSMUSG00000030374	4.42853e-14	1.43706e-10	0.743552
27319	Lamp5	Stx12_ENSMUSG00000028879	0.000324114	1	0.269135
27329	Lamp5	Stx5a_ENSMUSG00000010110	0.0036138	1	0.23109
27331	Lamp5	Stx7_ENSMUSG00000019998	0.00321505	1	0.14465
27332	Lamp5	Stx8_ENSMUSG00000020903	0.104896	1	0.0951015
27333	Lamp5	Stxbp1_ENSMUSG00000026797	2.3044e-07	0.000747777	0.188111
27343	Lamp5	Sub1_ENSMUSG00000022205	2.27038e-52	7.36737e-49	0.409914
27344	Lamp5	Sucla2_ENSMUSG00000022110	0.0640132	1	0.0656131
27354	Lamp5	Sugt1_ENSMUSG00000022024	9.9175e-06	0.0321823	0.316048
27374	Lamp5	Sult4a1_ENSMUSG00000018865	0.48354	1	0.00251824
27381	Lamp5	Sumo2_ENSMUSG00000020738	4.36559e-14	1.41663e-10	0.212509
27382	Lamp5	Sumo3_ENSMUSG00000020265	1.64319e-06	0.00533215	0.218104
27391	Lamp5	Supt4a_ENSMUSG00000020485	0.128873	1	0.0508774
27394	Lamp5	Supt7l_ENSMUSG00000053134	0.0157619	1	0.174795
27396	Lamp5	Surf1_ENSMUSG00000015790	0.000541647	1	0.172632
27403	Lamp5	Susd4_ENSMUSG00000038576	4.88051e-31	1.58372e-27	1.02059
27409	Lamp5	Sv2a_ENSMUSG00000038486	1.24043e-06	0.0040252	0.195597
27432	Lamp5	Swt1_ENSMUSG00000052748	0.00183542	1	0.217122
27448	Lamp5	Sympk_ENSMUSG00000023118	0.0151248	1	0.153802
27450	Lamp5	Syn2_ENSMUSG00000009394	1.66548e-17	5.40449e-14	0.376756
27465	Lamp5	Syngr3_ENSMUSG00000007021	0.0446372	1	0.0908841
27476	Lamp5	Syp_ENSMUSG00000031144	0.0600922	1	0.0614066
27479	Lamp5	Sys1_ENSMUSG00000045503	0.0862853	1	0.096454
27488	Lamp5	Syt1_ENSMUSG00000035864	8.73931e-71	2.83591e-67	0.639095
27492	Lamp5	Syt5_ENSMUSG00000004961	3.43842e-33	1.11577e-29	1.03
27529	Lamp5	Tacc1_ENSMUSG00000065954	0.092264	1	0.10348
27542	Lamp5	Taf10_ENSMUSG00000043866	0.00050783	1	0.18484
27551	Lamp5	Taf1d_ENSMUSG00000031939	0.00285853	1	0.19961
27563	Lamp5	Taf9_ENSMUSG00000052293	2.90585e-25	9.42947e-22	0.86148
27568	Lamp5	Tagln3_ENSMUSG00000022658	0.140939	1	0.0438321
27572	Lamp5	Taldo1_ENSMUSG00000025503	5.198e-24	1.68675e-20	0.501867
27575	Lamp5	Tanc2_ENSMUSG00000053580	0.258508	1	0.0489815
27579	Lamp5	Taok1_ENSMUSG00000017291	0.230374	1	0.0542397
27589	Lamp5	Tardbp_ENSMUSG00000041459	0.137852	1	0.084433
27634	Lamp5	Tatdn1_ENSMUSG00000050891	0.201519	1	0.0369289
27637	Lamp5	Tax1bp1_ENSMUSG00000004535	0.00191575	1	0.153845
27673	Lamp5	Tbcb_ENSMUSG00000006095	0.000424909	1	0.117869
27680	Lamp5	Tbk1_ENSMUSG00000020115	0.224482	1	0.0693386
27686	Lamp5	Tbp_ENSMUSG00000014767	0.0253986	1	0.177096
27687	Lamp5	Tbpl1_ENSMUSG00000071359	0.000634731	1	0.248745
27690	Lamp5	Tbrg1_ENSMUSG00000011114	8.06136e-13	2.61591e-09	0.575524
27710	Lamp5	Tcaf1_ENSMUSG00000036667	0.288865	1	0.0382687
27719	Lamp5	Tceal1_ENSMUSG00000049536	6.51909e-09	2.11544e-05	0.268252
27721	Lamp5	Tceal5_ENSMUSG00000054034	5.44781e-15	1.76781e-11	0.265317
27724	Lamp5	Tceal8_ENSMUSG00000051579	9.44624e-34	3.0653e-30	0.601922
27739	Lamp5	Tcf4_ENSMUSG00000053477	0.00281026	1	0.0625111
27764	Lamp5	Tcp1_ENSMUSG00000068039	0.00621526	1	0.126597
27811	Lamp5	Tecpr1_ENSMUSG00000066621	0.0053318	1	0.204822
27823	Lamp5	Tef_ENSMUSG00000022389	1.32206e-36	4.29007e-33	1.16563
27832	Lamp5	Ten1_ENSMUSG00000020778	0.00588899	1	0.154918
27844	Lamp5	Terf2ip_ENSMUSG00000033430	1.74573e-05	0.0566491	0.408274
27874	Lamp5	Tex261_ENSMUSG00000014748	0.00138881	1	0.250314
27875	Lamp5	Tex264_ENSMUSG00000040813	4.29522e-07	0.0013938	0.399562
27904	Lamp5	Tfcp2_ENSMUSG00000009733	0.0283846	1	0.122746
27918	Lamp5	Tfpt_ENSMUSG00000006335	0.000129704	0.420891	0.273252
27945	Lamp5	Tgoln1_ENSMUSG00000056429	0.251074	1	0.0565208
27977	Lamp5	Thoc1_ENSMUSG00000024287	0.15083	1	0.0790665
27998	Lamp5	Thyn1_ENSMUSG00000035443	0.0180394	1	0.114341
27999	Lamp5	Tia1_ENSMUSG00000071337	0.368844	1	0.024571
28018	Lamp5	Timm10_ENSMUSG00000027076	0.493168	1	0.000939881
28022	Lamp5	Timm17b_ENSMUSG00000031158	3.50425e-05	0.113713	0.288345
28024	Lamp5	Timm22_ENSMUSG00000020843	1.0603e-07	0.000344067	0.427595
28025	Lamp5	Timm23_ENSMUSG00000013701	0.35834	1	0.0147417
28028	Lamp5	Timm50_ENSMUSG00000003438	0.114643	1	0.103938
28043	Lamp5	Tiprl_ENSMUSG00000040843	3.11566e-05	0.101103	0.354377
28087	Lamp5	Tm2d1_ENSMUSG00000028563	2.51917e-05	0.081747	0.177854
28088	Lamp5	Tm2d2_ENSMUSG00000031556	0.286871	1	0.0314054
28100	Lamp5	Tm9sf2_ENSMUSG00000025544	0.00355515	1	0.178248
28104	Lamp5	Tma7_ENSMUSG00000091537	4.36477e-13	1.41637e-09	0.163457
28105	Lamp5	Tmbim1_ENSMUSG00000006301	0.458555	1	0.00522178
28107	Lamp5	Tmbim6_ENSMUSG00000023010	0.00117307	1	0.161816
28131	Lamp5	Tmed2_ENSMUSG00000029390	0.00915364	1	0.133692
28133	Lamp5	Tmed4_ENSMUSG00000004394	0.0425403	1	0.11556
28136	Lamp5	Tmed7_ENSMUSG00000033184	0.00196338	1	0.281581
28139	Lamp5	Tmeff1_ENSMUSG00000028347	9.96415e-90	3.23337e-86	1.72881
28146	Lamp5	Tmem106b_ENSMUSG00000029571	6.62396e-06	0.0214948	0.39969
28164	Lamp5	Tmem126a_ENSMUSG00000030615	0.372902	1	0.0146915
28167	Lamp5	Tmem128_ENSMUSG00000067365	0.26064	1	0.0514994
28187	Lamp5	Tmem147_ENSMUSG00000006315	0.0575536	1	0.055411
28189	Lamp5	Tmem14a_ENSMUSG00000025933	8.56258e-13	2.77856e-09	0.533019
28190	Lamp5	Tmem14c_ENSMUSG00000021361	0.29638	1	0.0441043
28203	Lamp5	Tmem161b_ENSMUSG00000035762	0.000169353	0.549551	0.330537
28207	Lamp5	Tmem167_ENSMUSG00000012422	0.000109803	0.356311	0.247149
28212	Lamp5	Tmem170b_ENSMUSG00000087370	6.71786e-12	2.17995e-08	0.601944
28222	Lamp5	Tmem179_ENSMUSG00000054013	0.489158	1	0.00235363
28224	Lamp5	Tmem181a_ENSMUSG00000038141	0.35965	1	0.0284851
28241	Lamp5	Tmem199_ENSMUSG00000051232	0.348996	1	0.0304722
28253	Lamp5	Tmem208_ENSMUSG00000014856	0.447555	1	0.00827582
28263	Lamp5	Tmem218_ENSMUSG00000032121	3.69029e-42	1.1975e-38	1.29727
28267	Lamp5	Tmem222_ENSMUSG00000028857	0.000482739	1	0.216382
28271	Lamp5	Tmem230_ENSMUSG00000027341	0.00116381	1	0.28709
28275	Lamp5	Tmem234_ENSMUSG00000028797	0.492647	1	0.000990331
28286	Lamp5	Tmem245_ENSMUSG00000055296	1.54569e-06	0.00501576	0.339903
28299	Lamp5	Tmem256_ENSMUSG00000070394	0.475512	1	0.00223049
28300	Lamp5	Tmem258_ENSMUSG00000036372	0.185009	1	0.0332893
28305	Lamp5	Tmem263_ENSMUSG00000060935	6.39667e-06	0.0207572	0.35381
28317	Lamp5	Tmem30a_ENSMUSG00000032328	0.000723236	1	0.187479
28320	Lamp5	Tmem33_ENSMUSG00000037720	4.41751e-11	1.43348e-07	0.463496
28324	Lamp5	Tmem38a_ENSMUSG00000031791	1.08327e-09	3.5152e-06	0.465423
28338	Lamp5	Tmem50a_ENSMUSG00000028822	1.61253e-14	5.23267e-11	0.357603
28339	Lamp5	Tmem50b_ENSMUSG00000022964	0.0167704	1	0.191275
28346	Lamp5	Tmem55a_ENSMUSG00000028221	2.35054e-07	0.000762752	0.421268
28347	Lamp5	Tmem55b_ENSMUSG00000035953	2.54762e-38	8.26704e-35	0.75609
28353	Lamp5	Tmem60_ENSMUSG00000045435	0.153917	1	0.0666482
28360	Lamp5	Tmem65_ENSMUSG00000062373	7.21354e-17	2.34079e-13	0.620674
28364	Lamp5	Tmem70_ENSMUSG00000025940	0.000750493	1	0.213437
28389	Lamp5	Tmem9_ENSMUSG00000026411	1.07896e-09	3.50122e-06	0.442677
28390	Lamp5	Tmem9b_ENSMUSG00000031021	0.000523552	1	0.156016
28391	Lamp5	Tmf1_ENSMUSG00000030059	0.025083	1	0.171367
28397	Lamp5	Tmod2_ENSMUSG00000032186	0.0598785	1	0.0755347
28398	Lamp5	Tmod3_ENSMUSG00000058587	2.62765e-53	8.52672e-50	0.985677
28430	Lamp5	Tmub2_ENSMUSG00000034757	4.97296e-06	0.0161373	0.389282
28431	Lamp5	Tmx1_ENSMUSG00000021072	8.98e-06	0.0291401	0.379605
28432	Lamp5	Tmx2_ENSMUSG00000050043	0.000229841	0.745835	0.159637
28433	Lamp5	Tmx3_ENSMUSG00000024614	0.115373	1	0.105442
28444	Lamp5	Tnfaip8l3_ENSMUSG00000074345	5.82957e-152	1.89169e-148	3.64085
28451	Lamp5	Tnfrsf14_ENSMUSG00000042333	0.00043874	1	0.123289
28486	Lamp5	Tnks2_ENSMUSG00000024811	0.0383154	1	0.142136
28522	Lamp5	Tom1l2_ENSMUSG00000000538	0.293283	1	0.0507068
28523	Lamp5	Tomm20_ENSMUSG00000093904	1.18755e-05	0.0385361	0.110592
28527	Lamp5	Tomm40_ENSMUSG00000002984	0.33481	1	0.0298881
28528	Lamp5	Tomm40l_ENSMUSG00000005674	0.0357372	1	0.157979
28532	Lamp5	Tomm70a_ENSMUSG00000022752	0.0282602	1	0.164247
28565	Lamp5	Tpd52l2_ENSMUSG00000000827	0.190373	1	0.0763149
28566	Lamp5	Tpgs1_ENSMUSG00000020308	0.455479	1	0.0077668
28567	Lamp5	Tpgs2_ENSMUSG00000024269	0.349396	1	0.0311639
28575	Lamp5	Tpm3_ENSMUSG00000027940	2.56132e-14	8.3115e-11	0.366879
28583	Lamp5	Tppp_ENSMUSG00000021573	1.9012e-20	6.16939e-17	0.716031
28584	Lamp5	Tpr_ENSMUSG00000006005	0.449572	1	0.00750005
28588	Lamp5	Tprkb_ENSMUSG00000054226	2.7425e-17	8.89943e-14	0.689118
28593	Lamp5	Tpst1_ENSMUSG00000034118	1.53837e-13	4.99202e-10	0.719785
28598	Lamp5	Tra2a_ENSMUSG00000029817	0.000150343	0.487864	0.248928
28599	Lamp5	Tra2b_ENSMUSG00000022858	0.0919442	1	0.0747701
28687	Lamp5	Trappc13_ENSMUSG00000021711	0.0111095	1	0.142512
28688	Lamp5	Trappc1_ENSMUSG00000049299	3.23109e-10	1.04849e-06	0.36583
28689	Lamp5	Trappc2_ENSMUSG00000079317	0.00784692	1	0.108534
28691	Lamp5	Trappc3_ENSMUSG00000028847	0.0249195	1	0.130466
28693	Lamp5	Trappc4_ENSMUSG00000032112	0.330169	1	0.0177089
28694	Lamp5	Trappc5_ENSMUSG00000040236	0.0029765	1	0.236262
28696	Lamp5	Trappc6b_ENSMUSG00000020993	0.187139	1	0.0360298
28934	Lamp5	Trim28_ENSMUSG00000005566	0.00655912	1	0.238046
28942	Lamp5	Trim32_ENSMUSG00000051675	0.00036083	1	0.240028
28946	Lamp5	Trim35_ENSMUSG00000022043	1.76641e-09	5.73201e-06	0.474657
28948	Lamp5	Trim37_ENSMUSG00000018548	0.000317917	1	0.245443
28985	Lamp5	Trim8_ENSMUSG00000025034	0.00142071	1	0.234806
28986	Lamp5	Trim9_ENSMUSG00000021071	8.04026e-10	2.60906e-06	0.506925
28989	Lamp5	Trio_ENSMUSG00000022263	0.0508222	1	0.129581
28993	Lamp5	Trip12_ENSMUSG00000026219	0.298894	1	0.0475947
29004	Lamp5	Trmt112_ENSMUSG00000038812	0.0568063	1	0.0615828
29009	Lamp5	Trmt1l_ENSMUSG00000053286	0.485197	1	0.00325977
29020	Lamp5	Tro_ENSMUSG00000025272	0.0831563	1	0.0940282
29022	Lamp5	Trove2_ENSMUSG00000018199	0.464977	1	0.00844338
29042	Lamp5	Trpc4ap_ENSMUSG00000038324	0.401852	1	0.021979
29064	Lamp5	Trrap_ENSMUSG00000045482	0.0166562	1	0.152305
29072	Lamp5	Tsc22d1_ENSMUSG00000022010	1.19217e-87	3.86861e-84	1.3405
29074	Lamp5	Tsc22d3_ENSMUSG00000031431	0.216199	1	0.0650566
29082	Lamp5	Tsg101_ENSMUSG00000014402	0.0746921	1	0.0768157
29098	Lamp5	Tsnax_ENSMUSG00000056820	1.75207e-13	5.68545e-10	0.639953
29111	Lamp5	Tspan31_ENSMUSG00000006736	0.0164801	1	0.191679
29115	Lamp5	Tspan3_ENSMUSG00000032324	1.32034e-05	0.0428449	0.131377
29117	Lamp5	Tspan5_ENSMUSG00000028152	5.61726e-08	0.00018228	0.31419
29119	Lamp5	Tspan7_ENSMUSG00000058254	1.0523e-99	3.41471e-96	0.809959
29126	Lamp5	Tspyl1_ENSMUSG00000047514	0.00096936	1	0.202797
29142	Lamp5	Tsta3_ENSMUSG00000022570	0.0946173	1	0.120487
29151	Lamp5	Ttc14_ENSMUSG00000027677	0.000348241	1	0.187603
29155	Lamp5	Ttc1_ENSMUSG00000041278	0.0467758	1	0.116608
29190	Lamp5	Ttc9b_ENSMUSG00000007944	4.07707e-05	0.132301	0.22492
29202	Lamp5	Ttll1_ENSMUSG00000022442	0.00531645	1	0.239788
29219	Lamp5	Tuba1a_ENSMUSG00000072235	8.39302e-13	2.72354e-09	0.253275
29224	Lamp5	Tuba4a_ENSMUSG00000026202	6.98395e-17	2.26629e-13	0.534547
29228	Lamp5	Tubb2a_ENSMUSG00000058672	8.449e-13	2.7417e-09	0.20175
29231	Lamp5	Tubb4a_ENSMUSG00000062591	0.000347756	1	0.166301
29232	Lamp5	Tubb4b_ENSMUSG00000036752	4.39821e-16	1.42722e-12	0.436244
29233	Lamp5	Tubb5_ENSMUSG00000001525	2.06919e-15	6.71451e-12	0.380884
29244	Lamp5	Tufm_ENSMUSG00000073838	0.284739	1	0.0507857
29246	Lamp5	Tug1_ENSMUSG00000056579	3.83211e-07	0.00124352	0.394485
29249	Lamp5	Tulp3_ENSMUSG00000001521	0.213567	1	0.0503568
29253	Lamp5	Tusc2_ENSMUSG00000010054	0.421194	1	0.0128073
29254	Lamp5	Tusc3_ENSMUSG00000039530	4.96466e-06	0.0161103	0.223606
29272	Lamp5	Txn2_ENSMUSG00000005354	3.77908e-07	0.00122631	0.197632
29274	Lamp5	Txndc12_ENSMUSG00000028567	6.57091e-11	2.13226e-07	0.500506
29277	Lamp5	Txndc17_ENSMUSG00000020803	0.432363	1	0.0121814
29281	Lamp5	Txndc9_ENSMUSG00000058407	3.10254e-09	1.00677e-05	0.310373
29283	Lamp5	Txnl1_ENSMUSG00000024583	0.021145	1	0.115393
29301	Lamp5	U2af1l4_ENSMUSG00000078765	0.0117943	1	0.137366
29303	Lamp5	U2surp_ENSMUSG00000032407	7.78288e-18	2.52554e-14	0.39557
29308	Lamp5	Uba1_ENSMUSG00000001924	0.218048	1	0.0600232
29310	Lamp5	Uba2_ENSMUSG00000052997	5.97424e-05	0.193864	0.271589
29312	Lamp5	Uba52_ENSMUSG00000090137	0.436884	1	0.00418696
29313	Lamp5	Uba5_ENSMUSG00000032557	0.0362036	1	0.167235
29316	Lamp5	Ubac1_ENSMUSG00000036352	0.00132276	1	0.263459
29318	Lamp5	Ubald1_ENSMUSG00000039568	0.247102	1	0.0390728
29319	Lamp5	Ubald2_ENSMUSG00000050628	1.47325e-07	0.000478069	0.363961
29323	Lamp5	Ubap2l_ENSMUSG00000042520	8.21309e-05	0.266515	0.272726
29325	Lamp5	Ubash3b_ENSMUSG00000032020	0.0151138	1	0.198301
29329	Lamp5	Ube2a_ENSMUSG00000016308	2.60733e-06	0.00846079	0.314657
29330	Lamp5	Ube2b_ENSMUSG00000020390	3.22927e-12	1.0479e-08	0.179343
29334	Lamp5	Ube2d2a_ENSMUSG00000091896	0.234914	1	0.0304989
29336	Lamp5	Ube2d3_ENSMUSG00000078578	0.127524	1	0.0453768
29340	Lamp5	Ube2e2_ENSMUSG00000058317	0.000360105	1	0.193191
29342	Lamp5	Ube2f_ENSMUSG00000034343	0.000149115	0.483877	0.330166
29345	Lamp5	Ube2h_ENSMUSG00000039159	0.0683886	1	0.120929
29346	Lamp5	Ube2i_ENSMUSG00000015120	9.94081e-05	0.322579	0.228428
29349	Lamp5	Ube2k_ENSMUSG00000029203	0.00241485	1	0.122599
29350	Lamp5	Ube2l3_ENSMUSG00000038965	0.0830146	1	0.0800238
29353	Lamp5	Ube2n_ENSMUSG00000074781	0.430849	1	0.00510026
29356	Lamp5	Ube2q2_ENSMUSG00000032307	0.013338	1	0.199611
29357	Lamp5	Ube2ql1_ENSMUSG00000052981	1.10884e-05	0.035982	0.262418
29364	Lamp5	Ube2v2_ENSMUSG00000022674	0.0120731	1	0.0842388
29365	Lamp5	Ube2w_ENSMUSG00000025939	1.12107e-18	3.63789e-15	0.451135
29375	Lamp5	Ubfd1_ENSMUSG00000030870	0.25464	1	0.0568071
29381	Lamp5	Ubl7_ENSMUSG00000055720	0.0308531	1	0.0882099
29384	Lamp5	Ubn2_ENSMUSG00000038538	0.169446	1	0.0842993
29388	Lamp5	Ubqln2_ENSMUSG00000050148	3.11329e-05	0.101026	0.242254
29401	Lamp5	Ubtf_ENSMUSG00000020923	4.50788e-05	0.146281	0.328175
29409	Lamp5	Ubxn6_ENSMUSG00000019578	0.00387082	1	0.205495
29411	Lamp5	Ubxn8_ENSMUSG00000052906	0.483547	1	0.0021216
29416	Lamp5	Uchl5_ENSMUSG00000018189	5.94009e-09	1.92756e-05	0.250644
29429	Lamp5	Ufc1_ENSMUSG00000062963	0.213135	1	0.0457364
29430	Lamp5	Ufd1_ENSMUSG00000005262	1.18219e-10	3.83621e-07	0.464737
29434	Lamp5	Ufsp2_ENSMUSG00000031634	0.0138062	1	0.159694
29477	Lamp5	Unc119_ENSMUSG00000002058	0.0101814	1	0.202366
29482	Lamp5	Unc13d_ENSMUSG00000057948	0.00635971	1	0.14544
29485	Lamp5	Unc50_ENSMUSG00000026111	0.253437	1	0.0490525
29488	Lamp5	Unc5c_ENSMUSG00000059921	1.13898e-79	3.69597e-76	2.16772
29502	Lamp5	Upf2_ENSMUSG00000043241	0.00203778	1	0.189277
29503	Lamp5	Upf3a_ENSMUSG00000038398	3.58486e-07	0.00116329	0.430384
29504	Lamp5	Upf3b_ENSMUSG00000036572	0.00894191	1	0.153702
29516	Lamp5	Uqcc3_ENSMUSG00000071654	0.135354	1	0.0767689
29518	Lamp5	Uqcr11_ENSMUSG00000020163	0.3721	1	0.00873028
29521	Lamp5	Uqcrc2_ENSMUSG00000030884	0.0692291	1	0.0569219
29536	Lamp5	Use1_ENSMUSG00000002395	3.4569e-14	1.12176e-10	0.394204
29550	Lamp5	Usp14_ENSMUSG00000047879	1.22821e-06	0.00398555	0.192913
29551	Lamp5	Usp15_ENSMUSG00000020124	0.0210237	1	0.164057
29552	Lamp5	Usp16_ENSMUSG00000025616	0.48436	1	0.00337679
29559	Lamp5	Usp19_ENSMUSG00000006676	0.173545	1	0.076017
29563	Lamp5	Usp22_ENSMUSG00000042506	0.329053	1	0.0373274
29564	Lamp5	Usp24_ENSMUSG00000028514	0.00369205	1	0.208076
29570	Lamp5	Usp2_ENSMUSG00000032010	5.34154e-07	0.00173333	0.465965
29574	Lamp5	Usp33_ENSMUSG00000025437	5.81231e-05	0.188609	0.322461
29575	Lamp5	Usp34_ENSMUSG00000056342	0.374552	1	0.0273459
29592	Lamp5	Usp4_ENSMUSG00000032612	0.000403855	1	0.327447
29601	Lamp5	Usp9x_ENSMUSG00000031010	0.0829967	1	0.108743
29629	Lamp5	Vamp2_ENSMUSG00000020894	0.000274144	0.889599	0.0881947
29633	Lamp5	Vamp7_ENSMUSG00000051412	0.244111	1	0.0588365
29637	Lamp5	Vapa_ENSMUSG00000024091	0.214585	1	0.0268591
29653	Lamp5	Vbp1_ENSMUSG00000031197	0.000440075	1	0.107636
29657	Lamp5	Vcp_ENSMUSG00000028452	0.287854	1	0.0382173
29660	Lamp5	Vdac1_ENSMUSG00000020402	0.00387432	1	0.0852533
29662	Lamp5	Vdac3_ENSMUSG00000008892	0.171435	1	0.0340889
29670	Lamp5	Vezt_ENSMUSG00000036099	4.44329e-07	0.00144185	0.444346
[truncated: 8,733 more rows]
