# Supplementary material for: Isoform cell-type specificity in the mouse primary motor cortex
Source: Nature. 2021 Oct 6;598(7879):195–9. doi: 10.1038/s41586-021-03969-3 (PMC8494650; doi:10.1038/s41586-021-03969-3)
Supplement: Supplementary file 15 — EM quantification gene-level differential analysis within the glutamatergic (sheet 1) and GABAergic (sheet 2) classes [file 41586_2021_3969_MOESM15_ESM.xlsx]

## Sheet: Export Summary
	This document was exported from Numbers. Each table was converted to an Excel worksheet. All other objects on each Numbers sheet were placed on separate worksheets. Please be aware that formula calculations may differ in Excel.
	Numbers Sheet Name	Numbers Table Name	Excel Worksheet Name
	a_GLUT
		ST12_a-good_gene_subclass_DE-GLUT	a_GLUT - ST12_a-good_gene_subcl
	b_GABA
		ST12_b-good_gene_subclass_DE-GABA	b_GABA - ST12_b-good_gene_subcl

## Sheet: a_GLUT - ST12_a-good_gene_subcl
ST12_a-good_gene_subclass_DE-GLUT
	index	name	p_raw	p_corr	es
7	L2/3 IT	0610012G03Rik_ENSMUSG00000107002	3.17186e-06	0.0204109	0.0671864
12	L2/3 IT	0610037L13Rik_ENSMUSG00000028608	1.01874e-14	6.55561e-11	0.190558
28	L2/3 IT	1110004F10Rik_ENSMUSG00000030663	8.7046e-08	0.000560141	0.0748058
31	L2/3 IT	1110008F13Rik_ENSMUSG00000027637	2.19212e-07	0.00141063	0.0912958
42	L2/3 IT	1110032A03Rik_ENSMUSG00000037971	9.07407e-05	0.583916	0.133003
47	L2/3 IT	1110038F14Rik_ENSMUSG00000063236	7.31912e-31	4.70985e-27	0.419812
49	L2/3 IT	1110051M20Rik_ENSMUSG00000040591	5.11931e-10	3.29428e-06	0.154692
52	L2/3 IT	1110059G10Rik_ENSMUSG00000032551	2.60891e-45	1.67883e-41	0.603638
53	L2/3 IT	1110065P20Rik_ENSMUSG00000078570	0.00944947	1	0.0624002
57	L2/3 IT	1190007I07Rik_ENSMUSG00000063320	5.30125e-05	0.341136	0.234307
67	L2/3 IT	1500011K16Rik_ENSMUSG00000051319	1.64692e-22	1.05979e-18	0.201729
93	L2/3 IT	1700001L19Rik_ENSMUSG00000021534	2.02184e-11	1.30105e-07	0.332576
217	L2/3 IT	1700021F05Rik_ENSMUSG00000019797	0.23358	1	0.0218279
243	L2/3 IT	1700025G04Rik_ENSMUSG00000032666	5.91233e-06	0.0380458	0.263233
310	L2/3 IT	1700037H04Rik_ENSMUSG00000027327	0.000137446	0.884462	0.12629
414	L2/3 IT	1700082M22Rik_ENSMUSG00000023737	2.55479e-14	1.64401e-10	0.205877
519	L2/3 IT	1810009A15Rik_ENSMUSG00000071653	0.00493165	1	0.0963816
531	L2/3 IT	1810022K09Rik_ENSMUSG00000078784	0.158185	1	0.0156303
540	L2/3 IT	1810043G02Rik_ENSMUSG00000020284	2.50173e-07	0.00160987	0.196727
546	L2/3 IT	1810058I24Rik_ENSMUSG00000073155	8.61668e-11	5.54483e-07	0.293392
562	L2/3 IT	2010107E04Rik_ENSMUSG00000021290	1.71361e-11	1.10271e-07	0.0934842
568	L2/3 IT	2010111I01Rik_ENSMUSG00000021458	3.00581e-49	1.93424e-45	0.582
570	L2/3 IT	2010300C02Rik_ENSMUSG00000026090	1.79166e-79	1.15293e-75	0.873122
575	L2/3 IT	2010315B03Rik_ENSMUSG00000074829	0.000398424	1	0.229817
595	L2/3 IT	2210418O10Rik_ENSMUSG00000078894	0.0122265	1	0.116326
599	L2/3 IT	2300009A05Rik_ENSMUSG00000032403	1.68052e-10	1.08141e-06	0.28024
611	L2/3 IT	2310011J03Rik_ENSMUSG00000020133	7.01463e-16	4.51391e-12	0.379857
618	L2/3 IT	2310022A10Rik_ENSMUSG00000049643	0.204958	1	0.0414255
625	L2/3 IT	2310033P09Rik_ENSMUSG00000020441	9.02782e-13	5.8094e-09	0.361185
629	L2/3 IT	2310035C23Rik_ENSMUSG00000026319	0.0419509	1	0.074237
644	L2/3 IT	2310061I04Rik_ENSMUSG00000050705	0.00169752	1	0.0837604
655	L2/3 IT	2410002F23Rik_ENSMUSG00000045411	0.00106773	1	0.167457
662	L2/3 IT	2410018L13Rik_ENSMUSG00000073164	1.49451e-08	9.61715e-05	0.274576
665	L2/3 IT	2410089E03Rik_ENSMUSG00000039801	0.000653242	1	0.147216
669	L2/3 IT	2510002D24Rik_ENSMUSG00000071632	0.0001722	1	0.186074
689	L2/3 IT	2610044O15Rik8_ENSMUSG00000071302	2.26509e-10	1.45758e-06	0.269697
693	L2/3 IT	2610301B20Rik_ENSMUSG00000059482	5.44912e-22	3.50651e-18	0.329756
697	L2/3 IT	2610507B11Rik_ENSMUSG00000010277	8.54158e-18	5.49651e-14	0.431672
698	L2/3 IT	2610524H06Rik_ENSMUSG00000092486	1.12785e-23	7.25769e-20	0.368946
708	L2/3 IT	2700062C07Rik_ENSMUSG00000024273	4.22724e-06	0.0272023	0.230107
713	L2/3 IT	2700097O09Rik_ENSMUSG00000062198	0.104557	1	0.0982378
715	L2/3 IT	2810004N23Rik_ENSMUSG00000031984	0.173482	1	0.0509102
716	L2/3 IT	2810006K23Rik_ENSMUSG00000047635	1.15379e-05	0.0742463	0.283504
721	L2/3 IT	2810403A07Rik_ENSMUSG00000028060	6.07994e-11	3.91244e-07	0.304968
730	L2/3 IT	2810429I04Rik_ENSMUSG00000097709	5.18032e-12	3.33353e-08	0.293271
739	L2/3 IT	2810474O19Rik_ENSMUSG00000032712	0.331076	1	0.0234211
746	L2/3 IT	2900055J20Rik_ENSMUSG00000071860	2.85091e-194	1.83456e-190	1.37821
750	L2/3 IT	2900079G21Rik_ENSMUSG00000087038	0.0655705	1	0.0687355
759	L2/3 IT	3110002H16Rik_ENSMUSG00000024410	0.042419	1	0.120339
776	L2/3 IT	3110082I17Rik_ENSMUSG00000053553	2.28363e-18	1.46952e-14	0.497923
819	L2/3 IT	4833420G17Rik_ENSMUSG00000062822	0.0393961	1	0.0849498
852	L2/3 IT	4921524J17Rik_ENSMUSG00000036934	0.0077473	1	0.101849
870	L2/3 IT	4930402H24Rik_ENSMUSG00000027309	2.56789e-06	0.0165244	0.218296
928	L2/3 IT	4930431F10Rik_ENSMUSG00000111494	3.35577e-14	2.15944e-10	0.233095
946	L2/3 IT	4930435F18Rik_ENSMUSG00000114290	4.63122e-09	2.98019e-05	0.206202
995	L2/3 IT	4930453N24Rik_ENSMUSG00000059920	0.0701551	1	0.0815396
1117	L2/3 IT	4930519L02Rik_ENSMUSG00000105652	2.18663e-12	1.4071e-08	0.300822
1135	L2/3 IT	4930524O07Rik_ENSMUSG00000090207	0.000282906	1	0.191183
1159	L2/3 IT	4930533N22Rik_ENSMUSG00000108803	2.59143e-09	1.66759e-05	0.144832
1191	L2/3 IT	4930546K05Rik_ENSMUSG00000111767	0.0110953	1	0.0345902
1266	L2/3 IT	4930572G02Rik_ENSMUSG00000115725	0.000282647	1	0.0624605
1321	L2/3 IT	4931406C07Rik_ENSMUSG00000031938	0.0175336	1	0.114907
1405	L2/3 IT	4933411E06Rik_ENSMUSG00000099608	6.37111e-05	0.409981	0.1211
1441	L2/3 IT	4933427J07Rik_ENSMUSG00000087267	5.30239e-13	3.41209e-09	0.277414
1452	L2/3 IT	4933431E20Rik_ENSMUSG00000086968	5.67758e-05	0.365352	0.186434
1465	L2/3 IT	4933434E20Rik_ENSMUSG00000027942	0.0446387	1	0.0618128
1482	L2/3 IT	5031425E22Rik_ENSMUSG00000073147	2.2039e-22	1.41821e-18	0.590188
1485	L2/3 IT	5031439G07Rik_ENSMUSG00000036046	1.04976e-09	6.7552e-06	0.330087
1498	L2/3 IT	5330417C22Rik_ENSMUSG00000040412	1.87595e-10	1.20718e-06	0.296474
1512	L2/3 IT	5430403G16Rik_ENSMUSG00000072763	0.051447	1	0.0535093
1528	L2/3 IT	5730409E04Rik_ENSMUSG00000073755	4.51649e-11	2.90636e-07	0.351385
1532	L2/3 IT	5730455P16Rik_ENSMUSG00000057181	0.147392	1	0.0535453
1534	L2/3 IT	5730480H06Rik_ENSMUSG00000029089	5.6785e-08	0.000365412	0.318153
1560	L2/3 IT	6030458C11Rik_ENSMUSG00000022195	1.71766e-12	1.10531e-08	0.393703
1620	L2/3 IT	9030624G23Rik_ENSMUSG00000073158	1.82424e-15	1.1739e-11	0.250704
1636	L2/3 IT	9130401M01Rik_ENSMUSG00000101892	2.55193e-29	1.64217e-25	0.426934
1664	L2/3 IT	9330136K24Rik_ENSMUSG00000097781	0.000551079	1	0.101731
1667	L2/3 IT	9330159F19Rik_ENSMUSG00000004360	4.35713e-08	0.000280381	0.241514
1713	L2/3 IT	9530059O14Rik_ENSMUSG00000097736	1.05607e-48	6.79581e-45	0.835496
1714	L2/3 IT	9530068E07Rik_ENSMUSG00000036275	4.37176e-09	2.81323e-05	0.304818
1737	L2/3 IT	9930111J21Rik2_ENSMUSG00000069892	8.64704e-10	5.56437e-06	0.131426
1746	L2/3 IT	A130077B15Rik_ENSMUSG00000112095	0.000322991	1	0.0938273
1751	L2/3 IT	A230006K03Rik_ENSMUSG00000068151	4.88814e-102	3.14552e-98	1.07368
1755	L2/3 IT	A230050P20Rik_ENSMUSG00000038884	0.380987	1	0.0103574
1758	L2/3 IT	A230065N10Rik_ENSMUSG00000092071	1.85859e-07	0.001196	0.241961
1761	L2/3 IT	A230077H06Rik_ENSMUSG00000100600	0.429267	1	0.00551398
1772	L2/3 IT	A330009N23Rik_ENSMUSG00000097915	5.43478e-72	3.49728e-68	1.27798
1781	L2/3 IT	A330069E16Rik_ENSMUSG00000097868	0.0444246	1	0.0977941
1792	L2/3 IT	A430005L14Rik_ENSMUSG00000047613	2.56152e-54	1.64834e-50	0.551035
1796	L2/3 IT	A430046D13Rik_ENSMUSG00000097353	0.152298	1	0.0562295
1799	L2/3 IT	A430073D23Rik_ENSMUSG00000105471	1.26255e-05	0.0812449	0.157141
1845	L2/3 IT	A630089N07Rik_ENSMUSG00000116673	1.44067e-10	9.27073e-07	0.230732
1875	L2/3 IT	A830009L08Rik_ENSMUSG00000097182	3.90915e-136	2.51554e-132	1.81578
1884	L2/3 IT	A830036E02Rik_ENSMUSG00000084890	1.95583e-22	1.25858e-18	0.676123
1886	L2/3 IT	A830082K12Rik_ENSMUSG00000087143	8.82155e-10	5.67667e-06	0.316924
1963	L2/3 IT	AC112943.2_ENSMUSG00000115923	0.00481674	1	0.116564
2031	L2/3 IT	AC125141.1_ENSMUSG00000116692	9.95456e-21	6.40576e-17	0.222655
2078	L2/3 IT	AC132444.6_ENSMUSG00000096808	6.71745e-07	0.00432268	0.170377
2099	L2/3 IT	AC136518.1_ENSMUSG00000116450	2.51965e-07	0.00162139	0.131283
2136	L2/3 IT	AC149090.1_ENSMUSG00000095041	0.0683796	1	0.0865624
2202	L2/3 IT	AC159200.1_ENSMUSG00000116579	2.30451e-55	1.48295e-51	0.824964
2206	L2/3 IT	AC160336.1_ENSMUSG00000115801	4.77651e-12	3.07368e-08	0.131397
2227	L2/3 IT	AC163040.1_ENSMUSG00000113427	2.94479e-13	1.89497e-09	0.167071
2237	L2/3 IT	AC163720.3_ENSMUSG00000116951	0.0269428	1	0.0762581
2286	L2/3 IT	AI314180_ENSMUSG00000050812	1.7287e-05	0.111242	0.192981
2299	L2/3 IT	AI593442_ENSMUSG00000078307	6.81636e-20	4.38633e-16	0.354863
2304	L2/3 IT	AI837181_ENSMUSG00000047423	0.108597	1	0.0549083
2305	L2/3 IT	AI838599_ENSMUSG00000085180	3.743e-12	2.40862e-08	0.219703
2333	L2/3 IT	AL731706.1_ENSMUSG00000115423	1.21325e-05	0.0780726	0.14638
2348	L2/3 IT	AU022252_ENSMUSG00000078584	1.17504e-16	7.56138e-13	0.497778
2364	L2/3 IT	AW209491_ENSMUSG00000039182	0.00145515	1	0.180278
2385	L2/3 IT	Aagab_ENSMUSG00000037257	0.182946	1	0.0535924
2396	L2/3 IT	Aasdhppt_ENSMUSG00000025894	3.22062e-15	2.07247e-11	0.27055
2409	L2/3 IT	Abca3_ENSMUSG00000024130	0.00127055	1	0.150019
2411	L2/3 IT	Abca5_ENSMUSG00000018800	6.80684e-10	4.3802e-06	0.384203
2429	L2/3 IT	Abcc1_ENSMUSG00000023088	0.0311423	1	0.0830643
2433	L2/3 IT	Abcc5_ENSMUSG00000022822	0.244695	1	0.0278586
2439	L2/3 IT	Abcd3_ENSMUSG00000028127	6.55949e-05	0.422103	0.22845
2441	L2/3 IT	Abce1_ENSMUSG00000058355	0.246511	1	0.0305147
2442	L2/3 IT	Abcf1_ENSMUSG00000038762	3.80084e-05	0.244584	0.125804
2444	L2/3 IT	Abcf3_ENSMUSG00000003234	2.16287e-06	0.0139181	0.228558
2445	L2/3 IT	Abcg1_ENSMUSG00000024030	0.000406818	1	0.146727
2451	L2/3 IT	Abhd10_ENSMUSG00000033157	0.41234	1	0.0108356
2452	L2/3 IT	Abhd11_ENSMUSG00000040532	8.10031e-10	5.21255e-06	0.323747
2453	L2/3 IT	Abhd12_ENSMUSG00000032046	0.0299323	1	0.0387732
2459	L2/3 IT	Abhd16a_ENSMUSG00000007036	5.91726e-05	0.380775	0.137955
2461	L2/3 IT	Abhd17a_ENSMUSG00000003346	0.06279	1	0.0391546
2469	L2/3 IT	Abhd6_ENSMUSG00000025277	1.36048e-186	8.75467e-183	1.27901
2470	L2/3 IT	Abhd8_ENSMUSG00000007950	0.290637	1	0.0167934
2471	L2/3 IT	Abi1_ENSMUSG00000058835	3.4253e-12	2.20418e-08	0.24011
2472	L2/3 IT	Abi2_ENSMUSG00000026782	2.52809e-08	0.000162683	0.0911431
2475	L2/3 IT	Abl1_ENSMUSG00000026842	2.48536e-07	0.00159933	0.197631
2477	L2/3 IT	Ablim1_ENSMUSG00000025085	1.44813e-07	0.00093187	0.235804
2478	L2/3 IT	Ablim2_ENSMUSG00000029095	5.02513e-170	3.23367e-166	1.46289
2481	L2/3 IT	Abr_ENSMUSG00000017631	4.64755e-122	2.9907e-118	0.762537
2485	L2/3 IT	Abraxas2_ENSMUSG00000030965	0.00322099	1	0.176882
2486	L2/3 IT	Abt1_ENSMUSG00000036376	3.8454e-10	2.47451e-06	0.257232
2492	L2/3 IT	Acaca_ENSMUSG00000020532	0.0901855	1	0.0734286
2496	L2/3 IT	Acad12_ENSMUSG00000042647	6.69917e-05	0.431092	0.116588
2502	L2/3 IT	Acadsb_ENSMUSG00000030861	0.000114039	0.733841	0.242503
2506	L2/3 IT	Acap2_ENSMUSG00000049076	1.92216e-58	1.23691e-54	0.597045
2511	L2/3 IT	Acbd3_ENSMUSG00000026499	0.000412429	1	0.17189
2518	L2/3 IT	Acd_ENSMUSG00000038000	6.44584e-11	4.1479e-07	0.228084
2524	L2/3 IT	Acer3_ENSMUSG00000030760	5.23493e-05	0.336868	0.243579
2526	L2/3 IT	Acin1_ENSMUSG00000022185	0.140505	1	0.037781
2533	L2/3 IT	Acnat1_ENSMUSG00000070985	0.247695	1	0.0166469
2545	L2/3 IT	Acot4_ENSMUSG00000052392	2.30556e-06	0.0148363	0.174352
2555	L2/3 IT	Acp1_ENSMUSG00000044573	0.0207065	1	0.0399421
2559	L2/3 IT	Acp6_ENSMUSG00000028093	0.00254991	1	0.195288
2570	L2/3 IT	Acsl3_ENSMUSG00000032883	4.4374e-05	0.285547	0.181092
2571	L2/3 IT	Acsl4_ENSMUSG00000031278	0.00114209	1	0.147696
2572	L2/3 IT	Acsl5_ENSMUSG00000024981	8.40061e-14	5.40579e-10	0.382534
2582	L2/3 IT	Acss3_ENSMUSG00000035948	6.53303e-06	0.04204	0.122292
2583	L2/3 IT	Acta1_ENSMUSG00000031972	6.69344e-08	0.000430723	0.301811
2597	L2/3 IT	Actn1_ENSMUSG00000015143	4.1704e-106	2.68365e-102	0.774714
2600	L2/3 IT	Actn4_ENSMUSG00000054808	5.89907e-08	0.000379605	0.307506
2601	L2/3 IT	Actr10_ENSMUSG00000021076	2.23048e-20	1.43532e-16	0.204778
2603	L2/3 IT	Actr1b_ENSMUSG00000037351	0.0108153	1	0.057628
2604	L2/3 IT	Actr2_ENSMUSG00000020152	4.5621e-08	0.000293571	0.121102
2605	L2/3 IT	Actr3_ENSMUSG00000026341	3.51426e-06	0.0226143	0.159945
2606	L2/3 IT	Actr3b_ENSMUSG00000056367	9.08445e-163	5.84584e-159	0.786532
2608	L2/3 IT	Actr6_ENSMUSG00000019948	0.00717141	1	0.0982725
2609	L2/3 IT	Actr8_ENSMUSG00000015971	0.000998732	1	0.147042
2614	L2/3 IT	Acvr1b_ENSMUSG00000000532	0.00420346	1	0.108011
2622	L2/3 IT	Acyp2_ENSMUSG00000060923	6.11916e-38	3.93768e-34	0.459905
2628	L2/3 IT	Adam11_ENSMUSG00000020926	0.00113863	1	0.158486
2638	L2/3 IT	Adam22_ENSMUSG00000040537	2.90404e-29	1.86875e-25	0.344678
2685	L2/3 IT	Adap1_ENSMUSG00000056413	0.188185	1	0.0382028
2689	L2/3 IT	Adarb1_ENSMUSG00000020262	0.000216959	1	0.176209
2699	L2/3 IT	Adcy2_ENSMUSG00000021536	0.000118	0.759327	0.128019
2706	L2/3 IT	Adcy9_ENSMUSG00000005580	1.00158e-35	6.44515e-32	0.63952
2710	L2/3 IT	Add2_ENSMUSG00000030000	1.13404e-16	7.29757e-13	0.361616
2716	L2/3 IT	Adgrb1_ENSMUSG00000034730	6.04161e-27	3.88777e-23	0.276543
2717	L2/3 IT	Adgrb2_ENSMUSG00000028782	2.8058e-23	1.80553e-19	0.310736
2718	L2/3 IT	Adgrb3_ENSMUSG00000033569	3.25076e-18	2.09186e-14	0.325607
2735	L2/3 IT	Adgrl1_ENSMUSG00000013033	0.0115841	1	0.0549034
2736	L2/3 IT	Adgrl2_ENSMUSG00000028184	2.5203e-34	1.62181e-30	0.477878
2737	L2/3 IT	Adgrl3_ENSMUSG00000037605	7.74463e-48	4.98367e-44	0.6102
2742	L2/3 IT	Adh5_ENSMUSG00000028138	0.142524	1	0.0454027
2747	L2/3 IT	Adi1_ENSMUSG00000020629	0.0283305	1	0.114752
2750	L2/3 IT	Adipor1_ENSMUSG00000026457	0.00143278	1	0.131753
2763	L2/3 IT	Adprh_ENSMUSG00000002844	0.249497	1	0.0140499
2773	L2/3 IT	Adrb1_ENSMUSG00000035283	4.49683e-76	2.89371e-72	0.953141
2778	L2/3 IT	Adss_ENSMUSG00000015961	0.00449305	1	0.0819812
2782	L2/3 IT	Aebp2_ENSMUSG00000030232	1.93655e-08	0.000124617	0.260522
2792	L2/3 IT	Aff4_ENSMUSG00000049470	0.010959	1	0.120179
2795	L2/3 IT	Afg3l2_ENSMUSG00000024527	0.294774	1	0.0314534
2799	L2/3 IT	Aftph_ENSMUSG00000049659	1.62391e-06	0.0104499	0.259345
2802	L2/3 IT	Agap2_ENSMUSG00000025422	1.48817e-09	9.5764e-06	0.200675
2803	L2/3 IT	Agap3_ENSMUSG00000023353	9.71479e-06	0.0625147	0.158464
2810	L2/3 IT	Agfg1_ENSMUSG00000026159	9.53854e-06	0.0613805	0.204871
2811	L2/3 IT	Agfg2_ENSMUSG00000029722	4.68226e-31	3.01303e-27	0.635996
2812	L2/3 IT	Aggf1_ENSMUSG00000021681	0.00532775	1	0.149453
2813	L2/3 IT	Agk_ENSMUSG00000029916	8.31787e-06	0.0535255	0.19719
2814	L2/3 IT	Agl_ENSMUSG00000033400	2.92158e-12	1.88004e-08	0.34377
2818	L2/3 IT	Ago2_ENSMUSG00000036698	3.16677e-06	0.0203782	0.18633
2819	L2/3 IT	Ago3_ENSMUSG00000028842	8.02038e-05	0.516111	0.251809
2823	L2/3 IT	Agpat3_ENSMUSG00000001211	1.474e-13	9.48521e-10	0.315555
2824	L2/3 IT	Agpat4_ENSMUSG00000023827	1.11173e-05	0.07154	0.16688
2829	L2/3 IT	Agrn_ENSMUSG00000041936	2.29871e-36	1.47922e-32	0.716566
2832	L2/3 IT	Agtpbp1_ENSMUSG00000021557	0.00705662	1	0.0816755
2839	L2/3 IT	Ahctf1_ENSMUSG00000026491	7.88934e-11	5.07679e-07	0.392744
2841	L2/3 IT	Ahcyl1_ENSMUSG00000027893	1.38855e-11	8.93529e-08	0.236997
2842	L2/3 IT	Ahcyl2_ENSMUSG00000029772	3.3636e-08	0.000216448	0.310247
2849	L2/3 IT	Ahsa1_ENSMUSG00000021037	0.0286995	1	0.0317134
2850	L2/3 IT	Ahsa2_ENSMUSG00000020288	0.0106052	1	0.11349
2863	L2/3 IT	Aip_ENSMUSG00000024847	4.30332e-08	0.000276918	0.113672
2867	L2/3 IT	Ajap1_ENSMUSG00000039546	3.50985e-206	2.25859e-202	1.65124
2869	L2/3 IT	Ak1_ENSMUSG00000026817	0.0986156	1	0.0308114
2870	L2/3 IT	Ak2_ENSMUSG00000028792	0.000229026	1	0.215405
2872	L2/3 IT	Ak4_ENSMUSG00000028527	6.68606e-11	4.30248e-07	0.424773
2873	L2/3 IT	Ak5_ENSMUSG00000039058	1.05101e-65	6.76323e-62	0.784688
2874	L2/3 IT	Ak6_ENSMUSG00000078941	2.33245e-35	1.50093e-31	0.16106
2879	L2/3 IT	Akap10_ENSMUSG00000047804	0.00187095	1	0.126165
2880	L2/3 IT	Akap11_ENSMUSG00000022016	4.07782e-06	0.0262408	0.149857
2882	L2/3 IT	Akap13_ENSMUSG00000066406	3.33725e-72	2.14752e-68	1.08721
2889	L2/3 IT	Akap5_ENSMUSG00000021057	1.11261e-99	7.15962e-96	0.808266
2892	L2/3 IT	Akap8_ENSMUSG00000024045	2.99224e-06	0.0192551	0.23177
2893	L2/3 IT	Akap8l_ENSMUSG00000002625	6.60604e-40	4.25099e-36	0.384737
2894	L2/3 IT	Akap9_ENSMUSG00000040407	8.36717e-05	0.538428	0.11501
2896	L2/3 IT	Akirin1_ENSMUSG00000023075	6.96528e-31	4.48216e-27	0.413893
2897	L2/3 IT	Akirin2_ENSMUSG00000028291	0.060525	1	0.0497361
2904	L2/3 IT	Akr1b3_ENSMUSG00000001642	0.00313112	1	0.114029
2917	L2/3 IT	Akr1e1_ENSMUSG00000045410	0.0805071	1	0.0709626
2918	L2/3 IT	Akr7a5_ENSMUSG00000028743	8.00848e-10	5.15346e-06	0.318468
2919	L2/3 IT	Akt1_ENSMUSG00000001729	0.000762296	1	0.195928
2920	L2/3 IT	Akt1s1_ENSMUSG00000011096	9.47499e-07	0.00609716	0.256964
2924	L2/3 IT	Alad_ENSMUSG00000028393	5.2171e-29	3.35721e-25	0.726566
2925	L2/3 IT	Alas1_ENSMUSG00000032786	0.241481	1	0.0385522
2928	L2/3 IT	Alcam_ENSMUSG00000022636	6.45419e-186	4.15327e-182	1.4249
2957	L2/3 IT	Alg11_ENSMUSG00000063362	0.320665	1	0.0201547
2959	L2/3 IT	Alg13_ENSMUSG00000041718	0.00204813	1	0.181014
2964	L2/3 IT	Alg5_ENSMUSG00000036632	0.00105781	1	0.193682
2965	L2/3 IT	Alg6_ENSMUSG00000073792	0.0172171	1	0.14565
2971	L2/3 IT	Alkbh1_ENSMUSG00000079036	0.0417691	1	0.103299
2977	L2/3 IT	Alkbh6_ENSMUSG00000042831	6.15787e-37	3.96259e-33	0.294351
2978	L2/3 IT	Alkbh7_ENSMUSG00000002661	2.91471e-06	0.0187562	0.279114
2979	L2/3 IT	Alkbh8_ENSMUSG00000025899	0.481301	1	0.00261424
2992	L2/3 IT	Alpk2_ENSMUSG00000032845	4.03277e-07	0.00259509	0.240145
3003	L2/3 IT	Alyref_ENSMUSG00000025134	0.0860616	1	0.0340777
3008	L2/3 IT	Amd1_ENSMUSG00000075232	2.15627e-46	1.38756e-42	0.343543
3009	L2/3 IT	Amd2_ENSMUSG00000063953	7.48019e-63	4.81351e-59	0.390138
3014	L2/3 IT	Amer2_ENSMUSG00000021986	3.44215e-05	0.221502	0.190314
3016	L2/3 IT	Amfr_ENSMUSG00000031751	0.432149	1	0.00645987
3019	L2/3 IT	Amigo1_ENSMUSG00000050947	0.118432	1	0.0660909
3042	L2/3 IT	Amz2_ENSMUSG00000020610	6.64034e-12	4.27306e-08	0.391609
3043	L2/3 IT	Anapc10_ENSMUSG00000036977	4.27885e-12	2.75344e-08	0.334472
3045	L2/3 IT	Anapc13_ENSMUSG00000035048	0.000866073	1	0.0864657
3048	L2/3 IT	Anapc16_ENSMUSG00000020107	0.00282397	1	0.0810725
3049	L2/3 IT	Anapc1_ENSMUSG00000014355	4.47756e-05	0.288131	0.22028
3060	L2/3 IT	Angel2_ENSMUSG00000026634	2.28812e-10	1.4724e-06	0.285748
3073	L2/3 IT	Ank3_ENSMUSG00000069601	0.0028783	1	0.0716116
3081	L2/3 IT	Ankhd1_ENSMUSG00000024483	0.0170278	1	0.117568
3085	L2/3 IT	Ankle2_ENSMUSG00000029501	0.0356924	1	0.106483
3090	L2/3 IT	Ankrd11_ENSMUSG00000035569	8.37833e-13	5.39146e-09	0.284145
3094	L2/3 IT	Ankrd13c_ENSMUSG00000039988	0.0855133	1	0.0623752
3095	L2/3 IT	Ankrd13d_ENSMUSG00000005986	7.01863e-19	4.51649e-15	0.50067
3097	L2/3 IT	Ankrd17_ENSMUSG00000055204	2.22673e-05	0.14329	0.134346
3101	L2/3 IT	Ankrd24_ENSMUSG00000054708	4.36275e-07	0.00280743	0.269414
3109	L2/3 IT	Ankrd33b_ENSMUSG00000022237	4.18415e-26	2.6925e-22	0.550177
3110	L2/3 IT	Ankrd34a_ENSMUSG00000049097	0.000537329	1	0.185655
3121	L2/3 IT	Ankrd46_ENSMUSG00000048307	1.74834e-20	1.12505e-16	0.263731
3122	L2/3 IT	Ankrd49_ENSMUSG00000031931	8.45923e-13	5.44351e-09	0.4472
3133	L2/3 IT	Ankrd6_ENSMUSG00000040183	1.13612e-124	7.31093e-121	1.70606
3137	L2/3 IT	Anks1b_ENSMUSG00000058589	8.35126e-116	5.37403e-112	0.594439
3138	L2/3 IT	Anks3_ENSMUSG00000022515	3.96899e-18	2.55404e-14	0.560252
3144	L2/3 IT	Ano10_ENSMUSG00000037949	3.14411e-15	2.02323e-11	0.42059
3147	L2/3 IT	Ano3_ENSMUSG00000074968	2.3607e-06	0.0151911	0.133542
3150	L2/3 IT	Ano6_ENSMUSG00000064210	9.32899e-16	6.00321e-12	0.411097
3154	L2/3 IT	Anp32a_ENSMUSG00000032249	2.06963e-11	1.33181e-07	0.179594
3156	L2/3 IT	Anp32e_ENSMUSG00000015749	0.0111588	1	0.0948707
3162	L2/3 IT	Anxa11_ENSMUSG00000021866	6.05718e-63	3.8978e-59	0.831578
3169	L2/3 IT	Anxa6_ENSMUSG00000018340	9.14176e-11	5.88272e-07	0.370303
3181	L2/3 IT	Ap1ar_ENSMUSG00000074238	5.52245e-40	3.5537e-36	0.486265
3182	L2/3 IT	Ap1b1_ENSMUSG00000009090	0.496263	1	0.00050999
3183	L2/3 IT	Ap1g1_ENSMUSG00000031731	0.334003	1	0.0206494
3185	L2/3 IT	Ap1m1_ENSMUSG00000003033	0.00385097	1	0.139441
3187	L2/3 IT	Ap1s1_ENSMUSG00000004849	4.01689e-96	2.58487e-92	0.435598
3192	L2/3 IT	Ap2b1_ENSMUSG00000035152	9.50288e-14	6.1151e-10	0.263117
3196	L2/3 IT	Ap3b2_ENSMUSG00000062444	0.03016	1	0.0808896
3198	L2/3 IT	Ap3m1_ENSMUSG00000021824	5.22631e-16	3.36313e-12	0.479538
3205	L2/3 IT	Ap4s1_ENSMUSG00000020955	0.000445257	1	0.0853753
3207	L2/3 IT	Ap5m1_ENSMUSG00000036291	7.40745e-07	0.00476669	0.327232
3216	L2/3 IT	Apbb2_ENSMUSG00000029207	1.71852e-14	1.10587e-10	0.413881
3223	L2/3 IT	Apex1_ENSMUSG00000035960	8.46507e-09	5.44727e-05	0.173697
3228	L2/3 IT	Api5_ENSMUSG00000027193	0.00313054	1	0.141323
3233	L2/3 IT	Aplp1_ENSMUSG00000006651	1.9636e-12	1.26357e-08	0.174309
3235	L2/3 IT	Apmap_ENSMUSG00000033096	4.06952e-05	0.261874	0.226274
3270	L2/3 IT	Apoo_ENSMUSG00000079508	8.66097e-163	5.57334e-159	0.590466
3272	L2/3 IT	Apopt1_ENSMUSG00000037787	5.72444e-25	3.68368e-21	0.249025
3276	L2/3 IT	Appl1_ENSMUSG00000040760	0.00122964	1	0.0931453
3278	L2/3 IT	Aprt_ENSMUSG00000006589	0.126909	1	0.0340118
3279	L2/3 IT	Aptx_ENSMUSG00000028411	0.000333082	1	0.192564
3280	L2/3 IT	Aqp11_ENSMUSG00000042797	0.0058782	1	0.173362
3291	L2/3 IT	Aqr_ENSMUSG00000040383	0.000121094	0.779238	0.176864
3292	L2/3 IT	Ar_ENSMUSG00000046532	1.20612e-24	7.76139e-21	0.420589
3298	L2/3 IT	Arcn1_ENSMUSG00000032096	0.027223	1	0.0670003
3301	L2/3 IT	Arf1_ENSMUSG00000048076	0.00217519	1	0.0402127
3302	L2/3 IT	Arf2_ENSMUSG00000062421	0.217674	1	0.0485452
3303	L2/3 IT	Arf3_ENSMUSG00000051853	6.5146e-18	4.19214e-14	0.185199
3304	L2/3 IT	Arf4_ENSMUSG00000021877	3.46144e-70	2.22744e-66	0.357033
3306	L2/3 IT	Arf5_ENSMUSG00000020440	1.17534e-05	0.0756329	0.059484
3307	L2/3 IT	Arf6_ENSMUSG00000044147	1.28169e-06	0.00824766	0.260043
3308	L2/3 IT	Arfgap1_ENSMUSG00000027575	0.000655182	1	0.15028
3313	L2/3 IT	Arfgef3_ENSMUSG00000019852	5.29251e-29	3.40573e-25	0.347219
3315	L2/3 IT	Arfip2_ENSMUSG00000030881	5.75201e-05	0.370142	0.175011
3316	L2/3 IT	Arfrp1_ENSMUSG00000038671	0.00111839	1	0.141482
3319	L2/3 IT	Arglu1_ENSMUSG00000040459	1.32618e-10	8.53397e-07	0.133213
3323	L2/3 IT	Arhgap15_ENSMUSG00000049744	8.87385e-56	5.71032e-52	1.0841
3328	L2/3 IT	Arhgap1_ENSMUSG00000027247	0.00720194	1	0.102833
3329	L2/3 IT	Arhgap20_ENSMUSG00000053199	4.17179e-17	2.68454e-13	0.379745
3331	L2/3 IT	Arhgap21_ENSMUSG00000036591	4.04263e-10	2.60143e-06	0.306559
3333	L2/3 IT	Arhgap23_ENSMUSG00000049807	5.68515e-14	3.65839e-10	0.407476
3345	L2/3 IT	Arhgap32_ENSMUSG00000041444	5.19412e-106	3.34241e-102	0.75391
3348	L2/3 IT	Arhgap35_ENSMUSG00000058230	0.029284	1	0.0750189
3350	L2/3 IT	Arhgap39_ENSMUSG00000033697	1.46286e-21	9.41349e-18	0.453688
3356	L2/3 IT	Arhgap5_ENSMUSG00000035133	4.09666e-99	2.6362e-95	0.795147
3366	L2/3 IT	Arhgef12_ENSMUSG00000059495	4.36444e-10	2.80852e-06	0.316206
3367	L2/3 IT	Arhgef15_ENSMUSG00000052921	0.239212	1	0.037294
3369	L2/3 IT	Arhgef17_ENSMUSG00000032875	0.0888852	1	0.0594178
3373	L2/3 IT	Arhgef25_ENSMUSG00000019467	7.43595e-08	0.000478503	0.221129
3376	L2/3 IT	Arhgef2_ENSMUSG00000028059	1.22162e-98	7.86113e-95	0.522993
3382	L2/3 IT	Arhgef40_ENSMUSG00000004562	3.13071e-11	2.01461e-07	0.338059
3383	L2/3 IT	Arhgef4_ENSMUSG00000037509	0.000789692	1	0.12326
3386	L2/3 IT	Arhgef7_ENSMUSG00000031511	1.13457e-05	0.0730098	0.199435
3387	L2/3 IT	Arhgef9_ENSMUSG00000025656	1.12457e-20	7.23664e-17	0.252759
3388	L2/3 IT	Arid1a_ENSMUSG00000007880	4.88798e-21	3.14542e-17	0.366876
3389	L2/3 IT	Arid1b_ENSMUSG00000069729	0.00346854	1	0.096618
3394	L2/3 IT	Arid4a_ENSMUSG00000048118	0.0419792	1	0.0651972
3395	L2/3 IT	Arid4b_ENSMUSG00000039219	1.26606e-13	8.1471e-10	0.276057
3396	L2/3 IT	Arid5a_ENSMUSG00000037447	8.23651e-05	0.53002	0.147417
3397	L2/3 IT	Arid5b_ENSMUSG00000019947	8.19837e-47	5.27565e-43	0.780003
3398	L2/3 IT	Arih1_ENSMUSG00000025234	2.90438e-07	0.00186897	0.273447
3399	L2/3 IT	Arih2_ENSMUSG00000064145	0.104686	1	0.0618331
3405	L2/3 IT	Arl14ep_ENSMUSG00000027122	0.217338	1	0.0380446
3407	L2/3 IT	Arl15_ENSMUSG00000042348	7.42278e-289	4.77656e-285	2.00198
3408	L2/3 IT	Arl16_ENSMUSG00000057594	1.21516e-08	7.81956e-05	0.286708
3409	L2/3 IT	Arl1_ENSMUSG00000060904	6.01561e-35	3.87104e-31	0.208511
3411	L2/3 IT	Arl2bp_ENSMUSG00000031776	5.46431e-08	0.000351628	0.179199
3412	L2/3 IT	Arl3_ENSMUSG00000025035	1.44109e-26	9.27344e-23	0.185668
3413	L2/3 IT	Arl4a_ENSMUSG00000047446	2.68979e-28	1.73088e-24	0.506074
3417	L2/3 IT	Arl5a_ENSMUSG00000036093	2.00139e-17	1.28789e-13	0.334928
3421	L2/3 IT	Arl6ip1_ENSMUSG00000030654	7.12194e-42	4.58297e-38	0.24568
3423	L2/3 IT	Arl6ip5_ENSMUSG00000035199	4.83093e-201	3.1087e-197	0.711723
3426	L2/3 IT	Arl8b_ENSMUSG00000030105	3.90661e-09	2.5139e-05	0.158218
3430	L2/3 IT	Armc1_ENSMUSG00000027599	5.59103e-23	3.59783e-19	0.278692
3438	L2/3 IT	Armc9_ENSMUSG00000062590	8.10211e-12	5.21371e-08	0.407116
3441	L2/3 IT	Armcx3_ENSMUSG00000049047	1.03163e-09	6.63854e-06	0.339518
3446	L2/3 IT	Armt1_ENSMUSG00000061759	9.3734e-09	6.03178e-05	0.31378
3447	L2/3 IT	Arnt2_ENSMUSG00000015709	2.81943e-22	1.8143e-18	0.428645
3449	L2/3 IT	Arntl2_ENSMUSG00000040187	7.63091e-20	4.91049e-16	0.510745
3450	L2/3 IT	Arntl_ENSMUSG00000055116	1.12762e-19	7.25625e-16	0.556712
3451	L2/3 IT	Arpc1a_ENSMUSG00000029621	0.000603012	1	0.0580342
3453	L2/3 IT	Arpc2_ENSMUSG00000006304	1.29879e-155	8.35772e-152	0.534093
3454	L2/3 IT	Arpc3_ENSMUSG00000029465	1.34942e-43	8.6835e-40	0.184075
3455	L2/3 IT	Arpc4_ENSMUSG00000079426	4.81144e-10	3.09616e-06	0.114994
3456	L2/3 IT	Arpc5_ENSMUSG00000008475	6.95966e-50	4.47854e-46	0.381376
3457	L2/3 IT	Arpc5l_ENSMUSG00000026755	1.28536e-60	8.27132e-57	0.235
3459	L2/3 IT	Arpp19_ENSMUSG00000007656	1.33376e-159	8.58273e-156	0.442763
3460	L2/3 IT	Arpp21_ENSMUSG00000032503	1.80522e-136	1.16166e-132	0.729877
3463	L2/3 IT	Arrb2_ENSMUSG00000060216	1.21537e-19	7.82089e-16	0.46638
3484	L2/3 IT	Arxes1_ENSMUSG00000048355	0.356585	1	0.0178433
3509	L2/3 IT	Asb8_ENSMUSG00000048175	5.03509e-05	0.324008	0.236225
3513	L2/3 IT	Ascc3_ENSMUSG00000038774	0.0292275	1	0.117263
3523	L2/3 IT	Ash1l_ENSMUSG00000028053	1.17174e-05	0.0754018	0.144377
3524	L2/3 IT	Ash2l_ENSMUSG00000031575	0.00262062	1	0.175591
3539	L2/3 IT	Asphd1_ENSMUSG00000046378	5.37484e-06	0.0345871	0.298884
3540	L2/3 IT	Asphd2_ENSMUSG00000029348	2.73843e-43	1.76218e-39	0.482573
3549	L2/3 IT	Astn1_ENSMUSG00000026587	1.08008e-15	6.95028e-12	0.311029
3562	L2/3 IT	Asxl1_ENSMUSG00000042548	0.000134422	0.865009	0.19108
3563	L2/3 IT	Asxl2_ENSMUSG00000037486	0.00526001	1	0.138238
3567	L2/3 IT	Atad2_ENSMUSG00000022360	2.61659e-06	0.0168377	0.19452
3568	L2/3 IT	Atad2b_ENSMUSG00000052812	0.0539092	1	0.0834797
3572	L2/3 IT	Atat1_ENSMUSG00000024426	0.3219	1	0.0229113
3577	L2/3 IT	Atf2_ENSMUSG00000027104	0.387774	1	0.00898395
3581	L2/3 IT	Atf6_ENSMUSG00000026663	2.28617e-37	1.47115e-33	0.57213
3582	L2/3 IT	Atf6b_ENSMUSG00000015461	8.4115e-15	5.4128e-11	0.432642
3583	L2/3 IT	Atf7_ENSMUSG00000099083	0.000156841	1	0.196177
3585	L2/3 IT	Atf7ip_ENSMUSG00000030213	0.0135205	1	0.112583
3586	L2/3 IT	Atg101_ENSMUSG00000037204	4.47e-05	0.287644	0.113137
3587	L2/3 IT	Atg10_ENSMUSG00000021619	0.00291226	1	0.189513
3588	L2/3 IT	Atg12_ENSMUSG00000032905	0.0383607	1	0.069313
3591	L2/3 IT	Atg16l1_ENSMUSG00000026289	0.000599778	1	0.156124
3598	L2/3 IT	Atg4b_ENSMUSG00000026280	0.0208539	1	0.119831
3599	L2/3 IT	Atg4c_ENSMUSG00000028550	8.88552e-05	0.571783	0.150549
3601	L2/3 IT	Atg5_ENSMUSG00000038160	1.16793e-07	0.000751561	0.252571
3603	L2/3 IT	Atg9a_ENSMUSG00000033124	0.00159586	1	0.155144
3606	L2/3 IT	Atl1_ENSMUSG00000021066	0.0130408	1	0.0549869
3607	L2/3 IT	Atl2_ENSMUSG00000059811	0.161157	1	0.0539066
3610	L2/3 IT	Atmin_ENSMUSG00000047388	0.000376671	1	0.172026
3627	L2/3 IT	Atp1a1_ENSMUSG00000033161	9.91897e-171	6.38286e-167	0.697668
3631	L2/3 IT	Atp1b1_ENSMUSG00000026576	0.0280502	1	0.0251404
3639	L2/3 IT	Atp2b1_ENSMUSG00000019943	7.797e-159	5.01737e-155	0.616761
3640	L2/3 IT	Atp2b2_ENSMUSG00000030302	1.07004e-51	6.8857e-48	0.284411
3643	L2/3 IT	Atp2c1_ENSMUSG00000032570	4.51024e-12	2.90234e-08	0.280524
3650	L2/3 IT	Atp5d_ENSMUSG00000003072	0.000404817	1	0.0440762
3651	L2/3 IT	Atp5e_ENSMUSG00000016252	0.027928	1	0.0252036
3653	L2/3 IT	Atp5g1_ENSMUSG00000006057	0.125098	1	0.0131543
3654	L2/3 IT	Atp5g2_ENSMUSG00000062683	1.00796e-33	6.48624e-30	0.172747
3658	L2/3 IT	Atp5j_ENSMUSG00000022890	0.0573236	1	0.0187941
3659	L2/3 IT	Atp5k_ENSMUSG00000050856	0.0105698	1	0.0301026
3660	L2/3 IT	Atp5l_ENSMUSG00000038717	0.307693	1	0.00552298
3663	L2/3 IT	Atp5s_ENSMUSG00000054894	1.13995e-05	0.0733555	0.243857
3668	L2/3 IT	Atp6v0a2_ENSMUSG00000038023	2.10861e-13	1.35689e-09	0.411016
3675	L2/3 IT	Atp6v0e_ENSMUSG00000015575	3.72426e-24	2.39656e-20	0.59071
3681	L2/3 IT	Atp6v1d_ENSMUSG00000021114	4.89315e-49	3.14874e-45	0.148177
3691	L2/3 IT	Atp8a1_ENSMUSG00000037685	1.31619e-29	8.46968e-26	0.360911
3692	L2/3 IT	Atp8a2_ENSMUSG00000021983	3.82675e-15	2.46252e-11	0.447291
3698	L2/3 IT	Atp9a_ENSMUSG00000027546	0.00428747	1	0.104209
3700	L2/3 IT	Atpaf1_ENSMUSG00000028710	2.73493e-11	1.75993e-07	0.334152
3701	L2/3 IT	Atpaf2_ENSMUSG00000042709	0.000260375	1	0.240168
3704	L2/3 IT	Atraid_ENSMUSG00000013622	0.431843	1	0.003503
3706	L2/3 IT	Atrn_ENSMUSG00000027312	3.45898e-17	2.22585e-13	0.264414
3707	L2/3 IT	Atrnl1_ENSMUSG00000054843	7.52858e-38	4.84464e-34	0.606174
3708	L2/3 IT	Atrx_ENSMUSG00000031229	3.47302e-13	2.23489e-09	0.177625
3710	L2/3 IT	Atxn1_ENSMUSG00000046876	0.164764	1	0.052015
3712	L2/3 IT	Atxn2_ENSMUSG00000042605	0.000808261	1	0.117442
3713	L2/3 IT	Atxn2l_ENSMUSG00000032637	6.41216e-08	0.000412622	0.207343
3716	L2/3 IT	Atxn7l1_ENSMUSG00000020564	0.0456094	1	0.100712
3720	L2/3 IT	Atxn7l3_ENSMUSG00000059995	0.0024195	1	0.115846
3721	L2/3 IT	Atxn7l3b_ENSMUSG00000074748	0.0666551	1	0.0316348
3724	L2/3 IT	Aup1_ENSMUSG00000068328	0.00032549	1	0.102227
3729	L2/3 IT	Auts2_ENSMUSG00000029673	1.87993e-179	1.20974e-175	1.05078
3734	L2/3 IT	Avpi1_ENSMUSG00000018821	6.06528e-17	3.90301e-13	0.302538
3746	L2/3 IT	Azi2_ENSMUSG00000039285	0.00951529	1	0.10731
3762	L2/3 IT	B230118H07Rik_ENSMUSG00000027165	0.0446148	1	0.0729528
3765	L2/3 IT	B230217C12Rik_ENSMUSG00000050538	8.91084e-08	0.000573413	0.16008
3768	L2/3 IT	B230219D22Rik_ENSMUSG00000045767	2.97929e-14	1.91717e-10	0.26128
3771	L2/3 IT	B230307C23Rik_ENSMUSG00000080717	5.3505e-17	3.44304e-13	0.385755
3777	L2/3 IT	B230334C09Rik_ENSMUSG00000104597	2.74255e-10	1.76483e-06	0.286372
3784	L2/3 IT	B2m_ENSMUSG00000060802	1.10118e-39	7.0861e-36	0.379897
3787	L2/3 IT	B3galt1_ENSMUSG00000034780	0.0147802	1	0.120028
3792	L2/3 IT	B3gat1_ENSMUSG00000045994	1.16905e-14	7.52282e-11	0.296653
3812	L2/3 IT	B4galnt1_ENSMUSG00000006731	1.80029e-05	0.115848	0.17544
3817	L2/3 IT	B4galt2_ENSMUSG00000028541	1.45083e-07	0.000933609	0.333611
3818	L2/3 IT	B4galt3_ENSMUSG00000052423	0.000716676	1	0.109574
3820	L2/3 IT	B4galt5_ENSMUSG00000017929	3.70271e-31	2.38269e-27	0.676791
3822	L2/3 IT	B4galt7_ENSMUSG00000021504	1.22211e-07	0.000786426	0.314713
3827	L2/3 IT	B830012L14Rik_ENSMUSG00000098202	8.1971e-24	5.27483e-20	0.490871
3828	L2/3 IT	B830042I05Rik_ENSMUSG00000108847	9.72875e-12	6.26045e-08	0.196493
3835	L2/3 IT	B9d1_ENSMUSG00000001039	2.97904e-14	1.91701e-10	0.524306
3837	L2/3 IT	B9d2_ENSMUSG00000063439	0.00106782	1	0.178847
3839	L2/3 IT	BB019430_ENSMUSG00000091526	0.412237	1	0.00590388
3846	L2/3 IT	BC003331_ENSMUSG00000006010	1.03639e-13	6.66918e-10	0.405317
3847	L2/3 IT	BC003965_ENSMUSG00000067722	1.59748e-17	1.02798e-13	0.246291
3848	L2/3 IT	BC004004_ENSMUSG00000052712	0.00054444	1	0.0836636
3850	L2/3 IT	BC005561_ENSMUSG00000079065	0.14988	1	0.0420404
3851	L2/3 IT	BC005624_ENSMUSG00000026851	0.128255	1	0.0212146
3870	L2/3 IT	BC030499_ENSMUSG00000037593	2.33401e-150	1.50193e-146	2.20915
3920	L2/3 IT	Baalc_ENSMUSG00000022296	6.15254e-99	3.95916e-95	0.930135
3923	L2/3 IT	Babam2_ENSMUSG00000052139	2.61619e-05	0.168352	0.206364
3924	L2/3 IT	Bace1_ENSMUSG00000032086	0.357096	1	0.0183409
3933	L2/3 IT	Bag4_ENSMUSG00000037316	2.06571e-08	0.000132928	0.276675
3934	L2/3 IT	Bag5_ENSMUSG00000049792	1.35074e-42	8.69203e-39	0.520454
3935	L2/3 IT	Bag6_ENSMUSG00000024392	0.034219	1	0.0697355
3938	L2/3 IT	Baiap2_ENSMUSG00000025372	4.08534e-62	2.62892e-58	0.436545
3944	L2/3 IT	Banf1_ENSMUSG00000024844	9.46084e-06	0.0608805	0.0705565
3948	L2/3 IT	Banp_ENSMUSG00000025316	5.59131e-63	3.59801e-59	0.880603
3949	L2/3 IT	Bap1_ENSMUSG00000021901	0.0526464	1	0.0982411
3959	L2/3 IT	Bax_ENSMUSG00000003873	1.57023e-11	1.01044e-07	0.130993
3961	L2/3 IT	Baz1b_ENSMUSG00000002748	0.00106926	1	0.13766
3965	L2/3 IT	Bbip1_ENSMUSG00000084957	0.000124452	0.800851	0.0744552
3966	L2/3 IT	Bbof1_ENSMUSG00000057265	0.201264	1	0.0425121
3972	L2/3 IT	Bbs4_ENSMUSG00000025235	0.00464573	1	0.119084
3973	L2/3 IT	Bbs5_ENSMUSG00000063145	1.18655e-11	7.63548e-08	0.293794
3977	L2/3 IT	Bc1_ENSMUSG00000115783	1.80995e-10	1.16471e-06	0.173632
3982	L2/3 IT	Bcar1_ENSMUSG00000031955	9.94833e-56	6.40175e-52	0.706045
3997	L2/3 IT	Bckdhb_ENSMUSG00000032263	0.00056331	1	0.21135
3998	L2/3 IT	Bckdk_ENSMUSG00000030802	0.332357	1	0.0254308
4000	L2/3 IT	Bcl11a_ENSMUSG00000000861	1.42112e-32	9.14492e-29	0.357421
4010	L2/3 IT	Bcl2l13_ENSMUSG00000009112	0.0127334	1	0.10308
4018	L2/3 IT	Bcl7a_ENSMUSG00000029438	2.24037e-07	0.00144168	0.166389
4019	L2/3 IT	Bcl7b_ENSMUSG00000029681	0.0977457	1	0.0490795
4020	L2/3 IT	Bcl7c_ENSMUSG00000030814	0.408856	1	0.0130893
4027	L2/3 IT	Bcor_ENSMUSG00000040363	2.75269e-08	0.000177136	0.287784
4031	L2/3 IT	Bdh1_ENSMUSG00000046598	2.26306e-06	0.0145628	0.267033
4035	L2/3 IT	Bdnf_ENSMUSG00000048482	1.08701e-31	6.9949e-28	0.971763
4036	L2/3 IT	Bdp1_ENSMUSG00000049658	3.466e-06	0.0223037	0.248216
4038	L2/3 IT	Becn1_ENSMUSG00000035086	2.4798e-08	0.000159575	0.121273
4039	L2/3 IT	Begain_ENSMUSG00000040867	8.01638e-23	5.15854e-19	0.475499
4048	L2/3 IT	Bet1_ENSMUSG00000032757	5.08599e-13	3.27283e-09	0.398866
4049	L2/3 IT	Bet1l_ENSMUSG00000025484	0.000779409	1	0.0789345
4055	L2/3 IT	Bfar_ENSMUSG00000022684	3.54e-08	0.000227799	0.243346
4064	L2/3 IT	Bhlhb9_ENSMUSG00000072964	8.26174e-31	5.31643e-27	0.544187
4065	L2/3 IT	Bhlhe22_ENSMUSG00000025128	4.60801e-79	2.96525e-75	1.19958
4067	L2/3 IT	Bhlhe40_ENSMUSG00000030103	3.42102e-203	2.20143e-199	1.89843
4068	L2/3 IT	Bhlhe41_ENSMUSG00000030256	0.118359	1	0.0153363
4080	L2/3 IT	Bin1_ENSMUSG00000024381	5.00858e-20	3.22302e-16	0.347232
4086	L2/3 IT	Birc6_ENSMUSG00000024073	0.12833	1	0.0528193
4092	L2/3 IT	Blmh_ENSMUSG00000020840	0.0972547	1	0.0611158
4095	L2/3 IT	Bloc1s2_ENSMUSG00000057506	9.70939e-06	0.0624799	0.108188
4096	L2/3 IT	Bloc1s3_ENSMUSG00000057667	0.252789	1	0.0325984
4097	L2/3 IT	Bloc1s4_ENSMUSG00000060708	2.01334e-05	0.129558	0.224352
4099	L2/3 IT	Bloc1s6_ENSMUSG00000005804	6.58469e-12	4.23725e-08	0.3455
4104	L2/3 IT	Blzf1_ENSMUSG00000026577	0.000106216	0.6835	0.232804
4109	L2/3 IT	Bmp1_ENSMUSG00000022098	9.24867e-117	5.95152e-113	1.53422
4124	L2/3 IT	Bmt2_ENSMUSG00000042742	2.2645e-07	0.00145721	0.266951
4126	L2/3 IT	Bmyc_ENSMUSG00000049086	0.0617242	1	0.0298534
4129	L2/3 IT	Bnip1_ENSMUSG00000024191	0.000549972	1	0.176681
4135	L2/3 IT	Bod1_ENSMUSG00000044502	3.16649e-46	2.03763e-42	0.294079
4136	L2/3 IT	Bod1l_ENSMUSG00000061755	6.9906e-05	0.449845	0.118009
4139	L2/3 IT	Bola2_ENSMUSG00000047721	5.86784e-25	3.77595e-21	0.245978
4143	L2/3 IT	Bora_ENSMUSG00000022070	1.39699e-06	0.00898965	0.252952
4144	L2/3 IT	Borcs5_ENSMUSG00000042992	7.89012e-09	5.07729e-05	0.233719
4146	L2/3 IT	Borcs7_ENSMUSG00000062376	6.8437e-24	4.40392e-20	0.232405
4147	L2/3 IT	Borcs8_ENSMUSG00000002345	0.321141	1	0.0163003
4148	L2/3 IT	Bpgm_ENSMUSG00000038871	1.13242e-12	7.28713e-09	0.370011
4149	L2/3 IT	Bphl_ENSMUSG00000038286	8.81303e-34	5.67118e-30	0.625629
4165	L2/3 IT	Bpnt1_ENSMUSG00000026617	1.86104e-06	0.0119758	0.20048
4166	L2/3 IT	Bptf_ENSMUSG00000040481	0.00618035	1	0.123988
4167	L2/3 IT	Braf_ENSMUSG00000002413	1.30076e-12	8.37036e-09	0.224599
4168	L2/3 IT	Brap_ENSMUSG00000029458	0.339619	1	0.0185196
4171	L2/3 IT	Brca2_ENSMUSG00000041147	0.156882	1	0.0437928
4173	L2/3 IT	Brd1_ENSMUSG00000022387	4.51298e-06	0.029041	0.200445
4174	L2/3 IT	Brd2_ENSMUSG00000024335	0.00287045	1	0.165055
4176	L2/3 IT	Brd3os_ENSMUSG00000109946	0.0590233	1	0.0715907
4177	L2/3 IT	Brd4_ENSMUSG00000024002	0.0173046	1	0.0921347
4178	L2/3 IT	Brd7_ENSMUSG00000031660	0.0519691	1	0.0757618
4179	L2/3 IT	Brd8_ENSMUSG00000003778	1.78941e-05	0.115148	0.215119
4183	L2/3 IT	Brf2_ENSMUSG00000031487	1.15081e-09	7.40548e-06	0.367049
4185	L2/3 IT	Bri3bp_ENSMUSG00000037905	2.57104e-09	1.65446e-05	0.242324
4187	L2/3 IT	Brinp1_ENSMUSG00000028351	1.03529e-14	6.66211e-11	0.32562
4188	L2/3 IT	Brinp2_ENSMUSG00000004031	7.76333e-15	4.9957e-11	0.343503
4190	L2/3 IT	Brip1_ENSMUSG00000034329	0.155276	1	0.0180926
4192	L2/3 IT	Brix1_ENSMUSG00000022247	3.78804e-09	2.4376e-05	0.196493
4193	L2/3 IT	Brk1_ENSMUSG00000033940	0.00674815	1	0.0288142
4194	L2/3 IT	Brms1_ENSMUSG00000080268	4.98104e-57	3.2053e-53	0.662669
4197	L2/3 IT	Brpf1_ENSMUSG00000001632	1.27864e-05	0.0822807	0.107422
4201	L2/3 IT	Brsk2_ENSMUSG00000053046	0.275618	1	0.025975
4202	L2/3 IT	Brwd1_ENSMUSG00000022914	3.75756e-45	2.41799e-41	0.458306
4204	L2/3 IT	Bscl2_ENSMUSG00000071657	0.0636719	1	0.0385288
4215	L2/3 IT	Btaf1_ENSMUSG00000040565	2.60683e-22	1.6775e-18	0.438704
4216	L2/3 IT	Btbd10_ENSMUSG00000038187	6.25861e-44	4.02741e-40	0.428012
4222	L2/3 IT	Btbd1_ENSMUSG00000025103	1.65384e-15	1.06425e-11	0.304452
4254	L2/3 IT	Btbd3_ENSMUSG00000062098	1.14248e-175	7.35189e-172	1.66796
4256	L2/3 IT	Btbd7_ENSMUSG00000041702	0.0564175	1	0.0693104
4257	L2/3 IT	Btbd9_ENSMUSG00000062202	6.43974e-41	4.14397e-37	0.605275
4260	L2/3 IT	Btf3_ENSMUSG00000021660	3.15835e-13	2.0324e-09	0.104423
4266	L2/3 IT	Btg3_ENSMUSG00000022863	8.20358e-174	5.279e-170	2.22627
4278	L2/3 IT	Btrc_ENSMUSG00000025217	0.00393012	1	0.116952
4281	L2/3 IT	Bub3_ENSMUSG00000066979	1.72756e-07	0.00111169	0.11945
4283	L2/3 IT	Bud23_ENSMUSG00000005378	9.22891e-15	5.9388e-11	0.236449
4284	L2/3 IT	Bud31_ENSMUSG00000038722	6.92284e-05	0.445485	0.0781149
4289	L2/3 IT	Bzw2_ENSMUSG00000020547	3.87901e-56	2.49615e-52	0.725113
4311	L2/3 IT	C130071C03Rik_ENSMUSG00000050334	1.82211e-08	0.000117253	0.22353
4318	L2/3 IT	C1d_ENSMUSG00000000581	0.0591	1	0.0315443
4320	L2/3 IT	C1galt1c1_ENSMUSG00000048970	7.31964e-12	4.71019e-08	0.2735
4323	L2/3 IT	C1qbp_ENSMUSG00000018446	1.22404e-10	7.87669e-07	0.129814
4327	L2/3 IT	C1ql3_ENSMUSG00000049630	0	2.22507e-308	1.94522
4333	L2/3 IT	C1qtnf4_ENSMUSG00000040794	2.6921e-21	1.73237e-17	0.205287
4343	L2/3 IT	C230004F18Rik_ENSMUSG00000071753	7.17751e-05	0.461873	0.102524
4359	L2/3 IT	C2cd2l_ENSMUSG00000032120	7.7868e-48	5.01081e-44	0.759017
4360	L2/3 IT	C2cd3_ENSMUSG00000047248	6.74824e-10	4.34249e-06	0.369955
4365	L2/3 IT	C2cd5_ENSMUSG00000030279	8.32938e-05	0.535996	0.176309
4387	L2/3 IT	C530043A13Rik_ENSMUSG00000100444	7.98407e-90	5.13775e-86	1.00302
4395	L2/3 IT	C730002L08Rik_ENSMUSG00000114469	8.01221e-159	5.15586e-155	1.4957
4403	L2/3 IT	C78859_ENSMUSG00000110710	7.35656e-43	4.73394e-39	0.657211
4446	L2/3 IT	CT025624.1_ENSMUSG00000114722	3.17607e-16	2.0438e-12	0.261053
4459	L2/3 IT	Cab39l_ENSMUSG00000021981	0.0134218	1	0.143324
4461	L2/3 IT	Cabin1_ENSMUSG00000020196	6.24061e-17	4.01583e-13	0.375268
4464	L2/3 IT	Cabp1_ENSMUSG00000029544	2.66441e-164	1.71455e-160	1.00458
4473	L2/3 IT	Cacna1a_ENSMUSG00000034656	7.15887e-12	4.60673e-08	0.343291
4474	L2/3 IT	Cacna1b_ENSMUSG00000004113	1.03316e-20	6.64836e-17	0.382811
4475	L2/3 IT	Cacna1c_ENSMUSG00000051331	2.11902e-57	1.36359e-53	0.696922
4477	L2/3 IT	Cacna1e_ENSMUSG00000004110	3.0866e-12	1.98622e-08	0.228104
4483	L2/3 IT	Cacna2d1_ENSMUSG00000040118	6.09326e-71	3.92101e-67	0.589227
4485	L2/3 IT	Cacna2d3_ENSMUSG00000021991	6.51706e-98	4.19373e-94	1.25275
4487	L2/3 IT	Cacnb1_ENSMUSG00000020882	1.15426e-20	7.42763e-17	0.402589
4488	L2/3 IT	Cacnb2_ENSMUSG00000057914	1.7946e-20	1.15482e-16	0.504166
4489	L2/3 IT	Cacnb3_ENSMUSG00000003352	8.75371e-55	5.63301e-51	0.553701
4492	L2/3 IT	Cacng2_ENSMUSG00000019146	1.45498e-11	9.36279e-08	0.190879
4493	L2/3 IT	Cacng3_ENSMUSG00000066189	0	2.22507e-308	1.67997
4503	L2/3 IT	Cadm1_ENSMUSG00000032076	7.55294e-10	4.86032e-06	0.162606
4504	L2/3 IT	Cadm2_ENSMUSG00000064115	1.42806e-84	9.18959e-81	0.487086
4505	L2/3 IT	Cadm3_ENSMUSG00000005338	5.99905e-18	3.86039e-14	0.329124
4508	L2/3 IT	Cadps_ENSMUSG00000054423	0.184349	1	0.0301744
4510	L2/3 IT	Calb1_ENSMUSG00000028222	0	2.22507e-308	4.52621
4514	L2/3 IT	Calcoco1_ENSMUSG00000023055	0.036958	1	0.0933983
4522	L2/3 IT	Calm1_ENSMUSG00000001175	1.54189e-72	9.92205e-69	0.167091
4523	L2/3 IT	Calm2_ENSMUSG00000036438	4.95909e-115	3.19117e-111	0.233885
4524	L2/3 IT	Calm3_ENSMUSG00000019370	1.76003e-32	1.13258e-28	0.160658
4529	L2/3 IT	Caln1_ENSMUSG00000060371	1.31961e-15	8.4917e-12	0.435815
4532	L2/3 IT	Calr_ENSMUSG00000003814	0.0971559	1	0.0236421
4534	L2/3 IT	Caly_ENSMUSG00000025468	1.59221e-27	1.02459e-23	0.199062
4536	L2/3 IT	Camk1d_ENSMUSG00000039145	3.31778e-17	2.13499e-13	0.40929
4537	L2/3 IT	Camk1g_ENSMUSG00000016179	1.04151e-56	6.70212e-53	1.23422
4538	L2/3 IT	Camk2a_ENSMUSG00000024617	8.96813e-106	5.77099e-102	0.661473
4539	L2/3 IT	Camk2b_ENSMUSG00000057897	5.03489e-21	3.23995e-17	0.221514
4540	L2/3 IT	Camk2d_ENSMUSG00000053819	9.23162e-122	5.94055e-118	1.78837
4542	L2/3 IT	Camk2n1_ENSMUSG00000046447	0	2.22507e-308	1.63374
4543	L2/3 IT	Camk2n2_ENSMUSG00000051146	1.37033e-183	8.81808e-180	1.52759
4545	L2/3 IT	Camkk1_ENSMUSG00000020785	5.79091e-95	3.72645e-91	1.10253
4546	L2/3 IT	Camkk2_ENSMUSG00000029471	8.00239e-18	5.14954e-14	0.297146
4548	L2/3 IT	Camkv_ENSMUSG00000032936	7.13836e-14	4.59353e-10	0.255541
4549	L2/3 IT	Caml_ENSMUSG00000021501	8.64966e-06	0.0556606	0.153082
4551	L2/3 IT	Camsap1_ENSMUSG00000026933	1.78371e-14	1.14782e-10	0.373482
4552	L2/3 IT	Camsap2_ENSMUSG00000041570	4.2325e-10	2.72362e-06	0.278781
4554	L2/3 IT	Camta1_ENSMUSG00000014592	2.39286e-24	1.53981e-20	0.320249
4555	L2/3 IT	Camta2_ENSMUSG00000040712	1.1889e-37	7.6506e-34	0.482515
4560	L2/3 IT	Cap1_ENSMUSG00000028656	5.64534e-14	3.63278e-10	0.451638
4561	L2/3 IT	Cap2_ENSMUSG00000021373	5.96904e-26	3.84108e-22	0.277629
4578	L2/3 IT	Caprin1_ENSMUSG00000027184	0.0637108	1	0.0587148
4583	L2/3 IT	Capza2_ENSMUSG00000015733	1.26677e-65	8.15164e-62	0.244974
4585	L2/3 IT	Capzb_ENSMUSG00000028745	1.13765e-13	7.3208e-10	0.108816
4586	L2/3 IT	Car10_ENSMUSG00000056158	1.24314e-47	7.99958e-44	0.572734
4587	L2/3 IT	Car11_ENSMUSG00000003273	1.01037e-36	6.50171e-33	0.328453
4588	L2/3 IT	Car12_ENSMUSG00000032373	3.0144e-25	1.93977e-21	0.491562
4595	L2/3 IT	Car4_ENSMUSG00000000805	5.35407e-154	3.44535e-150	2.33758
4597	L2/3 IT	Car5b_ENSMUSG00000031373	4.97259e-10	3.19986e-06	0.147571
4599	L2/3 IT	Car7_ENSMUSG00000031883	0.000162381	1	0.232033
4618	L2/3 IT	Cars2_ENSMUSG00000056228	1.80846e-07	0.00116374	0.319509
4623	L2/3 IT	Casc4_ENSMUSG00000060227	1.39248e-28	8.96062e-25	0.348555
4625	L2/3 IT	Cask_ENSMUSG00000031012	0.150786	1	0.0559187
4665	L2/3 IT	Cbfa2t2_ENSMUSG00000038533	3.33752e-15	2.14769e-11	0.380837
4666	L2/3 IT	Cbfa2t3_ENSMUSG00000006362	5.34353e-19	3.43856e-15	0.412296
4676	L2/3 IT	Cbr1_ENSMUSG00000051483	9.28435e-23	5.97448e-19	0.175061
4681	L2/3 IT	Cbwd1_ENSMUSG00000024878	3.72505e-07	0.00239707	0.297763
4682	L2/3 IT	Cbx1_ENSMUSG00000018666	0.234561	1	0.0235997
4684	L2/3 IT	Cbx3_ENSMUSG00000029836	0.0256656	1	0.0457842
4687	L2/3 IT	Cbx6_ENSMUSG00000089715	8.27105e-20	5.32242e-16	0.310277
4690	L2/3 IT	Cby1_ENSMUSG00000022428	3.83261e-16	2.46628e-12	0.314737
4696	L2/3 IT	Ccar1_ENSMUSG00000020074	0.361983	1	0.0141314
4702	L2/3 IT	Ccdc106_ENSMUSG00000035228	1.85922e-11	1.19641e-07	0.440587
4703	L2/3 IT	Ccdc107_ENSMUSG00000028461	0.00150345	1	0.113072
4708	L2/3 IT	Ccdc115_ENSMUSG00000042111	2.64416e-09	1.70152e-05	0.361851
4717	L2/3 IT	Ccdc127_ENSMUSG00000021578	3.21809e-06	0.0207084	0.14245
4723	L2/3 IT	Ccdc137_ENSMUSG00000049957	0.071509	1	0.077567
4724	L2/3 IT	Ccdc138_ENSMUSG00000038010	0.046746	1	0.0828046
4753	L2/3 IT	Ccdc173_ENSMUSG00000070883	9.41838e-15	6.06073e-11	0.397952
4754	L2/3 IT	Ccdc174_ENSMUSG00000034083	0.335281	1	0.0199796
4760	L2/3 IT	Ccdc181_ENSMUSG00000026578	0.00216852	1	0.176278
4763	L2/3 IT	Ccdc184_ENSMUSG00000029875	0.418343	1	0.00989425
4776	L2/3 IT	Ccdc28a_ENSMUSG00000059554	0.0327797	1	0.0699851
4778	L2/3 IT	Ccdc30_ENSMUSG00000028637	1.13317e-10	7.29196e-07	0.30001
4779	L2/3 IT	Ccdc32_ENSMUSG00000039983	3.84402e-05	0.247362	0.106942
4790	L2/3 IT	Ccdc43_ENSMUSG00000020925	9.62481e-08	0.000619356	0.311261
4791	L2/3 IT	Ccdc47_ENSMUSG00000078622	0.208625	1	0.0248763
4792	L2/3 IT	Ccdc50_ENSMUSG00000038127	0.00853838	1	0.139189
4796	L2/3 IT	Ccdc58_ENSMUSG00000075229	2.64197e-18	1.70011e-14	0.553327
4797	L2/3 IT	Ccdc59_ENSMUSG00000019897	1.15919e-06	0.0074594	0.130091
4800	L2/3 IT	Ccdc62_ENSMUSG00000061882	0.418132	1	0.0097924
4801	L2/3 IT	Ccdc63_ENSMUSG00000043036	0.00362693	1	0.115201
4806	L2/3 IT	Ccdc6_ENSMUSG00000048701	7.44093e-23	4.78824e-19	0.353395
4812	L2/3 IT	Ccdc77_ENSMUSG00000030177	0.000113394	0.729693	0.182413
4826	L2/3 IT	Ccdc88a_ENSMUSG00000032740	2.46657e-16	1.58724e-12	0.261061
4833	L2/3 IT	Ccdc92_ENSMUSG00000037979	0.154863	1	0.0370456
4844	L2/3 IT	Cck_ENSMUSG00000032532	1.22787e-269	7.90132e-266	1.59632
4846	L2/3 IT	Cckbr_ENSMUSG00000030898	1.63196e-17	1.05017e-13	0.456272
4877	L2/3 IT	Ccm2_ENSMUSG00000000378	0.154752	1	0.0600378
4887	L2/3 IT	Ccnd2_ENSMUSG00000000184	1.19197e-40	7.67033e-37	0.788195
4889	L2/3 IT	Ccndbp1_ENSMUSG00000023572	1.41486e-10	9.10462e-07	0.226277
4893	L2/3 IT	Ccng1_ENSMUSG00000020326	0.0303993	1	0.122019
4900	L2/3 IT	Ccnl1_ENSMUSG00000027829	0.000461969	1	0.168908
4901	L2/3 IT	Ccnl2_ENSMUSG00000029068	0.000147582	0.949693	0.149411
4903	L2/3 IT	Ccnt1_ENSMUSG00000011960	0.0468884	1	0.085641
4904	L2/3 IT	Ccnt2_ENSMUSG00000026349	9.86495e-33	6.34809e-29	0.412645
4905	L2/3 IT	Ccny_ENSMUSG00000024286	7.53057e-13	4.84592e-09	0.302794
4916	L2/3 IT	Ccr5_ENSMUSG00000079227	0.187006	1	0.0429791
4923	L2/3 IT	Ccsap_ENSMUSG00000031971	4.71201e-27	3.03218e-23	0.47317
4928	L2/3 IT	Cct4_ENSMUSG00000007739	0.487973	1	0.000759195
4931	L2/3 IT	Cct7_ENSMUSG00000030007	0.0567137	1	0.0289037
4934	L2/3 IT	Ccz1_ENSMUSG00000029617	0.18543	1	0.0412706
4956	L2/3 IT	Cd209c_ENSMUSG00000040165	8.90277e-31	5.72893e-27	0.508046
4973	L2/3 IT	Cd2bp2_ENSMUSG00000042502	0.00971902	1	0.141384
4984	L2/3 IT	Cd300lf_ENSMUSG00000047798	9.85889e-06	0.0634419	0.0910322
4986	L2/3 IT	Cd302_ENSMUSG00000060703	4.46775e-180	2.875e-176	2.00237
4989	L2/3 IT	Cd34_ENSMUSG00000016494	1.07316e-71	6.90576e-68	0.997894
4995	L2/3 IT	Cd3eap_ENSMUSG00000047649	0.00694657	1	0.126125
5040	L2/3 IT	Cdc16_ENSMUSG00000038416	0.109842	1	0.065993
5043	L2/3 IT	Cdc23_ENSMUSG00000024370	0.0273047	1	0.123448
5047	L2/3 IT	Cdc26_ENSMUSG00000066149	0.000667802	1	0.146901
5049	L2/3 IT	Cdc34_ENSMUSG00000020307	7.72999e-05	0.497425	0.15298
5052	L2/3 IT	Cdc37l1_ENSMUSG00000024780	1.78631e-05	0.114949	0.157024
5053	L2/3 IT	Cdc40_ENSMUSG00000038446	2.28755e-89	1.47204e-85	0.899072
5054	L2/3 IT	Cdc42_ENSMUSG00000006699	3.01064e-13	1.93735e-09	0.0744985
5055	L2/3 IT	Cdc42bpa_ENSMUSG00000026490	0.000163628	1	0.14436
5064	L2/3 IT	Cdc42se2_ENSMUSG00000052298	1.20497e-13	7.75398e-10	0.313485
5069	L2/3 IT	Cdc7_ENSMUSG00000029283	2.02459e-07	0.00130282	0.312891
5079	L2/3 IT	Cdh10_ENSMUSG00000022321	0.12353	1	0.0678578
5081	L2/3 IT	Cdh12_ENSMUSG00000040452	1.10545e-32	7.11358e-29	0.800896
5108	L2/3 IT	Cdipt_ENSMUSG00000030682	0.411832	1	0.00538696
5110	L2/3 IT	Cdk10_ENSMUSG00000033862	0.000950627	1	0.170556
5111	L2/3 IT	Cdk11b_ENSMUSG00000029062	0.00326484	1	0.0744082
5112	L2/3 IT	Cdk12_ENSMUSG00000003119	0.000912545	1	0.143335
5113	L2/3 IT	Cdk13_ENSMUSG00000041297	7.67931e-09	4.94163e-05	0.266317
5114	L2/3 IT	Cdk14_ENSMUSG00000028926	1.05707e-35	6.80227e-32	0.431585
5117	L2/3 IT	Cdk17_ENSMUSG00000020015	2.12556e-79	1.3678e-75	0.627104
5124	L2/3 IT	Cdk2ap1_ENSMUSG00000029394	1.11538e-173	7.17749e-170	1.01372
5125	L2/3 IT	Cdk2ap2_ENSMUSG00000024856	1.37533e-27	8.85025e-24	0.363002
5126	L2/3 IT	Cdk4_ENSMUSG00000006728	0.000565397	1	0.167047
5127	L2/3 IT	Cdk5_ENSMUSG00000028969	3.59278e-21	2.31196e-17	0.169451
5128	L2/3 IT	Cdk5r1_ENSMUSG00000048895	9.18521e-58	5.91068e-54	0.394603
5129	L2/3 IT	Cdk5r2_ENSMUSG00000090071	2.06351e-06	0.0132787	0.138655
5134	L2/3 IT	Cdk7_ENSMUSG00000069089	1.37504e-12	8.84838e-09	0.405879
5135	L2/3 IT	Cdk8_ENSMUSG00000029635	0.00013311	0.856564	0.210935
5136	L2/3 IT	Cdk9_ENSMUSG00000009555	6.57805e-12	4.23297e-08	0.251364
5137	L2/3 IT	Cdkal1_ENSMUSG00000006191	0.00286854	1	0.170608
5139	L2/3 IT	Cdkl2_ENSMUSG00000029403	0.0257277	1	0.107975
5148	L2/3 IT	Cdkn2aipnl_ENSMUSG00000020392	0.00184919	1	0.127272
5151	L2/3 IT	Cdkn2d_ENSMUSG00000096472	5.50671e-06	0.0354357	0.111997
5163	L2/3 IT	Cds1_ENSMUSG00000029330	1.06818e-09	6.87374e-06	0.329005
5167	L2/3 IT	Cdv3_ENSMUSG00000032803	4.8771e-07	0.00313841	0.157698
5189	L2/3 IT	Cebpb_ENSMUSG00000056501	1.76901e-08	0.000113835	0.311697
5192	L2/3 IT	Cebpg_ENSMUSG00000056216	0.0101521	1	0.115832
5193	L2/3 IT	Cebpz_ENSMUSG00000024081	0.0235687	1	0.0767562
5194	L2/3 IT	Cebpzos_ENSMUSG00000062691	0.143544	1	0.0324391
5201	L2/3 IT	Celf1_ENSMUSG00000005506	2.69948e-32	1.73711e-28	0.334087
5202	L2/3 IT	Celf2_ENSMUSG00000002107	4.19281e-26	2.69807e-22	0.249091
5203	L2/3 IT	Celf3_ENSMUSG00000028137	1.12305e-31	7.22684e-28	0.368103
5205	L2/3 IT	Celf5_ENSMUSG00000034818	3.2232e-17	2.07413e-13	0.21311
5217	L2/3 IT	Cenpf_ENSMUSG00000026605	0.000922806	1	0.0712189
5231	L2/3 IT	Cenpv_ENSMUSG00000018509	0.000263507	1	0.103718
5232	L2/3 IT	Cenpw_ENSMUSG00000075266	0.0165616	1	0.12541
5251	L2/3 IT	Cep295_ENSMUSG00000046111	0.23362	1	0.0360237
5255	L2/3 IT	Cep44_ENSMUSG00000038215	8.98832e-06	0.0578399	0.239714
5257	L2/3 IT	Cep57_ENSMUSG00000031922	0.000377249	1	0.197547
5261	L2/3 IT	Cep70_ENSMUSG00000056267	6.28898e-13	4.04696e-09	0.408714
5265	L2/3 IT	Cep83_ENSMUSG00000020024	4.1103e-11	2.64498e-07	0.344094
5266	L2/3 IT	Cep85_ENSMUSG00000037443	0.00387068	1	0.111699
5268	L2/3 IT	Cep89_ENSMUSG00000023072	0.263181	1	0.0339761
5281	L2/3 IT	Cers6_ENSMUSG00000027035	2.18779e-07	0.00140784	0.321511
5291	L2/3 IT	Ces2b_ENSMUSG00000050097	0.0791629	1	0.0311423
5294	L2/3 IT	Ces2f_ENSMUSG00000062826	0.262994	1	0.011525
5302	L2/3 IT	Cetn2_ENSMUSG00000031347	1.3531e-06	0.00870722	0.103285
5303	L2/3 IT	Cetn3_ENSMUSG00000021537	0.43471	1	0.00311899
5304	L2/3 IT	Cetn4_ENSMUSG00000045031	0.011388	1	0.144241
5310	L2/3 IT	Cfap20_ENSMUSG00000031796	1.69164e-27	1.08857e-23	0.253948
5312	L2/3 IT	Cfap36_ENSMUSG00000020462	1.12562e-13	7.24336e-10	0.111078
5329	L2/3 IT	Cfap97_ENSMUSG00000031631	2.97346e-18	1.91342e-14	0.503501
5341	L2/3 IT	Cflar_ENSMUSG00000026031	5.82906e-06	0.03751	0.22957
5345	L2/3 IT	Cggbp1_ENSMUSG00000054604	0.0149024	1	0.116244
5349	L2/3 IT	Cgrrf1_ENSMUSG00000055128	6.9821e-30	4.49298e-26	0.482796
5352	L2/3 IT	Chac2_ENSMUSG00000020309	0.180708	1	0.0495419
5360	L2/3 IT	Chchd10_ENSMUSG00000049422	7.13933e-18	4.59416e-14	0.119167
5362	L2/3 IT	Chchd2_ENSMUSG00000070493	2.0266e-10	1.30412e-06	0.0649234
5364	L2/3 IT	Chchd4_ENSMUSG00000034203	2.51947e-15	1.62128e-11	0.205108
5366	L2/3 IT	Chchd6_ENSMUSG00000030086	0.000460072	1	0.0525338
5367	L2/3 IT	Chchd7_ENSMUSG00000042198	0.00265409	1	0.0730537
5370	L2/3 IT	Chd2_ENSMUSG00000078671	0.000527197	1	0.196611
5373	L2/3 IT	Chd4_ENSMUSG00000063870	1.78362e-60	1.14776e-56	0.744076
5377	L2/3 IT	Chd8_ENSMUSG00000053754	2.08988e-06	0.0134484	0.200739
5387	L2/3 IT	Chic1_ENSMUSG00000031327	2.43401e-14	1.56629e-10	0.347599
5388	L2/3 IT	Chic2_ENSMUSG00000029229	0.063332	1	0.0903043
5389	L2/3 IT	Chid1_ENSMUSG00000025512	3.30234e-06	0.0212505	0.255859
5396	L2/3 IT	Chka_ENSMUSG00000024843	4.8695e-13	3.13353e-09	0.329273
5398	L2/3 IT	Chl1_ENSMUSG00000030077	1.1542e-09	7.42728e-06	0.303991
5402	L2/3 IT	Chmp1b_ENSMUSG00000109901	1.68058e-08	0.000108145	0.336545
5403	L2/3 IT	Chmp2a_ENSMUSG00000033916	0.000268451	1	0.059834
5405	L2/3 IT	Chmp3_ENSMUSG00000053119	1.25505e-25	8.07622e-22	0.22254
5409	L2/3 IT	Chmp6_ENSMUSG00000025371	0.00330423	1	0.156168
5410	L2/3 IT	Chmp7_ENSMUSG00000034190	0.000412568	1	0.207671
5411	L2/3 IT	Chn1_ENSMUSG00000056486	2.0357e-190	1.30997e-186	0.469187
5412	L2/3 IT	Chn1os1_ENSMUSG00000085838	1.63831e-230	1.05425e-226	0.610611
5419	L2/3 IT	Chpf2_ENSMUSG00000038181	8.60818e-05	0.553936	0.194657
5420	L2/3 IT	Chpf_ENSMUSG00000032997	3.97499e-17	2.55791e-13	0.506493
5421	L2/3 IT	Chpt1_ENSMUSG00000060002	0.00115591	1	0.148469
5422	L2/3 IT	Chrac1_ENSMUSG00000068391	0.00279046	1	0.187771
5426	L2/3 IT	Chrm1_ENSMUSG00000032773	7.59389e-22	4.88667e-18	0.407881
5428	L2/3 IT	Chrm3_ENSMUSG00000046159	8.78731e-105	5.65463e-101	1.15418
5454	L2/3 IT	Chst1_ENSMUSG00000027221	3.55939e-160	2.29046e-156	0.920835
5466	L2/3 IT	Chtop_ENSMUSG00000001017	0.0348887	1	0.056305
5467	L2/3 IT	Chuk_ENSMUSG00000025199	4.84183e-07	0.00311572	0.206593
5469	L2/3 IT	Ciao1_ENSMUSG00000003662	0.145092	1	0.0463123
5483	L2/3 IT	Cinp_ENSMUSG00000021276	5.47662e-183	3.52421e-179	0.832834
5484	L2/3 IT	Cipc_ENSMUSG00000034157	2.31574e-05	0.149018	0.229373
5486	L2/3 IT	Cirbp_ENSMUSG00000045193	0.295988	1	0.018798
5488	L2/3 IT	Cisd2_ENSMUSG00000028165	1.84738e-17	1.18879e-13	0.211873
5491	L2/3 IT	Cit_ENSMUSG00000029516	3.20218e-105	2.0606e-101	0.686015
5493	L2/3 IT	Cited2_ENSMUSG00000039910	1.51188e-05	0.0972892	0.217821
5499	L2/3 IT	Ckap5_ENSMUSG00000040549	0.200686	1	0.0387786
5500	L2/3 IT	Ckb_ENSMUSG00000001270	0.0606111	1	0.0232475
5508	L2/3 IT	Clasp1_ENSMUSG00000064302	1.31973e-06	0.00849246	0.244328
5510	L2/3 IT	Clasrp_ENSMUSG00000061028	3.48237e-05	0.22409	0.223028
5518	L2/3 IT	Clcc1_ENSMUSG00000027884	0.0112977	1	0.149676
5569	L2/3 IT	Clec16a_ENSMUSG00000068663	0.00018173	1	0.0814268
5601	L2/3 IT	Clint1_ENSMUSG00000006169	0.00070018	1	0.17937
5618	L2/3 IT	Clns1a_ENSMUSG00000025439	4.14339e-08	0.000266627	0.0970212
5619	L2/3 IT	Clock_ENSMUSG00000029238	0.0012246	1	0.130944
5621	L2/3 IT	Clpb_ENSMUSG00000001829	0.168259	1	0.0602753
5622	L2/3 IT	Clpp_ENSMUSG00000002660	0.102713	1	0.0277739
5626	L2/3 IT	Clptm1l_ENSMUSG00000021610	2.20031e-06	0.014159	0.164963
5627	L2/3 IT	Clpx_ENSMUSG00000015357	0.00050962	1	0.208113
5643	L2/3 IT	Clybl_ENSMUSG00000025545	1.01222e-16	6.51363e-13	0.51268
5646	L2/3 IT	Cmah_ENSMUSG00000016756	5.17965e-17	3.3331e-13	0.168656
5649	L2/3 IT	Cmc1_ENSMUSG00000039163	0.000578357	1	0.152018
5650	L2/3 IT	Cmc2_ENSMUSG00000014633	0.000275916	1	0.183458
5652	L2/3 IT	Cmip_ENSMUSG00000034390	2.11683e-26	1.36218e-22	0.437965
5666	L2/3 IT	Cmtr1_ENSMUSG00000024019	0.341408	1	0.0178829
5670	L2/3 IT	Cnbd2_ENSMUSG00000038085	0.243775	1	0.0251558
5671	L2/3 IT	Cnbp_ENSMUSG00000030057	2.35546e-65	1.51574e-61	0.20412
5674	L2/3 IT	Cnep1r1_ENSMUSG00000036810	2.23524e-11	1.43838e-07	0.305316
5682	L2/3 IT	Cnih1_ENSMUSG00000015759	2.36757e-14	1.52353e-10	0.13712
5683	L2/3 IT	Cnih2_ENSMUSG00000024873	0.034099	1	0.0322381
5685	L2/3 IT	Cnih4_ENSMUSG00000062169	0.00384154	1	0.153031
5687	L2/3 IT	Cnksr2_ENSMUSG00000025658	7.4679e-110	4.8056e-106	0.692704
5693	L2/3 IT	Cnnm1_ENSMUSG00000025189	3.08972e-20	1.98824e-16	0.473158
5697	L2/3 IT	Cnot10_ENSMUSG00000056167	0.00558155	1	0.146531
5699	L2/3 IT	Cnot1_ENSMUSG00000036550	2.54996e-06	0.016409	0.237821
5700	L2/3 IT	Cnot2_ENSMUSG00000020166	5.88232e-06	0.0378527	0.16149
5701	L2/3 IT	Cnot3_ENSMUSG00000035632	1.52569e-06	0.00981779	0.180112
5702	L2/3 IT	Cnot4_ENSMUSG00000038784	1.98664e-05	0.127841	0.160417
5703	L2/3 IT	Cnot6_ENSMUSG00000020362	0.00214512	1	0.156874
5705	L2/3 IT	Cnot7_ENSMUSG00000031601	4.45528e-23	2.86697e-19	0.2287
5706	L2/3 IT	Cnot8_ENSMUSG00000020515	0.0703479	1	0.0664023
5712	L2/3 IT	Cnpy3_ENSMUSG00000023973	7.51227e-29	4.83414e-25	0.409182
5714	L2/3 IT	Cnr1_ENSMUSG00000044288	2.94434e-72	1.89468e-68	0.849941
5720	L2/3 IT	Cntfr_ENSMUSG00000028444	5.37602e-10	3.45947e-06	0.187785
5724	L2/3 IT	Cntn3_ENSMUSG00000030075	7.2456e-07	0.00466255	0.264267
5725	L2/3 IT	Cntn4_ENSMUSG00000064293	1.76026e-12	1.13273e-08	0.454692
5729	L2/3 IT	Cntnap2_ENSMUSG00000039419	6.01585e-05	0.38712	0.199201
5732	L2/3 IT	Cntnap5a_ENSMUSG00000070695	3.56447e-56	2.29373e-52	0.743382
5740	L2/3 IT	Coa5_ENSMUSG00000026112	1.61773e-07	0.00104101	0.330698
5741	L2/3 IT	Coa6_ENSMUSG00000051671	7.31969e-28	4.71022e-24	0.304564
5742	L2/3 IT	Coa7_ENSMUSG00000048351	1.00703e-09	6.48024e-06	0.366338
5744	L2/3 IT	Cobl_ENSMUSG00000020173	7.1456e-72	4.59819e-68	0.700703
5750	L2/3 IT	Cog4_ENSMUSG00000031753	0.011551	1	0.151829
5751	L2/3 IT	Cog5_ENSMUSG00000035933	0.0893686	1	0.0796124
5752	L2/3 IT	Cog6_ENSMUSG00000027742	1.76992e-07	0.00113894	0.273381
5753	L2/3 IT	Cog7_ENSMUSG00000034951	3.66663e-06	0.0235948	0.258138
5754	L2/3 IT	Cog8_ENSMUSG00000031916	0.208958	1	0.0391589
5808	L2/3 IT	Commd10_ENSMUSG00000042705	1.58513e-109	1.02003e-105	0.833336
5809	L2/3 IT	Commd1_ENSMUSG00000051355	0.209744	1	0.0267981
5810	L2/3 IT	Commd2_ENSMUSG00000036513	1.40103e-07	0.000901561	0.256991
5811	L2/3 IT	Commd3_ENSMUSG00000051154	2.95536e-15	1.90178e-11	0.138814
5812	L2/3 IT	Commd4_ENSMUSG00000032299	3.33549e-38	2.14639e-34	0.252912
5813	L2/3 IT	Commd5_ENSMUSG00000055041	0.0119529	1	0.134091
5814	L2/3 IT	Commd6_ENSMUSG00000075486	0.0683645	1	0.0442235
5816	L2/3 IT	Commd8_ENSMUSG00000029213	8.6137e-06	0.0554292	0.147313
5819	L2/3 IT	Comt_ENSMUSG00000000326	2.18579e-18	1.40656e-14	0.161934
5821	L2/3 IT	Cop1_ENSMUSG00000040782	3.53527e-12	2.27495e-08	0.363687
5823	L2/3 IT	Copb1_ENSMUSG00000030754	5.09677e-05	0.327977	0.205546
5824	L2/3 IT	Copb2_ENSMUSG00000032458	0.00960351	1	0.128548
5826	L2/3 IT	Copg1_ENSMUSG00000030058	1.18346e-10	7.61557e-07	0.184823
5827	L2/3 IT	Copg2_ENSMUSG00000025607	0.00233316	1	0.158158
5828	L2/3 IT	Coprs_ENSMUSG00000031458	0.0275309	1	0.0741611
5829	L2/3 IT	Cops2_ENSMUSG00000027206	0.215551	1	0.0314721
5830	L2/3 IT	Cops3_ENSMUSG00000019373	0.00965668	1	0.0564524
5834	L2/3 IT	Cops7a_ENSMUSG00000030127	0.00118333	1	0.0611704
5835	L2/3 IT	Cops7b_ENSMUSG00000026240	3.65443e-16	2.35162e-12	0.528544
5836	L2/3 IT	Cops8_ENSMUSG00000034432	0.00811487	1	0.0702254
5837	L2/3 IT	Cops9_ENSMUSG00000073616	0.0114618	1	0.0305396
5838	L2/3 IT	Copz1_ENSMUSG00000060992	0.0483088	1	0.0474918
5840	L2/3 IT	Coq10a_ENSMUSG00000039914	0.213554	1	0.0369382
5842	L2/3 IT	Coq2_ENSMUSG00000029319	0.000762578	1	0.0962043
5844	L2/3 IT	Coq4_ENSMUSG00000026798	0.00426561	1	0.163965
5845	L2/3 IT	Coq5_ENSMUSG00000041733	7.12168e-05	0.45828	0.186769
5847	L2/3 IT	Coq7_ENSMUSG00000030652	2.72603e-31	1.7542e-27	0.341956
5850	L2/3 IT	Coq9_ENSMUSG00000031782	8.29802e-24	5.33978e-20	0.435109
5852	L2/3 IT	Coro1a_ENSMUSG00000030707	2.99684e-07	0.00192847	0.140187
5856	L2/3 IT	Coro2b_ENSMUSG00000041729	1.67049e-15	1.07496e-11	0.376059
5862	L2/3 IT	Cox11_ENSMUSG00000020544	5.32703e-13	3.42795e-09	0.369963
5863	L2/3 IT	Cox14_ENSMUSG00000023020	3.90127e-07	0.00251047	0.0680788
5866	L2/3 IT	Cox17_ENSMUSG00000046516	5.65645e-09	3.63993e-05	0.0852136
5867	L2/3 IT	Cox18_ENSMUSG00000035505	2.47332e-13	1.59158e-09	0.430638
5868	L2/3 IT	Cox19_ENSMUSG00000045438	0.00199725	1	0.100225
5872	L2/3 IT	Cox5a_ENSMUSG00000000088	0.245784	1	0.00814444
5874	L2/3 IT	Cox6a1_ENSMUSG00000041697	0.150529	1	0.0108147
5880	L2/3 IT	Cox7a2_ENSMUSG00000032330	0.00013608	0.875676	0.0403488
5881	L2/3 IT	Cox7a2l_ENSMUSG00000024248	0.363016	1	0.00601371
5884	L2/3 IT	Cox7c_ENSMUSG00000017778	0.0718478	1	0.0172398
5885	L2/3 IT	Cox8a_ENSMUSG00000035885	6.61279e-39	4.25533e-35	0.148213
5899	L2/3 IT	Cpeb1_ENSMUSG00000025586	2.77244e-51	1.78406e-47	0.926135
5902	L2/3 IT	Cpeb4_ENSMUSG00000020300	1.00482e-18	6.46603e-15	0.372182
5908	L2/3 IT	Cplx2_ENSMUSG00000025867	2.07083e-205	1.33258e-201	1.12766
5918	L2/3 IT	Cpne5_ENSMUSG00000024008	3.34704e-100	2.15382e-96	1.31977
5919	L2/3 IT	Cpne6_ENSMUSG00000022212	0	2.22507e-308	2.43964
5921	L2/3 IT	Cpne8_ENSMUSG00000052560	1.56731e-66	1.00857e-62	0.837756
5922	L2/3 IT	Cpne9_ENSMUSG00000030270	2.33898e-86	1.50514e-82	1.32117
5923	L2/3 IT	Cpox_ENSMUSG00000022742	0.0422296	1	0.0520738
5928	L2/3 IT	Cpsf2_ENSMUSG00000041781	8.60608e-08	0.000553801	0.269439
5929	L2/3 IT	Cpsf3_ENSMUSG00000054309	0.000289628	1	0.179962
5932	L2/3 IT	Cpsf6_ENSMUSG00000055531	2.86684e-09	1.84481e-05	0.199343
5933	L2/3 IT	Cpsf7_ENSMUSG00000034820	0.0797459	1	0.0669228
5936	L2/3 IT	Cpt1c_ENSMUSG00000007783	0.000155024	0.997582	0.157904
5944	L2/3 IT	Cr1l_ENSMUSG00000016481	0.0487831	1	0.107338
5957	L2/3 IT	Crcp_ENSMUSG00000025532	0.00911587	1	0.136659
5959	L2/3 IT	Creb1_ENSMUSG00000025958	0.0066975	1	0.140248
5960	L2/3 IT	Creb3_ENSMUSG00000028466	0.498239	1	0.00013869
5968	L2/3 IT	Crebrf_ENSMUSG00000048249	6.12861e-05	0.394376	0.253357
5969	L2/3 IT	Crebzf_ENSMUSG00000051451	8.26488e-08	0.000531845	0.311939
5971	L2/3 IT	Creg2_ENSMUSG00000050967	5.96148e-06	0.0383621	0.223989
5972	L2/3 IT	Creld1_ENSMUSG00000030284	0.0233702	1	0.101883
5973	L2/3 IT	Creld2_ENSMUSG00000023272	3.08588e-18	1.98577e-14	0.467196
5981	L2/3 IT	Crip2_ENSMUSG00000006356	1.14076e-69	7.34078e-66	0.400573
5983	L2/3 IT	Cript_ENSMUSG00000024146	0.000110275	0.709623	0.071528
5990	L2/3 IT	Crk_ENSMUSG00000017776	0.00161712	1	0.133533
5995	L2/3 IT	Crls1_ENSMUSG00000027357	2.35152e-14	1.5132e-10	0.319525
5996	L2/3 IT	Crmp1_ENSMUSG00000029121	0.109801	1	0.0647695
6003	L2/3 IT	Crtac1_ENSMUSG00000042401	1.4453e-21	9.3005e-18	0.661456
6006	L2/3 IT	Crtc1_ENSMUSG00000003575	9.0819e-26	5.84421e-22	0.424669
6012	L2/3 IT	Cry2_ENSMUSG00000068742	3.42927e-07	0.00220673	0.173537
6035	L2/3 IT	Cryzl1_ENSMUSG00000058240	6.86326e-11	4.41651e-07	0.130739
6036	L2/3 IT	Cryzl2_ENSMUSG00000033488	2.0085e-08	0.000129247	0.216887
6037	L2/3 IT	Cs_ENSMUSG00000005683	0.107055	1	0.0507939
6040	L2/3 IT	Csde1_ENSMUSG00000068823	0.0399826	1	0.0401981
6054	L2/3 IT	Csmd1_ENSMUSG00000060924	3.12609e-29	2.01164e-25	0.518006
6063	L2/3 IT	Csnk1a1_ENSMUSG00000024576	0.035534	1	0.034155
6064	L2/3 IT	Csnk1d_ENSMUSG00000025162	1.09239e-09	7.02955e-06	0.338741
6066	L2/3 IT	Csnk1g1_ENSMUSG00000032384	6.55387e-13	4.21742e-09	0.437376
6068	L2/3 IT	Csnk1g3_ENSMUSG00000073563	0.472888	1	0.00349246
6069	L2/3 IT	Csnk2a1_ENSMUSG00000074698	9.18286e-08	0.000590917	0.253114
6070	L2/3 IT	Csnk2a2_ENSMUSG00000046707	1.95175e-12	1.25595e-08	0.362975
6078	L2/3 IT	Csrnp2_ENSMUSG00000044636	6.73335e-14	4.33291e-10	0.318596
6079	L2/3 IT	Csrnp3_ENSMUSG00000044647	3.73719e-10	2.40488e-06	0.294576
6094	L2/3 IT	Cstb_ENSMUSG00000005054	0.0073767	1	0.0505086
6096	L2/3 IT	Cstf2_ENSMUSG00000031256	5.09498e-05	0.327862	0.237026
6098	L2/3 IT	Cstf3_ENSMUSG00000027176	6.81921e-11	4.38816e-07	0.148755
6105	L2/3 IT	Ctcf_ENSMUSG00000005698	0.00559351	1	0.132353
6108	L2/3 IT	Ctdnep1_ENSMUSG00000018559	6.21526e-33	3.99952e-29	0.610531
6112	L2/3 IT	Ctdspl2_ENSMUSG00000033411	0.0160132	1	0.113648
6113	L2/3 IT	Ctdspl_ENSMUSG00000047409	1.49494e-56	9.61996e-53	1.0446
6129	L2/3 IT	Ctnnbl1_ENSMUSG00000027649	5.81755e-08	0.000374359	0.332638
6131	L2/3 IT	Ctnnd2_ENSMUSG00000022240	0.0972021	1	0.0382827
6133	L2/3 IT	Ctps2_ENSMUSG00000031360	0.0021146	1	0.207016
6145	L2/3 IT	Ctsb_ENSMUSG00000021939	1.42022e-19	9.13915e-16	0.183673
6163	L2/3 IT	Cttn_ENSMUSG00000031078	0.380941	1	0.0149954
6164	L2/3 IT	Cttnbp2_ENSMUSG00000000416	4.68734e-22	3.01631e-18	0.356998
6168	L2/3 IT	Ctxn1_ENSMUSG00000048644	3.10598e-93	1.9987e-89	0.324392
6174	L2/3 IT	Cul1_ENSMUSG00000029686	0.00138134	1	0.0949848
6175	L2/3 IT	Cul2_ENSMUSG00000024231	0.180123	1	0.0413529
6176	L2/3 IT	Cul3_ENSMUSG00000004364	1.81048e-07	0.00116505	0.208333
6177	L2/3 IT	Cul4a_ENSMUSG00000031446	5.97452e-05	0.38446	0.192313
6179	L2/3 IT	Cul5_ENSMUSG00000032030	0.0475994	1	0.0735272
6181	L2/3 IT	Cul9_ENSMUSG00000040327	0.000458879	1	0.156863
6182	L2/3 IT	Cuta_ENSMUSG00000024194	0.000128322	0.82575	0.0815387
6185	L2/3 IT	Cux1_ENSMUSG00000029705	1.57491e-179	1.01345e-175	1.59764
6186	L2/3 IT	Cux2_ENSMUSG00000042589	3.86594e-162	2.48773e-158	1.47433
6195	L2/3 IT	Cx3cl1_ENSMUSG00000031778	3.63661e-32	2.34016e-28	0.298498
6222	L2/3 IT	Cyb561d2_ENSMUSG00000037190	2.03824e-05	0.131161	0.245657
6229	L2/3 IT	Cyb5r3_ENSMUSG00000018042	1.54872e-07	0.000996599	0.24026
6230	L2/3 IT	Cyb5r4_ENSMUSG00000032872	0.181412	1	0.0336039
6238	L2/3 IT	Cyfip1_ENSMUSG00000030447	0.000503635	1	0.175199
6239	L2/3 IT	Cyfip2_ENSMUSG00000020340	0.00058096	1	0.0759311
6244	L2/3 IT	Cyld_ENSMUSG00000036712	4.49374e-51	2.89172e-47	0.634423
6321	L2/3 IT	Cyp46a1_ENSMUSG00000021259	4.67521e-305	3.0085e-301	1.22918
6380	L2/3 IT	D10Wsu102e_ENSMUSG00000020255	3.39516e-14	2.18479e-10	0.103818
6383	L2/3 IT	D130017N08Rik_ENSMUSG00000097287	1.19173e-07	0.000766878	0.23613
6385	L2/3 IT	D130040H23Rik_ENSMUSG00000079038	2.40639e-12	1.54851e-08	0.353288
6395	L2/3 IT	D1Ertd622e_ENSMUSG00000044768	9.3772e-48	6.03423e-44	0.812845
6410	L2/3 IT	D430041D05Rik_ENSMUSG00000068373	1.45383e-28	9.35541e-25	0.381455
6411	L2/3 IT	D430042O09Rik_ENSMUSG00000032743	2.85321e-10	1.83604e-06	0.258447
6416	L2/3 IT	D5Ertd579e_ENSMUSG00000029190	5.75688e-07	0.00370455	0.252955
6428	L2/3 IT	D630045J12Rik_ENSMUSG00000063455	2.24382e-105	1.4439e-101	0.798411
6431	L2/3 IT	D6Wsu163e_ENSMUSG00000030347	0.202069	1	0.0354296
6466	L2/3 IT	Dab1_ENSMUSG00000028519	1.74847e-257	1.12514e-253	1.68665
6468	L2/3 IT	Dab2ip_ENSMUSG00000026883	2.07192e-16	1.33328e-12	0.298884
6472	L2/3 IT	Dact2_ENSMUSG00000048826	1.33413e-106	8.58515e-103	0.967023
6473	L2/3 IT	Dact3_ENSMUSG00000078794	5.59118e-13	3.59792e-09	0.360003
6474	L2/3 IT	Dad1_ENSMUSG00000022174	1.10807e-15	7.13042e-12	0.103667
6479	L2/3 IT	Dalrd3_ENSMUSG00000019039	2.30194e-05	0.14813	0.149638
6482	L2/3 IT	Dap3_ENSMUSG00000068921	0.316795	1	0.0127324
6484	L2/3 IT	Dapk1_ENSMUSG00000021559	6.13928e-33	3.95063e-29	0.569339
6490	L2/3 IT	Dars_ENSMUSG00000026356	2.10116e-06	0.0135209	0.199063
6494	L2/3 IT	Dazap2_ENSMUSG00000000346	6.29653e-06	0.0405182	0.103646
6499	L2/3 IT	Dbi_ENSMUSG00000026385	8.30875e-19	5.34668e-15	0.253848
6501	L2/3 IT	Dbn1_ENSMUSG00000034675	3.97044e-80	2.55498e-76	0.710566
6503	L2/3 IT	Dbndd2_ENSMUSG00000017734	9.45128e-65	6.0819e-61	0.420394
6504	L2/3 IT	Dbnl_ENSMUSG00000020476	0.00129727	1	0.127172
6505	L2/3 IT	Dbp_ENSMUSG00000059824	1.82338e-21	1.17334e-17	0.695285
6506	L2/3 IT	Dbpht2_ENSMUSG00000029878	2.96684e-100	1.90916e-96	0.889508
6512	L2/3 IT	Dcaf11_ENSMUSG00000022214	1.58092e-08	0.000101732	0.337202
6513	L2/3 IT	Dcaf12_ENSMUSG00000028436	0.101527	1	0.0740766
6516	L2/3 IT	Dcaf13_ENSMUSG00000022300	4.84754e-13	3.11939e-09	0.303049
6518	L2/3 IT	Dcaf17_ENSMUSG00000041966	3.7394e-06	0.0240631	0.260274
6522	L2/3 IT	Dcaf6_ENSMUSG00000026571	1.07372e-26	6.90938e-23	0.604875
6523	L2/3 IT	Dcaf7_ENSMUSG00000049354	2.23439e-45	1.43783e-41	0.591167
6524	L2/3 IT	Dcaf8_ENSMUSG00000026554	0.010186	1	0.112642
6525	L2/3 IT	Dcakd_ENSMUSG00000020935	1.37198e-19	8.8287e-16	0.401071
6527	L2/3 IT	Dcbld2_ENSMUSG00000035107	0.0145107	1	0.0801466
6540	L2/3 IT	Dclre1c_ENSMUSG00000026648	0.000146107	0.940198	0.240984
6556	L2/3 IT	Dctn3_ENSMUSG00000028447	0.435285	1	0.00188374
6557	L2/3 IT	Dctn4_ENSMUSG00000024603	0.3744	1	0.0139529
6558	L2/3 IT	Dctn5_ENSMUSG00000030868	0.493694	1	0.000348477
6559	L2/3 IT	Dctn6_ENSMUSG00000031516	1.23979e-45	7.97803e-42	0.231562
6560	L2/3 IT	Dctpp1_ENSMUSG00000042462	1.16871e-13	7.52067e-10	0.333127
6561	L2/3 IT	Dcun1d1_ENSMUSG00000027708	1.23205e-05	0.0792826	0.152665
6562	L2/3 IT	Dcun1d2_ENSMUSG00000038506	3.60304e-15	2.31856e-11	0.426656
6564	L2/3 IT	Dcun1d4_ENSMUSG00000051674	1.40343e-22	9.03105e-19	0.365998
6565	L2/3 IT	Dcun1d5_ENSMUSG00000032002	1.14417e-05	0.0736271	0.108659
6568	L2/3 IT	Dda1_ENSMUSG00000074247	3.3735e-05	0.217084	0.0925293
6574	L2/3 IT	Ddhd1_ENSMUSG00000037697	8.12532e-08	0.000522865	0.278189
6575	L2/3 IT	Ddhd2_ENSMUSG00000061313	0.0458117	1	0.0755281
6579	L2/3 IT	Ddit3_ENSMUSG00000025408	5.2512e-14	3.37915e-10	0.399517
6582	L2/3 IT	Ddn_ENSMUSG00000059213	1.21781e-124	7.83658e-121	0.973967
6584	L2/3 IT	Ddost_ENSMUSG00000028757	5.0681e-07	0.00326132	0.139336
6588	L2/3 IT	Ddt_ENSMUSG00000001666	0.000532195	1	0.120777
6591	L2/3 IT	Ddx17_ENSMUSG00000055065	2.91809e-09	1.87779e-05	0.188476
6592	L2/3 IT	Ddx18_ENSMUSG00000001674	6.58511e-08	0.000423752	0.250138
6595	L2/3 IT	Ddx1_ENSMUSG00000037149	4.92581e-05	0.316976	0.106306
6600	L2/3 IT	Ddx25_ENSMUSG00000032101	0.237357	1	0.0228426
6601	L2/3 IT	Ddx27_ENSMUSG00000017999	3.92588e-06	0.025263	0.240156
6604	L2/3 IT	Ddx39_ENSMUSG00000005481	5.12432e-10	3.2975e-06	0.394176
6608	L2/3 IT	Ddx41_ENSMUSG00000021494	8.59453e-06	0.0553058	0.244591
6609	L2/3 IT	Ddx42_ENSMUSG00000020705	2.00982e-07	0.00129332	0.230596
6611	L2/3 IT	Ddx46_ENSMUSG00000021500	0.00141686	1	0.107198
6612	L2/3 IT	Ddx47_ENSMUSG00000030204	0.00879915	1	0.121875
6615	L2/3 IT	Ddx50_ENSMUSG00000020076	1.56768e-12	1.0088e-08	0.205519
6619	L2/3 IT	Ddx55_ENSMUSG00000029389	0.000338505	1	0.15407
6621	L2/3 IT	Ddx58_ENSMUSG00000040296	0.012731	1	0.0870334
6623	L2/3 IT	Ddx5_ENSMUSG00000020719	6.50824e-06	0.0418805	0.0667631
6625	L2/3 IT	Ddx6_ENSMUSG00000032097	0.00177258	1	0.129068
6626	L2/3 IT	Deaf1_ENSMUSG00000058886	0.135743	1	0.0699719
6628	L2/3 IT	Decr2_ENSMUSG00000036775	5.28621e-35	3.40167e-31	0.568428
6697	L2/3 IT	Degs1_ENSMUSG00000038633	2.56114e-18	1.64809e-14	0.261069
6703	L2/3 IT	Dennd2a_ENSMUSG00000038456	8.98819e-32	5.7839e-28	0.526449
6707	L2/3 IT	Dennd4a_ENSMUSG00000053641	0.0356316	1	0.0941214
6710	L2/3 IT	Dennd5a_ENSMUSG00000035901	0.000662996	1	0.168895
6711	L2/3 IT	Dennd5b_ENSMUSG00000030313	0.0331804	1	0.0712483
6712	L2/3 IT	Dennd6a_ENSMUSG00000040818	0.45491	1	0.00400995
6713	L2/3 IT	Dennd6b_ENSMUSG00000015377	1.74243e-18	1.12126e-14	0.43121
6714	L2/3 IT	Denr_ENSMUSG00000023106	0.0317875	1	0.0336013
6721	L2/3 IT	Derl1_ENSMUSG00000022365	5.22298e-61	3.36099e-57	0.751219
6722	L2/3 IT	Derl2_ENSMUSG00000018442	9.01469e-07	0.00580095	0.302907
6725	L2/3 IT	Desi1_ENSMUSG00000022472	0.239623	1	0.0389725
6726	L2/3 IT	Desi2_ENSMUSG00000026502	0.130878	1	0.0657514
6729	L2/3 IT	Dexi_ENSMUSG00000038055	0.00147183	1	0.111727
6730	L2/3 IT	Dffa_ENSMUSG00000028974	0.00694085	1	0.143908
6735	L2/3 IT	Dgcr14_ENSMUSG00000003527	5.6267e-05	0.362078	0.22495
6736	L2/3 IT	Dgcr2_ENSMUSG00000003166	0.0153412	1	0.126686
6737	L2/3 IT	Dgcr6_ENSMUSG00000003531	4.40212e-47	2.83277e-43	0.402121
6740	L2/3 IT	Dgkb_ENSMUSG00000036095	0	2.22507e-308	2.65112
6741	L2/3 IT	Dgkd_ENSMUSG00000070738	2.63944e-25	1.69848e-21	0.594859
6742	L2/3 IT	Dgke_ENSMUSG00000000276	1.91071e-07	0.00122954	0.221624
6745	L2/3 IT	Dgkh_ENSMUSG00000034731	2.05988e-18	1.32553e-14	0.291842
6749	L2/3 IT	Dgkz_ENSMUSG00000040479	2.15256e-39	1.38518e-35	0.47094
6751	L2/3 IT	Dguok_ENSMUSG00000014554	0.0470624	1	0.111441
6755	L2/3 IT	Dhdh_ENSMUSG00000011382	0.0091802	1	0.078178
6759	L2/3 IT	Dhps_ENSMUSG00000060038	1.13712e-05	0.0731739	0.129485
6768	L2/3 IT	Dhrs7b_ENSMUSG00000042569	2.38339e-15	1.53371e-11	0.318191
6772	L2/3 IT	Dhx15_ENSMUSG00000029169	0.284843	1	0.0293141
6773	L2/3 IT	Dhx16_ENSMUSG00000024422	3.91858e-06	0.0252161	0.246534
6775	L2/3 IT	Dhx30_ENSMUSG00000032480	2.73894e-07	0.00176251	0.156242
6780	L2/3 IT	Dhx36_ENSMUSG00000027770	0.00743124	1	0.0858702
6788	L2/3 IT	Dhx9_ENSMUSG00000042699	0.244858	1	0.0326291
6789	L2/3 IT	Diablo_ENSMUSG00000029433	3.02276e-09	1.94514e-05	0.311689
6791	L2/3 IT	Diaph2_ENSMUSG00000034480	1.63463e-08	0.000105188	0.277471
6794	L2/3 IT	Dido1_ENSMUSG00000038914	8.01218e-06	0.0515584	0.229374
6796	L2/3 IT	Dimt1_ENSMUSG00000021692	0.00118409	1	0.133186
6805	L2/3 IT	Dirc2_ENSMUSG00000022848	0.458072	1	0.00593399
6814	L2/3 IT	Dkc1_ENSMUSG00000031403	0.0573493	1	0.109734
6820	L2/3 IT	Dlat_ENSMUSG00000000168	0.407885	1	0.0110132
6822	L2/3 IT	Dld_ENSMUSG00000020664	0.281051	1	0.015644
6825	L2/3 IT	Dlg1_ENSMUSG00000022770	3.80683e-25	2.44969e-21	0.259729
6826	L2/3 IT	Dlg2_ENSMUSG00000052572	1.68145e-42	1.08202e-38	0.499377
6827	L2/3 IT	Dlg3_ENSMUSG00000000881	2.67551e-20	1.72169e-16	0.42794
6828	L2/3 IT	Dlg4_ENSMUSG00000020886	4.18379e-10	2.69227e-06	0.195594
6830	L2/3 IT	Dlgap1_ENSMUSG00000003279	2.41202e-42	1.55214e-38	0.28151
6831	L2/3 IT	Dlgap2_ENSMUSG00000047495	4.57643e-37	2.94493e-33	0.591862
6832	L2/3 IT	Dlgap3_ENSMUSG00000042388	1.25415e-97	8.07046e-94	0.978434
6833	L2/3 IT	Dlgap4_ENSMUSG00000061689	0.496457	1	0.00027084
6836	L2/3 IT	Dlk2_ENSMUSG00000047428	1.63697e-57	1.05339e-53	1.10852
6840	L2/3 IT	Dlst_ENSMUSG00000004789	0.0275173	1	0.103906
6850	L2/3 IT	Dmac1_ENSMUSG00000028398	5.61673e-54	3.61436e-50	0.382005
6851	L2/3 IT	Dmac2_ENSMUSG00000057229	3.24908e-07	0.00209079	0.246863
6852	L2/3 IT	Dmap1_ENSMUSG00000009640	0.458413	1	0.00636689
6873	L2/3 IT	Dmtf1_ENSMUSG00000042508	1.88592e-06	0.0121359	0.234921
6874	L2/3 IT	Dmtn_ENSMUSG00000022099	5.39205e-63	3.46978e-59	0.361876
6875	L2/3 IT	Dmwd_ENSMUSG00000030410	0.000157446	1	0.173819
6876	L2/3 IT	Dmxl1_ENSMUSG00000037416	8.95997e-05	0.576574	0.137976
6903	L2/3 IT	Dnaja3_ENSMUSG00000004069	0.00161073	1	0.165665
6905	L2/3 IT	Dnajb11_ENSMUSG00000004460	2.74966e-06	0.0176941	0.131338
6906	L2/3 IT	Dnajb12_ENSMUSG00000020109	0.0114419	1	0.124059
6909	L2/3 IT	Dnajb1_ENSMUSG00000005483	1.16554e-115	7.50022e-112	0.955351
6912	L2/3 IT	Dnajb4_ENSMUSG00000028035	6.89421e-16	4.43642e-12	0.245391
6913	L2/3 IT	Dnajb5_ENSMUSG00000036052	5.72706e-30	3.68536e-26	0.571502
6918	L2/3 IT	Dnajc10_ENSMUSG00000027006	6.27213e-05	0.403612	0.195817
6919	L2/3 IT	Dnajc11_ENSMUSG00000039768	0.0150676	1	0.121129
6920	L2/3 IT	Dnajc12_ENSMUSG00000036764	0.000563751	1	0.17862
6922	L2/3 IT	Dnajc14_ENSMUSG00000025354	2.6686e-05	0.171725	0.192467
6923	L2/3 IT	Dnajc15_ENSMUSG00000022013	3.21328e-09	2.06774e-05	0.129743
6926	L2/3 IT	Dnajc18_ENSMUSG00000024350	0.0923096	1	0.0451515
6928	L2/3 IT	Dnajc1_ENSMUSG00000026740	4.42708e-18	2.84883e-14	0.453719
6929	L2/3 IT	Dnajc21_ENSMUSG00000044224	1.13726e-59	7.31828e-56	0.821493
6935	L2/3 IT	Dnajc2_ENSMUSG00000029014	2.06633e-16	1.32968e-12	0.334981
6943	L2/3 IT	Dnajc7_ENSMUSG00000014195	2.88575e-11	1.85698e-07	0.129449
6946	L2/3 IT	Dnal1_ENSMUSG00000042523	3.74708e-05	0.241124	0.207274
6947	L2/3 IT	Dnal4_ENSMUSG00000022420	1.41242e-39	9.08895e-36	0.569474
6958	L2/3 IT	Dnlz_ENSMUSG00000075467	7.93954e-13	5.1091e-09	0.174199
6966	L2/3 IT	Dnmt3a_ENSMUSG00000020661	1.56676e-05	0.100821	0.202612
6972	L2/3 IT	Dnpep_ENSMUSG00000026209	3.53902e-15	2.27736e-11	0.370472
6975	L2/3 IT	Dnttip1_ENSMUSG00000017299	0.0293204	1	0.0655838
6976	L2/3 IT	Dnttip2_ENSMUSG00000039756	1.76519e-09	1.1359e-05	0.30943
6980	L2/3 IT	Dock10_ENSMUSG00000038608	0.064713	1	0.0182982
6984	L2/3 IT	Dock3_ENSMUSG00000039716	2.64096e-07	0.00169946	0.193142
6985	L2/3 IT	Dock4_ENSMUSG00000035954	1.82643e-95	1.17531e-91	1.17249
6988	L2/3 IT	Dock7_ENSMUSG00000028556	0.000670055	1	0.167589
6996	L2/3 IT	Dok5_ENSMUSG00000027560	2.38319e-21	1.53358e-17	0.47094
7003	L2/3 IT	Dopey2_ENSMUSG00000022946	0.00394428	1	0.145064
7006	L2/3 IT	Dpagt1_ENSMUSG00000032123	0.000267613	1	0.20655
7013	L2/3 IT	Dpf1_ENSMUSG00000030584	9.13263e-21	5.87685e-17	0.477739
7014	L2/3 IT	Dpf2_ENSMUSG00000024826	1.48691e-17	9.56824e-14	0.410897
7018	L2/3 IT	Dph3_ENSMUSG00000021905	0.00080502	1	0.119748
7019	L2/3 IT	Dph5_ENSMUSG00000033554	2.46496e-26	1.5862e-22	0.416819
7020	L2/3 IT	Dph6_ENSMUSG00000057147	9.0839e-15	5.84549e-11	0.370588
7021	L2/3 IT	Dph7_ENSMUSG00000026975	0.000516862	1	0.214833
7022	L2/3 IT	Dpm1_ENSMUSG00000078919	0.000384639	1	0.0830274
7023	L2/3 IT	Dpm2_ENSMUSG00000026810	2.67687e-05	0.172257	0.0984254
7025	L2/3 IT	Dpp10_ENSMUSG00000036815	7.85611e-30	5.05541e-26	0.43127
7028	L2/3 IT	Dpp6_ENSMUSG00000061576	4.3651e-62	2.80894e-58	0.853662
7030	L2/3 IT	Dpp8_ENSMUSG00000032393	3.74673e-06	0.0241102	0.265765
7031	L2/3 IT	Dpp9_ENSMUSG00000001229	7.7449e-06	0.0498384	0.216075
7052	L2/3 IT	Dram2_ENSMUSG00000027900	1.99185e-08	0.000128176	0.284049
7053	L2/3 IT	Drap1_ENSMUSG00000024914	1.07595e-10	6.92377e-07	0.142084
7055	L2/3 IT	Drc1_ENSMUSG00000073102	4.05566e-49	2.60982e-45	0.968778
7056	L2/3 IT	Drc3_ENSMUSG00000056598	4.89793e-17	3.15182e-13	0.518442
7063	L2/3 IT	Drg1_ENSMUSG00000020457	0.20693	1	0.0170634
7064	L2/3 IT	Drg2_ENSMUSG00000020537	0.0177506	1	0.103023
7066	L2/3 IT	Drp2_ENSMUSG00000000223	1.03265e-06	0.00664513	0.25216
7088	L2/3 IT	Dstyk_ENSMUSG00000042046	2.53497e-07	0.00163125	0.239876
7090	L2/3 IT	Dtd2_ENSMUSG00000020956	1.54883e-20	9.96675e-17	0.528384
7093	L2/3 IT	Dtna_ENSMUSG00000024302	1.29847e-08	8.35565e-05	0.238416
7096	L2/3 IT	Dtnbp1_ENSMUSG00000057531	1.4405e-79	9.2696e-76	0.896698
7097	L2/3 IT	Dtwd1_ENSMUSG00000023330	3.47361e-14	2.23527e-10	0.4567
7099	L2/3 IT	Dtx1_ENSMUSG00000029603	0.247225	1	0.0383595
7111	L2/3 IT	Dus1l_ENSMUSG00000025155	0.0847663	1	0.0899373
7113	L2/3 IT	Dus3l_ENSMUSG00000007603	4.01744e-14	2.58522e-10	0.398212
7116	L2/3 IT	Dusp11_ENSMUSG00000030002	9.49892e-11	6.11256e-07	0.391546
7119	L2/3 IT	Dusp14_ENSMUSG00000018648	1.10244e-95	7.09419e-92	0.616488
7122	L2/3 IT	Dusp18_ENSMUSG00000047205	7.06579e-89	4.54683e-85	1.36415
7128	L2/3 IT	Dusp26_ENSMUSG00000039661	0.0136479	1	0.0882484
7135	L2/3 IT	Dusp6_ENSMUSG00000019960	2.55135e-53	1.64179e-49	0.962605
7136	L2/3 IT	Dusp7_ENSMUSG00000053716	0.0116093	1	0.118743
7137	L2/3 IT	Dusp8_ENSMUSG00000037887	0.0344485	1	0.0803078
7146	L2/3 IT	Dvl3_ENSMUSG00000003233	2.26109e-06	0.0145501	0.175279
7150	L2/3 IT	Dym_ENSMUSG00000035765	0.000390687	1	0.196185
7154	L2/3 IT	Dync1i2_ENSMUSG00000027012	6.74246e-07	0.00433877	0.0758364
7155	L2/3 IT	Dync1li1_ENSMUSG00000032435	0.490783	1	0.000923813
7156	L2/3 IT	Dync1li2_ENSMUSG00000035770	0.211436	1	0.0274436
7157	L2/3 IT	Dync2h1_ENSMUSG00000047193	1.24367e-08	8.00301e-05	0.323556
7160	L2/3 IT	Dynll2_ENSMUSG00000020483	0.386243	1	0.00538539
7163	L2/3 IT	Dynlt1a_ENSMUSG00000092074	6.62619e-09	4.26395e-05	0.24807
7164	L2/3 IT	Dynlt1b_ENSMUSG00000096255	6.06343e-15	3.90182e-11	0.411221
7170	L2/3 IT	Dyrk2_ENSMUSG00000028630	0.00988211	1	0.113215
7210	L2/3 IT	E2f4_ENSMUSG00000014859	2.35665e-07	0.0015165	0.291375
7213	L2/3 IT	E2f7_ENSMUSG00000020185	7.25595e-08	0.000466921	0.15554
7229	L2/3 IT	E430024I08Rik_ENSMUSG00000112964	2.56531e-13	1.65078e-09	0.396983
7236	L2/3 IT	Eapp_ENSMUSG00000054302	0.313806	1	0.0167838
7243	L2/3 IT	Ebag9_ENSMUSG00000022339	4.079e-06	0.0262483	0.201831
7249	L2/3 IT	Ebna1bp2_ENSMUSG00000028729	3.56887e-05	0.229657	0.146785
7251	L2/3 IT	Ebpl_ENSMUSG00000021928	0.00141677	1	0.12061
7252	L2/3 IT	Ecd_ENSMUSG00000021810	0.000205214	1	0.197705
7253	L2/3 IT	Ece1_ENSMUSG00000057530	0.0147433	1	0.10172
7256	L2/3 IT	Ech1_ENSMUSG00000053898	4.42731e-43	2.84897e-39	0.966542
7281	L2/3 IT	Edil3_ENSMUSG00000034488	9.0369e-130	5.81525e-126	1.29764
7291	L2/3 IT	Eef1a2_ENSMUSG00000016349	0.00342622	1	0.0486508
7292	L2/3 IT	Eef1akmt1_ENSMUSG00000021951	0.280845	1	0.0124084
7293	L2/3 IT	Eef1akmt2_ENSMUSG00000030960	0.077027	1	0.066348
7297	L2/3 IT	Eef1d_ENSMUSG00000055762	1.33624e-20	8.59873e-17	0.470739
7308	L2/3 IT	Efcab14_ENSMUSG00000034210	0.0356759	1	0.0938406
7329	L2/3 IT	Efna3_ENSMUSG00000028039	1.19723e-05	0.0770416	0.223434
7331	L2/3 IT	Efna5_ENSMUSG00000048915	3.66378e-05	0.235764	0.211544
7336	L2/3 IT	Efr3b_ENSMUSG00000020658	0.00455158	1	0.120377
7338	L2/3 IT	Eftud2_ENSMUSG00000020929	3.22059e-16	2.07245e-12	0.337896
7347	L2/3 IT	Egln1_ENSMUSG00000031987	3.25598e-86	2.09522e-82	1.27321
7350	L2/3 IT	Egr1_ENSMUSG00000038418	0.00425303	1	0.131351
7352	L2/3 IT	Egr3_ENSMUSG00000033730	3.80134e-67	2.44616e-63	0.86113
7358	L2/3 IT	Ehd3_ENSMUSG00000024065	0.0105583	1	0.126353
7363	L2/3 IT	Ehmt2_ENSMUSG00000013787	9.54812e-06	0.0614422	0.218382
7364	L2/3 IT	Ei24_ENSMUSG00000062762	0.0758665	1	0.0545917
7369	L2/3 IT	Eif1_ENSMUSG00000035530	4.12722e-10	2.65586e-06	0.0569215
7370	L2/3 IT	Eif1a_ENSMUSG00000057561	0.162361	1	0.0331951
7373	L2/3 IT	Eif1b_ENSMUSG00000006941	7.50196e-21	4.82751e-17	0.147301
7374	L2/3 IT	Eif2a_ENSMUSG00000027810	5.22252e-17	3.36069e-13	0.283522
7375	L2/3 IT	Eif2ak1_ENSMUSG00000029613	0.0784048	1	0.073614
7376	L2/3 IT	Eif2ak2_ENSMUSG00000024079	8.69222e-15	5.59344e-11	0.184745
7379	L2/3 IT	Eif2b1_ENSMUSG00000029388	5.15931e-11	3.32002e-07	0.271794
7380	L2/3 IT	Eif2b2_ENSMUSG00000004788	0.00340061	1	0.130862
7381	L2/3 IT	Eif2b3_ENSMUSG00000028683	0.0186867	1	0.129411
7383	L2/3 IT	Eif2b5_ENSMUSG00000003235	0.000651726	1	0.200822
7385	L2/3 IT	Eif2d_ENSMUSG00000026427	9.59523e-05	0.617453	0.24331
7386	L2/3 IT	Eif2s1_ENSMUSG00000021116	0.050471	1	0.0396473
7390	L2/3 IT	Eif3a_ENSMUSG00000024991	4.11547e-09	2.64831e-05	0.147694
7391	L2/3 IT	Eif3b_ENSMUSG00000056076	2.69354e-08	0.00017333	0.338083
7393	L2/3 IT	Eif3d_ENSMUSG00000016554	0.00207383	1	0.11093
7394	L2/3 IT	Eif3e_ENSMUSG00000022336	0.294082	1	0.0150542
7395	L2/3 IT	Eif3f_ENSMUSG00000031029	0.000910106	1	0.10645
7397	L2/3 IT	Eif3h_ENSMUSG00000022312	0.386569	1	0.00544987
7398	L2/3 IT	Eif3i_ENSMUSG00000028798	0.243461	1	0.0144236
7402	L2/3 IT	Eif3l_ENSMUSG00000033047	9.4418e-09	6.0758e-05	0.215714
7404	L2/3 IT	Eif4a1_ENSMUSG00000059796	2.85609e-53	1.83789e-49	0.28812
7406	L2/3 IT	Eif4a3_ENSMUSG00000025580	3.2211e-17	2.07278e-13	0.1924
7409	L2/3 IT	Eif4e2_ENSMUSG00000026254	0.00035961	1	0.185566
7411	L2/3 IT	Eif4e_ENSMUSG00000028156	1.54282e-11	9.92804e-08	0.0991831
7412	L2/3 IT	Eif4ebp1_ENSMUSG00000031490	1.93244e-41	1.24353e-37	0.746594
7415	L2/3 IT	Eif4enif1_ENSMUSG00000020454	0.00550504	1	0.153033
7416	L2/3 IT	Eif4g1_ENSMUSG00000045983	0.00725258	1	0.112916
7418	L2/3 IT	Eif4g3_ENSMUSG00000028760	0.167914	1	0.0256921
7420	L2/3 IT	Eif5_ENSMUSG00000021282	0.165166	1	0.0169553
7422	L2/3 IT	Eif5a_ENSMUSG00000078812	5.10863e-12	3.2874e-08	0.0731993
7423	L2/3 IT	Eif5b_ENSMUSG00000026083	2.72434e-08	0.000175312	0.105649
7425	L2/3 IT	Eipr1_ENSMUSG00000036613	1.39534e-12	8.97904e-09	0.238629
7429	L2/3 IT	Elavl1_ENSMUSG00000040028	6.49881e-12	4.18198e-08	0.290379
7431	L2/3 IT	Elavl3_ENSMUSG00000003410	0.00129187	1	0.0837069
7447	L2/3 IT	Elmo2_ENSMUSG00000017670	1.50141e-53	9.66159e-50	0.682462
7449	L2/3 IT	Elmod1_ENSMUSG00000041986	1.79821e-85	1.15715e-81	0.393092
7450	L2/3 IT	Elmod2_ENSMUSG00000035151	0.0336661	1	0.0897408
7457	L2/3 IT	Eloc_ENSMUSG00000079658	0.0270524	1	0.023293
7462	L2/3 IT	Elovl4_ENSMUSG00000032262	1.30449e-24	8.39439e-21	0.445068
7470	L2/3 IT	Elp6_ENSMUSG00000054836	0.000176792	1	0.220897
7471	L2/3 IT	Emb_ENSMUSG00000021728	5.5021e-09	3.5406e-05	0.33328
7472	L2/3 IT	Emc10_ENSMUSG00000008140	1.5028e-20	9.67052e-17	0.165061
7474	L2/3 IT	Emc2_ENSMUSG00000022337	2.45763e-10	1.58148e-06	0.124284
7476	L2/3 IT	Emc4_ENSMUSG00000027131	1.06374e-13	6.84517e-10	0.087489
7477	L2/3 IT	Emc6_ENSMUSG00000047260	3.32005e-19	2.13645e-15	0.167354
7479	L2/3 IT	Emc8_ENSMUSG00000031819	4.11498e-13	2.64799e-09	0.383706
7482	L2/3 IT	Emd_ENSMUSG00000001964	0.049396	1	0.0748809
7485	L2/3 IT	Emg1_ENSMUSG00000004268	0.00194743	1	0.0877117
7490	L2/3 IT	Eml1_ENSMUSG00000058070	1.49027e-08	9.5899e-05	0.372323
7494	L2/3 IT	Eml5_ENSMUSG00000051166	0.0234079	1	0.102964
7499	L2/3 IT	Emsy_ENSMUSG00000035401	5.4874e-08	0.000353114	0.31576
7505	L2/3 IT	Enah_ENSMUSG00000022995	1.78478e-07	0.00114851	0.247567
7507	L2/3 IT	Enc1_ENSMUSG00000041773	0	2.22507e-308	1.52738
7514	L2/3 IT	Enho_ENSMUSG00000028445	0.0603466	1	0.087198
7522	L2/3 IT	Enoph1_ENSMUSG00000029326	0.0022595	1	0.121879
7526	L2/3 IT	Enpp1_ENSMUSG00000037370	1.03431e-09	6.65578e-06	0.110194
7527	L2/3 IT	Enpp2_ENSMUSG00000022425	0	2.22507e-308	3.131
7533	L2/3 IT	Ensa_ENSMUSG00000038619	5.23872e-13	3.37112e-09	0.0893236
7538	L2/3 IT	Entpd4_ENSMUSG00000095463	4.30015e-10	2.76715e-06	0.307363
7539	L2/3 IT	Entpd4b_ENSMUSG00000022066	4.1416e-11	2.66512e-07	0.276567
7551	L2/3 IT	Epb41l1_ENSMUSG00000027624	0.0600622	1	0.0559395
7553	L2/3 IT	Epb41l3_ENSMUSG00000024044	4.83216e-31	3.10949e-27	0.471672
7562	L2/3 IT	Epdr1_ENSMUSG00000002808	5.69012e-35	3.66159e-31	0.30647
7563	L2/3 IT	Epg5_ENSMUSG00000039840	0.14215	1	0.0373128
7565	L2/3 IT	Epha10_ENSMUSG00000028876	1.3269e-52	8.53861e-49	0.961942
7569	L2/3 IT	Epha4_ENSMUSG00000026235	6.40493e-110	4.12157e-106	0.866712
7582	L2/3 IT	Ephx4_ENSMUSG00000033805	0.0227304	1	0.039778
7586	L2/3 IT	Epn2_ENSMUSG00000001036	0.176608	1	0.046404
7589	L2/3 IT	Epop_ENSMUSG00000043439	5.09985e-31	3.28175e-27	0.652469
7597	L2/3 IT	Eps15l1_ENSMUSG00000006276	3.8602e-05	0.248404	0.195657
7614	L2/3 IT	Erc2_ENSMUSG00000040640	4.23919e-158	2.72792e-154	1.14093
7615	L2/3 IT	Ercc1_ENSMUSG00000003549	3.10901e-19	2.00065e-15	0.357183
7620	L2/3 IT	Ercc6_ENSMUSG00000054051	4.53393e-19	2.91758e-15	0.511434
7627	L2/3 IT	Erg28_ENSMUSG00000021252	2.35921e-16	1.51815e-12	0.202362
7629	L2/3 IT	Ergic1_ENSMUSG00000001576	0.00012212	0.785845	0.139192
7630	L2/3 IT	Ergic2_ENSMUSG00000030304	2.72825e-05	0.175563	0.11865
7631	L2/3 IT	Ergic3_ENSMUSG00000005881	0.000826887	1	0.0621748
7632	L2/3 IT	Erh_ENSMUSG00000021131	5.6927e-31	3.66325e-27	0.17721
7635	L2/3 IT	Eri3_ENSMUSG00000033423	0.0122681	1	0.0377795
7644	L2/3 IT	Erlec1_ENSMUSG00000020311	2.57065e-06	0.0165421	0.277728
7648	L2/3 IT	Ermard_ENSMUSG00000036552	3.82291e-09	2.46004e-05	0.250407
7653	L2/3 IT	Ero1l_ENSMUSG00000021831	3.87422e-15	2.49306e-11	0.438327
7654	L2/3 IT	Ero1lb_ENSMUSG00000057069	0.4557	1	0.00541601
7661	L2/3 IT	Esco1_ENSMUSG00000024293	0.164051	1	0.0557708
7664	L2/3 IT	Esf1_ENSMUSG00000045624	9.37572e-14	6.03328e-10	0.243881
7691	L2/3 IT	Esyt1_ENSMUSG00000025366	0.000587786	1	0.0936453
7697	L2/3 IT	Etf1_ENSMUSG00000024360	0.00798337	1	0.121417
7698	L2/3 IT	Etfa_ENSMUSG00000032314	0.155537	1	0.0427543
7699	L2/3 IT	Etfb_ENSMUSG00000004610	8.59928e-21	5.53364e-17	0.380076
7701	L2/3 IT	Etfdh_ENSMUSG00000027809	5.57133e-07	0.00358515	0.310927
7702	L2/3 IT	Etfrf1_ENSMUSG00000040370	0.469935	1	0.00518991
7733	L2/3 IT	Ewsr1_ENSMUSG00000009079	8.65915e-08	0.000557216	0.126203
7734	L2/3 IT	Exd1_ENSMUSG00000048647	0.212922	1	0.0151864
7735	L2/3 IT	Exd2_ENSMUSG00000032705	8.33599e-95	5.36421e-91	0.794755
7738	L2/3 IT	Exoc1_ENSMUSG00000036435	0.0480781	1	0.0907754
7743	L2/3 IT	Exoc3l_ENSMUSG00000043251	0.0153479	1	0.0922955
7744	L2/3 IT	Exoc4_ENSMUSG00000029763	2.29869e-07	0.00147921	0.302826
7745	L2/3 IT	Exoc5_ENSMUSG00000061244	0.000308757	1	0.187713
7746	L2/3 IT	Exoc6_ENSMUSG00000053799	0.00197422	1	0.174776
7747	L2/3 IT	Exoc6b_ENSMUSG00000033769	5.36995e-07	0.00345556	0.284716
7748	L2/3 IT	Exoc7_ENSMUSG00000020792	0.00722645	1	0.107679
7749	L2/3 IT	Exoc8_ENSMUSG00000074030	2.05633e-05	0.132325	0.188223
7752	L2/3 IT	Exosc1_ENSMUSG00000034321	1.30692e-17	8.41004e-14	0.379776
7753	L2/3 IT	Exosc2_ENSMUSG00000039356	2.01433e-05	0.129622	0.205048
7755	L2/3 IT	Exosc4_ENSMUSG00000034259	0.0169914	1	0.0631904
7758	L2/3 IT	Exosc7_ENSMUSG00000025785	0.000370402	1	0.0956167
7759	L2/3 IT	Exosc8_ENSMUSG00000027752	4.33876e-05	0.279199	0.245585
7760	L2/3 IT	Exosc9_ENSMUSG00000027714	0.0206098	1	0.068819
7761	L2/3 IT	Exph5_ENSMUSG00000034584	2.80046e-19	1.8021e-15	0.473358
7764	L2/3 IT	Extl1_ENSMUSG00000028838	3.04558e-27	1.95983e-23	0.397957
7765	L2/3 IT	Extl2_ENSMUSG00000027963	5.6654e-98	3.64568e-94	0.873495
7800	L2/3 IT	F8a_ENSMUSG00000078317	6.56277e-09	4.22314e-05	0.222131
7805	L2/3 IT	Faah_ENSMUSG00000034171	1.13053e-23	7.27494e-20	0.491782
7812	L2/3 IT	Fabp3_ENSMUSG00000028773	0.0194095	1	0.0332069
7824	L2/3 IT	Faf1_ENSMUSG00000010517	0.0837786	1	0.0735502
7825	L2/3 IT	Faf2_ENSMUSG00000025873	8.12434e-08	0.000522801	0.306256
7827	L2/3 IT	Fahd1_ENSMUSG00000045316	5.00297e-07	0.00321941	0.295106
7830	L2/3 IT	Faim_ENSMUSG00000032463	0.00777068	1	0.088547
7834	L2/3 IT	Fam103a1_ENSMUSG00000038646	0.221384	1	0.0104677
7835	L2/3 IT	Fam104a_ENSMUSG00000041629	8.81749e-07	0.00567406	0.113531
7836	L2/3 IT	Fam105a_ENSMUSG00000056069	1.33595e-18	8.59682e-15	0.528995
7850	L2/3 IT	Fam118b_ENSMUSG00000050471	5.24722e-26	3.37658e-22	0.691667
7851	L2/3 IT	Fam120a_ENSMUSG00000038014	4.50393e-06	0.0289828	0.20921
7853	L2/3 IT	Fam120b_ENSMUSG00000014763	9.3905e-09	6.04279e-05	0.305403
7855	L2/3 IT	Fam122a_ENSMUSG00000074922	0.000888983	1	0.146672
7865	L2/3 IT	Fam131a_ENSMUSG00000050821	2.88019e-86	1.8534e-82	0.59182
7868	L2/3 IT	Fam133b_ENSMUSG00000058503	0.0224728	1	0.0536381
7874	L2/3 IT	Fam13c_ENSMUSG00000043259	6.34374e-41	4.08219e-37	0.761071
7876	L2/3 IT	Fam149b_ENSMUSG00000039599	0.276075	1	0.0323501
7879	L2/3 IT	Fam155a_ENSMUSG00000079157	0.0220541	1	0.101416
7883	L2/3 IT	Fam160a2_ENSMUSG00000044465	1.77965e-12	1.14521e-08	0.260149
7885	L2/3 IT	Fam160b2_ENSMUSG00000022095	0.0177776	1	0.0910681
7888	L2/3 IT	Fam162a_ENSMUSG00000003955	1.37244e-06	0.00883167	0.132049
7897	L2/3 IT	Fam168b_ENSMUSG00000037503	0.000542935	1	0.130183
7902	L2/3 IT	Fam171a1_ENSMUSG00000050530	1.44809e-15	9.31846e-12	0.463428
7903	L2/3 IT	Fam171a2_ENSMUSG00000034685	0.0128265	1	0.114134
7904	L2/3 IT	Fam171b_ENSMUSG00000048388	3.6937e-07	0.0023769	0.137753
7905	L2/3 IT	Fam172a_ENSMUSG00000064138	1.39234e-05	0.0895969	0.226989
7906	L2/3 IT	Fam173a_ENSMUSG00000057411	0.0176007	1	0.0457783
7908	L2/3 IT	Fam174a_ENSMUSG00000051185	4.58826e-09	2.95254e-05	0.170795
7909	L2/3 IT	Fam174b_ENSMUSG00000078670	2.79304e-43	1.79732e-39	0.900884
7928	L2/3 IT	Fam193b_ENSMUSG00000021495	0.119056	1	0.0635248
7934	L2/3 IT	Fam19a1_ENSMUSG00000059187	0	2.22507e-308	3.74425
7938	L2/3 IT	Fam19a5_ENSMUSG00000054863	3.35464e-166	2.15871e-162	1.49796
7939	L2/3 IT	Fam204a_ENSMUSG00000057858	9.33479e-32	6.00694e-28	0.688834
7947	L2/3 IT	Fam208a_ENSMUSG00000040651	0.47481	1	0.00283292
7948	L2/3 IT	Fam208b_ENSMUSG00000033799	0.0388689	1	0.0936864
7951	L2/3 IT	Fam20b_ENSMUSG00000033557	0.00695549	1	0.131986
7953	L2/3 IT	Fam210a_ENSMUSG00000038121	0.000354365	1	0.173567
7956	L2/3 IT	Fam212b_ENSMUSG00000048458	1.99036e-78	1.2808e-74	0.783453
7958	L2/3 IT	Fam213b_ENSMUSG00000029059	1.62325e-32	1.04456e-28	0.344558
7961	L2/3 IT	Fam216a_ENSMUSG00000029463	0.110836	1	0.030445
7965	L2/3 IT	Fam219a_ENSMUSG00000028439	0.000142025	0.91393	0.190751
7968	L2/3 IT	Fam220a_ENSMUSG00000083012	0.0197009	1	0.0902894
7973	L2/3 IT	Fam227a_ENSMUSG00000042564	0.00892111	1	0.107051
7978	L2/3 IT	Fam229b_ENSMUSG00000051736	0.00178915	1	0.179022
7980	L2/3 IT	Fam234b_ENSMUSG00000030207	5.40781e-41	3.47992e-37	0.361738
7984	L2/3 IT	Fam241b_ENSMUSG00000020083	0.000180491	1	0.115143
7991	L2/3 IT	Fam32a_ENSMUSG00000003039	0.00246505	1	0.085458
7995	L2/3 IT	Fam3c_ENSMUSG00000029672	3.9675e-39	2.55309e-35	0.464847
7998	L2/3 IT	Fam45a_ENSMUSG00000024993	0.303536	1	0.0285096
8005	L2/3 IT	Fam49a_ENSMUSG00000020589	2.1683e-33	1.3953e-29	0.419898
8006	L2/3 IT	Fam49b_ENSMUSG00000022378	0.0304014	1	0.0388084
8007	L2/3 IT	Fam50a_ENSMUSG00000001962	0.312724	1	0.0289689
8016	L2/3 IT	Fam69a_ENSMUSG00000029270	1.0332e-40	6.64863e-37	0.741012
8017	L2/3 IT	Fam69b_ENSMUSG00000036186	4.86433e-07	0.00313019	0.15489
8027	L2/3 IT	Fam76a_ENSMUSG00000028878	0.000627443	1	0.148719
8031	L2/3 IT	Fam81a_ENSMUSG00000032224	4.26986e-19	2.74765e-15	0.27285
8041	L2/3 IT	Fam84a_ENSMUSG00000020607	1.51544e-217	9.75187e-214	2.32231
8044	L2/3 IT	Fam89b_ENSMUSG00000024939	1.77003e-12	1.13901e-08	0.418229
8045	L2/3 IT	Fam8a1_ENSMUSG00000069237	8.04029e-09	5.17392e-05	0.256069
8049	L2/3 IT	Fam92a_ENSMUSG00000028218	0.185804	1	0.018008
8051	L2/3 IT	Fam96a_ENSMUSG00000032381	9.41362e-20	6.05767e-16	0.427025
8052	L2/3 IT	Fam96b_ENSMUSG00000031879	1.39023e-38	8.94611e-35	0.300304
8054	L2/3 IT	Fam98b_ENSMUSG00000027349	6.74302e-22	4.33914e-18	0.477613
8055	L2/3 IT	Fam98c_ENSMUSG00000030590	0.00275188	1	0.156682
8078	L2/3 IT	Farsa_ENSMUSG00000003808	0.0184995	1	0.120762
8110	L2/3 IT	Fbxl12os_ENSMUSG00000062470	9.41596e-08	0.000605917	0.326881
8113	L2/3 IT	Fbxl15_ENSMUSG00000025226	1.52228e-09	9.79589e-06	0.227402
8114	L2/3 IT	Fbxl16_ENSMUSG00000025738	1.41332e-33	9.09474e-30	0.28362
8116	L2/3 IT	Fbxl18_ENSMUSG00000066640	6.19971e-06	0.0398952	0.13993
8124	L2/3 IT	Fbxl5_ENSMUSG00000039753	0.000702171	1	0.125801
8129	L2/3 IT	Fbxo11_ENSMUSG00000005371	3.84467e-07	0.00247404	0.250514
8133	L2/3 IT	Fbxo18_ENSMUSG00000058594	5.78523e-19	3.7228e-15	0.584161
8134	L2/3 IT	Fbxo21_ENSMUSG00000032898	0.000134783	0.867331	0.210504
8135	L2/3 IT	Fbxo22_ENSMUSG00000032309	2.12294e-05	0.136611	0.214909
8137	L2/3 IT	Fbxo25_ENSMUSG00000038365	1.32585e-12	8.53186e-09	0.260627
8138	L2/3 IT	Fbxo27_ENSMUSG00000037463	2.19609e-69	1.41318e-65	1.24994
8140	L2/3 IT	Fbxo2_ENSMUSG00000041556	8.34036e-25	5.36702e-21	0.623536
8142	L2/3 IT	Fbxo31_ENSMUSG00000052934	0.00999542	1	0.0957357
8144	L2/3 IT	Fbxo33_ENSMUSG00000035329	7.04659e-21	4.53448e-17	0.500585
8145	L2/3 IT	Fbxo34_ENSMUSG00000037536	2.23903e-13	1.44082e-09	0.409477
8149	L2/3 IT	Fbxo3_ENSMUSG00000027180	0.051899	1	0.0649602
8154	L2/3 IT	Fbxo44_ENSMUSG00000029001	3.24524e-08	0.000208831	0.186447
8155	L2/3 IT	Fbxo45_ENSMUSG00000035764	2.3033e-09	1.48217e-05	0.293374
8161	L2/3 IT	Fbxo6_ENSMUSG00000055401	0.0228346	1	0.116487
8162	L2/3 IT	Fbxo7_ENSMUSG00000001786	1.51103e-10	9.72346e-07	0.383244
8163	L2/3 IT	Fbxo8_ENSMUSG00000038206	4.08087e-05	0.262604	0.262392
8166	L2/3 IT	Fbxw11_ENSMUSG00000020271	1.50403e-11	9.67841e-08	0.303047
8182	L2/3 IT	Fbxw2_ENSMUSG00000035949	1.28327e-14	8.25781e-11	0.208061
8184	L2/3 IT	Fbxw5_ENSMUSG00000015095	3.52362e-13	2.26745e-09	0.353088
8185	L2/3 IT	Fbxw7_ENSMUSG00000028086	2.44447e-58	1.57301e-54	0.410683
8192	L2/3 IT	Fcf1_ENSMUSG00000021243	0.0518238	1	0.0641217
8199	L2/3 IT	Fcho1_ENSMUSG00000070000	8.58033e-93	5.52144e-89	1.03602
8200	L2/3 IT	Fcho2_ENSMUSG00000041685	0.0537704	1	0.0909348
8216	L2/3 IT	Fdx1_ENSMUSG00000032051	2.8479e-11	1.83262e-07	0.371094
8217	L2/3 IT	Fdx1l_ENSMUSG00000079677	0.218872	1	0.0176323
8218	L2/3 IT	Fdxacb1_ENSMUSG00000037845	0.153249	1	0.0591828
8220	L2/3 IT	Fech_ENSMUSG00000024588	2.87062e-11	1.84724e-07	0.33882
8222	L2/3 IT	Fem1b_ENSMUSG00000032244	0.120561	1	0.0522448
8236	L2/3 IT	Fez1_ENSMUSG00000032118	3.15959e-86	2.0332e-82	0.389188
8249	L2/3 IT	Fgd4_ENSMUSG00000022788	3.82086e-05	0.245872	0.118773
8255	L2/3 IT	Fgf13_ENSMUSG00000031137	1.32693e-92	8.53878e-89	1.25584
8256	L2/3 IT	Fgf14_ENSMUSG00000025551	0.048185	1	0.085081
8274	L2/3 IT	Fgf9_ENSMUSG00000021974	1.59761e-08	0.000102806	0.388162
8278	L2/3 IT	Fgfr1op2_ENSMUSG00000040242	2.40983e-34	1.55072e-30	0.318055
8296	L2/3 IT	Fhl1_ENSMUSG00000023092	3.09159e-56	1.98944e-52	1.09582
8297	L2/3 IT	Fhl2_ENSMUSG00000008136	1.90077e-09	1.22314e-05	0.162272
8305	L2/3 IT	Fibp_ENSMUSG00000024911	0.0379804	1	0.0627481
8314	L2/3 IT	Fip1l1_ENSMUSG00000029227	1.02748e-05	0.0661185	0.186992
8324	L2/3 IT	Fkbp1a_ENSMUSG00000032966	3.87501e-306	2.49357e-302	0.727808
8335	L2/3 IT	Fkrp_ENSMUSG00000048920	0.000268368	1	0.201809
8336	L2/3 IT	Fktn_ENSMUSG00000028414	2.38343e-12	1.53374e-08	0.384839
8348	L2/3 IT	Flot2_ENSMUSG00000061981	3.0568e-10	1.96705e-06	0.340265
8349	L2/3 IT	Flrt1_ENSMUSG00000047787	0.0180449	1	0.0760309
8360	L2/3 IT	Fmc1_ENSMUSG00000019689	4.73127e-11	3.04457e-07	0.146081
8363	L2/3 IT	Fmnl1_ENSMUSG00000055805	2.00934e-35	1.29301e-31	0.449941
8366	L2/3 IT	Fmo1_ENSMUSG00000040181	2.88012e-33	1.85336e-29	0.461614
8374	L2/3 IT	Fmr1_ENSMUSG00000000838	8.45217e-07	0.00543897	0.19227
8378	L2/3 IT	Fn3k_ENSMUSG00000025175	0.457424	1	0.00488729
8382	L2/3 IT	Fnbp4_ENSMUSG00000008200	6.04438e-06	0.0388956	0.245351
8387	L2/3 IT	Fndc3a_ENSMUSG00000033487	0.0198964	1	0.119301
8390	L2/3 IT	Fndc4_ENSMUSG00000038552	1.05467e-06	0.00678681	0.188259
8391	L2/3 IT	Fndc5_ENSMUSG00000001334	9.40534e-07	0.00605234	0.283215
8395	L2/3 IT	Fnip1_ENSMUSG00000035992	1.69173e-22	1.08863e-18	0.372449
8397	L2/3 IT	Fnta_ENSMUSG00000015994	0.00549032	1	0.127253
8403	L2/3 IT	Fopnl_ENSMUSG00000022677	1.77507e-22	1.14226e-18	0.210472
8423	L2/3 IT	Foxg1_ENSMUSG00000020950	1.44669e-13	9.30944e-10	0.273688
8430	L2/3 IT	Foxj3_ENSMUSG00000032998	0.0464815	1	0.0819213
8431	L2/3 IT	Foxk1_ENSMUSG00000056493	2.3255e-20	1.49646e-16	0.30784
8489	L2/3 IT	Frs2_ENSMUSG00000020170	0.0394906	1	0.0899395
8492	L2/3 IT	Fry_ENSMUSG00000056602	0.164971	1	0.0365557
8493	L2/3 IT	Fryl_ENSMUSG00000070733	4.39092e-26	2.82555e-22	0.660206
8494	L2/3 IT	Frzb_ENSMUSG00000027004	4.1273e-161	2.65591e-157	2.36117
8497	L2/3 IT	Fscn1_ENSMUSG00000029581	9.17671e-23	5.90521e-19	0.279332
8510	L2/3 IT	Fstl4_ENSMUSG00000036264	4.59462e-92	2.95664e-88	1.27199
8513	L2/3 IT	Fth1_ENSMUSG00000024661	4.86613e-184	3.13135e-180	0.364796
8524	L2/3 IT	Ftsj1_ENSMUSG00000031171	0.00157102	1	0.179337
8526	L2/3 IT	Ftx_ENSMUSG00000086370	1.125e-15	7.23938e-12	0.401219
8527	L2/3 IT	Fubp1_ENSMUSG00000028034	9.84621e-05	0.633604	0.0994717
8532	L2/3 IT	Fundc1_ENSMUSG00000025040	0.108142	1	0.0500607
8533	L2/3 IT	Fundc2_ENSMUSG00000031198	5.5835e-05	0.359298	0.175597
8535	L2/3 IT	Furin_ENSMUSG00000030530	0.0197697	1	0.070564
8536	L2/3 IT	Fus_ENSMUSG00000030795	0.00892848	1	0.0566318
8543	L2/3 IT	Fut8_ENSMUSG00000021065	2.55201e-16	1.64222e-12	0.421727
8548	L2/3 IT	Fxr1_ENSMUSG00000027680	0.00132227	1	0.143723
8549	L2/3 IT	Fxr2_ENSMUSG00000018765	2.00748e-05	0.129181	0.206357
8560	L2/3 IT	Fyn_ENSMUSG00000019843	4.21389e-12	2.71164e-08	0.293087
8561	L2/3 IT	Fyttd1_ENSMUSG00000022800	4.70347e-06	0.0302668	0.108863
8565	L2/3 IT	Fzd3_ENSMUSG00000007989	7.73356e-24	4.97655e-20	0.37617
8572	L2/3 IT	Fzr1_ENSMUSG00000020235	0.00085667	1	0.170774
8574	L2/3 IT	G2e3_ENSMUSG00000035293	0.0223833	1	0.103654
8594	L2/3 IT	Gaa_ENSMUSG00000025579	0.0162424	1	0.122685
8598	L2/3 IT	Gabarap_ENSMUSG00000018567	0.0106421	1	0.0404075
8602	L2/3 IT	Gabbr2_ENSMUSG00000039809	6.22077e-09	4.00307e-05	0.170096
8606	L2/3 IT	Gabra1_ENSMUSG00000010803	0.273632	1	0.0166803
8607	L2/3 IT	Gabra2_ENSMUSG00000000560	6.3414e-201	4.08069e-197	1.27267
8608	L2/3 IT	Gabra3_ENSMUSG00000031343	2.60893e-13	1.67884e-09	0.423347
8609	L2/3 IT	Gabra4_ENSMUSG00000029211	2.63306e-113	1.69438e-109	0.791887
8612	L2/3 IT	Gabrb1_ENSMUSG00000029212	0.22788	1	0.0244801
8613	L2/3 IT	Gabrb2_ENSMUSG00000007653	8.42356e-11	5.42056e-07	0.39539
8614	L2/3 IT	Gabrb3_ENSMUSG00000033676	3.67446e-22	2.36452e-18	0.269471
8615	L2/3 IT	Gabrd_ENSMUSG00000029054	5.46232e-179	3.515e-175	1.43178
8629	L2/3 IT	Gadd45b_ENSMUSG00000015312	3.87614e-51	2.49429e-47	1.14595
8633	L2/3 IT	Gak_ENSMUSG00000062234	0.177353	1	0.0479668
8638	L2/3 IT	Gal3st3_ENSMUSG00000047658	2.00254e-31	1.28863e-27	0.600029
8641	L2/3 IT	Galc_ENSMUSG00000021003	1.30181e-07	0.000837716	0.258033
8648	L2/3 IT	Galnt11_ENSMUSG00000038072	1.57072e-07	0.00101076	0.261527
8650	L2/3 IT	Galnt13_ENSMUSG00000060988	8.13248e-07	0.00523325	0.252758
8653	L2/3 IT	Galnt16_ENSMUSG00000021130	3.01704e-05	0.194147	0.212204
8681	L2/3 IT	Gar1_ENSMUSG00000028010	7.16865e-21	4.61302e-17	0.549509
8693	L2/3 IT	Gas7_ENSMUSG00000033066	3.84084e-14	2.47158e-10	0.266092
8694	L2/3 IT	Gas8_ENSMUSG00000040220	0.302725	1	0.0341503
8703	L2/3 IT	Gatad1_ENSMUSG00000007415	0.0476085	1	0.076468
8705	L2/3 IT	Gatad2b_ENSMUSG00000042390	8.7613e-05	0.56379	0.167234
8707	L2/3 IT	Gatc_ENSMUSG00000029536	0.324959	1	0.0257753
8713	L2/3 IT	Gba_ENSMUSG00000028048	0.0275585	1	0.131007
8730	L2/3 IT	Gca_ENSMUSG00000026893	6.004e-06	0.0386358	0.244576
8734	L2/3 IT	Gcc2_ENSMUSG00000038039	0.00155614	1	0.0820625
8744	L2/3 IT	Gclm_ENSMUSG00000028124	0.0244722	1	0.108768
8747	L2/3 IT	Gcn1l1_ENSMUSG00000041638	4.95019e-06	0.0318545	0.176838
8749	L2/3 IT	Gcnt2_ENSMUSG00000021360	8.48247e-71	5.45847e-67	1.28262
8756	L2/3 IT	Gda_ENSMUSG00000058624	0.00304364	1	0.0964565
8760	L2/3 IT	Gdap2_ENSMUSG00000027865	9.8583e-08	0.000634382	0.304585
8775	L2/3 IT	Gdpd1_ENSMUSG00000061666	0.00891502	1	0.118655
8787	L2/3 IT	Gemin8_ENSMUSG00000040621	1.68169e-10	1.08217e-06	0.413929
8789	L2/3 IT	Get4_ENSMUSG00000025858	0.000219969	1	0.112064
8795	L2/3 IT	Gfm2_ENSMUSG00000021666	0.000366062	1	0.170241
8796	L2/3 IT	Gfod1_ENSMUSG00000051335	4.21826e-38	2.71445e-34	0.610495
8798	L2/3 IT	Gfpt1_ENSMUSG00000029992	0.126766	1	0.060225
8807	L2/3 IT	Gga2_ENSMUSG00000030872	1.40514e-06	0.00904209	0.307285
8808	L2/3 IT	Gga3_ENSMUSG00000020740	1.26031e-05	0.0811007	0.2091
8810	L2/3 IT	Ggct_ENSMUSG00000002797	3.96029e-13	2.54845e-09	0.378912
8815	L2/3 IT	Ggnbp2_ENSMUSG00000020530	0.00122925	1	0.0842061
8816	L2/3 IT	Ggps1_ENSMUSG00000021302	0.0250717	1	0.0793173
8820	L2/3 IT	Ggt7_ENSMUSG00000027603	3.05204e-25	1.96399e-21	0.384411
8824	L2/3 IT	Ghitm_ENSMUSG00000041028	0.00228819	1	0.057654
8831	L2/3 IT	Gid8_ENSMUSG00000027573	0.0102147	1	0.112789
8834	L2/3 IT	Gigyf2_ENSMUSG00000048000	3.3327e-16	2.14459e-12	0.372802
8844	L2/3 IT	Gin1_ENSMUSG00000026333	1.54557e-07	0.000994575	0.270622
8845	L2/3 IT	Ginm1_ENSMUSG00000040006	1.30441e-21	8.39391e-18	0.562478
8849	L2/3 IT	Gins4_ENSMUSG00000031546	0.15091	1	0.057773
8851	L2/3 IT	Gipc1_ENSMUSG00000019433	5.00542e-53	3.22099e-49	0.638727
8856	L2/3 IT	Git2_ENSMUSG00000041890	0.0121818	1	0.125302
8889	L2/3 IT	Glcci1_ENSMUSG00000029638	2.75428e-09	1.77238e-05	0.345199
8894	L2/3 IT	Gle1_ENSMUSG00000019715	0.461027	1	0.00635521
8895	L2/3 IT	Glg1_ENSMUSG00000003316	0.0854362	1	0.0804718
8908	L2/3 IT	Glmp_ENSMUSG00000001418	0.0490396	1	0.0988755
8909	L2/3 IT	Glo1_ENSMUSG00000024026	0.0695903	1	0.0312463
8910	L2/3 IT	Glod4_ENSMUSG00000017286	6.09239e-11	3.92045e-07	0.320143
8918	L2/3 IT	Glrb_ENSMUSG00000028020	3.10906e-12	2.00068e-08	0.137951
8925	L2/3 IT	Gls_ENSMUSG00000026103	0.432204	1	0.00375962
8929	L2/3 IT	Glt8d1_ENSMUSG00000021916	5.07788e-08	0.000326762	0.304968
8950	L2/3 IT	Gm10062_ENSMUSG00000059244	0.01299	1	0.0757956
8955	L2/3 IT	Gm10076_ENSMUSG00000060143	0.00362254	1	0.0589645
8965	L2/3 IT	Gm10131_ENSMUSG00000063412	3.07782e-27	1.98058e-23	0.154057
8994	L2/3 IT	Gm10260_ENSMUSG00000069117	0.0577406	1	0.0675826
8999	L2/3 IT	Gm10273_ENSMUSG00000069622	0.320843	1	0.0428692
9048	L2/3 IT	Gm10419_ENSMUSG00000072769	2.78778e-94	1.79394e-90	0.689522
9090	L2/3 IT	Gm10558_ENSMUSG00000073656	0.00907554	1	0.119802
9092	L2/3 IT	Gm10563_ENSMUSG00000073682	0.00360837	1	0.118477
9126	L2/3 IT	Gm10660_ENSMUSG00000074292	3.27615e-07	0.0021082	0.176554
9137	L2/3 IT	Gm10687_ENSMUSG00000097617	3.74749e-05	0.241151	0.0939125
9165	L2/3 IT	Gm10778_ENSMUSG00000096856	0.0785328	1	0.0787989
9184	L2/3 IT	Gm10845_ENSMUSG00000095959	4.62996e-09	2.97938e-05	0.119711
9211	L2/3 IT	Gm11033_ENSMUSG00000079011	3.32954e-08	0.000214256	0.173206
9227	L2/3 IT	Gm11131_ENSMUSG00000079505	0.178141	1	0.0154019
9288	L2/3 IT	Gm11418_ENSMUSG00000087534	3.63789e-11	2.34098e-07	0.372084
9418	L2/3 IT	Gm11808_ENSMUSG00000068240	0.00707155	1	0.0548328
9458	L2/3 IT	Gm12018_ENSMUSG00000085453	0.0123224	1	0.0434656
9461	L2/3 IT	Gm12027_ENSMUSG00000086911	1.6757e-59	1.07831e-55	0.989325
9462	L2/3 IT	Gm12031_ENSMUSG00000085035	4.76655e-20	3.06727e-16	0.600464
9715	L2/3 IT	Gm12976_ENSMUSG00000087575	2.3916e-08	0.000153899	0.241172
9901	L2/3 IT	Gm13589_ENSMUSG00000085950	0.00462629	1	0.0798329
9911	L2/3 IT	Gm13613_ENSMUSG00000086819	0.000332565	1	0.105066
9917	L2/3 IT	Gm13632_ENSMUSG00000085868	0.00182292	1	0.165842
9991	L2/3 IT	Gm13936_ENSMUSG00000085444	8.31504e-20	5.35073e-16	0.36206
10004	L2/3 IT	Gm13977_ENSMUSG00000086735	1.73939e-09	1.11929e-05	0.13172
10108	L2/3 IT	Gm14295_ENSMUSG00000078877	0.00180885	1	0.184318
10109	L2/3 IT	Gm14296_ENSMUSG00000074527	1.52869e-06	0.00983715	0.245017
10111	L2/3 IT	Gm14305_ENSMUSG00000078878	6.70835e-12	4.31682e-08	0.222592
10112	L2/3 IT	Gm14308_ENSMUSG00000078880	8.70885e-09	5.60414e-05	0.279715
10118	L2/3 IT	Gm14325_ENSMUSG00000095362	0.00208966	1	0.168802
10119	L2/3 IT	Gm14326_ENSMUSG00000078862	5.43526e-10	3.49759e-06	0.256115
10134	L2/3 IT	Gm14399_ENSMUSG00000090093	0.00446035	1	0.146575
10140	L2/3 IT	Gm14410_ENSMUSG00000078870	0.206722	1	0.0405252
10142	L2/3 IT	Gm14418_ENSMUSG00000078867	0.00393127	1	0.145689
10143	L2/3 IT	Gm14419_ENSMUSG00000078875	0.00848993	1	0.183086
10146	L2/3 IT	Gm14434_ENSMUSG00000078881	0.495476	1	0.000712272
10172	L2/3 IT	Gm14565_ENSMUSG00000085635	7.75754e-08	0.000499197	0.13478
10345	L2/3 IT	Gm15446_ENSMUSG00000090015	6.54965e-09	4.2147e-05	0.316703
10379	L2/3 IT	Gm15541_ENSMUSG00000087371	0.0390493	1	0.0642559
10390	L2/3 IT	Gm15564_ENSMUSG00000086324	0.0272729	1	0.0350297
10411	L2/3 IT	Gm15614_ENSMUSG00000085234	9.07421e-06	0.0583926	0.123885
10674	L2/3 IT	Gm16211_ENSMUSG00000086130	0.0270932	1	0.0593537
10713	L2/3 IT	Gm16286_ENSMUSG00000024571	4.39705e-51	2.8295e-47	0.289558
10735	L2/3 IT	Gm16344_ENSMUSG00000084824	0.0230111	1	0.0761997
10800	L2/3 IT	Gm16702_ENSMUSG00000097796	0.000712019	1	0.097302
10803	L2/3 IT	Gm1673_ENSMUSG00000070858	1.50194e-09	9.665e-06	0.0973505
10839	L2/3 IT	Gm17029_ENSMUSG00000086740	0.00644277	1	0.104042
10976	L2/3 IT	Gm17555_ENSMUSG00000090353	2.19111e-11	1.40998e-07	0.2317
10997	L2/3 IT	Gm17655_ENSMUSG00000090963	6.95938e-06	0.0447836	0.214987
11064	L2/3 IT	Gm1976_ENSMUSG00000066057	7.95075e-187	5.11631e-183	1.03537
11083	L2/3 IT	Gm20063_ENSMUSG00000113429	1.90457e-186	1.22559e-182	2.46619
11085	L2/3 IT	Gm20075_ENSMUSG00000114133	0.221696	1	0.0377732
11102	L2/3 IT	Gm2026_ENSMUSG00000078886	0.00538308	1	0.126426
11108	L2/3 IT	Gm20342_ENSMUSG00000101599	7.86169e-06	0.05059	0.10174
11175	L2/3 IT	Gm20594_ENSMUSG00000096887	2.35683e-15	1.51662e-11	0.119583
11224	L2/3 IT	Gm20716_ENSMUSG00000093752	1.46485e-10	9.42629e-07	0.324961
11309	L2/3 IT	Gm20939_ENSMUSG00000095193	1.03925e-23	6.68756e-20	0.506457
11408	L2/3 IT	Gm21750_ENSMUSG00000096463	1.53709e-15	9.89116e-12	0.258357
11419	L2/3 IT	Gm21781_ENSMUSG00000095123	0.00590517	1	0.100844
11437	L2/3 IT	Gm21833_ENSMUSG00000094030	3.4475e-07	0.00221847	0.16599
11461	L2/3 IT	Gm21897_ENSMUSG00000094472	2.37591e-13	1.5289e-09	0.263507
11479	L2/3 IT	Gm21962_ENSMUSG00000094856	4.06511e-07	0.0026159	0.259505
11494	L2/3 IT	Gm21988_ENSMUSG00000040904	4.61378e-16	2.96897e-12	0.357093
11495	L2/3 IT	Gm21992_ENSMUSG00000096370	7.50084e-06	0.0482679	0.261263
11516	L2/3 IT	Gm2464_ENSMUSG00000102215	1.77244e-31	1.14056e-27	0.738694
11555	L2/3 IT	Gm26547_ENSMUSG00000097095	2.09371e-11	1.3473e-07	0.220883
11579	L2/3 IT	Gm26580_ENSMUSG00000097109	4.8198e-71	3.10154e-67	1.11852
11749	L2/3 IT	Gm26782_ENSMUSG00000097431	4.93124e-12	3.17325e-08	0.275453
11780	L2/3 IT	Gm26815_ENSMUSG00000097384	0.475816	1	0.00164657
11793	L2/3 IT	Gm2682_ENSMUSG00000115681	0.379457	1	0.00915972
11814	L2/3 IT	Gm26853_ENSMUSG00000097230	0.077724	1	0.0723906
11856	L2/3 IT	Gm26905_ENSMUSG00000097695	2.23112e-08	0.000143573	0.181153
11864	L2/3 IT	Gm26917_ENSMUSG00000097971	1.02547e-25	6.59891e-22	0.412182
11891	L2/3 IT	Gm27000_ENSMUSG00000097961	0.0244521	1	0.125886
12048	L2/3 IT	Gm28187_ENSMUSG00000099375	2.1617e-05	0.139105	0.0982688
12072	L2/3 IT	Gm28221_ENSMUSG00000101671	0.0627853	1	0.106031
12098	L2/3 IT	Gm28268_ENSMUSG00000101776	1.24887e-12	8.03649e-09	0.236741
12159	L2/3 IT	Gm28370_ENSMUSG00000099478	0.00194673	1	0.0899072
12529	L2/3 IT	Gm29084_ENSMUSG00000100750	1.73309e-12	1.11524e-08	0.246984
12650	L2/3 IT	Gm29325_ENSMUSG00000099625	0.0734803	1	0.0345648
12750	L2/3 IT	Gm29514_ENSMUSG00000099964	2.7881e-20	1.79414e-16	0.729843
12771	L2/3 IT	Gm29562_ENSMUSG00000101698	4.50153e-58	2.89673e-54	0.740874
12835	L2/3 IT	Gm29683_ENSMUSG00000109097	0.00557228	1	0.0789108
12989	L2/3 IT	Gm31138_ENSMUSG00000110491	0.144113	1	0.034502
12990	L2/3 IT	Gm31152_ENSMUSG00000110320	0.000212405	1	0.100266
13043	L2/3 IT	Gm31545_ENSMUSG00000109643	8.11007e-11	5.21883e-07	0.237296
13074	L2/3 IT	Gm31805_ENSMUSG00000110661	0.000155001	0.997434	0.0655923
13144	L2/3 IT	Gm32401_ENSMUSG00000114585	0.000261763	1	0.102588
13171	L2/3 IT	Gm32647_ENSMUSG00000108532	1.12348e-10	7.22959e-07	0.154685
13195	L2/3 IT	Gm32856_ENSMUSG00000110605	2.65304e-08	0.000170723	0.301024
13237	L2/3 IT	Gm33180_ENSMUSG00000111852	5.47661e-11	3.5242e-07	0.202313
13443	L2/3 IT	Gm34923_ENSMUSG00000113343	0.26884	1	0.0103865
13489	L2/3 IT	Gm35240_ENSMUSG00000112392	3.24578e-13	2.08866e-09	0.289504
13517	L2/3 IT	Gm35439_ENSMUSG00000105476	0.00579782	1	0.0516825
13807	L2/3 IT	Gm3764_ENSMUSG00000097156	8.63102e-43	5.55406e-39	0.795617
13821	L2/3 IT	Gm37724_ENSMUSG00000102917	7.02111e-06	0.0451808	0.181314
13946	L2/3 IT	Gm3839_ENSMUSG00000097148	0.0335259	1	0.0462477
13963	L2/3 IT	Gm3854_ENSMUSG00000109398	6.16521e-06	0.0396731	0.227387
13987	L2/3 IT	Gm38947_ENSMUSG00000110365	0.0011794	1	0.0978194
14025	L2/3 IT	Gm39312_ENSMUSG00000111240	0.000771426	1	0.0881074
14050	L2/3 IT	Gm39469_ENSMUSG00000110834	4.04663e-05	0.2604	0.202225
14130	L2/3 IT	Gm40841_ENSMUSG00000113216	0.249315	1	0.0427076
14159	L2/3 IT	Gm4117_ENSMUSG00000089940	6.93264e-10	4.46115e-06	0.0851092
14213	L2/3 IT	Gm42418_ENSMUSG00000098178	0.390606	1	0.00386626
14235	L2/3 IT	Gm42517_ENSMUSG00000105867	1.96324e-43	1.26335e-39	0.694046
14269	L2/3 IT	Gm42669_ENSMUSG00000106631	5.45656e-07	0.0035113	0.15514
14273	L2/3 IT	Gm42681_ENSMUSG00000105855	1.79392e-09	1.15439e-05	0.18644
14373	L2/3 IT	Gm43042_ENSMUSG00000106634	8.4901e-07	0.00546338	0.172276
14377	L2/3 IT	Gm43056_ENSMUSG00000106507	4.04582e-10	2.60349e-06	0.183333
14378	L2/3 IT	Gm43057_ENSMUSG00000104937	0.0656149	1	0.0674078
14410	L2/3 IT	Gm4316_ENSMUSG00000110537	0.236524	1	0.0269242
14569	L2/3 IT	Gm43994_ENSMUSG00000107521	2.30733e-11	1.48477e-07	0.342763
14626	L2/3 IT	Gm44271_ENSMUSG00000108027	7.38105e-12	4.74971e-08	0.187173
14664	L2/3 IT	Gm44633_ENSMUSG00000108635	0.281081	1	0.0204558
14666	L2/3 IT	Gm44644_ENSMUSG00000109121	1.80021e-08	0.000115843	0.301051
14685	L2/3 IT	Gm44709_ENSMUSG00000109168	0.102661	1	0.0764256
14712	L2/3 IT	Gm44777_ENSMUSG00000108738	0.311358	1	0.0221893
14805	L2/3 IT	Gm45090_ENSMUSG00000108845	2.57326e-09	1.6559e-05	0.219141
14817	L2/3 IT	Gm45159_ENSMUSG00000109125	4.47761e-08	0.000288134	0.135179
14856	L2/3 IT	Gm45322_ENSMUSG00000110051	7.26957e-06	0.0467797	0.152372
14917	L2/3 IT	Gm45518_ENSMUSG00000110368	0.000191892	1	0.094231
14951	L2/3 IT	Gm45619_ENSMUSG00000110070	2.22057e-10	1.42894e-06	0.382924
14955	L2/3 IT	Gm45627_ENSMUSG00000109846	5.78922e-08	0.000372536	0.233793
14990	L2/3 IT	Gm45740_ENSMUSG00000110485	3.85676e-13	2.48183e-09	0.231472
15006	L2/3 IT	Gm45792_ENSMUSG00000108884	1.87911e-10	1.20921e-06	0.153247
15034	L2/3 IT	Gm45871_ENSMUSG00000110277	2.53287e-12	1.6299e-08	0.397842
15082	L2/3 IT	Gm46430_ENSMUSG00000113204	2.70001e-07	0.00173746	0.241196
15086	L2/3 IT	Gm46516_ENSMUSG00000115200	0.188225	1	0.0204444
15173	L2/3 IT	Gm47221_ENSMUSG00000112319	0.0200493	1	0.0587723
15186	L2/3 IT	Gm4724_ENSMUSG00000078897	0.0128883	1	0.151392
15195	L2/3 IT	Gm47283_ENSMUSG00000096768	2.74533e-08	0.000176662	0.266435
15229	L2/3 IT	Gm47403_ENSMUSG00000111806	0.0112749	1	0.0392745
15231	L2/3 IT	Gm47408_ENSMUSG00000114134	5.86224e-05	0.377235	0.123825
15233	L2/3 IT	Gm47414_ENSMUSG00000114424	0.0633246	1	0.0405898
15289	L2/3 IT	Gm47551_ENSMUSG00000114458	0.227511	1	0.0170715
15300	L2/3 IT	Gm47578_ENSMUSG00000113032	1.54213e-12	9.92358e-09	0.225565
15334	L2/3 IT	Gm47701_ENSMUSG00000114148	9.39637e-06	0.0604657	0.101801
15352	L2/3 IT	Gm47732_ENSMUSG00000114573	1.65337e-14	1.06394e-10	0.298924
15406	L2/3 IT	Gm47854_ENSMUSG00000078308	0.0017136	1	0.0472816
15431	L2/3 IT	Gm47904_ENSMUSG00000113788	1.22821e-08	7.90351e-05	0.170272
15546	L2/3 IT	Gm48278_ENSMUSG00000112074	8.18054e-09	5.26417e-05	0.206696
15554	L2/3 IT	Gm48306_ENSMUSG00000112183	0.0297936	1	0.0637315
15604	L2/3 IT	Gm48488_ENSMUSG00000114433	3.8131e-07	0.00245373	0.218687
15663	L2/3 IT	Gm48657_ENSMUSG00000112477	0.0135457	1	0.0624638
15698	L2/3 IT	Gm48740_ENSMUSG00000111854	2.41364e-05	0.155318	0.132143
15709	L2/3 IT	Gm48765_ENSMUSG00000114407	8.60565e-06	0.0553773	0.134308
15744	L2/3 IT	Gm48843_ENSMUSG00000112266	0.023442	1	0.0761998
15851	L2/3 IT	Gm49151_ENSMUSG00000115669	5.96251e-13	3.83687e-09	0.272441
15857	L2/3 IT	Gm49165_ENSMUSG00000115088	0.0032082	1	0.0662846
15894	L2/3 IT	Gm49272_ENSMUSG00000115329	3.4442e-21	2.21634e-17	0.322862
15915	L2/3 IT	Gm49336_ENSMUSG00000114797	0.000593877	1	0.159544
15930	L2/3 IT	Gm49359_ENSMUSG00000113450	0.106046	1	0.051188
16142	L2/3 IT	Gm6410_ENSMUSG00000097308	2.06383e-16	1.32808e-12	0.341298
16174	L2/3 IT	Gm6710_ENSMUSG00000078887	0.199259	1	0.0284983
16301	L2/3 IT	Gm8186_ENSMUSG00000049124	4.25735e-83	2.7396e-79	0.441797
16348	L2/3 IT	Gm8797_ENSMUSG00000103034	1.17022e-05	0.075304	0.146578
16421	L2/3 IT	Gm9856_ENSMUSG00000110945	0.00337213	1	0.129373
16466	L2/3 IT	Gmcl1_ENSMUSG00000001157	0.0267953	1	0.0970169
16468	L2/3 IT	Gmeb1_ENSMUSG00000028901	0.000661401	1	0.142122
16477	L2/3 IT	Gmppa_ENSMUSG00000033021	2.35179e-34	1.51337e-30	0.707785
16480	L2/3 IT	Gmpr_ENSMUSG00000000253	0.0165755	1	0.106512
16482	L2/3 IT	Gna11_ENSMUSG00000034781	0.436095	1	0.00439105
16490	L2/3 IT	Gnal_ENSMUSG00000024524	6.32424e-24	4.06965e-20	0.509249
16492	L2/3 IT	Gnaq_ENSMUSG00000024639	5.32233e-18	3.42492e-14	0.251716
16497	L2/3 IT	Gnaz_ENSMUSG00000040009	0.0360433	1	0.0585001
16498	L2/3 IT	Gnb1_ENSMUSG00000029064	0.360106	1	0.00800247
16503	L2/3 IT	Gnb5_ENSMUSG00000032192	6.95414e-43	4.47499e-39	0.311961
16505	L2/3 IT	Gng10_ENSMUSG00000038607	7.05486e-134	4.5398e-130	0.663264
16508	L2/3 IT	Gng13_ENSMUSG00000025739	1.61122e-08	0.000103682	0.120148
16509	L2/3 IT	Gng2_ENSMUSG00000043004	9.13933e-28	5.88116e-24	0.29906
16518	L2/3 IT	Gnl2_ENSMUSG00000028869	0.0281494	1	0.0946875
16519	L2/3 IT	Gnl3_ENSMUSG00000042354	0.0239623	1	0.080947
16522	L2/3 IT	Gnpat_ENSMUSG00000031985	0.000153888	0.99027	0.239728
16524	L2/3 IT	Gnpda2_ENSMUSG00000029209	0.000262094	1	0.199562
16527	L2/3 IT	Gnptg_ENSMUSG00000035521	0.404276	1	0.00678439
16533	L2/3 IT	Golga3_ENSMUSG00000029502	0.383691	1	0.0155146
16534	L2/3 IT	Golga4_ENSMUSG00000038708	0.303086	1	0.027266
16538	L2/3 IT	Golgb1_ENSMUSG00000034243	2.34573e-07	0.00150948	0.157297
16541	L2/3 IT	Golph3_ENSMUSG00000022200	1.04376e-20	6.7166e-17	0.399113
16544	L2/3 IT	Golt1b_ENSMUSG00000030245	0.372788	1	0.0142456
16545	L2/3 IT	Gon4l_ENSMUSG00000054199	0.11135	1	0.0320866
16547	L2/3 IT	Gopc_ENSMUSG00000019861	0.000756413	1	0.183814
16552	L2/3 IT	Gosr2_ENSMUSG00000020946	8.583e-08	0.000552316	0.31761
16563	L2/3 IT	Gpaa1_ENSMUSG00000022561	0.457033	1	0.00625895
16564	L2/3 IT	Gpalpp1_ENSMUSG00000022008	0.386613	1	0.00990808
16569	L2/3 IT	Gpat4_ENSMUSG00000031545	0.459585	1	0.00587695
16576	L2/3 IT	Gpatch8_ENSMUSG00000034621	0.0127855	1	0.0995084
16578	L2/3 IT	Gpbp1_ENSMUSG00000032745	0.00779956	1	0.0813836
16579	L2/3 IT	Gpbp1l1_ENSMUSG00000034042	0.369161	1	0.0147013
16587	L2/3 IT	Gpd1_ENSMUSG00000023019	2.57893e-28	1.65954e-24	0.65123
16593	L2/3 IT	Gphn_ENSMUSG00000047454	0.131496	1	0.0432344
16599	L2/3 IT	Gpm6b_ENSMUSG00000031342	1.80098e-63	1.15893e-59	0.371853
16600	L2/3 IT	Gpn1_ENSMUSG00000064037	0.2675	1	0.0292739
16605	L2/3 IT	Gpr107_ENSMUSG00000000194	0.0898452	1	0.0808058
16611	L2/3 IT	Gpr137_ENSMUSG00000024958	0.143652	1	0.0574853
16613	L2/3 IT	Gpr137c_ENSMUSG00000049092	5.42471e-35	3.4908e-31	0.727838
16631	L2/3 IT	Gpr162_ENSMUSG00000038390	0.00169241	1	0.0956684
16647	L2/3 IT	Gpr22_ENSMUSG00000044067	3.5512e-64	2.28519e-60	0.529732
16649	L2/3 IT	Gpr26_ENSMUSG00000040125	4.32682e-05	0.278431	0.14937
16673	L2/3 IT	Gpr85_ENSMUSG00000048216	1.18561e-07	0.000762939	0.293312
16675	L2/3 IT	Gpr88_ENSMUSG00000068696	2.6937e-111	1.7334e-107	1.68794
16677	L2/3 IT	Gprasp1_ENSMUSG00000043384	0.380145	1	0.00897917
16678	L2/3 IT	Gprasp2_ENSMUSG00000072966	0.321136	1	0.0233531
16684	L2/3 IT	Gprin1_ENSMUSG00000069227	6.80451e-10	4.3787e-06	0.295988
16687	L2/3 IT	Gps1_ENSMUSG00000025156	0.0702867	1	0.031766
16688	L2/3 IT	Gps2_ENSMUSG00000023170	0.303784	1	0.0285213
16702	L2/3 IT	Gramd1a_ENSMUSG00000001248	7.27206e-07	0.00467957	0.222541
16703	L2/3 IT	Gramd1b_ENSMUSG00000040111	5.18771e-12	3.33829e-08	0.326585
16710	L2/3 IT	Grasp_ENSMUSG00000000531	2.45951e-99	1.5827e-95	1.32416
16712	L2/3 IT	Grb14_ENSMUSG00000026888	5.47111e-117	3.52066e-113	1.67861
16713	L2/3 IT	Grb2_ENSMUSG00000059923	6.53754e-22	4.20691e-18	0.271624
16715	L2/3 IT	Grcc10_ENSMUSG00000072772	8.41992e-15	5.41822e-11	0.0969074
16723	L2/3 IT	Grhpr_ENSMUSG00000035637	2.66071e-07	0.00171217	0.252718
16724	L2/3 IT	Gria1_ENSMUSG00000020524	1.48136e-14	9.53256e-11	0.26827
16725	L2/3 IT	Gria2_ENSMUSG00000033981	2.35314e-41	1.51425e-37	0.259088
16726	L2/3 IT	Gria3_ENSMUSG00000001986	1.64102e-180	1.056e-176	0.932063
16733	L2/3 IT	Grik2_ENSMUSG00000056073	0.000126451	0.813714	0.214512
16735	L2/3 IT	Grik4_ENSMUSG00000032017	3.07465e-11	1.97854e-07	0.276042
16737	L2/3 IT	Grin1_ENSMUSG00000026959	5.47682e-11	3.52434e-07	0.187905
16739	L2/3 IT	Grin2a_ENSMUSG00000059003	1.32181e-110	8.50587e-107	0.730532
16740	L2/3 IT	Grin2b_ENSMUSG00000030209	8.10653e-172	5.21655e-168	0.567868
16745	L2/3 IT	Grina_ENSMUSG00000022564	1.4505e-08	9.33394e-05	0.0789764
16751	L2/3 IT	Gripap1_ENSMUSG00000031153	1.40512e-06	0.00904195	0.190367
16755	L2/3 IT	Grk4_ENSMUSG00000052783	1.99502e-15	1.28379e-11	0.238274
16762	L2/3 IT	Grm5_ENSMUSG00000049583	2.27631e-122	1.4648e-118	0.861098
16764	L2/3 IT	Grm7_ENSMUSG00000056755	3.2081e-40	2.06441e-36	0.646761
16768	L2/3 IT	Grpel1_ENSMUSG00000029198	8.04905e-18	5.17957e-14	0.138176
16769	L2/3 IT	Grpel2_ENSMUSG00000024580	0.00129513	1	0.152889
16772	L2/3 IT	Grsf1_ENSMUSG00000044221	8.30249e-05	0.534265	0.149856
16789	L2/3 IT	Gse1_ENSMUSG00000031822	3.24859e-30	2.09047e-26	0.445311
16792	L2/3 IT	Gsg1l_ENSMUSG00000046182	5.75063e-140	3.70053e-136	1.5145
16795	L2/3 IT	Gskip_ENSMUSG00000044715	0.000405796	1	0.109749
16797	L2/3 IT	Gspt1_ENSMUSG00000062203	1.12692e-05	0.0725175	0.213791
16806	L2/3 IT	Gsta4_ENSMUSG00000032348	3.25717e-187	2.09599e-183	1.84889
16813	L2/3 IT	Gstm5_ENSMUSG00000004032	1.44208e-31	9.27979e-28	0.23155
16816	L2/3 IT	Gsto1_ENSMUSG00000025068	4.76036e-13	3.06329e-09	0.261557
16818	L2/3 IT	Gstp1_ENSMUSG00000060803	0.271767	1	0.0087141
16825	L2/3 IT	Gstz1_ENSMUSG00000021033	2.32119e-11	1.49368e-07	0.40738
16828	L2/3 IT	Gt(ROSA)26Sor_ENSMUSG00000086429	0.00423876	1	0.0987165
16830	L2/3 IT	Gtf2a1_ENSMUSG00000020962	0.00108221	1	0.120588
16832	L2/3 IT	Gtf2a2_ENSMUSG00000033543	1.18298e-18	7.6125e-15	0.175379
16833	L2/3 IT	Gtf2b_ENSMUSG00000028271	5.84728e-09	3.76273e-05	0.200155
16835	L2/3 IT	Gtf2e2_ENSMUSG00000031585	5.68293e-06	0.0365696	0.223281
16838	L2/3 IT	Gtf2h1_ENSMUSG00000006599	0.00337359	1	0.164727
16839	L2/3 IT	Gtf2h2_ENSMUSG00000021639	4.34292e-15	2.79467e-11	0.446673
16842	L2/3 IT	Gtf2h5_ENSMUSG00000034345	0.0092252	1	0.0354213
16846	L2/3 IT	Gtf3a_ENSMUSG00000016503	0.0340165	1	0.0937209
16847	L2/3 IT	Gtf3c1_ENSMUSG00000032777	0.341952	1	0.0198119
16849	L2/3 IT	Gtf3c3_ENSMUSG00000041303	8.55701e-08	0.000550643	0.268306
16852	L2/3 IT	Gtf3c6_ENSMUSG00000019837	0.477372	1	0.00334692
16857	L2/3 IT	Gtpbp4_ENSMUSG00000021149	0.349431	1	0.0120793
16858	L2/3 IT	Gtpbp6_ENSMUSG00000033434	0.229183	1	0.0424704
16868	L2/3 IT	Gucd1_ENSMUSG00000033416	0.0055442	1	0.112854
16869	L2/3 IT	Gucy1a1_ENSMUSG00000033910	4.39958e-266	2.83113e-262	2.35071
16870	L2/3 IT	Gucy1a2_ENSMUSG00000041624	2.62607e-14	1.68988e-10	0.379533
16871	L2/3 IT	Gucy1b1_ENSMUSG00000028005	7.10783e-155	4.57389e-151	0.857629
16878	L2/3 IT	Guf1_ENSMUSG00000029208	3.51897e-07	0.00226445	0.289646
16879	L2/3 IT	Guk1_ENSMUSG00000020444	0.0171487	1	0.0319421
16908	L2/3 IT	H1fx_ENSMUSG00000044927	1.1375e-10	7.31983e-07	0.189188
16912	L2/3 IT	H2-DMa_ENSMUSG00000037649	1.98438e-95	1.27695e-91	1.57444
16946	L2/3 IT	H2afj_ENSMUSG00000060032	9.15744e-78	5.89281e-74	0.382067
16947	L2/3 IT	H2afv_ENSMUSG00000041126	1.39772e-09	8.99433e-06	0.165259
16948	L2/3 IT	H2afx_ENSMUSG00000049932	1.1085e-25	7.13323e-22	0.344743
16949	L2/3 IT	H2afy2_ENSMUSG00000020086	0.031805	1	0.0973334
16971	L2/3 IT	H3f3a_ENSMUSG00000060743	3.32751e-54	2.14125e-50	0.240768
16973	L2/3 IT	H3f3b_ENSMUSG00000016559	3.37281e-98	2.1704e-94	0.332678
16980	L2/3 IT	Hacd1_ENSMUSG00000063275	1.05676e-18	6.80025e-15	0.464663
16984	L2/3 IT	Hace1_ENSMUSG00000038822	4.50308e-09	2.89773e-05	0.310646
16988	L2/3 IT	Hadhb_ENSMUSG00000059447	3.01202e-06	0.0193823	0.258733
16989	L2/3 IT	Hagh_ENSMUSG00000024158	5.95513e-08	0.000383213	0.072196
17003	L2/3 IT	Hapln4_ENSMUSG00000007594	1.3294e-21	8.55466e-18	0.580041
17013	L2/3 IT	Haus2_ENSMUSG00000027285	0.387782	1	0.0193389
17022	L2/3 IT	Hax1_ENSMUSG00000027944	0.0187115	1	0.0451308
17035	L2/3 IT	Hbs1l_ENSMUSG00000019977	0.00294033	1	0.14163
17040	L2/3 IT	Hcfc1_ENSMUSG00000031386	0.039653	1	0.0886145
17042	L2/3 IT	Hcfc2_ENSMUSG00000020246	5.18173e-14	3.33444e-10	0.482411
17054	L2/3 IT	Hdac11_ENSMUSG00000034245	0.0538322	1	0.0723765
17056	L2/3 IT	Hdac2_ENSMUSG00000019777	8.54123e-10	5.49628e-06	0.13426
17057	L2/3 IT	Hdac3_ENSMUSG00000024454	3.53711e-15	2.27613e-11	0.270729
17063	L2/3 IT	Hdac9_ENSMUSG00000004698	1.97895e-47	1.27345e-43	0.839929
17065	L2/3 IT	Hddc2_ENSMUSG00000000295	3.61338e-14	2.32521e-10	0.475822
17069	L2/3 IT	Hdgfl2_ENSMUSG00000002833	2.06573e-07	0.00132929	0.198757
17071	L2/3 IT	Hdhd2_ENSMUSG00000025421	0.000436162	1	0.0979135
17073	L2/3 IT	Hdhd5_ENSMUSG00000058979	1.03333e-08	6.64951e-05	0.333948
17074	L2/3 IT	Hdlbp_ENSMUSG00000034088	0.390032	1	0.0157048
17079	L2/3 IT	Heatr5a_ENSMUSG00000035181	0.036398	1	0.0506591
17083	L2/3 IT	Hebp1_ENSMUSG00000042770	3.63766e-92	2.34084e-88	1.21097
17086	L2/3 IT	Hectd1_ENSMUSG00000035247	0.0106275	1	0.0925114
17087	L2/3 IT	Hectd2_ENSMUSG00000041180	1.78194e-06	0.0114668	0.248893
17090	L2/3 IT	Hecw1_ENSMUSG00000021301	4.38823e-18	2.82382e-14	0.372291
17098	L2/3 IT	Helz_ENSMUSG00000020721	0.0732951	1	0.0722042
17107	L2/3 IT	Herc2_ENSMUSG00000030451	0.0535639	1	0.0626269
17108	L2/3 IT	Herc3_ENSMUSG00000029804	2.37561e-38	1.52871e-34	0.430982
17111	L2/3 IT	Herpud1_ENSMUSG00000031770	0.27295	1	0.0248963
17120	L2/3 IT	Hexa_ENSMUSG00000025232	0.0547761	1	0.0848345
17122	L2/3 IT	Hexdc_ENSMUSG00000039307	0.000378508	1	0.171037
17125	L2/3 IT	Hey1_ENSMUSG00000040289	1.90129e-27	1.22348e-23	0.594298
17137	L2/3 IT	Hgsnat_ENSMUSG00000037260	0.000672935	1	0.187853
17149	L2/3 IT	Hid1_ENSMUSG00000034586	4.99292e-09	3.21295e-05	0.233044
17150	L2/3 IT	Hif1a_ENSMUSG00000021109	7.11988e-10	4.58164e-06	0.352064
17156	L2/3 IT	Higd2a_ENSMUSG00000025868	2.65201e-53	1.70657e-49	0.224519
17162	L2/3 IT	Hint2_ENSMUSG00000028470	0.138699	1	0.0270052
17190	L2/3 IT	Hist1h2ap_ENSMUSG00000094777	1.56157e-05	0.100487	0.260627
17193	L2/3 IT	Hist1h2bc_ENSMUSG00000018102	1.54926e-58	9.96951e-55	1.26763
17218	L2/3 IT	Hist1h4d_ENSMUSG00000061482	1.09459e-11	7.0437e-08	0.283537
17236	L2/3 IT	Hist3h2a_ENSMUSG00000078851	1.77681e-20	1.14337e-16	0.326928
17237	L2/3 IT	Hist3h2ba_ENSMUSG00000056895	1.06406e-08	6.84719e-05	0.278391
17240	L2/3 IT	Hivep2_ENSMUSG00000015501	1.21241e-11	7.80183e-08	0.18965
17241	L2/3 IT	Hivep3_ENSMUSG00000028634	9.10937e-10	5.86188e-06	0.31669
17248	L2/3 IT	Hlcs_ENSMUSG00000040820	3.20624e-18	2.06322e-14	0.43432
17249	L2/3 IT	Hlf_ENSMUSG00000003949	4.79226e-36	3.08382e-32	0.582958
17253	L2/3 IT	Hmbs_ENSMUSG00000032126	5.88384e-26	3.78625e-22	0.65945
17257	L2/3 IT	Hmg20a_ENSMUSG00000032329	0.00346046	1	0.160129
17262	L2/3 IT	Hmgb1_ENSMUSG00000066551	0.00160249	1	0.0338164
17267	L2/3 IT	Hmgcl_ENSMUSG00000028672	0.011838	1	0.128822
17272	L2/3 IT	Hmgn1_ENSMUSG00000040681	8.14032e-29	5.2383e-25	0.409566
17274	L2/3 IT	Hmgn3_ENSMUSG00000066456	0.0802105	1	0.0292261
17280	L2/3 IT	Hmox2_ENSMUSG00000004070	0.000331712	1	0.0701213
17292	L2/3 IT	Hnrnpa0_ENSMUSG00000007836	0.000439518	1	0.136069
17296	L2/3 IT	Hnrnpab_ENSMUSG00000020358	0.00180808	1	0.0744058
17299	L2/3 IT	Hnrnpdl_ENSMUSG00000029328	7.42015e-30	4.77487e-26	0.272527
17300	L2/3 IT	Hnrnpf_ENSMUSG00000042079	1.02756e-08	6.61238e-05	0.253512
17301	L2/3 IT	Hnrnph1_ENSMUSG00000007850	6.03076e-25	3.88079e-21	0.204242
17303	L2/3 IT	Hnrnph3_ENSMUSG00000020069	0.0147457	1	0.0772321
17304	L2/3 IT	Hnrnpk_ENSMUSG00000021546	7.0475e-05	0.453506	0.0605669
17307	L2/3 IT	Hnrnpm_ENSMUSG00000059208	3.59319e-50	2.31222e-46	0.44112
17308	L2/3 IT	Hnrnpr_ENSMUSG00000066037	0.0461626	1	0.0545709
17309	L2/3 IT	Hnrnpu_ENSMUSG00000039630	0.0702237	1	0.0381935
17310	L2/3 IT	Hnrnpul1_ENSMUSG00000040725	0.0280553	1	0.0759765
17313	L2/3 IT	Homer1_ENSMUSG00000007617	2.43722e-41	1.56835e-37	0.405116
17314	L2/3 IT	Homer2_ENSMUSG00000025813	7.83624e-68	5.04262e-64	1.3208
17318	L2/3 IT	Hook2_ENSMUSG00000052566	0.0479477	1	0.0852621
17373	L2/3 IT	Hpca_ENSMUSG00000028785	1.01454e-114	6.52858e-111	0.514605
17374	L2/3 IT	Hpcal1_ENSMUSG00000071379	8.75776e-19	5.63562e-15	0.652909
17375	L2/3 IT	Hpcal4_ENSMUSG00000046093	1.35952e-11	8.7485e-08	0.178084
17392	L2/3 IT	Hras_ENSMUSG00000025499	6.6172e-10	4.25817e-06	0.0820717
17394	L2/3 IT	Hrasls_ENSMUSG00000022525	2.50209e-52	1.61009e-48	1.11173
17405	L2/3 IT	Hs2st1_ENSMUSG00000040151	1.62618e-12	1.04645e-08	0.353548
17421	L2/3 IT	Hsd17b10_ENSMUSG00000025260	0.187463	1	0.0455827
17433	L2/3 IT	Hsd3b2_ENSMUSG00000063730	0.0152356	1	0.0539068
17441	L2/3 IT	Hsf1_ENSMUSG00000022556	0.0209066	1	0.109812
17442	L2/3 IT	Hsf2_ENSMUSG00000019878	3.41191e-09	2.19557e-05	0.320458
17452	L2/3 IT	Hspa12a_ENSMUSG00000025092	2.9367e-21	1.88977e-17	0.438574
17454	L2/3 IT	Hspa13_ENSMUSG00000032932	0.209204	1	0.0498991
17455	L2/3 IT	Hspa14_ENSMUSG00000109865	5.72728e-18	3.68551e-14	0.431653
17459	L2/3 IT	Hspa2_ENSMUSG00000059970	1.77645e-71	1.14315e-67	1.26215
17460	L2/3 IT	Hspa4_ENSMUSG00000020361	0.00111212	1	0.142425
17462	L2/3 IT	Hspa5_ENSMUSG00000026864	3.90492e-10	2.51281e-06	0.156633
17465	L2/3 IT	Hspb11_ENSMUSG00000063172	2.91113e-34	1.87331e-30	0.544364
17475	L2/3 IT	Hspd1_ENSMUSG00000025980	0.283357	1	0.015353
17480	L2/3 IT	Htatsf1_ENSMUSG00000067873	0.00012295	0.791182	0.163606
17499	L2/3 IT	Htt_ENSMUSG00000029104	2.37928e-06	0.0153106	0.212644
17528	L2/3 IT	Ica1_ENSMUSG00000062995	5.35622e-05	0.344673	0.0855435
17529	L2/3 IT	Ica1l_ENSMUSG00000026018	2.1423e-15	1.37857e-11	0.423067
17533	L2/3 IT	Icam5_ENSMUSG00000032174	8.41619e-19	5.41582e-15	0.43088
17534	L2/3 IT	Ice1_ENSMUSG00000034525	1.13884e-06	0.00732846	0.228747
17542	L2/3 IT	Id2_ENSMUSG00000020644	7.019e-63	4.51673e-59	0.720651
17549	L2/3 IT	Idh3b_ENSMUSG00000027406	1.25145e-11	8.0531e-08	0.0926076
17550	L2/3 IT	Idh3g_ENSMUSG00000002010	3.00652e-06	0.0193469	0.0655118
17553	L2/3 IT	Idnk_ENSMUSG00000050002	8.21234e-10	5.28464e-06	0.316042
17561	L2/3 IT	Ier5_ENSMUSG00000056708	0.000395437	1	0.139374
17562	L2/3 IT	Ier5l_ENSMUSG00000089762	1.91517e-22	1.23241e-18	0.432708
17563	L2/3 IT	Iffo1_ENSMUSG00000038271	0.0708799	1	0.0808236
17590	L2/3 IT	Ifitm10_ENSMUSG00000045777	3.81231e-41	2.45322e-37	1.04393
17618	L2/3 IT	Ifngr2_ENSMUSG00000022965	0.00559107	1	0.131925
17624	L2/3 IT	Ifrd1_ENSMUSG00000001627	1.83762e-34	1.18251e-30	0.739136
17629	L2/3 IT	Ift20_ENSMUSG00000001105	1.36085e-16	8.7571e-13	0.135888
17630	L2/3 IT	Ift22_ENSMUSG00000007987	7.84146e-05	0.504598	0.0812178
17632	L2/3 IT	Ift43_ENSMUSG00000007867	1.41646e-16	9.11489e-13	0.551919
17634	L2/3 IT	Ift52_ENSMUSG00000017858	0.0660386	1	0.092703
17635	L2/3 IT	Ift57_ENSMUSG00000032965	5.47671e-12	3.52426e-08	0.164539
17636	L2/3 IT	Ift74_ENSMUSG00000028576	1.46163e-08	9.40556e-05	0.264813
17637	L2/3 IT	Ift80_ENSMUSG00000027778	0.00143146	1	0.160562
17639	L2/3 IT	Ift88_ENSMUSG00000040040	3.67585e-13	2.36541e-09	0.445203
17647	L2/3 IT	Igf1r_ENSMUSG00000005533	9.89198e-11	6.36549e-07	0.244195
17658	L2/3 IT	Igfbp4_ENSMUSG00000017493	6.7746e-192	4.35945e-188	1.94631
17660	L2/3 IT	Igfbp6_ENSMUSG00000023046	0	2.22507e-308	2.14198
17881	L2/3 IT	Igip_ENSMUSG00000110185	0.497314	1	0.000355891
18063	L2/3 IT	Igsf11_ENSMUSG00000022790	1.13349e-63	7.294e-60	0.835004
18078	L2/3 IT	Ikbkap_ENSMUSG00000028431	6.77486e-06	0.0435962	0.290007
18079	L2/3 IT	Ikbkb_ENSMUSG00000031537	0.000297751	1	0.215051
18108	L2/3 IT	Il17d_ENSMUSG00000050222	0.0042278	1	0.145434
18131	L2/3 IT	Il1rapl1_ENSMUSG00000052372	3.76757e-120	2.42443e-116	1.04903
18157	L2/3 IT	Il34_ENSMUSG00000031750	2.26377e-13	1.45673e-09	0.38294
18173	L2/3 IT	Ildr2_ENSMUSG00000040612	3.51636e-35	2.26278e-31	0.506589
18174	L2/3 IT	Ilf2_ENSMUSG00000001016	0.0035734	1	0.0612017
18177	L2/3 IT	Ilkap_ENSMUSG00000026309	0.00111979	1	0.112638
18180	L2/3 IT	Immp1l_ENSMUSG00000042670	1.94799e-09	1.25353e-05	0.175014
18182	L2/3 IT	Immt_ENSMUSG00000052337	0.388105	1	0.00873886
18183	L2/3 IT	Imp3_ENSMUSG00000032288	2.86571e-51	1.84409e-47	0.510732
18184	L2/3 IT	Imp4_ENSMUSG00000026127	8.60115e-05	0.553484	0.232867
18185	L2/3 IT	Impa1_ENSMUSG00000027531	4.72107e-26	3.03801e-22	0.325328
18190	L2/3 IT	Impdh2_ENSMUSG00000062867	0.000321594	1	0.173598
18195	L2/3 IT	Inafm2_ENSMUSG00000074918	8.04957e-16	5.1799e-12	0.371716
18199	L2/3 IT	Ing1_ENSMUSG00000045969	1.52235e-23	9.79634e-20	0.512666
18200	L2/3 IT	Ing2_ENSMUSG00000063049	1.19114e-35	7.66498e-32	0.660325
18202	L2/3 IT	Ing4_ENSMUSG00000030330	6.80719e-12	4.38043e-08	0.211995
18209	L2/3 IT	Inip_ENSMUSG00000038544	0.0119145	1	0.141612
18212	L2/3 IT	Ino80b_ENSMUSG00000030034	0.0973772	1	0.0724617
18216	L2/3 IT	Ino80e_ENSMUSG00000030689	1.54946e-08	9.97078e-05	0.18567
18218	L2/3 IT	Inpp4a_ENSMUSG00000026113	0.118748	1	0.0450931
18226	L2/3 IT	Inpp5k_ENSMUSG00000006127	0.351188	1	0.0240715
18232	L2/3 IT	Insig2_ENSMUSG00000003721	0.00433105	1	0.110547
18238	L2/3 IT	Insr_ENSMUSG00000005534	6.49999e-13	4.18274e-09	0.39722
18240	L2/3 IT	Ints10_ENSMUSG00000031864	1.13975e-14	7.33432e-11	0.358988
18241	L2/3 IT	Ints11_ENSMUSG00000029034	0.0545172	1	0.0955512
18243	L2/3 IT	Ints13_ENSMUSG00000040250	5.38926e-14	3.46799e-10	0.536097
18251	L2/3 IT	Ints6_ENSMUSG00000035161	2.60545e-05	0.16766	0.240228
18253	L2/3 IT	Ints7_ENSMUSG00000037461	7.44067e-14	4.78807e-10	0.390737
18257	L2/3 IT	Invs_ENSMUSG00000028344	0.00180286	1	0.149825
18258	L2/3 IT	Ip6k1_ENSMUSG00000032594	8.52599e-07	0.00548648	0.172105
18263	L2/3 IT	Ipo11_ENSMUSG00000042590	0.000476678	1	0.178145
18266	L2/3 IT	Ipo5_ENSMUSG00000030662	3.58673e-18	2.30806e-14	0.449472
18269	L2/3 IT	Ipo9_ENSMUSG00000041879	0.186982	1	0.0494428
18273	L2/3 IT	Iqcb1_ENSMUSG00000022837	0.0800685	1	0.0584164
18291	L2/3 IT	Iqsec2_ENSMUSG00000041115	2.87528e-09	1.85024e-05	0.284715
18292	L2/3 IT	Iqsec3_ENSMUSG00000040797	0.0187198	1	0.0908976
18295	L2/3 IT	Irak1bp1_ENSMUSG00000032251	3.36492e-94	2.16532e-90	0.610975
18299	L2/3 IT	Ireb2_ENSMUSG00000032293	0.000683587	1	0.170776
18301	L2/3 IT	Irf2_ENSMUSG00000031627	2.85295e-42	1.83588e-38	0.752964
18304	L2/3 IT	Irf2bpl_ENSMUSG00000034168	0.147656	1	0.0509332
18317	L2/3 IT	Irs2_ENSMUSG00000038894	9.01201e-68	5.79923e-64	0.928679
18327	L2/3 IT	Isca1_ENSMUSG00000044792	5.55674e-42	3.57576e-38	0.265942
18328	L2/3 IT	Isca2_ENSMUSG00000021241	0.0174483	1	0.053928
18342	L2/3 IT	Ispd_ENSMUSG00000043153	0.00544998	1	0.156329
18343	L2/3 IT	Ist1_ENSMUSG00000031729	0.407202	1	0.0102585
18345	L2/3 IT	Isy1_ENSMUSG00000030056	1.29533e-13	8.33544e-10	0.394112
18347	L2/3 IT	Itch_ENSMUSG00000027598	0.00637427	1	0.127848
18348	L2/3 IT	Itfg1_ENSMUSG00000031703	5.09751e-07	0.00328025	0.116653
18366	L2/3 IT	Itgav_ENSMUSG00000027087	1.00158e-104	6.4452e-101	1.48088
18369	L2/3 IT	Itgb1bp1_ENSMUSG00000062352	0.212167	1	0.0477921
18379	L2/3 IT	Itgb8_ENSMUSG00000025321	1.63264e-83	1.05061e-79	0.851328
18390	L2/3 IT	Itm2c_ENSMUSG00000026223	3.07546e-62	1.97906e-58	0.431495
18391	L2/3 IT	Itpa_ENSMUSG00000074797	2.46308e-18	1.58499e-14	0.207486
18393	L2/3 IT	Itpka_ENSMUSG00000027296	2.7222e-261	1.75174e-257	1.19397
18396	L2/3 IT	Itpr1_ENSMUSG00000030102	1.63625e-22	1.05293e-18	0.294167
18403	L2/3 IT	Itsn2_ENSMUSG00000020640	0.00711047	1	0.126448
18404	L2/3 IT	Ivd_ENSMUSG00000027332	0.001327	1	0.167399
18406	L2/3 IT	Ivns1abp_ENSMUSG00000023150	5.90238e-10	3.79818e-06	0.253522
18407	L2/3 IT	Iws1_ENSMUSG00000024384	6.25752e-09	4.02671e-05	0.322457
18413	L2/3 IT	Izumo4_ENSMUSG00000055862	0.0194723	1	0.11604
18419	L2/3 IT	Jagn1_ENSMUSG00000051256	0.00056412	1	0.108783
18420	L2/3 IT	Jak1_ENSMUSG00000028530	0.206291	1	0.0286946
18423	L2/3 IT	Jakmip1_ENSMUSG00000063646	3.05573e-40	1.96636e-36	0.527257
18425	L2/3 IT	Jakmip2_ENSMUSG00000024502	0.396779	1	0.0138019
18434	L2/3 IT	Jdp2_ENSMUSG00000034271	3.69978e-85	2.38081e-81	0.83074
18436	L2/3 IT	Jkamp_ENSMUSG00000005078	1.09636e-08	7.0551e-05	0.115619
18437	L2/3 IT	Jmjd1c_ENSMUSG00000037876	2.22653e-23	1.43277e-19	0.298366
18439	L2/3 IT	Jmjd6_ENSMUSG00000056962	1.20072e-16	7.7266e-13	0.493304
18443	L2/3 IT	Josd1_ENSMUSG00000022426	8.119e-09	5.22457e-05	0.331218
18447	L2/3 IT	Jph3_ENSMUSG00000025318	3.61732e-29	2.32774e-25	0.391603
18448	L2/3 IT	Jph4_ENSMUSG00000022208	3.39581e-45	2.1852e-41	0.473793
18449	L2/3 IT	Jpt1_ENSMUSG00000020737	1.19275e-28	7.67533e-25	0.214698
18451	L2/3 IT	Jpx_ENSMUSG00000097571	2.26422e-08	0.000145702	0.282539
18455	L2/3 IT	Jtb_ENSMUSG00000027937	0.147198	1	0.0249394
18457	L2/3 IT	Junb_ENSMUSG00000052837	6.82771e-18	4.39363e-14	0.658497
18458	L2/3 IT	Jund_ENSMUSG00000071076	4.37199e-14	2.81338e-10	0.185934
18463	L2/3 IT	Kalrn_ENSMUSG00000061751	1.65947e-05	0.106787	0.12154
18469	L2/3 IT	Kansl1_ENSMUSG00000018412	0.00654207	1	0.117663
18471	L2/3 IT	Kansl2_ENSMUSG00000022992	1.70596e-07	0.00109778	0.293014
18475	L2/3 IT	Kars_ENSMUSG00000031948	0.040997	1	0.0820196
18477	L2/3 IT	Kat2a_ENSMUSG00000020918	3.45277e-09	2.22186e-05	0.333427
18481	L2/3 IT	Kat6b_ENSMUSG00000021767	7.04915e-07	0.00453613	0.270611
18482	L2/3 IT	Kat7_ENSMUSG00000038909	0.348193	1	0.0218198
18485	L2/3 IT	Katnal1_ENSMUSG00000041298	0.0063365	1	0.129034
18495	L2/3 IT	Kbtbd3_ENSMUSG00000025893	0.0747827	1	0.0813292
18501	L2/3 IT	Kcmf1_ENSMUSG00000055239	0.46031	1	0.00448203
18511	L2/3 IT	Kcnab2_ENSMUSG00000028931	7.41663e-07	0.0047726	0.208273
18514	L2/3 IT	Kcnb1_ENSMUSG00000050556	7.42785e-14	4.77982e-10	0.202138
18516	L2/3 IT	Kcnc1_ENSMUSG00000058975	1.71725e-24	1.10505e-20	0.544299
18517	L2/3 IT	Kcnc2_ENSMUSG00000035681	1.59811e-94	1.02838e-90	1.21098
18518	L2/3 IT	Kcnc3_ENSMUSG00000062785	1.46697e-18	9.43995e-15	0.405299
18521	L2/3 IT	Kcnd2_ENSMUSG00000060882	2.82962e-08	0.000182086	0.271728
18529	L2/3 IT	Kcnf1_ENSMUSG00000051726	0.176905	1	0.0471074
18534	L2/3 IT	Kcnh1_ENSMUSG00000058248	0.00510831	1	0.128813
18536	L2/3 IT	Kcnh3_ENSMUSG00000037579	1.26637e-73	8.14907e-70	0.971013
18540	L2/3 IT	Kcnh7_ENSMUSG00000059742	4.65731e-33	2.99698e-29	0.379298
18543	L2/3 IT	Kcnip2_ENSMUSG00000025221	2.57344e-125	1.65601e-121	1.53629
18545	L2/3 IT	Kcnip4_ENSMUSG00000029088	1.68578e-94	1.0848e-90	0.725038
18555	L2/3 IT	Kcnj3_ENSMUSG00000026824	5.41691e-20	3.48578e-16	0.366952
18556	L2/3 IT	Kcnj4_ENSMUSG00000044216	4.28777e-55	2.75918e-51	0.83941
18558	L2/3 IT	Kcnj6_ENSMUSG00000043301	2.28222e-48	1.46861e-44	0.744979
18560	L2/3 IT	Kcnj9_ENSMUSG00000038026	3.82982e-23	2.46449e-19	0.412072
18567	L2/3 IT	Kcnk1_ENSMUSG00000033998	0.00540923	1	0.0897284
18574	L2/3 IT	Kcnk9_ENSMUSG00000036760	1.52681e-23	9.82502e-20	0.371866
18587	L2/3 IT	Kcnq1ot1_ENSMUSG00000101609	7.52854e-25	4.84462e-21	0.240638
18588	L2/3 IT	Kcnq2_ENSMUSG00000016346	1.66777e-19	1.07321e-15	0.281824
18589	L2/3 IT	Kcnq3_ENSMUSG00000056258	1.22415e-07	0.000787744	0.201477
18591	L2/3 IT	Kcnq5_ENSMUSG00000028033	7.77432e-111	5.00278e-107	1.06812
18596	L2/3 IT	Kcnt1_ENSMUSG00000058740	1.84639e-36	1.18815e-32	0.765641
18599	L2/3 IT	Kcnv1_ENSMUSG00000022342	2.28426e-54	1.46992e-50	0.578708
18606	L2/3 IT	Kctd13_ENSMUSG00000030685	0.399753	1	0.00630102
18610	L2/3 IT	Kctd17_ENSMUSG00000033287	2.9983e-17	1.92941e-13	0.266349
18613	L2/3 IT	Kctd1_ENSMUSG00000036225	7.11715e-251	4.57989e-247	1.43792
18617	L2/3 IT	Kctd3_ENSMUSG00000026608	0.0585123	1	0.0794021
18618	L2/3 IT	Kctd4_ENSMUSG00000046523	1.43672e-144	9.24529e-141	1.97889
18620	L2/3 IT	Kctd6_ENSMUSG00000021752	8.49146e-65	5.46425e-61	0.85265
18626	L2/3 IT	Kdelr1_ENSMUSG00000002778	0.00415365	1	0.145111
18630	L2/3 IT	Kdm1a_ENSMUSG00000036940	0.277044	1	0.0308161
18632	L2/3 IT	Kdm2a_ENSMUSG00000054611	0.01923	1	0.0880868
18635	L2/3 IT	Kdm3b_ENSMUSG00000038773	0.000282481	1	0.155104
18641	L2/3 IT	Kdm5b_ENSMUSG00000042207	2.52816e-12	1.62687e-08	0.289019
18643	L2/3 IT	Kdm5d_ENSMUSG00000056673	5.04814e-09	3.24848e-05	0.334241
18647	L2/3 IT	Kdm7a_ENSMUSG00000042599	1.81064e-56	1.16515e-52	0.669118
18650	L2/3 IT	Kdsr_ENSMUSG00000009905	0.00438886	1	0.12552
18659	L2/3 IT	Khdrbs1_ENSMUSG00000028790	0.00886435	1	0.0998219
18660	L2/3 IT	Khdrbs2_ENSMUSG00000026058	1.52548e-50	9.81646e-47	0.832932
18664	L2/3 IT	Khsrp_ENSMUSG00000007670	0.00039703	1	0.106699
18671	L2/3 IT	Kif15_ENSMUSG00000036768	1.32065e-05	0.0849837	0.172102
18679	L2/3 IT	Kif1b_ENSMUSG00000063077	0.0495853	1	0.041324
18680	L2/3 IT	Kif1bp_ENSMUSG00000036955	1.17656e-39	7.57116e-36	0.348423
18696	L2/3 IT	Kif3a_ENSMUSG00000018395	4.69738e-06	0.0302277	0.110878
18697	L2/3 IT	Kif3b_ENSMUSG00000027475	0.000118921	0.765255	0.179628
18708	L2/3 IT	Kifc2_ENSMUSG00000004187	0.24308	1	0.0276219
18722	L2/3 IT	Kitl_ENSMUSG00000019966	4.41327e-124	2.83994e-120	1.67423
18732	L2/3 IT	Klf12_ENSMUSG00000072294	2.9787e-19	1.91679e-15	0.329771
[truncated: 27,923 more rows]

## Sheet: b_GABA - ST12_b-good_gene_subcl
ST12_b-good_gene_subclass_DE-GABA
	index	name	p_raw	p_corr	es
2	Lamp5	0610009B22Rik_ENSMUSG00000007777	0.000496795	1	0.231558
12	Lamp5	0610037L13Rik_ENSMUSG00000028608	0.176685	1	0.0643532
27	Lamp5	1110004E09Rik_ENSMUSG00000022972	7.63283e-06	0.0247685	0.364771
31	Lamp5	1110008F13Rik_ENSMUSG00000027637	4.84204e-08	0.000157124	0.293728
33	Lamp5	1110008P14Rik_ENSMUSG00000039195	0.000461538	1	0.195483
42	Lamp5	1110032A03Rik_ENSMUSG00000037971	0.045758	1	0.135138
47	Lamp5	1110038F14Rik_ENSMUSG00000063236	4.93956e-06	0.0160289	0.369062
49	Lamp5	1110051M20Rik_ENSMUSG00000040591	3.5111e-06	0.0113935	0.341592
52	Lamp5	1110059G10Rik_ENSMUSG00000032551	1.86874e-07	0.000606407	0.405562
65	Lamp5	1500009L16Rik_ENSMUSG00000087651	1.77002e-45	5.7437e-42	1.56176
66	Lamp5	1500011B03Rik_ENSMUSG00000072694	0.332075	1	0.0167406
519	Lamp5	1810009A15Rik_ENSMUSG00000071653	2.30686e-06	0.00748576	0.312745
537	Lamp5	1810037I17Rik_ENSMUSG00000054091	7.39113e-06	0.0239842	0.150551
584	Lamp5	2210016L21Rik_ENSMUSG00000029559	0.0486543	1	0.0650209
644	Lamp5	2310061I04Rik_ENSMUSG00000050705	0.0177829	1	0.15495
656	Lamp5	2410004B18Rik_ENSMUSG00000036873	0.461686	1	0.00821172
660	Lamp5	2410015M20Rik_ENSMUSG00000049760	0.489543	1	0.000912
689	Lamp5	2610044O15Rik8_ENSMUSG00000071302	0.00170649	1	0.264831
746	Lamp5	2900055J20Rik_ENSMUSG00000071860	8.57305e-174	2.78195e-170	1.84059
754	Lamp5	2900097C17Rik_ENSMUSG00000102869	0.000169485	0.549978	0.124811
852	Lamp5	4921524J17Rik_ENSMUSG00000036934	2.85303e-17	9.25807e-14	0.70619
1159	Lamp5	4930533N22Rik_ENSMUSG00000108803	0.49131	1	0.00092279
1354	Lamp5	4932438A13Rik_ENSMUSG00000037270	2.12141e-05	0.0688398	0.279074
1502	Lamp5	5330434G04Rik_ENSMUSG00000087620	2.3609e-07	0.000766112	0.383818
1567	Lamp5	6330403K07Rik_ENSMUSG00000018451	0.00763514	1	0.199314
1578	Lamp5	6430548M08Rik_ENSMUSG00000031824	2.62424e-16	8.51566e-13	0.51559
1746	Lamp5	A130077B15Rik_ENSMUSG00000112095	0.000172683	0.560357	0.157686
1845	Lamp5	A630089N07Rik_ENSMUSG00000116673	0.0120011	1	0.146158
1878	Lamp5	A830018L16Rik_ENSMUSG00000057715	5.84025e-203	1.89516e-199	2.00728
1886	Lamp5	A830082K12Rik_ENSMUSG00000087143	4.51919e-12	1.46648e-08	0.606066
2136	Lamp5	AC149090.1_ENSMUSG00000095041	1.71355e-06	0.00556047	0.285556
2288	Lamp5	AI413582_ENSMUSG00000062753	4.04004e-09	1.31099e-05	0.247307
2299	Lamp5	AI593442_ENSMUSG00000078307	0.392614	1	0.0179049
2305	Lamp5	AI838599_ENSMUSG00000085180	0.0716634	1	0.0662549
2333	Lamp5	AL731706.1_ENSMUSG00000115423	0.0425047	1	0.123313
2386	Lamp5	Aak1_ENSMUSG00000057230	0.0158635	1	0.10724
2387	Lamp5	Aamdc_ENSMUSG00000035642	4.7715e-07	0.00154835	0.431161
2393	Lamp5	Aars_ENSMUSG00000031960	0.133389	1	0.086211
2394	Lamp5	Aarsd1_ENSMUSG00000075528	0.449179	1	0.00846568
2400	Lamp5	Abat_ENSMUSG00000057880	0.119877	1	0.0774406
2433	Lamp5	Abcc5_ENSMUSG00000022822	0.216308	1	0.0637917
2442	Lamp5	Abcf1_ENSMUSG00000038762	0.00129516	1	0.206536
2453	Lamp5	Abhd12_ENSMUSG00000032046	0.000253514	0.822655	0.211431
2456	Lamp5	Abhd14a_ENSMUSG00000042210	2.59144e-31	8.40921e-28	1.07898
2461	Lamp5	Abhd17a_ENSMUSG00000003346	0.0877236	1	0.100762
2464	Lamp5	Abhd18_ENSMUSG00000037818	0.00332995	1	0.217537
2469	Lamp5	Abhd6_ENSMUSG00000025277	9.12377e-49	2.96066e-45	1.22112
2470	Lamp5	Abhd8_ENSMUSG00000007950	0.00298942	1	0.185406
2481	Lamp5	Abr_ENSMUSG00000017631	0.0139936	1	0.149732
2498	Lamp5	Acad9_ENSMUSG00000027710	7.79125e-06	0.0252826	0.271931
2502	Lamp5	Acadsb_ENSMUSG00000030861	2.19797e-05	0.0713242	0.408789
2506	Lamp5	Acap2_ENSMUSG00000049076	5.38995e-31	1.74904e-27	0.893445
2508	Lamp5	Acat1_ENSMUSG00000032047	1.35149e-11	4.38559e-08	0.382991
2513	Lamp5	Acbd5_ENSMUSG00000026781	1.9225e-05	0.0623851	0.333262
2518	Lamp5	Acd_ENSMUSG00000038000	0.0987497	1	0.115738
2526	Lamp5	Acin1_ENSMUSG00000022185	0.0114613	1	0.151097
2536	Lamp5	Aco2_ENSMUSG00000022477	0.00854403	1	0.162617
2541	Lamp5	Acot13_ENSMUSG00000006717	0.000938431	1	0.0963015
2585	Lamp5	Actb_ENSMUSG00000029580	0.000144593	0.469203	0.105429
2588	Lamp5	Actg1_ENSMUSG00000062825	1.2739e-05	0.0413379	0.146468
2593	Lamp5	Actl6b_ENSMUSG00000029712	2.18291e-09	7.08355e-06	0.392298
2601	Lamp5	Actr10_ENSMUSG00000021076	7.31115e-08	0.000237247	0.262461
2609	Lamp5	Actr8_ENSMUSG00000015971	0.00274456	1	0.252063
2621	Lamp5	Acyp1_ENSMUSG00000008822	5.50346e-07	0.00178587	0.331213
2622	Lamp5	Acyp2_ENSMUSG00000060923	0.0162675	1	0.14777
2638	Lamp5	Adam22_ENSMUSG00000040537	0.00445181	1	0.168465
2639	Lamp5	Adam23_ENSMUSG00000025964	1.38392e-18	4.49083e-15	0.576012
2690	Lamp5	Adarb2_ENSMUSG00000052551	2.48114e-102	8.05129e-99	1.9556
2698	Lamp5	Adcy1_ENSMUSG00000020431	2.05664e-81	6.67381e-78	1.1718
2709	Lamp5	Add1_ENSMUSG00000029106	0.0853887	1	0.109903
2716	Lamp5	Adgrb1_ENSMUSG00000034730	7.24775e-18	2.3519e-14	0.530683
2742	Lamp5	Adh5_ENSMUSG00000028138	6.49028e-10	2.1061e-06	0.452772
2767	Lamp5	Adra1a_ENSMUSG00000045875	1.0035e-84	3.25636e-81	1.6332
2776	Lamp5	Adrm1_ENSMUSG00000039041	0.197458	1	0.0426945
2785	Lamp5	Afap1_ENSMUSG00000029094	1.00427e-39	3.25885e-36	0.988472
2792	Lamp5	Aff4_ENSMUSG00000049470	1.94356e-05	0.0630686	0.340013
2813	Lamp5	Agk_ENSMUSG00000029916	4.89535e-09	1.58854e-05	0.472869
2824	Lamp5	Agpat4_ENSMUSG00000023827	1.72112e-78	5.58504e-75	1.67827
2825	Lamp5	Agpat5_ENSMUSG00000031467	0.0411099	1	0.135676
2832	Lamp5	Agtpbp1_ENSMUSG00000021557	1.5103e-07	0.000490091	0.333115
2849	Lamp5	Ahsa1_ENSMUSG00000021037	0.193382	1	0.0418831
2861	Lamp5	Aimp1_ENSMUSG00000028029	0.181524	1	0.0540101
2862	Lamp5	Aimp2_ENSMUSG00000029610	0.296793	1	0.0456039
2874	Lamp5	Ak6_ENSMUSG00000078941	2.69712e-10	8.75214e-07	0.22573
2880	Lamp5	Akap11_ENSMUSG00000022016	0.0268208	1	0.119045
2889	Lamp5	Akap5_ENSMUSG00000021057	1.10158e-37	3.57464e-34	0.911851
2890	Lamp5	Akap6_ENSMUSG00000061603	0.0494088	1	0.0976261
2893	Lamp5	Akap8l_ENSMUSG00000002625	2.35538e-17	7.6432e-14	0.523304
2897	Lamp5	Akirin2_ENSMUSG00000028291	0.0395866	1	0.144978
2923	Lamp5	Aktip_ENSMUSG00000031667	0.0267804	1	0.102092
2957	Lamp5	Alg11_ENSMUSG00000063362	0.0292376	1	0.125891
2962	Lamp5	Alg2_ENSMUSG00000039740	0.0124877	1	0.159318
2977	Lamp5	Alkbh6_ENSMUSG00000042831	0.179327	1	0.053408
2979	Lamp5	Alkbh8_ENSMUSG00000025899	0.0342813	1	0.152861
3003	Lamp5	Alyref_ENSMUSG00000025134	0.00123247	1	0.208247
3008	Lamp5	Amd1_ENSMUSG00000075232	0.00063082	1	0.145693
3009	Lamp5	Amd2_ENSMUSG00000063953	0.107429	1	0.0494127
3024	Lamp5	Amn1_ENSMUSG00000068250	0.0106949	1	0.204678
3032	Lamp5	Amph_ENSMUSG00000021314	1.62622e-20	5.27707e-17	0.74224
3048	Lamp5	Anapc16_ENSMUSG00000020107	4.00616e-10	1.3e-06	0.345417
3052	Lamp5	Anapc5_ENSMUSG00000029472	0.0130584	1	0.14985
3088	Lamp5	Ankra2_ENSMUSG00000021661	1.16567e-07	0.00037826	0.364154
3091	Lamp5	Ankrd12_ENSMUSG00000034647	0.000521973	1	0.121511
3121	Lamp5	Ankrd46_ENSMUSG00000048307	0.463562	1	0.00668523
3154	Lamp5	Anp32a_ENSMUSG00000032249	0.090268	1	0.07867
3155	Lamp5	Anp32b_ENSMUSG00000028333	1.31525e-33	4.26798e-30	0.980607
3156	Lamp5	Anp32e_ENSMUSG00000015749	1.55579e-20	5.04855e-17	0.647816
3190	Lamp5	Ap2a1_ENSMUSG00000060279	0.212046	1	0.0651345
3192	Lamp5	Ap2b1_ENSMUSG00000035152	5.32481e-09	1.7279e-05	0.322758
3194	Lamp5	Ap2s1_ENSMUSG00000008036	0.472994	1	0.00238143
3196	Lamp5	Ap3b2_ENSMUSG00000062444	0.0186808	1	0.171016
3197	Lamp5	Ap3d1_ENSMUSG00000020198	1.64261e-13	5.33026e-10	0.516952
3211	Lamp5	Apba1_ENSMUSG00000024897	4.93268e-20	1.60066e-16	0.553155
3214	Lamp5	Apbb1_ENSMUSG00000037032	2.63445e-06	0.00854878	0.291431
3223	Lamp5	Apex1_ENSMUSG00000035960	5.08581e-46	1.65034e-42	1.07908
3233	Lamp5	Aplp1_ENSMUSG00000006651	2.1269e-13	6.9018e-10	0.351776
3234	Lamp5	Aplp2_ENSMUSG00000031996	1.64734e-20	5.3456e-17	0.309815
3272	Lamp5	Apopt1_ENSMUSG00000037787	0.198756	1	0.0606253
3273	Lamp5	App_ENSMUSG00000022892	0.0481674	1	0.0593762
3274	Lamp5	Appbp2_ENSMUSG00000018481	9.35093e-05	0.303438	0.240374
3276	Lamp5	Appl1_ENSMUSG00000040760	0.000644791	1	0.193304
3278	Lamp5	Aprt_ENSMUSG00000006589	2.35375e-11	7.63792e-08	0.530801
3293	Lamp5	Araf_ENSMUSG00000001127	0.470438	1	0.00203711
3298	Lamp5	Arcn1_ENSMUSG00000032096	4.70582e-35	1.52704e-31	0.800323
3301	Lamp5	Arf1_ENSMUSG00000048076	0.0105441	1	0.110411
3304	Lamp5	Arf4_ENSMUSG00000021877	1.53792e-05	0.0499054	0.231591
3306	Lamp5	Arf5_ENSMUSG00000020440	5.67228e-07	0.00184065	0.216302
3319	Lamp5	Arglu1_ENSMUSG00000040459	9.16653e-06	0.0297454	0.169959
3362	Lamp5	Arhgdig_ENSMUSG00000073433	0.111119	1	0.0808278
3382	Lamp5	Arhgef40_ENSMUSG00000004562	0.212663	1	0.0678752
3389	Lamp5	Arid1b_ENSMUSG00000069729	0.0578904	1	0.0801228
3395	Lamp5	Arid4b_ENSMUSG00000039219	0.0361326	1	0.138013
3399	Lamp5	Arih2_ENSMUSG00000064145	0.0971036	1	0.0980104
3409	Lamp5	Arl1_ENSMUSG00000060904	0.307935	1	0.0277831
3413	Lamp5	Arl4a_ENSMUSG00000047446	3.41392e-38	1.10782e-34	1.36463
3415	Lamp5	Arl4c_ENSMUSG00000049866	1.54782e-39	5.02268e-36	0.761759
3417	Lamp5	Arl5a_ENSMUSG00000036093	1.69363e-13	5.49582e-10	0.512217
3421	Lamp5	Arl6ip1_ENSMUSG00000030654	4.30884e-11	1.39822e-07	0.197058
3423	Lamp5	Arl6ip5_ENSMUSG00000035199	2.29607e-05	0.0745074	0.165511
3426	Lamp5	Arl8b_ENSMUSG00000030105	8.02357e-19	2.60365e-15	0.481304
3430	Lamp5	Armc1_ENSMUSG00000027599	0.117531	1	0.0870485
3439	Lamp5	Armcx1_ENSMUSG00000033460	0.00329468	1	0.201092
3441	Lamp5	Armcx3_ENSMUSG00000049047	9.54233e-05	0.309649	0.330479
3451	Lamp5	Arpc1a_ENSMUSG00000029621	1.32984e-15	4.31533e-12	0.419208
3454	Lamp5	Arpc3_ENSMUSG00000029465	7.73113e-39	2.50875e-35	0.480029
3455	Lamp5	Arpc4_ENSMUSG00000079426	0.203695	1	0.0456665
3456	Lamp5	Arpc5_ENSMUSG00000008475	0.000348826	1	0.29006
3459	Lamp5	Arpp19_ENSMUSG00000007656	0.00037097	1	0.185017
3489	Lamp5	Asap1_ENSMUSG00000022377	3.33148e-15	1.08106e-11	0.566414
3523	Lamp5	Ash1l_ENSMUSG00000028053	0.00865881	1	0.132283
3532	Lamp5	Asna1_ENSMUSG00000052456	0.0166276	1	0.125497
3533	Lamp5	Asns_ENSMUSG00000029752	0.229992	1	0.0397461
3538	Lamp5	Asph_ENSMUSG00000028207	1.96765e-39	6.38503e-36	1.1607
3549	Lamp5	Astn1_ENSMUSG00000026587	2.92604e-26	9.49501e-23	0.723335
3566	Lamp5	Atad1_ENSMUSG00000013662	0.00617671	1	0.19334
3572	Lamp5	Atat1_ENSMUSG00000024426	6.95091e-21	2.25557e-17	0.619098
3577	Lamp5	Atf2_ENSMUSG00000027104	0.0384411	1	0.127015
3586	Lamp5	Atg101_ENSMUSG00000037204	2.91536e-14	9.46034e-11	0.68753
3588	Lamp5	Atg12_ENSMUSG00000032905	0.0679345	1	0.129483
3594	Lamp5	Atg2b_ENSMUSG00000041341	0.119587	1	0.0696374
3606	Lamp5	Atl1_ENSMUSG00000021066	1.8676e-13	6.06035e-10	0.52405
3627	Lamp5	Atp1a1_ENSMUSG00000033161	2.56899e-18	8.33636e-15	0.41149
3632	Lamp5	Atp1b2_ENSMUSG00000041329	2.77633e-49	9.00919e-46	0.977582
3633	Lamp5	Atp1b3_ENSMUSG00000032412	1.7205e-05	0.0558303	0.303824
3637	Lamp5	Atp2a2_ENSMUSG00000029467	1.256e-21	4.07572e-18	0.419964
3639	Lamp5	Atp2b1_ENSMUSG00000019943	3.71667e-08	0.000120606	0.315399
3640	Lamp5	Atp2b2_ENSMUSG00000030302	0.310967	1	0.0182983
3643	Lamp5	Atp2c1_ENSMUSG00000032570	1.96791e-13	6.38587e-10	0.604613
3664	Lamp5	Atp6ap1_ENSMUSG00000019087	1.45411e-08	4.7186e-05	0.246316
3667	Lamp5	Atp6v0a1_ENSMUSG00000019302	2.59168e-07	0.000840999	0.200534
3670	Lamp5	Atp6v0b_ENSMUSG00000033379	0.0239244	1	0.0500463
3671	Lamp5	Atp6v0c_ENSMUSG00000024121	4.15932e-21	1.3497e-17	0.169018
3672	Lamp5	Atp6v0d1_ENSMUSG00000013160	0.00508919	1	0.0851765
3674	Lamp5	Atp6v0e2_ENSMUSG00000039347	3.46192e-18	1.12339e-14	0.33438
3676	Lamp5	Atp6v1a_ENSMUSG00000052459	8.69227e-06	0.0282064	0.158035
3678	Lamp5	Atp6v1b2_ENSMUSG00000006273	2.65065e-07	0.000860134	0.198976
3679	Lamp5	Atp6v1c1_ENSMUSG00000022295	0.0027723	1	0.071949
3681	Lamp5	Atp6v1d_ENSMUSG00000021114	6.50781e-10	2.11178e-06	0.159736
3682	Lamp5	Atp6v1e1_ENSMUSG00000019210	1.61109e-08	5.228e-05	0.0987845
3685	Lamp5	Atp6v1g1_ENSMUSG00000039105	0.0532015	1	0.044299
3688	Lamp5	Atp6v1h_ENSMUSG00000033793	0.0420634	1	0.0689247
3698	Lamp5	Atp9a_ENSMUSG00000027546	0.215052	1	0.062009
3705	Lamp5	Atrip_ENSMUSG00000025646	0.0006925	1	0.228978
3706	Lamp5	Atrn_ENSMUSG00000027312	0.394548	1	0.0139753
3708	Lamp5	Atrx_ENSMUSG00000031229	9.00123e-06	0.029209	0.224933
3709	Lamp5	Atxn10_ENSMUSG00000016541	0.0801373	1	0.0589549
3710	Lamp5	Atxn1_ENSMUSG00000046876	1.0537e-37	3.41925e-34	0.970828
3712	Lamp5	Atxn2_ENSMUSG00000042605	0.189011	1	0.0697905
3716	Lamp5	Atxn7l1_ENSMUSG00000020564	2.34431e-08	7.60727e-05	0.483932
3722	Lamp5	Auh_ENSMUSG00000021460	0.0533113	1	0.0939045
3724	Lamp5	Aup1_ENSMUSG00000068328	0.135968	1	0.0894778
3734	Lamp5	Avpi1_ENSMUSG00000018821	3.6708e-22	1.19117e-18	0.811379
3765	Lamp5	B230217C12Rik_ENSMUSG00000050538	0.0362082	1	0.0978701
3768	Lamp5	B230219D22Rik_ENSMUSG00000045767	2.22788e-07	0.000722948	0.272121
3769	Lamp5	B230220B15Rik_ENSMUSG00000114627	4.4397e-17	1.44068e-13	0.64206
3784	Lamp5	B2m_ENSMUSG00000060802	7.8971e-11	2.56261e-07	0.586609
3785	Lamp5	B3galnt1_ENSMUSG00000043300	0.0007097	1	0.281458
3792	Lamp5	B3gat1_ENSMUSG00000045994	8.65936e-24	2.80996e-20	0.64447
3818	Lamp5	B4galt3_ENSMUSG00000052423	0.132416	1	0.0745591
3847	Lamp5	BC003965_ENSMUSG00000067722	0.000295249	0.958082	0.249489
3849	Lamp5	BC005537_ENSMUSG00000019132	0.0364444	1	0.119727
3851	Lamp5	BC005624_ENSMUSG00000026851	0.0368439	1	0.0850986
3856	Lamp5	BC018473_ENSMUSG00000056032	0.242842	1	0.0211827
3868	Lamp5	BC029722_ENSMUSG00000074649	0.0168356	1	0.11847
3874	Lamp5	BC031181_ENSMUSG00000036299	0.000968745	1	0.0936854
3922	Lamp5	Babam1_ENSMUSG00000031820	0.100332	1	0.0869257
3959	Lamp5	Bax_ENSMUSG00000003873	4.55413e-07	0.00147781	0.267374
3961	Lamp5	Baz1b_ENSMUSG00000002748	0.00015496	0.502845	0.260432
3965	Lamp5	Bbip1_ENSMUSG00000084957	1.60758e-05	0.0521658	0.187879
3972	Lamp5	Bbs4_ENSMUSG00000025235	4.94095e-08	0.000160334	0.437037
3977	Lamp5	Bc1_ENSMUSG00000115783	0.232584	1	0.0384603
3981	Lamp5	Bcap31_ENSMUSG00000002015	2.80244e-07	0.000909391	0.23576
3987	Lamp5	Bcas2_ENSMUSG00000005687	0.000601457	1	0.104112
3991	Lamp5	Bcat1_ENSMUSG00000030268	0.000466149	1	0.278801
3993	Lamp5	Bccip_ENSMUSG00000030983	0.439034	1	0.00961554
3997	Lamp5	Bckdhb_ENSMUSG00000032263	0.000467707	1	0.269237
4000	Lamp5	Bcl11a_ENSMUSG00000000861	4.69561e-73	1.52373e-69	1.68144
4001	Lamp5	Bcl11b_ENSMUSG00000048251	2.14372e-168	6.95636e-165	1.84323
4018	Lamp5	Bcl7a_ENSMUSG00000029438	3.93736e-05	0.127767	0.224632
4019	Lamp5	Bcl7b_ENSMUSG00000029681	0.0903995	1	0.0980112
4023	Lamp5	Bclaf1_ENSMUSG00000037608	0.000611063	1	0.146084
4038	Lamp5	Becn1_ENSMUSG00000035086	0.00451563	1	0.200063
4043	Lamp5	Bend6_ENSMUSG00000042182	0.23564	1	0.0472165
4049	Lamp5	Bet1l_ENSMUSG00000025484	0.0142686	1	0.154077
4050	Lamp5	Bex1_ENSMUSG00000050071	6.94458e-25	2.25352e-21	0.440442
4053	Lamp5	Bex4_ENSMUSG00000047844	1.71953e-35	5.57986e-32	0.818561
4055	Lamp5	Bfar_ENSMUSG00000022684	0.00679738	1	0.192107
4086	Lamp5	Birc6_ENSMUSG00000024073	0.188189	1	0.0705573
4089	Lamp5	Blcap_ENSMUSG00000067787	0.0795871	1	0.104812
4092	Lamp5	Blmh_ENSMUSG00000020840	4.27125e-09	1.38602e-05	0.489536
4095	Lamp5	Bloc1s2_ENSMUSG00000057506	1.04803e-13	3.40086e-10	0.399829
4102	Lamp5	Blvra_ENSMUSG00000001999	0.00368525	1	0.223304
4126	Lamp5	Bmyc_ENSMUSG00000049086	0.000159121	0.516347	0.107315
4131	Lamp5	Bnip3_ENSMUSG00000078566	0.484749	1	0.0014412
4132	Lamp5	Bnip3l_ENSMUSG00000022051	0.209029	1	0.0289747
4135	Lamp5	Bod1_ENSMUSG00000044502	1.76075e-16	5.71364e-13	0.472181
4136	Lamp5	Bod1l_ENSMUSG00000061755	0.118313	1	0.0691065
4147	Lamp5	Borcs8_ENSMUSG00000002345	0.000205364	0.666407	0.271038
4167	Lamp5	Braf_ENSMUSG00000002413	0.0579913	1	0.10075
4172	Lamp5	Brcc3_ENSMUSG00000031201	1.23492e-09	4.0073e-06	0.473276
4175	Lamp5	Brd3_ENSMUSG00000026918	0.415993	1	0.0153948
4179	Lamp5	Brd8_ENSMUSG00000003778	0.494393	1	0.00128348
4180	Lamp5	Brd9_ENSMUSG00000057649	2.08114e-08	6.75329e-05	0.29955
4185	Lamp5	Bri3bp_ENSMUSG00000037905	0.20509	1	0.0555981
4192	Lamp5	Brix1_ENSMUSG00000022247	4.35733e-06	0.0141395	0.374378
4193	Lamp5	Brk1_ENSMUSG00000033940	0.0418637	1	0.0690006
4195	Lamp5	Brms1l_ENSMUSG00000012076	2.24864e-08	7.29684e-05	0.278326
4197	Lamp5	Brpf1_ENSMUSG00000001632	3.53274e-06	0.0114637	0.191957
4202	Lamp5	Brwd1_ENSMUSG00000022914	8.66493e-05	0.281177	0.297312
4204	Lamp5	Bscl2_ENSMUSG00000071657	0.0895934	1	0.0667914
4207	Lamp5	Bsn_ENSMUSG00000032589	0.000798198	1	0.195963
4222	Lamp5	Btbd1_ENSMUSG00000025103	0.00465672	1	0.194598
4261	Lamp5	Btf3l4_ENSMUSG00000028568	6.85507e-07	0.00222447	0.277294
4281	Lamp5	Bub3_ENSMUSG00000066979	0.0763885	1	0.115423
4284	Lamp5	Bud31_ENSMUSG00000038722	0.282141	1	0.0298123
4288	Lamp5	Bzw1_ENSMUSG00000051223	0.0666579	1	0.0994504
4311	Lamp5	C130071C03Rik_ENSMUSG00000050334	0.000119286	0.387084	0.250142
4320	Lamp5	C1galt1c1_ENSMUSG00000048970	0.000766439	1	0.28457
4323	Lamp5	C1qbp_ENSMUSG00000018446	0.0832277	1	0.0743813
4365	Lamp5	C2cd5_ENSMUSG00000030279	7.68512e-05	0.249382	0.329141
4370	Lamp5	C330007P06Rik_ENSMUSG00000006423	1.90191e-11	6.17171e-08	0.554666
4385	Lamp5	C530008M17Rik_ENSMUSG00000036377	6.78799e-08	0.00022027	0.405699
4464	Lamp5	Cabp1_ENSMUSG00000029544	0.122797	1	0.0826744
4483	Lamp5	Cacna2d1_ENSMUSG00000040118	2.66329e-156	8.64237e-153	2.55132
4490	Lamp5	Cacnb4_ENSMUSG00000017412	4.15999e-28	1.34992e-24	0.577365
4508	Lamp5	Cadps_ENSMUSG00000054423	8.00992e-13	2.59922e-09	0.352674
4522	Lamp5	Calm1_ENSMUSG00000001175	7.78948e-13	2.52769e-09	0.140937
4523	Lamp5	Calm2_ENSMUSG00000036438	0.442244	1	0.00299212
4532	Lamp5	Calr_ENSMUSG00000003814	0.130662	1	0.0450086
4539	Lamp5	Camk2b_ENSMUSG00000057897	0.00171893	1	0.165517
4544	Lamp5	Camk4_ENSMUSG00000038128	4.8962e-34	1.58882e-30	0.817024
4546	Lamp5	Camkk2_ENSMUSG00000029471	2.47716e-25	8.03837e-22	0.892114
4548	Lamp5	Camkv_ENSMUSG00000032936	3.30529e-98	1.07257e-94	1.84601
4555	Lamp5	Camta2_ENSMUSG00000040712	2.46884e-08	8.01138e-05	0.394979
4559	Lamp5	Canx_ENSMUSG00000020368	7.12338e-12	2.31154e-08	0.202696
4578	Lamp5	Caprin1_ENSMUSG00000027184	0.00150783	1	0.201157
4583	Lamp5	Capza2_ENSMUSG00000015733	0.000172423	0.559513	0.161994
4587	Lamp5	Car11_ENSMUSG00000003273	4.57827e-08	0.000148565	0.36527
4588	Lamp5	Car12_ENSMUSG00000032373	0.00454687	1	0.0774522
4625	Lamp5	Cask_ENSMUSG00000031012	0.000719504	1	0.267828
4676	Lamp5	Cbr1_ENSMUSG00000051483	1.95511e-06	0.00634432	0.19551
4686	Lamp5	Cbx5_ENSMUSG00000009575	1.27576e-13	4.13985e-10	0.357521
4687	Lamp5	Cbx6_ENSMUSG00000089715	0.253306	1	0.0451962
4690	Lamp5	Cby1_ENSMUSG00000022428	2.31386e-06	0.00750848	0.368227
4696	Lamp5	Ccar1_ENSMUSG00000020074	0.162294	1	0.0774795
4717	Lamp5	Ccdc127_ENSMUSG00000021578	0.0122823	1	0.167181
4774	Lamp5	Ccdc25_ENSMUSG00000022035	1.34549e-08	4.36611e-05	0.469995
4779	Lamp5	Ccdc32_ENSMUSG00000039983	0.249045	1	0.0520817
4781	Lamp5	Ccdc34_ENSMUSG00000027160	1.18114e-10	3.83279e-07	0.439925
4791	Lamp5	Ccdc47_ENSMUSG00000078622	0.000884516	1	0.209319
4797	Lamp5	Ccdc59_ENSMUSG00000019897	1.92223e-05	0.0623764	0.258595
4826	Lamp5	Ccdc88a_ENSMUSG00000032740	8.56337e-11	2.77881e-07	0.401578
4887	Lamp5	Ccnd2_ENSMUSG00000000184	0.0127968	1	0.196858
4889	Lamp5	Ccndbp1_ENSMUSG00000023572	0.0287582	1	0.163975
4895	Lamp5	Ccnh_ENSMUSG00000021548	4.7874e-07	0.00155351	0.175296
4903	Lamp5	Ccnt1_ENSMUSG00000011960	0.00334305	1	0.231741
4904	Lamp5	Ccnt2_ENSMUSG00000026349	0.000430091	1	0.239251
4926	Lamp5	Cct2_ENSMUSG00000034024	0.0282859	1	0.131281
4927	Lamp5	Cct3_ENSMUSG00000001416	0.0965681	1	0.0798379
4929	Lamp5	Cct5_ENSMUSG00000022234	0.068191	1	0.0732148
4931	Lamp5	Cct7_ENSMUSG00000030007	3.64972e-05	0.118433	0.160289
4932	Lamp5	Cct8_ENSMUSG00000025613	0.000177098	0.574682	0.131581
4948	Lamp5	Cd200_ENSMUSG00000022661	1.79616e-05	0.0582854	0.289208
5000	Lamp5	Cd46_ENSMUSG00000016493	0.000354432	1	0.209876
5023	Lamp5	Cd81_ENSMUSG00000037706	0.20951	1	0.0282518
5037	Lamp5	Cdc123_ENSMUSG00000039128	0.382584	1	0.013095
5052	Lamp5	Cdc37l1_ENSMUSG00000024780	0.461203	1	0.00627378
5064	Lamp5	Cdc42se2_ENSMUSG00000052298	3.54905e-14	1.15167e-10	0.70133
5066	Lamp5	Cdc5l_ENSMUSG00000023932	0.33313	1	0.0331947
5080	Lamp5	Cdh11_ENSMUSG00000031673	1.61404e-06	0.00523756	0.236659
5108	Lamp5	Cdipt_ENSMUSG00000030682	0.0033899	1	0.192839
5111	Lamp5	Cdk11b_ENSMUSG00000029062	0.000427691	1	0.200388
5114	Lamp5	Cdk14_ENSMUSG00000028926	2.67126e-05	0.0866824	0.315126
5117	Lamp5	Cdk17_ENSMUSG00000020015	1.99752e-22	6.48196e-19	0.766888
5127	Lamp5	Cdk5_ENSMUSG00000028969	2.36761e-05	0.076829	0.210404
5128	Lamp5	Cdk5r1_ENSMUSG00000048895	6.55142e-18	2.12594e-14	0.464119
5142	Lamp5	Cdkl5_ENSMUSG00000031292	2.26499e-72	7.3499e-69	1.1865
5193	Lamp5	Cebpz_ENSMUSG00000024081	1.89096e-06	0.00613617	0.278488
5194	Lamp5	Cebpzos_ENSMUSG00000062691	6.50063e-12	2.10945e-08	0.332595
5201	Lamp5	Celf1_ENSMUSG00000005506	2.30987e-09	7.49552e-06	0.367252
5202	Lamp5	Celf2_ENSMUSG00000002107	0.000134262	0.435681	0.133809
5204	Lamp5	Celf4_ENSMUSG00000024268	1.71149e-27	5.55379e-24	0.38091
5205	Lamp5	Celf5_ENSMUSG00000034818	1.95804e-23	6.35384e-20	0.605137
5209	Lamp5	Celsr2_ENSMUSG00000068740	0.000116569	0.378265	0.263757
5231	Lamp5	Cenpv_ENSMUSG00000018509	0.068824	1	0.0871071
5246	Lamp5	Cep170b_ENSMUSG00000072825	0.0116688	1	0.161263
5250	Lamp5	Cep290_ENSMUSG00000019971	0.00202705	1	0.171213
5251	Lamp5	Cep295_ENSMUSG00000046111	0.00873427	1	0.161925
5271	Lamp5	Cept1_ENSMUSG00000040774	0.00723482	1	0.228212
5302	Lamp5	Cetn2_ENSMUSG00000031347	0.0005625	1	0.26622
5303	Lamp5	Cetn3_ENSMUSG00000021537	1.4788e-06	0.00479872	0.252443
5310	Lamp5	Cfap20_ENSMUSG00000031796	3.54409e-05	0.115006	0.275515
5334	Lamp5	Cfdp1_ENSMUSG00000031954	0.2623	1	0.023715
5339	Lamp5	Cfl1_ENSMUSG00000056201	0.168922	1	0.0167638
5364	Lamp5	Chchd4_ENSMUSG00000034203	4.48615e-05	0.145576	0.22794
5366	Lamp5	Chchd6_ENSMUSG00000030086	4.64693e-05	0.150793	0.182546
5371	Lamp5	Chd3_ENSMUSG00000018474	1.97296e-63	6.40225e-60	1.04416
5375	Lamp5	Chd6_ENSMUSG00000057133	2.33518e-07	0.000757765	0.294793
5396	Lamp5	Chka_ENSMUSG00000024843	0.0669876	1	0.13346
5397	Lamp5	Chkb_ENSMUSG00000022617	0.495224	1	0.000915288
5398	Lamp5	Chl1_ENSMUSG00000030077	1.05502e-12	3.42355e-09	0.571752
5403	Lamp5	Chmp2a_ENSMUSG00000033916	0.38797	1	0.00974899
5404	Lamp5	Chmp2b_ENSMUSG00000004843	4.9798e-10	1.61594e-06	0.509463
5405	Lamp5	Chmp3_ENSMUSG00000053119	0.0180185	1	0.136276
5416	Lamp5	Chordc1_ENSMUSG00000001774	0.326304	1	0.0233924
5448	Lamp5	Chst10_ENSMUSG00000026080	0.180498	1	0.0678763
5466	Lamp5	Chtop_ENSMUSG00000001017	1.48842e-06	0.00482992	0.324889
5467	Lamp5	Chuk_ENSMUSG00000025199	0.000455982	1	0.272531
5468	Lamp5	Churc1_ENSMUSG00000090258	0.0493416	1	0.0603448
5473	Lamp5	Cib2_ENSMUSG00000037493	0.0389365	1	0.148382
5485	Lamp5	Cir1_ENSMUSG00000041777	0.0753408	1	0.084033
5488	Lamp5	Cisd2_ENSMUSG00000028165	0.4243	1	0.0129477
5499	Lamp5	Ckap5_ENSMUSG00000040549	0.35564	1	0.0316982
5508	Lamp5	Clasp1_ENSMUSG00000064302	0.191342	1	0.0667286
5522	Lamp5	Clcn3_ENSMUSG00000004319	0.324615	1	0.0246308
5523	Lamp5	Clcn4_ENSMUSG00000000605	0.0797748	1	0.091837
5602	Lamp5	Clip1_ENSMUSG00000049550	0.114619	1	0.0844676
5604	Lamp5	Clip3_ENSMUSG00000013921	0.0116026	1	0.121542
5606	Lamp5	Clk1_ENSMUSG00000026034	0.0292375	1	0.0930028
5609	Lamp5	Clk4_ENSMUSG00000020385	9.50839e-06	0.0308547	0.356218
5618	Lamp5	Clns1a_ENSMUSG00000025439	0.000819005	1	0.186866
5622	Lamp5	Clpp_ENSMUSG00000002660	0.425145	1	0.00776827
5625	Lamp5	Clptm1_ENSMUSG00000002981	0.0805568	1	0.12546
5632	Lamp5	Clstn1_ENSMUSG00000039953	3.24031e-10	1.05148e-06	0.265649
5634	Lamp5	Clstn3_ENSMUSG00000008153	7.32246e-07	0.00237614	0.327034
5635	Lamp5	Clta_ENSMUSG00000028478	0.266205	1	0.0251731
5637	Lamp5	Cltc_ENSMUSG00000047126	0.0157417	1	0.107972
5638	Lamp5	Clu_ENSMUSG00000022037	7.37217e-37	2.39227e-33	0.572508
5647	Lamp5	Cmas_ENSMUSG00000030282	0.0244894	1	0.149699
5652	Lamp5	Cmip_ENSMUSG00000034390	0.175144	1	0.0819811
5654	Lamp5	Cmpk1_ENSMUSG00000028719	0.000724956	1	0.190163
5682	Lamp5	Cnih1_ENSMUSG00000015759	0.0294514	1	0.100354
5683	Lamp5	Cnih2_ENSMUSG00000024873	2.45969e-24	7.98168e-21	0.696918
5693	Lamp5	Cnnm1_ENSMUSG00000025189	1.72363e-11	5.59318e-08	0.473015
5701	Lamp5	Cnot3_ENSMUSG00000035632	0.111885	1	0.079119
5702	Lamp5	Cnot4_ENSMUSG00000038784	0.135002	1	0.0699174
5705	Lamp5	Cnot7_ENSMUSG00000031601	5.89715e-09	1.91362e-05	0.427337
5707	Lamp5	Cnot9_ENSMUSG00000026174	0.0333491	1	0.122211
5711	Lamp5	Cnpy2_ENSMUSG00000025381	4.24105e-09	1.37622e-05	0.251498
5712	Lamp5	Cnpy3_ENSMUSG00000023973	4.03909e-08	0.000131068	0.425388
5714	Lamp5	Cnr1_ENSMUSG00000044288	0.000159039	0.516081	0.397149
5716	Lamp5	Cnrip1_ENSMUSG00000044629	1.9439e-25	6.30796e-22	0.538438
5729	Lamp5	Cntnap2_ENSMUSG00000039419	1.43159e-09	4.6455e-06	0.33811
5811	Lamp5	Commd3_ENSMUSG00000051154	6.7691e-05	0.219657	0.162905
5812	Lamp5	Commd4_ENSMUSG00000032299	0.0256797	1	0.127798
5815	Lamp5	Commd7_ENSMUSG00000056941	0.0198553	1	0.171823
5816	Lamp5	Commd8_ENSMUSG00000029213	2.3372e-19	7.58421e-16	0.739351
5819	Lamp5	Comt_ENSMUSG00000000326	0.0668616	1	0.0814482
5821	Lamp5	Cop1_ENSMUSG00000040782	0.0614149	1	0.161127
5822	Lamp5	Copa_ENSMUSG00000026553	0.00495309	1	0.203235
5829	Lamp5	Cops2_ENSMUSG00000027206	0.0529485	1	0.14853
5830	Lamp5	Cops3_ENSMUSG00000019373	7.73124e-06	0.0250879	0.279041
5831	Lamp5	Cops4_ENSMUSG00000035297	0.000149538	0.485252	0.233561
5832	Lamp5	Cops5_ENSMUSG00000025917	0.00387544	1	0.162368
5834	Lamp5	Cops7a_ENSMUSG00000030127	0.000496467	1	0.182301
5836	Lamp5	Cops8_ENSMUSG00000034432	0.0148672	1	0.155538
5838	Lamp5	Copz1_ENSMUSG00000060992	5.25298e-07	0.00170459	0.377256
5840	Lamp5	Coq10a_ENSMUSG00000039914	4.1096e-07	0.00133357	0.438177
5842	Lamp5	Coq2_ENSMUSG00000029319	0.000554104	1	0.303323
5845	Lamp5	Coq5_ENSMUSG00000041733	0.076845	1	0.125859
5868	Lamp5	Cox19_ENSMUSG00000045438	1.10371e-10	3.58153e-07	0.548877
5909	Lamp5	Cplx3_ENSMUSG00000039714	5.41963e-301	1.75867e-297	5.32532
5919	Lamp5	Cpne6_ENSMUSG00000022212	7.49823e-73	2.43317e-69	1.36436
5920	Lamp5	Cpne7_ENSMUSG00000034796	1.02276e-109	3.31884e-106	2.27002
5921	Lamp5	Cpne8_ENSMUSG00000052560	5.06987e-60	1.64517e-56	1.56385
5932	Lamp5	Cpsf6_ENSMUSG00000055531	0.00210776	1	0.212741
5936	Lamp5	Cpt1c_ENSMUSG00000007783	0.00350956	1	0.236406
5956	Lamp5	Crbn_ENSMUSG00000005362	0.124365	1	0.110439
5966	Lamp5	Crebbp_ENSMUSG00000022521	0.0395282	1	0.104897
5983	Lamp5	Cript_ENSMUSG00000024146	0.0200891	1	0.0943173
5990	Lamp5	Crk_ENSMUSG00000017776	0.00218057	1	0.237737
5996	Lamp5	Crmp1_ENSMUSG00000029121	1.15476e-07	0.00037472	0.463904
6003	Lamp5	Crtac1_ENSMUSG00000042401	3.42829e-213	1.11248e-209	3.01622
6012	Lamp5	Cry2_ENSMUSG00000068742	6.05474e-16	1.96476e-12	0.57239
6014	Lamp5	Cryab_ENSMUSG00000032060	0	2.22507e-308	5.04872
6035	Lamp5	Cryzl1_ENSMUSG00000058240	0.483658	1	0.00214036
6037	Lamp5	Cs_ENSMUSG00000005683	0.224879	1	0.0592735
6057	Lamp5	Csmd3_ENSMUSG00000022311	2.01256e-06	0.00653077	0.421688
6063	Lamp5	Csnk1a1_ENSMUSG00000024576	7.51597e-12	2.43893e-08	0.287949
6065	Lamp5	Csnk1e_ENSMUSG00000022433	0.00244314	1	0.19211
6071	Lamp5	Csnk2b_ENSMUSG00000024387	0.0852673	1	0.0587627
6075	Lamp5	Cspp1_ENSMUSG00000056763	0.0479557	1	0.128624
6087	Lamp5	Cst3_ENSMUSG00000027447	0.0138962	1	0.0610251
6097	Lamp5	Cstf2t_ENSMUSG00000053536	0.0767082	1	0.097768
6101	Lamp5	Ctbp1_ENSMUSG00000037373	3.82285e-07	0.00124052	0.315024
6105	Lamp5	Ctcf_ENSMUSG00000005698	7.51949e-06	0.0244008	0.35909
6127	Lamp5	Ctnnb1_ENSMUSG00000006932	6.33655e-27	2.05621e-23	1.01563
6144	Lamp5	Ctsa_ENSMUSG00000017760	0.00185327	1	0.248074
6145	Lamp5	Ctsb_ENSMUSG00000021939	1.48585e-13	4.82159e-10	0.264017
6154	Lamp5	Ctsl_ENSMUSG00000021477	1.60018e-06	0.00519259	0.24421
6164	Lamp5	Cttnbp2_ENSMUSG00000000416	0.0510153	1	0.136064
6168	Lamp5	Ctxn1_ENSMUSG00000048644	1.9426e-207	6.30374e-204	2.82789
6174	Lamp5	Cul1_ENSMUSG00000029686	1.01836e-23	3.30459e-20	0.603465
6176	Lamp5	Cul3_ENSMUSG00000004364	0.016676	1	0.173967
6177	Lamp5	Cul4a_ENSMUSG00000031446	0.000234937	0.76237	0.29053
6179	Lamp5	Cul5_ENSMUSG00000032030	0.0004129	1	0.279476
6182	Lamp5	Cuta_ENSMUSG00000024194	2.34983e-10	7.62521e-07	0.369427
6188	Lamp5	Cwc15_ENSMUSG00000004096	0.496174	1	0.000402188
6193	Lamp5	Cwf19l2_ENSMUSG00000025898	1.75846e-07	0.00057062	0.326505
6219	Lamp5	Cyb561_ENSMUSG00000019590	5.18746e-39	1.68333e-35	1.29988
6223	Lamp5	Cyb5a_ENSMUSG00000024646	1.86381e-10	6.04806e-07	0.377863
6230	Lamp5	Cyb5r4_ENSMUSG00000032872	0.0096505	1	0.182519
6239	Lamp5	Cyfip2_ENSMUSG00000020340	7.34129e-06	0.0238225	0.234974
6321	Lamp5	Cyp46a1_ENSMUSG00000021259	2.80478e-56	9.10152e-53	1.19782
6361	Lamp5	Cyth2_ENSMUSG00000003269	1.13591e-13	3.68604e-10	0.659459
6380	Lamp5	D10Wsu102e_ENSMUSG00000020255	0.246333	1	0.0138462
6431	Lamp5	D6Wsu163e_ENSMUSG00000030347	8.4818e-07	0.00275234	0.354699
6466	Lamp5	Dab1_ENSMUSG00000028519	1.12232e-74	3.64192e-71	1.72931
6474	Lamp5	Dad1_ENSMUSG00000022174	0.0207059	1	0.0649226
6479	Lamp5	Dalrd3_ENSMUSG00000019039	3.85985e-08	0.000125252	0.371482
6482	Lamp5	Dap3_ENSMUSG00000068921	8.66555e-10	2.81197e-06	0.374449
6486	Lamp5	Dapk3_ENSMUSG00000034974	0.00275712	1	0.231217
6490	Lamp5	Dars_ENSMUSG00000026356	2.9771e-05	0.0966068	0.326795
6494	Lamp5	Dazap2_ENSMUSG00000000346	0.0882868	1	0.101055
6499	Lamp5	Dbi_ENSMUSG00000026385	1.59335e-07	0.000517042	0.311495
6505	Lamp5	Dbp_ENSMUSG00000059824	1.54063e-82	4.99934e-79	2.0146
6516	Lamp5	Dcaf13_ENSMUSG00000022300	3.25587e-08	0.000105653	0.501742
6523	Lamp5	Dcaf7_ENSMUSG00000049354	0.00874961	1	0.162869
6524	Lamp5	Dcaf8_ENSMUSG00000026554	0.0195121	1	0.169635
6525	Lamp5	Dcakd_ENSMUSG00000020935	3.54476e-09	1.15027e-05	0.472397
6535	Lamp5	Dclk1_ENSMUSG00000027797	6.5147e-49	2.11402e-45	0.645656
6557	Lamp5	Dctn4_ENSMUSG00000024603	2.43075e-06	0.00788779	0.332257
6558	Lamp5	Dctn5_ENSMUSG00000030868	4.75709e-05	0.154368	0.292063
6559	Lamp5	Dctn6_ENSMUSG00000031516	0.00443077	1	0.107256
6561	Lamp5	Dcun1d1_ENSMUSG00000027708	0.000987601	1	0.258998
6565	Lamp5	Dcun1d5_ENSMUSG00000032002	0.125325	1	0.0724058
6575	Lamp5	Ddhd2_ENSMUSG00000061313	0.216228	1	0.0651262
6584	Lamp5	Ddost_ENSMUSG00000028757	8.67996e-07	0.00281665	0.334182
6591	Lamp5	Ddx17_ENSMUSG00000055065	0.259102	1	0.0376712
6595	Lamp5	Ddx1_ENSMUSG00000037149	0.357769	1	0.0229909
6600	Lamp5	Ddx25_ENSMUSG00000032101	0.350164	1	0.0253201
6605	Lamp5	Ddx39b_ENSMUSG00000019432	5.54519e-14	1.79941e-10	0.458842
6606	Lamp5	Ddx3x_ENSMUSG00000000787	0.300034	1	0.0380471
6611	Lamp5	Ddx46_ENSMUSG00000021500	0.0066858	1	0.16196
6615	Lamp5	Ddx50_ENSMUSG00000020076	7.88585e-05	0.255896	0.27826
6623	Lamp5	Ddx5_ENSMUSG00000020719	1.10164e-09	3.57484e-06	0.192293
6697	Lamp5	Degs1_ENSMUSG00000038633	1.29055e-05	0.0418785	0.33474
6711	Lamp5	Dennd5b_ENSMUSG00000030313	0.313443	1	0.0316305
6712	Lamp5	Dennd6a_ENSMUSG00000040818	0.0257657	1	0.142182
6737	Lamp5	Dgcr6_ENSMUSG00000003531	1.35009e-10	4.38103e-07	0.491663
6763	Lamp5	Dhrs1_ENSMUSG00000002332	0.0219271	1	0.184978
6768	Lamp5	Dhrs7b_ENSMUSG00000042569	0.000182762	0.593061	0.319116
6775	Lamp5	Dhx30_ENSMUSG00000032480	0.312001	1	0.0330906
6780	Lamp5	Dhx36_ENSMUSG00000027770	8.64701e-05	0.280596	0.198757
6788	Lamp5	Dhx9_ENSMUSG00000042699	0.00198709	1	0.202389
6801	Lamp5	Dip2b_ENSMUSG00000023026	0.21829	1	0.0432456
6805	Lamp5	Dirc2_ENSMUSG00000022848	8.15955e-11	2.64777e-07	0.568141
6822	Lamp5	Dld_ENSMUSG00000020664	0.00833664	1	0.176399
6833	Lamp5	Dlgap4_ENSMUSG00000061689	0.00599858	1	0.186996
6841	Lamp5	Dlx1_ENSMUSG00000041911	6.19016e-09	2.00871e-05	0.343904
6849	Lamp5	Dlx6os1_ENSMUSG00000090063	1.73049e-58	5.61542e-55	1.24101
6850	Lamp5	Dmac1_ENSMUSG00000028398	0.0885077	1	0.0957558
6851	Lamp5	Dmac2_ENSMUSG00000057229	0.00251917	1	0.240177
6877	Lamp5	Dmxl2_ENSMUSG00000041268	0.00031916	1	0.26991
6902	Lamp5	Dnaja2_ENSMUSG00000031701	0.0504963	1	0.077794
6912	Lamp5	Dnajb4_ENSMUSG00000028035	2.06707e-07	0.000670764	0.334137
6914	Lamp5	Dnajb6_ENSMUSG00000029131	1.40694e-12	4.56551e-09	0.165357
6917	Lamp5	Dnajb9_ENSMUSG00000014905	3.55606e-07	0.00115394	0.293903
6919	Lamp5	Dnajc11_ENSMUSG00000039768	0.0360918	1	0.162454
6926	Lamp5	Dnajc18_ENSMUSG00000024350	0.0442759	1	0.0906783
6936	Lamp5	Dnajc30_ENSMUSG00000061118	4.85878e-06	0.0157667	0.314057
6939	Lamp5	Dnajc5_ENSMUSG00000000826	0.104828	1	0.0739672
6942	Lamp5	Dnajc6_ENSMUSG00000028528	2.62992e-24	8.53409e-21	0.578334
6956	Lamp5	Dner_ENSMUSG00000036766	7.34758e-174	2.38429e-170	1.43939
6958	Lamp5	Dnlz_ENSMUSG00000075467	0.167572	1	0.0527258
6972	Lamp5	Dnpep_ENSMUSG00000026209	3.38038e-16	1.09693e-12	0.749518
6980	Lamp5	Dock10_ENSMUSG00000038608	0.00115853	1	0.0729477
6984	Lamp5	Dock3_ENSMUSG00000039716	1.07853e-14	3.49982e-11	0.634184
6991	Lamp5	Dohh_ENSMUSG00000078440	0.247941	1	0.0595278
7019	Lamp5	Dph5_ENSMUSG00000033554	0.0262861	1	0.164717
7022	Lamp5	Dpm1_ENSMUSG00000078919	0.463704	1	0.00591414
7023	Lamp5	Dpm2_ENSMUSG00000026810	0.00461436	1	0.186325
7025	Lamp5	Dpp10_ENSMUSG00000036815	0.00091784	1	0.271233
7063	Lamp5	Drg1_ENSMUSG00000020457	0.0102093	1	0.159659
7086	Lamp5	Dst_ENSMUSG00000026131	0.000560112	1	0.184872
7089	Lamp5	Dtd1_ENSMUSG00000027430	1.52506e-16	4.94884e-13	0.475522
7093	Lamp5	Dtna_ENSMUSG00000024302	0.00436841	1	0.207942
7094	Lamp5	Dtnb_ENSMUSG00000071454	2.81493e-05	0.0913444	0.343321
7101	Lamp5	Dtx3_ENSMUSG00000040415	7.26172e-05	0.235643	0.200558
7104	Lamp5	Dtymk_ENSMUSG00000026281	8.85489e-25	2.87341e-21	0.754334
7127	Lamp5	Dusp23_ENSMUSG00000026544	0.00110104	1	0.203533
7146	Lamp5	Dvl3_ENSMUSG00000003233	3.78514e-15	1.22828e-11	0.491384
7152	Lamp5	Dync1h1_ENSMUSG00000018707	0.399027	1	0.015569
7155	Lamp5	Dync1li1_ENSMUSG00000032435	0.304304	1	0.0401421
7156	Lamp5	Dync1li2_ENSMUSG00000035770	0.00338627	1	0.207445
7159	Lamp5	Dynll1_ENSMUSG00000009013	0.0427093	1	0.0681944
7179	Lamp5	Dzip3_ENSMUSG00000064061	0.303752	1	0.0363232
7236	Lamp5	Eapp_ENSMUSG00000054302	0.107609	1	0.0937257
7249	Lamp5	Ebna1bp2_ENSMUSG00000028729	0.00121051	1	0.238917
7267	Lamp5	Ecsit_ENSMUSG00000066839	7.05243e-05	0.228851	0.33888
7290	Lamp5	Eef1a1_ENSMUSG00000037742	4.94614e-07	0.00160502	0.138755
7291	Lamp5	Eef1a2_ENSMUSG00000016349	0.0349366	1	0.0725418
7292	Lamp5	Eef1akmt1_ENSMUSG00000021951	8.61871e-11	2.79677e-07	0.489194
7293	Lamp5	Eef1akmt2_ENSMUSG00000030960	0.00103539	1	0.275249
7299	Lamp5	Eef1g_ENSMUSG00000071644	0.00029488	0.956885	0.170789
7335	Lamp5	Efr3a_ENSMUSG00000015002	1.85465e-06	0.00601832	0.226556
7364	Lamp5	Ei24_ENSMUSG00000062762	0.273043	1	0.0497616
7365	Lamp5	Eid1_ENSMUSG00000091337	1.80224e-14	5.84828e-11	0.255837
7366	Lamp5	Eid2_ENSMUSG00000046058	0.137171	1	0.0699573
7370	Lamp5	Eif1a_ENSMUSG00000057561	0.0583444	1	0.138042
7371	Lamp5	Eif1ad_ENSMUSG00000024841	0.44032	1	0.0114431
7373	Lamp5	Eif1b_ENSMUSG00000006941	1.65463e-14	5.36928e-11	0.312425
7374	Lamp5	Eif2a_ENSMUSG00000027810	0.000281136	0.912288	0.247014
7386	Lamp5	Eif2s1_ENSMUSG00000021116	1.06736e-05	0.0346358	0.290722
7387	Lamp5	Eif2s2_ENSMUSG00000074656	0.169858	1	0.0274919
7390	Lamp5	Eif3a_ENSMUSG00000024991	0.00033489	1	0.192861
7392	Lamp5	Eif3c_ENSMUSG00000030738	0.339691	1	0.0206944
7393	Lamp5	Eif3d_ENSMUSG00000016554	0.00109776	1	0.264556
7394	Lamp5	Eif3e_ENSMUSG00000022336	0.0349142	1	0.143452
7397	Lamp5	Eif3h_ENSMUSG00000022312	0.10945	1	0.0750136
7398	Lamp5	Eif3i_ENSMUSG00000028798	0.00327121	1	0.148041
7400	Lamp5	Eif3j2_ENSMUSG00000043424	0.0911946	1	0.100012
7401	Lamp5	Eif3k_ENSMUSG00000053565	2.0645e-18	6.6993e-15	0.341918
7403	Lamp5	Eif3m_ENSMUSG00000027170	0.0153395	1	0.159621
7404	Lamp5	Eif4a1_ENSMUSG00000059796	1.0004e-11	3.24629e-08	0.28077
7405	Lamp5	Eif4a2_ENSMUSG00000022884	0.270075	1	0.0128188
7411	Lamp5	Eif4e_ENSMUSG00000028156	0.00296801	1	0.111616
7417	Lamp5	Eif4g2_ENSMUSG00000005610	0.0836308	1	0.0689562
7418	Lamp5	Eif4g3_ENSMUSG00000028760	3.14227e-05	0.101967	0.19674
7419	Lamp5	Eif4h_ENSMUSG00000040731	0.0930704	1	0.0787839
7420	Lamp5	Eif5_ENSMUSG00000021282	0.000132392	0.429612	0.133719
7423	Lamp5	Eif5b_ENSMUSG00000026083	0.0155745	1	0.0850123
7424	Lamp5	Eif6_ENSMUSG00000027613	4.72318e-06	0.0153267	0.29259
7430	Lamp5	Elavl2_ENSMUSG00000008489	1.28293e-06	0.0041631	0.306463
7449	Lamp5	Elmod1_ENSMUSG00000041986	1.34498e-44	4.36445e-41	0.751628
7457	Lamp5	Eloc_ENSMUSG00000079658	0.0791729	1	0.0330475
7462	Lamp5	Elovl4_ENSMUSG00000032262	1.23815e-31	4.01779e-28	0.957561
7469	Lamp5	Elp5_ENSMUSG00000018565	3.47013e-05	0.112606	0.224945
7472	Lamp5	Emc10_ENSMUSG00000008140	0.00961057	1	0.109234
7474	Lamp5	Emc2_ENSMUSG00000022337	0.100388	1	0.0939351
7475	Lamp5	Emc3_ENSMUSG00000030286	0.0202525	1	0.184385
7476	Lamp5	Emc4_ENSMUSG00000027131	0.142916	1	0.0322565
7477	Lamp5	Emc6_ENSMUSG00000047260	0.000623367	1	0.162974
7485	Lamp5	Emg1_ENSMUSG00000004268	6.61101e-05	0.214527	0.279991
7530	Lamp5	Enpp5_ENSMUSG00000023960	1.06624e-23	3.45995e-20	0.4668
7533	Lamp5	Ensa_ENSMUSG00000038619	9.14351e-07	0.00296707	0.217845
7538	Lamp5	Entpd4_ENSMUSG00000095463	0.192125	1	0.07182
7539	Lamp5	Entpd4b_ENSMUSG00000022066	0.253132	1	0.0491073
7544	Lamp5	Eny2_ENSMUSG00000022338	0.487406	1	0.00167191
7551	Lamp5	Epb41l1_ENSMUSG00000027624	1.64429e-24	5.33574e-21	0.62562
7584	Lamp5	Epm2aip1_ENSMUSG00000046785	0.00112957	1	0.21429
7585	Lamp5	Epn1_ENSMUSG00000035203	0.0245017	1	0.107882
7595	Lamp5	Eprs_ENSMUSG00000026615	0.00237241	1	0.193094
7596	Lamp5	Eps15_ENSMUSG00000028552	0.000787252	1	0.19173
7611	Lamp5	Erbb4_ENSMUSG00000062209	1.27665e-15	4.14273e-12	0.555232
7613	Lamp5	Erc1_ENSMUSG00000030172	2.07924e-11	6.74713e-08	0.519447
7627	Lamp5	Erg28_ENSMUSG00000021252	4.67087e-12	1.5157e-08	0.482683
7629	Lamp5	Ergic1_ENSMUSG00000001576	5.37266e-06	0.0174343	0.380645
7630	Lamp5	Ergic2_ENSMUSG00000030304	0.0242601	1	0.147179
7631	Lamp5	Ergic3_ENSMUSG00000005881	0.0415977	1	0.0848771
7632	Lamp5	Erh_ENSMUSG00000021131	0.325075	1	0.0139481
7635	Lamp5	Eri3_ENSMUSG00000033423	0.263644	1	0.032954
7663	Lamp5	Esd_ENSMUSG00000021996	8.00027e-08	0.000259609	0.270068
7664	Lamp5	Esf1_ENSMUSG00000045624	0.00494063	1	0.15494
7699	Lamp5	Etfb_ENSMUSG00000004610	0.00672733	1	0.201211
7704	Lamp5	Etl4_ENSMUSG00000036617	3.82601e-13	1.24154e-09	0.603854
7705	Lamp5	Etnk1_ENSMUSG00000030275	5.34256e-17	1.73366e-13	0.479242
7733	Lamp5	Ewsr1_ENSMUSG00000009079	0.128672	1	0.0543025
7738	Lamp5	Exoc1_ENSMUSG00000036435	0.00507141	1	0.215033
7740	Lamp5	Exoc3_ENSMUSG00000034152	0.00652842	1	0.173407
7743	Lamp5	Exoc3l_ENSMUSG00000043251	0.334348	1	0.0254561
7755	Lamp5	Exosc4_ENSMUSG00000034259	0.168864	1	0.0637214
7758	Lamp5	Exosc7_ENSMUSG00000025785	0.0007148	1	0.240451
7829	Lamp5	Faim2_ENSMUSG00000023011	6.49812e-13	2.10864e-09	0.303307
7855	Lamp5	Fam122a_ENSMUSG00000074922	1.26892e-08	4.11764e-05	0.516248
7865	Lamp5	Fam131a_ENSMUSG00000050821	1.08201e-84	3.51112e-81	1.73667
7868	Lamp5	Fam133b_ENSMUSG00000058503	0.0015241	1	0.131569
7896	Lamp5	Fam168a_ENSMUSG00000029461	0.000287861	0.93411	0.224271
7908	Lamp5	Fam174a_ENSMUSG00000051185	8.84019e-05	0.286864	0.20742
7910	Lamp5	Fam177a_ENSMUSG00000095595	2.09297e-05	0.0679168	0.345604
7938	Lamp5	Fam19a5_ENSMUSG00000054863	3.34954e-07	0.00108693	0.370333
7947	Lamp5	Fam208a_ENSMUSG00000040651	0.00284366	1	0.198019
7958	Lamp5	Fam213b_ENSMUSG00000029059	5.77002e-05	0.187237	0.239154
7961	Lamp5	Fam216a_ENSMUSG00000029463	0.0521169	1	0.104993
7991	Lamp5	Fam32a_ENSMUSG00000003039	0.000232484	0.754409	0.265585
7998	Lamp5	Fam45a_ENSMUSG00000024993	7.03071e-10	2.28146e-06	0.536958
8005	Lamp5	Fam49a_ENSMUSG00000020589	0.00026941	0.874234	0.239529
8017	Lamp5	Fam69b_ENSMUSG00000036186	0.0123096	1	0.142091
8031	Lamp5	Fam81a_ENSMUSG00000032224	2.46576e-15	8.00138e-12	0.690449
8079	Lamp5	Farsb_ENSMUSG00000026245	0.0983436	1	0.113601
8114	Lamp5	Fbxl16_ENSMUSG00000025738	9.40852e-15	3.05307e-11	0.442206
8137	Lamp5	Fbxo25_ENSMUSG00000038365	1.66815e-17	5.41314e-14	0.678067
8182	Lamp5	Fbxw2_ENSMUSG00000035949	0.0145928	1	0.149303
8192	Lamp5	Fcf1_ENSMUSG00000021243	2.20902e-09	7.16827e-06	0.505503
8202	Lamp5	Fchsd2_ENSMUSG00000030691	0.000151111	0.490356	0.269242
8215	Lamp5	Fdps_ENSMUSG00000059743	1.2664e-09	4.10947e-06	0.486875
8217	Lamp5	Fdx1l_ENSMUSG00000079677	0.0147229	1	0.17761
8236	Lamp5	Fez1_ENSMUSG00000032118	0.17769	1	0.0284653
8249	Lamp5	Fgd4_ENSMUSG00000022788	0.27274	1	0.0279219
8255	Lamp5	Fgf13_ENSMUSG00000031137	6.3077e-169	2.04685e-165	2.54148
8274	Lamp5	Fgf9_ENSMUSG00000021974	3.19019e-54	1.03522e-50	1.09686
8278	Lamp5	Fgfr1op2_ENSMUSG00000040242	0.0664691	1	0.114216
8289	Lamp5	Fh1_ENSMUSG00000026526	0.0672812	1	0.12073
8305	Lamp5	Fibp_ENSMUSG00000024911	0.040339	1	0.133067
8324	Lamp5	Fkbp1a_ENSMUSG00000032966	0.0431091	1	0.0463276
8347	Lamp5	Flot1_ENSMUSG00000059714	0.000422711	1	0.286287
8359	Lamp5	Flywch2_ENSMUSG00000023911	2.13209e-11	6.91862e-08	0.593623
8366	Lamp5	Fmo1_ENSMUSG00000040181	6.21739e-39	2.01754e-35	0.988377
8378	Lamp5	Fn3k_ENSMUSG00000025175	2.40003e-25	7.78809e-22	0.843236
8381	Lamp5	Fnbp1l_ENSMUSG00000039735	1.09377e-13	3.54929e-10	0.43488
8403	Lamp5	Fopnl_ENSMUSG00000022677	7.0917e-05	0.230126	0.226458
8423	Lamp5	Foxg1_ENSMUSG00000020950	9.43892e-07	0.00306293	0.33402
8438	Lamp5	Foxn3_ENSMUSG00000033713	0.000478694	1	0.202046
8486	Lamp5	Frmpd4_ENSMUSG00000049176	7.82549e-89	2.53937e-85	1.36394
8488	Lamp5	Frrs1l_ENSMUSG00000045589	1.18565e-11	3.84742e-08	0.370368
8492	Lamp5	Fry_ENSMUSG00000056602	5.90841e-09	1.91728e-05	0.395608
8497	Lamp5	Fscn1_ENSMUSG00000029581	5.31891e-17	1.72599e-13	0.515803
8521	Lamp5	Ftl1_ENSMUSG00000050708	6.14934e-27	1.99546e-23	0.314996
8523	Lamp5	Fto_ENSMUSG00000055932	3.29198e-06	0.0106825	0.341122
8527	Lamp5	Fubp1_ENSMUSG00000028034	0.000285346	0.925949	0.173699
8536	Lamp5	Fus_ENSMUSG00000030795	0.130537	1	0.0558279
8543	Lamp5	Fut8_ENSMUSG00000021065	0.000109674	0.355891	0.342879
8548	Lamp5	Fxr1_ENSMUSG00000027680	0.163547	1	0.069657
8556	Lamp5	Fxyd7_ENSMUSG00000036578	2.05565e-140	6.67057e-137	2.89737
8559	Lamp5	Fyco1_ENSMUSG00000025241	2.03587e-27	6.60638e-24	1.03147
8560	Lamp5	Fyn_ENSMUSG00000019843	2.91862e-09	9.47092e-06	0.460037
8561	Lamp5	Fyttd1_ENSMUSG00000022800	0.00451014	1	0.189439
8575	Lamp5	G3bp1_ENSMUSG00000018583	0.000347084	1	0.225221
8594	Lamp5	Gaa_ENSMUSG00000025579	0.0420598	1	0.102251
8598	Lamp5	Gabarap_ENSMUSG00000018567	0.00097273	1	0.084799
8602	Lamp5	Gabbr2_ENSMUSG00000039809	4.04278e-59	1.31188e-55	0.927702
8606	Lamp5	Gabra1_ENSMUSG00000010803	1.80592e-27	5.8602e-24	0.736994
8607	Lamp5	Gabra2_ENSMUSG00000000560	0.129758	1	0.0942881
8609	Lamp5	Gabra4_ENSMUSG00000029211	1.09177e-54	3.54278e-51	1.39783
8612	Lamp5	Gabrb1_ENSMUSG00000029212	3.08032e-05	0.0999563	0.388469
8614	Lamp5	Gabrb3_ENSMUSG00000033676	8.93921e-05	0.290077	0.283177
8619	Lamp5	Gabrg3_ENSMUSG00000055026	1.82825e-22	5.93267e-19	0.958814
8625	Lamp5	Gad1_ENSMUSG00000070880	2.58327e-124	8.3827e-121	0.983452
8627	Lamp5	Gad2_ENSMUSG00000026787	5.68782e-213	1.8457e-209	1.29532
8676	Lamp5	Gap43_ENSMUSG00000047261	7.29605e-21	2.36757e-17	0.769363
8684	Lamp5	Garnl3_ENSMUSG00000038860	1.27654e-19	4.14238e-16	0.83095
8693	Lamp5	Gas7_ENSMUSG00000033066	4.03615e-63	1.30973e-59	1.44515
8705	Lamp5	Gatad2b_ENSMUSG00000042390	0.0366774	1	0.11692
8734	Lamp5	Gcc2_ENSMUSG00000038039	0.0737458	1	0.0935219
8744	Lamp5	Gclm_ENSMUSG00000028124	0.299163	1	0.0469533
8758	Lamp5	Gdap1_ENSMUSG00000025777	2.0638e-22	6.69702e-19	0.578326
8759	Lamp5	Gdap1l1_ENSMUSG00000017943	0.313344	1	0.0364244
8761	Lamp5	Gde1_ENSMUSG00000033917	2.19509e-24	7.12308e-21	0.455666
8772	Lamp5	Gdi1_ENSMUSG00000015291	0.0666579	1	0.0577875
8803	Lamp5	Gfra4_ENSMUSG00000027316	1.24315e-05	0.0403403	0.330736
8815	Lamp5	Ggnbp2_ENSMUSG00000020530	0.136234	1	0.0685426
8910	Lamp5	Glod4_ENSMUSG00000017286	2.60128e-07	0.000844117	0.463575
8920	Lamp5	Glrx2_ENSMUSG00000018196	3.05594e-09	9.91654e-06	0.257547
8925	Lamp5	Gls_ENSMUSG00000026103	0.490794	1	0.0017625
8934	Lamp5	Glul_ENSMUSG00000026473	7.42749e-48	2.41022e-44	1.1356
8939	Lamp5	Glyr1_ENSMUSG00000022536	1.29245e-06	0.00419402	0.344036
8950	Lamp5	Gm10062_ENSMUSG00000059244	0.0047857	1	0.1526
8955	Lamp5	Gm10076_ENSMUSG00000060143	0.00134951	1	0.160321
8965	Lamp5	Gm10131_ENSMUSG00000063412	0.038281	1	0.05181
9184	Lamp5	Gm10845_ENSMUSG00000095959	7.75375e-06	0.0251609	0.155981
10111	Lamp5	Gm14305_ENSMUSG00000078878	1.10905e-07	0.000359888	0.364317
10119	Lamp5	Gm14326_ENSMUSG00000078862	0.0454395	1	0.146154
10142	Lamp5	Gm14418_ENSMUSG00000078867	0.0464859	1	0.134795
10147	Lamp5	Gm14435_ENSMUSG00000089951	0.0195545	1	0.178526
10713	Lamp5	Gm16286_ENSMUSG00000024571	0.0936669	1	0.0781176
10800	Lamp5	Gm16702_ENSMUSG00000097796	0.0427499	1	0.0876325
10832	Lamp5	Gm17018_ENSMUSG00000041035	3.84372e-05	0.124729	0.225423
11085	Lamp5	Gm20075_ENSMUSG00000114133	5.20392e-09	1.68867e-05	0.474476
11117	Lamp5	Gm20390_ENSMUSG00000091228	9.28776e-08	0.000301388	0.203317
11150	Lamp5	Gm20498_ENSMUSG00000021139	0.346565	1	0.0285566
11226	Lamp5	Gm20721_ENSMUSG00000090625	0.427325	1	0.0149535
11780	Lamp5	Gm26815_ENSMUSG00000097384	6.27204e-08	0.000203528	0.209871
13807	Lamp5	Gm3764_ENSMUSG00000097156	4.82855e-29	1.56686e-25	1.03638
14159	Lamp5	Gm4117_ENSMUSG00000089940	0.134273	1	0.0192114
14213	Lamp5	Gm42418_ENSMUSG00000098178	0.118956	1	0.0293747
14269	Lamp5	Gm42669_ENSMUSG00000106631	0.0438125	1	0.0955603
14545	Lamp5	Gm43796_ENSMUSG00000107169	5.41708e-08	0.000175784	0.182366
14805	Lamp5	Gm45090_ENSMUSG00000108845	0.0161709	1	0.131788
14856	Lamp5	Gm45322_ENSMUSG00000110051	0.000490088	1	0.209925
15082	Lamp5	Gm46430_ENSMUSG00000113204	1.21125e-07	0.000393049	0.39343
15229	Lamp5	Gm47403_ENSMUSG00000111806	0.491375	1	0.000706307
15231	Lamp5	Gm47408_ENSMUSG00000114134	0.0211389	1	0.125877
15240	Lamp5	Gm47428_ENSMUSG00000113311	3.02595e-27	9.81922e-24	0.521115
15645	Lamp5	Gm48610_ENSMUSG00000112505	3.10609e-05	0.100793	0.216295
15930	Lamp5	Gm49359_ENSMUSG00000113450	0.000233667	0.758249	0.215961
15990	Lamp5	Gm5148_ENSMUSG00000058174	1.82058e-25	5.90778e-22	1.00598
16301	Lamp5	Gm8186_ENSMUSG00000049124	9.20346e-08	0.000298652	0.246951
16466	Lamp5	Gmcl1_ENSMUSG00000001157	2.2951e-08	7.44759e-05	0.442354
16470	Lamp5	Gmfb_ENSMUSG00000062014	9.39226e-07	0.00304779	0.396775
16481	Lamp5	Gmps_ENSMUSG00000027823	8.16749e-06	0.0265035	0.242111
16482	Lamp5	Gna11_ENSMUSG00000034781	8.63701e-06	0.0280271	0.245072
16487	Lamp5	Gnai1_ENSMUSG00000057614	7.40294e-05	0.240225	0.261106
16491	Lamp5	Gnao1_ENSMUSG00000031748	2.78236e-14	9.02877e-11	0.290393
16492	Lamp5	Gnaq_ENSMUSG00000024639	0.0405436	1	0.102098
16498	Lamp5	Gnb1_ENSMUSG00000029064	7.98925e-07	0.00259251	0.196077
16500	Lamp5	Gnb2_ENSMUSG00000029713	0.0171871	1	0.0989716
16503	Lamp5	Gnb5_ENSMUSG00000032192	3.24033e-05	0.105149	0.249916
16505	Lamp5	Gng10_ENSMUSG00000038607	1.76459e-28	5.7261e-25	0.934227
16509	Lamp5	Gng2_ENSMUSG00000043004	1.99297e-08	6.46718e-05	0.398953
16519	Lamp5	Gnl3_ENSMUSG00000042354	0.000102075	0.331235	0.25695
16536	Lamp5	Golga7_ENSMUSG00000015341	3.71597e-06	0.0120583	0.361701
16538	Lamp5	Golgb1_ENSMUSG00000034243	0.241945	1	0.0449024
16544	Lamp5	Golt1b_ENSMUSG00000030245	0.141223	1	0.0764095
16545	Lamp5	Gon4l_ENSMUSG00000054199	0.00733428	1	0.130642
16550	Lamp5	Gorasp2_ENSMUSG00000014959	0.149535	1	0.0892015
16553	Lamp5	Got1_ENSMUSG00000025190	8.45755e-08	0.000274448	0.235012
16564	Lamp5	Gpalpp1_ENSMUSG00000022008	0.000266742	0.865577	0.173535
16578	Lamp5	Gpbp1_ENSMUSG00000032745	3.40387e-05	0.110455	0.303888
16586	Lamp5	Gpcpd1_ENSMUSG00000027346	1.89309e-15	6.14309e-12	0.442879
16594	Lamp5	Gpi1_ENSMUSG00000036427	2.88186e-05	0.0935163	0.182474
16598	Lamp5	Gpm6a_ENSMUSG00000031517	4.58916e-13	1.48918e-09	0.253153
16599	Lamp5	Gpm6b_ENSMUSG00000031342	0.000594162	1	0.248308
16600	Lamp5	Gpn1_ENSMUSG00000064037	0.0401751	1	0.146148
16608	Lamp5	Gpr12_ENSMUSG00000041468	5.54359e-54	1.7989e-50	1.59742
16687	Lamp5	Gps1_ENSMUSG00000025156	0.12365	1	0.0750536
16713	Lamp5	Grb2_ENSMUSG00000059923	0.114639	1	0.0724696
16727	Lamp5	Gria4_ENSMUSG00000025892	0.000721539	1	0.235507
16733	Lamp5	Grik2_ENSMUSG00000056073	7.59203e-28	2.46361e-24	0.928368
16739	Lamp5	Grin2a_ENSMUSG00000059003	2.62593e-33	8.52114e-30	1.11572
16745	Lamp5	Grina_ENSMUSG00000022564	3.21722e-06	0.0104399	0.158604
16751	Lamp5	Gripap1_ENSMUSG00000031153	0.372503	1	0.025271
16755	Lamp5	Grk4_ENSMUSG00000052783	0.371365	1	0.0158878
16762	Lamp5	Grm5_ENSMUSG00000049583	2.09388e-32	6.79465e-29	0.649718
16768	Lamp5	Grpel1_ENSMUSG00000029198	0.00469882	1	0.0990253
16788	Lamp5	Gsdme_ENSMUSG00000029821	0.323385	1	0.037327
16794	Lamp5	Gsk3b_ENSMUSG00000022812	0.0532573	1	0.0921569
16816	Lamp5	Gsto1_ENSMUSG00000025068	3.67683e-06	0.0119313	0.336491
16818	Lamp5	Gstp1_ENSMUSG00000060803	0.190905	1	0.0366807
16830	Lamp5	Gtf2a1_ENSMUSG00000020962	0.0341441	1	0.110746
16832	Lamp5	Gtf2a2_ENSMUSG00000033543	0.212913	1	0.0357341
16836	Lamp5	Gtf2f1_ENSMUSG00000002658	5.53838e-05	0.17972	0.317841
16842	Lamp5	Gtf2h5_ENSMUSG00000034345	9.38723e-24	3.04615e-20	0.322688
16843	Lamp5	Gtf2i_ENSMUSG00000060261	0.00116196	1	0.148224
16857	Lamp5	Gtpbp4_ENSMUSG00000021149	0.0646252	1	0.0840797
16879	Lamp5	Guk1_ENSMUSG00000020444	0.221142	1	0.0428611
16905	Lamp5	H1f0_ENSMUSG00000096210	9.79325e-05	0.317791	0.30981
16908	Lamp5	H1fx_ENSMUSG00000044927	4.99048e-23	1.61941e-19	0.537987
16946	Lamp5	H2afj_ENSMUSG00000060032	6.50641e-12	2.11133e-08	0.365838
16947	Lamp5	H2afv_ENSMUSG00000041126	0.000674969	1	0.22229
16948	Lamp5	H2afx_ENSMUSG00000049932	0.0615938	1	0.12423
16951	Lamp5	H2afz_ENSMUSG00000037894	0.268197	1	0.0128407
16971	Lamp5	H3f3a_ENSMUSG00000060743	3.66344e-45	1.18879e-41	0.558098
16973	Lamp5	H3f3b_ENSMUSG00000016559	1.3631e-09	4.42327e-06	0.157216
16982	Lamp5	Hacd3_ENSMUSG00000033629	0.251912	1	0.0511045
17000	Lamp5	Hapln1_ENSMUSG00000021613	9.25804e-138	3.00423e-134	2.95276
17006	Lamp5	Hars_ENSMUSG00000001380	0.01549	1	0.164639
17045	Lamp5	Hcn1_ENSMUSG00000021730	0.000672012	1	0.205996
17056	Lamp5	Hdac2_ENSMUSG00000019777	3.12791e-05	0.101501	0.27445
17057	Lamp5	Hdac3_ENSMUSG00000024454	0.0759145	1	0.112874
17063	Lamp5	Hdac9_ENSMUSG00000004698	3.82757e-77	1.24205e-73	1.60602
17066	Lamp5	Hddc3_ENSMUSG00000030532	0.341658	1	0.0360649
17069	Lamp5	Hdgfl2_ENSMUSG00000002833	0.401662	1	0.0203479
17089	Lamp5	Hectd4_ENSMUSG00000042744	6.74837e-07	0.00218985	0.252042
17106	Lamp5	Herc1_ENSMUSG00000038664	0.00100539	1	0.207226
17107	Lamp5	Herc2_ENSMUSG00000030451	0.0119278	1	0.157155
17108	Lamp5	Herc3_ENSMUSG00000029804	1.71445e-05	0.0556339	0.30593
17111	Lamp5	Herpud1_ENSMUSG00000031770	0.000693528	1	0.227845
17153	Lamp5	Higd1a_ENSMUSG00000038412	2.93007e-07	0.000950808	0.118603
17157	Lamp5	Hikeshi_ENSMUSG00000062797	0.000225358	0.731287	0.197381
17162	Lamp5	Hint2_ENSMUSG00000028470	0.00528785	1	0.135362
17166	Lamp5	Hipk1_ENSMUSG00000008730	0.000365621	1	0.211645
17190	Lamp5	Hist1h2ap_ENSMUSG00000094777	6.46041e-36	2.0964e-32	1.09869
17236	Lamp5	Hist3h2a_ENSMUSG00000078851	7.35308e-33	2.38607e-29	0.741178
17240	Lamp5	Hivep2_ENSMUSG00000015501	1.71625e-11	5.56922e-08	0.501834
17273	Lamp5	Hmgn2_ENSMUSG00000003038	0.0685416	1	0.0797833
17292	Lamp5	Hnrnpa0_ENSMUSG00000007836	0.0628159	1	0.0980919
17293	Lamp5	Hnrnpa1_ENSMUSG00000046434	4.94856e-05	0.160581	0.186802
17294	Lamp5	Hnrnpa2b1_ENSMUSG00000004980	0.399621	1	0.00560455
17295	Lamp5	Hnrnpa3_ENSMUSG00000059005	0.00563625	1	0.119302
17296	Lamp5	Hnrnpab_ENSMUSG00000020358	0.006086	1	0.139783
17297	Lamp5	Hnrnpc_ENSMUSG00000060373	1.3673e-27	4.4369e-24	0.290729
17299	Lamp5	Hnrnpdl_ENSMUSG00000029328	0.200143	1	0.0503911
17302	Lamp5	Hnrnph2_ENSMUSG00000045427	1.10123e-07	0.000357349	0.228705
17304	Lamp5	Hnrnpk_ENSMUSG00000021546	2.51695e-07	0.00081675	0.145828
17305	Lamp5	Hnrnpl_ENSMUSG00000015165	0.0134399	1	0.0933754
17307	Lamp5	Hnrnpm_ENSMUSG00000059208	0.000560669	1	0.182157
17308	Lamp5	Hnrnpr_ENSMUSG00000066037	2.12096e-05	0.0688253	0.252398
17314	Lamp5	Homer2_ENSMUSG00000025813	1.33853e-76	4.34353e-73	2.06028
17373	Lamp5	Hpca_ENSMUSG00000028785	1.44453e-45	4.6875e-42	1.03022
17375	Lamp5	Hpcal4_ENSMUSG00000046093	9.14118e-25	2.96631e-21	0.955438
17378	Lamp5	Hpf1_ENSMUSG00000038005	3.20782e-14	1.04094e-10	0.350947
17416	Lamp5	Hsbp1_ENSMUSG00000031839	2.04006e-18	6.62e-15	0.147362
17423	Lamp5	Hsd17b12_ENSMUSG00000027195	1.17098e-13	3.79984e-10	0.564404
17451	Lamp5	Hsp90b1_ENSMUSG00000020048	0.000451986	1	0.11676
17460	Lamp5	Hspa4_ENSMUSG00000020361	0.111473	1	0.089464
17462	Lamp5	Hspa5_ENSMUSG00000026864	0.380138	1	0.0178551
17463	Lamp5	Hspa8_ENSMUSG00000015656	0.0111002	1	0.0669167
17464	Lamp5	Hspa9_ENSMUSG00000024359	0.0370454	1	0.122296
17475	Lamp5	Hspd1_ENSMUSG00000025980	0.0242766	1	0.100082
17478	Lamp5	Hsph1_ENSMUSG00000029657	0.0529225	1	0.12682
17480	Lamp5	Htatsf1_ENSMUSG00000067873	0.0244161	1	0.174082
17503	Lamp5	Huwe1_ENSMUSG00000025261	0.0231304	1	0.137848
17515	Lamp5	Hypk_ENSMUSG00000027245	0.0193128	1	0.0673324
17528	Lamp5	Ica1_ENSMUSG00000062995	5.30528e-13	1.72156e-09	0.519342
17542	Lamp5	Id2_ENSMUSG00000020644	0	2.22507e-308	5.55391
17549	Lamp5	Idh3b_ENSMUSG00000027406	0.191985	1	0.0319529
17556	Lamp5	Ids_ENSMUSG00000035847	4.01688e-11	1.30348e-07	0.409396
17576	Lamp5	Ifi27_ENSMUSG00000064215	9.9884e-125	3.24124e-121	2.84589
17618	Lamp5	Ifngr2_ENSMUSG00000022965	3.43124e-21	1.11344e-17	0.856908
17630	Lamp5	Ift22_ENSMUSG00000007987	0.000462461	1	0.291622
17631	Lamp5	Ift27_ENSMUSG00000016637	0.0428538	1	0.157292
17633	Lamp5	Ift46_ENSMUSG00000002031	0.0107491	1	0.219123
17645	Lamp5	Igf1_ENSMUSG00000020053	9.36695e-10	3.03958e-06	0.560967
18063	Lamp5	Igsf11_ENSMUSG00000022790	5.87361e-101	1.90599e-97	1.42119
18076	Lamp5	Ik_ENSMUSG00000024474	0.00176296	1	0.164792
18174	Lamp5	Ilf2_ENSMUSG00000001016	0.00106794	1	0.169594
18177	Lamp5	Ilkap_ENSMUSG00000026309	0.00795622	1	0.186995
18180	Lamp5	Immp1l_ENSMUSG00000042670	2.80879e-11	9.11454e-08	0.476656
18182	Lamp5	Immt_ENSMUSG00000052337	0.102388	1	0.091815
18185	Lamp5	Impa1_ENSMUSG00000027531	0.00181777	1	0.235396
18188	Lamp5	Impad1_ENSMUSG00000066324	0.220923	1	0.0425087
18232	Lamp5	Insig2_ENSMUSG00000003721	1.7563e-05	0.0569919	0.357427
18258	Lamp5	Ip6k1_ENSMUSG00000032594	0.438071	1	0.0108995
18327	Lamp5	Isca1_ENSMUSG00000044792	0.382095	1	0.0168151
18328	Lamp5	Isca2_ENSMUSG00000021241	0.0179144	1	0.0920403
18343	Lamp5	Ist1_ENSMUSG00000031729	0.131498	1	0.0934375
18348	Lamp5	Itfg1_ENSMUSG00000031703	2.24288e-06	0.00727814	0.265719
18389	Lamp5	Itm2b_ENSMUSG00000022108	4.82102e-40	1.56442e-36	0.396218
18390	Lamp5	Itm2c_ENSMUSG00000026223	5.86045e-09	1.90172e-05	0.292339
18391	Lamp5	Itpa_ENSMUSG00000074797	1.46202e-06	0.00474427	0.37682
18396	Lamp5	Itpr1_ENSMUSG00000030102	1.18587e-41	3.84814e-38	1.03479
18419	Lamp5	Jagn1_ENSMUSG00000051256	0.00221818	1	0.24006
18420	Lamp5	Jak1_ENSMUSG00000028530	0.399139	1	0.01896
18423	Lamp5	Jakmip1_ENSMUSG00000063646	0.00484901	1	0.226581
18434	Lamp5	Jdp2_ENSMUSG00000034271	8.61088e-06	0.0279423	0.357512
18441	Lamp5	Jmjd8_ENSMUSG00000025736	0.000520735	1	0.263589
18448	Lamp5	Jph4_ENSMUSG00000022208	1.22795e-09	3.98468e-06	0.372251
18455	Lamp5	Jtb_ENSMUSG00000027937	6.33604e-13	2.05604e-09	0.464696
18463	Lamp5	Kalrn_ENSMUSG00000061751	2.23681e-24	7.25843e-21	0.804643
18475	Lamp5	Kars_ENSMUSG00000031948	0.00448001	1	0.224901
18496	Lamp5	Kbtbd4_ENSMUSG00000005505	0.0249062	1	0.143474
18514	Lamp5	Kcnb1_ENSMUSG00000050556	0.000704742	1	0.212885
18540	Lamp5	Kcnh7_ENSMUSG00000059742	4.40698e-42	1.43006e-38	1.0537
18542	Lamp5	Kcnip1_ENSMUSG00000053519	0.0459142	1	0.139105
18583	Lamp5	Kcnn2_ENSMUSG00000054477	3.77113e-123	1.22373e-119	2.05516
18606	Lamp5	Kctd13_ENSMUSG00000030685	0.000177463	0.575868	0.24577
18609	Lamp5	Kctd16_ENSMUSG00000051401	6.00613e-86	1.94899e-82	1.82693
18620	Lamp5	Kctd6_ENSMUSG00000021752	8.1717e-208	2.65172e-204	2.46025
18640	Lamp5	Kdm5a_ENSMUSG00000030180	0.00747691	1	0.160128
18661	Lamp5	Khdrbs3_ENSMUSG00000022332	2.70583e-32	8.78042e-29	0.804882
18665	Lamp5	Kidins220_ENSMUSG00000036333	1.6726e-67	5.42759e-64	1.39087
18678	Lamp5	Kif1a_ENSMUSG00000014602	0.411366	1	0.0111653
18679	Lamp5	Kif1b_ENSMUSG00000063077	0.0034822	1	0.116023
18680	Lamp5	Kif1bp_ENSMUSG00000036955	0.163779	1	0.0736185
18702	Lamp5	Kif5c_ENSMUSG00000026764	1.6632e-36	5.39708e-33	0.511783
18706	Lamp5	Kifap3_ENSMUSG00000026585	0.0759084	1	0.0499498
18708	Lamp5	Kifc2_ENSMUSG00000004187	0.000496921	1	0.275642
18721	Lamp5	Kit_ENSMUSG00000005672	1.56271e-127	5.07101e-124	3.02364
18746	Lamp5	Klf9_ENSMUSG00000033863	2.04268e-14	6.6285e-11	0.574441
18750	Lamp5	Klhdc3_ENSMUSG00000063576	0.000503131	1	0.244042
18769	Lamp5	Klhl24_ENSMUSG00000062901	0.00691403	1	0.18425
18778	Lamp5	Klhl33_ENSMUSG00000090799	2.26803e-33	7.35977e-30	1.03114
18790	Lamp5	Klhl7_ENSMUSG00000028986	0.00202837	1	0.253824
18850	Lamp5	Kmt2d_ENSMUSG00000048154	0.0152763	1	0.0772445
18851	Lamp5	Kmt2e_ENSMUSG00000029004	0.000344417	1	0.2144
18863	Lamp5	Kpna1_ENSMUSG00000022905	1.84545e-06	0.00598849	0.335918
18866	Lamp5	Kpna4_ENSMUSG00000027782	4.35801e-10	1.41417e-06	0.468882
18872	Lamp5	Kras_ENSMUSG00000030265	0.123474	1	0.0729844
18878	Lamp5	Krit1_ENSMUSG00000000600	3.15107e-09	1.02252e-05	0.317657
18880	Lamp5	Krt10_ENSMUSG00000019761	1.71163e-05	0.0555424	0.297806
18889	Lamp5	Krt1_ENSMUSG00000046834	2.45143e-64	7.95488e-61	1.31943
18990	Lamp5	Krtcap2_ENSMUSG00000042747	0.259527	1	0.0272779
19030	Lamp5	Lamp1_ENSMUSG00000031447	1.85548e-17	6.02102e-14	0.508261
19033	Lamp5	Lamp5_ENSMUSG00000027270	1.30999e-213	4.25092e-210	6.53473
19034	Lamp5	Lamtor1_ENSMUSG00000030842	0.000134429	0.436223	0.193894
19036	Lamp5	Lamtor3_ENSMUSG00000091512	0.0241002	1	0.126683
19039	Lamp5	Lancl1_ENSMUSG00000026000	0.000606994	1	0.126565
19044	Lamp5	Laptm4a_ENSMUSG00000020585	0.0672449	1	0.0818613
19049	Lamp5	Larp1_ENSMUSG00000037331	0.267863	1	0.0379753
19099	Lamp5	Lcmt1_ENSMUSG00000030763	5.87473e-05	0.190635	0.276511
19121	Lamp5	Ldha_ENSMUSG00000063229	1.49356e-42	4.84661e-39	0.843851
19151	Lamp5	Leprotl1_ENSMUSG00000031513	3.27629e-09	1.06316e-05	0.490705
19152	Lamp5	Letm1_ENSMUSG00000005299	0.208714	1	0.0699321
19167	Lamp5	Lgi1_ENSMUSG00000067242	3.47491e-75	1.12761e-71	1.18653
19168	Lamp5	Lgi2_ENSMUSG00000039252	3.38635e-07	0.00109887	0.341176
19173	Lamp5	Lgr5_ENSMUSG00000020140	4.75099e-25	1.5417e-21	0.518654
19194	Lamp5	Lias_ENSMUSG00000029199	0.000582139	1	0.275235
19216	Lamp5	Lin37_ENSMUSG00000036845	9.14267e-12	2.9668e-08	0.540153
19220	Lamp5	Lin7b_ENSMUSG00000003872	0.00657803	1	0.201369
19230	Lamp5	Lipe_ENSMUSG00000003123	0.00013386	0.434375	0.157482
19256	Lamp5	Lman2l_ENSMUSG00000001143	2.95583e-13	9.59168e-10	0.597812
19259	Lamp5	Lmbrd1_ENSMUSG00000073725	5.56444e-21	1.80566e-17	0.582876
19260	Lamp5	Lmbrd2_ENSMUSG00000039704	4.46952e-07	0.00145036	0.416578
19271	Lamp5	Lmo2_ENSMUSG00000032698	7.91238e-118	2.56757e-114	2.3725
19286	Lamp5	Lnpep_ENSMUSG00000023845	0.360225	1	0.0237934
19294	Lamp5	Lonrf2_ENSMUSG00000048814	0.267935	1	0.0328951
19347	Lamp5	Lrp11_ENSMUSG00000019796	0.110281	1	0.106433
19349	Lamp5	Lrp1_ENSMUSG00000040249	0.222749	1	0.0601832
19360	Lamp5	Lrpap1_ENSMUSG00000029103	0.271716	1	0.0258414
19408	Lamp5	Lrrc58_ENSMUSG00000034158	0.00100834	1	0.173611
19428	Lamp5	Lrrc8d_ENSMUSG00000046079	0.188555	1	0.0609344
19434	Lamp5	Lrrfip1_ENSMUSG00000026305	0.0129462	1	0.178737
19448	Lamp5	Lrrtm3_ENSMUSG00000042846	5.82624e-12	1.89061e-08	0.611639
19458	Lamp5	Lsm12_ENSMUSG00000020922	0.287162	1	0.0524083
19461	Lamp5	Lsm1_ENSMUSG00000037296	0.0806794	1	0.0895917
19463	Lamp5	Lsm3_ENSMUSG00000034192	6.39749e-20	2.07599e-16	0.624249
19465	Lamp5	Lsm5_ENSMUSG00000091625	0.000504716	1	0.256484
19466	Lamp5	Lsm6_ENSMUSG00000031683	0.000380366	1	0.1805
19467	Lamp5	Lsm7_ENSMUSG00000035215	5.54206e-05	0.17984	0.114659
19468	Lamp5	Lsm8_ENSMUSG00000044155	0.000734429	1	0.251225
19490	Lamp5	Luc7l2_ENSMUSG00000029823	0.0615809	1	0.0962836
19491	Lamp5	Luc7l3_ENSMUSG00000020863	3.4663e-18	1.12481e-14	0.322296
19492	Lamp5	Luc7l_ENSMUSG00000024188	0.305599	1	0.0374201
19514	Lamp5	Ly6h_ENSMUSG00000022577	0.000940659	1	0.0896485
19539	Lamp5	Lyrm1_ENSMUSG00000030922	4.87786e-06	0.0158287	0.484815
19540	Lamp5	Lyrm2_ENSMUSG00000045854	1.64398e-15	5.33472e-12	0.63546
19558	Lamp5	Lztfl1_ENSMUSG00000025245	9.05872e-11	2.93955e-07	0.468475
19574	Lamp5	Macrod2_ENSMUSG00000068205	0.418954	1	0.0149398
19585	Lamp5	Maf1_ENSMUSG00000022553	5.17258e-05	0.16785	0.284636
19586	Lamp5	Maf_ENSMUSG00000055435	1.59566e-17	5.17791e-14	0.46729
19608	Lamp5	Maged1_ENSMUSG00000025151	3.42755e-13	1.11224e-09	0.299691
19614	Lamp5	Magi1_ENSMUSG00000045095	8.14088e-08	0.000264172	0.309909
19618	Lamp5	Magoh_ENSMUSG00000028609	0.000104198	0.338121	0.243834
19621	Lamp5	Maip1_ENSMUSG00000025971	0.335198	1	0.0280931
19625	Lamp5	Mal2_ENSMUSG00000024479	2.15435e-26	6.99086e-23	0.859164
19639	Lamp5	Man1a2_ENSMUSG00000008763	1.27398e-22	4.13408e-19	0.776572
19653	Lamp5	Manf_ENSMUSG00000032575	1.03136e-10	3.34678e-07	0.35563
19660	Lamp5	Map1a_ENSMUSG00000027254	3.86254e-15	1.25339e-11	0.511378
19663	Lamp5	Map1lc3b_ENSMUSG00000031812	0.00198185	1	0.087966
19666	Lamp5	Map2k1_ENSMUSG00000004936	3.51985e-46	1.14219e-42	1.31197
19670	Lamp5	Map2k4_ENSMUSG00000033352	0.0733474	1	0.107702
19705	Lamp5	Map9_ENSMUSG00000033900	0.0485859	1	0.133779
19706	Lamp5	Mapk10_ENSMUSG00000046709	2.18755e-10	7.0986e-07	0.3646
19712	Lamp5	Mapk1_ENSMUSG00000063358	0.0929954	1	0.0591013
19715	Lamp5	Mapk3_ENSMUSG00000063065	4.16308e-57	1.35092e-53	1.41219
19719	Lamp5	Mapk8_ENSMUSG00000021936	1.47146e-05	0.047749	0.312335
19723	Lamp5	Mapk9_ENSMUSG00000020366	1.34449e-06	0.00436287	0.346761
19729	Lamp5	Mapre1_ENSMUSG00000027479	0.0154588	1	0.18396
19730	Lamp5	Mapre2_ENSMUSG00000024277	0.00348041	1	0.163669
19738	Lamp5	March2_ENSMUSG00000079557	9.56378e-05	0.310345	0.333214
19741	Lamp5	March5_ENSMUSG00000023307	0.0991189	1	0.108821
19742	Lamp5	March6_ENSMUSG00000039100	0.0459142	1	0.105308
19747	Lamp5	Marcksl1_ENSMUSG00000047945	5.89835e-84	1.91402e-80	1.58623
19752	Lamp5	Mark3_ENSMUSG00000007411	0.085697	1	0.108779
19755	Lamp5	Mars_ENSMUSG00000040354	0.00377494	1	0.215111
19769	Lamp5	Mat2b_ENSMUSG00000042032	3.49689e-40	1.13474e-36	0.770239
19770	Lamp5	Matk_ENSMUSG00000004933	0.31436	1	0.0347639
19775	Lamp5	Matr3_ENSMUSG00000037236	1.24911e-06	0.00405336	0.187776
19795	Lamp5	Mblac2_ENSMUSG00000051098	0.14305	1	0.0871225
19797	Lamp5	Mbnl2_ENSMUSG00000022139	0.000851753	1	0.19756
19822	Lamp5	Mcfd2_ENSMUSG00000024150	2.07419e-07	0.000673076	0.457798
19838	Lamp5	Mcoln1_ENSMUSG00000004567	4.30262e-05	0.13962	0.298971
19852	Lamp5	Mcts1_ENSMUSG00000000355	8.7764e-06	0.0284794	0.198874
19875	Lamp5	Mea1_ENSMUSG00000002768	0.214339	1	0.0305543
19876	Lamp5	Meaf6_ENSMUSG00000028863	0.00199758	1	0.176506
19881	Lamp5	Med10_ENSMUSG00000021598	1.55124e-32	5.03377e-29	0.868445
19886	Lamp5	Med13l_ENSMUSG00000018076	1.51495e-20	4.91603e-17	0.530814
19892	Lamp5	Med19_ENSMUSG00000027080	0.00100463	1	0.202429
19893	Lamp5	Med1_ENSMUSG00000018160	0.162289	1	0.065527
19895	Lamp5	Med21_ENSMUSG00000030291	0.169013	1	0.0585507
19899	Lamp5	Med25_ENSMUSG00000002968	0.16849	1	0.0722313
19902	Lamp5	Med28_ENSMUSG00000015804	3.15799e-07	0.00102477	0.179579
19910	Lamp5	Med9_ENSMUSG00000061650	1.32976e-07	0.000431508	0.388882
19913	Lamp5	Mef2a_ENSMUSG00000030557	1.7438e-13	5.65862e-10	0.478801
19915	Lamp5	Mef2c_ENSMUSG00000005583	4.25847e-14	1.38187e-10	0.374806
19951	Lamp5	Metap2_ENSMUSG00000036112	0.403282	1	0.0142162
19967	Lamp5	Mettl23_ENSMUSG00000090266	5.72092e-13	1.85644e-09	0.687462
19973	Lamp5	Mettl3_ENSMUSG00000022160	0.297189	1	0.0395787
19977	Lamp5	Mettl6_ENSMUSG00000021891	0.00711182	1	0.214405
19983	Lamp5	Mettl9_ENSMUSG00000030876	0.0100695	1	0.193898
19989	Lamp5	Mfap1b_ENSMUSG00000048222	0.00186455	1	0.179479
20013	Lamp5	Mfsd4a_ENSMUSG00000059149	3.05506e-32	9.91368e-29	1.11563
20038	Lamp5	Mgea5_ENSMUSG00000025220	0.00186422	1	0.211172
20040	Lamp5	Mgll_ENSMUSG00000033174	2.56735e-44	8.33105e-41	1.0275
20044	Lamp5	Mgrn1_ENSMUSG00000022517	0.0294431	1	0.155754
20047	Lamp5	Mgst3_ENSMUSG00000026688	0.134604	1	0.0544315
20049	Lamp5	Mia2_ENSMUSG00000021000	0.440005	1	0.0128003
20053	Lamp5	Mib1_ENSMUSG00000024294	0.0192004	1	0.164694
20056	Lamp5	Mical2_ENSMUSG00000038244	5.8432e-06	0.0189612	0.405243
20063	Lamp5	Micu3_ENSMUSG00000039478	9.05859e-13	2.93951e-09	0.3384
20070	Lamp5	Mien1_ENSMUSG00000002580	0.168998	1	0.0422149
20075	Lamp5	Mif_ENSMUSG00000033307	0.139593	1	0.0305501
20083	Lamp5	Mindy2_ENSMUSG00000042444	8.10239e-40	2.62922e-36	1.0058
20097	Lamp5	Mir124a-1hg_ENSMUSG00000097545	1.87931e-22	6.09835e-19	0.542659
20114	Lamp5	Mkks_ENSMUSG00000027274	0.000327124	1	0.30855
20116	Lamp5	Mkl2_ENSMUSG00000009569	1.77313e-13	5.7538e-10	0.464984
20117	Lamp5	Mkln1_ENSMUSG00000025609	0.000358174	1	0.305883
20131	Lamp5	Mlf2_ENSMUSG00000030120	0.357551	1	0.0147388
20137	Lamp5	Mllt11_ENSMUSG00000053192	9.68813e-11	3.1438e-07	0.228279
20150	Lamp5	Mmadhc_ENSMUSG00000026766	0.00101433	1	0.278864
20164	Lamp5	Mmp17_ENSMUSG00000029436	1.39553e-156	4.52849e-153	2.51558
20183	Lamp5	Mn1_ENSMUSG00000070576	2.93534e-07	0.000952519	0.240177
20216	Lamp5	Morf4l1_ENSMUSG00000062270	1.58205e-19	5.13376e-16	0.233022
20217	Lamp5	Morf4l2_ENSMUSG00000031422	0.0857478	1	0.0432438
20234	Lamp5	Mpdu1_ENSMUSG00000018761	0.219133	1	0.0680864
20240	Lamp5	Mphosph8_ENSMUSG00000079184	0.0632237	1	0.0738634
20258	Lamp5	Mprip_ENSMUSG00000005417	0.187874	1	0.0621949
20262	Lamp5	Mpv17_ENSMUSG00000107283	0.00125786	1	0.189095
20264	Lamp5	Mpv17l_ENSMUSG00000022679	2.19967e-07	0.000713794	0.427008
20316	Lamp5	Mrpl10_ENSMUSG00000001445	0.000995014	1	0.266428
20317	Lamp5	Mrpl11_ENSMUSG00000024902	0.0103182	1	0.108865
20318	Lamp5	Mrpl12_ENSMUSG00000039640	0.337489	1	0.0197498
20319	Lamp5	Mrpl13_ENSMUSG00000022370	2.75082e-06	0.00892642	0.196674
20320	Lamp5	Mrpl14_ENSMUSG00000023939	0.280683	1	0.0329081
20323	Lamp5	Mrpl17_ENSMUSG00000030879	3.46227e-06	0.0112351	0.328806
20329	Lamp5	Mrpl22_ENSMUSG00000020514	0.000134517	0.436508	0.268314
20331	Lamp5	Mrpl24_ENSMUSG00000019710	4.16866e-08	0.000135273	0.408373
20332	Lamp5	Mrpl27_ENSMUSG00000024414	0.0444796	1	0.0589062
20333	Lamp5	Mrpl28_ENSMUSG00000024181	0.115993	1	0.0691978
20335	Lamp5	Mrpl30_ENSMUSG00000026087	0.101617	1	0.0551496
20336	Lamp5	Mrpl32_ENSMUSG00000015672	0.192663	1	0.0606137
20339	Lamp5	Mrpl35_ENSMUSG00000052962	4.98831e-06	0.0161871	0.309876
20340	Lamp5	Mrpl36_ENSMUSG00000021607	0.192192	1	0.0622032
20343	Lamp5	Mrpl39_ENSMUSG00000022889	1.74894e-17	5.67531e-14	0.589309
20345	Lamp5	Mrpl40_ENSMUSG00000022706	0.418735	1	0.0151301
20350	Lamp5	Mrpl45_ENSMUSG00000018882	0.00805153	1	0.180398
20354	Lamp5	Mrpl49_ENSMUSG00000007338	0.00843874	1	0.200871
20356	Lamp5	Mrpl50_ENSMUSG00000044018	9.62571e-05	0.312354	0.29766
20358	Lamp5	Mrpl52_ENSMUSG00000010406	0.000246236	0.799036	0.1717
20359	Lamp5	Mrpl53_ENSMUSG00000030037	0.291232	1	0.0262009
20361	Lamp5	Mrpl55_ENSMUSG00000036860	0.339121	1	0.0251526
20362	Lamp5	Mrpl57_ENSMUSG00000021967	0.0714809	1	0.089955
20366	Lamp5	Mrps11_ENSMUSG00000030611	0.243499	1	0.0475403
20367	Lamp5	Mrps12_ENSMUSG00000045948	0.0970705	1	0.0527099
20369	Lamp5	Mrps15_ENSMUSG00000028861	0.361407	1	0.0237327
20371	Lamp5	Mrps17_ENSMUSG00000034211	6.13554e-10	1.99098e-06	0.331867
20372	Lamp5	Mrps18a_ENSMUSG00000023967	0.254567	1	0.0305312
20373	Lamp5	Mrps18b_ENSMUSG00000024436	0.0191791	1	0.182941
20374	Lamp5	Mrps18c_ENSMUSG00000016833	1.19128e-09	3.86572e-06	0.288717
20379	Lamp5	Mrps25_ENSMUSG00000014551	0.0104104	1	0.149474
20380	Lamp5	Mrps26_ENSMUSG00000037740	0.186562	1	0.0514601
20386	Lamp5	Mrps33_ENSMUSG00000029918	0.0587634	1	0.0451608
20387	Lamp5	Mrps34_ENSMUSG00000038880	0.190737	1	0.0508067
20392	Lamp5	Mrps7_ENSMUSG00000046756	0.0271718	1	0.128368
20396	Lamp5	Mrto4_ENSMUSG00000028741	4.15622e-10	1.34869e-06	0.449404
20420	Lamp5	Msantd4_ENSMUSG00000041124	0.171733	1	0.0801755
20429	Lamp5	Msi2_ENSMUSG00000069769	0.141253	1	0.0633331
20437	Lamp5	Msmo1_ENSMUSG00000031604	0.365494	1	0.0329382
20464	Lamp5	Mtch2_ENSMUSG00000027282	0.0399055	1	0.0983617
20471	Lamp5	Mterf3_ENSMUSG00000021519	3.6913e-05	0.119783	0.260282
20476	Lamp5	Mtfp1_ENSMUSG00000004748	2.85103e-20	9.25161e-17	0.552173
20490	Lamp5	Mtif2_ENSMUSG00000020459	0.0366175	1	0.1529
20509	Lamp5	Mtpn_ENSMUSG00000029840	1.32132e-11	4.28767e-08	0.433427
20521	Lamp5	Mtx2_ENSMUSG00000027099	1.66867e-06	0.00541483	0.24711
20602	Lamp5	Mydgf_ENSMUSG00000019579	0.000274832	0.89183	0.202351
20603	Lamp5	Myef2_ENSMUSG00000027201	0.0771531	1	0.0964985
20624	Lamp5	Myl12b_ENSMUSG00000034868	8.48255e-16	2.75259e-12	0.194666
20686	Lamp5	Mysm1_ENSMUSG00000062627	0.00668883	1	0.210156
20692	Lamp5	Mzt1_ENSMUSG00000033186	0.086667	1	0.0789621
20693	Lamp5	Mzt2_ENSMUSG00000022671	1.23511e-17	4.00792e-14	0.631996
20697	Lamp5	N4bp2l2_ENSMUSG00000029655	0.00149718	1	0.200153
20700	Lamp5	Naa10_ENSMUSG00000031388	0.0127074	1	0.176645
20702	Lamp5	Naa15_ENSMUSG00000063273	0.120336	1	0.0977491
20719	Lamp5	Nabp2_ENSMUSG00000025374	0.00428471	1	0.151124
20720	Lamp5	Naca_ENSMUSG00000061315	1.88751e-05	0.0612498	0.088236
20727	Lamp5	Nae1_ENSMUSG00000031878	0.160182	1	0.0737224
20730	Lamp5	Nagk_ENSMUSG00000034744	0.00110952	1	0.1959
20739	Lamp5	Nalcn_ENSMUSG00000000197	4.9478e-18	1.60556e-14	0.624001
20748	Lamp5	Nap1l2_ENSMUSG00000082229	0.0773884	1	0.0914131
20752	Lamp5	Napa_ENSMUSG00000006024	8.07987e-05	0.262192	0.130611
20753	Lamp5	Napb_ENSMUSG00000027438	0.00135077	1	0.143993
20762	Lamp5	Nasp_ENSMUSG00000028693	1.06997e-07	0.000347205	0.45959
20764	Lamp5	Nat14_ENSMUSG00000035285	2.29325e-06	0.00744159	0.345816
20781	Lamp5	Nav2_ENSMUSG00000052512	6.66587e-14	2.16308e-10	0.566516
20782	Lamp5	Nav3_ENSMUSG00000020181	4.00545e-57	1.29977e-53	1.01741
20786	Lamp5	Nbdy_ENSMUSG00000086316	0.335486	1	0.0231054
20793	Lamp5	Ncald_ENSMUSG00000051359	4.08627e-16	1.326e-12	0.48912
20796	Lamp5	Ncan_ENSMUSG00000002341	1.54733e-13	5.02107e-10	0.354293
20804	Lamp5	Ncbp2_ENSMUSG00000022774	0.0358885	1	0.150995
20807	Lamp5	Ncdn_ENSMUSG00000028833	2.28278e-24	7.40763e-21	0.579946
20814	Lamp5	Nckap1_ENSMUSG00000027002	0.0838877	1	0.0927028
20820	Lamp5	Ncl_ENSMUSG00000026234	3.12476e-06	0.0101398	0.134754
20823	Lamp5	Ncoa1_ENSMUSG00000020647	0.00124546	1	0.203281
20829	Lamp5	Ncoa7_ENSMUSG00000039697	0.0571046	1	0.099931
20830	Lamp5	Ncor1_ENSMUSG00000018501	2.37753e-06	0.00771509	0.189745
20838	Lamp5	Ndel1_ENSMUSG00000018736	0.460185	1	0.00872202
20839	Lamp5	Ndfip1_ENSMUSG00000024425	0.36817	1	0.0118941
20847	Lamp5	Ndrg3_ENSMUSG00000027634	3.06538e-20	9.94715e-17	0.44918
20848	Lamp5	Ndrg4_ENSMUSG00000036564	0.0823789	1	0.0471827
20857	Lamp5	Ndufa1_ENSMUSG00000016427	0.107236	1	0.0351992
20860	Lamp5	Ndufa4_ENSMUSG00000029632	0.00428223	1	0.0757975
20866	Lamp5	Ndufa9_ENSMUSG00000000399	0.173595	1	0.0359172
20870	Lamp5	Ndufaf3_ENSMUSG00000070283	0.371348	1	0.0188864
20871	Lamp5	Ndufaf4_ENSMUSG00000028261	0.00583631	1	0.172595
20872	Lamp5	Ndufaf5_ENSMUSG00000027384	0.220744	1	0.0551404
20874	Lamp5	Ndufaf7_ENSMUSG00000024082	1.313e-07	0.00042607	0.343645
20875	Lamp5	Ndufaf8_ENSMUSG00000078572	3.00028e-07	0.000973589	0.371724
20902	Lamp5	Necab1_ENSMUSG00000040536	9.20338e-82	2.9865e-78	2.11326
20912	Lamp5	Nedd4_ENSMUSG00000032216	3.38913e-05	0.109977	0.19991
20941	Lamp5	Nemf_ENSMUSG00000020982	0.00219136	1	0.139911
20985	Lamp5	Nfia_ENSMUSG00000028565	1.27527e-47	4.13826e-44	0.985331
20986	Lamp5	Nfib_ENSMUSG00000008575	1.22903e-278	3.9882e-275	2.75846
20989	Lamp5	Nfix_ENSMUSG00000001911	9.44858e-276	3.06606e-272	3.15763
21001	Lamp5	Nfx1_ENSMUSG00000028423	0.00143908	1	0.196595
21009	Lamp5	Ngf_ENSMUSG00000027859	1.30164e-114	4.22384e-111	2.73634
21013	Lamp5	Ngrn_ENSMUSG00000047084	3.50962e-05	0.113887	0.339954
21021	Lamp5	Nhp2_ENSMUSG00000001056	0.000119781	0.38869	0.317162
21025	Lamp5	Nicn1_ENSMUSG00000032606	7.72086e-15	2.50542e-11	0.484025
21028	Lamp5	Nif3l1_ENSMUSG00000026036	0.0293551	1	0.17326
21035	Lamp5	Nip7_ENSMUSG00000031917	1.75734e-07	0.000570257	0.3598
21039	Lamp5	Nipal2_ENSMUSG00000038879	0.310087	1	0.0295068
21047	Lamp5	Nisch_ENSMUSG00000021910	0.00298205	1	0.152422
21059	Lamp5	Nkiras1_ENSMUSG00000021772	0.0853067	1	0.0476234
21082	Lamp5	Nlgn3_ENSMUSG00000031302	0.0789326	1	0.0965074
21108	Lamp5	Nmd3_ENSMUSG00000027787	0.0121884	1	0.227354
21110	Lamp5	Nme2_ENSMUSG00000020857	6.77326e-08	0.000219792	0.238084
21120	Lamp5	Nmnat2_ENSMUSG00000042751	1.20475e-44	3.90942e-41	0.660802
21127	Lamp5	Nmt2_ENSMUSG00000026643	5.02283e-39	1.62991e-35	0.666573
21135	Lamp5	Noa1_ENSMUSG00000036285	0.31011	1	0.0371791
21141	Lamp5	Noct_ENSMUSG00000023087	0.284658	1	0.0288527
21153	Lamp5	Nol7_ENSMUSG00000063200	0.00514981	1	0.104887
21159	Lamp5	Nono_ENSMUSG00000031311	0.00426959	1	0.199329
21162	Lamp5	Nop16_ENSMUSG00000025869	4.47674e-08	0.00014527	0.429523
21205	Lamp5	Npffr1_ENSMUSG00000020090	0.477718	1	0.00215459
21230	Lamp5	Nptn_ENSMUSG00000032336	5.1602e-08	0.000167449	0.154625
21241	Lamp5	Npy_ENSMUSG00000029819	2.7632e-147	8.96658e-144	5.47719
21259	Lamp5	Nr2f1_ENSMUSG00000069171	2.36828e-25	7.68506e-22	0.873196
21277	Lamp5	Nrbp1_ENSMUSG00000029148	0.0647148	1	0.134656
21280	Lamp5	Nrd1_ENSMUSG00000053510	0.00626765	1	0.194062
21289	Lamp5	Nrgn_ENSMUSG00000053310	1.51071e-142	4.90225e-139	2.6739
21292	Lamp5	Nrip3_ENSMUSG00000034825	0.00328436	1	0.24371
21302	Lamp5	Nrsn1_ENSMUSG00000048978	0.000435051	1	0.225767
21303	Lamp5	Nrsn2_ENSMUSG00000059361	0.128146	1	0.109347
21309	Lamp5	Nsd1_ENSMUSG00000021488	0.223475	1	0.0490533
21313	Lamp5	Nsf_ENSMUSG00000034187	4.14023e-07	0.0013435	0.178391
21316	Lamp5	Nsg2_ENSMUSG00000020297	4.0261e-34	1.30647e-30	0.481459
21335	Lamp5	Nt5c3b_ENSMUSG00000017176	4.59564e-16	1.49129e-12	0.641718
21336	Lamp5	Nt5c_ENSMUSG00000020736	0.0221309	1	0.175335
21341	Lamp5	Nt5m_ENSMUSG00000032615	0.297626	1	0.0432018
21355	Lamp5	Ntrk2_ENSMUSG00000055254	1.10996e-05	0.0360181	0.231827
21362	Lamp5	Nub1_ENSMUSG00000028954	0.239058	1	0.0552225
21368	Lamp5	Nucks1_ENSMUSG00000026434	8.20637e-09	2.66297e-05	0.201552
21381	Lamp5	Nudt16l1_ENSMUSG00000022516	8.42534e-11	2.73402e-07	0.510464
21384	Lamp5	Nudt19_ENSMUSG00000034875	0.0251161	1	0.140819
21386	Lamp5	Nudt21_ENSMUSG00000031754	0.000771652	1	0.25096
21389	Lamp5	Nudt3_ENSMUSG00000024213	0.00430632	1	0.16012
21391	Lamp5	Nudt5_ENSMUSG00000025817	0.00969287	1	0.206824
21396	Lamp5	Nudt9_ENSMUSG00000029310	0.436309	1	0.0131956
21431	Lamp5	Nutf2-ps1_ENSMUSG00000071497	3.12765e-05	0.101492	0.221396
21432	Lamp5	Nutf2_ENSMUSG00000008450	7.26888e-10	2.35875e-06	0.366702
21435	Lamp5	Nvl_ENSMUSG00000026516	0.0138556	1	0.149651
21438	Lamp5	Nxf1_ENSMUSG00000010097	0.00491101	1	0.149662
21456	Lamp5	Nyap2_ENSMUSG00000054976	4.37073e-114	1.4183e-110	2.1613
21495	Lamp5	Ociad1_ENSMUSG00000029152	0.123909	1	0.0431252
21496	Lamp5	Ociad2_ENSMUSG00000029153	5.32071e-22	1.72657e-18	0.898113
21520	Lamp5	Ogfrl1_ENSMUSG00000026158	3.45584e-93	1.12142e-89	1.69963
21527	Lamp5	Ola1_ENSMUSG00000027108	2.81018e-06	0.00911904	0.28766
21529	Lamp5	Olfm1_ENSMUSG00000026833	1.35164e-109	4.38607e-106	0.759088
21627	Lamp5	Olfr1116_ENSMUSG00000070855	0.461898	1	0.00237559
21802	Lamp5	Olfr1307_ENSMUSG00000094747	0.165551	1	0.0303127
21996	Lamp5	Olfr161_ENSMUSG00000051003	0.340993	1	0.0117653
22371	Lamp5	Olfr639_ENSMUSG00000066263	0.442047	1	0.005745
22599	Lamp5	Olfr907_ENSMUSG00000094810	0.000143366	0.465221	0.132309
22679	Lamp5	Omg_ENSMUSG00000049612	7.91269e-12	2.56767e-08	0.40866
22717	Lamp5	Orc3_ENSMUSG00000040044	0.000166719	0.541003	0.329761
22718	Lamp5	Orc4_ENSMUSG00000026761	0.0157428	1	0.191337
22720	Lamp5	Orc6_ENSMUSG00000031697	1.62498e-23	5.27305e-20	0.824913
22727	Lamp5	Os9_ENSMUSG00000040462	1.13274e-06	0.00367575	0.376372
22738	Lamp5	Osbpl8_ENSMUSG00000020189	1.18123e-54	3.8331e-51	0.922119
22743	Lamp5	Osgep_ENSMUSG00000006289	1.57554e-35	5.11264e-32	1.12613
22752	Lamp5	Ostc_ENSMUSG00000041084	0.0175705	1	0.109426
22776	Lamp5	Otud6b_ENSMUSG00000040550	1.24176e-06	0.00402951	0.398864
22790	Lamp5	Oxct1_ENSMUSG00000022186	2.32798e-12	7.55429e-09	0.315241
22825	Lamp5	P4htm_ENSMUSG00000006675	0.230866	1	0.0633256
22849	Lamp5	Pafah1b2_ENSMUSG00000003131	2.59548e-05	0.0842232	0.264022
22857	Lamp5	Paip1_ENSMUSG00000025451	0.246174	1	0.0553967
22859	Lamp5	Paip2b_ENSMUSG00000045896	0.00784008	1	0.198303
22860	Lamp5	Pak1_ENSMUSG00000030774	0.000924686	1	0.214421
22861	Lamp5	Pak1ip1_ENSMUSG00000038683	0.00585941	1	0.200573
22862	Lamp5	Pak2_ENSMUSG00000022781	0.000522681	1	0.161893
22875	Lamp5	Pam16_ENSMUSG00000014301	5.89688e-07	0.00191354	0.289105
22894	Lamp5	Papola_ENSMUSG00000021111	7.52874e-05	0.244308	0.221493
22920	Lamp5	Parm1_ENSMUSG00000034981	4.60126e-125	1.49311e-121	2.11674
22963	Lamp5	Paxx_ENSMUSG00000047617	8.83645e-23	2.86743e-19	0.773545
22978	Lamp5	Pcbp1_ENSMUSG00000051695	0.203621	1	0.0355646
22979	Lamp5	Pcbp2_ENSMUSG00000056851	0.0023047	1	0.181374
22980	Lamp5	Pcbp3_ENSMUSG00000001120	7.94326e-53	2.57759e-49	1.34679
23070	Lamp5	Pcmtd2_ENSMUSG00000027589	0.000797552	1	0.262768
23072	Lamp5	Pcna_ENSMUSG00000027342	3.57116e-07	0.00115884	0.389648
23073	Lamp5	Pcnp_ENSMUSG00000071533	0.0408348	1	0.0797285
23083	Lamp5	Pcp4l1_ENSMUSG00000038370	0.222718	1	0.0683585
23085	Lamp5	Pcsk1n_ENSMUSG00000039278	2.59801e-10	8.43053e-07	0.20295
23086	Lamp5	Pcsk2_ENSMUSG00000027419	2.20769e-05	0.0716396	0.270202
23100	Lamp5	Pcyt2_ENSMUSG00000025137	0.011071	1	0.183511
23109	Lamp5	Pdcd4_ENSMUSG00000024975	0.0120935	1	0.121562
23111	Lamp5	Pdcd6_ENSMUSG00000021576	1.28898e-05	0.0418273	0.239322
23115	Lamp5	Pdcl3_ENSMUSG00000026078	1.44134e-07	0.000467714	0.429423
23135	Lamp5	Pde6d_ENSMUSG00000026239	3.27734e-18	1.0635e-14	0.539624
23151	Lamp5	Pdha1_ENSMUSG00000031299	0.000735165	1	0.250812
23153	Lamp5	Pdhb_ENSMUSG00000021748	1.84042e-24	5.97215e-21	0.477702
23154	Lamp5	Pdhx_ENSMUSG00000010914	0.00218089	1	0.247749
23183	Lamp5	Pdxdc1_ENSMUSG00000022680	0.304349	1	0.0436262
23185	Lamp5	Pdxp_ENSMUSG00000116165	3.01795e-10	9.79326e-07	0.374342
23187	Lamp5	Pdzd11_ENSMUSG00000015668	2.38424e-06	0.00773687	0.342354
23203	Lamp5	Pebp1_ENSMUSG00000032959	2.33673e-39	7.5827e-36	0.309362
23225	Lamp5	Pet100_ENSMUSG00000087687	2.90798e-05	0.094364	0.17636
23233	Lamp5	Pex13_ENSMUSG00000020283	0.443001	1	0.0118083
23257	Lamp5	Pfkm_ENSMUSG00000033065	0.00130444	1	0.208168
23273	Lamp5	Pgbd5_ENSMUSG00000050751	8.29225e-59	2.69083e-55	1.19571
23279	Lamp5	Pgk1_ENSMUSG00000062070	0.0523298	1	0.0614762
23296	Lamp5	Pgrmc1_ENSMUSG00000006373	4.12524e-14	1.33864e-10	0.296448
23299	Lamp5	Phactr1_ENSMUSG00000054728	1.54713e-104	5.02045e-101	1.45256
23303	Lamp5	Phax_ENSMUSG00000008301	0.20343	1	0.0627179
23304	Lamp5	Phb2_ENSMUSG00000004264	0.00741126	1	0.178757
23305	Lamp5	Phb_ENSMUSG00000038845	0.246431	1	0.0328912
23317	Lamp5	Phf14_ENSMUSG00000029629	1.64976e-23	5.35347e-20	0.848039
23320	Lamp5	Phf20_ENSMUSG00000038116	2.65861e-05	0.0862719	0.359059
23329	Lamp5	Phf5a_ENSMUSG00000061360	2.32931e-09	7.55862e-06	0.414114
23335	Lamp5	Phip_ENSMUSG00000032253	1.2397e-10	4.02283e-07	0.561519
23340	Lamp5	Phkg2_ENSMUSG00000030815	9.14394e-05	0.296721	0.319123
23362	Lamp5	Phyhipl_ENSMUSG00000037747	4.45001e-09	1.44403e-05	0.262025
23370	Lamp5	Pianp_ENSMUSG00000030329	0.176656	1	0.0620814
23371	Lamp5	Pias1_ENSMUSG00000032405	0.24054	1	0.0632796
23377	Lamp5	Pick1_ENSMUSG00000068206	0.00045284	1	0.295411
23386	Lamp5	Pigb_ENSMUSG00000079469	0.0766457	1	0.0882287
23391	Lamp5	Pigk_ENSMUSG00000039047	0.0125234	1	0.196108
23396	Lamp5	Pigp_ENSMUSG00000022940	0.000576813	1	0.294553
23400	Lamp5	Pigt_ENSMUSG00000017721	0.0113396	1	0.130534
23404	Lamp5	Pigx_ENSMUSG00000023791	2.08469e-07	0.000676482	0.435649
23405	Lamp5	Pigyl_ENSMUSG00000010607	0.0481337	1	0.0809997
23435	Lamp5	Pin1_ENSMUSG00000032171	0.101149	1	0.0436918
23439	Lamp5	Pink1_ENSMUSG00000028756	0.00522906	1	0.126227
23446	Lamp5	Pip5k1b_ENSMUSG00000024867	2.53207e-130	8.21657e-127	2.3991
23456	Lamp5	Pisd_ENSMUSG00000023452	9.42042e-15	3.05693e-11	0.618641
23457	Lamp5	Pithd1_ENSMUSG00000028669	0.014033	1	0.143306
23487	Lamp5	Pkia_ENSMUSG00000027499	1.69667e-06	0.00550569	0.404901
23491	Lamp5	Pkm_ENSMUSG00000032294	0.308459	1	0.0175993
23563	Lamp5	Plcb1_ENSMUSG00000051177	5.50336e-12	1.78584e-08	0.419212
23578	Lamp5	Plcxd2_ENSMUSG00000087141	5.5503e-110	1.80107e-106	1.87068
23583	Lamp5	Pld3_ENSMUSG00000003363	0.000297961	0.966884	0.194764
23614	Lamp5	Plekhj1_ENSMUSG00000035278	0.000627783	1	0.206642
23619	Lamp5	Plekho1_ENSMUSG00000015745	6.20501e-90	2.01353e-86	1.8235
23632	Lamp5	Plk2_ENSMUSG00000021701	9.9413e-54	3.22595e-50	1.56666
23653	Lamp5	Plppr3_ENSMUSG00000035835	1.82092e-07	0.000590887	0.446644
23654	Lamp5	Plppr4_ENSMUSG00000044667	7.90539e-65	2.5653e-61	0.928941
23655	Lamp5	Plppr5_ENSMUSG00000033342	0.448518	1	0.00981206
23658	Lamp5	Pls3_ENSMUSG00000016382	2.0619e-12	6.69085e-09	0.658593
23692	Lamp5	Pmm1_ENSMUSG00000022474	0.00417171	1	0.11595
23701	Lamp5	Pnck_ENSMUSG00000002012	2.79039e-09	9.05482e-06	0.364052
23702	Lamp5	Pnisr_ENSMUSG00000028248	0.0957309	1	0.065628
23716	Lamp5	Pnn_ENSMUSG00000020994	0.000990744	1	0.173505
23718	Lamp5	Pnoc_ENSMUSG00000045731	4.1757e-125	1.35501e-121	2.89421
23728	Lamp5	Pnpla8_ENSMUSG00000036257	0.433711	1	0.0134793
23731	Lamp5	Pnrc1_ENSMUSG00000040128	0.077854	1	0.127174
23748	Lamp5	Polb_ENSMUSG00000031536	0.00420327	1	0.143933
23753	Lamp5	Poldip2_ENSMUSG00000001100	0.0720914	1	0.104317
23754	Lamp5	Poldip3_ENSMUSG00000041815	0.00372124	1	0.213398
23771	Lamp5	Polr1d_ENSMUSG00000029642	4.02772e-07	0.001307	0.312815
23776	Lamp5	Polr2d_ENSMUSG00000024258	1.12787e-07	0.000365994	0.468891
23777	Lamp5	Polr2e_ENSMUSG00000004667	1.61263e-06	0.00523298	0.292492
23778	Lamp5	Polr2f_ENSMUSG00000033020	0.101271	1	0.0553548
23779	Lamp5	Polr2g_ENSMUSG00000071662	8.41223e-07	0.00272977	0.193489
23780	Lamp5	Polr2h_ENSMUSG00000021018	7.03699e-11	2.2835e-07	0.573561
23781	Lamp5	Polr2i_ENSMUSG00000019738	0.217915	1	0.0494491
23782	Lamp5	Polr2j_ENSMUSG00000039771	0.0608843	1	0.0624621
23784	Lamp5	Polr2l_ENSMUSG00000038489	2.262e-05	0.073402	0.112263
23794	Lamp5	Polr3h_ENSMUSG00000022476	6.23164e-05	0.202217	0.248934
23795	Lamp5	Polr3k_ENSMUSG00000038628	1.42462e-39	4.6229e-36	0.871953
23813	Lamp5	Pop7_ENSMUSG00000029715	0.042652	1	0.138104
23840	Lamp5	Ppa2_ENSMUSG00000028013	1.77699e-16	5.76633e-13	0.527784
23851	Lamp5	Ppdpf_ENSMUSG00000016344	0.0704261	1	0.0901608
23864	Lamp5	Ppid_ENSMUSG00000027804	0.183987	1	0.0456474
23871	Lamp5	Ppil2_ENSMUSG00000022771	0.0113862	1	0.187769
23873	Lamp5	Ppil4_ENSMUSG00000015757	3.16788e-10	1.02798e-06	0.458435
23883	Lamp5	Ppm1g_ENSMUSG00000029147	0.220509	1	0.0558742
23884	Lamp5	Ppm1h_ENSMUSG00000034613	0.000363872	1	0.231181
23890	Lamp5	Ppme1_ENSMUSG00000030718	0.0156122	1	0.114623
23892	Lamp5	Ppp1ca_ENSMUSG00000040385	0.059509	1	0.0794162
23893	Lamp5	Ppp1cb_ENSMUSG00000014956	0.136293	1	0.0603645
23896	Lamp5	Ppp1r11_ENSMUSG00000036398	0.0109328	1	0.0601366
23897	Lamp5	Ppp1r12a_ENSMUSG00000019907	8.40155e-28	2.7263e-24	0.647457
23909	Lamp5	Ppp1r16b_ENSMUSG00000037754	2.75322e-17	8.9342e-14	0.546289
23919	Lamp5	Ppp1r2_ENSMUSG00000047714	6.32274e-36	2.05173e-32	0.834658
23932	Lamp5	Ppp1r7_ENSMUSG00000026275	1.25753e-23	4.08068e-20	0.687626
23934	Lamp5	Ppp1r9a_ENSMUSG00000032827	3.60883e-05	0.117107	0.263273
23936	Lamp5	Ppp2ca_ENSMUSG00000020349	0.0809093	1	0.0415256
23937	Lamp5	Ppp2cb_ENSMUSG00000009630	2.72992e-05	0.0885858	0.172915
23938	Lamp5	Ppp2r1a_ENSMUSG00000007564	0.000473795	1	0.12568
23940	Lamp5	Ppp2r2a_ENSMUSG00000022052	0.000403422	1	0.29554
23945	Lamp5	Ppp2r3a_ENSMUSG00000043154	1.42817e-05	0.0463441	0.287089
23946	Lamp5	Ppp2r3c_ENSMUSG00000021022	4.65467e-10	1.51044e-06	0.459878
23948	Lamp5	Ppp2r5a_ENSMUSG00000026626	3.12003e-13	1.01245e-09	0.546312
23953	Lamp5	Ppp3ca_ENSMUSG00000028161	0.00227639	1	0.0987226
23954	Lamp5	Ppp3cb_ENSMUSG00000021816	1.38902e-12	4.50736e-09	0.341928
23956	Lamp5	Ppp3r1_ENSMUSG00000033953	1.58203e-11	5.13369e-08	0.26906
23958	Lamp5	Ppp4c_ENSMUSG00000030697	0.000202775	0.658004	0.265753
23960	Lamp5	Ppp4r2_ENSMUSG00000052144	2.48935e-06	0.00807794	0.296026
23964	Lamp5	Ppp5c_ENSMUSG00000003099	0.157873	1	0.0799666
23965	Lamp5	Ppp6c_ENSMUSG00000026753	2.0123e-09	6.5299e-06	0.42369
23970	Lamp5	Ppt1_ENSMUSG00000028657	1.72506e-06	0.00559782	0.272021
23975	Lamp5	Pqbp1_ENSMUSG00000031157	0.000698005	1	0.139149
23980	Lamp5	Praf2_ENSMUSG00000031149	2.63579e-05	0.0855315	0.195419
24017	Lamp5	Prdx1_ENSMUSG00000028691	0.0117868	1	0.12082
24018	Lamp5	Prdx2_ENSMUSG00000005161	0.0868731	1	0.0387247
24019	Lamp5	Prdx3_ENSMUSG00000024997	0.223915	1	0.0587817
24025	Lamp5	Prelid1_ENSMUSG00000021486	0.364385	1	0.018388
24028	Lamp5	Prelid3b_ENSMUSG00000016257	0.000596433	1	0.222763
24031	Lamp5	Prepl_ENSMUSG00000024127	0.20248	1	0.0661567
24044	Lamp5	Prim2_ENSMUSG00000026134	6.47527e-05	0.210123	0.211361
24059	Lamp5	Prkar1b_ENSMUSG00000025855	1.59263e-07	0.000516808	0.243953
24061	Lamp5	Prkar2b_ENSMUSG00000002997	3.5025e-09	1.13656e-05	0.51314
24062	Lamp5	Prkca_ENSMUSG00000050965	4.42745e-30	1.43671e-26	0.873261
24063	Lamp5	Prkcb_ENSMUSG00000052889	1.87932e-05	0.060984	0.232442
24065	Lamp5	Prkce_ENSMUSG00000045038	0.0155457	1	0.111807
24071	Lamp5	Prkcz_ENSMUSG00000029053	2.86601e-05	0.093002	0.32543
24079	Lamp5	Prkrip1_ENSMUSG00000039737	4.35197e-06	0.0141222	0.377924
24116	Lamp5	Prmt5_ENSMUSG00000023110	3.85934e-34	1.25236e-30	1.09299
24119	Lamp5	Prmt8_ENSMUSG00000030350	4.78811e-47	1.55374e-43	1.28444
24123	Lamp5	Prnp_ENSMUSG00000079037	5.7315e-14	1.85987e-10	0.355078
24151	Lamp5	Prpf19_ENSMUSG00000024735	0.37402	1	0.0225272
24152	Lamp5	Prpf31_ENSMUSG00000008373	2.49026e-09	8.08091e-06	0.50281
24155	Lamp5	Prpf39_ENSMUSG00000035597	0.0519425	1	0.141938
24166	Lamp5	Prps1_ENSMUSG00000031432	2.23003e-07	0.000723644	0.392606
24174	Lamp5	Prr13_ENSMUSG00000023048	1.5481e-39	5.02357e-36	0.765019
24199	Lamp5	Prrc2b_ENSMUSG00000039262	0.0021244	1	0.180937
24200	Lamp5	Prrc2c_ENSMUSG00000040225	2.87424e-17	9.3269e-14	0.506728
24205	Lamp5	Prrt1_ENSMUSG00000015476	0.00133163	1	0.155844
24206	Lamp5	Prrt2_ENSMUSG00000045114	6.86188e-17	2.22668e-13	0.698099
24257	Lamp5	Psap_ENSMUSG00000004207	0.0595447	1	0.0648195
24264	Lamp5	Psd_ENSMUSG00000037126	1.00497e-09	3.26114e-06	0.432565
24268	Lamp5	Psg16_ENSMUSG00000066760	0.00175111	1	0.160185
24283	Lamp5	Psma1_ENSMUSG00000030751	0.00823496	1	0.0738266
24286	Lamp5	Psma4_ENSMUSG00000032301	4.52367e-18	1.46793e-14	0.376395
24287	Lamp5	Psma5_ENSMUSG00000068749	0.000150027	0.486838	0.1189
24288	Lamp5	Psma6_ENSMUSG00000021024	0.489319	1	0.000966811
24294	Lamp5	Psmb2_ENSMUSG00000028837	0.0097882	1	0.0761842
24295	Lamp5	Psmb3_ENSMUSG00000069744	0.282128	1	0.0162819
24297	Lamp5	Psmb5_ENSMUSG00000022193	0.11383	1	0.0452374
24299	Lamp5	Psmb7_ENSMUSG00000026750	0.0204155	1	0.064102
24303	Lamp5	Psmc2_ENSMUSG00000028932	0.0199339	1	0.0940766
24304	Lamp5	Psmc3_ENSMUSG00000002102	0.136305	1	0.0469284
24306	Lamp5	Psmc4_ENSMUSG00000030603	0.351625	1	0.0167269
24308	Lamp5	Psmc6_ENSMUSG00000021832	0.0007784	1	0.149539
24310	Lamp5	Psmd11_ENSMUSG00000017428	0.0513938	1	0.114974
24311	Lamp5	Psmd12_ENSMUSG00000020720	0.213464	1	0.0412622
24312	Lamp5	Psmd13_ENSMUSG00000025487	0.0722158	1	0.113421
24313	Lamp5	Psmd14_ENSMUSG00000026914	5.35815e-06	0.0173872	0.207823
24314	Lamp5	Psmd1_ENSMUSG00000026229	0.364051	1	0.0232732
24315	Lamp5	Psmd2_ENSMUSG00000006998	6.16163e-07	0.00199945	0.315221
24316	Lamp5	Psmd3_ENSMUSG00000017221	0.107018	1	0.100088
24317	Lamp5	Psmd4_ENSMUSG00000005625	0.366149	1	0.0166676
24318	Lamp5	Psmd5_ENSMUSG00000026869	0.000270835	0.87886	0.301177
24319	Lamp5	Psmd6_ENSMUSG00000021737	0.386765	1	0.0162267
24321	Lamp5	Psmd8_ENSMUSG00000030591	6.92783e-05	0.224808	0.201834
24322	Lamp5	Psmd9_ENSMUSG00000029440	0.00062771	1	0.249437
24328	Lamp5	Psmf1_ENSMUSG00000032869	4.34893e-11	1.41123e-07	0.606936
24330	Lamp5	Psmg2_ENSMUSG00000024537	2.03184e-11	6.59332e-08	0.525042
24335	Lamp5	Psph_ENSMUSG00000029446	0.000237676	0.771259	0.237626
24344	Lamp5	Ptbp2_ENSMUSG00000028134	0.00047801	1	0.26964
24357	Lamp5	Pten_ENSMUSG00000013663	1.05632e-21	3.42777e-18	0.405912
24386	Lamp5	Ptk2_ENSMUSG00000022607	0.0203215	1	0.177239
24390	Lamp5	Ptma_ENSMUSG00000026238	5.6451e-06	0.0183184	0.128004
24393	Lamp5	Ptov1_ENSMUSG00000038502	0.395917	1	0.0125793
24394	Lamp5	Ptp4a1_ENSMUSG00000026064	0.000144799	0.469874	0.214473
24396	Lamp5	Ptp4a3_ENSMUSG00000059895	1.73472e-17	5.62917e-14	0.780822
24416	Lamp5	Ptpra_ENSMUSG00000027303	2.79231e-26	9.06104e-23	0.711327
24420	Lamp5	Ptprd_ENSMUSG00000028399	0.13989	1	0.0900432
24427	Lamp5	Ptprm_ENSMUSG00000033278	5.73684e-125	1.8616e-121	2.04316
24429	Lamp5	Ptprn_ENSMUSG00000026204	1.07894e-36	3.50115e-33	0.637093
24442	Lamp5	Pttg1_ENSMUSG00000020415	2.09709e-20	6.80507e-17	0.531691
24447	Lamp5	Puf60_ENSMUSG00000002524	0.018263	1	0.113228
24452	Lamp5	Purb_ENSMUSG00000094483	0.0182847	1	0.0861608
24472	Lamp5	Pxmp4_ENSMUSG00000000876	6.2296e-16	2.02151e-12	0.63247
24492	Lamp5	Qdpr_ENSMUSG00000015806	0.107754	1	0.077553
24493	Lamp5	Qk_ENSMUSG00000062078	1.63539e-68	5.30685e-65	1.17561
24494	Lamp5	Qpct_ENSMUSG00000024084	1.04607e-49	3.39448e-46	1.67022
24509	Lamp5	R3hdm1_ENSMUSG00000056211	0.00742961	1	0.145574
24510	Lamp5	R3hdm2_ENSMUSG00000025404	0.00264608	1	0.214382
24511	Lamp5	R3hdm4_ENSMUSG00000035781	3.72683e-14	1.20936e-10	0.586928
24513	Lamp5	Rab10_ENSMUSG00000020671	0.349618	1	0.0259516
24515	Lamp5	Rab11a_ENSMUSG00000004771	3.29827e-05	0.107029	0.176073
24518	Lamp5	Rab11fip2_ENSMUSG00000040022	1.9546e-05	0.0634269	0.250627
24524	Lamp5	Rab12_ENSMUSG00000023460	0.0102314	1	0.198661
24531	Lamp5	Rab1a_ENSMUSG00000020149	3.34351e-11	1.08497e-07	0.200253
24532	Lamp5	Rab1b_ENSMUSG00000024870	0.0499145	1	0.131934
24534	Lamp5	Rab21_ENSMUSG00000020132	0.218163	1	0.0368679
24537	Lamp5	Rab24_ENSMUSG00000034789	1.88551e-06	0.00611849	0.242037
24542	Lamp5	Rab27b_ENSMUSG00000024511	7.95656e-06	0.025819	0.356113
24543	Lamp5	Rab28_ENSMUSG00000029128	0.325737	1	0.0316823
24545	Lamp5	Rab2a_ENSMUSG00000047187	0.492279	1	0.000714484
24559	Lamp5	Rab3a_ENSMUSG00000031840	0.0855193	1	0.0336387
24561	Lamp5	Rab3c_ENSMUSG00000021700	1.54613e-145	5.0172e-142	1.11511
24563	Lamp5	Rab3gap1_ENSMUSG00000036104	7.57282e-11	2.45738e-07	0.311408
24572	Lamp5	Rab4a_ENSMUSG00000019478	0.0242009	1	0.174438
24573	Lamp5	Rab4b_ENSMUSG00000053291	0.00273826	1	0.161522
24574	Lamp5	Rab5a_ENSMUSG00000017831	0.215332	1	0.0609938
24577	Lamp5	Rab6a_ENSMUSG00000030704	2.36915e-41	7.68791e-38	0.512543
24578	Lamp5	Rab6b_ENSMUSG00000032549	5.24037e-08	0.00017005	0.238184
24579	Lamp5	Rab7_ENSMUSG00000079477	0.00378711	1	0.101433
24581	Lamp5	Rab8a_ENSMUSG00000003037	0.000583824	1	0.277007
24589	Lamp5	Rabgap1_ENSMUSG00000035437	0.179445	1	0.0719621
24590	Lamp5	Rabgap1l_ENSMUSG00000026721	0.11764	1	0.0857631
24598	Lamp5	Rac1_ENSMUSG00000001847	0.00246489	1	0.127231
24602	Lamp5	Rack1_ENSMUSG00000020372	0.217968	1	0.0437773
24644	Lamp5	Ramp1_ENSMUSG00000034353	1.843e-134	5.98053e-131	3.18036
24647	Lamp5	Ran_ENSMUSG00000029430	1.62778e-08	5.28216e-05	0.150137
24658	Lamp5	Rap1a_ENSMUSG00000068798	1.01381e-05	0.0328982	0.351085
24663	Lamp5	Rap1gds1_ENSMUSG00000028149	8.96761e-11	2.90999e-07	0.394599
24672	Lamp5	Rapgef4_ENSMUSG00000049044	6.76378e-91	2.19485e-87	1.54299
24701	Lamp5	Rasgrf1_ENSMUSG00000032356	9.07679e-21	2.94542e-17	0.665766
24702	Lamp5	Rasgrf2_ENSMUSG00000021708	6.13136e-34	1.98963e-30	0.988657
24729	Lamp5	Rb1cc1_ENSMUSG00000025907	0.140012	1	0.0825293
24734	Lamp5	Rbbp6_ENSMUSG00000030779	0.013825	1	0.151183
24735	Lamp5	Rbbp7_ENSMUSG00000031353	2.31146e-05	0.0750069	0.260812
24741	Lamp5	Rbfox1_ENSMUSG00000008658	0.0375896	1	0.108105
24742	Lamp5	Rbfox2_ENSMUSG00000033565	0.0639795	1	0.133697
24743	Lamp5	Rbfox3_ENSMUSG00000025576	7.99034e-57	2.59287e-53	1.04036
24756	Lamp5	Rbm18_ENSMUSG00000026889	0.000265872	0.862753	0.280737
24761	Lamp5	Rbm25_ENSMUSG00000010608	9.74675e-09	3.16282e-05	0.191161
24764	Lamp5	Rbm28_ENSMUSG00000029701	0.061626	1	0.117398
24770	Lamp5	Rbm3_ENSMUSG00000031167	3.1857e-24	1.03376e-20	0.518742
24773	Lamp5	Rbm42_ENSMUSG00000036733	0.331576	1	0.035379
24783	Lamp5	Rbm5_ENSMUSG00000032580	1.43817e-05	0.0466686	0.252135
24787	Lamp5	Rbm8a_ENSMUSG00000038374	0.251699	1	0.0339201
24792	Lamp5	Rbmx_ENSMUSG00000031134	8.67102e-11	2.81375e-07	0.538137
24819	Lamp5	Rchy1_ENSMUSG00000029397	1.13228e-13	3.67424e-10	0.514074
24822	Lamp5	Rcn2_ENSMUSG00000032320	0.0198958	1	0.098101
24846	Lamp5	Rdx_ENSMUSG00000032050	0.299681	1	0.0398778
24872	Lamp5	Rell2_ENSMUSG00000044024	0.116695	1	0.093958
24883	Lamp5	Rer1_ENSMUSG00000029048	0.226748	1	0.0468826
24887	Lamp5	Resp18_ENSMUSG00000033061	1.90941e-110	6.19602e-107	1.65905
24895	Lamp5	Retreg2_ENSMUSG00000049339	0.0999557	1	0.100722
24903	Lamp5	Rexo2_ENSMUSG00000032026	2.17661e-29	7.06308e-26	0.706468
24907	Lamp5	Rfc2_ENSMUSG00000023104	0.00127753	1	0.275487
24916	Lamp5	Rfng_ENSMUSG00000025158	1.4059e-07	0.000456215	0.447826
24932	Lamp5	Rfxap_ENSMUSG00000036615	0.0539623	1	0.141893
24938	Lamp5	Rgmb_ENSMUSG00000048027	7.04282e-18	2.28539e-14	0.628664
24942	Lamp5	Rgs10_ENSMUSG00000030844	6.65494e-81	2.15953e-77	2.40891
24948	Lamp5	Rgs17_ENSMUSG00000019775	7.38724e-12	2.39716e-08	0.47686
24960	Lamp5	Rgs7_ENSMUSG00000026527	8.00915e-36	2.59897e-32	1.24874
24961	Lamp5	Rgs7bp_ENSMUSG00000021719	5.80272e-118	1.88298e-114	1.02482
24968	Lamp5	Rhbdd2_ENSMUSG00000039917	4.87194e-07	0.00158094	0.374468
24972	Lamp5	Rhbdl1_ENSMUSG00000025735	0.409707	1	0.0158243
24978	Lamp5	Rheb_ENSMUSG00000028945	4.53279e-07	0.00147089	0.140906
24982	Lamp5	Rhoa_ENSMUSG00000007815	0.00910663	1	0.160332
24985	Lamp5	Rhobtb2_ENSMUSG00000022075	9.81786e-05	0.31859	0.274737
25047	Lamp5	Rimbp2_ENSMUSG00000029420	2.27224e-125	7.37342e-122	1.71887
25051	Lamp5	Rims1_ENSMUSG00000041670	1.95831e-49	6.35473e-46	0.924263
25052	Lamp5	Rims2_ENSMUSG00000037386	6.91994e-23	2.24552e-19	0.57564
25053	Lamp5	Rims3_ENSMUSG00000032890	8.5174e-15	2.76389e-11	0.560727
25061	Lamp5	Riok1_ENSMUSG00000021428	0.121691	1	0.0974929
25071	Lamp5	Ripor2_ENSMUSG00000036006	2.53399e-05	0.082228	0.250139
25084	Lamp5	Rmdn1_ENSMUSG00000028229	0.409874	1	0.0142638
25106	Lamp5	Rnaseh2c_ENSMUSG00000024925	0.080022	1	0.110981
25107	Lamp5	Rnasek_ENSMUSG00000093989	0.00775731	1	0.0645279
25116	Lamp5	Rnf10_ENSMUSG00000041740	8.79693e-06	0.028546	0.294742
25128	Lamp5	Rnf126_ENSMUSG00000035890	0.0271111	1	0.103983
25136	Lamp5	Rnf13_ENSMUSG00000036503	8.14576e-05	0.26433	0.166161
25144	Lamp5	Rnf14_ENSMUSG00000060450	6.26624e-10	2.03339e-06	0.311137
25151	Lamp5	Rnf167_ENSMUSG00000040746	0.0123636	1	0.162343
25157	Lamp5	Rnf181_ENSMUSG00000055850	1.60961e-10	5.22318e-07	0.518689
25171	Lamp5	Rnf214_ENSMUSG00000042790	0.422648	1	0.0161528
25176	Lamp5	Rnf220_ENSMUSG00000028677	0.153128	1	0.0686723
25194	Lamp5	Rnf4_ENSMUSG00000029110	0.0357941	1	0.158913
25195	Lamp5	Rnf5_ENSMUSG00000015478	0.000520066	1	0.174404
25197	Lamp5	Rnf7_ENSMUSG00000051234	0.00910884	1	0.0999655
25204	Lamp5	Rnmt_ENSMUSG00000009535	0.00105806	1	0.233591
25205	Lamp5	Rnpc3_ENSMUSG00000027981	0.420118	1	0.015903
25208	Lamp5	Rnps1_ENSMUSG00000034681	1.57657e-05	0.0511596	0.249453
25210	Lamp5	Robo2_ENSMUSG00000052516	2.31477e-17	7.51144e-14	0.665943
25214	Lamp5	Rock2_ENSMUSG00000020580	0.000109296	0.354664	0.197468
25215	Lamp5	Rogdi_ENSMUSG00000022540	0.229826	1	0.0367472
25222	Lamp5	Rora_ENSMUSG00000032238	4.92419e-51	1.5979e-47	1.32862
25244	Lamp5	Rph3a_ENSMUSG00000029608	4.38673e-78	1.42349e-74	1.07165
25248	Lamp5	Rpl10_ENSMUSG00000008682	0.32653	1	0.0288632
25249	Lamp5	Rpl10a_ENSMUSG00000037805	0.437548	1	0.00812916
25257	Lamp5	Rpl15_ENSMUSG00000012405	2.68527e-05	0.0871369	0.114383
25259	Lamp5	Rpl18_ENSMUSG00000059070	0.161729	1	0.0285981
25262	Lamp5	Rpl21_ENSMUSG00000041453	2.48474e-22	8.06297e-19	0.337788
25263	Lamp5	Rpl22_ENSMUSG00000028936	0.0211967	1	0.168368
25271	Lamp5	Rpl27a_ENSMUSG00000046364	0.322022	1	0.0211758
25273	Lamp5	Rpl29_ENSMUSG00000048758	0.000231808	0.752216	0.13498
25274	Lamp5	Rpl30_ENSMUSG00000058600	0.177427	1	0.0386745
25275	Lamp5	Rpl31_ENSMUSG00000073702	0.198223	1	0.0224723
25276	Lamp5	Rpl32_ENSMUSG00000057841	0.383058	1	0.0120372
25290	Lamp5	Rpl3_ENSMUSG00000060036	4.79715e-05	0.155668	0.156337
25293	Lamp5	Rpl4_ENSMUSG00000032399	7.87642e-05	0.25559	0.12052
25298	Lamp5	Rpl7a_ENSMUSG00000062647	0.311678	1	0.0262326
25299	Lamp5	Rpl7l1_ENSMUSG00000063888	8.14141e-06	0.0264189	0.292905
25307	Lamp5	Rpn1_ENSMUSG00000030062	0.0131263	1	0.195642
25308	Lamp5	Rpn2_ENSMUSG00000027642	0.0564789	1	0.0913153
25329	Lamp5	Rps15a_ENSMUSG00000008683	0.145533	1	0.047812
25332	Lamp5	Rps18_ENSMUSG00000008668	0.00552625	1	0.0801456
25334	Lamp5	Rps19bp1_ENSMUSG00000051518	0.452504	1	0.00868917
25339	Lamp5	Rps25_ENSMUSG00000009927	0.146138	1	0.0278776
25345	Lamp5	Rps28_ENSMUSG00000067288	0.0219595	1	0.0698431
25347	Lamp5	Rps2_ENSMUSG00000044533	0.00191042	1	0.112449
25348	Lamp5	Rps3_ENSMUSG00000030744	0.000460953	1	0.0883371
25370	Lamp5	Rpusd1_ENSMUSG00000041199	1.67889e-19	5.448e-16	0.828246
25375	Lamp5	Rraga_ENSMUSG00000070934	0.00387906	1	0.158804
25404	Lamp5	Rsf1_ENSMUSG00000035623	0.000200949	0.65208	0.270662
25409	Lamp5	Rsl1d1_ENSMUSG00000005846	1.41001e-07	0.000457548	0.388558
25410	Lamp5	Rsl24d1_ENSMUSG00000032215	0.010291	1	0.180876
25427	Lamp5	Rsrc2_ENSMUSG00000029422	8.37673e-05	0.271825	0.141588
25431	Lamp5	Rtca_ENSMUSG00000000339	0.221944	1	0.0648423
25432	Lamp5	Rtcb_ENSMUSG00000001783	0.172319	1	0.0835176
25434	Lamp5	Rtf1_ENSMUSG00000027304	0.0367143	1	0.0768886
25448	Lamp5	Rtn1_ENSMUSG00000021087	4.90122e-10	1.59045e-06	0.185275
25450	Lamp5	Rtn3_ENSMUSG00000024758	0.116503	1	0.039141
25451	Lamp5	Rtn4_ENSMUSG00000020458	9.57271e-09	3.10634e-05	0.264675
25466	Lamp5	Rufy2_ENSMUSG00000020070	6.02305e-06	0.0195448	0.305148
25467	Lamp5	Rufy3_ENSMUSG00000029291	0.366763	1	0.0150852
25470	Lamp5	Rundc3a_ENSMUSG00000006575	0.000927139	1	0.185031
25479	Lamp5	Rusc1_ENSMUSG00000041263	1.07018e-05	0.0347272	0.313615
25480	Lamp5	Rusc2_ENSMUSG00000035969	0.00957138	1	0.168033
25481	Lamp5	Ruvbl1_ENSMUSG00000030079	0.0027671	1	0.245963
25482	Lamp5	Ruvbl2_ENSMUSG00000003868	9.21527e-07	0.00299036	0.377075
25483	Lamp5	Rwdd1_ENSMUSG00000019782	0.0970172	1	0.0660756
25531	Lamp5	Sae1_ENSMUSG00000052833	0.0902806	1	0.112854
25533	Lamp5	Safb_ENSMUSG00000071054	0.347608	1	0.0296246
25570	Lamp5	Sar1a_ENSMUSG00000020088	0.288251	1	0.0503241
25571	Lamp5	Sar1b_ENSMUSG00000020386	0.24022	1	0.0379968
25572	Lamp5	Saraf_ENSMUSG00000031532	9.81487e-06	0.0318493	0.244738
25576	Lamp5	Sarnp_ENSMUSG00000078427	0.11674	1	0.0435661
25584	Lamp5	Sat1_ENSMUSG00000025283	3.57097e-16	1.15878e-12	0.794037
25594	Lamp5	Sbds_ENSMUSG00000025337	0.383215	1	0.0178899
25600	Lamp5	Sbno1_ENSMUSG00000038095	0.000240873	0.781632	0.279126
25607	Lamp5	Scaf11_ENSMUSG00000033228	0.434598	1	0.0113382
25611	Lamp5	Scai_ENSMUSG00000035236	4.1016e-14	1.33097e-10	0.665135
25612	Lamp5	Scamp1_ENSMUSG00000021687	0.000387242	1	0.250442
25614	Lamp5	Scamp3_ENSMUSG00000028049	7.60168e-06	0.0246675	0.32301
25616	Lamp5	Scamp5_ENSMUSG00000040722	0.205685	1	0.0562774
25632	Lamp5	Scfd1_ENSMUSG00000020952	0.00713043	1	0.213306
25634	Lamp5	Scg2_ENSMUSG00000050711	0.0160145	1	0.0966812
25672	Lamp5	Schip1_ENSMUSG00000027777	1.49434e-07	0.000484914	0.400628
25684	Lamp5	Scn1b_ENSMUSG00000019194	4.07651e-08	0.000132283	0.2847
25685	Lamp5	Scn2a_ENSMUSG00000075318	7.54149e-15	2.44721e-11	0.466295
25686	Lamp5	Scn2b_ENSMUSG00000070304	0.38278	1	0.0145257
25695	Lamp5	Scnm1_ENSMUSG00000092607	0.113196	1	0.0873029
25708	Lamp5	Scrn1_ENSMUSG00000019124	0.107007	1	0.0795853
25732	Lamp5	Sdf2_ENSMUSG00000002064	0.000550744	1	0.204169
25734	Lamp5	Sdf4_ENSMUSG00000029076	1.55687e-06	0.00505204	0.286786
25735	Lamp5	Sdha_ENSMUSG00000021577	0.0781439	1	0.0657306
25742	Lamp5	Sdhd_ENSMUSG00000000171	0.000699952	1	0.13048
25747	Lamp5	Sdr39u1_ENSMUSG00000022223	2.36907e-12	7.68765e-09	0.430673
25753	Lamp5	Sec11a_ENSMUSG00000025724	4.96137e-08	0.000160996	0.466912
25755	Lamp5	Sec13_ENSMUSG00000030298	0.00328149	1	0.223824
25756	Lamp5	Sec14l1_ENSMUSG00000020823	2.62608e-10	8.52161e-07	0.493577
25765	Lamp5	Sec22b_ENSMUSG00000027879	7.39191e-05	0.239867	0.350856
25776	Lamp5	Sec61a1_ENSMUSG00000030082	0.338542	1	0.0289561
25777	Lamp5	Sec61a2_ENSMUSG00000025816	0.0108406	1	0.179765
25781	Lamp5	Sec63_ENSMUSG00000019802	5.21299e-09	1.69162e-05	0.465264
25786	Lamp5	Seh1l_ENSMUSG00000079614	1.20219e-29	3.9011e-26	0.90905
25789	Lamp5	Sel1l_ENSMUSG00000020964	0.0134173	1	0.141613
25793	Lamp5	Selenof_ENSMUSG00000037072	0.375662	1	0.0122477
25794	Lamp5	Selenoh_ENSMUSG00000076437	3.97862e-33	1.29106e-29	0.691435
25801	Lamp5	Selenos_ENSMUSG00000075701	5.23548e-34	1.69891e-30	0.75184
25804	Lamp5	Selenow_ENSMUSG00000041571	9.94002e-95	3.22554e-91	0.713216
25811	Lamp5	Sema3c_ENSMUSG00000028780	6.38246e-118	2.07111e-114	2.33027
25830	Lamp5	Senp2_ENSMUSG00000022855	0.000285818	0.92748	0.277867
25833	Lamp5	Senp6_ENSMUSG00000034252	0.457971	1	0.00813556
25834	Lamp5	Senp7_ENSMUSG00000052917	0.124573	1	0.0839912
25840	Lamp5	Sept11_ENSMUSG00000058013	0.0438862	1	0.0995513
25846	Lamp5	Sept3_ENSMUSG00000022456	0.135031	1	0.0735676
25848	Lamp5	Sept5_ENSMUSG00000072214	3.36417e-23	1.09167e-19	0.491093
25849	Lamp5	Sept6_ENSMUSG00000050379	4.44861e-28	1.44357e-24	0.893682
25850	Lamp5	Sept7_ENSMUSG00000001833	3.95915e-17	1.28475e-13	0.186994
25851	Lamp5	Sept8_ENSMUSG00000018398	0.000277691	0.901109	0.286126
25854	Lamp5	Serbp1_ENSMUSG00000036371	7.58848e-08	0.000246246	0.162599
25859	Lamp5	Serinc1_ENSMUSG00000019877	6.74101e-14	2.18746e-10	0.223067
25861	Lamp5	Serinc3_ENSMUSG00000017707	0.00548891	1	0.139257
25865	Lamp5	Serp2_ENSMUSG00000052584	1.57683e-14	5.1168e-11	0.258698
25925	Lamp5	Serpini1_ENSMUSG00000027834	7.24303e-65	2.35036e-61	1.14099
25934	Lamp5	Sesn3_ENSMUSG00000032009	6.58826e-20	2.13789e-16	0.623608
25941	Lamp5	Setd3_ENSMUSG00000056770	1.87544e-13	6.0858e-10	0.590908
25945	Lamp5	Setd7_ENSMUSG00000037111	0.0366561	1	0.111376
25950	Lamp5	Sez6_ENSMUSG00000000632	1.693e-41	5.49377e-38	1.2269
25951	Lamp5	Sez6l2_ENSMUSG00000030683	9.78735e-06	0.03176	0.28133
25953	Lamp5	Sf1_ENSMUSG00000024949	0.00686588	1	0.199037
25957	Lamp5	Sf3b1_ENSMUSG00000025982	1.13424e-11	3.68061e-08	0.28936
25960	Lamp5	Sf3b4_ENSMUSG00000068856	0.486713	1	0.00200491
25961	Lamp5	Sf3b5_ENSMUSG00000078348	6.29784e-16	2.04365e-12	0.282471
25962	Lamp5	Sf3b6_ENSMUSG00000037361	2.74499e-09	8.90749e-06	0.202502
25967	Lamp5	Sfpq_ENSMUSG00000028820	0.0013119	1	0.180661
25968	Lamp5	Sfr1_ENSMUSG00000025066	1.95372e-21	6.33982e-18	0.347307
25974	Lamp5	Sft2d1_ENSMUSG00000073468	0.167249	1	0.0766714
25984	Lamp5	Sfxn3_ENSMUSG00000025212	1.6506e-05	0.0535618	0.249919
25994	Lamp5	Sgip1_ENSMUSG00000028524	0.030563	1	0.0575314
26010	Lamp5	Sgta_ENSMUSG00000004937	9.26036e-06	0.0300499	0.306913
26028	Lamp5	Sh3bgrl_ENSMUSG00000031246	2.16053e-76	7.01092e-73	1.52191
26037	Lamp5	Sh3gl2_ENSMUSG00000028488	7.73692e-13	2.51063e-09	0.562422
26040	Lamp5	Sh3glb2_ENSMUSG00000026860	0.158565	1	0.08275
26060	Lamp5	Shcbp1_ENSMUSG00000022322	7.64188e-09	2.47979e-05	0.240933
26069	Lamp5	Shisa5_ENSMUSG00000025647	2.72294e-08	8.83593e-05	0.466326
26077	Lamp5	Shoc2_ENSMUSG00000024976	0.00221589	1	0.19441
26103	Lamp5	Sik2_ENSMUSG00000037112	0.238291	1	0.0469398
26111	Lamp5	Sin3b_ENSMUSG00000031622	1.3494e-07	0.000437879	0.506414
26113	Lamp5	Sipa1l1_ENSMUSG00000042700	9.02273e-60	2.92788e-56	1.27786
26121	Lamp5	Sirt2_ENSMUSG00000015149	0.000440002	1	0.288643
26159	Lamp5	Skp1a_ENSMUSG00000036309	0.196733	1	0.0201598
26221	Lamp5	Slc17a5_ENSMUSG00000049624	1.00595e-08	3.2643e-05	0.468185
26233	Lamp5	Slc1a1_ENSMUSG00000024935	7.55306e-14	2.45097e-10	0.628618
26234	Lamp5	Slc1a2_ENSMUSG00000005089	7.21542e-27	2.3414e-23	0.838037
26247	Lamp5	Slc22a17_ENSMUSG00000022199	0.353147	1	0.0151312
26268	Lamp5	Slc23a2_ENSMUSG00000027340	2.18692e-07	0.000709655	0.38187
26273	Lamp5	Slc24a3_ENSMUSG00000063873	5.15121e-12	1.67157e-08	0.471678
26277	Lamp5	Slc25a11_ENSMUSG00000014606	0.00033143	1	0.236186
26280	Lamp5	Slc25a14_ENSMUSG00000031105	0.000139665	0.453211	0.302802
26283	Lamp5	Slc25a17_ENSMUSG00000022404	6.57799e-46	2.13456e-42	1.28852
26289	Lamp5	Slc25a22_ENSMUSG00000019082	1.86359e-06	0.00604734	0.331903
26290	Lamp5	Slc25a23_ENSMUSG00000046329	6.27304e-09	2.0356e-05	0.386944
26301	Lamp5	Slc25a33_ENSMUSG00000028982	1.90013e-05	0.0616592	0.328745
26319	Lamp5	Slc25a51_ENSMUSG00000045973	0.0279228	1	0.173667
26349	Lamp5	Slc2a13_ENSMUSG00000036298	6.04667e-62	1.96214e-58	1.04931
26371	Lamp5	Slc32a1_ENSMUSG00000037771	0.00010172	0.330081	0.193228
26381	Lamp5	Slc35b1_ENSMUSG00000020873	0.0325234	1	0.155547
26401	Lamp5	Slc35g2_ENSMUSG00000070287	0.101395	1	0.11639
26415	Lamp5	Slc38a1_ENSMUSG00000023169	0.187829	1	0.0518102
26430	Lamp5	Slc39a2_ENSMUSG00000072572	0.334117	1	0.0184241
26434	Lamp5	Slc39a6_ENSMUSG00000024270	2.29435e-41	7.44516e-38	1.23517
26439	Lamp5	Slc3a2_ENSMUSG00000010095	0.00162234	1	0.215627
26462	Lamp5	Slc4a10_ENSMUSG00000026904	8.21901e-09	2.66707e-05	0.36702
26467	Lamp5	Slc4a3_ENSMUSG00000006576	9.57076e-06	0.0310571	0.318777
26497	Lamp5	Slc6a17_ENSMUSG00000027894	9.66603e-06	0.0313663	0.243462
26501	Lamp5	Slc6a1_ENSMUSG00000030310	1.5373e-118	4.98855e-115	1.02187
26517	Lamp5	Slc7a14_ENSMUSG00000069072	0.00324502	1	0.204383
26562	Lamp5	Slf2_ENSMUSG00000036097	7.93964e-06	0.0257641	0.288784
26588	Lamp5	Sltm_ENSMUSG00000032212	0.00325707	1	0.157724
26607	Lamp5	Smap1_ENSMUSG00000026155	0.348904	1	0.0278472
26610	Lamp5	Smarca2_ENSMUSG00000024921	2.78901e-33	9.05034e-30	0.659783
26612	Lamp5	Smarca5_ENSMUSG00000031715	0.45894	1	0.00694035
26615	Lamp5	Smarcb1_ENSMUSG00000000902	0.0456457	1	0.120374
26618	Lamp5	Smarcd1_ENSMUSG00000023018	0.2749	1	0.0418467
26627	Lamp5	Smc3_ENSMUSG00000024974	0.138654	1	0.0739769
26630	Lamp5	Smc6_ENSMUSG00000020608	0.0696481	1	0.10076
26642	Lamp5	Smg7_ENSMUSG00000042772	1.18231e-06	0.00383659	0.245081
26648	Lamp5	Smim11_ENSMUSG00000051989	0.421698	1	0.0165104
26651	Lamp5	Smim14_ENSMUSG00000037822	0.000288265	0.93542	0.121439
26654	Lamp5	Smim18_ENSMUSG00000094500	3.27205e-16	1.06178e-12	0.812689
26667	Lamp5	Smim7_ENSMUSG00000044600	1.63874e-05	0.0531771	0.269035
26683	Lamp5	Smpd1_ENSMUSG00000037049	7.6187e-14	2.47227e-10	0.653719
26697	Lamp5	Smu1_ENSMUSG00000028409	0.0818352	1	0.123595
26702	Lamp5	Smyd2_ENSMUSG00000026603	0.0102226	1	0.185172
26710	Lamp5	Snap25_ENSMUSG00000027273	7.59998e-18	2.46619e-14	0.207388
26713	Lamp5	Snap91_ENSMUSG00000033419	0.00252821	1	0.153926
26716	Lamp5	Snapc3_ENSMUSG00000028483	3.55365e-08	0.000115316	0.467429
26720	Lamp5	Snca_ENSMUSG00000025889	1.10341e-83	3.58057e-80	1.57743
26726	Lamp5	Snf8_ENSMUSG00000006058	1.6861e-05	0.054714	0.136117
26732	Lamp5	Snhg6_ENSMUSG00000098234	0.0451011	1	0.152765
26741	Lamp5	Snrnp27_ENSMUSG00000001158	0.00583537	1	0.0990679
26743	Lamp5	Snrnp40_ENSMUSG00000074088	3.21065e-08	0.000104186	0.504852
26744	Lamp5	Snrnp48_ENSMUSG00000021431	0.0919631	1	0.115813
26745	Lamp5	Snrnp70_ENSMUSG00000063511	0.0562021	1	0.084163
26747	Lamp5	Snrpa_ENSMUSG00000061479	0.000890924	1	0.173952
26748	Lamp5	Snrpb2_ENSMUSG00000008333	8.13445e-19	2.63963e-15	0.601592
26754	Lamp5	Snrpe_ENSMUSG00000090553	0.0220651	1	0.0815034
26756	Lamp5	Snrpg_ENSMUSG00000057278	0.00362099	1	0.112391
26767	Lamp5	Snw1_ENSMUSG00000021039	0.00362797	1	0.208948
26768	Lamp5	Snx10_ENSMUSG00000038301	1.02607e-34	3.32961e-31	0.682516
26775	Lamp5	Snx17_ENSMUSG00000029146	0.00240383	1	0.238543
26786	Lamp5	Snx2_ENSMUSG00000034484	0.00208573	1	0.23103
26794	Lamp5	Snx6_ENSMUSG00000005656	0.241039	1	0.0498168
26795	Lamp5	Snx7_ENSMUSG00000028007	2.39293e-36	7.76507e-33	1.3663
26800	Lamp5	Sobp_ENSMUSG00000038248	0.262647	1	0.0393075
26805	Lamp5	Socs5_ENSMUSG00000037104	0.0233328	1	0.141661
26815	Lamp5	Son_ENSMUSG00000022961	0.194664	1	0.027025
26824	Lamp5	Sorl1_ENSMUSG00000049313	8.20133e-22	2.66133e-18	0.724136
26891	Lamp5	Spag7_ENSMUSG00000018287	0.435877	1	0.00848213
26931	Lamp5	Spats2l_ENSMUSG00000038305	3.83372e-43	1.24404e-39	1.3191
26935	Lamp5	Spcs2_ENSMUSG00000035227	1.24119e-06	0.00402766	0.169542
27012	Lamp5	Spock1_ENSMUSG00000056222	9.12962e-127	2.96256e-123	1.76559
27014	Lamp5	Spock3_ENSMUSG00000054162	1.19265e-36	3.87014e-33	0.93817
27017	Lamp5	Spop_ENSMUSG00000057522	4.39821e-05	0.142722	0.255343
27025	Lamp5	Sppl3_ENSMUSG00000029550	0.0066732	1	0.202392
27074	Lamp5	Sqstm1_ENSMUSG00000015837	3.40577e-08	0.000110517	0.228468
27075	Lamp5	Sra1_ENSMUSG00000006050	9.76776e-09	3.16964e-05	0.288992
27086	Lamp5	Srek1_ENSMUSG00000032621	0.207242	1	0.0406083
27087	Lamp5	Srek1ip1_ENSMUSG00000021716	0.281079	1	0.0419272
27092	Lamp5	Srgap3_ENSMUSG00000030257	1.08409e-07	0.000351789	0.331269
27094	Lamp5	Sri_ENSMUSG00000003161	0.000164184	0.532776	0.222405
27096	Lamp5	Srm_ENSMUSG00000006442	7.14355e-22	2.31808e-18	0.566149
27098	Lamp5	Srp14_ENSMUSG00000009549	0.000196831	0.638716	0.0991791
27100	Lamp5	Srp54a_ENSMUSG00000073079	0.00564175	1	0.167822
27101	Lamp5	Srp54b_ENSMUSG00000112449	0.00401525	1	0.179118
27102	Lamp5	Srp54c_ENSMUSG00000079108	0.0106538	1	0.161553
27104	Lamp5	Srp72_ENSMUSG00000036323	1.12544e-05	0.0365205	0.359282
27105	Lamp5	Srp9_ENSMUSG00000026511	0.024239	1	0.0792535
27107	Lamp5	Srpk2_ENSMUSG00000062604	0.0245353	1	0.0712509
27115	Lamp5	Srrm1_ENSMUSG00000028809	1.75823e-07	0.000570545	0.275904
27122	Lamp5	Srsf10_ENSMUSG00000028676	1.26242e-05	0.0409657	0.278981
27123	Lamp5	Srsf11_ENSMUSG00000055436	0.0137676	1	0.0878408
27126	Lamp5	Srsf2_ENSMUSG00000034120	0.000498565	1	0.16026
27127	Lamp5	Srsf3_ENSMUSG00000071172	0.160052	1	0.048575
27130	Lamp5	Srsf6_ENSMUSG00000016921	3.91675e-08	0.000127099	0.429857
27131	Lamp5	Srsf7_ENSMUSG00000024097	0.086019	1	0.0647169
27132	Lamp5	Srsf9_ENSMUSG00000029538	0.0213641	1	0.146089
27140	Lamp5	Ssb_ENSMUSG00000068882	4.07081e-09	1.32098e-05	0.176843
27142	Lamp5	Ssbp2_ENSMUSG00000003992	5.08685e-12	1.65068e-08	0.366793
27149	Lamp5	Ssh2_ENSMUSG00000037926	0.0772552	1	0.0875434
27152	Lamp5	Ssna1_ENSMUSG00000026966	1.95962e-06	0.00635896	0.243072
27156	Lamp5	Ssr1_ENSMUSG00000021427	0.108067	1	0.0759672
27157	Lamp5	Ssr2_ENSMUSG00000041355	0.0128015	1	0.122195
27158	Lamp5	Ssr3_ENSMUSG00000027828	5.52465e-12	1.79275e-08	0.558436
27159	Lamp5	Ssr4_ENSMUSG00000002014	0.00115959	1	0.12469
27161	Lamp5	Sssca1_ENSMUSG00000079478	0.0701602	1	0.0892845
27183	Lamp5	St13_ENSMUSG00000022403	4.39167e-06	0.014251	0.139131
27206	Lamp5	St8sia3_ENSMUSG00000056812	0.0115746	1	0.175438
27220	Lamp5	Stam_ENSMUSG00000026718	3.21525e-12	1.04335e-08	0.672836
27221	Lamp5	Stambp_ENSMUSG00000006906	2.79543e-07	0.000907117	0.435937
27229	Lamp5	Stard3nl_ENSMUSG00000003062	0.000365636	1	0.261637
27244	Lamp5	Stau2_ENSMUSG00000025920	0.224756	1	0.0558209
27263	Lamp5	Stk16_ENSMUSG00000026201	0.00854072	1	0.186957
27267	Lamp5	Stk25_ENSMUSG00000026277	0.00800651	1	0.154056
27283	Lamp5	Stmn1_ENSMUSG00000028832	0.0368817	1	0.0887227
27285	Lamp5	Stmn3_ENSMUSG00000027581	3.89308e-05	0.12633	0.12601
27286	Lamp5	Stmn4_ENSMUSG00000022044	6.67328e-07	0.00216548	0.332643
27291	Lamp5	Stoml2_ENSMUSG00000028455	0.0527174	1	0.11111
27296	Lamp5	Stox2_ENSMUSG00000038143	0.299985	1	0.0339164
27306	Lamp5	Strap_ENSMUSG00000030224	2.79631e-05	0.0907404	0.27145
27311	Lamp5	Strn3_ENSMUSG00000020954	0.000276856	0.898397	0.2419
27312	Lamp5	Strn4_ENSMUSG00000030374	7.41515e-14	2.40622e-10	0.664974
27319	Lamp5	Stx12_ENSMUSG00000028879	0.000398972	1	0.24173
27329	Lamp5	Stx5a_ENSMUSG00000010110	0.00434583	1	0.229931
27331	Lamp5	Stx7_ENSMUSG00000019998	0.00272539	1	0.143331
27332	Lamp5	Stx8_ENSMUSG00000020903	0.0652076	1	0.115205
27333	Lamp5	Stxbp1_ENSMUSG00000026797	2.38344e-06	0.00773425	0.170821
27343	Lamp5	Sub1_ENSMUSG00000022205	1.80889e-48	5.86985e-45	0.42285
27344	Lamp5	Sucla2_ENSMUSG00000022110	0.0999612	1	0.0527551
27354	Lamp5	Sugt1_ENSMUSG00000022024	7.42219e-08	0.00024085	0.403927
27381	Lamp5	Sumo2_ENSMUSG00000020738	2.29134e-14	7.43541e-11	0.215972
27382	Lamp5	Sumo3_ENSMUSG00000020265	4.60588e-06	0.0149461	0.197006
27391	Lamp5	Supt4a_ENSMUSG00000020485	0.106885	1	0.060081
27394	Lamp5	Supt7l_ENSMUSG00000053134	0.0190072	1	0.156762
27396	Lamp5	Surf1_ENSMUSG00000015790	0.000249063	0.808211	0.195922
27403	Lamp5	Susd4_ENSMUSG00000038576	2.23263e-30	7.24489e-27	0.922223
27409	Lamp5	Sv2a_ENSMUSG00000038486	1.09776e-07	0.000356225	0.179338
27432	Lamp5	Swt1_ENSMUSG00000052748	0.00114537	1	0.223834
27448	Lamp5	Sympk_ENSMUSG00000023118	0.00821645	1	0.159241
27450	Lamp5	Syn2_ENSMUSG00000009394	7.50134e-17	2.43418e-13	0.382014
27465	Lamp5	Syngr3_ENSMUSG00000007021	0.0534744	1	0.0859252
27476	Lamp5	Syp_ENSMUSG00000031144	0.0569803	1	0.0643796
27479	Lamp5	Sys1_ENSMUSG00000045503	0.0848238	1	0.0959646
27488	Lamp5	Syt1_ENSMUSG00000035864	1.35076e-62	4.38323e-59	0.601906
27492	Lamp5	Syt5_ENSMUSG00000004961	4.63565e-32	1.50427e-28	1.01795
27529	Lamp5	Tacc1_ENSMUSG00000065954	0.11815	1	0.0859149
27542	Lamp5	Taf10_ENSMUSG00000043866	0.000286831	0.930766	0.211976
27551	Lamp5	Taf1d_ENSMUSG00000031939	0.00467449	1	0.17975
27563	Lamp5	Taf9_ENSMUSG00000052293	5.17177e-26	1.67824e-22	0.917708
27568	Lamp5	Tagln3_ENSMUSG00000022658	0.128212	1	0.0470702
27572	Lamp5	Taldo1_ENSMUSG00000025503	1.74301e-24	5.65606e-21	0.49735
27579	Lamp5	Taok1_ENSMUSG00000017291	0.465483	1	0.0044273
27589	Lamp5	Tardbp_ENSMUSG00000041459	0.0469776	1	0.123813
27634	Lamp5	Tatdn1_ENSMUSG00000050891	0.163439	1	0.0414671
27637	Lamp5	Tax1bp1_ENSMUSG00000004535	0.0184068	1	0.109724
27673	Lamp5	Tbcb_ENSMUSG00000006095	0.000156623	0.508242	0.128848
27680	Lamp5	Tbk1_ENSMUSG00000020115	0.205291	1	0.0630329
27686	Lamp5	Tbp_ENSMUSG00000014767	0.0566587	1	0.164865
27687	Lamp5	Tbpl1_ENSMUSG00000071359	0.000315551	1	0.254814
27690	Lamp5	Tbrg1_ENSMUSG00000011114	1.71124e-13	5.55297e-10	0.559805
27719	Lamp5	Tceal1_ENSMUSG00000049536	1.84018e-09	5.97139e-06	0.258964
27721	Lamp5	Tceal5_ENSMUSG00000054034	3.87472e-15	1.25735e-11	0.265029
27724	Lamp5	Tceal8_ENSMUSG00000051579	2.32861e-34	7.55635e-31	0.608093
27739	Lamp5	Tcf4_ENSMUSG00000053477	0.0460919	1	0.0454057
27764	Lamp5	Tcp1_ENSMUSG00000068039	0.00992082	1	0.113143
27811	Lamp5	Tecpr1_ENSMUSG00000066621	0.00793614	1	0.170719
27823	Lamp5	Tef_ENSMUSG00000022389	2.13862e-34	6.93982e-31	0.998932
27832	Lamp5	Ten1_ENSMUSG00000020778	0.00478109	1	0.176222
27844	Lamp5	Terf2ip_ENSMUSG00000033430	1.7668e-05	0.0573327	0.35352
27874	Lamp5	Tex261_ENSMUSG00000014748	0.00199905	1	0.245169
27875	Lamp5	Tex264_ENSMUSG00000040813	5.55185e-07	0.00180158	0.39901
27904	Lamp5	Tfcp2_ENSMUSG00000009733	0.0629016	1	0.0944612
27918	Lamp5	Tfpt_ENSMUSG00000006335	2.81071e-05	0.0912074	0.318958
27945	Lamp5	Tgoln1_ENSMUSG00000056429	0.28301	1	0.0393081
27977	Lamp5	Thoc1_ENSMUSG00000024287	0.163474	1	0.0648641
27998	Lamp5	Thyn1_ENSMUSG00000035443	0.0111829	1	0.131929
28018	Lamp5	Timm10_ENSMUSG00000027076	0.351846	1	0.0224178
28022	Lamp5	Timm17b_ENSMUSG00000031158	3.9394e-05	0.127833	0.310587
28024	Lamp5	Timm22_ENSMUSG00000020843	1.89481e-07	0.000614866	0.395751
28025	Lamp5	Timm23_ENSMUSG00000013701	0.389134	1	0.0114715
28028	Lamp5	Timm50_ENSMUSG00000003438	0.104102	1	0.107219
28043	Lamp5	Tiprl_ENSMUSG00000040843	1.41522e-05	0.0459237	0.36728
28087	Lamp5	Tm2d1_ENSMUSG00000028563	2.91735e-05	0.0946679	0.179708
28088	Lamp5	Tm2d2_ENSMUSG00000031556	0.264097	1	0.0355955
28100	Lamp5	Tm9sf2_ENSMUSG00000025544	0.00593833	1	0.154147
28104	Lamp5	Tma7_ENSMUSG00000091537	3.90874e-14	1.26839e-10	0.15548
28107	Lamp5	Tmbim6_ENSMUSG00000023010	0.00342925	1	0.135
28131	Lamp5	Tmed2_ENSMUSG00000029390	0.00562716	1	0.14247
28133	Lamp5	Tmed4_ENSMUSG00000004394	0.0635563	1	0.0993157
28136	Lamp5	Tmed7_ENSMUSG00000033184	0.00139128	1	0.25536
28139	Lamp5	Tmeff1_ENSMUSG00000028347	2.27246e-84	7.37413e-81	1.61743
28146	Lamp5	Tmem106b_ENSMUSG00000029571	2.03259e-06	0.00659576	0.359055
28164	Lamp5	Tmem126a_ENSMUSG00000030615	0.315813	1	0.0222482
28167	Lamp5	Tmem128_ENSMUSG00000067365	0.236719	1	0.0578408
28187	Lamp5	Tmem147_ENSMUSG00000006315	0.0360823	1	0.064337
28189	Lamp5	Tmem14a_ENSMUSG00000025933	5.85758e-13	1.90078e-09	0.550641
28190	Lamp5	Tmem14c_ENSMUSG00000021361	0.248142	1	0.0603417
28203	Lamp5	Tmem161b_ENSMUSG00000035762	0.000295123	0.957675	0.307296
28207	Lamp5	Tmem167_ENSMUSG00000012422	0.00159245	1	0.162508
28212	Lamp5	Tmem170b_ENSMUSG00000087370	8.19746e-12	2.66007e-08	0.439109
28222	Lamp5	Tmem179_ENSMUSG00000054013	0.40868	1	0.0180591
28224	Lamp5	Tmem181a_ENSMUSG00000038141	0.297435	1	0.0349716
28241	Lamp5	Tmem199_ENSMUSG00000051232	0.309977	1	0.0393749
28253	Lamp5	Tmem208_ENSMUSG00000014856	0.445898	1	0.00918897
28263	Lamp5	Tmem218_ENSMUSG00000032121	9.2105e-44	2.98881e-40	1.18614
28267	Lamp5	Tmem222_ENSMUSG00000028857	0.000471773	1	0.217165
28271	Lamp5	Tmem230_ENSMUSG00000027341	0.00155853	1	0.273591
28286	Lamp5	Tmem245_ENSMUSG00000055296	3.14443e-05	0.102037	0.198804
28300	Lamp5	Tmem258_ENSMUSG00000036372	0.128851	1	0.0428791
28305	Lamp5	Tmem263_ENSMUSG00000060935	5.62744e-05	0.18261	0.275329
28317	Lamp5	Tmem30a_ENSMUSG00000032328	0.00190134	1	0.159252
28320	Lamp5	Tmem33_ENSMUSG00000037720	6.57967e-14	2.1351e-10	0.540001
28324	Lamp5	Tmem38a_ENSMUSG00000031791	1.01604e-09	3.29705e-06	0.440631
28338	Lamp5	Tmem50a_ENSMUSG00000028822	2.0501e-14	6.65259e-11	0.36498
28339	Lamp5	Tmem50b_ENSMUSG00000022964	0.0208789	1	0.170052
28346	Lamp5	Tmem55a_ENSMUSG00000028221	3.12952e-07	0.00101553	0.395186
28347	Lamp5	Tmem55b_ENSMUSG00000035953	1.16169e-35	3.76968e-32	0.736299
28353	Lamp5	Tmem60_ENSMUSG00000045435	0.130742	1	0.0750602
28360	Lamp5	Tmem65_ENSMUSG00000062373	4.05553e-17	1.31602e-13	0.548835
28364	Lamp5	Tmem70_ENSMUSG00000025940	0.000723506	1	0.207503
28389	Lamp5	Tmem9_ENSMUSG00000026411	3.12147e-09	1.01292e-05	0.418137
28390	Lamp5	Tmem9b_ENSMUSG00000031021	0.000362575	1	0.15718
28391	Lamp5	Tmf1_ENSMUSG00000030059	0.0434675	1	0.133158
28397	Lamp5	Tmod2_ENSMUSG00000032186	0.194046	1	0.0479758
28398	Lamp5	Tmod3_ENSMUSG00000058587	5.02663e-53	1.63114e-49	1.09199
28430	Lamp5	Tmub2_ENSMUSG00000034757	8.5925e-06	0.0278827	0.357692
28431	Lamp5	Tmx1_ENSMUSG00000021072	1.6238e-05	0.0526924	0.33741
28432	Lamp5	Tmx2_ENSMUSG00000050043	0.000320674	1	0.15425
28433	Lamp5	Tmx3_ENSMUSG00000024614	0.128905	1	0.082619
28444	Lamp5	Tnfaip8l3_ENSMUSG00000074345	1.46835e-140	4.7648e-137	2.82168
28451	Lamp5	Tnfrsf14_ENSMUSG00000042333	0.000286787	0.930622	0.127075
28486	Lamp5	Tnks2_ENSMUSG00000024811	0.00945919	1	0.174608
28522	Lamp5	Tom1l2_ENSMUSG00000000538	0.334294	1	0.0333155
28523	Lamp5	Tomm20_ENSMUSG00000093904	9.2525e-06	0.0300244	0.109859
28527	Lamp5	Tomm40_ENSMUSG00000002984	0.322046	1	0.0325654
28528	Lamp5	Tomm40l_ENSMUSG00000005674	0.011782	1	0.187647
28532	Lamp5	Tomm70a_ENSMUSG00000022752	0.0360578	1	0.122733
28565	Lamp5	Tpd52l2_ENSMUSG00000000827	0.0712899	1	0.135164
28566	Lamp5	Tpgs1_ENSMUSG00000020308	0.34343	1	0.0293662
28575	Lamp5	Tpm3_ENSMUSG00000027940	1.21888e-13	3.95526e-10	0.31144
28583	Lamp5	Tppp_ENSMUSG00000021573	1.01487e-19	3.29324e-16	0.600069
28584	Lamp5	Tpr_ENSMUSG00000006005	0.442377	1	0.00763168
28588	Lamp5	Tprkb_ENSMUSG00000054226	6.38607e-16	2.07228e-12	0.689707
28593	Lamp5	Tpst1_ENSMUSG00000034118	2.62271e-13	8.51069e-10	0.670101
28598	Lamp5	Tra2a_ENSMUSG00000029817	4.11017e-05	0.133375	0.258378
28599	Lamp5	Tra2b_ENSMUSG00000022858	0.114669	1	0.0635249
28687	Lamp5	Trappc13_ENSMUSG00000021711	0.00525968	1	0.161764
28688	Lamp5	Trappc1_ENSMUSG00000049299	1.82128e-10	5.91005e-07	0.399561
28689	Lamp5	Trappc2_ENSMUSG00000079317	0.00477024	1	0.11465
28691	Lamp5	Trappc3_ENSMUSG00000028847	0.0218206	1	0.13635
28693	Lamp5	Trappc4_ENSMUSG00000032112	0.141386	1	0.0443589
28694	Lamp5	Trappc5_ENSMUSG00000040236	0.00391085	1	0.205659
28696	Lamp5	Trappc6b_ENSMUSG00000020993	0.186558	1	0.0358718
28934	Lamp5	Trim28_ENSMUSG00000005566	0.0100813	1	0.208295
28942	Lamp5	Trim32_ENSMUSG00000051675	0.000320266	1	0.220854
28946	Lamp5	Trim35_ENSMUSG00000022043	2.78134e-08	9.02544e-05	0.384287
28948	Lamp5	Trim37_ENSMUSG00000018548	0.000224638	0.728952	0.211981
28958	Lamp5	Trim44_ENSMUSG00000027189	0.422925	1	0.0130158
28985	Lamp5	Trim8_ENSMUSG00000025034	0.00531129	1	0.172566
28986	Lamp5	Trim9_ENSMUSG00000021071	1.76539e-06	0.0057287	0.367141
28989	Lamp5	Trio_ENSMUSG00000022263	0.143192	1	0.0730518
28993	Lamp5	Trip12_ENSMUSG00000026219	0.224598	1	0.059444
29004	Lamp5	Trmt112_ENSMUSG00000038812	0.0814721	1	0.0561234
29020	Lamp5	Tro_ENSMUSG00000025272	0.160808	1	0.0593038
29042	Lamp5	Trpc4ap_ENSMUSG00000038324	0.26715	1	0.050023
29064	Lamp5	Trrap_ENSMUSG00000045482	0.17908	1	0.06087
29072	Lamp5	Tsc22d1_ENSMUSG00000022010	1.30902e-88	4.24779e-85	1.32651
29074	Lamp5	Tsc22d3_ENSMUSG00000031431	0.264478	1	0.0505857
29082	Lamp5	Tsg101_ENSMUSG00000014402	0.156185	1	0.0542253
29098	Lamp5	Tsnax_ENSMUSG00000056820	2.57076e-13	8.34211e-10	0.599307
29111	Lamp5	Tspan31_ENSMUSG00000006736	0.0169571	1	0.189884
29115	Lamp5	Tspan3_ENSMUSG00000032324	9.99778e-06	0.0324428	0.135491
29117	Lamp5	Tspan5_ENSMUSG00000028152	6.9928e-07	0.00226916	0.293172
29119	Lamp5	Tspan7_ENSMUSG00000058254	2.04944e-98	6.65042e-95	0.815178
29126	Lamp5	Tspyl1_ENSMUSG00000047514	0.0014036	1	0.187268
29142	Lamp5	Tsta3_ENSMUSG00000022570	0.13965	1	0.0959931
29151	Lamp5	Ttc14_ENSMUSG00000027677	0.00671355	1	0.129289
29155	Lamp5	Ttc1_ENSMUSG00000041278	0.0422042	1	0.116696
29190	Lamp5	Ttc9b_ENSMUSG00000007944	2.67135e-05	0.0866854	0.217336
29202	Lamp5	Ttll1_ENSMUSG00000022442	0.00618531	1	0.223536
29219	Lamp5	Tuba1a_ENSMUSG00000072235	2.78203e-12	9.02769e-09	0.25619
29224	Lamp5	Tuba4a_ENSMUSG00000026202	1.45502e-17	4.72155e-14	0.534489
29228	Lamp5	Tubb2a_ENSMUSG00000058672	8.68021e-12	2.81673e-08	0.20425
29231	Lamp5	Tubb4a_ENSMUSG00000062591	0.000242065	0.7855	0.171995
29232	Lamp5	Tubb4b_ENSMUSG00000036752	7.72836e-16	2.50785e-12	0.434547
29233	Lamp5	Tubb5_ENSMUSG00000001525	3.57439e-15	1.15989e-11	0.368081
29244	Lamp5	Tufm_ENSMUSG00000073838	0.29916	1	0.0454341
29246	Lamp5	Tug1_ENSMUSG00000056579	6.70615e-06	0.0217615	0.295313
29249	Lamp5	Tulp3_ENSMUSG00000001521	0.100904	1	0.0734696
29253	Lamp5	Tusc2_ENSMUSG00000010054	0.434223	1	0.0105641
29254	Lamp5	Tusc3_ENSMUSG00000039530	2.94661e-06	0.00956175	0.230026
29272	Lamp5	Txn2_ENSMUSG00000005354	3.74805e-07	0.00121624	0.199334
29274	Lamp5	Txndc12_ENSMUSG00000028567	4.95209e-11	1.60695e-07	0.509653
29277	Lamp5	Txndc17_ENSMUSG00000020803	0.368589	1	0.0253857
29281	Lamp5	Txndc9_ENSMUSG00000058407	3.48494e-08	0.000113086	0.285851
29283	Lamp5	Txnl1_ENSMUSG00000024583	0.0331324	1	0.0978754
29301	Lamp5	U2af1l4_ENSMUSG00000078765	0.00671868	1	0.162381
29303	Lamp5	U2surp_ENSMUSG00000032407	1.77057e-13	5.74549e-10	0.348713
29308	Lamp5	Uba1_ENSMUSG00000001924	0.125922	1	0.0803054
29310	Lamp5	Uba2_ENSMUSG00000052997	3.21362e-05	0.104282	0.248336
29312	Lamp5	Uba52_ENSMUSG00000090137	0.492122	1	0.000520161
29313	Lamp5	Uba5_ENSMUSG00000032557	0.0523746	1	0.141695
29316	Lamp5	Ubac1_ENSMUSG00000036352	0.000633469	1	0.27565
29318	Lamp5	Ubald1_ENSMUSG00000039568	0.181742	1	0.0507539
29319	Lamp5	Ubald2_ENSMUSG00000050628	5.12219e-08	0.000166215	0.376142
29323	Lamp5	Ubap2l_ENSMUSG00000042520	7.50489e-05	0.243534	0.272396
29325	Lamp5	Ubash3b_ENSMUSG00000032020	0.0530191	1	0.123839
29329	Lamp5	Ube2a_ENSMUSG00000016308	2.94179e-05	0.0954611	0.273769
29330	Lamp5	Ube2b_ENSMUSG00000020390	1.71371e-11	5.56099e-08	0.169598
29334	Lamp5	Ube2d2a_ENSMUSG00000091896	0.296106	1	0.0220642
29336	Lamp5	Ube2d3_ENSMUSG00000078578	0.0732815	1	0.0631241
29340	Lamp5	Ube2e2_ENSMUSG00000058317	0.0011879	1	0.165204
29342	Lamp5	Ube2f_ENSMUSG00000034343	0.000186135	0.60401	0.326401
29345	Lamp5	Ube2h_ENSMUSG00000039159	0.0572284	1	0.106001
29346	Lamp5	Ube2i_ENSMUSG00000015120	0.000148804	0.482867	0.229568
29349	Lamp5	Ube2k_ENSMUSG00000029203	0.00192611	1	0.131459
29350	Lamp5	Ube2l3_ENSMUSG00000038965	0.117052	1	0.0669884
29353	Lamp5	Ube2n_ENSMUSG00000074781	0.0670308	1	0.0454378
29356	Lamp5	Ube2q2_ENSMUSG00000032307	0.00905382	1	0.190584
29357	Lamp5	Ube2ql1_ENSMUSG00000052981	1.65636e-05	0.0537489	0.239285
29364	Lamp5	Ube2v2_ENSMUSG00000022674	0.00478669	1	0.100283
29365	Lamp5	Ube2w_ENSMUSG00000025939	5.4092e-18	1.75529e-14	0.404986
29375	Lamp5	Ubfd1_ENSMUSG00000030870	0.246914	1	0.0519559
29381	Lamp5	Ubl7_ENSMUSG00000055720	0.0300369	1	0.0913461
29384	Lamp5	Ubn2_ENSMUSG00000038538	0.168144	1	0.0684628
29388	Lamp5	Ubqln2_ENSMUSG00000050148	5.2993e-05	0.171962	0.210025
29401	Lamp5	Ubtf_ENSMUSG00000020923	8.88566e-05	0.28834	0.290439
29409	Lamp5	Ubxn6_ENSMUSG00000019578	0.0091392	1	0.167035
29416	Lamp5	Uchl5_ENSMUSG00000018189	9.83385e-07	0.00319108	0.171316
29429	Lamp5	Ufc1_ENSMUSG00000062963	0.187449	1	0.0534289
29430	Lamp5	Ufd1_ENSMUSG00000005262	2.54117e-09	8.24609e-06	0.420217
29434	Lamp5	Ufsp2_ENSMUSG00000031634	0.0190439	1	0.145068
29477	Lamp5	Unc119_ENSMUSG00000002058	0.0112343	1	0.202251
29482	Lamp5	Unc13d_ENSMUSG00000057948	0.00503367	1	0.157283
29485	Lamp5	Unc50_ENSMUSG00000026111	0.218508	1	0.0588047
29488	Lamp5	Unc5c_ENSMUSG00000059921	6.44191e-76	2.0904e-72	1.65403
29502	Lamp5	Upf2_ENSMUSG00000043241	0.00744838	1	0.134476
29503	Lamp5	Upf3a_ENSMUSG00000038398	1.379e-06	0.00447485	0.395267
29504	Lamp5	Upf3b_ENSMUSG00000036572	0.012679	1	0.134226
29516	Lamp5	Uqcc3_ENSMUSG00000071654	0.0847776	1	0.104685
29518	Lamp5	Uqcr11_ENSMUSG00000020163	0.393629	1	0.00725336
29521	Lamp5	Uqcrc2_ENSMUSG00000030884	0.0605566	1	0.0586338
29536	Lamp5	Use1_ENSMUSG00000002395	6.39988e-14	2.07676e-10	0.410406
29550	Lamp5	Usp14_ENSMUSG00000047879	8.9295e-07	0.00289762	0.18557
29551	Lamp5	Usp15_ENSMUSG00000020124	0.0152706	1	0.164766
29559	Lamp5	Usp19_ENSMUSG00000006676	0.131256	1	0.0770594
29563	Lamp5	Usp22_ENSMUSG00000042506	0.344554	1	0.0301423
29564	Lamp5	Usp24_ENSMUSG00000028514	0.00640613	1	0.129476
29570	Lamp5	Usp2_ENSMUSG00000032010	2.86449e-07	0.000929529	0.491522
29574	Lamp5	Usp33_ENSMUSG00000025437	0.000187543	0.608579	0.263813
29575	Lamp5	Usp34_ENSMUSG00000056342	0.493102	1	0.00130079
29592	Lamp5	Usp4_ENSMUSG00000032612	0.000218985	0.710605	0.315451
29601	Lamp5	Usp9x_ENSMUSG00000031010	0.15506	1	0.0702774
29629	Lamp5	Vamp2_ENSMUSG00000020894	0.000131677	0.427293	0.097502
29633	Lamp5	Vamp7_ENSMUSG00000051412	0.289786	1	0.043036
29637	Lamp5	Vapa_ENSMUSG00000024091	0.199281	1	0.0296304
29653	Lamp5	Vbp1_ENSMUSG00000031197	0.000492583	1	0.104483
29657	Lamp5	Vcp_ENSMUSG00000028452	0.248597	1	0.0433871
29660	Lamp5	Vdac1_ENSMUSG00000020402	0.00186724	1	0.0916992
29662	Lamp5	Vdac3_ENSMUSG00000008892	0.152684	1	0.0367464
29670	Lamp5	Vezt_ENSMUSG00000036099	1.62932e-06	0.00528714	0.366626
29690	Lamp5	Vma21_ENSMUSG00000073131	0.0335749	1	0.143445
29726	Lamp5	Vmn1r13_ENSMUSG00000064259	0.138402	1	0.0296091
29797	Lamp5	Vmn1r218_ENSMUSG00000115020	0.0649994	1	0.046992
29843	Lamp5	Vmn1r46_ENSMUSG00000061653	0.0183463	1	0.0463462
29882	Lamp5	Vmn1r81_ENSMUSG00000115027	0.345351	1	0.0127035
30024	Lamp5	Vmp1_ENSMUSG00000018171	1.27931e-11	4.15136e-08	0.354689
30042	Lamp5	Vps29_ENSMUSG00000029462	0.00310095	1	0.0787628
30045	Lamp5	Vps35_ENSMUSG00000031696	1.40903e-11	4.57231e-08	0.403307
30052	Lamp5	Vps41_ENSMUSG00000041236	0.164011	1	0.076852
30053	Lamp5	Vps45_ENSMUSG00000015747	2.21963e-17	7.20269e-14	0.740976
30054	Lamp5	Vps4a_ENSMUSG00000031913	0.339883	1	0.0322463
30056	Lamp5	Vps50_ENSMUSG00000001376	0.020073	1	0.155045
30083	Lamp5	Vta1_ENSMUSG00000019868	0.00013648	0.442878	0.298969
30108	Lamp5	Wasf1_ENSMUSG00000019831	4.46934e-23	1.4503e-19	0.746132
30110	Lamp5	Wasf3_ENSMUSG00000029636	1.71327e-15	5.55955e-12	0.376712
30114	Lamp5	Washc4_ENSMUSG00000034560	4.44907e-06	0.0144372	0.346638
30117	Lamp5	Wbp11_ENSMUSG00000030216	1.32968e-06	0.00431481	0.276138
30120	Lamp5	Wbp2_ENSMUSG00000034341	5.27002e-05	0.171012	0.144751
30132	Lamp5	Wdr12_ENSMUSG00000026019	2.70123e-06	0.00876548	0.34511
30135	Lamp5	Wdr18_ENSMUSG00000035754	4.52256e-05	0.146757	0.261423
30137	Lamp5	Wdr1_ENSMUSG00000005103	0.00782429	1	0.214301
30144	Lamp5	Wdr31_ENSMUSG00000028391	0.000193045	0.62643	0.139142
30145	Lamp5	Wdr33_ENSMUSG00000024400	0.00491909	1	0.205675
30146	Lamp5	Wdr34_ENSMUSG00000039715	0.24371	1	0.0638531
30149	Lamp5	Wdr37_ENSMUSG00000021147	0.000891976	1	0.261126
30156	Lamp5	Wdr45b_ENSMUSG00000025173	1.64162e-12	5.32705e-09	0.609585
30169	Lamp5	Wdr61_ENSMUSG00000061559	1.07082e-07	0.000347483	0.327066
30175	Lamp5	Wdr70_ENSMUSG00000039828	0.000292577	0.949414	0.296489
[truncated: 8,687 more rows]
